# Supplementary material for: Multi-tissue RNA-seq and transcriptome characterisation of the spiny dogfish shark (Squalus acanthias) provides a molecular tool for biological research and reveals new genes involved in osmoregulation
Source: PLoS One. 2017 Aug 23;12(8):e0182756. doi: 10.1371/journal.pone.0182756 (PMC5568229; doi:10.1371/journal.pone.0182756)
Supplement: S1 Table — (ZIP) [file pone.0182756.s002.zip › S1_Table.xlsx]

## Sheet: brain trinotate report
#gene_id	transcript_id	sprot_Top_BLASTX_hit	TrEMBL_Top_BLASTX_hit	prot_id	prot_coords	sprot_Top_BLASTP_hit	TrEMBL_Top_BLASTP_hit	Pfam	SignalP	TmHMM	eggnog	gene_ontology_blast	gene_ontology_pfam
TR43|c0_g2	TR43|c0_g2_i1	.	A7T9N2_NEMVE^A7T9N2_NEMVE^Q:1-123,H:20-60^70.73%ID^E:1e-08^SubName: Full=Predicted protein {ECO:0000313|EMBL:EDO27292.1};^Eukaryota; Metazoa; Cnidaria; Anthozoa; Hexacorallia; Actiniaria; Edwardsiidae; Nematostella	TR43|c0_g2_i1|m.10	196-393[+]	.	.	.	.	.	.	.	.
TR61|c0_g1	TR61|c0_g1_i1	FAKD1_XENTR^FAKD1_XENTR^Q:1-306,H:731-831^62.75%ID^E:3e-33^RecName: Full=FAST kinase domain-containing protein 1;^Eukaryota; Metazoa; Chordata; Craniata; Vertebrata; Euteleostomi; Amphibia; Batrachia; Anura; Pipoidea; Pipidae; Xenopodinae; Xenopus; Silurana	V9KS63_CALMI^V9KS63_CALMI^Q:1-306,H:451-552^71.57%ID^E:6e-44^SubName: Full=FAST kinase domain-containing protein 1 {ECO:0000313|EMBL:AFP01004.1};^Eukaryota; Metazoa; Chordata; Craniata; Vertebrata; Chondrichthyes; Holocephali; Chimaeriformes; Callorhinchidae; Callorhinchus	TR61|c0_g1_i1|m.19	1-312[+]	FAKD1_XENTR^FAKD1_XENTR^Q:1-102,H:731-831^62.75%ID^E:2e-34^RecName: Full=FAST kinase domain-containing protein 1;^Eukaryota; Metazoa; Chordata; Craniata; Vertebrata; Euteleostomi; Amphibia; Batrachia; Anura; Pipoidea; Pipidae; Xenopodinae; Xenopus; Silurana	V9KS63_CALMI^V9KS63_CALMI^Q:1-102,H:451-552^71.57%ID^E:5e-45^SubName: Full=FAST kinase domain-containing protein 1 {ECO:0000313|EMBL:AFP01004.1};^Eukaryota; Metazoa; Chordata; Craniata; Vertebrata; Chondrichthyes; Holocephali; Chimaeriformes; Callorhinchidae; Callorhinchus	PF08373.5^RAP^RAP domain^38-97^E:1.1e-18	.	.	NOG39093^Binding-protein-dependent transport systems inner membrane component	GO:0005739^cellular_component^mitochondrion`GO:0004672^molecular_function^protein kinase activity`GO:0045333^biological_process^cellular respiration	.
TR81|c0_g1	TR81|c0_g1_i1	.	.	TR81|c0_g1_i1|m.29	2-274[+]	.	.	.	.	ExpAA=21.53^PredHel=1^Topology=o22-44i	.	.	.
TR86|c0_g2	TR86|c0_g2_i1	WDR24_XENLA^WDR24_XENLA^Q:2-406,H:179-313^83.7%ID^E:7e-78^RecName: Full=WD repeat-containing protein 24;^Eukaryota; Metazoa; Chordata; Craniata; Vertebrata; Euteleostomi; Amphibia; Batrachia; Anura; Pipoidea; Pipidae; Xenopodinae; Xenopus; Xenopus`WDR24_XENLA^WDR24_XENLA^Q:5-403,H:91-221^28.15%ID^E:4e-06^RecName: Full=WD repeat-containing protein 24;^Eukaryota; Metazoa; Chordata; Craniata; Verteb…	G9KXP9_MUSPF^G9KXP9_MUSPF^Q:2-406,H:26-160^82.22%ID^E:1e-78^SubName: Full=WD repeat domain 24 {ECO:0000313|EMBL:AES09678.1};^Eukaryota; Metazoa; Chordata; Craniata; Vertebrata; Euteleostomi; Mammalia; Eutheria; Laurasiatheria; Carnivora; Caniformia; Mustelidae; Mustelinae; Mustela	TR86|c0_g2_i1|m.33	2-406[+]	WDR24_XENLA^WDR24_XENLA^Q:1-135,H:179-313^83.7%ID^E:7e-78^RecName: Full=WD repeat-containing protein 24;^Eukaryota; Metazoa; Chordata; Craniata; Vertebrata; Euteleostomi; Amphibia; Batrachia; Anura; Pipoidea; Pipidae; Xenopodinae; Xenopus; Xenopus`WDR24_XENLA^WDR24_XENLA^Q:2-134,H:91-221^28.15%ID^E:4e-06^RecName: Full=WD repeat-containing protein 24;^Eukaryota; Metazoa; Chordata; Craniata; Verteb…	G9KXP9_MUSPF^G9KXP9_MUSPF^Q:1-135,H:26-160^82.22%ID^E:1e-78^SubName: Full=WD repeat domain 24 {ECO:0000313|EMBL:AES09678.1};^Eukaryota; Metazoa; Chordata; Craniata; Vertebrata; Euteleostomi; Mammalia; Eutheria; Laurasiatheria; Carnivora; Caniformia; Mustelidae; Mustelinae; Mustela	PF00400.27^WD40^WD domain, G-beta repeat^16-53^E:5.2e-12`PF00400.27^WD40^WD domain, G-beta repeat^71-99^E:0.065	.	.	.	.	GO:0005515^molecular_function^protein binding
TR100|c0_g1	TR100|c0_g1_i1	.	K7F1N7_PELSI^K7F1N7_PELSI^Q:344-3,H:88-202^47.83%ID^E:5e-25^SubName: Full=Uncharacterized protein {ECO:0000313|Ensembl:ENSPSIP00000001947};^Eukaryota; Metazoa; Chordata; Craniata; Vertebrata; Euteleostomi; Testudines + Archosauria group; Testudines; Cryptodira; Trionychoidea; Trionychidae; Pelodiscus	.	.	.	.	.	.	.	.	.	.
TR109|c0_g1	TR109|c0_g1_i1	KIF1B_HUMAN^KIF1B_HUMAN^Q:363-1,H:1000-1120^76.86%ID^E:7e-56^RecName: Full=Kinesin-like protein KIF1B;^Eukaryota; Metazoa; Chordata; Craniata; Vertebrata; Euteleostomi; Mammalia; Eutheria; Euarchontoglires; Primates; Haplorrhini; Catarrhini; Hominidae; Homo	H3B0I6_LATCH^H3B0I6_LATCH^Q:363-1,H:967-1086^83.47%ID^E:1e-58^RecName: Full=Kinesin-like protein {ECO:0000256|RuleBase:RU000394};^Eukaryota; Metazoa; Chordata; Craniata; Vertebrata; Euteleostomi; Coelacanthiformes; Coelacanthidae; Latimeria	.	.	.	.	.	.	.	COG5059^Kinesin family member	GO:0031410^cellular_component^cytoplasmic vesicle`GO:0030659^cellular_component^cytoplasmic vesicle membrane`GO:0005871^cellular_component^kinesin complex`GO:0005874^cellular_component^microtubule`GO:0005875^cellular_component^microtubule associated complex`GO:0005739^cellular_component^mitochondrion`GO:0043005^cellular_component^neuron projection`GO:0005524^molecular_function^ATP binding`GO:0016…	.
TR117|c0_g1	TR117|c0_g1_i1	.	H3B5T4_LATCH^H3B5T4_LATCH^Q:331-71,H:42-137^51.04%ID^E:3e-15^SubName: Full=Uncharacterized protein {ECO:0000313|Ensembl:ENSLACP00000017255};^Eukaryota; Metazoa; Chordata; Craniata; Vertebrata; Euteleostomi; Coelacanthiformes; Coelacanthidae; Latimeria	.	.	.	.	.	.	.	.	.	.
TR119|c0_g1	TR119|c0_g1_i1	5HT1D_CANFA^5HT1D_CANFA^Q:2-715,H:66-303^75.21%ID^E:2e-123^RecName: Full=5-hydroxytryptamine receptor 1D;^Eukaryota; Metazoa; Chordata; Craniata; Vertebrata; Euteleostomi; Mammalia; Eutheria; Laurasiatheria; Carnivora; Caniformia; Canidae; Canis	H2ZTR3_LATCH^H2ZTR3_LATCH^Q:2-715,H:67-304^79.41%ID^E:3e-134^SubName: Full=Uncharacterized protein {ECO:0000313|Ensembl:ENSLACP00000000784};^Eukaryota; Metazoa; Chordata; Craniata; Vertebrata; Euteleostomi; Coelacanthiformes; Coelacanthidae; Latimeria	TR119|c0_g1_i1|m.50	2-715[+]	5HT1D_CANFA^5HT1D_CANFA^Q:1-238,H:66-303^75.21%ID^E:2e-123^RecName: Full=5-hydroxytryptamine receptor 1D;^Eukaryota; Metazoa; Chordata; Craniata; Vertebrata; Euteleostomi; Mammalia; Eutheria; Laurasiatheria; Carnivora; Caniformia; Canidae; Canis	H2ZTR3_LATCH^H2ZTR3_LATCH^Q:1-238,H:67-304^79.41%ID^E:3e-134^SubName: Full=Uncharacterized protein {ECO:0000313|Ensembl:ENSLACP00000000784};^Eukaryota; Metazoa; Chordata; Craniata; Vertebrata; Euteleostomi; Coelacanthiformes; Coelacanthidae; Latimeria	PF00001.16^7tm_1^7 transmembrane receptor (rhodopsin family)^1-238^E:2.4e-57`PF10323.4^7TM_GPCR_Srv^Serpentine type 7TM GPCR chemoreceptor Srv^32-164^E:5.1e-06	.	ExpAA=87.40^PredHel=4^Topology=i13-35o45-67i88-110o130-152i	.	GO:0005887^cellular_component^integral component of plasma membrane`GO:0004993^molecular_function^serotonin receptor activity`GO:0007193^biological_process^adenylate cyclase-inhibiting G-protein coupled receptor signaling pathway`GO:0050795^biological_process^regulation of behavior`GO:0040012^biological_process^regulation of locomotion`GO:0007210^biological_process^serotonin receptor signaling pa…	GO:0004930^molecular_function^G-protein coupled receptor activity`GO:0007186^biological_process^G-protein coupled receptor signaling pathway`GO:0016021^cellular_component^integral component of membrane
TR119|c0_g2	TR119|c0_g2_i1	5HT1D_CANFA^5HT1D_CANFA^Q:2-715,H:66-303^75.63%ID^E:4e-124^RecName: Full=5-hydroxytryptamine receptor 1D;^Eukaryota; Metazoa; Chordata; Craniata; Vertebrata; Euteleostomi; Mammalia; Eutheria; Laurasiatheria; Carnivora; Caniformia; Canidae; Canis	H2ZTR3_LATCH^H2ZTR3_LATCH^Q:2-715,H:67-304^79.83%ID^E:6e-135^SubName: Full=Uncharacterized protein {ECO:0000313|Ensembl:ENSLACP00000000784};^Eukaryota; Metazoa; Chordata; Craniata; Vertebrata; Euteleostomi; Coelacanthiformes; Coelacanthidae; Latimeria	TR119|c0_g2_i1|m.51	2-715[+]	5HT1D_CANFA^5HT1D_CANFA^Q:1-238,H:66-303^75.63%ID^E:3e-124^RecName: Full=5-hydroxytryptamine receptor 1D;^Eukaryota; Metazoa; Chordata; Craniata; Vertebrata; Euteleostomi; Mammalia; Eutheria; Laurasiatheria; Carnivora; Caniformia; Canidae; Canis	H2ZTR3_LATCH^H2ZTR3_LATCH^Q:1-238,H:67-304^79.83%ID^E:6e-135^SubName: Full=Uncharacterized protein {ECO:0000313|Ensembl:ENSLACP00000000784};^Eukaryota; Metazoa; Chordata; Craniata; Vertebrata; Euteleostomi; Coelacanthiformes; Coelacanthidae; Latimeria	PF00001.16^7tm_1^7 transmembrane receptor (rhodopsin family)^1-238^E:4.5e-58`PF10323.4^7TM_GPCR_Srv^Serpentine type 7TM GPCR chemoreceptor Srv^32-164^E:3.2e-06	.	ExpAA=87.61^PredHel=4^Topology=i13-35o45-67i88-110o130-152i	.	GO:0005887^cellular_component^integral component of plasma membrane`GO:0004993^molecular_function^serotonin receptor activity`GO:0007193^biological_process^adenylate cyclase-inhibiting G-protein coupled receptor signaling pathway`GO:0050795^biological_process^regulation of behavior`GO:0040012^biological_process^regulation of locomotion`GO:0007210^biological_process^serotonin receptor signaling pa…	GO:0004930^molecular_function^G-protein coupled receptor activity`GO:0007186^biological_process^G-protein coupled receptor signaling pathway`GO:0016021^cellular_component^integral component of membrane
TR122|c0_g1	TR122|c0_g1_i1	RS3A_HUMAN^RS3A_HUMAN^Q:232-297,H:189-210^100%ID^E:3e-07^RecName: Full=40S ribosomal protein S3a {ECO:0000255|HAMAP-Rule:MF_03122};^Eukaryota; Metazoa; Chordata; Craniata; Vertebrata; Euteleostomi; Mammalia; Eutheria; Euarchontoglires; Primates; Haplorrhini; Catarrhini; Hominidae; Homo	D6RB09_HUMAN^D6RB09_HUMAN^Q:232-297,H:152-173^100%ID^E:3e-06^SubName: Full=40S ribosomal protein S3a {ECO:0000313|Ensembl:ENSP00000424547};^Eukaryota; Metazoa; Chordata; Craniata; Vertebrata; Euteleostomi; Mammalia; Eutheria; Euarchontoglires; Primates; Haplorrhini; Catarrhini; Hominidae; Homo	.	.	.	.	.	.	.	COG1890^Ribosomal protein	GO:0005737^cellular_component^cytoplasm`GO:0005829^cellular_component^cytosol`GO:0022627^cellular_component^cytosolic small ribosomal subunit`GO:0070062^cellular_component^extracellular vesicular exosome`GO:0005925^cellular_component^focal adhesion`GO:0005730^cellular_component^nucleolus`GO:0005634^cellular_component^nucleus`GO:0030529^cellular_component^ribonucleoprotein complex`GO:0044822^molec…	.
TR139|c0_g2	TR139|c0_g2_i1	VATA_BOVIN^VATA_BOVIN^Q:527-3,H:414-588^96.57%ID^E:2e-119^RecName: Full=V-type proton ATPase catalytic subunit A;^Eukaryota; Metazoa; Chordata; Craniata; Vertebrata; Euteleostomi; Mammalia; Eutheria; Laurasiatheria; Cetartiodactyla; Ruminantia; Pecora; Bovidae; Bovinae; Bos	Q2PFS7_MACFA^Q2PFS7_MACFA^Q:527-3,H:75-249^96%ID^E:3e-121^SubName: Full=Putative uncharacterized protein {ECO:0000313|EMBL:BAE73043.1};^Eukaryota; Metazoa; Chordata; Craniata; Vertebrata; Euteleostomi; Mammalia; Eutheria; Euarchontoglires; Primates; Haplorrhini; Catarrhini; Cercopithecidae; Cercopithecinae; Macaca	.	.	.	.	.	.	.	COG1155^Produces ATP from ADP in the presence of a proton gradient across the membrane. The V-type alpha chain is a catalytic subunit (By similarity)	GO:0016324^cellular_component^apical plasma membrane`GO:0005829^cellular_component^cytosol`GO:0070062^cellular_component^extracellular vesicular exosome`GO:0005765^cellular_component^lysosomal membrane`GO:0005902^cellular_component^microvillus`GO:0005739^cellular_component^mitochondrion`GO:0005886^cellular_component^plasma membrane`GO:0033180^cellular_component^proton-transporting V-type ATPase, …	.
TR182|c0_g1	TR182|c0_g1_i1	NTCP4_MOUSE^NTCP4_MOUSE^Q:59-412,H:320-434^69.49%ID^E:8e-47^RecName: Full=Sodium/bile acid cotransporter 4;^Eukaryota; Metazoa; Chordata; Craniata; Vertebrata; Euteleostomi; Mammalia; Eutheria; Euarchontoglires; Glires; Rodentia; Sciurognathi; Muroidea; Muridae; Murinae; Mus; Mus	V9LCJ0_CALMI^V9LCJ0_CALMI^Q:59-412,H:105-222^83.05%ID^E:1e-62^SubName: Full=Sodium/bile acid cotransporter 4-like protein {ECO:0000313|EMBL:AFP09893.1};^Eukaryota; Metazoa; Chordata; Craniata; Vertebrata; Chondrichthyes; Holocephali; Chimaeriformes; Callorhinchidae; Callorhinchus	TR182|c0_g1_i1|m.70	2-418[+]	NTCP4_MOUSE^NTCP4_MOUSE^Q:1-135,H:301-433^69.63%ID^E:5e-60^RecName: Full=Sodium/bile acid cotransporter 4;^Eukaryota; Metazoa; Chordata; Craniata; Vertebrata; Euteleostomi; Mammalia; Eutheria; Euarchontoglires; Glires; Rodentia; Sciurognathi; Muroidea; Muridae; Murinae; Mus; Mus	V9LCJ0_CALMI^V9LCJ0_CALMI^Q:1-137,H:86-222^82.48%ID^E:1e-77^SubName: Full=Sodium/bile acid cotransporter 4-like protein {ECO:0000313|EMBL:AFP09893.1};^Eukaryota; Metazoa; Chordata; Craniata; Vertebrata; Chondrichthyes; Holocephali; Chimaeriformes; Callorhinchidae; Callorhinchus	.	.	ExpAA=38.48^PredHel=2^Topology=i2-24o60-82i	COG0385^bile acid	GO:0016021^cellular_component^integral component of membrane`GO:0005886^cellular_component^plasma membrane`GO:0008508^molecular_function^bile acid:sodium symporter activity`GO:0030534^biological_process^adult behavior`GO:0042493^biological_process^response to drug	.
TR182|c0_g2	TR182|c0_g2_i1	NTCP4_MOUSE^NTCP4_MOUSE^Q:59-412,H:320-434^69.49%ID^E:2e-48^RecName: Full=Sodium/bile acid cotransporter 4;^Eukaryota; Metazoa; Chordata; Craniata; Vertebrata; Euteleostomi; Mammalia; Eutheria; Euarchontoglires; Glires; Rodentia; Sciurognathi; Muroidea; Muridae; Murinae; Mus; Mus	V9LCJ0_CALMI^V9LCJ0_CALMI^Q:59-412,H:105-222^83.05%ID^E:2e-64^SubName: Full=Sodium/bile acid cotransporter 4-like protein {ECO:0000313|EMBL:AFP09893.1};^Eukaryota; Metazoa; Chordata; Craniata; Vertebrata; Chondrichthyes; Holocephali; Chimaeriformes; Callorhinchidae; Callorhinchus	TR182|c0_g2_i1|m.71	2-418[+]	NTCP4_MOUSE^NTCP4_MOUSE^Q:1-135,H:301-433^69.63%ID^E:5e-60^RecName: Full=Sodium/bile acid cotransporter 4;^Eukaryota; Metazoa; Chordata; Craniata; Vertebrata; Euteleostomi; Mammalia; Eutheria; Euarchontoglires; Glires; Rodentia; Sciurognathi; Muroidea; Muridae; Murinae; Mus; Mus	V9LCJ0_CALMI^V9LCJ0_CALMI^Q:1-137,H:86-222^82.48%ID^E:1e-77^SubName: Full=Sodium/bile acid cotransporter 4-like protein {ECO:0000313|EMBL:AFP09893.1};^Eukaryota; Metazoa; Chordata; Craniata; Vertebrata; Chondrichthyes; Holocephali; Chimaeriformes; Callorhinchidae; Callorhinchus	.	.	ExpAA=38.48^PredHel=2^Topology=i2-24o60-82i	COG0385^bile acid	GO:0016021^cellular_component^integral component of membrane`GO:0005886^cellular_component^plasma membrane`GO:0008508^molecular_function^bile acid:sodium symporter activity`GO:0030534^biological_process^adult behavior`GO:0042493^biological_process^response to drug	.
TR187|c0_g1	TR187|c0_g1_i1	RHG19_CHICK^RHG19_CHICK^Q:2-589,H:249-443^64.65%ID^E:4e-78^RecName: Full=Rho GTPase-activating protein 19;^Eukaryota; Metazoa; Chordata; Craniata; Vertebrata; Euteleostomi; Testudines + Archosauria group; Archosauria; Dinosauria; Saurischia; Theropoda; Coelurosauria; Aves; Neognathae; Galloanserae; Galliformes; Phasianidae; Phasianinae; Gallus	F6WGP4_ORNAN^F6WGP4_ORNAN^Q:2-592,H:155-351^59.8%ID^E:7e-73^SubName: Full=Uncharacterized protein {ECO:0000313|Ensembl:ENSOANP00000010468};^Eukaryota; Metazoa; Chordata; Craniata; Vertebrata; Euteleostomi; Mammalia; Monotremata; Ornithorhynchidae; Ornithorhynchus	TR187|c0_g1_i1|m.73	2-595[+]	RHG19_CHICK^RHG19_CHICK^Q:1-196,H:249-443^64.65%ID^E:4e-78^RecName: Full=Rho GTPase-activating protein 19;^Eukaryota; Metazoa; Chordata; Craniata; Vertebrata; Euteleostomi; Testudines + Archosauria group; Archosauria; Dinosauria; Saurischia; Theropoda; Coelurosauria; Aves; Neognathae; Galloanserae; Galliformes; Phasianidae; Phasianinae; Gallus	F6WGP4_ORNAN^F6WGP4_ORNAN^Q:1-197,H:155-351^59.8%ID^E:6e-73^SubName: Full=Uncharacterized protein {ECO:0000313|Ensembl:ENSOANP00000010468};^Eukaryota; Metazoa; Chordata; Craniata; Vertebrata; Euteleostomi; Mammalia; Monotremata; Ornithorhynchidae; Ornithorhynchus	.	.	.	.	GO:0005622^cellular_component^intracellular`GO:0005096^molecular_function^GTPase activator activity`GO:0007165^biological_process^signal transduction	.
TR220|c0_g1	TR220|c0_g1_i1	.	H3A8L5_LATCH^H3A8L5_LATCH^Q:251-340,H:387-416^70%ID^E:9e-07^SubName: Full=Uncharacterized protein {ECO:0000313|Ensembl:ENSLACP00000005986};^Eukaryota; Metazoa; Chordata; Craniata; Vertebrata; Euteleostomi; Coelacanthiformes; Coelacanthidae; Latimeria	.	.	.	.	.	.	.	.	.	.
TR228|c0_g1	TR228|c0_g1_i1	FRK_HUMAN^FRK_HUMAN^Q:2-397,H:225-357^51.88%ID^E:3e-43^RecName: Full=Tyrosine-protein kinase FRK;^Eukaryota; Metazoa; Chordata; Craniata; Vertebrata; Euteleostomi; Mammalia; Eutheria; Euarchontoglires; Primates; Haplorrhini; Catarrhini; Hominidae; Homo	F2UPS8_SALR5^F2UPS8_SALR5^Q:2-397,H:262-393^57.58%ID^E:3e-46^SubName: Full=TK protein kinase {ECO:0000313|EMBL:EGD79633.1};^Eukaryota; Choanoflagellida; Salpingoecidae; Salpingoeca	TR228|c0_g1_i1|m.94	2-397[+]	FRK_HUMAN^FRK_HUMAN^Q:1-132,H:225-357^51.88%ID^E:3e-43^RecName: Full=Tyrosine-protein kinase FRK;^Eukaryota; Metazoa; Chordata; Craniata; Vertebrata; Euteleostomi; Mammalia; Eutheria; Euarchontoglires; Primates; Haplorrhini; Catarrhini; Hominidae; Homo	F2UPS8_SALR5^F2UPS8_SALR5^Q:1-132,H:262-393^57.58%ID^E:3e-46^SubName: Full=TK protein kinase {ECO:0000313|EMBL:EGD79633.1};^Eukaryota; Choanoflagellida; Salpingoecidae; Salpingoeca	PF00069.20^Pkinase^Protein kinase domain^10-130^E:2.8e-26`PF07714.12^Pkinase_Tyr^Protein tyrosine kinase^11-132^E:7.8e-41	.	.	COG0515^Serine Threonine protein kinase	GO:0005737^cellular_component^cytoplasm`GO:0070062^cellular_component^extracellular vesicular exosome`GO:0005622^cellular_component^intracellular`GO:0005634^cellular_component^nucleus`GO:0005886^cellular_component^plasma membrane`GO:0005524^molecular_function^ATP binding`GO:0004715^molecular_function^non-membrane spanning protein tyrosine kinase activity`GO:0030154^biological_process^cell differe…	GO:0004672^molecular_function^protein kinase activity`GO:0005524^molecular_function^ATP binding`GO:0006468^biological_process^protein phosphorylation
TR261|c0_g1	TR261|c0_g1_i1	ENOG_CHICK^ENOG_CHICK^Q:520-29,H:268-431^84.15%ID^E:1e-100^RecName: Full=Gamma-enolase;^Eukaryota; Metazoa; Chordata; Craniata; Vertebrata; Euteleostomi; Testudines + Archosauria group; Archosauria; Dinosauria; Saurischia; Theropoda; Coelurosauria; Aves; Neognathae; Galloanserae; Galliformes; Phasianidae; Phasianinae; Gallus	V9KVQ5_CALMI^V9KVQ5_CALMI^Q:520-20,H:268-434^89.22%ID^E:3e-107^SubName: Full=Enolase 3 {ECO:0000313|EMBL:AFP02767.1};^Eukaryota; Metazoa; Chordata; Craniata; Vertebrata; Chondrichthyes; Holocephali; Chimaeriformes; Callorhinchidae; Callorhinchus	.	.	.	.	.	.	.	COG0148^Catalyzes the reversible conversion of 2- phosphoglycerate into phosphoenolpyruvate. It is essential for the degradation of carbohydrates via glycolysis (By similarity)	GO:0005829^cellular_component^cytosol`GO:0000015^cellular_component^phosphopyruvate hydratase complex`GO:0000287^molecular_function^magnesium ion binding`GO:0004634^molecular_function^phosphopyruvate hydratase activity`GO:0005975^biological_process^carbohydrate metabolic process`GO:0006094^biological_process^gluconeogenesis`GO:0006096^biological_process^glycolytic process`GO:0044281^biological_pr…	.
TR272|c0_g1	TR272|c0_g1_i1	.	V9K7C1_CALMI^V9K7C1_CALMI^Q:626-703,H:1355-1380^100%ID^E:5e-06^SubName: Full=Filamin-B {ECO:0000313|EMBL:AFO93637.1};^Eukaryota; Metazoa; Chordata; Craniata; Vertebrata; Chondrichthyes; Holocephali; Chimaeriformes; Callorhinchidae; Callorhinchus	.	.	.	.	.	.	.	.	.	.
TR290|c0_g1	TR290|c0_g1_i1	.	A0A096M178_POEFO^A0A096M178_POEFO^Q:284-186,H:188-220^60.61%ID^E:4e-08^SubName: Full=Uncharacterized protein {ECO:0000313|Ensembl:ENSPFOP00000025169};^Eukaryota; Metazoa; Chordata; Craniata; Vertebrata; Euteleostomi; Actinopterygii; Neopterygii; Teleostei; Neoteleostei; Acanthomorphata; Ovalentaria; Atherinomorphae; Cyprinodontiformes; Poeciliidae; Poeciliinae; Poecilia`A0A096M178_POEFO^A0A096M17…	TR290|c0_g1_i1|m.113	2-214[+]	.	.	.	.	.	.	.	.
TR291|c0_g1	TR291|c0_g1_i1	.	H3AK59_LATCH^H3AK59_LATCH^Q:250-107,H:136-184^53.06%ID^E:2e-09^SubName: Full=Uncharacterized protein {ECO:0000313|Ensembl:ENSLACP00000010030};^Eukaryota; Metazoa; Chordata; Craniata; Vertebrata; Euteleostomi; Coelacanthiformes; Coelacanthidae; Latimeria`H3AK59_LATCH^H3AK59_LATCH^Q:126-16,H:178-211^59.46%ID^E:2e-09^SubName: Full=Uncharacterized protein {ECO:0000313|Ensembl:ENSLACP00000010030};^Euk…	.	.	.	.	.	.	.	.	.	.
TR306|c0_g1	TR306|c0_g1_i1	.	I3KYE5_ORENI^I3KYE5_ORENI^Q:146-39,H:306-341^50%ID^E:1e-07^SubName: Full=Uncharacterized protein {ECO:0000313|Ensembl:ENSONIP00000026142};^Eukaryota; Metazoa; Chordata; Craniata; Vertebrata; Euteleostomi; Actinopterygii; Neopterygii; Teleostei; Neoteleostei; Acanthomorphata; Ovalentaria; Cichlomorphae; Cichliformes; Cichlidae; African cichlids; Pseudocrenilabrinae; Oreochromini; Oreochromis`I3KYE…	.	.	.	.	.	.	.	.	.	.
TR343|c0_g1	TR343|c0_g1_i1	TITIN_MOUSE^TITIN_MOUSE^Q:4-312,H:5669-5771^51.46%ID^E:1e-31^RecName: Full=Titin;^Eukaryota; Metazoa; Chordata; Craniata; Vertebrata; Euteleostomi; Mammalia; Eutheria; Euarchontoglires; Glires; Rodentia; Sciurognathi; Muroidea; Muridae; Murinae; Mus; Mus`TITIN_MOUSE^TITIN_MOUSE^Q:1-312,H:6230-6333^50.96%ID^E:4e-28^RecName: Full=Titin;^Eukaryota; Metazoa; Chordata; Craniata; Vertebrata; Euteleosto…	M7AMC7_CHEMY^M7AMC7_CHEMY^Q:1-312,H:5934-6037^53.85%ID^E:1e-32^SubName: Full=Titin {ECO:0000313|EMBL:EMP26366.1};^Eukaryota; Metazoa; Chordata; Craniata; Vertebrata; Euteleostomi; Testudines + Archosauria group; Testudines; Cryptodira; Chelonioidea; Cheloniidae; Chelonia`M7AMC7_CHEMY^M7AMC7_CHEMY^Q:4-312,H:5373-5475^49.51%ID^E:9e-26^SubName: Full=Titin {ECO:0000313|EMBL:EMP26366.1};^Eukaryota; Me…	TR343|c0_g1_i1|m.128	1-312[+]	TITIN_MOUSE^TITIN_MOUSE^Q:2-104,H:5669-5771^51.46%ID^E:1e-31^RecName: Full=Titin;^Eukaryota; Metazoa; Chordata; Craniata; Vertebrata; Euteleostomi; Mammalia; Eutheria; Euarchontoglires; Glires; Rodentia; Sciurognathi; Muroidea; Muridae; Murinae; Mus; Mus`TITIN_MOUSE^TITIN_MOUSE^Q:1-104,H:6230-6333^50.96%ID^E:3e-28^RecName: Full=Titin;^Eukaryota; Metazoa; Chordata; Craniata; Vertebrata; Euteleosto…	M7AMC7_CHEMY^M7AMC7_CHEMY^Q:1-104,H:5934-6037^53.85%ID^E:1e-32^SubName: Full=Titin {ECO:0000313|EMBL:EMP26366.1};^Eukaryota; Metazoa; Chordata; Craniata; Vertebrata; Euteleostomi; Testudines + Archosauria group; Testudines; Cryptodira; Chelonioidea; Cheloniidae; Chelonia`M7AMC7_CHEMY^M7AMC7_CHEMY^Q:2-104,H:5373-5475^49.51%ID^E:8e-26^SubName: Full=Titin {ECO:0000313|EMBL:EMP26366.1};^Eukaryota; Me…	PF07679.11^I-set^Immunoglobulin I-set domain^3-78^E:2e-20`PF07686.12^V-set^Immunoglobulin V-set domain^3-69^E:2.5e-05`PF13927.1^Ig_3^Immunoglobulin domain^6-65^E:0.00017`PF13895.1^Ig_2^Immunoglobulin domain^12-78^E:1.3e-07`PF00047.20^ig^Immunoglobulin domain^12-63^E:8e-07	.	.	COG0515^Serine Threonine protein kinase	GO:0000794^cellular_component^condensed nuclear chromosome`GO:0070062^cellular_component^extracellular vesicular exosome`GO:0005794^cellular_component^Golgi apparatus`GO:0031430^cellular_component^M band`GO:0005865^cellular_component^striated muscle thin filament`GO:0030018^cellular_component^Z disc`GO:0030506^molecular_function^ankyrin binding`GO:0005524^molecular_function^ATP binding`GO:0005509…	.
TR348|c0_g2	TR348|c0_g2_i1	FREM1_HUMAN^FREM1_HUMAN^Q:2-328,H:1552-1660^60.55%ID^E:5e-37^RecName: Full=FRAS1-related extracellular matrix protein 1;^Eukaryota; Metazoa; Chordata; Craniata; Vertebrata; Euteleostomi; Mammalia; Eutheria; Euarchontoglires; Primates; Haplorrhini; Catarrhini; Hominidae; Homo	H2ZSC5_LATCH^H2ZSC5_LATCH^Q:2-337,H:1556-1667^72.32%ID^E:8e-50^SubName: Full=Uncharacterized protein {ECO:0000313|Ensembl:ENSLACP00000000296};^Eukaryota; Metazoa; Chordata; Craniata; Vertebrata; Euteleostomi; Coelacanthiformes; Coelacanthidae; Latimeria	TR348|c0_g2_i1|m.131	2-340[+]	FREM1_HUMAN^FREM1_HUMAN^Q:1-109,H:1552-1660^60.55%ID^E:5e-37^RecName: Full=FRAS1-related extracellular matrix protein 1;^Eukaryota; Metazoa; Chordata; Craniata; Vertebrata; Euteleostomi; Mammalia; Eutheria; Euarchontoglires; Primates; Haplorrhini; Catarrhini; Hominidae; Homo	H2ZSC5_LATCH^H2ZSC5_LATCH^Q:1-112,H:1556-1667^72.32%ID^E:7e-50^SubName: Full=Uncharacterized protein {ECO:0000313|Ensembl:ENSLACP00000000296};^Eukaryota; Metazoa; Chordata; Craniata; Vertebrata; Euteleostomi; Coelacanthiformes; Coelacanthidae; Latimeria	.	.	.	.	GO:0005604^cellular_component^basement membrane`GO:0016021^cellular_component^integral component of membrane`GO:0030246^molecular_function^carbohydrate binding`GO:0046872^molecular_function^metal ion binding`GO:0007154^biological_process^cell communication`GO:0007160^biological_process^cell-matrix adhesion`GO:0097094^biological_process^craniofacial suture morphogenesis	.
TR351|c0_g1	TR351|c0_g1_i1	S26A5_MERUN^S26A5_MERUN^Q:7-438,H:510-672^27.12%ID^E:3e-09^RecName: Full=Prestin;^Eukaryota; Metazoa; Chordata; Craniata; Vertebrata; Euteleostomi; Mammalia; Eutheria; Euarchontoglires; Glires; Rodentia; Sciurognathi; Muroidea; Muridae; Gerbillinae; Meriones	A0A093C3Z0_9AVES^A0A093C3Z0_9AVES^Q:7-438,H:483-623^30.2%ID^E:2e-08^SubName: Full=Sulfate transporter {ECO:0000313|EMBL:KFV10650.1};^Eukaryota; Metazoa; Chordata; Craniata; Vertebrata; Euteleostomi; Testudines + Archosauria group; Archosauria; Dinosauria; Saurischia; Theropoda; Coelurosauria; Aves; Neognathae; Ciconiiformes; Pteroclidae; Pterocles	TR351|c0_g1_i1|m.133	1-444[+]	S26A5_MERUN^S26A5_MERUN^Q:3-146,H:510-672^27.12%ID^E:3e-09^RecName: Full=Prestin;^Eukaryota; Metazoa; Chordata; Craniata; Vertebrata; Euteleostomi; Mammalia; Eutheria; Euarchontoglires; Glires; Rodentia; Sciurognathi; Muroidea; Muridae; Gerbillinae; Meriones	A0A093C3Z0_9AVES^A0A093C3Z0_9AVES^Q:3-146,H:483-623^30.2%ID^E:2e-08^SubName: Full=Sulfate transporter {ECO:0000313|EMBL:KFV10650.1};^Eukaryota; Metazoa; Chordata; Craniata; Vertebrata; Euteleostomi; Testudines + Archosauria group; Archosauria; Dinosauria; Saurischia; Theropoda; Coelurosauria; Aves; Neognathae; Ciconiiformes; Pteroclidae; Pterocles	PF01740.16^STAS^STAS domain^20-146^E:8.1e-12	.	.	.	GO:0016323^cellular_component^basolateral plasma membrane`GO:0016021^cellular_component^integral component of membrane`GO:0008271^molecular_function^secondary active sulfate transmembrane transporter activity`GO:0008360^biological_process^regulation of cell shape`GO:0007605^biological_process^sensory perception of sound	.
TR362|c0_g1	TR362|c0_g1_i1	.	W5N7L5_LEPOC^W5N7L5_LEPOC^Q:2-403,H:373-499^47.83%ID^E:4e-24^SubName: Full=Uncharacterized protein {ECO:0000313|Ensembl:ENSLOCP00000016624};^Eukaryota; Metazoa; Chordata; Craniata; Vertebrata; Euteleostomi; Actinopterygii; Neopterygii; Holostei; Semionotiformes; Lepisosteidae; Lepisosteus	TR362|c0_g1_i1|m.135	2-403[+]	.	W5N7L5_LEPOC^W5N7L5_LEPOC^Q:1-134,H:373-499^47.83%ID^E:4e-24^SubName: Full=Uncharacterized protein {ECO:0000313|Ensembl:ENSLOCP00000016624};^Eukaryota; Metazoa; Chordata; Craniata; Vertebrata; Euteleostomi; Actinopterygii; Neopterygii; Holostei; Semionotiformes; Lepisosteidae; Lepisosteus	.	.	.	.	.	.
TR374|c0_g2	TR374|c0_g2_i1	.	K7EZP1_PELSI^K7EZP1_PELSI^Q:335-201,H:117-161^48.89%ID^E:1e-05^SubName: Full=Uncharacterized protein {ECO:0000313|Ensembl:ENSPSIP00000001251};^Eukaryota; Metazoa; Chordata; Craniata; Vertebrata; Euteleostomi; Testudines + Archosauria group; Testudines; Cryptodira; Trionychoidea; Trionychidae; Pelodiscus`K7EZP1_PELSI^K7EZP1_PELSI^Q:163-41,H:179-217^39.02%ID^E:1e-05^SubName: Full=Uncharacterized pr…	TR374|c0_g2_i1|m.137	2-223[+]	.	.	.	.	.	.	.	.
TR374|c0_g3	TR374|c0_g3_i1	.	K7EZP1_PELSI^K7EZP1_PELSI^Q:335-201,H:117-161^48.89%ID^E:1e-05^SubName: Full=Uncharacterized protein {ECO:0000313|Ensembl:ENSPSIP00000001251};^Eukaryota; Metazoa; Chordata; Craniata; Vertebrata; Euteleostomi; Testudines + Archosauria group; Testudines; Cryptodira; Trionychoidea; Trionychidae; Pelodiscus`K7EZP1_PELSI^K7EZP1_PELSI^Q:163-41,H:179-217^39.02%ID^E:1e-05^SubName: Full=Uncharacterized pr…	TR374|c0_g3_i1|m.138	2-223[+]	.	.	.	.	.	.	.	.
TR381|c0_g1	TR381|c0_g1_i1	CLAP2_HUMAN^CLAP2_HUMAN^Q:325-2,H:149-256^88.89%ID^E:8e-59^RecName: Full=CLIP-associating protein 2;^Eukaryota; Metazoa; Chordata; Craniata; Vertebrata; Euteleostomi; Mammalia; Eutheria; Euarchontoglires; Primates; Haplorrhini; Catarrhini; Hominidae; Homo	M1EI59_MUSPF^M1EI59_MUSPF^Q:325-2,H:26-133^88.89%ID^E:2e-62^SubName: Full=Cytoplasmic linker associated protein 2 {ECO:0000313|EMBL:AER96314.1};^Eukaryota; Metazoa; Chordata; Craniata; Vertebrata; Euteleostomi; Mammalia; Eutheria; Laurasiatheria; Carnivora; Caniformia; Mustelidae; Mustelinae; Mustela	.	.	.	.	.	.	.	NOG81443^	GO:0005938^cellular_component^cell cortex`GO:0000777^cellular_component^condensed chromosome kinetochore`GO:0005737^cellular_component^cytoplasm`GO:0005881^cellular_component^cytoplasmic microtubule`GO:0005829^cellular_component^cytosol`GO:0005794^cellular_component^Golgi apparatus`GO:0005828^cellular_component^kinetochore microtubule`GO:0016020^cellular_component^membrane`GO:0005874^cellular_com…	.
TR392|c0_g2	TR392|c0_g2_i1	KI21A_MOUSE^KI21A_MOUSE^Q:407-3,H:68-202^74.07%ID^E:5e-68^RecName: Full=Kinesin-like protein KIF21A;^Eukaryota; Metazoa; Chordata; Craniata; Vertebrata; Euteleostomi; Mammalia; Eutheria; Euarchontoglires; Glires; Rodentia; Sciurognathi; Muroidea; Muridae; Murinae; Mus; Mus	V9K7W8_CALMI^V9K7W8_CALMI^Q:407-3,H:69-203^89.63%ID^E:1e-78^RecName: Full=Kinesin-like protein {ECO:0000256|RuleBase:RU000394};^Eukaryota; Metazoa; Chordata; Craniata; Vertebrata; Chondrichthyes; Holocephali; Chimaeriformes; Callorhinchidae; Callorhinchus	.	.	.	.	.	.	.	COG2319^repeat-containing protein	GO:0030424^cellular_component^axon`GO:0005737^cellular_component^cytoplasm`GO:0030425^cellular_component^dendrite`GO:0005871^cellular_component^kinesin complex`GO:0005874^cellular_component^microtubule`GO:0005524^molecular_function^ATP binding`GO:0016887^molecular_function^ATPase activity`GO:0003777^molecular_function^microtubule motor activity`GO:0006200^biological_process^ATP catabolic process`…	.
TR405|c0_g2	TR405|c0_g2_i1	.	K1QBB8_CRAGI^K1QBB8_CRAGI^Q:8-403,H:1239-1370^41.35%ID^E:7e-27^SubName: Full=Kielin/chordin-like protein {ECO:0000313|EMBL:EKC34052.1};^Eukaryota; Metazoa; Lophotrochozoa; Mollusca; Bivalvia; Pteriomorphia; Ostreoida; Ostreoidea; Ostreidae; Crassostrea`K1QBB8_CRAGI^K1QBB8_CRAGI^Q:125-394,H:442-535^34.04%ID^E:1e-06^SubName: Full=Kielin/chordin-like protein {ECO:0000313|EMBL:EKC34052.1};^Eukaryota;…	TR405|c0_g2_i1|m.144	2-403[+]	.	K1QBB8_CRAGI^K1QBB8_CRAGI^Q:3-134,H:1239-1370^41.35%ID^E:7e-27^SubName: Full=Kielin/chordin-like protein {ECO:0000313|EMBL:EKC34052.1};^Eukaryota; Metazoa; Lophotrochozoa; Mollusca; Bivalvia; Pteriomorphia; Ostreoida; Ostreoidea; Ostreidae; Crassostrea`K1QBB8_CRAGI^K1QBB8_CRAGI^Q:42-131,H:442-535^34.04%ID^E:1e-06^SubName: Full=Kielin/chordin-like protein {ECO:0000313|EMBL:EKC34052.1};^Eukaryota; …	.	.	.	.	.	.
TR416|c0_g1	TR416|c0_g1_i1	ZNF3_HUMAN^ZNF3_HUMAN^Q:3-362,H:218-337^62.5%ID^E:1e-50^RecName: Full=Zinc finger protein 3;^Eukaryota; Metazoa; Chordata; Craniata; Vertebrata; Euteleostomi; Mammalia; Eutheria; Euarchontoglires; Primates; Haplorrhini; Catarrhini; Hominidae; Homo`ZNF3_HUMAN^ZNF3_HUMAN^Q:3-362,H:302-421^61.67%ID^E:1e-47^RecName: Full=Zinc finger protein 3;^Eukaryota; Metazoa; Chordata; Craniata; Vertebrata; Eutel…	A0A091N4S1_APAVI^A0A091N4S1_APAVI^Q:3-362,H:41-160^64.17%ID^E:6e-51^SubName: Full=Zinc finger protein with KRAB and SCAN domains 7 {ECO:0000313|EMBL:KFP83909.1};^Eukaryota; Metazoa; Chordata; Craniata; Vertebrata; Euteleostomi; Testudines + Archosauria group; Archosauria; Dinosauria; Saurischia; Theropoda; Coelurosauria; Aves; Neognathae; Trogoniformes; Trogonidae; Apaloderma`A0A091N4S1_APAVI^A0A…	TR416|c0_g1_i1|m.148	3-362[+]	ZNF3_HUMAN^ZNF3_HUMAN^Q:1-120,H:218-337^62.5%ID^E:9e-51^RecName: Full=Zinc finger protein 3;^Eukaryota; Metazoa; Chordata; Craniata; Vertebrata; Euteleostomi; Mammalia; Eutheria; Euarchontoglires; Primates; Haplorrhini; Catarrhini; Hominidae; Homo`ZNF3_HUMAN^ZNF3_HUMAN^Q:1-120,H:302-421^61.67%ID^E:1e-47^RecName: Full=Zinc finger protein 3;^Eukaryota; Metazoa; Chordata; Craniata; Vertebrata; Eutel…	A0A091N4S1_APAVI^A0A091N4S1_APAVI^Q:1-120,H:41-160^64.17%ID^E:6e-51^SubName: Full=Zinc finger protein with KRAB and SCAN domains 7 {ECO:0000313|EMBL:KFP83909.1};^Eukaryota; Metazoa; Chordata; Craniata; Vertebrata; Euteleostomi; Testudines + Archosauria group; Archosauria; Dinosauria; Saurischia; Theropoda; Coelurosauria; Aves; Neognathae; Trogoniformes; Trogonidae; Apaloderma`A0A091N4S1_APAVI^A0A…	PF13465.1^zf-H2C2_2^Zinc-finger double domain^1-22^E:2e-07`PF13912.1^zf-C2H2_6^C2H2-type zinc finger^10-33^E:0.015`PF00096.21^zf-C2H2^Zinc finger, C2H2 type^11-33^E:9.8e-07`PF13894.1^zf-C2H2_4^C2H2-type zinc finger^11-33^E:0.0034`PF13465.1^zf-H2C2_2^Zinc-finger double domain^26-50^E:1e-09`PF13912.1^zf-C2H2_6^C2H2-type zinc finger^38-59^E:0.0014`PF00096.21^zf-C2H2^Zinc finger, C2H2 type^39-61^E:3.…	.	.	COG5048^Zinc finger protein	GO:0005634^cellular_component^nucleus`GO:0003677^molecular_function^DNA binding`GO:0042802^molecular_function^identical protein binding`GO:0008270^molecular_function^zinc ion binding`GO:0030154^biological_process^cell differentiation`GO:0045321^biological_process^leukocyte activation`GO:0007275^biological_process^multicellular organismal development`GO:0006355^biological_process^regulation of tra…	GO:0046872^molecular_function^metal ion binding
TR421|c0_g1	TR421|c0_g1_i1	.	A0A0A0A4H5_CHAVO^A0A0A0A4H5_CHAVO^Q:108-377,H:61-158^37.76%ID^E:1e-13^SubName: Full=Uncharacterized protein {ECO:0000313|EMBL:KGL87915.1};^Eukaryota; Metazoa; Chordata; Craniata; Vertebrata; Euteleostomi; Testudines + Archosauria group; Archosauria; Dinosauria; Saurischia; Theropoda; Coelurosauria; Aves; Neognathae; Charadriiformes; Charadriidae; Charadrius	.	.	.	.	.	.	.	.	.	.
TR424|c0_g1	TR424|c0_g1_i1	IF5_DROME^IF5_DROME^Q:3-101,H:84-117^79.41%ID^E:7e-09^RecName: Full=Eukaryotic translation initiation factor 5;^Eukaryota; Metazoa; Ecdysozoa; Arthropoda; Hexapoda; Insecta; Pterygota; Neoptera; Endopterygota; Diptera; Brachycera; Muscomorpha; Ephydroidea; Drosophilidae; Drosophila; Sophophora	B0W0M0_CULQU^B0W0M0_CULQU^Q:3-149,H:84-131^63.27%ID^E:2e-08^.^.	.	.	.	.	.	.	.	COG1601^translation Initiation Factor	GO:0005829^cellular_component^cytosol`GO:0005525^molecular_function^GTP binding`GO:0003743^molecular_function^translation initiation factor activity`GO:0022008^biological_process^neurogenesis`GO:0006413^biological_process^translational initiation	.
TR437|c0_g1	TR437|c0_g1_i1	ESYT3_HUMAN^ESYT3_HUMAN^Q:52-366,H:32-137^56.6%ID^E:2e-38^RecName: Full=Extended synaptotagmin-3;^Eukaryota; Metazoa; Chordata; Craniata; Vertebrata; Euteleostomi; Mammalia; Eutheria; Euarchontoglires; Primates; Haplorrhini; Catarrhini; Hominidae; Homo	V9KNS3_CALMI^V9KNS3_CALMI^Q:4-366,H:29-149^70.25%ID^E:9e-55^SubName: Full=Extended synaptotagmin-3 {ECO:0000313|EMBL:AFO99895.1};^Eukaryota; Metazoa; Chordata; Craniata; Vertebrata; Chondrichthyes; Holocephali; Chimaeriformes; Callorhinchidae; Callorhinchus	.	.	.	.	.	.	.	COG5038^c2 domain protein	GO:0031234^cellular_component^extrinsic component of cytoplasmic side of plasma membrane`GO:0005887^cellular_component^integral component of plasma membrane`GO:0031227^cellular_component^intrinsic component of endoplasmic reticulum membrane`GO:0044232^cellular_component^organelle membrane contact site`GO:0008289^molecular_function^lipid binding`GO:0046872^molecular_function^metal ion binding`GO:0…	.
TR437|c0_g2	TR437|c0_g2_i1	ESYT3_XENTR^ESYT3_XENTR^Q:79-600,H:82-256^58.86%ID^E:1e-68^RecName: Full=Extended synaptotagmin-3;^Eukaryota; Metazoa; Chordata; Craniata; Vertebrata; Euteleostomi; Amphibia; Batrachia; Anura; Pipoidea; Pipidae; Xenopodinae; Xenopus; Silurana	V9KNS3_CALMI^V9KNS3_CALMI^Q:4-600,H:29-227^74.87%ID^E:7e-105^SubName: Full=Extended synaptotagmin-3 {ECO:0000313|EMBL:AFO99895.1};^Eukaryota; Metazoa; Chordata; Craniata; Vertebrata; Chondrichthyes; Holocephali; Chimaeriformes; Callorhinchidae; Callorhinchus	TR437|c0_g2_i1|m.157	1-600[+]	ESYT3_XENTR^ESYT3_XENTR^Q:27-200,H:82-256^58.86%ID^E:9e-69^RecName: Full=Extended synaptotagmin-3;^Eukaryota; Metazoa; Chordata; Craniata; Vertebrata; Euteleostomi; Amphibia; Batrachia; Anura; Pipoidea; Pipidae; Xenopodinae; Xenopus; Silurana	V9KNS3_CALMI^V9KNS3_CALMI^Q:2-200,H:29-227^74.87%ID^E:6e-105^SubName: Full=Extended synaptotagmin-3 {ECO:0000313|EMBL:AFO99895.1};^Eukaryota; Metazoa; Chordata; Craniata; Vertebrata; Chondrichthyes; Holocephali; Chimaeriformes; Callorhinchidae; Callorhinchus	.	.	ExpAA=25.64^PredHel=1^Topology=o36-58i	.	GO:0005789^cellular_component^endoplasmic reticulum membrane`GO:0016021^cellular_component^integral component of membrane`GO:0005886^cellular_component^plasma membrane`GO:0008289^molecular_function^lipid binding`GO:0046872^molecular_function^metal ion binding`GO:0006869^biological_process^lipid transport	.
TR492|c0_g1	TR492|c0_g1_i1	NNTM_MOUSE^NNTM_MOUSE^Q:275-3,H:1-95^54.64%ID^E:7e-20^RecName: Full=NAD(P) transhydrogenase, mitochondrial;^Eukaryota; Metazoa; Chordata; Craniata; Vertebrata; Euteleostomi; Mammalia; Eutheria; Euarchontoglires; Glires; Rodentia; Sciurognathi; Muroidea; Muridae; Murinae; Mus; Mus	V9KA01_CALMI^V9KA01_CALMI^Q:275-3,H:1-91^72.53%ID^E:9e-36^SubName: Full=NAD(P) transhydrogenase, mitochondrial-like protein {ECO:0000313|EMBL:AFO94459.1};^Eukaryota; Metazoa; Chordata; Craniata; Vertebrata; Chondrichthyes; Holocephali; Chimaeriformes; Callorhinchidae; Callorhinchus	.	.	.	.	.	.	.	.	GO:0016021^cellular_component^integral component of membrane`GO:0005743^cellular_component^mitochondrial inner membrane`GO:0005739^cellular_component^mitochondrion`GO:0008750^molecular_function^NAD(P)+ transhydrogenase (AB-specific) activity`GO:0050661^molecular_function^NADP binding`GO:0015992^biological_process^proton transport`GO:0072593^biological_process^reactive oxygen species metabolic pro…	.
TR505|c0_g2	TR505|c0_g2_i1	CMTR1_DANRE^CMTR1_DANRE^Q:108-551,H:53-200^63.51%ID^E:2e-41^RecName: Full=Cap-specific mRNA (nucleoside-2'-O-)-methyltransferase 1;^Eukaryota; Metazoa; Chordata; Craniata; Vertebrata; Euteleostomi; Actinopterygii; Neopterygii; Teleostei; Ostariophysi; Cypriniformes; Cyprinidae; Danio	A0A060X4N6_ONCMY^A0A060X4N6_ONCMY^Q:108-551,H:52-200^64.43%ID^E:1e-45^SubName: Full=Oncorhynchus mykiss genomic scaffold, scaffold_710 {ECO:0000313|EMBL:CDQ74573.1};^Eukaryota; Metazoa; Chordata; Craniata; Vertebrata; Euteleostomi; Actinopterygii; Neopterygii; Teleostei; Protacanthopterygii; Salmoniformes; Salmonidae; Salmoninae; Oncorhynchus	TR505|c0_g2_i1|m.180	3-554[+]	CMTR1_DANRE^CMTR1_DANRE^Q:15-183,H:38-200^59.17%ID^E:2e-59^RecName: Full=Cap-specific mRNA (nucleoside-2'-O-)-methyltransferase 1;^Eukaryota; Metazoa; Chordata; Craniata; Vertebrata; Euteleostomi; Actinopterygii; Neopterygii; Teleostei; Ostariophysi; Cypriniformes; Cyprinidae; Danio	A0A060X4N6_ONCMY^A0A060X4N6_ONCMY^Q:36-183,H:52-200^64.43%ID^E:1e-64^SubName: Full=Oncorhynchus mykiss genomic scaffold, scaffold_710 {ECO:0000313|EMBL:CDQ74573.1};^Eukaryota; Metazoa; Chordata; Craniata; Vertebrata; Euteleostomi; Actinopterygii; Neopterygii; Teleostei; Protacanthopterygii; Salmoniformes; Salmonidae; Salmoninae; Oncorhynchus	PF01585.18^G-patch^G-patch domain^63-106^E:6.1e-14	.	.	COG0293^Specifically methylates the uridine in position 2552 of 23S rRNA at the 2'-O position of the ribose in the fully assembled 50S ribosomal subunit (By similarity)	GO:0005634^cellular_component^nucleus`GO:0004483^molecular_function^mRNA (nucleoside-2'-O-)-methyltransferase activity`GO:0003676^molecular_function^nucleic acid binding`GO:0006370^biological_process^7-methylguanosine mRNA capping`GO:0097309^biological_process^cap1 mRNA methylation`GO:0080009^biological_process^mRNA methylation	GO:0003676^molecular_function^nucleic acid binding
TR512|c0_g1	TR512|c0_g1_i1	GSG1L_DANRE^GSG1L_DANRE^Q:2-466,H:132-304^52.3%ID^E:1e-48^RecName: Full=Germ cell-specific gene 1-like protein;^Eukaryota; Metazoa; Chordata; Craniata; Vertebrata; Euteleostomi; Actinopterygii; Neopterygii; Teleostei; Ostariophysi; Cypriniformes; Cyprinidae; Danio	V9LCN2_CALMI^V9LCN2_CALMI^Q:14-403,H:114-257^85.52%ID^E:5e-79^SubName: Full=Gsg1-like protein {ECO:0000313|EMBL:AFP10040.1};^Eukaryota; Metazoa; Chordata; Craniata; Vertebrata; Chondrichthyes; Holocephali; Chimaeriformes; Callorhinchidae; Callorhinchus	TR512|c0_g1_i1|m.185	2-469[+]	GSG1L_DANRE^GSG1L_DANRE^Q:1-155,H:132-304^52.3%ID^E:6e-51^RecName: Full=Germ cell-specific gene 1-like protein;^Eukaryota; Metazoa; Chordata; Craniata; Vertebrata; Euteleostomi; Actinopterygii; Neopterygii; Teleostei; Ostariophysi; Cypriniformes; Cyprinidae; Danio	V9LCN2_CALMI^V9LCN2_CALMI^Q:5-134,H:114-257^85.52%ID^E:2e-81^SubName: Full=Gsg1-like protein {ECO:0000313|EMBL:AFP10040.1};^Eukaryota; Metazoa; Chordata; Craniata; Vertebrata; Chondrichthyes; Holocephali; Chimaeriformes; Callorhinchidae; Callorhinchus	.	.	ExpAA=22.96^PredHel=1^Topology=i21-43o	.	GO:0030054^cellular_component^cell junction`GO:0016021^cellular_component^integral component of membrane`GO:0005886^cellular_component^plasma membrane`GO:0045202^cellular_component^synapse	.
TR512|c0_g2	TR512|c0_g2_i1	GSG1L_DANRE^GSG1L_DANRE^Q:2-511,H:132-304^60.34%ID^E:4e-64^RecName: Full=Germ cell-specific gene 1-like protein;^Eukaryota; Metazoa; Chordata; Craniata; Vertebrata; Euteleostomi; Actinopterygii; Neopterygii; Teleostei; Ostariophysi; Cypriniformes; Cyprinidae; Danio	V9LCN2_CALMI^V9LCN2_CALMI^Q:2-448,H:110-257^95.97%ID^E:2e-97^SubName: Full=Gsg1-like protein {ECO:0000313|EMBL:AFP10040.1};^Eukaryota; Metazoa; Chordata; Craniata; Vertebrata; Chondrichthyes; Holocephali; Chimaeriformes; Callorhinchidae; Callorhinchus	TR512|c0_g2_i1|m.188	2-514[+]	GSG1L_DANRE^GSG1L_DANRE^Q:1-170,H:132-304^60.34%ID^E:2e-66^RecName: Full=Germ cell-specific gene 1-like protein;^Eukaryota; Metazoa; Chordata; Craniata; Vertebrata; Euteleostomi; Actinopterygii; Neopterygii; Teleostei; Ostariophysi; Cypriniformes; Cyprinidae; Danio	V9LCN2_CALMI^V9LCN2_CALMI^Q:1-149,H:110-257^95.97%ID^E:6e-100^SubName: Full=Gsg1-like protein {ECO:0000313|EMBL:AFP10040.1};^Eukaryota; Metazoa; Chordata; Craniata; Vertebrata; Chondrichthyes; Holocephali; Chimaeriformes; Callorhinchidae; Callorhinchus	PF00822.15^PMP22_Claudin^PMP-22/EMP/MP20/Claudin family^21-81^E:6.8e-07	.	ExpAA=44.37^PredHel=2^Topology=i21-43o69-91i	.	GO:0030054^cellular_component^cell junction`GO:0016021^cellular_component^integral component of membrane`GO:0005886^cellular_component^plasma membrane`GO:0045202^cellular_component^synapse	GO:0016021^cellular_component^integral component of membrane
TR521|c0_g1	TR521|c0_g1_i1	PTHD3_MOUSE^PTHD3_MOUSE^Q:204-386,H:71-130^44.26%ID^E:6e-12^RecName: Full=Patched domain-containing protein 3;^Eukaryota; Metazoa; Chordata; Craniata; Vertebrata; Euteleostomi; Mammalia; Eutheria; Euarchontoglires; Glires; Rodentia; Sciurognathi; Muroidea; Muridae; Murinae; Mus; Mus	V9KJR1_CALMI^V9KJR1_CALMI^Q:195-392,H:1-66^65.15%ID^E:9e-24^SubName: Full=Patched domain-containing protein 3-like protein {ECO:0000313|EMBL:AFO98209.1};^Eukaryota; Metazoa; Chordata; Craniata; Vertebrata; Chondrichthyes; Holocephali; Chimaeriformes; Callorhinchidae; Callorhinchus	.	.	.	.	.	.	.	NOG149152^Kp4	GO:0016021^cellular_component^integral component of membrane`GO:0097225^cellular_component^sperm midpiece`GO:0008158^molecular_function^hedgehog receptor activity	.
TR532|c0_g1	TR532|c0_g1_i1	.	A0A093I4X2_FULGA^A0A093I4X2_FULGA^Q:394-149,H:98-178^36.47%ID^E:5e-08^SubName: Full=Uncharacterized protein {ECO:0000313|EMBL:KFV96482.1};^Eukaryota; Metazoa; Chordata; Craniata; Vertebrata; Euteleostomi; Testudines + Archosauria group; Archosauria; Dinosauria; Saurischia; Theropoda; Coelurosauria; Aves; Neognathae; Procellariiformes; Procellariidae; Procellariinae; Fulmarus	.	.	.	.	.	.	.	.	.	.
TR534|c0_g1	TR534|c0_g1_i1	.	W5NNH5_LEPOC^W5NNH5_LEPOC^Q:312-88,H:321-395^53.33%ID^E:1e-14^SubName: Full=Uncharacterized protein {ECO:0000313|Ensembl:ENSLOCP00000022184};^Eukaryota; Metazoa; Chordata; Craniata; Vertebrata; Euteleostomi; Actinopterygii; Neopterygii; Holostei; Semionotiformes; Lepisosteidae; Lepisosteus	.	.	.	.	.	.	.	.	.	.
TR535|c0_g1	TR535|c0_g1_i1	H3_STRDR^H3_STRDR^Q:3-122,H:97-136^100%ID^E:2e-20^RecName: Full=Histone H3, embryonic;^Eukaryota; Metazoa; Echinodermata; Eleutherozoa; Echinozoa; Echinoidea; Euechinoidea; Echinacea; Echinoida; Strongylocentrotidae; Strongylocentrotus	A0A084WHG1_9DIPT^A0A084WHG1_9DIPT^Q:3-122,H:53-92^100%ID^E:2e-19^SubName: Full=Histone H3.1-like protein {ECO:0000313|EMBL:KFB49655.1};^Eukaryota; Metazoa; Ecdysozoa; Arthropoda; Hexapoda; Insecta; Pterygota; Neoptera; Endopterygota; Diptera; Nematocera; Culicoidea; Culicidae; Anophelinae; Anopheles	.	.	.	.	.	.	.	.	GO:0000786^cellular_component^nucleosome`GO:0005634^cellular_component^nucleus`GO:0003677^molecular_function^DNA binding	.
TR535|c0_g2	TR535|c0_g2_i1	H3_STRDR^H3_STRDR^Q:3-122,H:97-136^100%ID^E:3e-20^RecName: Full=Histone H3, embryonic;^Eukaryota; Metazoa; Echinodermata; Eleutherozoa; Echinozoa; Echinoidea; Euechinoidea; Echinacea; Echinoida; Strongylocentrotidae; Strongylocentrotus	A0A084WHG1_9DIPT^A0A084WHG1_9DIPT^Q:3-122,H:53-92^100%ID^E:3e-19^SubName: Full=Histone H3.1-like protein {ECO:0000313|EMBL:KFB49655.1};^Eukaryota; Metazoa; Ecdysozoa; Arthropoda; Hexapoda; Insecta; Pterygota; Neoptera; Endopterygota; Diptera; Nematocera; Culicoidea; Culicidae; Anophelinae; Anopheles	.	.	.	.	.	.	.	.	GO:0000786^cellular_component^nucleosome`GO:0005634^cellular_component^nucleus`GO:0003677^molecular_function^DNA binding	.
TR538|c0_g1	TR538|c0_g1_i1	PI4KB_MOUSE^PI4KB_MOUSE^Q:5-739,H:321-565^90.2%ID^E:4e-160^RecName: Full=Phosphatidylinositol 4-kinase beta;^Eukaryota; Metazoa; Chordata; Craniata; Vertebrata; Euteleostomi; Mammalia; Eutheria; Euarchontoglires; Glires; Rodentia; Sciurognathi; Muroidea; Muridae; Murinae; Mus; Mus	V9KTB7_CALMI^V9KTB7_CALMI^Q:2-730,H:285-527^94.24%ID^E:1e-164^SubName: Full=Phosphatidylinositol 4-kinase beta {ECO:0000313|EMBL:AFP01658.1};^Eukaryota; Metazoa; Chordata; Craniata; Vertebrata; Chondrichthyes; Holocephali; Chimaeriformes; Callorhinchidae; Callorhinchus	TR538|c0_g1_i1|m.200	2-739[+]	PI4KB_MOUSE^PI4KB_MOUSE^Q:2-246,H:321-565^90.2%ID^E:3e-160^RecName: Full=Phosphatidylinositol 4-kinase beta;^Eukaryota; Metazoa; Chordata; Craniata; Vertebrata; Euteleostomi; Mammalia; Eutheria; Euarchontoglires; Glires; Rodentia; Sciurognathi; Muroidea; Muridae; Murinae; Mus; Mus	V9KTB7_CALMI^V9KTB7_CALMI^Q:1-243,H:285-527^94.24%ID^E:9e-165^SubName: Full=Phosphatidylinositol 4-kinase beta {ECO:0000313|EMBL:AFP01658.1};^Eukaryota; Metazoa; Chordata; Craniata; Vertebrata; Chondrichthyes; Holocephali; Chimaeriformes; Callorhinchidae; Callorhinchus	.	.	.	COG5032^3-kinase, catalytic subunit	GO:0005737^cellular_component^cytoplasm`GO:0005829^cellular_component^cytosol`GO:0005794^cellular_component^Golgi apparatus`GO:0005741^cellular_component^mitochondrial outer membrane`GO:0005886^cellular_component^plasma membrane`GO:0030867^cellular_component^rough endoplasmic reticulum membrane`GO:0004430^molecular_function^1-phosphatidylinositol 4-kinase activity`GO:0005524^molecular_function^AT…	.
TR574|c0_g1	TR574|c0_g1_i1	PROF1_HUMAN^PROF1_HUMAN^Q:133-525,H:4-138^37.5%ID^E:8e-17^RecName: Full=Profilin-1;^Eukaryota; Metazoa; Chordata; Craniata; Vertebrata; Euteleostomi; Mammalia; Eutheria; Euarchontoglires; Primates; Haplorrhini; Catarrhini; Hominidae; Homo	B9ELF5_SALSA^B9ELF5_SALSA^Q:127-531,H:1-139^36.43%ID^E:1e-19^RecName: Full=Profilin {ECO:0000256|RuleBase:RU003909};^Eukaryota; Metazoa; Chordata; Craniata; Vertebrata; Euteleostomi; Actinopterygii; Neopterygii; Teleostei; Protacanthopterygii; Salmoniformes; Salmonidae; Salmoninae; Salmo	.	.	.	.	.	.	.	.	GO:0072562^cellular_component^blood microparticle`GO:0005856^cellular_component^cytoskeleton`GO:0005829^cellular_component^cytosol`GO:0070062^cellular_component^extracellular vesicular exosome`GO:0005925^cellular_component^focal adhesion`GO:0016020^cellular_component^membrane`GO:0043005^cellular_component^neuron projection`GO:0005634^cellular_component^nucleus`GO:0045202^cellular_component^synaps…	.
TR574|c0_g2	TR574|c0_g2_i1	PROF1_HUMAN^PROF1_HUMAN^Q:135-527,H:4-138^37.5%ID^E:8e-17^RecName: Full=Profilin-1;^Eukaryota; Metazoa; Chordata; Craniata; Vertebrata; Euteleostomi; Mammalia; Eutheria; Euarchontoglires; Primates; Haplorrhini; Catarrhini; Hominidae; Homo	B9ELF5_SALSA^B9ELF5_SALSA^Q:129-533,H:1-139^36.43%ID^E:1e-19^RecName: Full=Profilin {ECO:0000256|RuleBase:RU003909};^Eukaryota; Metazoa; Chordata; Craniata; Vertebrata; Euteleostomi; Actinopterygii; Neopterygii; Teleostei; Protacanthopterygii; Salmoniformes; Salmonidae; Salmoninae; Salmo	.	.	.	.	.	.	.	.	GO:0072562^cellular_component^blood microparticle`GO:0005856^cellular_component^cytoskeleton`GO:0005829^cellular_component^cytosol`GO:0070062^cellular_component^extracellular vesicular exosome`GO:0005925^cellular_component^focal adhesion`GO:0016020^cellular_component^membrane`GO:0043005^cellular_component^neuron projection`GO:0005634^cellular_component^nucleus`GO:0045202^cellular_component^synaps…	.
TR580|c0_g1	TR580|c0_g1_i1	PSA1_CHICK^PSA1_CHICK^Q:379-95,H:167-260^84.21%ID^E:4e-37^RecName: Full=Proteasome subunit alpha type-1;^Eukaryota; Metazoa; Chordata; Craniata; Vertebrata; Euteleostomi; Testudines + Archosauria group; Archosauria; Dinosauria; Saurischia; Theropoda; Coelurosauria; Aves; Neognathae; Galloanserae; Galliformes; Phasianidae; Phasianinae; Gallus	B5DG53_SALSA^B5DG53_SALSA^Q:379-98,H:168-261^80.85%ID^E:2e-37^RecName: Full=Proteasome subunit alpha type {ECO:0000256|RuleBase:RU000551};^Eukaryota; Metazoa; Chordata; Craniata; Vertebrata; Euteleostomi; Actinopterygii; Neopterygii; Teleostei; Protacanthopterygii; Salmoniformes; Salmonidae; Salmoninae; Salmo	.	.	.	.	.	.	.	COG0638^The proteasome is a multicatalytic proteinase complex which is characterized by its ability to cleave peptides with Arg, Phe, Tyr, Leu, and Glu adjacent to the leaving group at neutral or slightly basic pH. The proteasome has an ATP-dependent proteolytic activity (By similarity)	GO:0005737^cellular_component^cytoplasm`GO:0005634^cellular_component^nucleus`GO:0005839^cellular_component^proteasome core complex`GO:0019773^cellular_component^proteasome core complex, alpha-subunit complex`GO:0004298^molecular_function^threonine-type endopeptidase activity`GO:0006511^biological_process^ubiquitin-dependent protein catabolic process	.
TR582|c0_g1	TR582|c0_g1_i1	RUNX1_MOUSE^RUNX1_MOUSE^Q:3-356,H:64-181^97.46%ID^E:2e-79^RecName: Full=Runt-related transcription factor 1;^Eukaryota; Metazoa; Chordata; Craniata; Vertebrata; Euteleostomi; Mammalia; Eutheria; Euarchontoglires; Glires; Rodentia; Sciurognathi; Muroidea; Muridae; Murinae; Mus; Mus	V9LHB7_CALMI^V9LHB7_CALMI^Q:3-356,H:32-149^94.07%ID^E:2e-78^SubName: Full=Runx2 MRIPV variant {ECO:0000313|EMBL:AFP12726.1};^Eukaryota; Metazoa; Chordata; Craniata; Vertebrata; Chondrichthyes; Holocephali; Chimaeriformes; Callorhinchidae; Callorhinchus	TR582|c0_g1_i1|m.223	3-356[+]	RUNX1_MOUSE^RUNX1_MOUSE^Q:1-118,H:64-181^97.46%ID^E:2e-79^RecName: Full=Runt-related transcription factor 1;^Eukaryota; Metazoa; Chordata; Craniata; Vertebrata; Euteleostomi; Mammalia; Eutheria; Euarchontoglires; Glires; Rodentia; Sciurognathi; Muroidea; Muridae; Murinae; Mus; Mus	V9LHB7_CALMI^V9LHB7_CALMI^Q:1-118,H:32-149^94.07%ID^E:1e-78^SubName: Full=Runx2 MRIPV variant {ECO:0000313|EMBL:AFP12726.1};^Eukaryota; Metazoa; Chordata; Craniata; Vertebrata; Chondrichthyes; Holocephali; Chimaeriformes; Callorhinchidae; Callorhinchus	PF00853.14^Runt^Runt domain^1-117^E:2.9e-73	.	.	NOG123889^plant-specific domain TIGR01627 family protein, expressed	GO:0005604^cellular_component^basement membrane`GO:0005634^cellular_component^nucleus`GO:0005524^molecular_function^ATP binding`GO:0003677^molecular_function^DNA binding`GO:0070491^molecular_function^repressing transcription factor binding`GO:0003700^molecular_function^sequence-specific DNA binding transcription factor activity`GO:0048266^biological_process^behavioral response to pain`GO:0071560^…	GO:0003677^molecular_function^DNA binding`GO:0003700^molecular_function^sequence-specific DNA binding transcription factor activity`GO:0006355^biological_process^regulation of transcription, DNA-templated
TR593|c0_g1	TR593|c0_g1_i1	PKHD1_HUMAN^PKHD1_HUMAN^Q:14-457,H:340-488^54.36%ID^E:3e-47^RecName: Full=Fibrocystin;^Eukaryota; Metazoa; Chordata; Craniata; Vertebrata; Euteleostomi; Mammalia; Eutheria; Euarchontoglires; Primates; Haplorrhini; Catarrhini; Hominidae; Homo	U3J181_ANAPL^U3J181_ANAPL^Q:20-457,H:335-480^63.7%ID^E:1e-60^SubName: Full=Uncharacterized protein {ECO:0000313|Ensembl:ENSAPLP00000013258};^Eukaryota; Metazoa; Chordata; Craniata; Vertebrata; Euteleostomi; Testudines + Archosauria group; Archosauria; Dinosauria; Saurischia; Theropoda; Coelurosauria; Aves; Neognathae; Galloanserae; Anseriformes; Anatidae; Anas	TR593|c0_g1_i1|m.233	2-460[+]	PKHD1_HUMAN^PKHD1_HUMAN^Q:5-152,H:340-488^54.36%ID^E:3e-47^RecName: Full=Fibrocystin;^Eukaryota; Metazoa; Chordata; Craniata; Vertebrata; Euteleostomi; Mammalia; Eutheria; Euarchontoglires; Primates; Haplorrhini; Catarrhini; Hominidae; Homo	U3J181_ANAPL^U3J181_ANAPL^Q:7-152,H:335-480^63.7%ID^E:1e-60^SubName: Full=Uncharacterized protein {ECO:0000313|Ensembl:ENSAPLP00000013258};^Eukaryota; Metazoa; Chordata; Craniata; Vertebrata; Euteleostomi; Testudines + Archosauria group; Archosauria; Dinosauria; Saurischia; Theropoda; Coelurosauria; Aves; Neognathae; Galloanserae; Anseriformes; Anatidae; Anas	.	.	.	.	GO:0031362^cellular_component^anchored component of external side of plasma membrane`GO:0016324^cellular_component^apical plasma membrane`GO:0005813^cellular_component^centrosome`GO:0036064^cellular_component^ciliary basal body`GO:0005737^cellular_component^cytoplasm`GO:0070062^cellular_component^extracellular vesicular exosome`GO:0016021^cellular_component^integral component of membrane`GO:00726…	.
TR601|c0_g2	TR601|c0_g2_i1	PAX3B_XENLA^PAX3B_XENLA^Q:1-252,H:31-121^85.71%ID^E:1e-45^RecName: Full=Paired box protein Pax-3-B;^Eukaryota; Metazoa; Chordata; Craniata; Vertebrata; Euteleostomi; Amphibia; Batrachia; Anura; Pipoidea; Pipidae; Xenopodinae; Xenopus; Xenopus	I4DCX9_SCYTO^I4DCX9_SCYTO^Q:1-228,H:32-107^100%ID^E:8e-46^SubName: Full=Paired box gene 3 {ECO:0000313|EMBL:BAM15710.1};^Eukaryota; Metazoa; Chordata; Craniata; Vertebrata; Chondrichthyes; Elasmobranchii; Galeomorphii; Galeoidea; Carcharhiniformes; Scyliorhinidae; Scyliorhinus	.	.	.	.	.	.	.	.	GO:0005634^cellular_component^nucleus`GO:0043565^molecular_function^sequence-specific DNA binding`GO:0008543^biological_process^fibroblast growth factor receptor signaling pathway`GO:0048785^biological_process^hatching gland development`GO:0007399^biological_process^nervous system development`GO:0014034^biological_process^neural crest cell fate commitment`GO:0014029^biological_process^neural cres…	.
TR602|c0_g2	TR602|c0_g2_i1	D39U1_BOVIN^D39U1_BOVIN^Q:74-337,H:1-89^66.29%ID^E:2e-28^RecName: Full=Epimerase family protein SDR39U1;^Eukaryota; Metazoa; Chordata; Craniata; Vertebrata; Euteleostomi; Mammalia; Eutheria; Laurasiatheria; Cetartiodactyla; Ruminantia; Pecora; Bovidae; Bovinae; Bos	H0VIS2_CAVPO^H0VIS2_CAVPO^Q:74-346,H:1-92^67.39%ID^E:2e-28^SubName: Full=Uncharacterized protein {ECO:0000313|Ensembl:ENSCPOP00000010124};^Eukaryota; Metazoa; Chordata; Craniata; Vertebrata; Euteleostomi; Mammalia; Eutheria; Euarchontoglires; Glires; Rodentia; Hystricognathi; Caviidae; Cavia	TR602|c0_g2_i1|m.239	74-346[+]	D39U1_BOVIN^D39U1_BOVIN^Q:1-91,H:1-92^65.22%ID^E:6e-36^RecName: Full=Epimerase family protein SDR39U1;^Eukaryota; Metazoa; Chordata; Craniata; Vertebrata; Euteleostomi; Mammalia; Eutheria; Laurasiatheria; Cetartiodactyla; Ruminantia; Pecora; Bovidae; Bovinae; Bos	H0VIS2_CAVPO^H0VIS2_CAVPO^Q:1-91,H:1-92^67.39%ID^E:7e-36^SubName: Full=Uncharacterized protein {ECO:0000313|Ensembl:ENSCPOP00000010124};^Eukaryota; Metazoa; Chordata; Craniata; Vertebrata; Euteleostomi; Mammalia; Eutheria; Euarchontoglires; Glires; Rodentia; Hystricognathi; Caviidae; Cavia	PF13460.1^NAD_binding_10^NADH(P)-binding^3-60^E:1.8e-06`PF01370.16^Epimerase^NAD dependent epimerase/dehydratase family^3-62^E:3.7e-05	.	.	COG1090^Epimerase	GO:0016491^molecular_function^oxidoreductase activity	GO:0003824^molecular_function^catalytic activity`GO:0050662^molecular_function^coenzyme binding
TR602|c0_g3	TR602|c0_g3_i1	D39U1_BOVIN^D39U1_BOVIN^Q:74-337,H:1-89^66.29%ID^E:5e-28^RecName: Full=Epimerase family protein SDR39U1;^Eukaryota; Metazoa; Chordata; Craniata; Vertebrata; Euteleostomi; Mammalia; Eutheria; Laurasiatheria; Cetartiodactyla; Ruminantia; Pecora; Bovidae; Bovinae; Bos	F1SGR8_PIG^F1SGR8_PIG^Q:74-346,H:1-92^65.22%ID^E:2e-28^SubName: Full=Uncharacterized protein {ECO:0000313|Ensembl:ENSSSCP00000002167};^Eukaryota; Metazoa; Chordata; Craniata; Vertebrata; Euteleostomi; Mammalia; Eutheria; Laurasiatheria; Cetartiodactyla; Suina; Suidae; Sus	TR602|c0_g3_i1|m.240	74-346[+]	D39U1_BOVIN^D39U1_BOVIN^Q:1-91,H:1-92^65.22%ID^E:2e-35^RecName: Full=Epimerase family protein SDR39U1;^Eukaryota; Metazoa; Chordata; Craniata; Vertebrata; Euteleostomi; Mammalia; Eutheria; Laurasiatheria; Cetartiodactyla; Ruminantia; Pecora; Bovidae; Bovinae; Bos	F1SGR8_PIG^F1SGR8_PIG^Q:1-91,H:1-92^65.22%ID^E:2e-35^SubName: Full=Uncharacterized protein {ECO:0000313|Ensembl:ENSSSCP00000002167};^Eukaryota; Metazoa; Chordata; Craniata; Vertebrata; Euteleostomi; Mammalia; Eutheria; Laurasiatheria; Cetartiodactyla; Suina; Suidae; Sus	PF13460.1^NAD_binding_10^NADH(P)-binding^3-60^E:1.8e-06`PF01370.16^Epimerase^NAD dependent epimerase/dehydratase family^3-61^E:6.3e-05	.	.	COG1090^Epimerase	GO:0016491^molecular_function^oxidoreductase activity	GO:0003824^molecular_function^catalytic activity`GO:0050662^molecular_function^coenzyme binding
TR605|c0_g1	TR605|c0_g1_i1	LRP11_HUMAN^LRP11_HUMAN^Q:150-386,H:58-146^46.07%ID^E:1e-12^RecName: Full=Low-density lipoprotein receptor-related protein 11;^Eukaryota; Metazoa; Chordata; Craniata; Vertebrata; Euteleostomi; Mammalia; Eutheria; Euarchontoglires; Primates; Haplorrhini; Catarrhini; Hominidae; Homo	A0A060VRA9_ONCMY^A0A060VRA9_ONCMY^Q:150-389,H:41-120^47.5%ID^E:9e-15^SubName: Full=Oncorhynchus mykiss genomic scaffold, scaffold_22 {ECO:0000313|EMBL:CDQ57493.1};^Eukaryota; Metazoa; Chordata; Craniata; Vertebrata; Euteleostomi; Actinopterygii; Neopterygii; Teleostei; Protacanthopterygii; Salmoniformes; Salmonidae; Salmoninae; Oncorhynchus	TR605|c0_g1_i1|m.243	3-437[+]	LRP11_HUMAN^LRP11_HUMAN^Q:50-128,H:58-146^46.07%ID^E:1e-12^RecName: Full=Low-density lipoprotein receptor-related protein 11;^Eukaryota; Metazoa; Chordata; Craniata; Vertebrata; Euteleostomi; Mammalia; Eutheria; Euarchontoglires; Primates; Haplorrhini; Catarrhini; Hominidae; Homo	A0A060VRA9_ONCMY^A0A060VRA9_ONCMY^Q:50-129,H:41-120^47.5%ID^E:9e-15^SubName: Full=Oncorhynchus mykiss genomic scaffold, scaffold_22 {ECO:0000313|EMBL:CDQ57493.1};^Eukaryota; Metazoa; Chordata; Craniata; Vertebrata; Euteleostomi; Actinopterygii; Neopterygii; Teleostei; Protacanthopterygii; Salmoniformes; Salmonidae; Salmoninae; Oncorhynchus	PF07502.9^MANEC^MANEC domain^74-131^E:3.8e-14`PF14295.1^PAN_4^PAN domain^100-125^E:0.025	.	.	NOG26598^	GO:0016021^cellular_component^integral component of membrane	.
TR616|c0_g1	TR616|c0_g1_i1	ADAD1_MOUSE^ADAD1_MOUSE^Q:3-713,H:384-619^64.56%ID^E:5e-102^RecName: Full=Adenosine deaminase domain-containing protein 1;^Eukaryota; Metazoa; Chordata; Craniata; Vertebrata; Euteleostomi; Mammalia; Eutheria; Euarchontoglires; Glires; Rodentia; Sciurognathi; Muroidea; Muridae; Murinae; Mus; Mus	L9KNB2_TUPCH^L9KNB2_TUPCH^Q:3-713,H:222-457^64.98%ID^E:4e-105^SubName: Full=Adenosine deaminase domain-containing protein 1 {ECO:0000313|EMBL:ELW62632.1};^Eukaryota; Metazoa; Chordata; Craniata; Vertebrata; Euteleostomi; Mammalia; Eutheria; Euarchontoglires; Scandentia; Tupaiidae; Tupaia	TR616|c0_g1_i1|m.247	3-719[+]	ADAD1_MOUSE^ADAD1_MOUSE^Q:1-237,H:384-619^64.56%ID^E:2e-103^RecName: Full=Adenosine deaminase domain-containing protein 1;^Eukaryota; Metazoa; Chordata; Craniata; Vertebrata; Euteleostomi; Mammalia; Eutheria; Euarchontoglires; Glires; Rodentia; Sciurognathi; Muroidea; Muridae; Murinae; Mus; Mus	L9KNB2_TUPCH^L9KNB2_TUPCH^Q:1-237,H:222-457^64.98%ID^E:2e-106^SubName: Full=Adenosine deaminase domain-containing protein 1 {ECO:0000313|EMBL:ELW62632.1};^Eukaryota; Metazoa; Chordata; Craniata; Vertebrata; Euteleostomi; Mammalia; Eutheria; Euarchontoglires; Scandentia; Tupaiidae; Tupaia	PF02137.13^A_deamin^Adenosine-deaminase (editase) domain^36-230^E:2e-50	.	.	.	GO:0005634^cellular_component^nucleus`GO:0004000^molecular_function^adenosine deaminase activity`GO:0003723^molecular_function^RNA binding`GO:0007275^biological_process^multicellular organismal development`GO:0006396^biological_process^RNA processing`GO:0007286^biological_process^spermatid development	GO:0003723^molecular_function^RNA binding`GO:0004000^molecular_function^adenosine deaminase activity`GO:0006396^biological_process^RNA processing
TR616|c0_g2	TR616|c0_g2_i1	ADAD1_MOUSE^ADAD1_MOUSE^Q:1-387,H:491-619^62.02%ID^E:3e-45^RecName: Full=Adenosine deaminase domain-containing protein 1;^Eukaryota; Metazoa; Chordata; Craniata; Vertebrata; Euteleostomi; Mammalia; Eutheria; Euarchontoglires; Glires; Rodentia; Sciurognathi; Muroidea; Muridae; Murinae; Mus; Mus	F6TQG5_MOUSE^F6TQG5_MOUSE^Q:1-381,H:56-182^62.2%ID^E:2e-46^SubName: Full=Adenosine deaminase domain-containing protein 1 {ECO:0000313|Ensembl:ENSMUSP00000121015};^Eukaryota; Metazoa; Chordata; Craniata; Vertebrata; Euteleostomi; Mammalia; Eutheria; Euarchontoglires; Glires; Rodentia; Sciurognathi; Muroidea; Muridae; Murinae; Mus; Mus	TR616|c0_g2_i1|m.248	1-393[+]	ADAD1_MOUSE^ADAD1_MOUSE^Q:1-129,H:491-619^62.02%ID^E:2e-46^RecName: Full=Adenosine deaminase domain-containing protein 1;^Eukaryota; Metazoa; Chordata; Craniata; Vertebrata; Euteleostomi; Mammalia; Eutheria; Euarchontoglires; Glires; Rodentia; Sciurognathi; Muroidea; Muridae; Murinae; Mus; Mus	F6TQG5_MOUSE^F6TQG5_MOUSE^Q:1-127,H:56-182^62.2%ID^E:1e-47^SubName: Full=Adenosine deaminase domain-containing protein 1 {ECO:0000313|Ensembl:ENSMUSP00000121015};^Eukaryota; Metazoa; Chordata; Craniata; Vertebrata; Euteleostomi; Mammalia; Eutheria; Euarchontoglires; Glires; Rodentia; Sciurognathi; Muroidea; Muridae; Murinae; Mus; Mus	PF02137.13^A_deamin^Adenosine-deaminase (editase) domain^10-122^E:8.2e-22	.	.	.	GO:0005634^cellular_component^nucleus`GO:0004000^molecular_function^adenosine deaminase activity`GO:0003723^molecular_function^RNA binding`GO:0007275^biological_process^multicellular organismal development`GO:0006396^biological_process^RNA processing`GO:0007286^biological_process^spermatid development	GO:0003723^molecular_function^RNA binding`GO:0004000^molecular_function^adenosine deaminase activity`GO:0006396^biological_process^RNA processing
TR635|c0_g1	TR635|c0_g1_i1	GDIA_CANFA^GDIA_CANFA^Q:332-18,H:165-269^89.52%ID^E:1e-44^RecName: Full=Rab GDP dissociation inhibitor alpha;^Eukaryota; Metazoa; Chordata; Craniata; Vertebrata; Euteleostomi; Mammalia; Eutheria; Laurasiatheria; Carnivora; Caniformia; Canidae; Canis	S4R920_PETMA^S4R920_PETMA^Q:332-18,H:181-285^93.33%ID^E:3e-44^SubName: Full=Uncharacterized protein {ECO:0000313|Ensembl:ENSPMAP00000001701};^Eukaryota; Metazoa; Chordata; Craniata; Vertebrata; Cyclostomata; Hyperoartia; Petromyzontiformes; Petromyzontidae; Petromyzon	.	.	.	.	.	.	.	COG5044^GDP dissociation inhibitor	GO:0005794^cellular_component^Golgi apparatus`GO:0005096^molecular_function^GTPase activator activity`GO:0005093^molecular_function^Rab GDP-dissociation inhibitor activity`GO:0050771^biological_process^negative regulation of axonogenesis`GO:0090315^biological_process^negative regulation of protein targeting to membrane`GO:0015031^biological_process^protein transport`GO:0032482^biological_process^…	.
TR635|c0_g2	TR635|c0_g2_i1	GDIA_MOUSE^GDIA_MOUSE^Q:666-1,H:166-387^91.89%ID^E:9e-118^RecName: Full=Rab GDP dissociation inhibitor alpha;^Eukaryota; Metazoa; Chordata; Craniata; Vertebrata; Euteleostomi; Mammalia; Eutheria; Euarchontoglires; Glires; Rodentia; Sciurognathi; Muroidea; Muridae; Murinae; Mus; Mus	G7NSL8_MACMU^G7NSL8_MACMU^Q:669-1,H:143-365^90.58%ID^E:2e-115^SubName: Full=Putative uncharacterized protein {ECO:0000313|EMBL:EHH31218.1};^Eukaryota; Metazoa; Chordata; Craniata; Vertebrata; Euteleostomi; Mammalia; Eutheria; Euarchontoglires; Primates; Haplorrhini; Catarrhini; Cercopithecidae; Cercopithecinae; Macaca	.	.	.	.	.	.	.	COG5044^GDP dissociation inhibitor	GO:0005794^cellular_component^Golgi apparatus`GO:0030496^cellular_component^midbody`GO:0043005^cellular_component^neuron projection`GO:0043234^cellular_component^protein complex`GO:0005096^molecular_function^GTPase activator activity`GO:0005093^molecular_function^Rab GDP-dissociation inhibitor activity`GO:0050771^biological_process^negative regulation of axonogenesis`GO:0090315^biological_process…	.
TR654|c0_g1	TR654|c0_g1_i1	TRI32_HUMAN^TRI32_HUMAN^Q:3-623,H:446-652^80.68%ID^E:3e-121^RecName: Full=E3 ubiquitin-protein ligase TRIM32;^Eukaryota; Metazoa; Chordata; Craniata; Vertebrata; Euteleostomi; Mammalia; Eutheria; Euarchontoglires; Primates; Haplorrhini; Catarrhini; Hominidae; Homo	H2ZYI3_LATCH^H2ZYI3_LATCH^Q:3-626,H:440-647^80.77%ID^E:9e-122^SubName: Full=Uncharacterized protein {ECO:0000313|Ensembl:ENSLACP00000002454};^Eukaryota; Metazoa; Chordata; Craniata; Vertebrata; Euteleostomi; Coelacanthiformes; Coelacanthidae; Latimeria	TR654|c0_g1_i1|m.255	3-629[+]	TRI32_HUMAN^TRI32_HUMAN^Q:1-207,H:446-652^80.68%ID^E:2e-121^RecName: Full=E3 ubiquitin-protein ligase TRIM32;^Eukaryota; Metazoa; Chordata; Craniata; Vertebrata; Euteleostomi; Mammalia; Eutheria; Euarchontoglires; Primates; Haplorrhini; Catarrhini; Hominidae; Homo	H2ZYI3_LATCH^H2ZYI3_LATCH^Q:1-208,H:440-647^80.77%ID^E:8e-122^SubName: Full=Uncharacterized protein {ECO:0000313|Ensembl:ENSLACP00000002454};^Eukaryota; Metazoa; Chordata; Craniata; Vertebrata; Euteleostomi; Coelacanthiformes; Coelacanthidae; Latimeria	PF01436.16^NHL^NHL repeat^24-51^E:7.1e-05`PF01436.16^NHL^NHL repeat^130-154^E:0.00023`PF01436.16^NHL^NHL repeat^173-198^E:1.1e-05	.	.	.	GO:0005737^cellular_component^cytoplasm`GO:0005829^cellular_component^cytosol`GO:0005634^cellular_component^nucleus`GO:0005863^cellular_component^striated muscle myosin thick filament`GO:0016874^molecular_function^ligase activity`GO:0017022^molecular_function^myosin binding`GO:0043621^molecular_function^protein self-association`GO:0003723^molecular_function^RNA binding`GO:0030957^molecular_functi…	GO:0005515^molecular_function^protein binding
TR660|c0_g2	TR660|c0_g2_i1	.	K7EWW9_PELSI^K7EWW9_PELSI^Q:223-519,H:111-211^42.57%ID^E:2e-14^SubName: Full=Uncharacterized protein {ECO:0000313|Ensembl:ENSPSIP00000000279};^Eukaryota; Metazoa; Chordata; Craniata; Vertebrata; Euteleostomi; Testudines + Archosauria group; Testudines; Cryptodira; Trionychoidea; Trionychidae; Pelodiscus	.	.	.	.	.	.	.	.	.	.
TR696|c0_g1	TR696|c0_g1_i1	ABCA1_MOUSE^ABCA1_MOUSE^Q:2-442,H:2111-2257^67.35%ID^E:1e-60^RecName: Full=ATP-binding cassette sub-family A member 1;^Eukaryota; Metazoa; Chordata; Craniata; Vertebrata; Euteleostomi; Mammalia; Eutheria; Euarchontoglires; Glires; Rodentia; Sciurognathi; Muroidea; Muridae; Murinae; Mus; Mus	K7GLY9_PIG^K7GLY9_PIG^Q:2-442,H:28-174^68.03%ID^E:4e-68^SubName: Full=Uncharacterized protein {ECO:0000313|Ensembl:ENSSSCP00000028876};^Eukaryota; Metazoa; Chordata; Craniata; Vertebrata; Euteleostomi; Mammalia; Eutheria; Laurasiatheria; Cetartiodactyla; Suina; Suidae; Sus	TR696|c0_g1_i1|m.267	2-442[+]	ABCA1_MOUSE^ABCA1_MOUSE^Q:1-147,H:2111-2257^67.35%ID^E:1e-60^RecName: Full=ATP-binding cassette sub-family A member 1;^Eukaryota; Metazoa; Chordata; Craniata; Vertebrata; Euteleostomi; Mammalia; Eutheria; Euarchontoglires; Glires; Rodentia; Sciurognathi; Muroidea; Muridae; Murinae; Mus; Mus	K7GLY9_PIG^K7GLY9_PIG^Q:1-147,H:28-174^68.03%ID^E:4e-68^SubName: Full=Uncharacterized protein {ECO:0000313|Ensembl:ENSSSCP00000028876};^Eukaryota; Metazoa; Chordata; Craniata; Vertebrata; Euteleostomi; Mammalia; Eutheria; Laurasiatheria; Cetartiodactyla; Suina; Suidae; Sus	.	.	.	COG1131^(ABC) transporter	GO:0009897^cellular_component^external side of plasma membrane`GO:0005794^cellular_component^Golgi apparatus`GO:0034364^cellular_component^high-density lipoprotein particle`GO:0005887^cellular_component^integral component of plasma membrane`GO:0043231^cellular_component^intracellular membrane-bounded organelle`GO:0045121^cellular_component^membrane raft`GO:0048471^cellular_component^perinuclear r…	.
TR716|c0_g1	TR716|c0_g1_i1	.	K7EYD9_PELSI^K7EYD9_PELSI^Q:417-184,H:251-337^43.68%ID^E:5e-11^SubName: Full=Uncharacterized protein {ECO:0000313|Ensembl:ENSPSIP00000000799};^Eukaryota; Metazoa; Chordata; Craniata; Vertebrata; Euteleostomi; Testudines + Archosauria group; Testudines; Cryptodira; Trionychoidea; Trionychidae; Pelodiscus`K7EYD9_PELSI^K7EYD9_PELSI^Q:179-99,H:340-366^33.33%ID^E:5e-11^SubName: Full=Uncharacterized pr…	.	.	.	.	.	.	.	.	.	.
TR733|c0_g1	TR733|c0_g1_i1	NLRC5_HUMAN^NLRC5_HUMAN^Q:49-423,H:182-307^38.28%ID^E:4e-16^RecName: Full=Protein NLRC5;^Eukaryota; Metazoa; Chordata; Craniata; Vertebrata; Euteleostomi; Mammalia; Eutheria; Euarchontoglires; Primates; Haplorrhini; Catarrhini; Hominidae; Homo	H3A4T2_LATCH^H3A4T2_LATCH^Q:1-423,H:33-174^52.82%ID^E:1e-45^SubName: Full=Uncharacterized protein {ECO:0000313|Ensembl:ENSLACP00000004653};^Eukaryota; Metazoa; Chordata; Craniata; Vertebrata; Euteleostomi; Coelacanthiformes; Coelacanthidae; Latimeria	TR733|c0_g1_i1|m.276	1-426[+]	NLRC5_HUMAN^NLRC5_HUMAN^Q:17-141,H:182-307^38.28%ID^E:3e-16^RecName: Full=Protein NLRC5;^Eukaryota; Metazoa; Chordata; Craniata; Vertebrata; Euteleostomi; Mammalia; Eutheria; Euarchontoglires; Primates; Haplorrhini; Catarrhini; Hominidae; Homo	H3A4T2_LATCH^H3A4T2_LATCH^Q:1-141,H:33-174^52.82%ID^E:1e-45^SubName: Full=Uncharacterized protein {ECO:0000313|Ensembl:ENSLACP00000004653};^Eukaryota; Metazoa; Chordata; Craniata; Vertebrata; Euteleostomi; Coelacanthiformes; Coelacanthidae; Latimeria	PF00931.17^NB-ARC^NB-ARC domain^52-118^E:1e-06`PF05729.7^NACHT^NACHT domain^58-142^E:1.6e-23	.	.	.	GO:0005737^cellular_component^cytoplasm`GO:0005829^cellular_component^cytosol`GO:0005634^cellular_component^nucleus`GO:0005524^molecular_function^ATP binding`GO:0000979^molecular_function^RNA polymerase II core promoter sequence-specific DNA binding`GO:0051607^biological_process^defense response to virus`GO:0045087^biological_process^innate immune response`GO:0032088^biological_process^negative r…	GO:0043531^molecular_function^ADP binding
TR741|c0_g1	TR741|c0_g1_i1	.	H3AGZ6_LATCH^H3AGZ6_LATCH^Q:3-527,H:779-960^39.89%ID^E:3e-10^SubName: Full=Uncharacterized protein {ECO:0000313|Ensembl:ENSLACP00000008917};^Eukaryota; Metazoa; Chordata; Craniata; Vertebrata; Euteleostomi; Coelacanthiformes; Coelacanthidae; Latimeria	TR741|c0_g1_i1|m.282	3-527[+]	.	H3AGZ6_LATCH^H3AGZ6_LATCH^Q:2-173,H:780-958^40.56%ID^E:7e-18^SubName: Full=Uncharacterized protein {ECO:0000313|Ensembl:ENSLACP00000008917};^Eukaryota; Metazoa; Chordata; Craniata; Vertebrata; Euteleostomi; Coelacanthiformes; Coelacanthidae; Latimeria	.	.	.	.	.	.
TR760|c0_g1	TR760|c0_g1_i1	LIPO_BUFMA^LIPO_BUFMA^Q:179-664,H:18-179^39.51%ID^E:3e-38^RecName: Full=Lipocalin;^Eukaryota; Metazoa; Chordata; Craniata; Vertebrata; Euteleostomi; Amphibia; Batrachia; Anura; Neobatrachia; Hyloidea; Bufonidae; Rhinella	K4G9J7_CALMI^K4G9J7_CALMI^Q:179-670,H:18-181^58.54%ID^E:7e-64^SubName: Full=Lipocalin {ECO:0000313|EMBL:AFM89834.1};^Eukaryota; Metazoa; Chordata; Craniata; Vertebrata; Chondrichthyes; Holocephali; Chimaeriformes; Callorhinchidae; Callorhinchus	.	.	.	.	.	.	.	.	GO:0005576^cellular_component^extracellular region`GO:0036094^molecular_function^small molecule binding`GO:0005215^molecular_function^transporter activity`GO:0006629^biological_process^lipid metabolic process	.
TR764|c0_g1	TR764|c0_g1_i1	LRIF1_HUMAN^LRIF1_HUMAN^Q:37-483,H:174-315^48.1%ID^E:2e-27^RecName: Full=Ligand-dependent nuclear receptor-interacting factor 1;^Eukaryota; Metazoa; Chordata; Craniata; Vertebrata; Euteleostomi; Mammalia; Eutheria; Euarchontoglires; Primates; Haplorrhini; Catarrhini; Hominidae; Homo	V9KDY0_CALMI^V9KDY0_CALMI^Q:4-483,H:119-284^65.06%ID^E:3e-49^SubName: Full=Ligand-dependent nuclear receptor-interacting factor 1 {ECO:0000313|EMBL:AFO96458.1};^Eukaryota; Metazoa; Chordata; Craniata; Vertebrata; Chondrichthyes; Holocephali; Chimaeriformes; Callorhinchidae; Callorhinchus	TR764|c0_g1_i1|m.294	1-483[+]	LRIF1_HUMAN^LRIF1_HUMAN^Q:13-161,H:174-315^50.66%ID^E:5e-31^RecName: Full=Ligand-dependent nuclear receptor-interacting factor 1;^Eukaryota; Metazoa; Chordata; Craniata; Vertebrata; Euteleostomi; Mammalia; Eutheria; Euarchontoglires; Primates; Haplorrhini; Catarrhini; Hominidae; Homo	V9KDY0_CALMI^V9KDY0_CALMI^Q:2-161,H:119-284^65.06%ID^E:2e-54^SubName: Full=Ligand-dependent nuclear receptor-interacting factor 1 {ECO:0000313|EMBL:AFO96458.1};^Eukaryota; Metazoa; Chordata; Craniata; Vertebrata; Chondrichthyes; Holocephali; Chimaeriformes; Callorhinchidae; Callorhinchus	.	.	.	.	GO:0015629^cellular_component^actin cytoskeleton`GO:0016363^cellular_component^nuclear matrix`GO:0005634^cellular_component^nucleus`GO:0006355^biological_process^regulation of transcription, DNA-templated`GO:0006351^biological_process^transcription, DNA-templated	.
TR764|c0_g2	TR764|c0_g2_i1	LRIF1_HUMAN^LRIF1_HUMAN^Q:38-322,H:227-315^38.46%ID^E:2e-06^RecName: Full=Ligand-dependent nuclear receptor-interacting factor 1;^Eukaryota; Metazoa; Chordata; Craniata; Vertebrata; Euteleostomi; Mammalia; Eutheria; Euarchontoglires; Primates; Haplorrhini; Catarrhini; Hominidae; Homo	V9KDY0_CALMI^V9KDY0_CALMI^Q:41-322,H:185-284^59%ID^E:2e-22^SubName: Full=Ligand-dependent nuclear receptor-interacting factor 1 {ECO:0000313|EMBL:AFO96458.1};^Eukaryota; Metazoa; Chordata; Craniata; Vertebrata; Chondrichthyes; Holocephali; Chimaeriformes; Callorhinchidae; Callorhinchus	TR764|c0_g2_i1|m.295	2-322[+]	LRIF1_HUMAN^LRIF1_HUMAN^Q:13-107,H:227-315^41.84%ID^E:5e-10^RecName: Full=Ligand-dependent nuclear receptor-interacting factor 1;^Eukaryota; Metazoa; Chordata; Craniata; Vertebrata; Euteleostomi; Mammalia; Eutheria; Euarchontoglires; Primates; Haplorrhini; Catarrhini; Hominidae; Homo	V9KDY0_CALMI^V9KDY0_CALMI^Q:14-107,H:185-284^59%ID^E:2e-27^SubName: Full=Ligand-dependent nuclear receptor-interacting factor 1 {ECO:0000313|EMBL:AFO96458.1};^Eukaryota; Metazoa; Chordata; Craniata; Vertebrata; Chondrichthyes; Holocephali; Chimaeriformes; Callorhinchidae; Callorhinchus	.	.	.	.	GO:0015629^cellular_component^actin cytoskeleton`GO:0016363^cellular_component^nuclear matrix`GO:0005634^cellular_component^nucleus`GO:0006355^biological_process^regulation of transcription, DNA-templated`GO:0006351^biological_process^transcription, DNA-templated	.
TR786|c0_g1	TR786|c0_g1_i1	.	V9KUZ5_CALMI^V9KUZ5_CALMI^Q:3-344,H:326-439^68.42%ID^E:5e-27^SubName: Full=EH domain-containing protein 3 {ECO:0000313|EMBL:AFP02439.1};^Eukaryota; Metazoa; Chordata; Craniata; Vertebrata; Chondrichthyes; Holocephali; Chimaeriformes; Callorhinchidae; Callorhinchus	TR786|c0_g1_i1|m.302	3-344[+]	.	V9KUZ5_CALMI^V9KUZ5_CALMI^Q:1-114,H:326-439^68.42%ID^E:8e-38^SubName: Full=EH domain-containing protein 3 {ECO:0000313|EMBL:AFP02439.1};^Eukaryota; Metazoa; Chordata; Craniata; Vertebrata; Chondrichthyes; Holocephali; Chimaeriformes; Callorhinchidae; Callorhinchus	.	sigP:1^19^0.535^YES	ExpAA=25.69^PredHel=1^Topology=o54-76i	.	.	.
TR791|c1_g1	TR791|c1_g1_i1	.	W4Y4X9_STRPU^W4Y4X9_STRPU^Q:515-643,H:750-792^58.14%ID^E:7e-08^.^.	.	.	.	.	.	.	.	.	.	.
TR808|c0_g1	TR808|c0_g1_i1	HTF4_PAPHA^HTF4_PAPHA^Q:290-577,H:34-129^87.5%ID^E:1e-53^RecName: Full=Transcription factor 12;^Eukaryota; Metazoa; Chordata; Craniata; Vertebrata; Euteleostomi; Mammalia; Eutheria; Euarchontoglires; Primates; Haplorrhini; Catarrhini; Cercopithecidae; Cercopithecinae; Papio	V9KND2_CALMI^V9KND2_CALMI^Q:5-574,H:312-500^83.77%ID^E:9e-65^SubName: Full=Transcription factor 12 {ECO:0000313|EMBL:AFP00109.1};^Eukaryota; Metazoa; Chordata; Craniata; Vertebrata; Chondrichthyes; Holocephali; Chimaeriformes; Callorhinchidae; Callorhinchus	TR808|c0_g1_i1|m.309	2-577[+]	HTF4_CHICK^HTF4_CHICK^Q:2-192,H:435-626^63.08%ID^E:6e-67^RecName: Full=Transcription factor 12;^Eukaryota; Metazoa; Chordata; Craniata; Vertebrata; Euteleostomi; Testudines + Archosauria group; Archosauria; Dinosauria; Saurischia; Theropoda; Coelurosauria; Aves; Neognathae; Galloanserae; Galliformes; Phasianidae; Phasianinae; Gallus	V9KND2_CALMI^V9KND2_CALMI^Q:1-191,H:311-500^88.54%ID^E:7e-84^SubName: Full=Transcription factor 12 {ECO:0000313|EMBL:AFP00109.1};^Eukaryota; Metazoa; Chordata; Craniata; Vertebrata; Chondrichthyes; Holocephali; Chimaeriformes; Callorhinchidae; Callorhinchus	PF00010.21^HLH^Helix-loop-helix DNA-binding domain^119-171^E:2.9e-10	.	.	.	GO:0005634^cellular_component^nucleus`GO:0070888^molecular_function^E-box binding`GO:0046982^molecular_function^protein heterodimerization activity`GO:0045666^biological_process^positive regulation of neuron differentiation`GO:0006355^biological_process^regulation of transcription, DNA-templated`GO:0006351^biological_process^transcription, DNA-templated	GO:0046983^molecular_function^protein dimerization activity
TR810|c0_g1	TR810|c0_g1_i1	NOV_CHICK^NOV_CHICK^Q:2-766,H:65-319^62.35%ID^E:1e-118^RecName: Full=Protein NOV;^Eukaryota; Metazoa; Chordata; Craniata; Vertebrata; Euteleostomi; Testudines + Archosauria group; Archosauria; Dinosauria; Saurischia; Theropoda; Coelurosauria; Aves; Neognathae; Galloanserae; Galliformes; Phasianidae; Phasianinae; Gallus	V9L6U0_CALMI^V9L6U0_CALMI^Q:2-766,H:22-276^83.53%ID^E:7e-158^SubName: Full=Protein NOV-like protein {ECO:0000313|EMBL:AFP07415.1};^Eukaryota; Metazoa; Chordata; Craniata; Vertebrata; Chondrichthyes; Holocephali; Chimaeriformes; Callorhinchidae; Callorhinchus	TR810|c0_g1_i1|m.310	2-766[+]	NOV_CHICK^NOV_CHICK^Q:1-255,H:65-319^62.35%ID^E:1e-118^RecName: Full=Protein NOV;^Eukaryota; Metazoa; Chordata; Craniata; Vertebrata; Euteleostomi; Testudines + Archosauria group; Archosauria; Dinosauria; Saurischia; Theropoda; Coelurosauria; Aves; Neognathae; Galloanserae; Galliformes; Phasianidae; Phasianinae; Gallus	V9L6U0_CALMI^V9L6U0_CALMI^Q:1-255,H:22-276^83.53%ID^E:6e-158^SubName: Full=Protein NOV-like protein {ECO:0000313|EMBL:AFP07415.1};^Eukaryota; Metazoa; Chordata; Craniata; Vertebrata; Chondrichthyes; Holocephali; Chimaeriformes; Callorhinchidae; Callorhinchus	PF00093.13^VWC^von Willebrand factor type C domain^42-105^E:1.8e-10`PF00090.14^TSP_1^Thrombospondin type 1 domain^141-181^E:5.9e-08	.	.	NOG72934^Protein of unknown function (DUF742)	GO:0005576^cellular_component^extracellular region`GO:0001558^biological_process^regulation of cell growth	GO:0005515^molecular_function^protein binding
TR818|c0_g1	TR818|c0_g1_i1	P3H2_RAT^P3H2_RAT^Q:191-691,H:26-191^44.05%ID^E:4e-42^RecName: Full=Prolyl 3-hydroxylase 2;^Eukaryota; Metazoa; Chordata; Craniata; Vertebrata; Euteleostomi; Mammalia; Eutheria; Euarchontoglires; Glires; Rodentia; Sciurognathi; Muroidea; Muridae; Murinae; Rattus	A0A060WF55_ONCMY^A0A060WF55_ONCMY^Q:230-691,H:29-189^57.76%ID^E:2e-63^SubName: Full=Oncorhynchus mykiss genomic scaffold, scaffold_185 {ECO:0000313|EMBL:CDQ63864.1};^Eukaryota; Metazoa; Chordata; Craniata; Vertebrata; Euteleostomi; Actinopterygii; Neopterygii; Teleostei; Protacanthopterygii; Salmoniformes; Salmonidae; Salmoninae; Oncorhynchus	TR818|c0_g1_i1|m.316	143-691[+]	P3H2_RAT^P3H2_RAT^Q:17-183,H:26-191^44.05%ID^E:3e-43^RecName: Full=Prolyl 3-hydroxylase 2;^Eukaryota; Metazoa; Chordata; Craniata; Vertebrata; Euteleostomi; Mammalia; Eutheria; Euarchontoglires; Glires; Rodentia; Sciurognathi; Muroidea; Muridae; Murinae; Rattus	A0A060WF55_ONCMY^A0A060WF55_ONCMY^Q:30-183,H:29-189^57.76%ID^E:3e-64^SubName: Full=Oncorhynchus mykiss genomic scaffold, scaffold_185 {ECO:0000313|EMBL:CDQ63864.1};^Eukaryota; Metazoa; Chordata; Craniata; Vertebrata; Euteleostomi; Actinopterygii; Neopterygii; Teleostei; Protacanthopterygii; Salmoniformes; Salmonidae; Salmoninae; Oncorhynchus	.	sigP:1^21^0.747^YES	.	.	GO:0005604^cellular_component^basement membrane`GO:0005783^cellular_component^endoplasmic reticulum`GO:0005794^cellular_component^Golgi apparatus`GO:0005506^molecular_function^iron ion binding`GO:0031418^molecular_function^L-ascorbic acid binding`GO:0019797^molecular_function^procollagen-proline 3-dioxygenase activity`GO:0032963^biological_process^collagen metabolic process`GO:0008285^biological_…	.
TR820|c0_g1	TR820|c0_g1_i1	.	K7EZP1_PELSI^K7EZP1_PELSI^Q:91-549,H:61-234^30.73%ID^E:1e-07^SubName: Full=Uncharacterized protein {ECO:0000313|Ensembl:ENSPSIP00000001251};^Eukaryota; Metazoa; Chordata; Craniata; Vertebrata; Euteleostomi; Testudines + Archosauria group; Testudines; Cryptodira; Trionychoidea; Trionychidae; Pelodiscus	.	.	.	.	.	.	.	.	.	.
TR821|c0_g1	TR821|c0_g1_i1	ATP5J_HUMAN^ATP5J_HUMAN^Q:55-315,H:1-87^60.92%ID^E:9e-34^RecName: Full=ATP synthase-coupling factor 6, mitochondrial;^Eukaryota; Metazoa; Chordata; Craniata; Vertebrata; Euteleostomi; Mammalia; Eutheria; Euarchontoglires; Primates; Haplorrhini; Catarrhini; Hominidae; Homo	Q6PG55_XENLA^Q6PG55_XENLA^Q:55-315,H:1-89^67.42%ID^E:1e-37^RecName: Full=ATP synthase-coupling factor 6, mitochondrial {ECO:0000256|PIRNR:PIRNR002455};^Eukaryota; Metazoa; Chordata; Craniata; Vertebrata; Euteleostomi; Amphibia; Batrachia; Anura; Pipoidea; Pipidae; Xenopodinae; Xenopus; Xenopus	TR821|c0_g1_i1|m.319	1-372[+]	ATP5J_HUMAN^ATP5J_HUMAN^Q:19-123,H:1-105^60%ID^E:4e-42^RecName: Full=ATP synthase-coupling factor 6, mitochondrial;^Eukaryota; Metazoa; Chordata; Craniata; Vertebrata; Euteleostomi; Mammalia; Eutheria; Euarchontoglires; Primates; Haplorrhini; Catarrhini; Hominidae; Homo	Q6PG55_XENLA^Q6PG55_XENLA^Q:19-123,H:1-107^69.16%ID^E:2e-49^RecName: Full=ATP synthase-coupling factor 6, mitochondrial {ECO:0000256|PIRNR:PIRNR002455};^Eukaryota; Metazoa; Chordata; Craniata; Vertebrata; Euteleostomi; Amphibia; Batrachia; Anura; Pipoidea; Pipidae; Xenopodinae; Xenopus; Xenopus	PF05511.6^ATP-synt_F6^Mitochondrial ATP synthase coupling factor 6^19-115^E:1.8e-37	.	.	.	GO:0005743^cellular_component^mitochondrial inner membrane`GO:0005753^cellular_component^mitochondrial proton-transporting ATP synthase complex`GO:0000276^cellular_component^mitochondrial proton-transporting ATP synthase complex, coupling factor F(o)`GO:0005739^cellular_component^mitochondrion`GO:0015078^molecular_function^hydrogen ion transmembrane transporter activity`GO:0022857^molecular_funct…	GO:0015078^molecular_function^hydrogen ion transmembrane transporter activity`GO:0015986^biological_process^ATP synthesis coupled proton transport`GO:0000276^cellular_component^mitochondrial proton-transporting ATP synthase complex, coupling factor F(o)
TR825|c0_g1	TR825|c0_g1_i1	GP173_DANRE^GP173_DANRE^Q:406-2,H:38-172^79.26%ID^E:4e-73^RecName: Full=Probable G-protein coupled receptor 173;^Eukaryota; Metazoa; Chordata; Craniata; Vertebrata; Euteleostomi; Actinopterygii; Neopterygii; Teleostei; Ostariophysi; Cypriniformes; Cyprinidae; Danio	H3AD51_LATCH^H3AD51_LATCH^Q:409-2,H:23-158^86.76%ID^E:9e-77^SubName: Full=Uncharacterized protein {ECO:0000313|Ensembl:ENSLACP00000007572};^Eukaryota; Metazoa; Chordata; Craniata; Vertebrata; Euteleostomi; Coelacanthiformes; Coelacanthidae; Latimeria	TR825|c0_g1_i1|m.322	2-409[+]	.	F1N819_CHICK^F1N819_CHICK^Q:1-134,H:226-359^60.45%ID^E:3e-34^SubName: Full=Uncharacterized protein {ECO:0000313|Ensembl:ENSGALP00000035443};^Eukaryota; Metazoa; Chordata; Craniata; Vertebrata; Euteleostomi; Testudines + Archosauria group; Archosauria; Dinosauria; Saurischia; Theropoda; Coelurosauria; Aves; Neognathae; Galloanserae; Galliformes; Phasianidae; Phasianinae; Gallus	.	.	.	.	.	.
TR829|c0_g1	TR829|c0_g1_i1	SEM4G_HUMAN^SEM4G_HUMAN^Q:315-512,H:29-94^43.94%ID^E:2e-11^RecName: Full=Semaphorin-4G;^Eukaryota; Metazoa; Chordata; Craniata; Vertebrata; Euteleostomi; Mammalia; Eutheria; Euarchontoglires; Primates; Haplorrhini; Catarrhini; Hominidae; Homo	V9KFM8_CALMI^V9KFM8_CALMI^Q:261-512,H:3-86^59.52%ID^E:4e-24^SubName: Full=Semaphorin-4G {ECO:0000313|EMBL:AFO96803.1};^Eukaryota; Metazoa; Chordata; Craniata; Vertebrata; Chondrichthyes; Holocephali; Chimaeriformes; Callorhinchidae; Callorhinchus	TR829|c0_g1_i1|m.323	225-512[+]	SEM4G_HUMAN^SEM4G_HUMAN^Q:31-96,H:29-94^43.94%ID^E:3e-12^RecName: Full=Semaphorin-4G;^Eukaryota; Metazoa; Chordata; Craniata; Vertebrata; Euteleostomi; Mammalia; Eutheria; Euarchontoglires; Primates; Haplorrhini; Catarrhini; Hominidae; Homo	V9KFM8_CALMI^V9KFM8_CALMI^Q:13-96,H:3-86^59.52%ID^E:3e-25^SubName: Full=Semaphorin-4G {ECO:0000313|EMBL:AFO96803.1};^Eukaryota; Metazoa; Chordata; Craniata; Vertebrata; Chondrichthyes; Holocephali; Chimaeriformes; Callorhinchidae; Callorhinchus	.	sigP:1^29^0.687^YES	.	.	GO:0016021^cellular_component^integral component of membrane`GO:0005886^cellular_component^plasma membrane`GO:0004872^molecular_function^receptor activity`GO:0030154^biological_process^cell differentiation`GO:0007399^biological_process^nervous system development	.
TR834|c0_g1	TR834|c0_g1_i1	.	W5MAW6_LEPOC^W5MAW6_LEPOC^Q:132-500,H:11-133^61.79%ID^E:2e-34^SubName: Full=Uncharacterized protein {ECO:0000313|Ensembl:ENSLOCP00000005525};^Eukaryota; Metazoa; Chordata; Craniata; Vertebrata; Euteleostomi; Actinopterygii; Neopterygii; Holostei; Semionotiformes; Lepisosteidae; Lepisosteus	.	.	.	.	.	.	.	.	.	.
TR840|c0_g1	TR840|c0_g1_i1	KLF15_MOUSE^KLF15_MOUSE^Q:201-1232,H:1-360^48.5%ID^E:5e-69^RecName: Full=Krueppel-like factor 15;^Eukaryota; Metazoa; Chordata; Craniata; Vertebrata; Euteleostomi; Mammalia; Eutheria; Euarchontoglires; Glires; Rodentia; Sciurognathi; Muroidea; Muridae; Murinae; Mus; Mus	A0A093HG89_STRCA^A0A093HG89_STRCA^Q:201-1232,H:1-348^59.31%ID^E:6e-100^SubName: Full=Krueppel-like factor 15 {ECO:0000313|EMBL:KFV78435.1};^Eukaryota; Metazoa; Chordata; Craniata; Vertebrata; Euteleostomi; Testudines + Archosauria group; Archosauria; Dinosauria; Saurischia; Theropoda; Coelurosauria; Aves; Palaeognathae; Struthioniformes; Struthionidae; Struthio	TR840|c0_g1_i1|m.328	201-1232[+]	KLF15_MOUSE^KLF15_MOUSE^Q:1-344,H:1-360^48.5%ID^E:9e-92^RecName: Full=Krueppel-like factor 15;^Eukaryota; Metazoa; Chordata; Craniata; Vertebrata; Euteleostomi; Mammalia; Eutheria; Euarchontoglires; Glires; Rodentia; Sciurognathi; Muroidea; Muridae; Murinae; Mus; Mus	W5N8F4_LEPOC^W5N8F4_LEPOC^Q:1-344,H:1-346^57.43%ID^E:2e-111^SubName: Full=Uncharacterized protein {ECO:0000313|Ensembl:ENSLOCP00000016913};^Eukaryota; Metazoa; Chordata; Craniata; Vertebrata; Euteleostomi; Actinopterygii; Neopterygii; Holostei; Semionotiformes; Lepisosteidae; Lepisosteus	PF00096.21^zf-C2H2^Zinc finger, C2H2 type^304-328^E:0.025`PF13894.1^zf-C2H2_4^C2H2-type zinc finger^304-328^E:0.056`PF13465.1^zf-H2C2_2^Zinc-finger double domain^320-337^E:0.00037	.	.	COG5048^Zinc finger protein	GO:0005634^cellular_component^nucleus`GO:0003677^molecular_function^DNA binding`GO:0046872^molecular_function^metal ion binding`GO:0003700^molecular_function^sequence-specific DNA binding transcription factor activity`GO:0044212^molecular_function^transcription regulatory region DNA binding`GO:0014898^biological_process^cardiac muscle hypertrophy in response to stress`GO:1901653^biological_proces…	GO:0046872^molecular_function^metal ion binding
TR883|c0_g1	TR883|c0_g1_i1	TCPA_PALPA^TCPA_PALPA^Q:262-1935,H:1-558^88.35%ID^E:0^RecName: Full=T-complex protein 1 subunit alpha;^Eukaryota; Metazoa; Chordata; Craniata; Vertebrata; Euteleostomi; Testudines + Archosauria group; Archosauria; Crocodylia; Alligatoridae; Caimaninae; Paleosuchus	K4FU40_CALMI^K4FU40_CALMI^Q:262-1938,H:1-559^90.16%ID^E:0^RecName: Full=T-complex protein 1 subunit alpha {ECO:0000256|RuleBase:RU004191};^Eukaryota; Metazoa; Chordata; Craniata; Vertebrata; Chondrichthyes; Holocephali; Chimaeriformes; Callorhinchidae; Callorhinchus	TR883|c0_g1_i1|m.351	262-1941[+]	TCPA_PALPA^TCPA_PALPA^Q:1-558,H:1-558^88.35%ID^E:0^RecName: Full=T-complex protein 1 subunit alpha;^Eukaryota; Metazoa; Chordata; Craniata; Vertebrata; Euteleostomi; Testudines + Archosauria group; Archosauria; Crocodylia; Alligatoridae; Caimaninae; Paleosuchus	K4FU40_CALMI^K4FU40_CALMI^Q:1-559,H:1-559^90.16%ID^E:0^RecName: Full=T-complex protein 1 subunit alpha {ECO:0000256|RuleBase:RU004191};^Eukaryota; Metazoa; Chordata; Craniata; Vertebrata; Chondrichthyes; Holocephali; Chimaeriformes; Callorhinchidae; Callorhinchus	PF00118.19^Cpn60_TCP1^TCP-1/cpn60 chaperonin family^31-535^E:3.3e-141	.	.	.	GO:0005737^cellular_component^cytoplasm`GO:0005524^molecular_function^ATP binding`GO:0006457^biological_process^protein folding	GO:0005524^molecular_function^ATP binding
TR900|c0_g1	TR900|c0_g1_i1	SPCS1_MOUSE^SPCS1_MOUSE^Q:217-528,H:54-157^61.32%ID^E:9e-39^RecName: Full=Signal peptidase complex subunit 1;^Eukaryota; Metazoa; Chordata; Craniata; Vertebrata; Euteleostomi; Mammalia; Eutheria; Euarchontoglires; Glires; Rodentia; Sciurognathi; Muroidea; Muridae; Murinae; Mus; Mus	V9LJ52_CALMI^V9LJ52_CALMI^Q:166-531,H:8-129^68.85%ID^E:2e-53^SubName: Full=Signal peptidase complex subunit 1-like protein {ECO:0000313|EMBL:AFP13222.1};^Eukaryota; Metazoa; Chordata; Craniata; Vertebrata; Chondrichthyes; Holocephali; Chimaeriformes; Callorhinchidae; Callorhinchus	TR900|c0_g1_i1|m.355	235-534[+]	SPCS1_MOUSE^SPCS1_MOUSE^Q:1-98,H:60-157^64%ID^E:3e-40^RecName: Full=Signal peptidase complex subunit 1;^Eukaryota; Metazoa; Chordata; Craniata; Vertebrata; Euteleostomi; Mammalia; Eutheria; Euarchontoglires; Glires; Rodentia; Sciurognathi; Muroidea; Muridae; Murinae; Mus; Mus	V9LJ52_CALMI^V9LJ52_CALMI^Q:1-99,H:31-129^81.82%ID^E:4e-55^SubName: Full=Signal peptidase complex subunit 1-like protein {ECO:0000313|EMBL:AFP13222.1};^Eukaryota; Metazoa; Chordata; Craniata; Vertebrata; Chondrichthyes; Holocephali; Chimaeriformes; Callorhinchidae; Callorhinchus	PF06645.8^SPC12^Microsomal signal peptidase 12 kDa subunit (SPC12)^12-84^E:5.4e-31	.	ExpAA=40.31^PredHel=2^Topology=o23-40i45-67o	NOG124381^RTA1 like protein	GO:0030176^cellular_component^integral component of endoplasmic reticulum membrane`GO:0005787^cellular_component^signal peptidase complex`GO:0008233^molecular_function^peptidase activity`GO:0043022^molecular_function^ribosome binding`GO:0006465^biological_process^signal peptide processing	GO:0008233^molecular_function^peptidase activity`GO:0006465^biological_process^signal peptide processing`GO:0005787^cellular_component^signal peptidase complex`GO:0016021^cellular_component^integral component of membrane
TR900|c0_g2	TR900|c0_g2_i1	SPCS1_MOUSE^SPCS1_MOUSE^Q:217-441,H:54-157^38.68%ID^E:4e-13^RecName: Full=Signal peptidase complex subunit 1;^Eukaryota; Metazoa; Chordata; Craniata; Vertebrata; Euteleostomi; Mammalia; Eutheria; Euarchontoglires; Glires; Rodentia; Sciurognathi; Muroidea; Muridae; Murinae; Mus; Mus	V9LJ52_CALMI^V9LJ52_CALMI^Q:235-444,H:31-129^55.56%ID^E:5e-25^SubName: Full=Signal peptidase complex subunit 1-like protein {ECO:0000313|EMBL:AFP13222.1};^Eukaryota; Metazoa; Chordata; Craniata; Vertebrata; Chondrichthyes; Holocephali; Chimaeriformes; Callorhinchidae; Callorhinchus	TR900|c0_g2_i1|m.356	235-447[+]	SPCS1_MOUSE^SPCS1_MOUSE^Q:1-69,H:60-157^40%ID^E:3e-14^RecName: Full=Signal peptidase complex subunit 1;^Eukaryota; Metazoa; Chordata; Craniata; Vertebrata; Euteleostomi; Mammalia; Eutheria; Euarchontoglires; Glires; Rodentia; Sciurognathi; Muroidea; Muridae; Murinae; Mus; Mus	V9LJ52_CALMI^V9LJ52_CALMI^Q:1-70,H:31-129^55.56%ID^E:1e-26^SubName: Full=Signal peptidase complex subunit 1-like protein {ECO:0000313|EMBL:AFP13222.1};^Eukaryota; Metazoa; Chordata; Craniata; Vertebrata; Chondrichthyes; Holocephali; Chimaeriformes; Callorhinchidae; Callorhinchus	PF06645.8^SPC12^Microsomal signal peptidase 12 kDa subunit (SPC12)^27-55^E:7.2e-08	.	.	NOG124381^RTA1 like protein	GO:0030176^cellular_component^integral component of endoplasmic reticulum membrane`GO:0005787^cellular_component^signal peptidase complex`GO:0008233^molecular_function^peptidase activity`GO:0043022^molecular_function^ribosome binding`GO:0006465^biological_process^signal peptide processing	GO:0008233^molecular_function^peptidase activity`GO:0006465^biological_process^signal peptide processing`GO:0005787^cellular_component^signal peptidase complex`GO:0016021^cellular_component^integral component of membrane
TR901|c0_g2	TR901|c0_g2_i1	TIKI2_MOUSE^TIKI2_MOUSE^Q:3-263,H:243-329^91.95%ID^E:5e-50^RecName: Full=Metalloprotease TIKI2;^Eukaryota; Metazoa; Chordata; Craniata; Vertebrata; Euteleostomi; Mammalia; Eutheria; Euarchontoglires; Glires; Rodentia; Sciurognathi; Muroidea; Muridae; Murinae; Mus; Mus	V9L631_CALMI^V9L631_CALMI^Q:3-260,H:260-345^96.51%ID^E:2e-55^SubName: Full=Uncharacterized protein {ECO:0000313|EMBL:AFP07033.1};^Eukaryota; Metazoa; Chordata; Craniata; Vertebrata; Chondrichthyes; Holocephali; Chimaeriformes; Callorhinchidae; Callorhinchus	TR901|c0_g2_i1|m.358	3-311[+]	TIKI2_MOUSE^TIKI2_MOUSE^Q:1-87,H:243-329^91.95%ID^E:4e-50^RecName: Full=Metalloprotease TIKI2;^Eukaryota; Metazoa; Chordata; Craniata; Vertebrata; Euteleostomi; Mammalia; Eutheria; Euarchontoglires; Glires; Rodentia; Sciurognathi; Muroidea; Muridae; Murinae; Mus; Mus	V9L631_CALMI^V9L631_CALMI^Q:1-86,H:260-345^96.51%ID^E:2e-55^SubName: Full=Uncharacterized protein {ECO:0000313|EMBL:AFP07033.1};^Eukaryota; Metazoa; Chordata; Craniata; Vertebrata; Chondrichthyes; Holocephali; Chimaeriformes; Callorhinchidae; Callorhinchus	.	.	.	COG3735^gumn family	GO:0070062^cellular_component^extracellular vesicular exosome`GO:0031301^cellular_component^integral component of organelle membrane`GO:0005887^cellular_component^integral component of plasma membrane`GO:0046872^molecular_function^metal ion binding`GO:0004222^molecular_function^metalloendopeptidase activity`GO:0017147^molecular_function^Wnt-protein binding`GO:0008152^biological_process^metabolic …	.
TR903|c0_g1	TR903|c0_g1_i1	RPE65_CANFA^RPE65_CANFA^Q:3-563,H:329-515^79.14%ID^E:1e-106^RecName: Full=Retinoid isomerohydrolase;^Eukaryota; Metazoa; Chordata; Craniata; Vertebrata; Euteleostomi; Mammalia; Eutheria; Laurasiatheria; Carnivora; Caniformia; Canidae; Canis	H2ZXX9_LATCH^H2ZXX9_LATCH^Q:3-563,H:329-515^81.28%ID^E:2e-107^SubName: Full=Uncharacterized protein {ECO:0000313|Ensembl:ENSLACP00000002250};^Eukaryota; Metazoa; Chordata; Craniata; Vertebrata; Euteleostomi; Coelacanthiformes; Coelacanthidae; Latimeria	TR903|c0_g1_i1|m.359	3-566[+]	RPE65_CANFA^RPE65_CANFA^Q:1-187,H:329-515^79.14%ID^E:1e-106^RecName: Full=Retinoid isomerohydrolase;^Eukaryota; Metazoa; Chordata; Craniata; Vertebrata; Euteleostomi; Mammalia; Eutheria; Laurasiatheria; Carnivora; Caniformia; Canidae; Canis	H2ZXX9_LATCH^H2ZXX9_LATCH^Q:1-187,H:329-515^81.28%ID^E:2e-107^SubName: Full=Uncharacterized protein {ECO:0000313|Ensembl:ENSLACP00000002250};^Eukaryota; Metazoa; Chordata; Craniata; Vertebrata; Euteleostomi; Coelacanthiformes; Coelacanthidae; Latimeria	PF03055.10^RPE65^Retinal pigment epithelial membrane protein^1-187^E:2.8e-32	.	.	COG3670^dioxygenase	GO:0005783^cellular_component^endoplasmic reticulum`GO:0031090^cellular_component^organelle membrane`GO:0005886^cellular_component^plasma membrane`GO:0052885^molecular_function^all-trans-retinyl-ester hydrolase, 11-cis retinol forming activity`GO:0052884^molecular_function^all-trans-retinyl-palmitate hydrolase, 11-cis retinol forming activity`GO:0016853^molecular_function^isomerase activity`GO:00…	.
TR904|c0_g1	TR904|c0_g1_i1	LEG8_MOUSE^LEG8_MOUSE^Q:309-719,H:11-148^39.57%ID^E:2e-27^RecName: Full=Galectin-8;^Eukaryota; Metazoa; Chordata; Craniata; Vertebrata; Euteleostomi; Mammalia; Eutheria; Euarchontoglires; Glires; Rodentia; Sciurognathi; Muroidea; Muridae; Murinae; Mus; Mus`LEG8_MOUSE^LEG8_MOUSE^Q:324-710,H:184-310^30.6%ID^E:1e-07^RecName: Full=Galectin-8;^Eukaryota; Metazoa; Chordata; Craniata; Vertebrata; Eutele…	Q6IN24_RAT^Q6IN24_RAT^Q:309-719,H:11-148^37.41%ID^E:8e-24^RecName: Full=Galectin {ECO:0000256|RuleBase:RU102079};^Eukaryota; Metazoa; Chordata; Craniata; Vertebrata; Euteleostomi; Mammalia; Eutheria; Euarchontoglires; Glires; Rodentia; Sciurognathi; Muroidea; Muridae; Murinae; Rattus`Q6IN24_RAT^Q6IN24_RAT^Q:306-710,H:179-310^31.43%ID^E:1e-06^RecName: Full=Galectin {ECO:0000256|RuleBase:RU102079};…	TR904|c0_g1_i1|m.360	294-737[+]	LEG8_MOUSE^LEG8_MOUSE^Q:6-142,H:11-148^39.57%ID^E:2e-29^RecName: Full=Galectin-8;^Eukaryota; Metazoa; Chordata; Craniata; Vertebrata; Euteleostomi; Mammalia; Eutheria; Euarchontoglires; Glires; Rodentia; Sciurognathi; Muroidea; Muridae; Murinae; Mus; Mus`LEG8_MOUSE^LEG8_MOUSE^Q:11-139,H:184-310^30.6%ID^E:9e-09^RecName: Full=Galectin-8;^Eukaryota; Metazoa; Chordata; Craniata; Vertebrata; Euteleost…	Q6IN24_RAT^Q6IN24_RAT^Q:6-142,H:11-148^37.41%ID^E:2e-25^RecName: Full=Galectin {ECO:0000256|RuleBase:RU102079};^Eukaryota; Metazoa; Chordata; Craniata; Vertebrata; Euteleostomi; Mammalia; Eutheria; Euarchontoglires; Glires; Rodentia; Sciurognathi; Muroidea; Muridae; Murinae; Rattus`Q6IN24_RAT^Q6IN24_RAT^Q:5-139,H:179-310^31.43%ID^E:1e-07^RecName: Full=Galectin {ECO:0000256|RuleBase:RU102079};^Euk…	PF00337.17^Gal-bind_lectin^Galactoside-binding lectin^14-143^E:8e-29	.	.	.	GO:0005737^cellular_component^cytoplasm`GO:0070062^cellular_component^extracellular vesicular exosome`GO:0016020^cellular_component^membrane`GO:0030246^molecular_function^carbohydrate binding`GO:0002317^biological_process^plasma cell differentiation`GO:0031295^biological_process^T cell costimulation	GO:0030246^molecular_function^carbohydrate binding
TR904|c0_g2	TR904|c0_g2_i1	LEG8_MOUSE^LEG8_MOUSE^Q:40-351,H:44-148^42.45%ID^E:5e-21^RecName: Full=Galectin-8;^Eukaryota; Metazoa; Chordata; Craniata; Vertebrata; Euteleostomi; Mammalia; Eutheria; Euarchontoglires; Glires; Rodentia; Sciurognathi; Muroidea; Muridae; Murinae; Mus; Mus	E3TDY4_ICTPU^E3TDY4_ICTPU^Q:40-351,H:43-146^40.38%ID^E:2e-19^RecName: Full=Galectin {ECO:0000256|RuleBase:RU102079};^Eukaryota; Metazoa; Chordata; Craniata; Vertebrata; Euteleostomi; Actinopterygii; Neopterygii; Teleostei; Ostariophysi; Siluriformes; Ictaluridae; Ictalurus	.	.	.	.	.	.	.	.	GO:0005737^cellular_component^cytoplasm`GO:0070062^cellular_component^extracellular vesicular exosome`GO:0016020^cellular_component^membrane`GO:0030246^molecular_function^carbohydrate binding`GO:0002317^biological_process^plasma cell differentiation`GO:0031295^biological_process^T cell costimulation	.
TR906|c0_g1	TR906|c0_g1_i1	.	.	TR906|c0_g1_i1|m.363	400-621[+]	.	.	.	.	ExpAA=22.69^PredHel=1^Topology=i12-34o	.	.	.
TR908|c0_g1	TR908|c0_g1_i1	OLFM4_MOUSE^OLFM4_MOUSE^Q:245-1540,H:67-497^34.22%ID^E:3e-69^RecName: Full=Olfactomedin-4;^Eukaryota; Metazoa; Chordata; Craniata; Vertebrata; Euteleostomi; Mammalia; Eutheria; Euarchontoglires; Glires; Rodentia; Sciurognathi; Muroidea; Muridae; Murinae; Mus; Mus	W5M6Q9_LEPOC^W5M6Q9_LEPOC^Q:233-1540,H:66-500^47.71%ID^E:2e-152^SubName: Full=Uncharacterized protein {ECO:0000313|Ensembl:ENSLOCP00000004067};^Eukaryota; Metazoa; Chordata; Craniata; Vertebrata; Euteleostomi; Actinopterygii; Neopterygii; Holostei; Semionotiformes; Lepisosteidae; Lepisosteus	TR908|c0_g1_i1|m.364	152-1546[+]	OLFM4_MOUSE^OLFM4_MOUSE^Q:32-463,H:67-497^34.22%ID^E:7e-72^RecName: Full=Olfactomedin-4;^Eukaryota; Metazoa; Chordata; Craniata; Vertebrata; Euteleostomi; Mammalia; Eutheria; Euarchontoglires; Glires; Rodentia; Sciurognathi; Muroidea; Muridae; Murinae; Mus; Mus	W5M6Q9_LEPOC^W5M6Q9_LEPOC^Q:28-463,H:66-500^47.71%ID^E:4e-157^SubName: Full=Uncharacterized protein {ECO:0000313|Ensembl:ENSLOCP00000004067};^Eukaryota; Metazoa; Chordata; Craniata; Vertebrata; Euteleostomi; Actinopterygii; Neopterygii; Holostei; Semionotiformes; Lepisosteidae; Lepisosteus	PF02191.11^OLF^Olfactomedin-like domain^201-463^E:5.1e-73	sigP:1^23^0.698^YES	.	.	GO:0005615^cellular_component^extracellular space`GO:0005739^cellular_component^mitochondrion`GO:0007155^biological_process^cell adhesion`GO:0043124^biological_process^negative regulation of I-kappaB kinase/NF-kappaB signaling`GO:0050777^biological_process^negative regulation of immune response	GO:0005515^molecular_function^protein binding
TR910|c0_g1	TR910|c0_g1_i1	MYO7B_HUMAN^MYO7B_HUMAN^Q:1-474,H:1828-1985^58.86%ID^E:1e-64^RecName: Full=Unconventional myosin-VIIb;^Eukaryota; Metazoa; Chordata; Craniata; Vertebrata; Euteleostomi; Mammalia; Eutheria; Euarchontoglires; Primates; Haplorrhini; Catarrhini; Hominidae; Homo	V9K7B0_CALMI^V9K7B0_CALMI^Q:1-474,H:1290-1447^75.95%ID^E:4e-80^SubName: Full=Myosin-VIIb {ECO:0000313|EMBL:AFO93794.1};^Eukaryota; Metazoa; Chordata; Craniata; Vertebrata; Chondrichthyes; Holocephali; Chimaeriformes; Callorhinchidae; Callorhinchus	TR910|c0_g1_i1|m.365	1-474[+]	MYO7B_HUMAN^MYO7B_HUMAN^Q:1-158,H:1828-1985^58.86%ID^E:1e-64^RecName: Full=Unconventional myosin-VIIb;^Eukaryota; Metazoa; Chordata; Craniata; Vertebrata; Euteleostomi; Mammalia; Eutheria; Euarchontoglires; Primates; Haplorrhini; Catarrhini; Hominidae; Homo	V9K7B0_CALMI^V9K7B0_CALMI^Q:1-158,H:1290-1447^75.95%ID^E:3e-80^SubName: Full=Myosin-VIIb {ECO:0000313|EMBL:AFO93794.1};^Eukaryota; Metazoa; Chordata; Craniata; Vertebrata; Chondrichthyes; Holocephali; Chimaeriformes; Callorhinchidae; Callorhinchus	PF00373.13^FERM_M^FERM central domain^83-158^E:3.5e-06	.	.	COG5022^myosin heavy chain	GO:0016324^cellular_component^apical plasma membrane`GO:0070062^cellular_component^extracellular vesicular exosome`GO:0016459^cellular_component^myosin complex`GO:0005524^molecular_function^ATP binding`GO:0003774^molecular_function^motor activity	.
TR914|c0_g1	TR914|c0_g1_i1	DNJA2_BOVIN^DNJA2_BOVIN^Q:92-1327,H:1-412^88.83%ID^E:0^RecName: Full=DnaJ homolog subfamily A member 2;^Eukaryota; Metazoa; Chordata; Craniata; Vertebrata; Euteleostomi; Mammalia; Eutheria; Laurasiatheria; Cetartiodactyla; Ruminantia; Pecora; Bovidae; Bovinae; Bos	V9KN62_CALMI^V9KN62_CALMI^Q:92-1327,H:1-412^91.75%ID^E:0^SubName: Full=DnaJ-like subfamily A member 2-like protein {ECO:0000313|EMBL:AFP00022.1};^Eukaryota; Metazoa; Chordata; Craniata; Vertebrata; Chondrichthyes; Holocephali; Chimaeriformes; Callorhinchidae; Callorhinchus	TR914|c0_g1_i1|m.366	92-1330[+]	DNJA2_BOVIN^DNJA2_BOVIN^Q:1-412,H:1-412^88.83%ID^E:0^RecName: Full=DnaJ homolog subfamily A member 2;^Eukaryota; Metazoa; Chordata; Craniata; Vertebrata; Euteleostomi; Mammalia; Eutheria; Laurasiatheria; Cetartiodactyla; Ruminantia; Pecora; Bovidae; Bovinae; Bos	Q5ZIZ7_CHICK^Q5ZIZ7_CHICK^Q:1-412,H:1-411^90.53%ID^E:0^SubName: Full=Uncharacterized protein {ECO:0000313|EMBL:CAG32296.1};^Eukaryota; Metazoa; Chordata; Craniata; Vertebrata; Euteleostomi; Testudines + Archosauria group; Archosauria; Dinosauria; Saurischia; Theropoda; Coelurosauria; Aves; Neognathae; Galloanserae; Galliformes; Phasianidae; Phasianinae; Gallus	PF00226.26^DnaJ^DnaJ domain^9-67^E:1.4e-25`PF00684.14^DnaJ_CXXCXGXG^DnaJ central domain^143-209^E:1.7e-15`PF01556.13^CTDII^DnaJ C terminal domain^266-340^E:1.1e-22	.	.	COG0484^ATP binding to DnaK triggers the release of the substrate protein, thus completing the reaction cycle. Several rounds of ATP-dependent interactions between DnaJ, DnaK and GrpE are required for fully efficient folding. Also involved, together with DnaK and GrpE, in the DNA replication of plasmids through activation of initiation proteins (By similarity)	GO:0005829^cellular_component^cytosol`GO:0070062^cellular_component^extracellular vesicular exosome`GO:0016020^cellular_component^membrane`GO:0005524^molecular_function^ATP binding`GO:0046872^molecular_function^metal ion binding`GO:0042026^biological_process^protein refolding`GO:0009408^biological_process^response to heat	GO:0031072^molecular_function^heat shock protein binding`GO:0051082^molecular_function^unfolded protein binding
TR914|c0_g2	TR914|c0_g2_i1	DNJA2_BOVIN^DNJA2_BOVIN^Q:92-1327,H:1-412^88.83%ID^E:0^RecName: Full=DnaJ homolog subfamily A member 2;^Eukaryota; Metazoa; Chordata; Craniata; Vertebrata; Euteleostomi; Mammalia; Eutheria; Laurasiatheria; Cetartiodactyla; Ruminantia; Pecora; Bovidae; Bovinae; Bos	V9KN62_CALMI^V9KN62_CALMI^Q:92-1327,H:1-412^91.75%ID^E:0^SubName: Full=DnaJ-like subfamily A member 2-like protein {ECO:0000313|EMBL:AFP00022.1};^Eukaryota; Metazoa; Chordata; Craniata; Vertebrata; Chondrichthyes; Holocephali; Chimaeriformes; Callorhinchidae; Callorhinchus	TR914|c0_g2_i1|m.368	92-1330[+]	DNJA2_BOVIN^DNJA2_BOVIN^Q:1-412,H:1-412^88.83%ID^E:0^RecName: Full=DnaJ homolog subfamily A member 2;^Eukaryota; Metazoa; Chordata; Craniata; Vertebrata; Euteleostomi; Mammalia; Eutheria; Laurasiatheria; Cetartiodactyla; Ruminantia; Pecora; Bovidae; Bovinae; Bos	Q5ZIZ7_CHICK^Q5ZIZ7_CHICK^Q:1-412,H:1-411^90.53%ID^E:0^SubName: Full=Uncharacterized protein {ECO:0000313|EMBL:CAG32296.1};^Eukaryota; Metazoa; Chordata; Craniata; Vertebrata; Euteleostomi; Testudines + Archosauria group; Archosauria; Dinosauria; Saurischia; Theropoda; Coelurosauria; Aves; Neognathae; Galloanserae; Galliformes; Phasianidae; Phasianinae; Gallus	PF00226.26^DnaJ^DnaJ domain^9-67^E:1.4e-25`PF00684.14^DnaJ_CXXCXGXG^DnaJ central domain^143-209^E:1.7e-15`PF01556.13^CTDII^DnaJ C terminal domain^266-340^E:1.1e-22	.	.	COG0484^ATP binding to DnaK triggers the release of the substrate protein, thus completing the reaction cycle. Several rounds of ATP-dependent interactions between DnaJ, DnaK and GrpE are required for fully efficient folding. Also involved, together with DnaK and GrpE, in the DNA replication of plasmids through activation of initiation proteins (By similarity)	GO:0005829^cellular_component^cytosol`GO:0070062^cellular_component^extracellular vesicular exosome`GO:0016020^cellular_component^membrane`GO:0005524^molecular_function^ATP binding`GO:0046872^molecular_function^metal ion binding`GO:0042026^biological_process^protein refolding`GO:0009408^biological_process^response to heat	GO:0031072^molecular_function^heat shock protein binding`GO:0051082^molecular_function^unfolded protein binding
TR933|c0_g1	TR933|c0_g1_i1	SHOT1_PONAB^SHOT1_PONAB^Q:197-1006,H:33-306^43.06%ID^E:2e-52^RecName: Full=Shootin-1;^Eukaryota; Metazoa; Chordata; Craniata; Vertebrata; Euteleostomi; Mammalia; Eutheria; Euarchontoglires; Primates; Haplorrhini; Catarrhini; Hominidae; Pongo	V9L5C2_CALMI^V9L5C2_CALMI^Q:59-1132,H:4-354^77.65%ID^E:3e-165^SubName: Full=Shootin-1 {ECO:0000313|EMBL:AFP06824.1};^Eukaryota; Metazoa; Chordata; Craniata; Vertebrata; Chondrichthyes; Holocephali; Chimaeriformes; Callorhinchidae; Callorhinchus	TR933|c0_g1_i1|m.376	1-189[+]	.	.	.	.	.	.	.	.
TR933|c0_g1	TR933|c0_g1_i1	SHOT1_PONAB^SHOT1_PONAB^Q:197-1006,H:33-306^43.06%ID^E:2e-52^RecName: Full=Shootin-1;^Eukaryota; Metazoa; Chordata; Craniata; Vertebrata; Euteleostomi; Mammalia; Eutheria; Euarchontoglires; Primates; Haplorrhini; Catarrhini; Hominidae; Pongo	V9L5C2_CALMI^V9L5C2_CALMI^Q:59-1132,H:4-354^77.65%ID^E:3e-165^SubName: Full=Shootin-1 {ECO:0000313|EMBL:AFP06824.1};^Eukaryota; Metazoa; Chordata; Craniata; Vertebrata; Chondrichthyes; Holocephali; Chimaeriformes; Callorhinchidae; Callorhinchus	TR933|c0_g1_i1|m.375	47-1132[+]	SHOT1_MOUSE^SHOT1_MOUSE^Q:48-359,H:30-345^42.72%ID^E:2e-60^RecName: Full=Shootin-1;^Eukaryota; Metazoa; Chordata; Craniata; Vertebrata; Euteleostomi; Mammalia; Eutheria; Euarchontoglires; Glires; Rodentia; Sciurognathi; Muroidea; Muridae; Murinae; Mus; Mus	V9L5C2_CALMI^V9L5C2_CALMI^Q:5-362,H:4-354^77.65%ID^E:3e-171^SubName: Full=Shootin-1 {ECO:0000313|EMBL:AFP06824.1};^Eukaryota; Metazoa; Chordata; Craniata; Vertebrata; Chondrichthyes; Holocephali; Chimaeriformes; Callorhinchidae; Callorhinchus	.	sigP:1^36^0.58^YES	ExpAA=18.89^PredHel=1^Topology=i7-29o	NOG70788^	GO:0044295^cellular_component^axonal growth cone`GO:0030426^cellular_component^growth cone`GO:0005874^cellular_component^microtubule`GO:0051899^biological_process^membrane depolarization`GO:0048812^biological_process^neuron projection morphogenesis`GO:2000114^biological_process^regulation of establishment of cell polarity`GO:2001222^biological_process^regulation of neuron migration	.
TR982|c0_g1	TR982|c0_g1_i1	ARF1_XENLA^ARF1_XENLA^Q:118-657,H:1-181^86.19%ID^E:8e-108^RecName: Full=ADP-ribosylation factor 1;^Eukaryota; Metazoa; Chordata; Craniata; Vertebrata; Euteleostomi; Amphibia; Batrachia; Anura; Pipoidea; Pipidae; Xenopodinae; Xenopus; Xenopus	V3Z1V3_LOTGI^V3Z1V3_LOTGI^Q:118-648,H:1-178^87.64%ID^E:2e-108^SubName: Full=Uncharacterized protein {ECO:0000313|EMBL:ESO84528.1};^Eukaryota; Metazoa; Lophotrochozoa; Mollusca; Gastropoda; Patellogastropoda; Lottioidea; Lottiidae; Lottia	TR982|c0_g1_i1|m.394	118-660[+]	ARF1_XENLA^ARF1_XENLA^Q:1-180,H:1-181^86.19%ID^E:2e-110^RecName: Full=ADP-ribosylation factor 1;^Eukaryota; Metazoa; Chordata; Craniata; Vertebrata; Euteleostomi; Amphibia; Batrachia; Anura; Pipoidea; Pipidae; Xenopodinae; Xenopus; Xenopus	V3Z1V3_LOTGI^V3Z1V3_LOTGI^Q:1-177,H:1-178^87.64%ID^E:5e-111^SubName: Full=Uncharacterized protein {ECO:0000313|EMBL:ESO84528.1};^Eukaryota; Metazoa; Lophotrochozoa; Mollusca; Gastropoda; Patellogastropoda; Lottioidea; Lottiidae; Lottia	PF00025.16^Arf^ADP-ribosylation factor family^6-175^E:1.2e-76`PF09439.5^SRPRB^Signal recognition particle receptor beta subunit^15-142^E:4.2e-14`PF04670.7^Gtr1_RagA^Gtr1/RagA G protein conserved region^18-139^E:1.5e-11`PF08477.8^Miro^Miro-like protein^18-128^E:7.3e-09`PF00071.17^Ras^Ras family^19-141^E:4.2e-13`PF01926.18^MMR_HSR1^50S ribosome-binding GTPase^19-114^E:2.5e-06	.	.	.	GO:0005794^cellular_component^Golgi apparatus`GO:0005525^molecular_function^GTP binding`GO:0015031^biological_process^protein transport`GO:0007264^biological_process^small GTPase mediated signal transduction`GO:0016192^biological_process^vesicle-mediated transport	GO:0005525^molecular_function^GTP binding`GO:0005634^cellular_component^nucleus`GO:0005737^cellular_component^cytoplasm`GO:0007264^biological_process^small GTPase mediated signal transduction`GO:0005622^cellular_component^intracellular
TR1002|c0_g1	TR1002|c0_g1_i1	IF2B_BOVIN^IF2B_BOVIN^Q:328-5,H:1-109^70.27%ID^E:4e-07^RecName: Full=Eukaryotic translation initiation factor 2 subunit 2;^Eukaryota; Metazoa; Chordata; Craniata; Vertebrata; Euteleostomi; Mammalia; Eutheria; Laurasiatheria; Cetartiodactyla; Ruminantia; Pecora; Bovidae; Bovinae; Bos	V9KAH4_CALMI^V9KAH4_CALMI^Q:328-5,H:1-108^87.04%ID^E:3e-17^SubName: Full=Eukaryotic translation initiation factor 2 subunit 2-like protein {ECO:0000313|EMBL:AFO94749.1};^Eukaryota; Metazoa; Chordata; Craniata; Vertebrata; Chondrichthyes; Holocephali; Chimaeriformes; Callorhinchidae; Callorhinchus	.	.	.	.	.	.	.	COG1601^translation Initiation Factor	GO:0046872^molecular_function^metal ion binding`GO:0044822^molecular_function^poly(A) RNA binding`GO:0003743^molecular_function^translation initiation factor activity`GO:0001701^biological_process^in utero embryonic development`GO:0002176^biological_process^male germ cell proliferation`GO:0008584^biological_process^male gonad development	.
TR1050|c0_g1	TR1050|c0_g1_i1	.	.	TR1050|c0_g1_i1|m.415	332-511[+]	.	.	.	sigP:1^25^0.828^YES	ExpAA=15.01^PredHel=1^Topology=o5-20i	.	.	.
TR1050|c0_g2	TR1050|c0_g2_i1	.	.	TR1050|c0_g2_i1|m.416	337-516[+]	.	.	.	sigP:1^25^0.828^YES	ExpAA=15.01^PredHel=1^Topology=o5-20i	.	.	.
TR1060|c0_g1	TR1060|c0_g1_i1	CH10_RAT^CH10_RAT^Q:386-688,H:1-101^85.15%ID^E:4e-49^RecName: Full=10 kDa heat shock protein, mitochondrial;^Eukaryota; Metazoa; Chordata; Craniata; Vertebrata; Euteleostomi; Mammalia; Eutheria; Euarchontoglires; Glires; Rodentia; Sciurognathi; Muroidea; Muridae; Murinae; Rattus	C1C3N7_LITCT^C1C3N7_LITCT^Q:386-685,H:1-100^85%ID^E:4e-52^SubName: Full=10 kDa heat shock protein, mitochondrial {ECO:0000313|EMBL:ACO51597.1};^Eukaryota; Metazoa; Chordata; Craniata; Vertebrata; Euteleostomi; Amphibia; Batrachia; Anura; Neobatrachia; Ranoidea; Ranidae; Rana; Aquarana	TR1060|c0_g1_i1|m.424	149-694[+]	CH10_RAT^CH10_RAT^Q:80-180,H:1-101^85.15%ID^E:8e-51^RecName: Full=10 kDa heat shock protein, mitochondrial;^Eukaryota; Metazoa; Chordata; Craniata; Vertebrata; Euteleostomi; Mammalia; Eutheria; Euarchontoglires; Glires; Rodentia; Sciurognathi; Muroidea; Muridae; Murinae; Rattus	C1C3N7_LITCT^C1C3N7_LITCT^Q:80-179,H:1-100^85%ID^E:6e-54^SubName: Full=10 kDa heat shock protein, mitochondrial {ECO:0000313|EMBL:ACO51597.1};^Eukaryota; Metazoa; Chordata; Craniata; Vertebrata; Euteleostomi; Amphibia; Batrachia; Anura; Neobatrachia; Ranoidea; Ranidae; Rana; Aquarana	PF00166.16^Cpn10^Chaperonin 10 Kd subunit^88-179^E:4.1e-28	.	.	COG0234^Binds to cpn60 in the presence of Mg-ATP and suppresses the ATPase activity of the latter (By similarity)	GO:0070062^cellular_component^extracellular vesicular exosome`GO:0016020^cellular_component^membrane`GO:0005759^cellular_component^mitochondrial matrix`GO:0005739^cellular_component^mitochondrion`GO:0005524^molecular_function^ATP binding`GO:0051087^molecular_function^chaperone binding`GO:0044822^molecular_function^poly(A) RNA binding`GO:0001649^biological_process^osteoblast differentiation`GO:000…	GO:0006457^biological_process^protein folding`GO:0005737^cellular_component^cytoplasm
TR1073|c0_g1	TR1073|c0_g1_i1	PRUNE_BOVIN^PRUNE_BOVIN^Q:33-323,H:1-92^54.64%ID^E:6e-27^RecName: Full=Protein prune homolog;^Eukaryota; Metazoa; Chordata; Craniata; Vertebrata; Euteleostomi; Mammalia; Eutheria; Laurasiatheria; Cetartiodactyla; Ruminantia; Pecora; Bovidae; Bovinae; Bos	H3AM51_LATCH^H3AM51_LATCH^Q:33-323,H:2-97^62.89%ID^E:8e-34^SubName: Full=Uncharacterized protein {ECO:0000313|Ensembl:ENSLACP00000010722};^Eukaryota; Metazoa; Chordata; Craniata; Vertebrata; Euteleostomi; Coelacanthiformes; Coelacanthidae; Latimeria	TR1073|c0_g1_i1|m.432	21-365[+]	PRUNE_BOVIN^PRUNE_BOVIN^Q:5-115,H:1-106^54.95%ID^E:2e-32^RecName: Full=Protein prune homolog;^Eukaryota; Metazoa; Chordata; Craniata; Vertebrata; Euteleostomi; Mammalia; Eutheria; Laurasiatheria; Cetartiodactyla; Ruminantia; Pecora; Bovidae; Bovinae; Bos	H3AM51_LATCH^H3AM51_LATCH^Q:5-115,H:2-111^62.16%ID^E:7e-39^SubName: Full=Uncharacterized protein {ECO:0000313|Ensembl:ENSLACP00000010722};^Eukaryota; Metazoa; Chordata; Craniata; Vertebrata; Euteleostomi; Coelacanthiformes; Coelacanthidae; Latimeria	.	.	.	COG1227^Manganese-dependent inorganic pyrophosphatase	GO:0005737^cellular_component^cytoplasm`GO:0005925^cellular_component^focal adhesion`GO:0005634^cellular_component^nucleus`GO:0004427^molecular_function^inorganic diphosphatase activity`GO:0046872^molecular_function^metal ion binding	.
TR1073|c0_g2	TR1073|c0_g2_i1	PRUNE_BOVIN^PRUNE_BOVIN^Q:71-298,H:18-92^59.21%ID^E:2e-23^RecName: Full=Protein prune homolog;^Eukaryota; Metazoa; Chordata; Craniata; Vertebrata; Euteleostomi; Mammalia; Eutheria; Laurasiatheria; Cetartiodactyla; Ruminantia; Pecora; Bovidae; Bovinae; Bos	H3AM52_LATCH^H3AM52_LATCH^Q:53-298,H:8-89^65.85%ID^E:7e-30^SubName: Full=Uncharacterized protein {ECO:0000313|Ensembl:ENSLACP00000010723};^Eukaryota; Metazoa; Chordata; Craniata; Vertebrata; Euteleostomi; Coelacanthiformes; Coelacanthidae; Latimeria	TR1073|c0_g2_i1|m.433	113-340[+]	PRUNE_BOVIN^PRUNE_BOVIN^Q:1-76,H:32-106^52.63%ID^E:4e-19^RecName: Full=Protein prune homolog;^Eukaryota; Metazoa; Chordata; Craniata; Vertebrata; Euteleostomi; Mammalia; Eutheria; Laurasiatheria; Cetartiodactyla; Ruminantia; Pecora; Bovidae; Bovinae; Bos	K7FT79_PELSI^K7FT79_PELSI^Q:2-76,H:32-106^65.33%ID^E:7e-25^SubName: Full=Uncharacterized protein {ECO:0000313|Ensembl:ENSPSIP00000011239};^Eukaryota; Metazoa; Chordata; Craniata; Vertebrata; Euteleostomi; Testudines + Archosauria group; Testudines; Cryptodira; Trionychoidea; Trionychidae; Pelodiscus	.	.	.	COG1227^Manganese-dependent inorganic pyrophosphatase	GO:0005737^cellular_component^cytoplasm`GO:0005925^cellular_component^focal adhesion`GO:0005634^cellular_component^nucleus`GO:0004427^molecular_function^inorganic diphosphatase activity`GO:0046872^molecular_function^metal ion binding	.
TR1108|c0_g1	TR1108|c0_g1_i1	.	G3VFB8_SARHA^G3VFB8_SARHA^Q:50-205,H:1-52^50%ID^E:5e-07^SubName: Full=Uncharacterized protein {ECO:0000313|Ensembl:ENSSHAP00000001872};^Eukaryota; Metazoa; Chordata; Craniata; Vertebrata; Euteleostomi; Mammalia; Metatheria; Dasyuromorphia; Dasyuridae; Sarcophilus	TR1108|c0_g1_i1|m.443	50-334[+]	.	G3VFB8_SARHA^G3VFB8_SARHA^Q:1-52,H:1-52^50%ID^E:3e-07^SubName: Full=Uncharacterized protein {ECO:0000313|Ensembl:ENSSHAP00000001872};^Eukaryota; Metazoa; Chordata; Craniata; Vertebrata; Euteleostomi; Mammalia; Metatheria; Dasyuromorphia; Dasyuridae; Sarcophilus	PF00168.25^C2^C2 domain^2-35^E:0.00086	.	.	.	.	GO:0005515^molecular_function^protein binding
TR1111|c0_g1	TR1111|c0_g1_i1	VW5B1_MOUSE^VW5B1_MOUSE^Q:30-479,H:193-342^72.67%ID^E:6e-72^RecName: Full=von Willebrand factor A domain-containing protein 5B1;^Eukaryota; Metazoa; Chordata; Craniata; Vertebrata; Euteleostomi; Mammalia; Eutheria; Euarchontoglires; Glires; Rodentia; Sciurognathi; Muroidea; Muridae; Murinae; Mus; Mus	K7FCK3_PELSI^K7FCK3_PELSI^Q:39-482,H:185-332^82.43%ID^E:6e-83^SubName: Full=Uncharacterized protein {ECO:0000313|Ensembl:ENSPSIP00000005763};^Eukaryota; Metazoa; Chordata; Craniata; Vertebrata; Euteleostomi; Testudines + Archosauria group; Testudines; Cryptodira; Trionychoidea; Trionychidae; Pelodiscus	TR1111|c0_g1_i1|m.444	3-482[+]	VW5B1_MOUSE^VW5B1_MOUSE^Q:10-159,H:193-342^72.67%ID^E:5e-72^RecName: Full=von Willebrand factor A domain-containing protein 5B1;^Eukaryota; Metazoa; Chordata; Craniata; Vertebrata; Euteleostomi; Mammalia; Eutheria; Euarchontoglires; Glires; Rodentia; Sciurognathi; Muroidea; Muridae; Murinae; Mus; Mus	K7FCK3_PELSI^K7FCK3_PELSI^Q:13-160,H:185-332^82.43%ID^E:6e-83^SubName: Full=Uncharacterized protein {ECO:0000313|Ensembl:ENSPSIP00000005763};^Eukaryota; Metazoa; Chordata; Craniata; Vertebrata; Euteleostomi; Testudines + Archosauria group; Testudines; Cryptodira; Trionychoidea; Trionychidae; Pelodiscus	.	.	.	COG2304^von Willebrand factor, type A	GO:0005576^cellular_component^extracellular region	.
TR1111|c0_g2	TR1111|c0_g2_i1	VW5B1_MOUSE^VW5B1_MOUSE^Q:30-269,H:193-272^75%ID^E:6e-34^RecName: Full=von Willebrand factor A domain-containing protein 5B1;^Eukaryota; Metazoa; Chordata; Craniata; Vertebrata; Euteleostomi; Mammalia; Eutheria; Euarchontoglires; Glires; Rodentia; Sciurognathi; Muroidea; Muridae; Murinae; Mus; Mus	T0MHB8_9CETA^T0MHB8_9CETA^Q:30-272,H:184-264^76.54%ID^E:3e-36^SubName: Full=Loss of heterozygosity, 11, chromosomal region 2, gene A-like protein {ECO:0000313|EMBL:EQB78646.1};^Eukaryota; Metazoa; Chordata; Craniata; Vertebrata; Euteleostomi; Mammalia; Eutheria; Laurasiatheria; Cetartiodactyla; Tylopoda; Camelidae; Camelus	TR1111|c0_g2_i1|m.445	3-299[+]	VW5B1_MOUSE^VW5B1_MOUSE^Q:10-89,H:193-272^75%ID^E:5e-34^RecName: Full=von Willebrand factor A domain-containing protein 5B1;^Eukaryota; Metazoa; Chordata; Craniata; Vertebrata; Euteleostomi; Mammalia; Eutheria; Euarchontoglires; Glires; Rodentia; Sciurognathi; Muroidea; Muridae; Murinae; Mus; Mus	T0MHB8_9CETA^T0MHB8_9CETA^Q:10-90,H:184-264^76.54%ID^E:3e-36^SubName: Full=Loss of heterozygosity, 11, chromosomal region 2, gene A-like protein {ECO:0000313|EMBL:EQB78646.1};^Eukaryota; Metazoa; Chordata; Craniata; Vertebrata; Euteleostomi; Mammalia; Eutheria; Laurasiatheria; Cetartiodactyla; Tylopoda; Camelidae; Camelus	.	.	.	COG2304^von Willebrand factor, type A	GO:0005576^cellular_component^extracellular region	.
TR1121|c0_g1	TR1121|c0_g1_i1	HCDR_XANP2^HCDR_XANP2^Q:104-598,H:22-190^39.64%ID^E:1e-29^RecName: Full=2-(R)-hydroxypropyl-CoM dehydrogenase;^Bacteria; Proteobacteria; Alphaproteobacteria; Rhizobiales; Xanthobacteraceae; Xanthobacter	W5M5T6_LEPOC^W5M5T6_LEPOC^Q:14-628,H:5-209^74.15%ID^E:3e-95^SubName: Full=Uncharacterized protein {ECO:0000313|Ensembl:ENSLOCP00000003744};^Eukaryota; Metazoa; Chordata; Craniata; Vertebrata; Euteleostomi; Actinopterygii; Neopterygii; Holostei; Semionotiformes; Lepisosteidae; Lepisosteus	TR1121|c0_g1_i1|m.448	2-631[+]	FABG_THEMA^FABG_THEMA^Q:11-204,H:1-194^39.8%ID^E:2e-37^RecName: Full=3-oxoacyl-[acyl-carrier-protein] reductase FabG;^Bacteria; Thermotogae; Thermotogales; Thermotogaceae; Thermotoga	W5M5T6_LEPOC^W5M5T6_LEPOC^Q:5-209,H:5-209^74.15%ID^E:4e-108^SubName: Full=Uncharacterized protein {ECO:0000313|Ensembl:ENSLOCP00000003744};^Eukaryota; Metazoa; Chordata; Craniata; Vertebrata; Euteleostomi; Actinopterygii; Neopterygii; Holostei; Semionotiformes; Lepisosteidae; Lepisosteus	PF00106.20^adh_short^short chain dehydrogenase^16-181^E:4.7e-36`PF08659.5^KR^KR domain^18-179^E:9.2e-14`PF13561.1^adh_short_C2^Enoyl-(Acyl carrier protein) reductase^24-206^E:5.2e-26	.	ExpAA=21.92^PredHel=1^Topology=i13-35o	COG1028^short-chain dehydrogenase reductase	GO:0004316^molecular_function^3-oxoacyl-[acyl-carrier-protein] reductase (NADPH) activity`GO:0051287^molecular_function^NAD binding`GO:0050661^molecular_function^NADP binding`GO:0030497^biological_process^fatty acid elongation	GO:0016491^molecular_function^oxidoreductase activity`GO:0008152^biological_process^metabolic process
TR1136|c0_g1	TR1136|c0_g1_i1	SYT10_PONAB^SYT10_PONAB^Q:5-589,H:130-328^82.91%ID^E:1e-113^RecName: Full=Synaptotagmin-10;^Eukaryota; Metazoa; Chordata; Craniata; Vertebrata; Euteleostomi; Mammalia; Eutheria; Euarchontoglires; Primates; Haplorrhini; Catarrhini; Hominidae; Pongo`SYT10_PONAB^SYT10_PONAB^Q:302-589,H:365-462^32.65%ID^E:1e-06^RecName: Full=Synaptotagmin-10;^Eukaryota; Metazoa; Chordata; Craniata; Vertebrata; Eutele…	H2ZZ00_LATCH^H2ZZ00_LATCH^Q:5-589,H:130-325^85.71%ID^E:3e-118^SubName: Full=Uncharacterized protein {ECO:0000313|Ensembl:ENSLACP00000002621};^Eukaryota; Metazoa; Chordata; Craniata; Vertebrata; Euteleostomi; Coelacanthiformes; Coelacanthidae; Latimeria	TR1136|c0_g1_i1|m.454	2-589[+]	SYT10_PONAB^SYT10_PONAB^Q:2-196,H:130-328^82.91%ID^E:9e-114^RecName: Full=Synaptotagmin-10;^Eukaryota; Metazoa; Chordata; Craniata; Vertebrata; Euteleostomi; Mammalia; Eutheria; Euarchontoglires; Primates; Haplorrhini; Catarrhini; Hominidae; Pongo`SYT10_PONAB^SYT10_PONAB^Q:101-196,H:365-462^32.65%ID^E:9e-07^RecName: Full=Synaptotagmin-10;^Eukaryota; Metazoa; Chordata; Craniata; Vertebrata; Eutele…	H2ZZ00_LATCH^H2ZZ00_LATCH^Q:2-196,H:130-325^85.71%ID^E:2e-118^SubName: Full=Uncharacterized protein {ECO:0000313|Ensembl:ENSLACP00000002621};^Eukaryota; Metazoa; Chordata; Craniata; Vertebrata; Euteleostomi; Coelacanthiformes; Coelacanthidae; Latimeria	PF00168.25^C2^C2 domain^26-38^E:140`PF00168.25^C2^C2 domain^116-195^E:4.6e-25	.	.	.	GO:0030054^cellular_component^cell junction`GO:0016021^cellular_component^integral component of membrane`GO:0030672^cellular_component^synaptic vesicle membrane`GO:0046872^molecular_function^metal ion binding`GO:0005215^molecular_function^transporter activity`GO:0017158^biological_process^regulation of calcium ion-dependent exocytosis	GO:0005515^molecular_function^protein binding
TR1146|c0_g1	TR1146|c0_g1_i1	NCKP1_DANRE^NCKP1_DANRE^Q:319-2,H:843-948^97.17%ID^E:1e-63^RecName: Full=Nck-associated protein 1;^Eukaryota; Metazoa; Chordata; Craniata; Vertebrata; Euteleostomi; Actinopterygii; Neopterygii; Teleostei; Ostariophysi; Cypriniformes; Cyprinidae; Danio	Q562B3_RAT^Q562B3_RAT^Q:319-2,H:192-297^97.17%ID^E:6e-65^SubName: Full=Nckap1 protein {ECO:0000313|EMBL:AAH92610.1};^Eukaryota; Metazoa; Chordata; Craniata; Vertebrata; Euteleostomi; Mammalia; Eutheria; Euarchontoglires; Glires; Rodentia; Sciurognathi; Muroidea; Muridae; Murinae; Rattus	.	.	.	.	.	.	.	.	GO:0016021^cellular_component^integral component of membrane`GO:0031258^cellular_component^lamellipodium membrane	.
TR1153|c0_g1	TR1153|c0_g1_i1	VIAAT_XENTR^VIAAT_XENTR^Q:382-2,H:231-357^96.85%ID^E:5e-82^RecName: Full=Vesicular inhibitory amino acid transporter;^Eukaryota; Metazoa; Chordata; Craniata; Vertebrata; Euteleostomi; Amphibia; Batrachia; Anura; Pipoidea; Pipidae; Xenopodinae; Xenopus; Silurana	Q3TQ45_MOUSE^Q3TQ45_MOUSE^Q:382-2,H:19-145^92.91%ID^E:7e-81^SubName: Full=Putative uncharacterized protein {ECO:0000313|EMBL:BAE37540.1};^Eukaryota; Metazoa; Chordata; Craniata; Vertebrata; Euteleostomi; Mammalia; Eutheria; Euarchontoglires; Glires; Rodentia; Sciurognathi; Muroidea; Muridae; Murinae; Mus; Mus	.	.	.	.	.	.	.	.	GO:0030659^cellular_component^cytoplasmic vesicle membrane`GO:0016021^cellular_component^integral component of membrane`GO:0006836^biological_process^neurotransmitter transport	.
TR1153|c0_g2	TR1153|c0_g2_i1	VIAAT_XENTR^VIAAT_XENTR^Q:385-2,H:230-357^96.88%ID^E:7e-83^RecName: Full=Vesicular inhibitory amino acid transporter;^Eukaryota; Metazoa; Chordata; Craniata; Vertebrata; Euteleostomi; Amphibia; Batrachia; Anura; Pipoidea; Pipidae; Xenopodinae; Xenopus; Silurana	Q3TQ45_MOUSE^Q3TQ45_MOUSE^Q:385-2,H:18-145^92.97%ID^E:7e-82^SubName: Full=Putative uncharacterized protein {ECO:0000313|EMBL:BAE37540.1};^Eukaryota; Metazoa; Chordata; Craniata; Vertebrata; Euteleostomi; Mammalia; Eutheria; Euarchontoglires; Glires; Rodentia; Sciurognathi; Muroidea; Muridae; Murinae; Mus; Mus	.	.	.	.	.	.	.	.	GO:0030659^cellular_component^cytoplasmic vesicle membrane`GO:0016021^cellular_component^integral component of membrane`GO:0006836^biological_process^neurotransmitter transport	.
TR1157|c0_g1	TR1157|c0_g1_i1	UNG_HUMAN^UNG_HUMAN^Q:2-508,H:145-313^86.39%ID^E:1e-104^RecName: Full=Uracil-DNA glycosylase {ECO:0000255|HAMAP-Rule:MF_03166};^Eukaryota; Metazoa; Chordata; Craniata; Vertebrata; Euteleostomi; Mammalia; Eutheria; Euarchontoglires; Primates; Haplorrhini; Catarrhini; Hominidae; Homo	F1RGB4_PIG^F1RGB4_PIG^Q:2-508,H:144-312^88.17%ID^E:1e-105^RecName: Full=Uracil-DNA glycosylase {ECO:0000256|HAMAP-Rule:MF_03166};^Eukaryota; Metazoa; Chordata; Craniata; Vertebrata; Euteleostomi; Mammalia; Eutheria; Laurasiatheria; Cetartiodactyla; Suina; Suidae; Sus	TR1157|c0_g1_i1|m.466	2-511[+]	UNG_HUMAN^UNG_HUMAN^Q:1-169,H:145-313^86.39%ID^E:7e-105^RecName: Full=Uracil-DNA glycosylase {ECO:0000255|HAMAP-Rule:MF_03166};^Eukaryota; Metazoa; Chordata; Craniata; Vertebrata; Euteleostomi; Mammalia; Eutheria; Euarchontoglires; Primates; Haplorrhini; Catarrhini; Hominidae; Homo	F1RGB4_PIG^F1RGB4_PIG^Q:1-169,H:144-312^88.17%ID^E:1e-105^RecName: Full=Uracil-DNA glycosylase {ECO:0000256|HAMAP-Rule:MF_03166};^Eukaryota; Metazoa; Chordata; Craniata; Vertebrata; Euteleostomi; Mammalia; Eutheria; Laurasiatheria; Cetartiodactyla; Suina; Suidae; Sus	PF03167.14^UDG^Uracil DNA glycosylase superfamily^1-157^E:2.7e-29	.	.	COG0692^Excises uracil residues from the DNA which can arise as a result of misincorporation of dUMP residues by DNA polymerase or due to deamination of cytosine (By similarity)	GO:0005739^cellular_component^mitochondrion`GO:0005634^cellular_component^nucleus`GO:0004844^molecular_function^uracil DNA N-glycosylase activity`GO:0006284^biological_process^base-excision repair`GO:0006281^biological_process^DNA repair`GO:0043066^biological_process^negative regulation of apoptotic process`GO:0016446^biological_process^somatic hypermutation of immunoglobulin genes`GO:0016447^bio…	.
TR1159|c0_g1	TR1159|c0_g1_i1	RIC8A_XENTR^RIC8A_XENTR^Q:63-449,H:1-129^62.79%ID^E:1e-49^RecName: Full=Synembryn-A;^Eukaryota; Metazoa; Chordata; Craniata; Vertebrata; Euteleostomi; Amphibia; Batrachia; Anura; Pipoidea; Pipidae; Xenopodinae; Xenopus; Silurana	W5M379_LEPOC^W5M379_LEPOC^Q:63-449,H:3-130^55.04%ID^E:1e-38^SubName: Full=Uncharacterized protein {ECO:0000313|Ensembl:ENSLOCP00000002837};^Eukaryota; Metazoa; Chordata; Craniata; Vertebrata; Euteleostomi; Actinopterygii; Neopterygii; Holostei; Semionotiformes; Lepisosteidae; Lepisosteus	TR1159|c0_g1_i1|m.467	3-455[+]	RIC8A_XENTR^RIC8A_XENTR^Q:21-149,H:1-129^62.79%ID^E:9e-50^RecName: Full=Synembryn-A;^Eukaryota; Metazoa; Chordata; Craniata; Vertebrata; Euteleostomi; Amphibia; Batrachia; Anura; Pipoidea; Pipidae; Xenopodinae; Xenopus; Silurana	W5M379_LEPOC^W5M379_LEPOC^Q:21-149,H:3-130^55.04%ID^E:9e-39^SubName: Full=Uncharacterized protein {ECO:0000313|Ensembl:ENSLOCP00000002837};^Eukaryota; Metazoa; Chordata; Craniata; Vertebrata; Euteleostomi; Actinopterygii; Neopterygii; Holostei; Semionotiformes; Lepisosteidae; Lepisosteus	PF12408.3^DUF3666^Ribose-5-phosphate isomerase^26-61^E:0.001`PF10165.4^Ric8^Guanine nucleotide exchange factor synembryn^87-150^E:3e-13	.	.	.	GO:0005737^cellular_component^cytoplasm`GO:0005886^cellular_component^plasma membrane`GO:0005085^molecular_function^guanyl-nucleotide exchange factor activity	.
TR1189|c0_g1	TR1189|c0_g1_i1	.	K7EYG1_PELSI^K7EYG1_PELSI^Q:260-21,H:121-198^42.86%ID^E:9e-08^SubName: Full=Uncharacterized protein {ECO:0000313|Ensembl:ENSPSIP00000000821};^Eukaryota; Metazoa; Chordata; Craniata; Vertebrata; Euteleostomi; Testudines + Archosauria group; Testudines; Cryptodira; Trionychoidea; Trionychidae; Pelodiscus	.	.	.	.	.	.	.	.	.	.
TR1193|c0_g1	TR1193|c0_g1_i1	RL10A_XENLA^RL10A_XENLA^Q:30-680,H:1-217^93.55%ID^E:2e-134^RecName: Full=60S ribosomal protein L10a;^Eukaryota; Metazoa; Chordata; Craniata; Vertebrata; Euteleostomi; Amphibia; Batrachia; Anura; Pipoidea; Pipidae; Xenopodinae; Xenopus; Xenopus	B0BM93_XENTR^B0BM93_XENTR^Q:33-680,H:48-263^93.52%ID^E:8e-131^RecName: Full=Ribosomal protein {ECO:0000256|RuleBase:RU000659};^Eukaryota; Metazoa; Chordata; Craniata; Vertebrata; Euteleostomi; Amphibia; Batrachia; Anura; Pipoidea; Pipidae; Xenopodinae; Xenopus; Silurana	TR1193|c0_g1_i1|m.483	3-683[+]	RL10A_XENLA^RL10A_XENLA^Q:10-226,H:1-217^93.55%ID^E:7e-136^RecName: Full=60S ribosomal protein L10a;^Eukaryota; Metazoa; Chordata; Craniata; Vertebrata; Euteleostomi; Amphibia; Batrachia; Anura; Pipoidea; Pipidae; Xenopodinae; Xenopus; Xenopus	B0BM93_XENTR^B0BM93_XENTR^Q:11-226,H:48-263^93.52%ID^E:3e-132^RecName: Full=Ribosomal protein {ECO:0000256|RuleBase:RU000659};^Eukaryota; Metazoa; Chordata; Craniata; Vertebrata; Euteleostomi; Amphibia; Batrachia; Anura; Pipoidea; Pipidae; Xenopodinae; Xenopus; Silurana	PF00687.16^Ribosomal_L1^Ribosomal protein L1p/L10e family^31-221^E:1.7e-47	.	.	.	GO:0015934^cellular_component^large ribosomal subunit`GO:0003723^molecular_function^RNA binding`GO:0003735^molecular_function^structural constituent of ribosome`GO:0006412^biological_process^translation	.
TR1208|c0_g1	TR1208|c0_g1_i1	DMP4_HUMAN^DMP4_HUMAN^Q:517-612,H:2-33^75%ID^E:5e-07^RecName: Full=Extracellular serine/threonine protein kinase FAM20C;^Eukaryota; Metazoa; Chordata; Craniata; Vertebrata; Euteleostomi; Mammalia; Eutheria; Euarchontoglires; Primates; Haplorrhini; Catarrhini; Hominidae; Homo	Q4S877_TETNG^Q4S877_TETNG^Q:520-612,H:3-33^80.65%ID^E:4e-08^SubName: Full=Chromosome 3 SCAF14707, whole genome shotgun sequence {ECO:0000313|EMBL:CAG03155.1};^Eukaryota; Metazoa; Chordata; Craniata; Vertebrata; Euteleostomi; Actinopterygii; Neopterygii; Teleostei; Neoteleostei; Acanthomorphata; Eupercaria; Tetraodontiformes; Tetradontoidea; Tetraodontidae; Tetraodon	.	.	.	.	.	.	.	.	GO:0005615^cellular_component^extracellular space`GO:0070062^cellular_component^extracellular vesicular exosome`GO:0005794^cellular_component^Golgi apparatus`GO:0005509^molecular_function^calcium ion binding`GO:0004674^molecular_function^protein serine/threonine kinase activity`GO:0097187^biological_process^dentinogenesis`GO:0070166^biological_process^enamel mineralization`GO:0071895^biological_p…	.
TR1208|c0_g2	TR1208|c0_g2_i1	DMP4_HUMAN^DMP4_HUMAN^Q:516-611,H:2-33^75%ID^E:7e-07^RecName: Full=Extracellular serine/threonine protein kinase FAM20C;^Eukaryota; Metazoa; Chordata; Craniata; Vertebrata; Euteleostomi; Mammalia; Eutheria; Euarchontoglires; Primates; Haplorrhini; Catarrhini; Hominidae; Homo	Q4S877_TETNG^Q4S877_TETNG^Q:519-611,H:3-33^80.65%ID^E:4e-08^SubName: Full=Chromosome 3 SCAF14707, whole genome shotgun sequence {ECO:0000313|EMBL:CAG03155.1};^Eukaryota; Metazoa; Chordata; Craniata; Vertebrata; Euteleostomi; Actinopterygii; Neopterygii; Teleostei; Neoteleostei; Acanthomorphata; Eupercaria; Tetraodontiformes; Tetradontoidea; Tetraodontidae; Tetraodon	.	.	.	.	.	.	.	.	GO:0005615^cellular_component^extracellular space`GO:0070062^cellular_component^extracellular vesicular exosome`GO:0005794^cellular_component^Golgi apparatus`GO:0005509^molecular_function^calcium ion binding`GO:0004674^molecular_function^protein serine/threonine kinase activity`GO:0097187^biological_process^dentinogenesis`GO:0070166^biological_process^enamel mineralization`GO:0071895^biological_p…	.
TR1221|c0_g1	TR1221|c0_g1_i1	.	.	TR1221|c0_g1_i1|m.492	67-288[+]	.	.	.	sigP:1^23^0.812^YES	.	.	.	.
TR1221|c0_g2	TR1221|c0_g2_i1	.	.	TR1221|c0_g2_i1|m.493	67-288[+]	.	.	.	sigP:1^23^0.791^YES	.	.	.	.
TR1227|c0_g1	TR1227|c0_g1_i1	WWC2_HUMAN^WWC2_HUMAN^Q:46-402,H:614-731^53.72%ID^E:7e-30^RecName: Full=Protein WWC2;^Eukaryota; Metazoa; Chordata; Craniata; Vertebrata; Euteleostomi; Mammalia; Eutheria; Euarchontoglires; Primates; Haplorrhini; Catarrhini; Hominidae; Homo	K7FRZ9_PELSI^K7FRZ9_PELSI^Q:13-402,H:601-729^60.77%ID^E:2e-41^SubName: Full=Uncharacterized protein {ECO:0000313|Ensembl:ENSPSIP00000010809};^Eukaryota; Metazoa; Chordata; Craniata; Vertebrata; Euteleostomi; Testudines + Archosauria group; Testudines; Cryptodira; Trionychoidea; Trionychidae; Pelodiscus	TR1227|c0_g1_i1|m.495	1-402[+]	WWC2_HUMAN^WWC2_HUMAN^Q:16-134,H:614-731^53.72%ID^E:6e-30^RecName: Full=Protein WWC2;^Eukaryota; Metazoa; Chordata; Craniata; Vertebrata; Euteleostomi; Mammalia; Eutheria; Euarchontoglires; Primates; Haplorrhini; Catarrhini; Hominidae; Homo	K7FRZ9_PELSI^K7FRZ9_PELSI^Q:5-134,H:601-729^60.77%ID^E:2e-41^SubName: Full=Uncharacterized protein {ECO:0000313|Ensembl:ENSPSIP00000010809};^Eukaryota; Metazoa; Chordata; Craniata; Vertebrata; Euteleostomi; Testudines + Archosauria group; Testudines; Cryptodira; Trionychoidea; Trionychidae; Pelodiscus	.	.	.	COG5021^e3 ubiquitin protein ligase	GO:0005829^cellular_component^cytosol`GO:0019900^molecular_function^kinase binding`GO:0032947^molecular_function^protein complex scaffold`GO:0035331^biological_process^negative regulation of hippo signaling`GO:0046621^biological_process^negative regulation of organ growth`GO:0000122^biological_process^negative regulation of transcription from RNA polymerase II promoter	.
TR1227|c0_g2	TR1227|c0_g2_i1	WWC2_HUMAN^WWC2_HUMAN^Q:46-402,H:614-731^54.55%ID^E:2e-30^RecName: Full=Protein WWC2;^Eukaryota; Metazoa; Chordata; Craniata; Vertebrata; Euteleostomi; Mammalia; Eutheria; Euarchontoglires; Primates; Haplorrhini; Catarrhini; Hominidae; Homo	K7FRZ9_PELSI^K7FRZ9_PELSI^Q:13-402,H:601-729^61.54%ID^E:5e-42^SubName: Full=Uncharacterized protein {ECO:0000313|Ensembl:ENSPSIP00000010809};^Eukaryota; Metazoa; Chordata; Craniata; Vertebrata; Euteleostomi; Testudines + Archosauria group; Testudines; Cryptodira; Trionychoidea; Trionychidae; Pelodiscus	TR1227|c0_g2_i1|m.496	1-402[+]	WWC2_HUMAN^WWC2_HUMAN^Q:16-134,H:614-731^54.55%ID^E:2e-30^RecName: Full=Protein WWC2;^Eukaryota; Metazoa; Chordata; Craniata; Vertebrata; Euteleostomi; Mammalia; Eutheria; Euarchontoglires; Primates; Haplorrhini; Catarrhini; Hominidae; Homo	K7FRZ9_PELSI^K7FRZ9_PELSI^Q:5-134,H:601-729^61.54%ID^E:5e-42^SubName: Full=Uncharacterized protein {ECO:0000313|Ensembl:ENSPSIP00000010809};^Eukaryota; Metazoa; Chordata; Craniata; Vertebrata; Euteleostomi; Testudines + Archosauria group; Testudines; Cryptodira; Trionychoidea; Trionychidae; Pelodiscus	.	.	.	COG5021^e3 ubiquitin protein ligase	GO:0005829^cellular_component^cytosol`GO:0019900^molecular_function^kinase binding`GO:0032947^molecular_function^protein complex scaffold`GO:0035331^biological_process^negative regulation of hippo signaling`GO:0046621^biological_process^negative regulation of organ growth`GO:0000122^biological_process^negative regulation of transcription from RNA polymerase II promoter	.
TR1275|c0_g1	TR1275|c0_g1_i1	.	.	TR1275|c0_g1_i1|m.510	250-483[+]	.	.	.	.	ExpAA=28.23^PredHel=1^Topology=i29-51o	.	.	.
TR1292|c0_g1	TR1292|c0_g1_i1	BAHD1_HUMAN^BAHD1_HUMAN^Q:3-524,H:299-455^32.96%ID^E:7e-07^RecName: Full=Bromo adjacent homology domain-containing 1 protein;^Eukaryota; Metazoa; Chordata; Craniata; Vertebrata; Euteleostomi; Mammalia; Eutheria; Euarchontoglires; Primates; Haplorrhini; Catarrhini; Hominidae; Homo	V9K8E6_CALMI^V9K8E6_CALMI^Q:27-647,H:379-586^59.33%ID^E:4e-73^SubName: Full=BAH domain-containing protein 1 {ECO:0000313|EMBL:AFO93867.1};^Eukaryota; Metazoa; Chordata; Craniata; Vertebrata; Chondrichthyes; Holocephali; Chimaeriformes; Callorhinchidae; Callorhinchus	TR1292|c0_g1_i1|m.514	3-647[+]	BAHD1_HUMAN^BAHD1_HUMAN^Q:1-174,H:299-455^32.96%ID^E:6e-07^RecName: Full=Bromo adjacent homology domain-containing 1 protein;^Eukaryota; Metazoa; Chordata; Craniata; Vertebrata; Euteleostomi; Mammalia; Eutheria; Euarchontoglires; Primates; Haplorrhini; Catarrhini; Hominidae; Homo	V9K8E6_CALMI^V9K8E6_CALMI^Q:9-215,H:379-586^59.33%ID^E:3e-73^SubName: Full=BAH domain-containing protein 1 {ECO:0000313|EMBL:AFO93867.1};^Eukaryota; Metazoa; Chordata; Craniata; Vertebrata; Chondrichthyes; Holocephali; Chimaeriformes; Callorhinchidae; Callorhinchus	.	.	.	.	GO:0005677^cellular_component^chromatin silencing complex`GO:0005694^cellular_component^chromosome`GO:0003682^molecular_function^chromatin binding`GO:0031507^biological_process^heterochromatin assembly`GO:0045892^biological_process^negative regulation of transcription, DNA-templated`GO:0006351^biological_process^transcription, DNA-templated	.
TR1292|c0_g1	TR1292|c0_g1_i1	BAHD1_HUMAN^BAHD1_HUMAN^Q:3-524,H:299-455^32.96%ID^E:7e-07^RecName: Full=Bromo adjacent homology domain-containing 1 protein;^Eukaryota; Metazoa; Chordata; Craniata; Vertebrata; Euteleostomi; Mammalia; Eutheria; Euarchontoglires; Primates; Haplorrhini; Catarrhini; Hominidae; Homo	V9K8E6_CALMI^V9K8E6_CALMI^Q:27-647,H:379-586^59.33%ID^E:4e-73^SubName: Full=BAH domain-containing protein 1 {ECO:0000313|EMBL:AFO93867.1};^Eukaryota; Metazoa; Chordata; Craniata; Vertebrata; Chondrichthyes; Holocephali; Chimaeriformes; Callorhinchidae; Callorhinchus	TR1292|c0_g1_i1|m.515	265-498[+]	.	.	.	.	.	.	.	.
TR1298|c0_g1	TR1298|c0_g1_i1	ATS14_HUMAN^ATS14_HUMAN^Q:5-343,H:526-638^76.99%ID^E:1e-56^RecName: Full=A disintegrin and metalloproteinase with thrombospondin motifs 14;^Eukaryota; Metazoa; Chordata; Craniata; Vertebrata; Euteleostomi; Mammalia; Eutheria; Euarchontoglires; Primates; Haplorrhini; Catarrhini; Hominidae; Homo	V9K8N1_CALMI^V9K8N1_CALMI^Q:5-346,H:509-622^85.96%ID^E:2e-64^SubName: Full=A disintegrin and metalloproteinase with thrombospondin motifs 14-like protein {ECO:0000313|EMBL:AFO93964.1};^Eukaryota; Metazoa; Chordata; Craniata; Vertebrata; Chondrichthyes; Holocephali; Chimaeriformes; Callorhinchidae; Callorhinchus	TR1298|c0_g1_i1|m.517	3-347[+]	.	.	.	.	.	.	.	.
TR1298|c0_g2	TR1298|c0_g2_i1	ATS14_HUMAN^ATS14_HUMAN^Q:1-429,H:496-638^81.12%ID^E:3e-79^RecName: Full=A disintegrin and metalloproteinase with thrombospondin motifs 14;^Eukaryota; Metazoa; Chordata; Craniata; Vertebrata; Euteleostomi; Mammalia; Eutheria; Euarchontoglires; Primates; Haplorrhini; Catarrhini; Hominidae; Homo	V9K8N1_CALMI^V9K8N1_CALMI^Q:1-432,H:479-622^88.89%ID^E:8e-88^SubName: Full=A disintegrin and metalloproteinase with thrombospondin motifs 14-like protein {ECO:0000313|EMBL:AFO93964.1};^Eukaryota; Metazoa; Chordata; Craniata; Vertebrata; Chondrichthyes; Holocephali; Chimaeriformes; Callorhinchidae; Callorhinchus	TR1298|c0_g2_i1|m.519	89-433[+]	.	.	.	.	.	.	.	.
TR1298|c0_g3	TR1298|c0_g3_i1	ATS3_HUMAN^ATS3_HUMAN^Q:1-114,H:496-533^97.37%ID^E:3e-18^RecName: Full=A disintegrin and metalloproteinase with thrombospondin motifs 3;^Eukaryota; Metazoa; Chordata; Craniata; Vertebrata; Euteleostomi; Mammalia; Eutheria; Euarchontoglires; Primates; Haplorrhini; Catarrhini; Hominidae; Homo	A0A094KS31_9AVES^A0A094KS31_9AVES^Q:1-114,H:331-368^97.37%ID^E:6e-19^SubName: Full=A disintegrin and metalloproteinase with thrombospondin motifs 14 {ECO:0000313|EMBL:KFZ62048.1};^Eukaryota; Metazoa; Chordata; Craniata; Vertebrata; Euteleostomi; Testudines + Archosauria group; Archosauria; Dinosauria; Saurischia; Theropoda; Coelurosauria; Aves; Neognathae; Podicipediformes; Podicipedidae; Podiceps	.	.	.	.	.	.	.	.	GO:0005576^cellular_component^extracellular region`GO:0005615^cellular_component^extracellular space`GO:0070062^cellular_component^extracellular vesicular exosome`GO:0005578^cellular_component^proteinaceous extracellular matrix`GO:0004175^molecular_function^endopeptidase activity`GO:0008201^molecular_function^heparin binding`GO:0004222^molecular_function^metalloendopeptidase activity`GO:0008270^m…	.
TR1300|c0_g1	TR1300|c0_g1_i1	SP2_BOVIN^SP2_BOVIN^Q:7-633,H:5-195^45.5%ID^E:5e-26^RecName: Full=Transcription factor Sp2;^Eukaryota; Metazoa; Chordata; Craniata; Vertebrata; Euteleostomi; Mammalia; Eutheria; Laurasiatheria; Cetartiodactyla; Ruminantia; Pecora; Bovidae; Bovinae; Bos	V9KMG3_CALMI^V9KMG3_CALMI^Q:34-627,H:12-213^77.23%ID^E:2e-66^SubName: Full=Transcription factor Sp2 {ECO:0000313|EMBL:AFO99324.1};^Eukaryota; Metazoa; Chordata; Craniata; Vertebrata; Chondrichthyes; Holocephali; Chimaeriformes; Callorhinchidae; Callorhinchus	TR1300|c0_g1_i1|m.520	1-633[+]	SP2_BOVIN^SP2_BOVIN^Q:3-211,H:5-195^48.82%ID^E:9e-42^RecName: Full=Transcription factor Sp2;^Eukaryota; Metazoa; Chordata; Craniata; Vertebrata; Euteleostomi; Mammalia; Eutheria; Laurasiatheria; Cetartiodactyla; Ruminantia; Pecora; Bovidae; Bovinae; Bos	V9KMG3_CALMI^V9KMG3_CALMI^Q:12-209,H:12-213^77.23%ID^E:8e-95^SubName: Full=Transcription factor Sp2 {ECO:0000313|EMBL:AFO99324.1};^Eukaryota; Metazoa; Chordata; Craniata; Vertebrata; Chondrichthyes; Holocephali; Chimaeriformes; Callorhinchidae; Callorhinchus	.	.	.	COG5048^Zinc finger protein	GO:0005634^cellular_component^nucleus`GO:0003677^molecular_function^DNA binding`GO:0046872^molecular_function^metal ion binding`GO:0072358^biological_process^cardiovascular system development`GO:0048568^biological_process^embryonic organ development`GO:0048144^biological_process^fibroblast proliferation`GO:0001701^biological_process^in utero embryonic development`GO:0035264^biological_process^mul…	.
TR1308|c0_g1	TR1308|c0_g1_i1	T53I1_RAT^T53I1_RAT^Q:15-317,H:20-119^45.54%ID^E:2e-11^RecName: Full=Tumor protein p53-inducible nuclear protein 1;^Eukaryota; Metazoa; Chordata; Craniata; Vertebrata; Euteleostomi; Mammalia; Eutheria; Euarchontoglires; Glires; Rodentia; Sciurognathi; Muroidea; Muridae; Murinae; Rattus	V9L4J7_CALMI^V9L4J7_CALMI^Q:3-317,H:18-122^77.14%ID^E:2e-36^SubName: Full=Tumor protein p53-inducible nuclear protein 2-like protein {ECO:0000313|EMBL:AFP06451.1};^Eukaryota; Metazoa; Chordata; Craniata; Vertebrata; Chondrichthyes; Holocephali; Chimaeriformes; Callorhinchidae; Callorhinchus	TR1308|c0_g1_i1|m.524	3-317[+]	T53I1_RAT^T53I1_RAT^Q:5-105,H:20-119^45.54%ID^E:5e-14^RecName: Full=Tumor protein p53-inducible nuclear protein 1;^Eukaryota; Metazoa; Chordata; Craniata; Vertebrata; Euteleostomi; Mammalia; Eutheria; Euarchontoglires; Glires; Rodentia; Sciurognathi; Muroidea; Muridae; Murinae; Rattus	V9L4J7_CALMI^V9L4J7_CALMI^Q:1-105,H:18-122^77.14%ID^E:3e-44^SubName: Full=Tumor protein p53-inducible nuclear protein 2-like protein {ECO:0000313|EMBL:AFP06451.1};^Eukaryota; Metazoa; Chordata; Craniata; Vertebrata; Chondrichthyes; Holocephali; Chimaeriformes; Callorhinchidae; Callorhinchus	PF14839.1^DOR^DOR family^9-105^E:3.3e-21	.	.	.	GO:0005776^cellular_component^autophagic vacuole`GO:0031410^cellular_component^cytoplasmic vesicle`GO:0005829^cellular_component^cytosol`GO:0005634^cellular_component^nucleus`GO:0016605^cellular_component^PML body`GO:0016209^molecular_function^antioxidant activity`GO:0006915^biological_process^apoptotic process`GO:0048102^biological_process^autophagic cell death`GO:0006914^biological_process^auto…	.
TR1310|c0_g1	TR1310|c0_g1_i1	TPPC2_PIG^TPPC2_PIG^Q:369-238,H:97-140^70.45%ID^E:4e-13^RecName: Full=Trafficking protein particle complex subunit 2;^Eukaryota; Metazoa; Chordata; Craniata; Vertebrata; Euteleostomi; Mammalia; Eutheria; Laurasiatheria; Cetartiodactyla; Suina; Suidae; Sus	V9LI22_CALMI^V9LI22_CALMI^Q:339-238,H:130-163^91.18%ID^E:8e-13^SubName: Full=Trafficking protein particle complex subunit 2-like protein {ECO:0000313|EMBL:AFP12878.1};^Eukaryota; Metazoa; Chordata; Craniata; Vertebrata; Chondrichthyes; Holocephali; Chimaeriformes; Callorhinchidae; Callorhinchus	.	.	.	.	.	.	.	.	GO:0005783^cellular_component^endoplasmic reticulum`GO:0005794^cellular_component^Golgi apparatus`GO:0005634^cellular_component^nucleus`GO:0048471^cellular_component^perinuclear region of cytoplasm`GO:0006888^biological_process^ER to Golgi vesicle-mediated transport`GO:0006351^biological_process^transcription, DNA-templated	.
TR1334|c0_g1	TR1334|c0_g1_i1	RTN4_MOUSE^RTN4_MOUSE^Q:515-21,H:998-1162^73.33%ID^E:2e-82^RecName: Full=Reticulon-4;^Eukaryota; Metazoa; Chordata; Craniata; Vertebrata; Euteleostomi; Mammalia; Eutheria; Euarchontoglires; Glires; Rodentia; Sciurognathi; Muroidea; Muridae; Murinae; Mus; Mus	V9KND4_CALMI^V9KND4_CALMI^Q:515-21,H:166-330^88.48%ID^E:9e-102^RecName: Full=Reticulon {ECO:0000256|RuleBase:RU210713};^Eukaryota; Metazoa; Chordata; Craniata; Vertebrata; Chondrichthyes; Holocephali; Chimaeriformes; Callorhinchidae; Callorhinchus	.	.	.	.	.	.	.	.	GO:0042995^cellular_component^cell projection`GO:0005783^cellular_component^endoplasmic reticulum`GO:0070062^cellular_component^extracellular vesicular exosome`GO:0030176^cellular_component^integral component of endoplasmic reticulum membrane`GO:0043025^cellular_component^neuronal cell body`GO:0097481^cellular_component^neuronal postsynaptic density`GO:0005635^cellular_component^nuclear envelope`…	.
TR1336|c0_g1	TR1336|c0_g1_i1	RSBN1_MOUSE^RSBN1_MOUSE^Q:24-329,H:506-607^94.12%ID^E:5e-63^RecName: Full=Round spermatid basic protein 1;^Eukaryota; Metazoa; Chordata; Craniata; Vertebrata; Euteleostomi; Mammalia; Eutheria; Euarchontoglires; Glires; Rodentia; Sciurognathi; Muroidea; Muridae; Murinae; Mus; Mus	I3LIT1_PIG^I3LIT1_PIG^Q:24-329,H:33-134^93.14%ID^E:2e-64^SubName: Full=Uncharacterized protein {ECO:0000313|Ensembl:ENSSSCP00000023988};^Eukaryota; Metazoa; Chordata; Craniata; Vertebrata; Euteleostomi; Mammalia; Eutheria; Laurasiatheria; Cetartiodactyla; Suina; Suidae; Sus	.	.	.	.	.	.	.	.	GO:0005634^cellular_component^nucleus	.
TR1336|c0_g2	TR1336|c0_g2_i1	RSBN1_MOUSE^RSBN1_MOUSE^Q:1-318,H:502-607^94.34%ID^E:3e-66^RecName: Full=Round spermatid basic protein 1;^Eukaryota; Metazoa; Chordata; Craniata; Vertebrata; Euteleostomi; Mammalia; Eutheria; Euarchontoglires; Glires; Rodentia; Sciurognathi; Muroidea; Muridae; Murinae; Mus; Mus	I3LIT1_PIG^I3LIT1_PIG^Q:1-318,H:29-134^93.4%ID^E:6e-68^SubName: Full=Uncharacterized protein {ECO:0000313|Ensembl:ENSSSCP00000023988};^Eukaryota; Metazoa; Chordata; Craniata; Vertebrata; Euteleostomi; Mammalia; Eutheria; Laurasiatheria; Cetartiodactyla; Suina; Suidae; Sus	.	.	.	.	.	.	.	.	GO:0005634^cellular_component^nucleus	.
TR1340|c0_g1	TR1340|c0_g1_i1	TNNC1_MOUSE^TNNC1_MOUSE^Q:95-577,H:1-161^88.82%ID^E:4e-96^RecName: Full=Troponin C, slow skeletal and cardiac muscles;^Eukaryota; Metazoa; Chordata; Craniata; Vertebrata; Euteleostomi; Mammalia; Eutheria; Euarchontoglires; Glires; Rodentia; Sciurognathi; Muroidea; Muridae; Murinae; Mus; Mus	Q800V7_DANRE^Q800V7_DANRE^Q:95-577,H:1-161^91.3%ID^E:1e-97^SubName: Full=Cardiac troponin C {ECO:0000313|EMBL:AAO50211.1};^Eukaryota; Metazoa; Chordata; Craniata; Vertebrata; Euteleostomi; Actinopterygii; Neopterygii; Teleostei; Ostariophysi; Cypriniformes; Cyprinidae; Danio	TR1340|c0_g1_i1|m.532	95-580[+]	TNNC1_MOUSE^TNNC1_MOUSE^Q:1-161,H:1-161^88.82%ID^E:6e-97^RecName: Full=Troponin C, slow skeletal and cardiac muscles;^Eukaryota; Metazoa; Chordata; Craniata; Vertebrata; Euteleostomi; Mammalia; Eutheria; Euarchontoglires; Glires; Rodentia; Sciurognathi; Muroidea; Muridae; Murinae; Mus; Mus	Q800V7_DANRE^Q800V7_DANRE^Q:1-161,H:1-161^91.3%ID^E:3e-98^SubName: Full=Cardiac troponin C {ECO:0000313|EMBL:AAO50211.1};^Eukaryota; Metazoa; Chordata; Craniata; Vertebrata; Euteleostomi; Actinopterygii; Neopterygii; Teleostei; Ostariophysi; Cypriniformes; Cyprinidae; Danio	PF13405.1^EF-hand_6^EF-hand domain^19-49^E:0.00013`PF13833.1^EF-hand_8^EF-hand domain pair^33-83^E:4e-14`PF13499.1^EF-hand_7^EF-hand domain pair^33-81^E:3.5e-08`PF00036.27^EF-hand_1^EF hand^56-82^E:1.7e-08`PF13405.1^EF-hand_6^EF-hand domain^57-82^E:0.0028`PF13202.1^EF-hand_5^EF hand^57-78^E:0.0084`PF13833.1^EF-hand_8^EF-hand domain pair^92-122^E:1e-06`PF00036.27^EF-hand_1^EF hand^96-123^E:2.4e-08…	.	.	COG5126^myosin light chain	GO:0005739^cellular_component^mitochondrion`GO:0005634^cellular_component^nucleus`GO:0005861^cellular_component^troponin complex`GO:0051015^molecular_function^actin filament binding`GO:0005509^molecular_function^calcium ion binding`GO:0060048^biological_process^cardiac muscle contraction`GO:0002086^biological_process^diaphragm contraction`GO:0043462^biological_process^regulation of ATPase activit…	GO:0005509^molecular_function^calcium ion binding
TR1343|c0_g1	TR1343|c0_g1_i1	DNJC2_RAT^DNJC2_RAT^Q:206-2056,H:3-621^77.74%ID^E:0^RecName: Full=DnaJ homolog subfamily C member 2;^Eukaryota; Metazoa; Chordata; Craniata; Vertebrata; Euteleostomi; Mammalia; Eutheria; Euarchontoglires; Glires; Rodentia; Sciurognathi; Muroidea; Muridae; Murinae; Rattus	F1P3V8_CHICK^F1P3V8_CHICK^Q:206-2044,H:1-614^79.51%ID^E:0^SubName: Full=Uncharacterized protein {ECO:0000313|Ensembl:ENSGALP00000013413};^Eukaryota; Metazoa; Chordata; Craniata; Vertebrata; Euteleostomi; Testudines + Archosauria group; Archosauria; Dinosauria; Saurischia; Theropoda; Coelurosauria; Aves; Neognathae; Galloanserae; Galliformes; Phasianidae; Phasianinae; Gallus	TR1343|c0_g1_i1|m.533	206-2059[+]	DNJC2_RAT^DNJC2_RAT^Q:1-617,H:3-621^77.74%ID^E:0^RecName: Full=DnaJ homolog subfamily C member 2;^Eukaryota; Metazoa; Chordata; Craniata; Vertebrata; Euteleostomi; Mammalia; Eutheria; Euarchontoglires; Glires; Rodentia; Sciurognathi; Muroidea; Muridae; Murinae; Rattus	V9KLE2_CALMI^V9KLE2_CALMI^Q:6-617,H:7-621^88.46%ID^E:0^SubName: Full=DnaJ-like subfamily C member 2 {ECO:0000313|EMBL:AFO99013.1};^Eukaryota; Metazoa; Chordata; Craniata; Vertebrata; Chondrichthyes; Holocephali; Chimaeriformes; Callorhinchidae; Callorhinchus	PF00226.26^DnaJ^DnaJ domain^85-155^E:1.3e-16`PF00249.26^Myb_DNA-binding^Myb-like DNA-binding domain^550-595^E:7.4e-11`PF13921.1^Myb_DNA-bind_6^Myb-like DNA-binding domain^551-597^E:1.1e-05	.	.	COG5269^homolog, subfamily C, member	GO:0005829^cellular_component^cytosol`GO:0031965^cellular_component^nuclear membrane`GO:0005634^cellular_component^nucleus`GO:0003682^molecular_function^chromatin binding`GO:0003677^molecular_function^DNA binding`GO:0042393^molecular_function^histone binding`GO:0044822^molecular_function^poly(A) RNA binding`GO:0043130^molecular_function^ubiquitin binding`GO:0016568^biological_process^chromatin mo…	GO:0003682^molecular_function^chromatin binding
TR1349|c0_g1	TR1349|c0_g1_i1	FR1L4_HUMAN^FR1L4_HUMAN^Q:2-382,H:1285-1411^60.63%ID^E:5e-50^RecName: Full=Fer-1-like protein 4;^Eukaryota; Metazoa; Chordata; Craniata; Vertebrata; Euteleostomi; Mammalia; Eutheria; Euarchontoglires; Primates; Haplorrhini; Catarrhini; Hominidae; Homo	F7AL75_XENTR^F7AL75_XENTR^Q:2-376,H:1190-1314^73.6%ID^E:9e-58^SubName: Full=Uncharacterized protein {ECO:0000313|Ensembl:ENSXETP00000007213};^Eukaryota; Metazoa; Chordata; Craniata; Vertebrata; Euteleostomi; Amphibia; Batrachia; Anura; Pipoidea; Pipidae; Xenopodinae; Xenopus; Silurana	TR1349|c0_g1_i1|m.536	2-394[+]	FR1L4_HUMAN^FR1L4_HUMAN^Q:1-127,H:1285-1411^60.63%ID^E:4e-50^RecName: Full=Fer-1-like protein 4;^Eukaryota; Metazoa; Chordata; Craniata; Vertebrata; Euteleostomi; Mammalia; Eutheria; Euarchontoglires; Primates; Haplorrhini; Catarrhini; Hominidae; Homo	F7AL75_XENTR^F7AL75_XENTR^Q:1-125,H:1190-1314^73.6%ID^E:8e-58^SubName: Full=Uncharacterized protein {ECO:0000313|Ensembl:ENSXETP00000007213};^Eukaryota; Metazoa; Chordata; Craniata; Vertebrata; Euteleostomi; Amphibia; Batrachia; Anura; Pipoidea; Pipidae; Xenopodinae; Xenopus; Silurana	PF00168.25^C2^C2 domain^6-49^E:3.1e-08	.	.	.	GO:0016021^cellular_component^integral component of membrane	GO:0005515^molecular_function^protein binding
TR1370|c0_g1	TR1370|c0_g1_i1	.	.	TR1370|c0_g1_i1|m.540	37-327[+]	.	.	.	.	ExpAA=22.02^PredHel=1^Topology=o50-72i	.	.	.
TR1375|c0_g1	TR1375|c0_g1_i1	S100B_RAT^S100B_RAT^Q:671-396,H:1-92^66.3%ID^E:2e-26^RecName: Full=Protein S100-B;^Eukaryota; Metazoa; Chordata; Craniata; Vertebrata; Euteleostomi; Mammalia; Eutheria; Euarchontoglires; Glires; Rodentia; Sciurognathi; Muroidea; Muridae; Murinae; Rattus	K4FT76_CALMI^K4FT76_CALMI^Q:671-390,H:1-94^85.11%ID^E:1e-34^SubName: Full=Calcium-binding protein {ECO:0000313|EMBL:AFK10950.1};^Eukaryota; Metazoa; Chordata; Craniata; Vertebrata; Chondrichthyes; Holocephali; Chimaeriformes; Callorhinchidae; Callorhinchus	TR1375|c0_g1_i1|m.542	228-512[+]	.	.	.	.	.	.	.	.
TR1379|c0_g2	TR1379|c0_g2_i1	NLRX1_HUMAN^NLRX1_HUMAN^Q:283-639,H:43-169^32.81%ID^E:5e-12^RecName: Full=NLR family member X1;^Eukaryota; Metazoa; Chordata; Craniata; Vertebrata; Euteleostomi; Mammalia; Eutheria; Euarchontoglires; Primates; Haplorrhini; Catarrhini; Hominidae; Homo	K7G5K4_PELSI^K7G5K4_PELSI^Q:289-639,H:74-184^38.98%ID^E:4e-16^SubName: Full=Uncharacterized protein {ECO:0000313|Ensembl:ENSPSIP00000015565};^Eukaryota; Metazoa; Chordata; Craniata; Vertebrata; Euteleostomi; Testudines + Archosauria group; Testudines; Cryptodira; Trionychoidea; Trionychidae; Pelodiscus	TR1379|c0_g2_i1|m.545	97-639[+]	NLRX1_HUMAN^NLRX1_HUMAN^Q:63-181,H:43-169^32.81%ID^E:3e-12^RecName: Full=NLR family member X1;^Eukaryota; Metazoa; Chordata; Craniata; Vertebrata; Euteleostomi; Mammalia; Eutheria; Euarchontoglires; Primates; Haplorrhini; Catarrhini; Hominidae; Homo	K7G5K4_PELSI^K7G5K4_PELSI^Q:65-181,H:74-184^38.98%ID^E:2e-16^SubName: Full=Uncharacterized protein {ECO:0000313|Ensembl:ENSPSIP00000015565};^Eukaryota; Metazoa; Chordata; Craniata; Vertebrata; Euteleostomi; Testudines + Archosauria group; Testudines; Cryptodira; Trionychoidea; Trionychidae; Pelodiscus	.	.	.	.	GO:0005741^cellular_component^mitochondrial outer membrane`GO:0005524^molecular_function^ATP binding`GO:0045087^biological_process^innate immune response`GO:0043124^biological_process^negative regulation of I-kappaB kinase/NF-kappaB signaling`GO:0050728^biological_process^negative regulation of inflammatory response`GO:0045824^biological_process^negative regulation of innate immune response`GO:00…	.
TR1379|c0_g2	TR1379|c0_g2_i1	NLRX1_HUMAN^NLRX1_HUMAN^Q:283-639,H:43-169^32.81%ID^E:5e-12^RecName: Full=NLR family member X1;^Eukaryota; Metazoa; Chordata; Craniata; Vertebrata; Euteleostomi; Mammalia; Eutheria; Euarchontoglires; Primates; Haplorrhini; Catarrhini; Hominidae; Homo	K7G5K4_PELSI^K7G5K4_PELSI^Q:289-639,H:74-184^38.98%ID^E:4e-16^SubName: Full=Uncharacterized protein {ECO:0000313|Ensembl:ENSPSIP00000015565};^Eukaryota; Metazoa; Chordata; Craniata; Vertebrata; Euteleostomi; Testudines + Archosauria group; Testudines; Cryptodira; Trionychoidea; Trionychidae; Pelodiscus	TR1379|c0_g2_i1|m.546	132-374[+]	.	.	.	.	.	.	.	.
TR1386|c0_g1	TR1386|c0_g1_i1	.	.	TR1386|c0_g1_i1|m.549	266-463[+]	.	.	.	.	ExpAA=16.40^PredHel=1^Topology=o15-34i	.	.	.
TR1397|c0_g1	TR1397|c0_g1_i1	GPR75_MOUSE^GPR75_MOUSE^Q:3-488,H:377-540^62.28%ID^E:1e-60^RecName: Full=Probable G-protein coupled receptor 75;^Eukaryota; Metazoa; Chordata; Craniata; Vertebrata; Euteleostomi; Mammalia; Eutheria; Euarchontoglires; Glires; Rodentia; Sciurognathi; Muroidea; Muridae; Murinae; Mus; Mus	H3BGH5_LATCH^H3BGH5_LATCH^Q:3-488,H:357-518^80.25%ID^E:4e-85^SubName: Full=Uncharacterized protein {ECO:0000313|Ensembl:ENSLACP00000020996};^Eukaryota; Metazoa; Chordata; Craniata; Vertebrata; Euteleostomi; Coelacanthiformes; Coelacanthidae; Latimeria	TR1397|c0_g1_i1|m.554	3-491[+]	GPR75_MOUSE^GPR75_MOUSE^Q:1-162,H:377-540^62.28%ID^E:4e-61^RecName: Full=Probable G-protein coupled receptor 75;^Eukaryota; Metazoa; Chordata; Craniata; Vertebrata; Euteleostomi; Mammalia; Eutheria; Euarchontoglires; Glires; Rodentia; Sciurognathi; Muroidea; Muridae; Murinae; Mus; Mus	H3BGH5_LATCH^H3BGH5_LATCH^Q:1-162,H:357-518^80.25%ID^E:1e-85^SubName: Full=Uncharacterized protein {ECO:0000313|Ensembl:ENSLACP00000020996};^Eukaryota; Metazoa; Chordata; Craniata; Vertebrata; Euteleostomi; Coelacanthiformes; Coelacanthidae; Latimeria	.	sigP:1^30^0.509^YES	.	.	GO:0005887^cellular_component^integral component of plasma membrane`GO:0016493^molecular_function^C-C chemokine receptor activity`GO:0004930^molecular_function^G-protein coupled receptor activity`GO:0070098^biological_process^chemokine-mediated signaling pathway`GO:0007186^biological_process^G-protein coupled receptor signaling pathway`GO:1901214^biological_process^regulation of neuron death	.
TR1400|c0_g1	TR1400|c0_g1_i1	.	K7EXG7_PELSI^K7EXG7_PELSI^Q:153-7,H:274-322^44.9%ID^E:1e-05^SubName: Full=Uncharacterized protein {ECO:0000313|Ensembl:ENSPSIP00000000477};^Eukaryota; Metazoa; Chordata; Craniata; Vertebrata; Euteleostomi; Testudines + Archosauria group; Testudines; Cryptodira; Trionychoidea; Trionychidae; Pelodiscus	.	.	.	.	.	.	.	.	.	.
TR1409|c0_g1	TR1409|c0_g1_i1	PERT_RAT^PERT_RAT^Q:1-1281,H:150-569^50%ID^E:1e-140^RecName: Full=Thyroid peroxidase;^Eukaryota; Metazoa; Chordata; Craniata; Vertebrata; Euteleostomi; Mammalia; Eutheria; Euarchontoglires; Glires; Rodentia; Sciurognathi; Muroidea; Muridae; Murinae; Rattus	H3BC80_LATCH^H3BC80_LATCH^Q:1-1281,H:103-529^78.22%ID^E:0^SubName: Full=Uncharacterized protein {ECO:0000313|Ensembl:ENSLACP00000019501};^Eukaryota; Metazoa; Chordata; Craniata; Vertebrata; Euteleostomi; Coelacanthiformes; Coelacanthidae; Latimeria	TR1409|c0_g1_i1|m.560	1-1281[+]	PERT_RAT^PERT_RAT^Q:1-427,H:150-569^50%ID^E:7e-151^RecName: Full=Thyroid peroxidase;^Eukaryota; Metazoa; Chordata; Craniata; Vertebrata; Euteleostomi; Mammalia; Eutheria; Euarchontoglires; Glires; Rodentia; Sciurognathi; Muroidea; Muridae; Murinae; Rattus	H3BC80_LATCH^H3BC80_LATCH^Q:1-427,H:103-529^78.22%ID^E:0^SubName: Full=Uncharacterized protein {ECO:0000313|Ensembl:ENSLACP00000019501};^Eukaryota; Metazoa; Chordata; Craniata; Vertebrata; Euteleostomi; Coelacanthiformes; Coelacanthidae; Latimeria	PF03098.10^An_peroxidase^Animal haem peroxidase^1-427^E:4.4e-124	.	.	.	GO:0009986^cellular_component^cell surface`GO:0016021^cellular_component^integral component of membrane`GO:0005886^cellular_component^plasma membrane`GO:0005509^molecular_function^calcium ion binding`GO:0020037^molecular_function^heme binding`GO:0004447^molecular_function^iodide peroxidase activity`GO:0071732^biological_process^cellular response to nitric oxide`GO:0042446^biological_process^hormo…	.
TR1409|c1_g1	TR1409|c1_g1_i1	PERE_HUMAN^PERE_HUMAN^Q:119-397,H:59-146^40.86%ID^E:6e-12^RecName: Full=Eosinophil peroxidase;^Eukaryota; Metazoa; Chordata; Craniata; Vertebrata; Euteleostomi; Mammalia; Eutheria; Euarchontoglires; Primates; Haplorrhini; Catarrhini; Hominidae; Homo	H3BC80_LATCH^H3BC80_LATCH^Q:116-397,H:6-99^67.02%ID^E:7e-33^SubName: Full=Uncharacterized protein {ECO:0000313|Ensembl:ENSLACP00000019501};^Eukaryota; Metazoa; Chordata; Craniata; Vertebrata; Euteleostomi; Coelacanthiformes; Coelacanthidae; Latimeria	TR1409|c1_g1_i1|m.564	110-397[+]	PERE_HUMAN^PERE_HUMAN^Q:4-96,H:59-146^40.86%ID^E:2e-12^RecName: Full=Eosinophil peroxidase;^Eukaryota; Metazoa; Chordata; Craniata; Vertebrata; Euteleostomi; Mammalia; Eutheria; Euarchontoglires; Primates; Haplorrhini; Catarrhini; Hominidae; Homo	H3BC80_LATCH^H3BC80_LATCH^Q:3-96,H:6-99^67.02%ID^E:1e-33^SubName: Full=Uncharacterized protein {ECO:0000313|Ensembl:ENSLACP00000019501};^Eukaryota; Metazoa; Chordata; Craniata; Vertebrata; Euteleostomi; Coelacanthiformes; Coelacanthidae; Latimeria	.	.	.	.	GO:0070062^cellular_component^extracellular vesicular exosome`GO:0020037^molecular_function^heme binding`GO:0046872^molecular_function^metal ion binding`GO:0004601^molecular_function^peroxidase activity`GO:0002215^biological_process^defense response to nematode`GO:0072677^biological_process^eosinophil migration`GO:0042744^biological_process^hydrogen peroxide catabolic process`GO:0032693^biologica…	.
TR1441|c0_g1	TR1441|c0_g1_i1	ARHL2_CHICK^ARHL2_CHICK^Q:5-967,H:37-367^63.75%ID^E:4e-131^RecName: Full=Poly(ADP-ribose) glycohydrolase ARH3;^Eukaryota; Metazoa; Chordata; Craniata; Vertebrata; Euteleostomi; Testudines + Archosauria group; Archosauria; Dinosauria; Saurischia; Theropoda; Coelurosauria; Aves; Neognathae; Galloanserae; Galliformes; Phasianidae; Phasianinae; Gallus	V9KTE1_CALMI^V9KTE1_CALMI^Q:5-985,H:31-363^77.84%ID^E:3e-162^SubName: Full=Poly(ADP-ribose) glycohydrolase ARH3-like protein {ECO:0000313|EMBL:AFP01717.1};^Eukaryota; Metazoa; Chordata; Craniata; Vertebrata; Chondrichthyes; Holocephali; Chimaeriformes; Callorhinchidae; Callorhinchus	TR1441|c0_g1_i1|m.576	2-991[+]	ARHL2_CHICK^ARHL2_CHICK^Q:2-322,H:37-367^63.75%ID^E:3e-151^RecName: Full=Poly(ADP-ribose) glycohydrolase ARH3;^Eukaryota; Metazoa; Chordata; Craniata; Vertebrata; Euteleostomi; Testudines + Archosauria group; Archosauria; Dinosauria; Saurischia; Theropoda; Coelurosauria; Aves; Neognathae; Galloanserae; Galliformes; Phasianidae; Phasianinae; Gallus	V9KTE1_CALMI^V9KTE1_CALMI^Q:2-328,H:31-363^77.84%ID^E:0^SubName: Full=Poly(ADP-ribose) glycohydrolase ARH3-like protein {ECO:0000313|EMBL:AFP01717.1};^Eukaryota; Metazoa; Chordata; Craniata; Vertebrata; Chondrichthyes; Holocephali; Chimaeriformes; Callorhinchidae; Callorhinchus	PF03747.9^ADP_ribosyl_GH^ADP-ribosylglycohydrolase^25-297^E:7.1e-57	.	.	.	GO:0005737^cellular_component^cytoplasm`GO:0005634^cellular_component^nucleus`GO:0046872^molecular_function^metal ion binding`GO:0004649^molecular_function^poly(ADP-ribose) glycohydrolase activity	.
TR1451|c0_g1	TR1451|c0_g1_i1	IF4A3_XENTR^IF4A3_XENTR^Q:68-1273,H:14-415^98.01%ID^E:0^RecName: Full=Eukaryotic initiation factor 4A-III;^Eukaryota; Metazoa; Chordata; Craniata; Vertebrata; Euteleostomi; Amphibia; Batrachia; Anura; Pipoidea; Pipidae; Xenopodinae; Xenopus; Silurana	F7AMF8_CALJA^F7AMF8_CALJA^Q:59-1273,H:5-411^93.37%ID^E:0^SubName: Full=Uncharacterized protein {ECO:0000313|Ensembl:ENSCJAP00000030856};^Eukaryota; Metazoa; Chordata; Craniata; Vertebrata; Euteleostomi; Mammalia; Eutheria; Euarchontoglires; Primates; Haplorrhini; Platyrrhini; Cebidae; Callitrichinae; Callithrix	TR1451|c0_g1_i1|m.578	65-1276[+]	IF4A3_XENTR^IF4A3_XENTR^Q:2-403,H:14-415^98.01%ID^E:0^RecName: Full=Eukaryotic initiation factor 4A-III;^Eukaryota; Metazoa; Chordata; Craniata; Vertebrata; Euteleostomi; Amphibia; Batrachia; Anura; Pipoidea; Pipidae; Xenopodinae; Xenopus; Silurana	F7AMF8_CALJA^F7AMF8_CALJA^Q:1-403,H:7-411^93.58%ID^E:0^SubName: Full=Uncharacterized protein {ECO:0000313|Ensembl:ENSCJAP00000030856};^Eukaryota; Metazoa; Chordata; Craniata; Vertebrata; Euteleostomi; Mammalia; Eutheria; Euarchontoglires; Primates; Haplorrhini; Platyrrhini; Cebidae; Callitrichinae; Callithrix	PF00270.24^DEAD^DEAD/DEAH box helicase^55-217^E:2.5e-40`PF13245.1^AAA_19^Part of AAA domain^59-121^E:2.9e-06`PF00271.26^Helicase_C^Helicase conserved C-terminal domain^288-364^E:2.1e-27	.	.	COG0513^atp-dependent rna helicase	GO:0005737^cellular_component^cytoplasm`GO:0016607^cellular_component^nuclear speck`GO:0005524^molecular_function^ATP binding`GO:0008026^molecular_function^ATP-dependent helicase activity`GO:0003723^molecular_function^RNA binding`GO:0006397^biological_process^mRNA processing`GO:0051028^biological_process^mRNA transport`GO:0000184^biological_process^nuclear-transcribed mRNA catabolic process, nons…	GO:0003676^molecular_function^nucleic acid binding`GO:0005524^molecular_function^ATP binding
TR1451|c0_g2	TR1451|c0_g2_i1	IF4A3_XENTR^IF4A3_XENTR^Q:68-1273,H:14-415^98.01%ID^E:0^RecName: Full=Eukaryotic initiation factor 4A-III;^Eukaryota; Metazoa; Chordata; Craniata; Vertebrata; Euteleostomi; Amphibia; Batrachia; Anura; Pipoidea; Pipidae; Xenopodinae; Xenopus; Silurana	F7AMF8_CALJA^F7AMF8_CALJA^Q:59-1273,H:5-411^93.37%ID^E:0^SubName: Full=Uncharacterized protein {ECO:0000313|Ensembl:ENSCJAP00000030856};^Eukaryota; Metazoa; Chordata; Craniata; Vertebrata; Euteleostomi; Mammalia; Eutheria; Euarchontoglires; Primates; Haplorrhini; Platyrrhini; Cebidae; Callitrichinae; Callithrix	TR1451|c0_g2_i1|m.579	65-1276[+]	IF4A3_XENTR^IF4A3_XENTR^Q:2-403,H:14-415^98.01%ID^E:0^RecName: Full=Eukaryotic initiation factor 4A-III;^Eukaryota; Metazoa; Chordata; Craniata; Vertebrata; Euteleostomi; Amphibia; Batrachia; Anura; Pipoidea; Pipidae; Xenopodinae; Xenopus; Silurana	F7AMF8_CALJA^F7AMF8_CALJA^Q:1-403,H:7-411^93.58%ID^E:0^SubName: Full=Uncharacterized protein {ECO:0000313|Ensembl:ENSCJAP00000030856};^Eukaryota; Metazoa; Chordata; Craniata; Vertebrata; Euteleostomi; Mammalia; Eutheria; Euarchontoglires; Primates; Haplorrhini; Platyrrhini; Cebidae; Callitrichinae; Callithrix	PF00270.24^DEAD^DEAD/DEAH box helicase^55-217^E:2.5e-40`PF13245.1^AAA_19^Part of AAA domain^59-121^E:2.9e-06`PF00271.26^Helicase_C^Helicase conserved C-terminal domain^288-364^E:2.1e-27	.	.	COG0513^atp-dependent rna helicase	GO:0005737^cellular_component^cytoplasm`GO:0016607^cellular_component^nuclear speck`GO:0005524^molecular_function^ATP binding`GO:0008026^molecular_function^ATP-dependent helicase activity`GO:0003723^molecular_function^RNA binding`GO:0006397^biological_process^mRNA processing`GO:0051028^biological_process^mRNA transport`GO:0000184^biological_process^nuclear-transcribed mRNA catabolic process, nons…	GO:0003676^molecular_function^nucleic acid binding`GO:0005524^molecular_function^ATP binding
TR1454|c0_g1	TR1454|c0_g1_i1	.	K7EYK3_PELSI^K7EYK3_PELSI^Q:9-353,H:87-212^33.33%ID^E:2e-08^SubName: Full=Uncharacterized protein {ECO:0000313|Ensembl:ENSPSIP00000000863};^Eukaryota; Metazoa; Chordata; Craniata; Vertebrata; Euteleostomi; Testudines + Archosauria group; Testudines; Cryptodira; Trionychoidea; Trionychidae; Pelodiscus	.	.	.	.	.	.	.	.	.	.
TR1457|c0_g1	TR1457|c0_g1_i1	DAP1_HUMAN^DAP1_HUMAN^Q:285-428,H:57-102^62.5%ID^E:4e-11^RecName: Full=Death-associated protein 1;^Eukaryota; Metazoa; Chordata; Craniata; Vertebrata; Euteleostomi; Mammalia; Eutheria; Euarchontoglires; Primates; Haplorrhini; Catarrhini; Hominidae; Homo`DAP1_HUMAN^DAP1_HUMAN^Q:211-264,H:1-18^77.78%ID^E:4e-11^RecName: Full=Death-associated protein 1;^Eukaryota; Metazoa; Chordata; Craniata; Vertebr…	C1C523_LITCT^C1C523_LITCT^Q:282-428,H:59-107^79.59%ID^E:5e-18^SubName: Full=Death-associated protein 1 {ECO:0000313|EMBL:ACO52083.1};^Eukaryota; Metazoa; Chordata; Craniata; Vertebrata; Euteleostomi; Amphibia; Batrachia; Anura; Neobatrachia; Ranoidea; Ranidae; Rana; Aquarana`C1C523_LITCT^C1C523_LITCT^Q:211-264,H:1-18^83.33%ID^E:5e-18^SubName: Full=Death-associated protein 1 {ECO:0000313|EMBL:ACO5…	.	.	.	.	.	.	.	.	GO:0070513^molecular_function^death domain binding`GO:0006919^biological_process^activation of cysteine-type endopeptidase activity involved in apoptotic process`GO:0006915^biological_process^apoptotic process`GO:0097190^biological_process^apoptotic signaling pathway`GO:0006914^biological_process^autophagy`GO:0034198^biological_process^cellular response to amino acid starvation`GO:0010507^biologi…	.
TR1457|c0_g2	TR1457|c0_g2_i1	DAP1_HUMAN^DAP1_HUMAN^Q:211-531,H:1-102^61.68%ID^E:5e-31^RecName: Full=Death-associated protein 1;^Eukaryota; Metazoa; Chordata; Craniata; Vertebrata; Euteleostomi; Mammalia; Eutheria; Euarchontoglires; Primates; Haplorrhini; Catarrhini; Hominidae; Homo	K4FT75_CALMI^K4FT75_CALMI^Q:211-531,H:1-106^71.03%ID^E:3e-42^SubName: Full=Death-associated protein 1 {ECO:0000313|EMBL:AFK10544.1};^Eukaryota; Metazoa; Chordata; Craniata; Vertebrata; Chondrichthyes; Holocephali; Chimaeriformes; Callorhinchidae; Callorhinchus	TR1457|c0_g2_i1|m.581	211-534[+]	DAP1_HUMAN^DAP1_HUMAN^Q:1-107,H:1-102^61.68%ID^E:6e-33^RecName: Full=Death-associated protein 1;^Eukaryota; Metazoa; Chordata; Craniata; Vertebrata; Euteleostomi; Mammalia; Eutheria; Euarchontoglires; Primates; Haplorrhini; Catarrhini; Hominidae; Homo	K4FT75_CALMI^K4FT75_CALMI^Q:1-107,H:1-106^71.03%ID^E:2e-44^SubName: Full=Death-associated protein 1 {ECO:0000313|EMBL:AFK10544.1};^Eukaryota; Metazoa; Chordata; Craniata; Vertebrata; Chondrichthyes; Holocephali; Chimaeriformes; Callorhinchidae; Callorhinchus	PF15228.1^DAP^Death-associated protein^12-107^E:1.2e-30	.	.	.	GO:0070513^molecular_function^death domain binding`GO:0006919^biological_process^activation of cysteine-type endopeptidase activity involved in apoptotic process`GO:0006915^biological_process^apoptotic process`GO:0097190^biological_process^apoptotic signaling pathway`GO:0006914^biological_process^autophagy`GO:0034198^biological_process^cellular response to amino acid starvation`GO:0010507^biologi…	.
TR1459|c0_g1	TR1459|c0_g1_i1	DHX32_MOUSE^DHX32_MOUSE^Q:109-483,H:18-143^70.08%ID^E:4e-56^RecName: Full=Putative pre-mRNA-splicing factor ATP-dependent RNA helicase DHX32;^Eukaryota; Metazoa; Chordata; Craniata; Vertebrata; Euteleostomi; Mammalia; Eutheria; Euarchontoglires; Glires; Rodentia; Sciurognathi; Muroidea; Muridae; Murinae; Mus; Mus	A0A091U8F8_PHORU^A0A091U8F8_PHORU^Q:109-483,H:25-151^72.44%ID^E:4e-59^SubName: Full=Putative pre-mRNA-splicing factor ATP-dependent RNA helicase DHX32 {ECO:0000313|EMBL:KFQ86751.1};^Eukaryota; Metazoa; Chordata; Craniata; Vertebrata; Euteleostomi; Testudines + Archosauria group; Archosauria; Dinosauria; Saurischia; Theropoda; Coelurosauria; Aves; Neognathae; Phoenicopteriformes; Phoenicopteridae;…	TR1459|c0_g1_i1|m.585	1-483[+]	DHX32_MOUSE^DHX32_MOUSE^Q:37-161,H:18-143^70.08%ID^E:4e-56^RecName: Full=Putative pre-mRNA-splicing factor ATP-dependent RNA helicase DHX32;^Eukaryota; Metazoa; Chordata; Craniata; Vertebrata; Euteleostomi; Mammalia; Eutheria; Euarchontoglires; Glires; Rodentia; Sciurognathi; Muroidea; Muridae; Murinae; Mus; Mus	A0A091U8F8_PHORU^A0A091U8F8_PHORU^Q:37-161,H:25-151^72.44%ID^E:3e-59^SubName: Full=Putative pre-mRNA-splicing factor ATP-dependent RNA helicase DHX32 {ECO:0000313|EMBL:KFQ86751.1};^Eukaryota; Metazoa; Chordata; Craniata; Vertebrata; Euteleostomi; Testudines + Archosauria group; Archosauria; Dinosauria; Saurischia; Theropoda; Coelurosauria; Aves; Neognathae; Phoenicopteriformes; Phoenicopteridae; …	.	.	.	COG1643^helicase	GO:0005739^cellular_component^mitochondrion`GO:0005634^cellular_component^nucleus`GO:0005524^molecular_function^ATP binding`GO:0004386^molecular_function^helicase activity	.
TR1459|c0_g2	TR1459|c0_g2_i1	DHX32_HUMAN^DHX32_HUMAN^Q:76-528,H:9-158^67.97%ID^E:2e-66^RecName: Full=Putative pre-mRNA-splicing factor ATP-dependent RNA helicase DHX32;^Eukaryota; Metazoa; Chordata; Craniata; Vertebrata; Euteleostomi; Mammalia; Eutheria; Euarchontoglires; Primates; Haplorrhini; Catarrhini; Hominidae; Homo	A0A091U8F8_PHORU^A0A091U8F8_PHORU^Q:109-528,H:25-166^71.83%ID^E:4e-68^SubName: Full=Putative pre-mRNA-splicing factor ATP-dependent RNA helicase DHX32 {ECO:0000313|EMBL:KFQ86751.1};^Eukaryota; Metazoa; Chordata; Craniata; Vertebrata; Euteleostomi; Testudines + Archosauria group; Archosauria; Dinosauria; Saurischia; Theropoda; Coelurosauria; Aves; Neognathae; Phoenicopteriformes; Phoenicopteridae;…	TR1459|c0_g2_i1|m.587	1-528[+]	DHX32_HUMAN^DHX32_HUMAN^Q:26-176,H:9-158^67.97%ID^E:2e-66^RecName: Full=Putative pre-mRNA-splicing factor ATP-dependent RNA helicase DHX32;^Eukaryota; Metazoa; Chordata; Craniata; Vertebrata; Euteleostomi; Mammalia; Eutheria; Euarchontoglires; Primates; Haplorrhini; Catarrhini; Hominidae; Homo	A0A091U8F8_PHORU^A0A091U8F8_PHORU^Q:37-176,H:25-166^71.83%ID^E:3e-68^SubName: Full=Putative pre-mRNA-splicing factor ATP-dependent RNA helicase DHX32 {ECO:0000313|EMBL:KFQ86751.1};^Eukaryota; Metazoa; Chordata; Craniata; Vertebrata; Euteleostomi; Testudines + Archosauria group; Archosauria; Dinosauria; Saurischia; Theropoda; Coelurosauria; Aves; Neognathae; Phoenicopteriformes; Phoenicopteridae; …	.	.	.	COG1643^helicase	GO:0005739^cellular_component^mitochondrion`GO:0005634^cellular_component^nucleus`GO:0005524^molecular_function^ATP binding`GO:0004386^molecular_function^helicase activity	.
TR1465|c0_g1	TR1465|c0_g1_i1	L2HDH_NEMVE^L2HDH_NEMVE^Q:3-365,H:43-163^71.07%ID^E:8e-55^RecName: Full=L-2-hydroxyglutarate dehydrogenase, mitochondrial;^Eukaryota; Metazoa; Cnidaria; Anthozoa; Hexacorallia; Actiniaria; Edwardsiidae; Nematostella	V9KLP5_CALMI^V9KLP5_CALMI^Q:3-365,H:41-161^87.6%ID^E:3e-68^SubName: Full=L-2-hydroxyglutarate dehydrogenase, mitochondrial-like protein {ECO:0000313|EMBL:AFO99446.1};^Eukaryota; Metazoa; Chordata; Craniata; Vertebrata; Chondrichthyes; Holocephali; Chimaeriformes; Callorhinchidae; Callorhinchus	TR1465|c0_g1_i1|m.590	3-365[+]	L2HDH_NEMVE^L2HDH_NEMVE^Q:1-121,H:43-163^71.07%ID^E:7e-55^RecName: Full=L-2-hydroxyglutarate dehydrogenase, mitochondrial;^Eukaryota; Metazoa; Cnidaria; Anthozoa; Hexacorallia; Actiniaria; Edwardsiidae; Nematostella	V9KLP5_CALMI^V9KLP5_CALMI^Q:1-121,H:41-161^87.6%ID^E:3e-68^SubName: Full=L-2-hydroxyglutarate dehydrogenase, mitochondrial-like protein {ECO:0000313|EMBL:AFO99446.1};^Eukaryota; Metazoa; Chordata; Craniata; Vertebrata; Chondrichthyes; Holocephali; Chimaeriformes; Callorhinchidae; Callorhinchus	PF01266.19^DAO^FAD dependent oxidoreductase^1-121^E:3.2e-29	.	.	COG0579^malate dehydrogenase (quinone)	GO:0005739^cellular_component^mitochondrion`GO:0047545^molecular_function^2-hydroxyglutarate dehydrogenase activity	GO:0016491^molecular_function^oxidoreductase activity`GO:0055114^biological_process^oxidation-reduction process
TR1485|c0_g1	TR1485|c0_g1_i1	ACRO_MOUSE^ACRO_MOUSE^Q:3-281,H:199-291^51.61%ID^E:1e-26^RecName: Full=Acrosin;^Eukaryota; Metazoa; Chordata; Craniata; Vertebrata; Euteleostomi; Mammalia; Eutheria; Euarchontoglires; Glires; Rodentia; Sciurognathi; Muroidea; Muridae; Murinae; Mus; Mus	V9L0G4_CALMI^V9L0G4_CALMI^Q:3-278,H:192-283^65.22%ID^E:2e-38^SubName: Full=Transmembrane protease serine 12-like protein {ECO:0000313|EMBL:AFP04655.1};^Eukaryota; Metazoa; Chordata; Craniata; Vertebrata; Chondrichthyes; Holocephali; Chimaeriformes; Callorhinchidae; Callorhinchus	TR1485|c0_g1_i1|m.598	3-338[+]	ACRO_MOUSE^ACRO_MOUSE^Q:1-93,H:199-291^51.61%ID^E:1e-26^RecName: Full=Acrosin;^Eukaryota; Metazoa; Chordata; Craniata; Vertebrata; Euteleostomi; Mammalia; Eutheria; Euarchontoglires; Glires; Rodentia; Sciurognathi; Muroidea; Muridae; Murinae; Mus; Mus	V9L0G4_CALMI^V9L0G4_CALMI^Q:1-92,H:192-283^65.22%ID^E:2e-38^SubName: Full=Transmembrane protease serine 12-like protein {ECO:0000313|EMBL:AFP04655.1};^Eukaryota; Metazoa; Chordata; Craniata; Vertebrata; Chondrichthyes; Holocephali; Chimaeriformes; Callorhinchidae; Callorhinchus	PF00089.21^Trypsin^Trypsin^3-88^E:5.8e-26	.	.	COG5640^protease	GO:0043159^cellular_component^acrosomal matrix`GO:0001669^cellular_component^acrosomal vesicle`GO:0005798^cellular_component^Golgi-associated vesicle`GO:0005634^cellular_component^nucleus`GO:0043234^cellular_component^protein complex`GO:0004040^molecular_function^amidase activity`GO:0008144^molecular_function^drug binding`GO:0042806^molecular_function^fucose binding`GO:0005537^molecular_function^…	GO:0004252^molecular_function^serine-type endopeptidase activity`GO:0006508^biological_process^proteolysis
TR1489|c0_g1	TR1489|c0_g1_i1	MBLC1_XENLA^MBLC1_XENLA^Q:3-308,H:77-180^64.42%ID^E:2e-40^RecName: Full=Metallo-beta-lactamase domain-containing protein 1;^Eukaryota; Metazoa; Chordata; Craniata; Vertebrata; Euteleostomi; Amphibia; Batrachia; Anura; Pipoidea; Pipidae; Xenopodinae; Xenopus; Xenopus	H3AER7_LATCH^H3AER7_LATCH^Q:3-308,H:68-169^77.45%ID^E:2e-50^SubName: Full=Uncharacterized protein {ECO:0000313|Ensembl:ENSLACP00000008138};^Eukaryota; Metazoa; Chordata; Craniata; Vertebrata; Euteleostomi; Coelacanthiformes; Coelacanthidae; Latimeria	TR1489|c0_g1_i1|m.599	3-308[+]	MBLC1_XENLA^MBLC1_XENLA^Q:1-102,H:77-180^64.42%ID^E:2e-40^RecName: Full=Metallo-beta-lactamase domain-containing protein 1;^Eukaryota; Metazoa; Chordata; Craniata; Vertebrata; Euteleostomi; Amphibia; Batrachia; Anura; Pipoidea; Pipidae; Xenopodinae; Xenopus; Xenopus	H3AER7_LATCH^H3AER7_LATCH^Q:1-102,H:68-169^77.45%ID^E:2e-50^SubName: Full=Uncharacterized protein {ECO:0000313|Ensembl:ENSLACP00000008138};^Eukaryota; Metazoa; Chordata; Craniata; Vertebrata; Euteleostomi; Coelacanthiformes; Coelacanthidae; Latimeria	PF00753.22^Lactamase_B^Metallo-beta-lactamase superfamily^5-98^E:2.7e-11	.	.	.	GO:0016787^molecular_function^hydrolase activity`GO:0046872^molecular_function^metal ion binding	.
TR1509|c0_g2	TR1509|c0_g2_i1	2A5E_MOUSE^2A5E_MOUSE^Q:99-1487,H:3-467^86.88%ID^E:0^RecName: Full=Serine/threonine-protein phosphatase 2A 56 kDa regulatory subunit epsilon isoform;^Eukaryota; Metazoa; Chordata; Craniata; Vertebrata; Euteleostomi; Mammalia; Eutheria; Euarchontoglires; Glires; Rodentia; Sciurognathi; Muroidea; Muridae; Murinae; Mus; Mus	H2S9H8_TAKRU^H2S9H8_TAKRU^Q:90-1388,H:12-445^89.63%ID^E:0^SubName: Full=Uncharacterized protein {ECO:0000313|Ensembl:ENSTRUP00000009054};^Eukaryota; Metazoa; Chordata; Craniata; Vertebrata; Euteleostomi; Actinopterygii; Neopterygii; Teleostei; Neoteleostei; Acanthomorphata; Eupercaria; Tetraodontiformes; Tetradontoidea; Tetraodontidae; Takifugu	TR1509|c0_g2_i1|m.606	96-1490[+]	2A5E_MOUSE^2A5E_MOUSE^Q:2-464,H:3-467^86.88%ID^E:0^RecName: Full=Serine/threonine-protein phosphatase 2A 56 kDa regulatory subunit epsilon isoform;^Eukaryota; Metazoa; Chordata; Craniata; Vertebrata; Euteleostomi; Mammalia; Eutheria; Euarchontoglires; Glires; Rodentia; Sciurognathi; Muroidea; Muridae; Murinae; Mus; Mus	Q8AXX6_DANRE^Q8AXX6_DANRE^Q:1-464,H:1-468^83.97%ID^E:0^SubName: Full=Ppp2r5e2 protein {ECO:0000313|EMBL:AAI65347.1};^Eukaryota; Metazoa; Chordata; Craniata; Vertebrata; Euteleostomi; Actinopterygii; Neopterygii; Teleostei; Ostariophysi; Cypriniformes; Cyprinidae; Danio	PF01603.15^B56^Protein phosphatase 2A regulatory B subunit (B56 family)^46-451^E:1.9e-176	.	.	.	GO:0005737^cellular_component^cytoplasm`GO:0000159^cellular_component^protein phosphatase type 2A complex`GO:0008601^molecular_function^protein phosphatase type 2A regulator activity`GO:0007165^biological_process^signal transduction	GO:0008601^molecular_function^protein phosphatase type 2A regulator activity`GO:0007165^biological_process^signal transduction`GO:0000159^cellular_component^protein phosphatase type 2A complex
TR1515|c0_g1	TR1515|c0_g1_i1	SF3A1_HUMAN^SF3A1_HUMAN^Q:312-46,H:29-117^89.89%ID^E:1e-47^RecName: Full=Splicing factor 3A subunit 1;^Eukaryota; Metazoa; Chordata; Craniata; Vertebrata; Euteleostomi; Mammalia; Eutheria; Euarchontoglires; Primates; Haplorrhini; Catarrhini; Hominidae; Homo	K4FTT7_CALMI^K4FTT7_CALMI^Q:333-46,H:18-113^95.83%ID^E:1e-55^SubName: Full=Splicing factor 3A subunit 1-like protein {ECO:0000313|EMBL:AFK11618.1};^Eukaryota; Metazoa; Chordata; Craniata; Vertebrata; Chondrichthyes; Holocephali; Chimaeriformes; Callorhinchidae; Callorhinchus	.	.	.	.	.	.	.	.	GO:0071013^cellular_component^catalytic step 2 spliceosome`GO:0005654^cellular_component^nucleoplasm`GO:0005634^cellular_component^nucleus`GO:0005681^cellular_component^spliceosomal complex`GO:0005684^cellular_component^U2-type spliceosomal complex`GO:0044822^molecular_function^poly(A) RNA binding`GO:0003723^molecular_function^RNA binding`GO:0010467^biological_process^gene expression`GO:0000389^b…	.
TR1517|c0_g1	TR1517|c0_g1_i1	LAMB2_MOUSE^LAMB2_MOUSE^Q:3-695,H:717-947^54.11%ID^E:5e-75^RecName: Full=Laminin subunit beta-2;^Eukaryota; Metazoa; Chordata; Craniata; Vertebrata; Euteleostomi; Mammalia; Eutheria; Euarchontoglires; Glires; Rodentia; Sciurognathi; Muroidea; Muridae; Murinae; Mus; Mus`LAMB2_MOUSE^LAMB2_MOUSE^Q:183-596,H:404-563^35.4%ID^E:1e-16^RecName: Full=Laminin subunit beta-2;^Eukaryota; Metazoa; Chordata; C…	V9KAS1_CALMI^V9KAS1_CALMI^Q:9-707,H:12-244^73.39%ID^E:3e-118^SubName: Full=Laminin subunit beta-1-like protein {ECO:0000313|EMBL:AFO94743.1};^Eukaryota; Metazoa; Chordata; Craniata; Vertebrata; Chondrichthyes; Holocephali; Chimaeriformes; Callorhinchidae; Callorhinchus`V9KAS1_CALMI^V9KAS1_CALMI^Q:138-599,H:325-477^38.75%ID^E:6e-21^SubName: Full=Laminin subunit beta-1-like protein {ECO:0000313|EMB…	TR1517|c0_g1_i1|m.610	3-707[+]	LAMB2_MOUSE^LAMB2_MOUSE^Q:1-231,H:717-947^54.11%ID^E:5e-75^RecName: Full=Laminin subunit beta-2;^Eukaryota; Metazoa; Chordata; Craniata; Vertebrata; Euteleostomi; Mammalia; Eutheria; Euarchontoglires; Glires; Rodentia; Sciurognathi; Muroidea; Muridae; Murinae; Mus; Mus`LAMB2_MOUSE^LAMB2_MOUSE^Q:61-198,H:404-563^35.4%ID^E:9e-17^RecName: Full=Laminin subunit beta-2;^Eukaryota; Metazoa; Chordata; Cr…	V9KAS1_CALMI^V9KAS1_CALMI^Q:3-235,H:12-244^73.39%ID^E:3e-118^SubName: Full=Laminin subunit beta-1-like protein {ECO:0000313|EMBL:AFO94743.1};^Eukaryota; Metazoa; Chordata; Craniata; Vertebrata; Chondrichthyes; Holocephali; Chimaeriformes; Callorhinchidae; Callorhinchus`V9KAS1_CALMI^V9KAS1_CALMI^Q:46-199,H:325-477^38.75%ID^E:6e-21^SubName: Full=Laminin subunit beta-1-like protein {ECO:0000313|EMBL…	PF00053.19^Laminin_EGF^Laminin EGF-like (Domains III and V)^68-113^E:1.1e-12`PF00053.19^Laminin_EGF^Laminin EGF-like (Domains III and V)^116-158^E:2.2e-09`PF00053.19^Laminin_EGF^Laminin EGF-like (Domains III and V)^162-209^E:2.9e-11	.	.	.	GO:0005605^cellular_component^basal lamina`GO:0005604^cellular_component^basement membrane`GO:0005576^cellular_component^extracellular region`GO:0070062^cellular_component^extracellular vesicular exosome`GO:0043256^cellular_component^laminin complex`GO:0005608^cellular_component^laminin-3 complex`GO:0045202^cellular_component^synapse`GO:0005178^molecular_function^integrin binding`GO:0014002^biolo…	.
TR1539|c0_g1	TR1539|c0_g1_i1	.	.	TR1539|c0_g1_i1|m.619	2-331[+]	RASF8_HUMAN^RASF8_HUMAN^Q:19-110,H:165-256^43.48%ID^E:7e-07^RecName: Full=Ras association domain-containing protein 8;^Eukaryota; Metazoa; Chordata; Craniata; Vertebrata; Euteleostomi; Mammalia; Eutheria; Euarchontoglires; Primates; Haplorrhini; Catarrhini; Hominidae; Homo	H3BGG8_LATCH^H3BGG8_LATCH^Q:4-110,H:150-255^40.19%ID^E:3e-17^SubName: Full=Uncharacterized protein {ECO:0000313|Ensembl:ENSLACP00000020989};^Eukaryota; Metazoa; Chordata; Craniata; Vertebrata; Euteleostomi; Coelacanthiformes; Coelacanthidae; Latimeria	.	.	.	.	GO:0007165^biological_process^signal transduction	.
TR1549|c0_g1	TR1549|c0_g1_i1	CAZA2_CHICK^CAZA2_CHICK^Q:70-924,H:1-285^86.67%ID^E:3e-175^RecName: Full=F-actin-capping protein subunit alpha-2;^Eukaryota; Metazoa; Chordata; Craniata; Vertebrata; Euteleostomi; Testudines + Archosauria group; Archosauria; Dinosauria; Saurischia; Theropoda; Coelurosauria; Aves; Neognathae; Galloanserae; Galliformes; Phasianidae; Phasianinae; Gallus	Q07DW3_GINCI^Q07DW3_GINCI^Q:109-927,H:1-273^99.63%ID^E:0^SubName: Full=Capping protein (Actin filament) muscle Z-line, alpha 2 {ECO:0000313|EMBL:ABJ08879.1};^Eukaryota; Metazoa; Chordata; Craniata; Vertebrata; Chondrichthyes; Elasmobranchii; Galeomorphii; Galeoidea; Orectolobiformes; Ginglymostomatidae; Ginglymostoma	TR1549|c0_g1_i1|m.624	1-930[+]	CAZA2_CHICK^CAZA2_CHICK^Q:24-308,H:1-285^86.67%ID^E:0^RecName: Full=F-actin-capping protein subunit alpha-2;^Eukaryota; Metazoa; Chordata; Craniata; Vertebrata; Euteleostomi; Testudines + Archosauria group; Archosauria; Dinosauria; Saurischia; Theropoda; Coelurosauria; Aves; Neognathae; Galloanserae; Galliformes; Phasianidae; Phasianinae; Gallus	Q07DW3_GINCI^Q07DW3_GINCI^Q:37-309,H:1-273^99.63%ID^E:0^SubName: Full=Capping protein (Actin filament) muscle Z-line, alpha 2 {ECO:0000313|EMBL:ABJ08879.1};^Eukaryota; Metazoa; Chordata; Craniata; Vertebrata; Chondrichthyes; Elasmobranchii; Galeomorphii; Galeoidea; Orectolobiformes; Ginglymostomatidae; Ginglymostoma	PF01267.12^F-actin_cap_A^F-actin capping protein alpha subunit^35-305^E:9.2e-102	.	.	.	GO:0030863^cellular_component^cortical cytoskeleton`GO:0005829^cellular_component^cytosol`GO:0070062^cellular_component^extracellular vesicular exosome`GO:0008290^cellular_component^F-actin capping protein complex`GO:0016020^cellular_component^membrane`GO:0071203^cellular_component^WASH complex`GO:0030018^cellular_component^Z disc`GO:0030036^biological_process^actin cytoskeleton organization`GO:0…	GO:0051016^biological_process^barbed-end actin filament capping`GO:0008290^cellular_component^F-actin capping protein complex
TR1549|c0_g2	TR1549|c0_g2_i1	CAZA2_CHICK^CAZA2_CHICK^Q:70-924,H:1-285^86.67%ID^E:3e-175^RecName: Full=F-actin-capping protein subunit alpha-2;^Eukaryota; Metazoa; Chordata; Craniata; Vertebrata; Euteleostomi; Testudines + Archosauria group; Archosauria; Dinosauria; Saurischia; Theropoda; Coelurosauria; Aves; Neognathae; Galloanserae; Galliformes; Phasianidae; Phasianinae; Gallus	Q07DW3_GINCI^Q07DW3_GINCI^Q:109-927,H:1-273^99.63%ID^E:0^SubName: Full=Capping protein (Actin filament) muscle Z-line, alpha 2 {ECO:0000313|EMBL:ABJ08879.1};^Eukaryota; Metazoa; Chordata; Craniata; Vertebrata; Chondrichthyes; Elasmobranchii; Galeomorphii; Galeoidea; Orectolobiformes; Ginglymostomatidae; Ginglymostoma	TR1549|c0_g2_i1|m.625	1-930[+]	CAZA2_CHICK^CAZA2_CHICK^Q:24-308,H:1-285^86.67%ID^E:0^RecName: Full=F-actin-capping protein subunit alpha-2;^Eukaryota; Metazoa; Chordata; Craniata; Vertebrata; Euteleostomi; Testudines + Archosauria group; Archosauria; Dinosauria; Saurischia; Theropoda; Coelurosauria; Aves; Neognathae; Galloanserae; Galliformes; Phasianidae; Phasianinae; Gallus	Q07DW3_GINCI^Q07DW3_GINCI^Q:37-309,H:1-273^99.63%ID^E:0^SubName: Full=Capping protein (Actin filament) muscle Z-line, alpha 2 {ECO:0000313|EMBL:ABJ08879.1};^Eukaryota; Metazoa; Chordata; Craniata; Vertebrata; Chondrichthyes; Elasmobranchii; Galeomorphii; Galeoidea; Orectolobiformes; Ginglymostomatidae; Ginglymostoma	PF01267.12^F-actin_cap_A^F-actin capping protein alpha subunit^35-305^E:9.2e-102	.	.	.	GO:0030863^cellular_component^cortical cytoskeleton`GO:0005829^cellular_component^cytosol`GO:0070062^cellular_component^extracellular vesicular exosome`GO:0008290^cellular_component^F-actin capping protein complex`GO:0016020^cellular_component^membrane`GO:0071203^cellular_component^WASH complex`GO:0030018^cellular_component^Z disc`GO:0030036^biological_process^actin cytoskeleton organization`GO:0…	GO:0051016^biological_process^barbed-end actin filament capping`GO:0008290^cellular_component^F-actin capping protein complex
TR1553|c0_g1	TR1553|c0_g1_i1	FA5_PIG^FA5_PIG^Q:2-379,H:1692-1816^54.76%ID^E:3e-38^RecName: Full=Coagulation factor V;^Eukaryota; Metazoa; Chordata; Craniata; Vertebrata; Euteleostomi; Mammalia; Eutheria; Laurasiatheria; Cetartiodactyla; Suina; Suidae; Sus`FA5_PIG^FA5_PIG^Q:2-379,H:100-224^39.37%ID^E:3e-20^RecName: Full=Coagulation factor V;^Eukaryota; Metazoa; Chordata; Craniata; Vertebrata; Euteleostomi; Mammalia; Eutheria;…	V9K7M0_CALMI^V9K7M0_CALMI^Q:2-379,H:883-1007^80.16%ID^E:2e-62^SubName: Full=Coagulation factor VIII {ECO:0000313|EMBL:AFO94061.1};^Eukaryota; Metazoa; Chordata; Craniata; Vertebrata; Chondrichthyes; Holocephali; Chimaeriformes; Callorhinchidae; Callorhinchus`V9K7M0_CALMI^V9K7M0_CALMI^Q:2-379,H:206-323^37.01%ID^E:2e-17^SubName: Full=Coagulation factor VIII {ECO:0000313|EMBL:AFO94061.1};^Eukaryota;…	TR1553|c0_g1_i1|m.627	2-379[+]	FA5_PIG^FA5_PIG^Q:1-126,H:1692-1816^54.76%ID^E:2e-38^RecName: Full=Coagulation factor V;^Eukaryota; Metazoa; Chordata; Craniata; Vertebrata; Euteleostomi; Mammalia; Eutheria; Laurasiatheria; Cetartiodactyla; Suina; Suidae; Sus`FA5_PIG^FA5_PIG^Q:1-126,H:100-224^39.37%ID^E:2e-20^RecName: Full=Coagulation factor V;^Eukaryota; Metazoa; Chordata; Craniata; Vertebrata; Euteleostomi; Mammalia; Eutheria;…	V9K7M0_CALMI^V9K7M0_CALMI^Q:1-126,H:883-1007^80.16%ID^E:2e-62^SubName: Full=Coagulation factor VIII {ECO:0000313|EMBL:AFO94061.1};^Eukaryota; Metazoa; Chordata; Craniata; Vertebrata; Chondrichthyes; Holocephali; Chimaeriformes; Callorhinchidae; Callorhinchus`V9K7M0_CALMI^V9K7M0_CALMI^Q:1-126,H:206-323^37.01%ID^E:2e-17^SubName: Full=Coagulation factor VIII {ECO:0000313|EMBL:AFO94061.1};^Eukaryota;…	.	.	.	.	GO:0005576^cellular_component^extracellular region`GO:0005507^molecular_function^copper ion binding`GO:0007155^biological_process^cell adhesion`GO:0030168^biological_process^platelet activation	.
TR1562|c0_g1	TR1562|c0_g1_i1	.	V9K9B2_CALMI^V9K9B2_CALMI^Q:3-686,H:414-632^34.2%ID^E:2e-14^SubName: Full=Treslin {ECO:0000313|EMBL:AFO94187.1};^Eukaryota; Metazoa; Chordata; Craniata; Vertebrata; Chondrichthyes; Holocephali; Chimaeriformes; Callorhinchidae; Callorhinchus	TR1562|c0_g1_i1|m.630	3-716[+]	.	V9K9B2_CALMI^V9K9B2_CALMI^Q:1-228,H:414-632^34.2%ID^E:2e-14^SubName: Full=Treslin {ECO:0000313|EMBL:AFO94187.1};^Eukaryota; Metazoa; Chordata; Craniata; Vertebrata; Chondrichthyes; Holocephali; Chimaeriformes; Callorhinchidae; Callorhinchus	.	.	.	.	.	.
TR1578|c0_g1	TR1578|c0_g1_i1	NKX11_HUMAN^NKX11_HUMAN^Q:3-143,H:362-411^80.39%ID^E:5e-14^RecName: Full=NK1 transcription factor-related protein 1;^Eukaryota; Metazoa; Chordata; Craniata; Vertebrata; Euteleostomi; Mammalia; Eutheria; Euarchontoglires; Primates; Haplorrhini; Catarrhini; Hominidae; Homo	H3A5Z2_LATCH^H3A5Z2_LATCH^Q:9-143,H:352-398^82.98%ID^E:1e-14^SubName: Full=Uncharacterized protein {ECO:0000313|Ensembl:ENSLACP00000005063};^Eukaryota; Metazoa; Chordata; Craniata; Vertebrata; Euteleostomi; Coelacanthiformes; Coelacanthidae; Latimeria	.	.	.	.	.	.	.	.	GO:0005634^cellular_component^nucleus`GO:0043565^molecular_function^sequence-specific DNA binding`GO:0006629^biological_process^lipid metabolic process`GO:0050877^biological_process^neurological system process`GO:0043467^biological_process^regulation of generation of precursor metabolites and energy`GO:0010906^biological_process^regulation of glucose metabolic process`GO:0006355^biological_proces…	.
TR1578|c0_g2	TR1578|c0_g2_i1	NKX11_HUMAN^NKX11_HUMAN^Q:3-143,H:362-411^80.39%ID^E:6e-14^RecName: Full=NK1 transcription factor-related protein 1;^Eukaryota; Metazoa; Chordata; Craniata; Vertebrata; Euteleostomi; Mammalia; Eutheria; Euarchontoglires; Primates; Haplorrhini; Catarrhini; Hominidae; Homo	H3A5Z2_LATCH^H3A5Z2_LATCH^Q:9-143,H:352-398^82.98%ID^E:2e-14^SubName: Full=Uncharacterized protein {ECO:0000313|Ensembl:ENSLACP00000005063};^Eukaryota; Metazoa; Chordata; Craniata; Vertebrata; Euteleostomi; Coelacanthiformes; Coelacanthidae; Latimeria	.	.	.	.	.	.	.	.	GO:0005634^cellular_component^nucleus`GO:0043565^molecular_function^sequence-specific DNA binding`GO:0006629^biological_process^lipid metabolic process`GO:0050877^biological_process^neurological system process`GO:0043467^biological_process^regulation of generation of precursor metabolites and energy`GO:0010906^biological_process^regulation of glucose metabolic process`GO:0006355^biological_proces…	.
TR1595|c0_g1	TR1595|c0_g1_i1	CSDE1_HUMAN^CSDE1_HUMAN^Q:592-2,H:467-663^67.01%ID^E:3e-82^RecName: Full=Cold shock domain-containing protein E1;^Eukaryota; Metazoa; Chordata; Craniata; Vertebrata; Euteleostomi; Mammalia; Eutheria; Euarchontoglires; Primates; Haplorrhini; Catarrhini; Hominidae; Homo`CSDE1_HUMAN^CSDE1_HUMAN^Q:577-260,H:141-244^42.45%ID^E:1e-09^RecName: Full=Cold shock domain-containing protein E1;^Eukaryota; Met…	V9KAG1_CALMI^V9KAG1_CALMI^Q:592-2,H:486-682^93.91%ID^E:1e-117^SubName: Full=Cold shock domain-containing protein E1 {ECO:0000313|EMBL:AFO94640.1};^Eukaryota; Metazoa; Chordata; Craniata; Vertebrata; Chondrichthyes; Holocephali; Chimaeriformes; Callorhinchidae; Callorhinchus`V9KAG1_CALMI^V9KAG1_CALMI^Q:577-260,H:156-259^39.62%ID^E:3e-08^SubName: Full=Cold shock domain-containing protein E1 {ECO:00…	.	.	.	.	.	.	.	NOG72452^ATP synthase complex subunit h	GO:0070937^cellular_component^CRD-mediated mRNA stability complex`GO:0005737^cellular_component^cytoplasm`GO:0005794^cellular_component^Golgi apparatus`GO:0005886^cellular_component^plasma membrane`GO:0003677^molecular_function^DNA binding`GO:0044822^molecular_function^poly(A) RNA binding`GO:0008584^biological_process^male gonad development`GO:0070966^biological_process^nuclear-transcribed mRNA c…	.
TR1605|c0_g1	TR1605|c0_g1_i1	.	W4YDG5_STRPU^W4YDG5_STRPU^Q:139-315,H:62-120^42.37%ID^E:9e-08^.^.	.	.	.	.	.	.	.	.	.	.
TR1605|c0_g2	TR1605|c0_g2_i1	.	W4YDG5_STRPU^W4YDG5_STRPU^Q:139-315,H:62-120^42.37%ID^E:9e-08^.^.	.	.	.	.	.	.	.	.	.	.
TR1610|c0_g1	TR1610|c0_g1_i1	.	W5ML40_LEPOC^W5ML40_LEPOC^Q:241-345,H:1-37^75.68%ID^E:7e-07^SubName: Full=Uncharacterized protein {ECO:0000313|Ensembl:ENSLOCP00000009099};^Eukaryota; Metazoa; Chordata; Craniata; Vertebrata; Euteleostomi; Actinopterygii; Neopterygii; Holostei; Semionotiformes; Lepisosteidae; Lepisosteus	TR1610|c0_g1_i1|m.650	1-345[+]	.	W5ML40_LEPOC^W5ML40_LEPOC^Q:81-115,H:1-37^75.68%ID^E:6e-07^SubName: Full=Uncharacterized protein {ECO:0000313|Ensembl:ENSLOCP00000009099};^Eukaryota; Metazoa; Chordata; Craniata; Vertebrata; Euteleostomi; Actinopterygii; Neopterygii; Holostei; Semionotiformes; Lepisosteidae; Lepisosteus	.	.	.	.	.	.
TR1617|c0_g1	TR1617|c0_g1_i1	IVD_RAT^IVD_RAT^Q:149-1402,H:8-424^78.71%ID^E:0^RecName: Full=Isovaleryl-CoA dehydrogenase, mitochondrial;^Eukaryota; Metazoa; Chordata; Craniata; Vertebrata; Euteleostomi; Mammalia; Eutheria; Euarchontoglires; Glires; Rodentia; Sciurognathi; Muroidea; Muridae; Murinae; Rattus	V9KJ36_CALMI^V9KJ36_CALMI^Q:110-1402,H:1-426^83.06%ID^E:0^SubName: Full=Isovaleryl-CoA dehydrogenase, mitochondrial {ECO:0000313|EMBL:AFO97981.1};^Eukaryota; Metazoa; Chordata; Craniata; Vertebrata; Chondrichthyes; Holocephali; Chimaeriformes; Callorhinchidae; Callorhinchus	TR1617|c0_g1_i1|m.653	110-1405[+]	IVD_RAT^IVD_RAT^Q:14-431,H:8-424^78.71%ID^E:0^RecName: Full=Isovaleryl-CoA dehydrogenase, mitochondrial;^Eukaryota; Metazoa; Chordata; Craniata; Vertebrata; Euteleostomi; Mammalia; Eutheria; Euarchontoglires; Glires; Rodentia; Sciurognathi; Muroidea; Muridae; Murinae; Rattus	V9KJ36_CALMI^V9KJ36_CALMI^Q:1-431,H:1-426^83.06%ID^E:0^SubName: Full=Isovaleryl-CoA dehydrogenase, mitochondrial {ECO:0000313|EMBL:AFO97981.1};^Eukaryota; Metazoa; Chordata; Craniata; Vertebrata; Chondrichthyes; Holocephali; Chimaeriformes; Callorhinchidae; Callorhinchus	PF02771.11^Acyl-CoA_dh_N^Acyl-CoA dehydrogenase, N-terminal domain^51-165^E:2.2e-37`PF02770.14^Acyl-CoA_dh_M^Acyl-CoA dehydrogenase, middle domain^169-220^E:4.2e-18`PF00441.19^Acyl-CoA_dh_1^Acyl-CoA dehydrogenase, C-terminal domain^278-425^E:3.2e-42`PF08028.6^Acyl-CoA_dh_2^Acyl-CoA dehydrogenase, C-terminal domain^294-407^E:1.1e-11	.	.	COG1960^acyl-CoA dehydrogenase	GO:0005759^cellular_component^mitochondrial matrix`GO:0031966^cellular_component^mitochondrial membrane`GO:0050660^molecular_function^flavin adenine dinucleotide binding`GO:0008470^molecular_function^isovaleryl-CoA dehydrogenase activity`GO:0033539^biological_process^fatty acid beta-oxidation using acyl-CoA dehydrogenase`GO:0006552^biological_process^leucine catabolic process`GO:0006551^biologica…	GO:0016627^molecular_function^oxidoreductase activity, acting on the CH-CH group of donors`GO:0050660^molecular_function^flavin adenine dinucleotide binding`GO:0008152^biological_process^metabolic process`GO:0055114^biological_process^oxidation-reduction process`GO:0003995^molecular_function^acyl-CoA dehydrogenase activity
TR1631|c0_g1	TR1631|c0_g1_i1	RL35A_RAT^RL35A_RAT^Q:375-46,H:1-110^94.55%ID^E:1e-72^RecName: Full=60S ribosomal protein L35a;^Eukaryota; Metazoa; Chordata; Craniata; Vertebrata; Euteleostomi; Mammalia; Eutheria; Euarchontoglires; Glires; Rodentia; Sciurognathi; Muroidea; Muridae; Murinae; Rattus	V9LG37_CALMI^V9LG37_CALMI^Q:408-46,H:48-168^91.74%ID^E:5e-75^SubName: Full=60S ribosomal protein L35a-like protein {ECO:0000313|EMBL:AFP11879.1};^Eukaryota; Metazoa; Chordata; Craniata; Vertebrata; Chondrichthyes; Holocephali; Chimaeriformes; Callorhinchidae; Callorhinchus	.	.	.	.	.	.	.	COG2451^Ribosomal protein	GO:0005840^cellular_component^ribosome`GO:0003735^molecular_function^structural constituent of ribosome`GO:0000049^molecular_function^tRNA binding`GO:0006412^biological_process^translation	.
TR1631|c0_g2	TR1631|c0_g2_i1	RL35A_RAT^RL35A_RAT^Q:375-46,H:1-110^94.55%ID^E:1e-72^RecName: Full=60S ribosomal protein L35a;^Eukaryota; Metazoa; Chordata; Craniata; Vertebrata; Euteleostomi; Mammalia; Eutheria; Euarchontoglires; Glires; Rodentia; Sciurognathi; Muroidea; Muridae; Murinae; Rattus	V9LG37_CALMI^V9LG37_CALMI^Q:408-46,H:48-168^91.74%ID^E:5e-75^SubName: Full=60S ribosomal protein L35a-like protein {ECO:0000313|EMBL:AFP11879.1};^Eukaryota; Metazoa; Chordata; Craniata; Vertebrata; Chondrichthyes; Holocephali; Chimaeriformes; Callorhinchidae; Callorhinchus	.	.	.	.	.	.	.	COG2451^Ribosomal protein	GO:0005840^cellular_component^ribosome`GO:0003735^molecular_function^structural constituent of ribosome`GO:0000049^molecular_function^tRNA binding`GO:0006412^biological_process^translation	.
TR1632|c0_g1	TR1632|c0_g1_i1	P_PIG^P_PIG^Q:3-311,H:159-261^48.08%ID^E:1e-23^RecName: Full=P protein;^Eukaryota; Metazoa; Chordata; Craniata; Vertebrata; Euteleostomi; Mammalia; Eutheria; Laurasiatheria; Cetartiodactyla; Suina; Suidae; Sus	K7FVZ3_PELSI^K7FVZ3_PELSI^Q:3-311,H:77-178^61.17%ID^E:3e-33^SubName: Full=Uncharacterized protein {ECO:0000313|Ensembl:ENSPSIP00000012203};^Eukaryota; Metazoa; Chordata; Craniata; Vertebrata; Euteleostomi; Testudines + Archosauria group; Testudines; Cryptodira; Trionychoidea; Trionychidae; Pelodiscus	TR1632|c0_g1_i1|m.661	3-314[+]	P_PIG^P_PIG^Q:1-103,H:159-261^48.08%ID^E:1e-23^RecName: Full=P protein;^Eukaryota; Metazoa; Chordata; Craniata; Vertebrata; Euteleostomi; Mammalia; Eutheria; Laurasiatheria; Cetartiodactyla; Suina; Suidae; Sus	K7FVZ3_PELSI^K7FVZ3_PELSI^Q:1-103,H:77-178^61.17%ID^E:3e-33^SubName: Full=Uncharacterized protein {ECO:0000313|Ensembl:ENSPSIP00000012203};^Eukaryota; Metazoa; Chordata; Craniata; Vertebrata; Euteleostomi; Testudines + Archosauria group; Testudines; Cryptodira; Trionychoidea; Trionychidae; Pelodiscus	.	.	ExpAA=22.28^PredHel=1^Topology=o24-46i	COG1055^arsenical pump membrane protein	GO:0016021^cellular_component^integral component of membrane`GO:0033162^cellular_component^melanosome membrane`GO:0055085^biological_process^transmembrane transport	.
TR1639|c0_g2	TR1639|c0_g2_i1	FUT7_HUMAN^FUT7_HUMAN^Q:10-372,H:192-310^56.2%ID^E:6e-44^RecName: Full=Alpha-(1,3)-fucosyltransferase 7;^Eukaryota; Metazoa; Chordata; Craniata; Vertebrata; Euteleostomi; Mammalia; Eutheria; Euarchontoglires; Primates; Haplorrhini; Catarrhini; Hominidae; Homo	V9L8I4_CALMI^V9L8I4_CALMI^Q:4-369,H:145-266^73.77%ID^E:1e-58^SubName: Full=Fucosyltransferase 7 {ECO:0000313|EMBL:AFP08258.1};^Eukaryota; Metazoa; Chordata; Craniata; Vertebrata; Chondrichthyes; Holocephali; Chimaeriformes; Callorhinchidae; Callorhinchus	TR1639|c0_g2_i1|m.665	1-372[+]	FUT7_HUMAN^FUT7_HUMAN^Q:4-124,H:192-310^56.2%ID^E:6e-44^RecName: Full=Alpha-(1,3)-fucosyltransferase 7;^Eukaryota; Metazoa; Chordata; Craniata; Vertebrata; Euteleostomi; Mammalia; Eutheria; Euarchontoglires; Primates; Haplorrhini; Catarrhini; Hominidae; Homo	V9L8I4_CALMI^V9L8I4_CALMI^Q:2-123,H:145-266^73.77%ID^E:9e-59^SubName: Full=Fucosyltransferase 7 {ECO:0000313|EMBL:AFP08258.1};^Eukaryota; Metazoa; Chordata; Craniata; Vertebrata; Chondrichthyes; Holocephali; Chimaeriformes; Callorhinchidae; Callorhinchus	PF00852.14^Glyco_transf_10^Glycosyltransferase family 10 (fucosyltransferase)^4-122^E:1.1e-57	.	.	.	GO:0005794^cellular_component^Golgi apparatus`GO:0032580^cellular_component^Golgi cisterna membrane`GO:0016021^cellular_component^integral component of membrane`GO:0016020^cellular_component^membrane`GO:0046920^molecular_function^alpha-(1->3)-fucosyltransferase activity`GO:0008417^molecular_function^fucosyltransferase activity`GO:0002361^biological_process^CD4-positive, CD25-positive, alpha-beta …	GO:0008417^molecular_function^fucosyltransferase activity`GO:0006486^biological_process^protein glycosylation`GO:0016020^cellular_component^membrane
TR1646|c0_g1	TR1646|c0_g1_i1	CCNA2_XENLA^CCNA2_XENLA^Q:46-480,H:15-172^39.75%ID^E:1e-21^RecName: Full=Cyclin-A2;^Eukaryota; Metazoa; Chordata; Craniata; Vertebrata; Euteleostomi; Amphibia; Batrachia; Anura; Pipoidea; Pipidae; Xenopodinae; Xenopus; Xenopus	H2ZV42_LATCH^H2ZV42_LATCH^Q:31-480,H:13-202^41.58%ID^E:9e-26^SubName: Full=Uncharacterized protein {ECO:0000313|Ensembl:ENSLACP00000001263};^Eukaryota; Metazoa; Chordata; Craniata; Vertebrata; Euteleostomi; Coelacanthiformes; Coelacanthidae; Latimeria	TR1646|c0_g1_i1|m.669	1-480[+]	CCNA2_XENLA^CCNA2_XENLA^Q:16-160,H:15-172^39.75%ID^E:1e-21^RecName: Full=Cyclin-A2;^Eukaryota; Metazoa; Chordata; Craniata; Vertebrata; Euteleostomi; Amphibia; Batrachia; Anura; Pipoidea; Pipidae; Xenopodinae; Xenopus; Xenopus	H2ZV42_LATCH^H2ZV42_LATCH^Q:11-160,H:13-202^41.58%ID^E:8e-26^SubName: Full=Uncharacterized protein {ECO:0000313|Ensembl:ENSLACP00000001263};^Eukaryota; Metazoa; Chordata; Craniata; Vertebrata; Euteleostomi; Coelacanthiformes; Coelacanthidae; Latimeria	.	.	.	.	GO:0005634^cellular_component^nucleus`GO:0007067^biological_process^mitotic nuclear division`GO:0000079^biological_process^regulation of cyclin-dependent protein serine/threonine kinase activity`GO:0010389^biological_process^regulation of G2/M transition of mitotic cell cycle	.
TR1653|c0_g3	TR1653|c0_g3_i1	KEAP1_PIG^KEAP1_PIG^Q:2-514,H:419-589^64.91%ID^E:3e-75^RecName: Full=Kelch-like ECH-associated protein 1;^Eukaryota; Metazoa; Chordata; Craniata; Vertebrata; Euteleostomi; Mammalia; Eutheria; Laurasiatheria; Cetartiodactyla; Suina; Suidae; Sus`KEAP1_PIG^KEAP1_PIG^Q:17-514,H:327-495^37.65%ID^E:3e-27^RecName: Full=Kelch-like ECH-associated protein 1;^Eukaryota; Metazoa; Chordata; Craniata; Vertebra…	V9KYD4_CALMI^V9KYD4_CALMI^Q:2-514,H:180-349^70.18%ID^E:3e-83^SubName: Full=Kelch-like ECH-associated protein 1a {ECO:0000313|EMBL:AFP03876.1};^Eukaryota; Metazoa; Chordata; Craniata; Vertebrata; Chondrichthyes; Holocephali; Chimaeriformes; Callorhinchidae; Callorhinchus`V9KYD4_CALMI^V9KYD4_CALMI^Q:17-514,H:88-256^35.88%ID^E:6e-26^SubName: Full=Kelch-like ECH-associated protein 1a {ECO:0000313|EMB…	TR1653|c0_g3_i1|m.675	2-514[+]	KEAP1_PIG^KEAP1_PIG^Q:1-171,H:419-589^64.91%ID^E:3e-75^RecName: Full=Kelch-like ECH-associated protein 1;^Eukaryota; Metazoa; Chordata; Craniata; Vertebrata; Euteleostomi; Mammalia; Eutheria; Laurasiatheria; Cetartiodactyla; Suina; Suidae; Sus`KEAP1_PIG^KEAP1_PIG^Q:6-171,H:327-495^37.65%ID^E:3e-27^RecName: Full=Kelch-like ECH-associated protein 1;^Eukaryota; Metazoa; Chordata; Craniata; Vertebrat…	V9KYD4_CALMI^V9KYD4_CALMI^Q:1-171,H:180-349^70.18%ID^E:2e-83^SubName: Full=Kelch-like ECH-associated protein 1a {ECO:0000313|EMBL:AFP03876.1};^Eukaryota; Metazoa; Chordata; Craniata; Vertebrata; Chondrichthyes; Holocephali; Chimaeriformes; Callorhinchidae; Callorhinchus`V9KYD4_CALMI^V9KYD4_CALMI^Q:6-171,H:88-256^35.88%ID^E:5e-26^SubName: Full=Kelch-like ECH-associated protein 1a {ECO:0000313|EMBL…	PF01344.20^Kelch_1^Kelch motif^2-38^E:4.5e-11`PF07646.10^Kelch_2^Kelch motif^2-39^E:0.00012`PF01344.20^Kelch_1^Kelch motif^41-85^E:4.5e-14`PF07646.10^Kelch_2^Kelch motif^41-86^E:9.9e-06`PF13964.1^Kelch_6^Kelch motif^44-86^E:2.4e-08`PF13415.1^Kelch_3^Galactose oxidase, central domain^52-96^E:0.0001`PF01344.20^Kelch_1^Kelch motif^89-132^E:2.4e-16`PF13964.1^Kelch_6^Kelch motif^89-136^E:3.3e-10`PF076…	.	.	.	GO:0031463^cellular_component^Cul3-RING ubiquitin ligase complex`GO:0005737^cellular_component^cytoplasm`GO:0005634^cellular_component^nucleus`GO:0010499^biological_process^proteasomal ubiquitin-independent protein catabolic process`GO:0016567^biological_process^protein ubiquitination`GO:0006355^biological_process^regulation of transcription, DNA-templated`GO:0006351^biological_process^transcript…	GO:0005515^molecular_function^protein binding
TR1654|c0_g1	TR1654|c0_g1_i1	ACVR1_CHICK^ACVR1_CHICK^Q:575-2050,H:16-504^83.37%ID^E:0^RecName: Full=Activin receptor type-1;^Eukaryota; Metazoa; Chordata; Craniata; Vertebrata; Euteleostomi; Testudines + Archosauria group; Archosauria; Dinosauria; Saurischia; Theropoda; Coelurosauria; Aves; Neognathae; Galloanserae; Galliformes; Phasianidae; Phasianinae; Gallus	V9KJP0_CALMI^V9KJP0_CALMI^Q:518-2050,H:1-511^88.65%ID^E:0^SubName: Full=Activin A receptor, type I {ECO:0000313|EMBL:AFO98332.1};^Eukaryota; Metazoa; Chordata; Craniata; Vertebrata; Chondrichthyes; Holocephali; Chimaeriformes; Callorhinchidae; Callorhinchus	TR1654|c0_g1_i1|m.676	518-2053[+]	ACVR1_CHICK^ACVR1_CHICK^Q:20-511,H:16-504^83.37%ID^E:0^RecName: Full=Activin receptor type-1;^Eukaryota; Metazoa; Chordata; Craniata; Vertebrata; Euteleostomi; Testudines + Archosauria group; Archosauria; Dinosauria; Saurischia; Theropoda; Coelurosauria; Aves; Neognathae; Galloanserae; Galliformes; Phasianidae; Phasianinae; Gallus	V9KJP0_CALMI^V9KJP0_CALMI^Q:1-511,H:1-511^88.65%ID^E:0^SubName: Full=Activin A receptor, type I {ECO:0000313|EMBL:AFO98332.1};^Eukaryota; Metazoa; Chordata; Craniata; Vertebrata; Chondrichthyes; Holocephali; Chimaeriformes; Callorhinchidae; Callorhinchus	PF01064.18^Activin_recp^Activin types I and II receptor domain^33-105^E:5.7e-09`PF08515.7^TGF_beta_GS^Transforming growth factor beta type I GS-motif^180-208^E:9.4e-16`PF00069.20^Pkinase^Protein kinase domain^211-495^E:3.3e-59`PF07714.12^Pkinase_Tyr^Protein tyrosine kinase^211-496^E:1.4e-35	sigP:1^23^0.69^YES	ExpAA=22.91^PredHel=1^Topology=i126-148o	COG0515^Serine Threonine protein kinase	GO:0048179^cellular_component^activin receptor complex`GO:0045177^cellular_component^apical part of cell`GO:0048185^molecular_function^activin binding`GO:0016361^molecular_function^activin receptor activity, type I`GO:0005524^molecular_function^ATP binding`GO:0046872^molecular_function^metal ion binding`GO:0005057^molecular_function^receptor signaling protein activity`GO:0004702^molecular_functio…	GO:0004675^molecular_function^transmembrane receptor protein serine/threonine kinase activity`GO:0016020^cellular_component^membrane`GO:0005524^molecular_function^ATP binding`GO:0006468^biological_process^protein phosphorylation`GO:0004672^molecular_function^protein kinase activity
TR1672|c0_g1	TR1672|c0_g1_i1	COX42_THUOB^COX42_THUOB^Q:78-566,H:1-166^56.02%ID^E:2e-59^RecName: Full=Cytochrome c oxidase subunit 4 isoform 2, mitochondrial;^Eukaryota; Metazoa; Chordata; Craniata; Vertebrata; Euteleostomi; Actinopterygii; Neopterygii; Teleostei; Neoteleostei; Acanthomorphata; Pelagiaria; Scombriformes; Scombridae; Thunnus	H3AL58_LATCH^H3AL58_LATCH^Q:72-566,H:34-199^63.1%ID^E:6e-67^SubName: Full=Uncharacterized protein {ECO:0000313|Ensembl:ENSLACP00000010379};^Eukaryota; Metazoa; Chordata; Craniata; Vertebrata; Euteleostomi; Coelacanthiformes; Coelacanthidae; Latimeria	TR1672|c0_g1_i1|m.680	78-602[+]	COX42_THUOB^COX42_THUOB^Q:1-173,H:1-176^57.39%ID^E:1e-67^RecName: Full=Cytochrome c oxidase subunit 4 isoform 2, mitochondrial;^Eukaryota; Metazoa; Chordata; Craniata; Vertebrata; Euteleostomi; Actinopterygii; Neopterygii; Teleostei; Neoteleostei; Acanthomorphata; Pelagiaria; Scombriformes; Scombridae; Thunnus	H3AL58_LATCH^H3AL58_LATCH^Q:1-174,H:36-210^64.97%ID^E:4e-76^SubName: Full=Uncharacterized protein {ECO:0000313|Ensembl:ENSLACP00000010379};^Eukaryota; Metazoa; Chordata; Craniata; Vertebrata; Euteleostomi; Coelacanthiformes; Coelacanthidae; Latimeria	PF02936.9^COX4^Cytochrome c oxidase subunit IV^32-173^E:1.1e-45	.	ExpAA=21.81^PredHel=1^Topology=i108-130o	.	GO:0005743^cellular_component^mitochondrial inner membrane`GO:0004129^molecular_function^cytochrome-c oxidase activity	GO:0004129^molecular_function^cytochrome-c oxidase activity
TR1687|c0_g1	TR1687|c0_g1_i1	GBLP_RAT^GBLP_RAT^Q:135-1085,H:1-317^95.27%ID^E:0^RecName: Full=Guanine nucleotide-binding protein subunit beta-2-like 1;^Eukaryota; Metazoa; Chordata; Craniata; Vertebrata; Euteleostomi; Mammalia; Eutheria; Euarchontoglires; Glires; Rodentia; Sciurognathi; Muroidea; Muridae; Murinae; Rattus	H2PUE2_PONAB^H2PUE2_PONAB^Q:135-1085,H:56-372^95.27%ID^E:0^SubName: Full=Uncharacterized protein {ECO:0000313|Ensembl:ENSPPYP00000022328};^Eukaryota; Metazoa; Chordata; Craniata; Vertebrata; Euteleostomi; Mammalia; Eutheria; Euarchontoglires; Primates; Haplorrhini; Catarrhini; Hominidae; Pongo	TR1687|c0_g1_i1|m.684	3-1088[+]	GBLP_RAT^GBLP_RAT^Q:45-361,H:1-317^95.27%ID^E:0^RecName: Full=Guanine nucleotide-binding protein subunit beta-2-like 1;^Eukaryota; Metazoa; Chordata; Craniata; Vertebrata; Euteleostomi; Mammalia; Eutheria; Euarchontoglires; Glires; Rodentia; Sciurognathi; Muroidea; Muridae; Murinae; Rattus	H2PUE2_PONAB^H2PUE2_PONAB^Q:45-361,H:56-372^95.27%ID^E:0^SubName: Full=Uncharacterized protein {ECO:0000313|Ensembl:ENSPPYP00000022328};^Eukaryota; Metazoa; Chordata; Craniata; Vertebrata; Euteleostomi; Mammalia; Eutheria; Euarchontoglires; Primates; Haplorrhini; Catarrhini; Hominidae; Pongo	PF00400.27^WD40^WD domain, G-beta repeat^53-88^E:1.2e-07`PF00400.27^WD40^WD domain, G-beta repeat^98-135^E:1.6e-10`PF00400.27^WD40^WD domain, G-beta repeat^142-177^E:2.5e-11`PF00400.27^WD40^WD domain, G-beta repeat^189-222^E:2e-09`PF00400.27^WD40^WD domain, G-beta repeat^227-264^E:3.3e-07`PF00400.27^WD40^WD domain, G-beta repeat^268-304^E:0.0019`PF00400.27^WD40^WD domain, G-beta repeat^329-354^E:…	.	.	COG2319^repeat-containing protein	GO:0005737^cellular_component^cytoplasm`GO:0005856^cellular_component^cytoskeleton`GO:0005829^cellular_component^cytosol`GO:0030425^cellular_component^dendrite`GO:0070062^cellular_component^extracellular vesicular exosome`GO:0016020^cellular_component^membrane`GO:0030496^cellular_component^midbody`GO:0005739^cellular_component^mitochondrion`GO:0043025^cellular_component^neuronal cell body`GO:0005…	GO:0005515^molecular_function^protein binding
TR1717|c0_g1	TR1717|c0_g1_i1	ENP2_TORCA^ENP2_TORCA^Q:465-370,H:282-313^75%ID^E:9e-08^RecName: Full=Electromotor neuron-associated protein 2;^Eukaryota; Metazoa; Chordata; Craniata; Vertebrata; Chondrichthyes; Elasmobranchii; Batoidea; Torpediniformes; Torpedinidae; Torpedo	V9K887_CALMI^V9K887_CALMI^Q:465-370,H:430-461^93.75%ID^E:5e-10^SubName: Full=Microtubule-associated protein 1A-like protein {ECO:0000313|EMBL:AFO94059.1};^Eukaryota; Metazoa; Chordata; Craniata; Vertebrata; Chondrichthyes; Holocephali; Chimaeriformes; Callorhinchidae; Callorhinchus	.	.	.	.	.	.	.	.	GO:0012505^cellular_component^endomembrane system`GO:0016020^cellular_component^membrane`GO:0005874^cellular_component^microtubule`GO:0000226^biological_process^microtubule cytoskeleton organization	.
TR1717|c0_g2	TR1717|c0_g2_i1	ENP2_TORCA^ENP2_TORCA^Q:466-371,H:282-313^75%ID^E:1e-07^RecName: Full=Electromotor neuron-associated protein 2;^Eukaryota; Metazoa; Chordata; Craniata; Vertebrata; Chondrichthyes; Elasmobranchii; Batoidea; Torpediniformes; Torpedinidae; Torpedo	V9K887_CALMI^V9K887_CALMI^Q:466-371,H:430-461^93.75%ID^E:8e-10^SubName: Full=Microtubule-associated protein 1A-like protein {ECO:0000313|EMBL:AFO94059.1};^Eukaryota; Metazoa; Chordata; Craniata; Vertebrata; Chondrichthyes; Holocephali; Chimaeriformes; Callorhinchidae; Callorhinchus	.	.	.	.	.	.	.	.	GO:0012505^cellular_component^endomembrane system`GO:0016020^cellular_component^membrane`GO:0005874^cellular_component^microtubule`GO:0000226^biological_process^microtubule cytoskeleton organization	.
TR1742|c0_g1	TR1742|c0_g1_i1	.	E1BWP1_CHICK^E1BWP1_CHICK^Q:276-866,H:1-182^54.31%ID^E:1e-61^SubName: Full=Uncharacterized protein {ECO:0000313|Ensembl:ENSGALP00000034523};^Eukaryota; Metazoa; Chordata; Craniata; Vertebrata; Euteleostomi; Testudines + Archosauria group; Archosauria; Dinosauria; Saurischia; Theropoda; Coelurosauria; Aves; Neognathae; Galloanserae; Galliformes; Phasianidae; Phasianinae; Gallus	TR1742|c0_g1_i1|m.708	276-866[+]	.	E1BWP1_CHICK^E1BWP1_CHICK^Q:1-197,H:1-182^54.31%ID^E:4e-63^SubName: Full=Uncharacterized protein {ECO:0000313|Ensembl:ENSGALP00000034523};^Eukaryota; Metazoa; Chordata; Craniata; Vertebrata; Euteleostomi; Testudines + Archosauria group; Archosauria; Dinosauria; Saurischia; Theropoda; Coelurosauria; Aves; Neognathae; Galloanserae; Galliformes; Phasianidae; Phasianinae; Gallus	.	.	ExpAA=87.57^PredHel=4^Topology=i46-68o83-105i112-131o141-163i	.	.	.
TR1742|c0_g2	TR1742|c0_g2_i1	.	A0A087V9C5_BALRE^A0A087V9C5_BALRE^Q:14-481,H:12-154^53.21%ID^E:2e-44^SubName: Full=Uncharacterized protein {ECO:0000313|EMBL:KFO09217.1};^Eukaryota; Metazoa; Chordata; Craniata; Vertebrata; Euteleostomi; Testudines + Archosauria group; Archosauria; Dinosauria; Saurischia; Theropoda; Coelurosauria; Aves; Neognathae; Gruiformes; Gruidae; Balearica	TR1742|c0_g2_i1|m.709	2-481[+]	.	A0A087V9C5_BALRE^A0A087V9C5_BALRE^Q:5-160,H:12-154^53.21%ID^E:2e-44^SubName: Full=Uncharacterized protein {ECO:0000313|EMBL:KFO09217.1};^Eukaryota; Metazoa; Chordata; Craniata; Vertebrata; Euteleostomi; Testudines + Archosauria group; Archosauria; Dinosauria; Saurischia; Theropoda; Coelurosauria; Aves; Neognathae; Gruiformes; Gruidae; Balearica	.	sigP:1^25^0.565^YES	ExpAA=87.78^PredHel=4^Topology=i9-31o46-68i75-94o104-126i	.	.	.
TR1749|c0_g2	TR1749|c0_g2_i1	RL7A_TAKRU^RL7A_TAKRU^Q:359-3,H:20-138^94.12%ID^E:8e-75^RecName: Full=60S ribosomal protein L7a;^Eukaryota; Metazoa; Chordata; Craniata; Vertebrata; Euteleostomi; Actinopterygii; Neopterygii; Teleostei; Neoteleostei; Acanthomorphata; Eupercaria; Tetraodontiformes; Tetradontoidea; Tetraodontidae; Takifugu	B5XDS6_SALSA^B5XDS6_SALSA^Q:359-3,H:20-138^93.28%ID^E:1e-72^SubName: Full=60S ribosomal protein L7a {ECO:0000313|EMBL:ACI68996.1};^Eukaryota; Metazoa; Chordata; Craniata; Vertebrata; Euteleostomi; Actinopterygii; Neopterygii; Teleostei; Protacanthopterygii; Salmoniformes; Salmonidae; Salmoninae; Salmo	.	.	.	.	.	.	.	COG1358^(ribosomal) protein	GO:0005840^cellular_component^ribosome`GO:0042254^biological_process^ribosome biogenesis	.
TR1759|c0_g1	TR1759|c0_g1_i1	KCRS_CHICK^KCRS_CHICK^Q:283-2,H:43-136^86.17%ID^E:2e-54^RecName: Full=Creatine kinase S-type, mitochondrial;^Eukaryota; Metazoa; Chordata; Craniata; Vertebrata; Euteleostomi; Testudines + Archosauria group; Archosauria; Dinosauria; Saurischia; Theropoda; Coelurosauria; Aves; Neognathae; Galloanserae; Galliformes; Phasianidae; Phasianinae; Gallus	A0A093KRX9_EURHL^A0A093KRX9_EURHL^Q:283-2,H:43-136^86.17%ID^E:2e-55^SubName: Full=Uncharacterized protein {ECO:0000313|EMBL:KFW00281.1};^Eukaryota; Metazoa; Chordata; Craniata; Vertebrata; Euteleostomi; Testudines + Archosauria group; Archosauria; Dinosauria; Saurischia; Theropoda; Coelurosauria; Aves; Neognathae; Gruiformes; Eurypygidae; Eurypyga	.	.	.	.	.	.	.	COG3869^ATP guanido phosphotransferase	GO:0005743^cellular_component^mitochondrial inner membrane`GO:0005524^molecular_function^ATP binding`GO:0004111^molecular_function^creatine kinase activity	.
TR1759|c0_g2	TR1759|c0_g2_i1	KCRS_CHICK^KCRS_CHICK^Q:283-2,H:43-136^87.23%ID^E:4e-55^RecName: Full=Creatine kinase S-type, mitochondrial;^Eukaryota; Metazoa; Chordata; Craniata; Vertebrata; Euteleostomi; Testudines + Archosauria group; Archosauria; Dinosauria; Saurischia; Theropoda; Coelurosauria; Aves; Neognathae; Galloanserae; Galliformes; Phasianidae; Phasianinae; Gallus	V8NW40_OPHHA^V8NW40_OPHHA^Q:298-2,H:35-136^84.31%ID^E:6e-56^SubName: Full=Creatine kinase S-type, mitochondrial {ECO:0000313|EMBL:ETE65772.1};^Eukaryota; Metazoa; Chordata; Craniata; Vertebrata; Euteleostomi; Lepidosauria; Squamata; Bifurcata; Unidentata; Episquamata; Toxicofera; Serpentes; Colubroidea; Elapidae; Elapinae; Ophiophagus	.	.	.	.	.	.	.	COG3869^ATP guanido phosphotransferase	GO:0005743^cellular_component^mitochondrial inner membrane`GO:0005524^molecular_function^ATP binding`GO:0004111^molecular_function^creatine kinase activity	.
TR1763|c0_g1	TR1763|c0_g1_i1	M4K1_HUMAN^M4K1_HUMAN^Q:2-340,H:145-257^84.07%ID^E:1e-63^RecName: Full=Mitogen-activated protein kinase kinase kinase kinase 1;^Eukaryota; Metazoa; Chordata; Craniata; Vertebrata; Euteleostomi; Mammalia; Eutheria; Euarchontoglires; Primates; Haplorrhini; Catarrhini; Hominidae; Homo	V9KZ93_CALMI^V9KZ93_CALMI^Q:2-340,H:174-286^92.92%ID^E:2e-71^SubName: Full=Mitogen-activated protein kinase kinase kinase kinase 5-like protein {ECO:0000313|EMBL:AFP04112.1};^Eukaryota; Metazoa; Chordata; Craniata; Vertebrata; Chondrichthyes; Holocephali; Chimaeriformes; Callorhinchidae; Callorhinchus	TR1763|c0_g1_i1|m.723	2-340[+]	M4K1_HUMAN^M4K1_HUMAN^Q:1-113,H:145-257^84.07%ID^E:1e-63^RecName: Full=Mitogen-activated protein kinase kinase kinase kinase 1;^Eukaryota; Metazoa; Chordata; Craniata; Vertebrata; Euteleostomi; Mammalia; Eutheria; Euarchontoglires; Primates; Haplorrhini; Catarrhini; Hominidae; Homo	V9KZ93_CALMI^V9KZ93_CALMI^Q:1-113,H:174-286^92.92%ID^E:2e-71^SubName: Full=Mitogen-activated protein kinase kinase kinase kinase 5-like protein {ECO:0000313|EMBL:AFP04112.1};^Eukaryota; Metazoa; Chordata; Craniata; Vertebrata; Chondrichthyes; Holocephali; Chimaeriformes; Callorhinchidae; Callorhinchus	PF00069.20^Pkinase^Protein kinase domain^1-91^E:1.5e-16`PF07714.12^Pkinase_Tyr^Protein tyrosine kinase^2-94^E:9.7e-10	.	.	COG0515^Serine Threonine protein kinase	GO:0016020^cellular_component^membrane`GO:0005524^molecular_function^ATP binding`GO:0008349^molecular_function^MAP kinase kinase kinase kinase activity`GO:0004672^molecular_function^protein kinase activity`GO:0004674^molecular_function^protein serine/threonine kinase activity`GO:0005083^molecular_function^small GTPase regulator activity`GO:0007257^biological_process^activation of JUN kinase activ…	GO:0004672^molecular_function^protein kinase activity`GO:0005524^molecular_function^ATP binding`GO:0006468^biological_process^protein phosphorylation
TR1763|c0_g2	TR1763|c0_g2_i1	M4K1_HUMAN^M4K1_HUMAN^Q:2-325,H:145-252^83.33%ID^E:2e-60^RecName: Full=Mitogen-activated protein kinase kinase kinase kinase 1;^Eukaryota; Metazoa; Chordata; Craniata; Vertebrata; Euteleostomi; Mammalia; Eutheria; Euarchontoglires; Primates; Haplorrhini; Catarrhini; Hominidae; Homo	V9KZ93_CALMI^V9KZ93_CALMI^Q:2-325,H:174-281^92.59%ID^E:3e-68^SubName: Full=Mitogen-activated protein kinase kinase kinase kinase 5-like protein {ECO:0000313|EMBL:AFP04112.1};^Eukaryota; Metazoa; Chordata; Craniata; Vertebrata; Chondrichthyes; Holocephali; Chimaeriformes; Callorhinchidae; Callorhinchus	TR1763|c0_g2_i1|m.724	2-325[+]	M4K1_HUMAN^M4K1_HUMAN^Q:1-108,H:145-252^83.33%ID^E:2e-60^RecName: Full=Mitogen-activated protein kinase kinase kinase kinase 1;^Eukaryota; Metazoa; Chordata; Craniata; Vertebrata; Euteleostomi; Mammalia; Eutheria; Euarchontoglires; Primates; Haplorrhini; Catarrhini; Hominidae; Homo	V9KZ93_CALMI^V9KZ93_CALMI^Q:1-108,H:174-281^92.59%ID^E:2e-68^SubName: Full=Mitogen-activated protein kinase kinase kinase kinase 5-like protein {ECO:0000313|EMBL:AFP04112.1};^Eukaryota; Metazoa; Chordata; Craniata; Vertebrata; Chondrichthyes; Holocephali; Chimaeriformes; Callorhinchidae; Callorhinchus	PF00069.20^Pkinase^Protein kinase domain^1-87^E:1.9e-16`PF07714.12^Pkinase_Tyr^Protein tyrosine kinase^2-93^E:9.2e-10	.	.	COG0515^Serine Threonine protein kinase	GO:0016020^cellular_component^membrane`GO:0005524^molecular_function^ATP binding`GO:0008349^molecular_function^MAP kinase kinase kinase kinase activity`GO:0004672^molecular_function^protein kinase activity`GO:0004674^molecular_function^protein serine/threonine kinase activity`GO:0005083^molecular_function^small GTPase regulator activity`GO:0007257^biological_process^activation of JUN kinase activ…	GO:0004672^molecular_function^protein kinase activity`GO:0005524^molecular_function^ATP binding`GO:0006468^biological_process^protein phosphorylation
TR1769|c0_g1	TR1769|c0_g1_i1	.	W5M2G3_LEPOC^W5M2G3_LEPOC^Q:431-288,H:528-575^56.25%ID^E:1e-06^SubName: Full=Uncharacterized protein {ECO:0000313|Ensembl:ENSLOCP00000002571};^Eukaryota; Metazoa; Chordata; Craniata; Vertebrata; Euteleostomi; Actinopterygii; Neopterygii; Holostei; Semionotiformes; Lepisosteidae; Lepisosteus	.	.	.	.	.	.	.	.	.	.
TR1783|c0_g1	TR1783|c0_g1_i1	SPOP_XENTR^SPOP_XENTR^Q:2-187,H:313-374^98.39%ID^E:1e-35^RecName: Full=Speckle-type POZ protein;^Eukaryota; Metazoa; Chordata; Craniata; Vertebrata; Euteleostomi; Amphibia; Batrachia; Anura; Pipoidea; Pipidae; Xenopodinae; Xenopus; Silurana	I3LP55_PIG^I3LP55_PIG^Q:2-187,H:97-158^96.77%ID^E:1e-35^SubName: Full=Uncharacterized protein {ECO:0000313|Ensembl:ENSSSCP00000025880};^Eukaryota; Metazoa; Chordata; Craniata; Vertebrata; Euteleostomi; Mammalia; Eutheria; Laurasiatheria; Cetartiodactyla; Suina; Suidae; Sus	.	.	.	.	.	.	.	.	GO:0031463^cellular_component^Cul3-RING ubiquitin ligase complex`GO:0016607^cellular_component^nuclear speck`GO:0005634^cellular_component^nucleus`GO:0043161^biological_process^proteasome-mediated ubiquitin-dependent protein catabolic process`GO:0016567^biological_process^protein ubiquitination	.
TR1816|c0_g1	TR1816|c0_g1_i1	ST6B1_MOUSE^ST6B1_MOUSE^Q:96-971,H:15-301^49.66%ID^E:2e-103^RecName: Full=Sulfotransferase 6B1;^Eukaryota; Metazoa; Chordata; Craniata; Vertebrata; Euteleostomi; Mammalia; Eutheria; Euarchontoglires; Glires; Rodentia; Sciurognathi; Muroidea; Muridae; Murinae; Mus; Mus	V9KUA2_CALMI^V9KUA2_CALMI^Q:69-974,H:8-309^64.9%ID^E:1e-146^RecName: Full=Sulfotransferase {ECO:0000256|RuleBase:RU361155};^Eukaryota; Metazoa; Chordata; Craniata; Vertebrata; Chondrichthyes; Holocephali; Chimaeriformes; Callorhinchidae; Callorhinchus	TR1816|c0_g1_i1|m.730	3-980[+]	ST6B1_MOUSE^ST6B1_MOUSE^Q:32-323,H:15-301^49.66%ID^E:5e-104^RecName: Full=Sulfotransferase 6B1;^Eukaryota; Metazoa; Chordata; Craniata; Vertebrata; Euteleostomi; Mammalia; Eutheria; Euarchontoglires; Glires; Rodentia; Sciurognathi; Muroidea; Muridae; Murinae; Mus; Mus	V9KUA2_CALMI^V9KUA2_CALMI^Q:23-324,H:8-309^64.9%ID^E:3e-147^RecName: Full=Sulfotransferase {ECO:0000256|RuleBase:RU361155};^Eukaryota; Metazoa; Chordata; Craniata; Vertebrata; Chondrichthyes; Holocephali; Chimaeriformes; Callorhinchidae; Callorhinchus	PF00685.22^Sulfotransfer_1^Sulfotransferase domain^72-311^E:7.7e-55	.	.	.	GO:0005737^cellular_component^cytoplasm`GO:0008146^molecular_function^sulfotransferase activity	GO:0008146^molecular_function^sulfotransferase activity
TR1816|c0_g2	TR1816|c0_g2_i1	ST6B1_MOUSE^ST6B1_MOUSE^Q:96-971,H:15-301^49.66%ID^E:2e-103^RecName: Full=Sulfotransferase 6B1;^Eukaryota; Metazoa; Chordata; Craniata; Vertebrata; Euteleostomi; Mammalia; Eutheria; Euarchontoglires; Glires; Rodentia; Sciurognathi; Muroidea; Muridae; Murinae; Mus; Mus	V9KUA2_CALMI^V9KUA2_CALMI^Q:69-974,H:8-309^64.9%ID^E:1e-146^RecName: Full=Sulfotransferase {ECO:0000256|RuleBase:RU361155};^Eukaryota; Metazoa; Chordata; Craniata; Vertebrata; Chondrichthyes; Holocephali; Chimaeriformes; Callorhinchidae; Callorhinchus	TR1816|c0_g2_i1|m.731	3-980[+]	ST6B1_MOUSE^ST6B1_MOUSE^Q:32-323,H:15-301^49.66%ID^E:5e-104^RecName: Full=Sulfotransferase 6B1;^Eukaryota; Metazoa; Chordata; Craniata; Vertebrata; Euteleostomi; Mammalia; Eutheria; Euarchontoglires; Glires; Rodentia; Sciurognathi; Muroidea; Muridae; Murinae; Mus; Mus	V9KUA2_CALMI^V9KUA2_CALMI^Q:23-324,H:8-309^64.9%ID^E:3e-147^RecName: Full=Sulfotransferase {ECO:0000256|RuleBase:RU361155};^Eukaryota; Metazoa; Chordata; Craniata; Vertebrata; Chondrichthyes; Holocephali; Chimaeriformes; Callorhinchidae; Callorhinchus	PF00685.22^Sulfotransfer_1^Sulfotransferase domain^72-311^E:7.7e-55	.	.	.	GO:0005737^cellular_component^cytoplasm`GO:0008146^molecular_function^sulfotransferase activity	GO:0008146^molecular_function^sulfotransferase activity
TR1821|c0_g1	TR1821|c0_g1_i1	PWP2A_HUMAN^PWP2A_HUMAN^Q:529-8,H:218-392^61.14%ID^E:3e-58^RecName: Full=PWWP domain-containing protein 2A;^Eukaryota; Metazoa; Chordata; Craniata; Vertebrata; Euteleostomi; Mammalia; Eutheria; Euarchontoglires; Primates; Haplorrhini; Catarrhini; Hominidae; Homo	V9KD46_CALMI^V9KD46_CALMI^Q:529-2,H:75-247^74.72%ID^E:2e-69^SubName: Full=PWWP domain-containing protein 2A {ECO:0000313|EMBL:AFO95820.1};^Eukaryota; Metazoa; Chordata; Craniata; Vertebrata; Chondrichthyes; Holocephali; Chimaeriformes; Callorhinchidae; Callorhinchus	.	.	.	.	.	.	.	NOG73728^	.	.
TR1827|c0_g1	TR1827|c0_g1_i1	.	.	TR1827|c0_g1_i1|m.735	1-213[+]	.	.	.	sigP:1^22^0.502^YES	.	.	.	.
TR1836|c0_g1	TR1836|c0_g1_i1	COE3_MOUSE^COE3_MOUSE^Q:3-302,H:104-203^95%ID^E:2e-68^RecName: Full=Transcription factor COE3;^Eukaryota; Metazoa; Chordata; Craniata; Vertebrata; Euteleostomi; Mammalia; Eutheria; Euarchontoglires; Glires; Rodentia; Sciurognathi; Muroidea; Muridae; Murinae; Mus; Mus	G3IAE0_CRIGR^G3IAE0_CRIGR^Q:3-302,H:49-148^95%ID^E:2e-67^SubName: Full=Transcription factor COE3 {ECO:0000313|EMBL:EGW12200.1};^Eukaryota; Metazoa; Chordata; Craniata; Vertebrata; Euteleostomi; Mammalia; Eutheria; Euarchontoglires; Glires; Rodentia; Sciurognathi; Muroidea; Cricetidae; Cricetinae; Cricetulus	TR1836|c0_g1_i1|m.737	3-302[+]	COE3_MOUSE^COE3_MOUSE^Q:1-100,H:104-203^95%ID^E:2e-68^RecName: Full=Transcription factor COE3;^Eukaryota; Metazoa; Chordata; Craniata; Vertebrata; Euteleostomi; Mammalia; Eutheria; Euarchontoglires; Glires; Rodentia; Sciurognathi; Muroidea; Muridae; Murinae; Mus; Mus	G3IAE0_CRIGR^G3IAE0_CRIGR^Q:1-100,H:49-148^95%ID^E:2e-67^SubName: Full=Transcription factor COE3 {ECO:0000313|EMBL:EGW12200.1};^Eukaryota; Metazoa; Chordata; Craniata; Vertebrata; Euteleostomi; Mammalia; Eutheria; Euarchontoglires; Glires; Rodentia; Sciurognathi; Muroidea; Cricetidae; Cricetinae; Cricetulus	.	.	.	.	GO:0005634^cellular_component^nucleus`GO:0003677^molecular_function^DNA binding`GO:0046872^molecular_function^metal ion binding`GO:0007275^biological_process^multicellular organismal development`GO:0045893^biological_process^positive regulation of transcription, DNA-templated`GO:0006351^biological_process^transcription, DNA-templated	.
TR1853|c0_g1	TR1853|c0_g1_i1	.	H3B3Q3_LATCH^H3B3Q3_LATCH^Q:1-333,H:133-242^56.76%ID^E:6e-28^SubName: Full=Uncharacterized protein {ECO:0000313|Ensembl:ENSLACP00000016524};^Eukaryota; Metazoa; Chordata; Craniata; Vertebrata; Euteleostomi; Coelacanthiformes; Coelacanthidae; Latimeria	TR1853|c0_g1_i1|m.743	1-411[+]	NLRC3_HUMAN^NLRC3_HUMAN^Q:42-111,H:667-734^48.57%ID^E:2e-08^RecName: Full=Protein NLRC3;^Eukaryota; Metazoa; Chordata; Craniata; Vertebrata; Euteleostomi; Mammalia; Eutheria; Euarchontoglires; Primates; Haplorrhini; Catarrhini; Hominidae; Homo`NLRC3_HUMAN^NLRC3_HUMAN^Q:2-127,H:740-862^33.33%ID^E:2e-07^RecName: Full=Protein NLRC3;^Eukaryota; Metazoa; Chordata; Craniata; Vertebrata; Euteleostomi; M…	H3B3Q3_LATCH^H3B3Q3_LATCH^Q:1-111,H:133-242^56.76%ID^E:8e-33^SubName: Full=Uncharacterized protein {ECO:0000313|Ensembl:ENSLACP00000016524};^Eukaryota; Metazoa; Chordata; Craniata; Vertebrata; Euteleostomi; Coelacanthiformes; Coelacanthidae; Latimeria	PF13504.1^LRR_7^Leucine rich repeat^14-27^E:170`PF13504.1^LRR_7^Leucine rich repeat^63-72^E:1600`PF13516.1^LRR_6^Leucine Rich repeat^70-90^E:0.13`PF00560.28^LRR_1^Leucine Rich Repeat^100-113^E:1.2`PF13504.1^LRR_7^Leucine rich repeat^100-112^E:5.6	.	.	NOG69209^	GO:0005737^cellular_component^cytoplasm`GO:0005524^molecular_function^ATP binding`GO:0007249^biological_process^I-kappaB kinase/NF-kappaB signaling`GO:0043124^biological_process^negative regulation of I-kappaB kinase/NF-kappaB signaling`GO:0032088^biological_process^negative regulation of NF-kappaB transcription factor activity`GO:0031396^biological_process^regulation of protein ubiquitination`GO…	GO:0005515^molecular_function^protein binding
TR1853|c0_g2	TR1853|c0_g2_i1	.	H3B3Q3_LATCH^H3B3Q3_LATCH^Q:1-333,H:133-242^56.76%ID^E:8e-28^SubName: Full=Uncharacterized protein {ECO:0000313|Ensembl:ENSLACP00000016524};^Eukaryota; Metazoa; Chordata; Craniata; Vertebrata; Euteleostomi; Coelacanthiformes; Coelacanthidae; Latimeria	TR1853|c0_g2_i1|m.744	1-411[+]	NLRC3_HUMAN^NLRC3_HUMAN^Q:42-111,H:667-734^48.57%ID^E:2e-08^RecName: Full=Protein NLRC3;^Eukaryota; Metazoa; Chordata; Craniata; Vertebrata; Euteleostomi; Mammalia; Eutheria; Euarchontoglires; Primates; Haplorrhini; Catarrhini; Hominidae; Homo`NLRC3_HUMAN^NLRC3_HUMAN^Q:2-127,H:740-862^33.33%ID^E:2e-07^RecName: Full=Protein NLRC3;^Eukaryota; Metazoa; Chordata; Craniata; Vertebrata; Euteleostomi; M…	H3B3Q3_LATCH^H3B3Q3_LATCH^Q:1-111,H:133-242^56.76%ID^E:8e-33^SubName: Full=Uncharacterized protein {ECO:0000313|Ensembl:ENSLACP00000016524};^Eukaryota; Metazoa; Chordata; Craniata; Vertebrata; Euteleostomi; Coelacanthiformes; Coelacanthidae; Latimeria	PF13504.1^LRR_7^Leucine rich repeat^14-27^E:170`PF13504.1^LRR_7^Leucine rich repeat^63-72^E:1600`PF13516.1^LRR_6^Leucine Rich repeat^70-90^E:0.13`PF00560.28^LRR_1^Leucine Rich Repeat^100-113^E:1.2`PF13504.1^LRR_7^Leucine rich repeat^100-112^E:5.6	.	.	NOG69209^	GO:0005737^cellular_component^cytoplasm`GO:0005524^molecular_function^ATP binding`GO:0007249^biological_process^I-kappaB kinase/NF-kappaB signaling`GO:0043124^biological_process^negative regulation of I-kappaB kinase/NF-kappaB signaling`GO:0032088^biological_process^negative regulation of NF-kappaB transcription factor activity`GO:0031396^biological_process^regulation of protein ubiquitination`GO…	GO:0005515^molecular_function^protein binding
TR1857|c0_g1	TR1857|c0_g1_i1	UACA_BOVIN^UACA_BOVIN^Q:459-1160,H:575-818^24.59%ID^E:8e-08^RecName: Full=Uveal autoantigen with coiled-coil domains and ankyrin repeats protein;^Eukaryota; Metazoa; Chordata; Craniata; Vertebrata; Euteleostomi; Mammalia; Eutheria; Laurasiatheria; Cetartiodactyla; Ruminantia; Pecora; Bovidae; Bovinae; Bos	H3AUP5_LATCH^H3AUP5_LATCH^Q:462-983,H:520-697^36.87%ID^E:2e-19^SubName: Full=Uncharacterized protein {ECO:0000313|Ensembl:ENSLACP00000013366};^Eukaryota; Metazoa; Chordata; Craniata; Vertebrata; Euteleostomi; Coelacanthiformes; Coelacanthidae; Latimeria	TR1857|c0_g1_i1|m.745	3-1175[+]	UACA_BOVIN^UACA_BOVIN^Q:1-386,H:410-818^23.68%ID^E:1e-10^RecName: Full=Uveal autoantigen with coiled-coil domains and ankyrin repeats protein;^Eukaryota; Metazoa; Chordata; Craniata; Vertebrata; Euteleostomi; Mammalia; Eutheria; Laurasiatheria; Cetartiodactyla; Ruminantia; Pecora; Bovidae; Bovinae; Bos	H3AUP5_LATCH^H3AUP5_LATCH^Q:32-327,H:400-697^33.01%ID^E:6e-22^SubName: Full=Uncharacterized protein {ECO:0000313|Ensembl:ENSLACP00000013366};^Eukaryota; Metazoa; Chordata; Craniata; Vertebrata; Euteleostomi; Coelacanthiformes; Coelacanthidae; Latimeria	.	.	.	COG0666^Ankyrin Repeat	GO:0005737^cellular_component^cytoplasm`GO:0005856^cellular_component^cytoskeleton`GO:0005634^cellular_component^nucleus	.
TR1858|c0_g1	TR1858|c0_g1_i1	S2544_HUMAN^S2544_HUMAN^Q:2-376,H:190-314^77.6%ID^E:3e-67^RecName: Full=Solute carrier family 25 member 44;^Eukaryota; Metazoa; Chordata; Craniata; Vertebrata; Euteleostomi; Mammalia; Eutheria; Euarchontoglires; Primates; Haplorrhini; Catarrhini; Hominidae; Homo	Q66JC1_XENTR^Q66JC1_XENTR^Q:2-376,H:189-313^81.6%ID^E:1e-69^SubName: Full=MGC79800 protein {ECO:0000313|EMBL:AAH80980.1};^Eukaryota; Metazoa; Chordata; Craniata; Vertebrata; Euteleostomi; Amphibia; Batrachia; Anura; Pipoidea; Pipidae; Xenopodinae; Xenopus; Silurana	TR1858|c0_g1_i1|m.747	2-379[+]	S2544_HUMAN^S2544_HUMAN^Q:1-125,H:190-314^77.6%ID^E:3e-68^RecName: Full=Solute carrier family 25 member 44;^Eukaryota; Metazoa; Chordata; Craniata; Vertebrata; Euteleostomi; Mammalia; Eutheria; Euarchontoglires; Primates; Haplorrhini; Catarrhini; Hominidae; Homo	Q66JC1_XENTR^Q66JC1_XENTR^Q:1-125,H:189-313^81.6%ID^E:1e-70^SubName: Full=MGC79800 protein {ECO:0000313|EMBL:AAH80980.1};^Eukaryota; Metazoa; Chordata; Craniata; Vertebrata; Euteleostomi; Amphibia; Batrachia; Anura; Pipoidea; Pipidae; Xenopodinae; Xenopus; Silurana	PF00153.22^Mito_carr^Mitochondrial carrier protein^33-113^E:5.2e-16	.	.	.	GO:0016021^cellular_component^integral component of membrane`GO:0005743^cellular_component^mitochondrial inner membrane`GO:0055085^biological_process^transmembrane transport	.
TR1861|c0_g1	TR1861|c0_g1_i1	NRIP3_HUMAN^NRIP3_HUMAN^Q:214-696,H:1-155^62.73%ID^E:8e-64^RecName: Full=Nuclear receptor-interacting protein 3;^Eukaryota; Metazoa; Chordata; Craniata; Vertebrata; Euteleostomi; Mammalia; Eutheria; Euarchontoglires; Primates; Haplorrhini; Catarrhini; Hominidae; Homo`NRIP3_HUMAN^NRIP3_HUMAN^Q:671-943,H:147-236^53.85%ID^E:8e-64^RecName: Full=Nuclear receptor-interacting protein 3;^Eukaryota; Metaz…	K7FR03_PELSI^K7FR03_PELSI^Q:214-696,H:1-160^67.7%ID^E:1e-67^SubName: Full=Uncharacterized protein {ECO:0000313|Ensembl:ENSPSIP00000010463};^Eukaryota; Metazoa; Chordata; Craniata; Vertebrata; Euteleostomi; Testudines + Archosauria group; Testudines; Cryptodira; Trionychoidea; Trionychidae; Pelodiscus`K7FR03_PELSI^K7FR03_PELSI^Q:692-943,H:159-242^53.57%ID^E:1e-67^SubName: Full=Uncharacterized prot…	TR1861|c0_g1_i1|m.753	683-952[+]	NRIP3_HUMAN^NRIP3_HUMAN^Q:5-87,H:155-236^57.83%ID^E:7e-24^RecName: Full=Nuclear receptor-interacting protein 3;^Eukaryota; Metazoa; Chordata; Craniata; Vertebrata; Euteleostomi; Mammalia; Eutheria; Euarchontoglires; Primates; Haplorrhini; Catarrhini; Hominidae; Homo	V9LCF4_CALMI^V9LCF4_CALMI^Q:2-86,H:55-140^67.44%ID^E:4e-29^SubName: Full=Nuclear receptor-interacting protein 3-like protein {ECO:0000313|EMBL:AFP10378.1};^Eukaryota; Metazoa; Chordata; Craniata; Vertebrata; Chondrichthyes; Holocephali; Chimaeriformes; Callorhinchidae; Callorhinchus	PF09668.5^Asp_protease^Aspartyl protease^11-59^E:4e-05	.	.	.	GO:0004190^molecular_function^aspartic-type endopeptidase activity	GO:0004190^molecular_function^aspartic-type endopeptidase activity`GO:0006508^biological_process^proteolysis
TR1861|c0_g1	TR1861|c0_g1_i1	NRIP3_HUMAN^NRIP3_HUMAN^Q:214-696,H:1-155^62.73%ID^E:8e-64^RecName: Full=Nuclear receptor-interacting protein 3;^Eukaryota; Metazoa; Chordata; Craniata; Vertebrata; Euteleostomi; Mammalia; Eutheria; Euarchontoglires; Primates; Haplorrhini; Catarrhini; Hominidae; Homo`NRIP3_HUMAN^NRIP3_HUMAN^Q:671-943,H:147-236^53.85%ID^E:8e-64^RecName: Full=Nuclear receptor-interacting protein 3;^Eukaryota; Metaz…	K7FR03_PELSI^K7FR03_PELSI^Q:214-696,H:1-160^67.7%ID^E:1e-67^SubName: Full=Uncharacterized protein {ECO:0000313|Ensembl:ENSPSIP00000010463};^Eukaryota; Metazoa; Chordata; Craniata; Vertebrata; Euteleostomi; Testudines + Archosauria group; Testudines; Cryptodira; Trionychoidea; Trionychidae; Pelodiscus`K7FR03_PELSI^K7FR03_PELSI^Q:692-943,H:159-242^53.57%ID^E:1e-67^SubName: Full=Uncharacterized prot…	TR1861|c0_g1_i1|m.752	214-726[+]	NRIP3_HUMAN^NRIP3_HUMAN^Q:1-161,H:1-155^62.73%ID^E:3e-62^RecName: Full=Nuclear receptor-interacting protein 3;^Eukaryota; Metazoa; Chordata; Craniata; Vertebrata; Euteleostomi; Mammalia; Eutheria; Euarchontoglires; Primates; Haplorrhini; Catarrhini; Hominidae; Homo	W5M6W1_LEPOC^W5M6W1_LEPOC^Q:1-160,H:1-160^66.25%ID^E:3e-69^SubName: Full=Uncharacterized protein {ECO:0000313|Ensembl:ENSLOCP00000004119};^Eukaryota; Metazoa; Chordata; Craniata; Vertebrata; Euteleostomi; Actinopterygii; Neopterygii; Holostei; Semionotiformes; Lepisosteidae; Lepisosteus	.	.	.	.	GO:0004190^molecular_function^aspartic-type endopeptidase activity	.
TR1866|c0_g1	TR1866|c0_g1_i1	.	W4XTM0_STRPU^W4XTM0_STRPU^Q:2-118,H:446-484^41.03%ID^E:5e-06^.^.`W4XTM0_STRPU^W4XTM0_STRPU^Q:180-377,H:504-576^29.33%ID^E:5e-06^.^.`W4XTM0_STRPU^W4XTM0_STRPU^Q:457-669,H:617-693^27.38%ID^E:5e-06^.^.	.	.	.	.	.	.	.	.	.	.
TR1872|c0_g1	TR1872|c0_g1_i1	NWD2_HUMAN^NWD2_HUMAN^Q:2-613,H:517-720^47.8%ID^E:2e-57^RecName: Full=NACHT and WD repeat domain-containing protein 2;^Eukaryota; Metazoa; Chordata; Craniata; Vertebrata; Euteleostomi; Mammalia; Eutheria; Euarchontoglires; Primates; Haplorrhini; Catarrhini; Hominidae; Homo	H3A8Q7_LATCH^H3A8Q7_LATCH^Q:2-610,H:466-668^50.25%ID^E:4e-60^SubName: Full=Uncharacterized protein {ECO:0000313|Ensembl:ENSLACP00000006028};^Eukaryota; Metazoa; Chordata; Craniata; Vertebrata; Euteleostomi; Coelacanthiformes; Coelacanthidae; Latimeria	TR1872|c0_g1_i1|m.761	2-613[+]	NWD2_HUMAN^NWD2_HUMAN^Q:1-204,H:517-720^47.8%ID^E:2e-57^RecName: Full=NACHT and WD repeat domain-containing protein 2;^Eukaryota; Metazoa; Chordata; Craniata; Vertebrata; Euteleostomi; Mammalia; Eutheria; Euarchontoglires; Primates; Haplorrhini; Catarrhini; Hominidae; Homo	H3A8Q7_LATCH^H3A8Q7_LATCH^Q:1-203,H:466-668^50.25%ID^E:3e-60^SubName: Full=Uncharacterized protein {ECO:0000313|Ensembl:ENSLACP00000006028};^Eukaryota; Metazoa; Chordata; Craniata; Vertebrata; Euteleostomi; Coelacanthiformes; Coelacanthidae; Latimeria	.	.	.	COG2319^repeat-containing protein	.	.
TR1884|c0_g2	TR1884|c0_g2_i1	ATS6_HUMAN^ATS6_HUMAN^Q:2-394,H:848-978^63.36%ID^E:5e-54^RecName: Full=A disintegrin and metalloproteinase with thrombospondin motifs 6;^Eukaryota; Metazoa; Chordata; Craniata; Vertebrata; Euteleostomi; Mammalia; Eutheria; Euarchontoglires; Primates; Haplorrhini; Catarrhini; Hominidae; Homo`ATS6_HUMAN^ATS6_HUMAN^Q:5-394,H:908-1037^30.83%ID^E:6e-14^RecName: Full=A disintegrin and metalloproteinase…	G1KY76_ANOCA^G1KY76_ANOCA^Q:2-394,H:37-167^63.36%ID^E:3e-57^SubName: Full=Uncharacterized protein {ECO:0000313|Ensembl:ENSACAP00000020687};^Eukaryota; Metazoa; Chordata; Craniata; Vertebrata; Euteleostomi; Lepidosauria; Squamata; Bifurcata; Unidentata; Episquamata; Toxicofera; Iguania; Iguanidae; Polychrotinae; Anolis`G1KY76_ANOCA^G1KY76_ANOCA^Q:5-394,H:97-226^30.08%ID^E:3e-13^SubName: Full=Uncha…	TR1884|c0_g2_i1|m.764	2-394[+]	ATS6_HUMAN^ATS6_HUMAN^Q:1-131,H:848-978^63.36%ID^E:4e-54^RecName: Full=A disintegrin and metalloproteinase with thrombospondin motifs 6;^Eukaryota; Metazoa; Chordata; Craniata; Vertebrata; Euteleostomi; Mammalia; Eutheria; Euarchontoglires; Primates; Haplorrhini; Catarrhini; Hominidae; Homo`ATS6_HUMAN^ATS6_HUMAN^Q:2-131,H:908-1037^30.83%ID^E:5e-14^RecName: Full=A disintegrin and metalloproteinase…	G1KY76_ANOCA^G1KY76_ANOCA^Q:1-131,H:37-167^63.36%ID^E:3e-57^SubName: Full=Uncharacterized protein {ECO:0000313|Ensembl:ENSACAP00000020687};^Eukaryota; Metazoa; Chordata; Craniata; Vertebrata; Euteleostomi; Lepidosauria; Squamata; Bifurcata; Unidentata; Episquamata; Toxicofera; Iguania; Iguanidae; Polychrotinae; Anolis`G1KY76_ANOCA^G1KY76_ANOCA^Q:2-131,H:97-226^30.08%ID^E:3e-13^SubName: Full=Uncha…	PF00090.14^TSP_1^Thrombospondin type 1 domain^1-52^E:0.063`PF00090.14^TSP_1^Thrombospondin type 1 domain^59-112^E:0.00019	.	.	.	GO:0005578^cellular_component^proteinaceous extracellular matrix`GO:0004222^molecular_function^metalloendopeptidase activity`GO:0008237^molecular_function^metallopeptidase activity`GO:0008270^molecular_function^zinc ion binding	.
TR1888|c0_g1	TR1888|c0_g1_i1	.	.	TR1888|c0_g1_i1|m.766	574-777[+]	.	.	.	sigP:1^15^0.539^YES	.	.	.	.
TR1893|c0_g1	TR1893|c0_g1_i1	DISP1_HUMAN^DISP1_HUMAN^Q:58-636,H:180-372^84.97%ID^E:9e-115^RecName: Full=Protein dispatched homolog 1;^Eukaryota; Metazoa; Chordata; Craniata; Vertebrata; Euteleostomi; Mammalia; Eutheria; Euarchontoglires; Primates; Haplorrhini; Catarrhini; Hominidae; Homo	H3B3I8_LATCH^H3B3I8_LATCH^Q:58-636,H:179-376^88.38%ID^E:2e-117^SubName: Full=Uncharacterized protein {ECO:0000313|Ensembl:ENSLACP00000016459};^Eukaryota; Metazoa; Chordata; Craniata; Vertebrata; Euteleostomi; Coelacanthiformes; Coelacanthidae; Latimeria	TR1893|c0_g1_i1|m.767	238-636[+]	DISP1_HUMAN^DISP1_HUMAN^Q:1-133,H:240-372^83.46%ID^E:7e-75^RecName: Full=Protein dispatched homolog 1;^Eukaryota; Metazoa; Chordata; Craniata; Vertebrata; Euteleostomi; Mammalia; Eutheria; Euarchontoglires; Primates; Haplorrhini; Catarrhini; Hominidae; Homo	H3B3I8_LATCH^H3B3I8_LATCH^Q:1-133,H:239-376^85.51%ID^E:7e-76^SubName: Full=Uncharacterized protein {ECO:0000313|Ensembl:ENSLACP00000016459};^Eukaryota; Metazoa; Chordata; Craniata; Vertebrata; Euteleostomi; Coelacanthiformes; Coelacanthidae; Latimeria	.	.	.	.	GO:0016323^cellular_component^basolateral plasma membrane`GO:0016021^cellular_component^integral component of membrane`GO:0008158^molecular_function^hedgehog receptor activity`GO:0015197^molecular_function^peptide transporter activity`GO:0007368^biological_process^determination of left/right symmetry`GO:0060539^biological_process^diaphragm development`GO:0009953^biological_process^dorsal/ventral …	.
TR1893|c0_g2	TR1893|c0_g2_i1	DISP1_HUMAN^DISP1_HUMAN^Q:32-610,H:180-372^84.97%ID^E:3e-115^RecName: Full=Protein dispatched homolog 1;^Eukaryota; Metazoa; Chordata; Craniata; Vertebrata; Euteleostomi; Mammalia; Eutheria; Euarchontoglires; Primates; Haplorrhini; Catarrhini; Hominidae; Homo	H3B3I8_LATCH^H3B3I8_LATCH^Q:32-610,H:179-376^88.38%ID^E:4e-118^SubName: Full=Uncharacterized protein {ECO:0000313|Ensembl:ENSLACP00000016459};^Eukaryota; Metazoa; Chordata; Craniata; Vertebrata; Euteleostomi; Coelacanthiformes; Coelacanthidae; Latimeria	TR1893|c0_g2_i1|m.769	2-610[+]	DISP1_HUMAN^DISP1_HUMAN^Q:1-203,H:170-372^83.74%ID^E:1e-120^RecName: Full=Protein dispatched homolog 1;^Eukaryota; Metazoa; Chordata; Craniata; Vertebrata; Euteleostomi; Mammalia; Eutheria; Euarchontoglires; Primates; Haplorrhini; Catarrhini; Hominidae; Homo	H3B3I8_LATCH^H3B3I8_LATCH^Q:1-203,H:169-376^87.5%ID^E:2e-123^SubName: Full=Uncharacterized protein {ECO:0000313|Ensembl:ENSLACP00000016459};^Eukaryota; Metazoa; Chordata; Craniata; Vertebrata; Euteleostomi; Coelacanthiformes; Coelacanthidae; Latimeria	.	.	ExpAA=22.79^PredHel=1^Topology=i20-42o	.	GO:0016323^cellular_component^basolateral plasma membrane`GO:0016021^cellular_component^integral component of membrane`GO:0008158^molecular_function^hedgehog receptor activity`GO:0015197^molecular_function^peptide transporter activity`GO:0007368^biological_process^determination of left/right symmetry`GO:0060539^biological_process^diaphragm development`GO:0009953^biological_process^dorsal/ventral …	.
TR1901|c0_g1	TR1901|c0_g1_i1	.	.	TR1901|c0_g1_i1|m.773	3-329[+]	.	.	.	sigP:1^28^0.545^YES	.	.	.	.
TR1910|c0_g1	TR1910|c0_g1_i1	CDV3_HUMAN^CDV3_HUMAN^Q:235-2,H:135-214^58.02%ID^E:8e-19^RecName: Full=Protein CDV3 homolog;^Eukaryota; Metazoa; Chordata; Craniata; Vertebrata; Euteleostomi; Mammalia; Eutheria; Euarchontoglires; Primates; Haplorrhini; Catarrhini; Hominidae; Homo	V9KJ68_CALMI^V9KJ68_CALMI^Q:328-2,H:83-191^83.49%ID^E:5e-29^SubName: Full=Protein CDV3-like protein {ECO:0000313|EMBL:AFO97983.1};^Eukaryota; Metazoa; Chordata; Craniata; Vertebrata; Chondrichthyes; Holocephali; Chimaeriformes; Callorhinchidae; Callorhinchus	.	.	.	.	.	.	.	NOG74324^Transcriptional regulator	GO:0005737^cellular_component^cytoplasm`GO:0005730^cellular_component^nucleolus`GO:0008283^biological_process^cell proliferation	.
TR1924|c0_g2	TR1924|c0_g2_i1	GBRB4_CHICK^GBRB4_CHICK^Q:1-81,H:54-80^88.89%ID^E:1e-08^RecName: Full=Gamma-aminobutyric acid receptor subunit beta-4;^Eukaryota; Metazoa; Chordata; Craniata; Vertebrata; Euteleostomi; Testudines + Archosauria group; Archosauria; Dinosauria; Saurischia; Theropoda; Coelurosauria; Aves; Neognathae; Galloanserae; Galliformes; Phasianidae; Phasianinae; Gallus	R0LS59_ANAPL^R0LS59_ANAPL^Q:1-81,H:28-54^88.89%ID^E:5e-07^SubName: Full=Gamma-aminobutyric acid receptor subunit beta-4 {ECO:0000313|EMBL:EOB08569.1};^Eukaryota; Metazoa; Chordata; Craniata; Vertebrata; Euteleostomi; Testudines + Archosauria group; Archosauria; Dinosauria; Saurischia; Theropoda; Coelurosauria; Aves; Neognathae; Galloanserae; Anseriformes; Anatidae; Anas	TR1924|c0_g2_i1|m.785	1-243[+]	GBRB4_CHICK^GBRB4_CHICK^Q:1-27,H:54-80^88.89%ID^E:2e-08^RecName: Full=Gamma-aminobutyric acid receptor subunit beta-4;^Eukaryota; Metazoa; Chordata; Craniata; Vertebrata; Euteleostomi; Testudines + Archosauria group; Archosauria; Dinosauria; Saurischia; Theropoda; Coelurosauria; Aves; Neognathae; Galloanserae; Galliformes; Phasianidae; Phasianinae; Gallus	R0LS59_ANAPL^R0LS59_ANAPL^Q:1-27,H:28-54^88.89%ID^E:2e-07^SubName: Full=Gamma-aminobutyric acid receptor subunit beta-4 {ECO:0000313|EMBL:EOB08569.1};^Eukaryota; Metazoa; Chordata; Craniata; Vertebrata; Euteleostomi; Testudines + Archosauria group; Archosauria; Dinosauria; Saurischia; Theropoda; Coelurosauria; Aves; Neognathae; Galloanserae; Anseriformes; Anatidae; Anas	.	.	.	NOG77438^Succinate dehydrogenase hydrophobic membrane anchor protein	GO:0030054^cellular_component^cell junction`GO:0034707^cellular_component^chloride channel complex`GO:0045211^cellular_component^postsynaptic membrane`GO:0005254^molecular_function^chloride channel activity`GO:0005230^molecular_function^extracellular ligand-gated ion channel activity`GO:0004890^molecular_function^GABA-A receptor activity	.
TR1936|c0_g1	TR1936|c0_g1_i1	LYOX_CHICK^LYOX_CHICK^Q:147-278,H:26-69^59.09%ID^E:3e-08^RecName: Full=Protein-lysine 6-oxidase;^Eukaryota; Metazoa; Chordata; Craniata; Vertebrata; Euteleostomi; Testudines + Archosauria group; Archosauria; Dinosauria; Saurischia; Theropoda; Coelurosauria; Aves; Neognathae; Galloanserae; Galliformes; Phasianidae; Phasianinae; Gallus	H3A4X7_LATCH^H3A4X7_LATCH^Q:84-257,H:8-66^50.85%ID^E:4e-10^SubName: Full=Uncharacterized protein {ECO:0000313|Ensembl:ENSLACP00000004698};^Eukaryota; Metazoa; Chordata; Craniata; Vertebrata; Euteleostomi; Coelacanthiformes; Coelacanthidae; Latimeria	.	.	.	.	.	.	.	.	GO:0005615^cellular_component^extracellular space`GO:0005507^molecular_function^copper ion binding`GO:0004720^molecular_function^protein-lysine 6-oxidase activity	.
TR1938|c0_g1	TR1938|c0_g1_i1	A33_PLEWA^A33_PLEWA^Q:2-712,H:239-480^36.78%ID^E:3e-45^RecName: Full=Zinc-binding protein A33;^Eukaryota; Metazoa; Chordata; Craniata; Vertebrata; Euteleostomi; Amphibia; Batrachia; Caudata; Salamandroidea; Salamandridae; Pleurodelinae; Pleurodeles	V9KRX2_CALMI^V9KRX2_CALMI^Q:2-712,H:93-329^50.84%ID^E:6e-74^SubName: Full=Nuclear factor 7, ovary {ECO:0000313|EMBL:AFP00891.1};^Eukaryota; Metazoa; Chordata; Craniata; Vertebrata; Chondrichthyes; Holocephali; Chimaeriformes; Callorhinchidae; Callorhinchus	TR1938|c0_g1_i1|m.787	2-712[+]	A33_PLEWA^A33_PLEWA^Q:1-237,H:239-480^36.78%ID^E:2e-45^RecName: Full=Zinc-binding protein A33;^Eukaryota; Metazoa; Chordata; Craniata; Vertebrata; Euteleostomi; Amphibia; Batrachia; Caudata; Salamandroidea; Salamandridae; Pleurodelinae; Pleurodeles	V9KRX2_CALMI^V9KRX2_CALMI^Q:1-237,H:93-329^50.84%ID^E:5e-74^SubName: Full=Nuclear factor 7, ovary {ECO:0000313|EMBL:AFP00891.1};^Eukaryota; Metazoa; Chordata; Craniata; Vertebrata; Chondrichthyes; Holocephali; Chimaeriformes; Callorhinchidae; Callorhinchus	PF00643.19^zf-B_box^B-box zinc finger^1-37^E:1.2e-07`PF13765.1^PRY^SPRY-associated domain^206-236^E:7.3e-13	.	.	.	GO:0005694^cellular_component^chromosome`GO:0005634^cellular_component^nucleus`GO:0003723^molecular_function^RNA binding`GO:0008270^molecular_function^zinc ion binding`GO:0007275^biological_process^multicellular organismal development	GO:0008270^molecular_function^zinc ion binding`GO:0005622^cellular_component^intracellular
TR1962|c0_g2	TR1962|c0_g2_i1	.	A7SEE2_NEMVE^A7SEE2_NEMVE^Q:336-151,H:80-146^47.76%ID^E:4e-06^SubName: Full=Predicted protein {ECO:0000313|EMBL:EDO37934.1};^Eukaryota; Metazoa; Cnidaria; Anthozoa; Hexacorallia; Actiniaria; Edwardsiidae; Nematostella`A7SEE2_NEMVE^A7SEE2_NEMVE^Q:336-151,H:47-113^47.76%ID^E:9e-06^SubName: Full=Predicted protein {ECO:0000313|EMBL:EDO37934.1};^Eukaryota; Metazoa; Cnidaria; Anthozoa; Hexacorallia; Ac…	.	.	.	.	.	.	.	.	.	.
TR1964|c0_g1	TR1964|c0_g1_i1	.	.	TR1964|c0_g1_i1|m.803	3-479[+]	.	.	.	.	ExpAA=47.62^PredHel=2^Topology=i26-48o111-133i	.	.	.
TR1999|c0_g1	TR1999|c0_g1_i1	MYH4_HUMAN^MYH4_HUMAN^Q:5-445,H:226-372^87.76%ID^E:9e-86^RecName: Full=Myosin-4;^Eukaryota; Metazoa; Chordata; Craniata; Vertebrata; Euteleostomi; Mammalia; Eutheria; Euarchontoglires; Primates; Haplorrhini; Catarrhini; Hominidae; Homo	Q5XGB3_XENTR^Q5XGB3_XENTR^Q:2-445,H:224-371^91.22%ID^E:8e-89^SubName: Full=Myh1-prov protein {ECO:0000313|EMBL:AAH84529.1};^Eukaryota; Metazoa; Chordata; Craniata; Vertebrata; Euteleostomi; Amphibia; Batrachia; Anura; Pipoidea; Pipidae; Xenopodinae; Xenopus; Silurana	TR1999|c0_g1_i1|m.811	2-445[+]	MYH4_HUMAN^MYH4_HUMAN^Q:2-148,H:226-372^87.76%ID^E:8e-86^RecName: Full=Myosin-4;^Eukaryota; Metazoa; Chordata; Craniata; Vertebrata; Euteleostomi; Mammalia; Eutheria; Euarchontoglires; Primates; Haplorrhini; Catarrhini; Hominidae; Homo	Q5XGB3_XENTR^Q5XGB3_XENTR^Q:1-148,H:224-371^91.22%ID^E:7e-89^SubName: Full=Myh1-prov protein {ECO:0000313|EMBL:AAH84529.1};^Eukaryota; Metazoa; Chordata; Craniata; Vertebrata; Euteleostomi; Amphibia; Batrachia; Anura; Pipoidea; Pipidae; Xenopodinae; Xenopus; Silurana	PF00063.16^Myosin_head^Myosin head (motor domain)^1-147^E:9.1e-53	.	.	COG5022^myosin heavy chain	GO:0005859^cellular_component^muscle myosin complex`GO:0030016^cellular_component^myofibril`GO:0032982^cellular_component^myosin filament`GO:0030017^cellular_component^sarcomere`GO:0005524^molecular_function^ATP binding`GO:0003725^molecular_function^double-stranded RNA binding`GO:0000146^molecular_function^microfilament motor activity`GO:0030048^biological_process^actin filament-based movement`GO…	GO:0003774^molecular_function^motor activity`GO:0005524^molecular_function^ATP binding`GO:0016459^cellular_component^myosin complex
TR2004|c0_g1	TR2004|c0_g1_i1	DOK1_HUMAN^DOK1_HUMAN^Q:252-992,H:1-254^47.86%ID^E:2e-75^RecName: Full=Docking protein 1;^Eukaryota; Metazoa; Chordata; Craniata; Vertebrata; Euteleostomi; Mammalia; Eutheria; Euarchontoglires; Primates; Haplorrhini; Catarrhini; Hominidae; Homo	V9LAV3_CALMI^V9LAV3_CALMI^Q:252-1031,H:1-260^78.63%ID^E:4e-142^SubName: Full=Docking protein 1 {ECO:0000313|EMBL:AFP09272.1};^Eukaryota; Metazoa; Chordata; Craniata; Vertebrata; Chondrichthyes; Holocephali; Chimaeriformes; Callorhinchidae; Callorhinchus	TR2004|c0_g1_i1|m.817	252-1034[+]	DOK1_HUMAN^DOK1_HUMAN^Q:1-247,H:1-254^47.86%ID^E:1e-76^RecName: Full=Docking protein 1;^Eukaryota; Metazoa; Chordata; Craniata; Vertebrata; Euteleostomi; Mammalia; Eutheria; Euarchontoglires; Primates; Haplorrhini; Catarrhini; Hominidae; Homo	V9LAV3_CALMI^V9LAV3_CALMI^Q:1-260,H:1-260^78.63%ID^E:9e-144^SubName: Full=Docking protein 1 {ECO:0000313|EMBL:AFP09272.1};^Eukaryota; Metazoa; Chordata; Craniata; Vertebrata; Chondrichthyes; Holocephali; Chimaeriformes; Callorhinchidae; Callorhinchus	PF00169.24^PH^PH domain^5-114^E:3.3e-08`PF02174.12^IRS^PTB domain (IRS-1 type)^149-246^E:5.4e-37	.	.	.	GO:0005737^cellular_component^cytoplasm`GO:0005829^cellular_component^cytosol`GO:0005634^cellular_component^nucleus`GO:0048471^cellular_component^perinuclear region of cytoplasm`GO:0005057^molecular_function^receptor signaling protein activity`GO:0007166^biological_process^cell surface receptor signaling pathway`GO:0008286^biological_process^insulin receptor signaling pathway`GO:0007265^biologica…	GO:0005158^molecular_function^insulin receptor binding
TR2005|c0_g2	TR2005|c0_g2_i1	CO4A2_ASCSU^CO4A2_ASCSU^Q:61-408,H:1232-1342^44.53%ID^E:1e-05^RecName: Full=Collagen alpha-2(IV) chain;^Eukaryota; Metazoa; Ecdysozoa; Nematoda; Chromadorea; Ascaridida; Ascaridoidea; Ascarididae; Ascaris	K7F944_PELSI^K7F944_PELSI^Q:55-408,H:925-1061^43.57%ID^E:3e-07^SubName: Full=Uncharacterized protein {ECO:0000313|Ensembl:ENSPSIP00000004554};^Eukaryota; Metazoa; Chordata; Craniata; Vertebrata; Euteleostomi; Testudines + Archosauria group; Testudines; Cryptodira; Trionychoidea; Trionychidae; Pelodiscus	TR2005|c0_g2_i1|m.822	2-412[+]	.	.	.	.	.	.	.	.
TR2009|c0_g1	TR2009|c0_g1_i1	SYCP2_HUMAN^SYCP2_HUMAN^Q:55-402,H:9-125^45.3%ID^E:6e-24^RecName: Full=Synaptonemal complex protein 2;^Eukaryota; Metazoa; Chordata; Craniata; Vertebrata; Euteleostomi; Mammalia; Eutheria; Euarchontoglires; Primates; Haplorrhini; Catarrhini; Hominidae; Homo	V9K7P5_CALMI^V9K7P5_CALMI^Q:34-405,H:1-124^79.03%ID^E:4e-59^SubName: Full=Synaptonemal complex protein 2 {ECO:0000313|EMBL:AFO94093.1};^Eukaryota; Metazoa; Chordata; Craniata; Vertebrata; Chondrichthyes; Holocephali; Chimaeriformes; Callorhinchidae; Callorhinchus	TR2009|c0_g1_i1|m.824	1-405[+]	SYCP2_HUMAN^SYCP2_HUMAN^Q:19-134,H:9-125^45.3%ID^E:6e-24^RecName: Full=Synaptonemal complex protein 2;^Eukaryota; Metazoa; Chordata; Craniata; Vertebrata; Euteleostomi; Mammalia; Eutheria; Euarchontoglires; Primates; Haplorrhini; Catarrhini; Hominidae; Homo	V9K7P5_CALMI^V9K7P5_CALMI^Q:12-135,H:1-124^79.03%ID^E:4e-59^SubName: Full=Synaptonemal complex protein 2 {ECO:0000313|EMBL:AFO94093.1};^Eukaryota; Metazoa; Chordata; Craniata; Vertebrata; Chondrichthyes; Holocephali; Chimaeriformes; Callorhinchidae; Callorhinchus	.	.	.	.	GO:0000800^cellular_component^lateral element`GO:0005634^cellular_component^nucleus`GO:0000795^cellular_component^synaptonemal complex`GO:0003677^molecular_function^DNA binding`GO:0007143^biological_process^female meiotic division`GO:0009566^biological_process^fertilization`GO:0048808^biological_process^male genitalia morphogenesis`GO:0007140^biological_process^male meiosis`GO:0043066^biological_…	.
TR2014|c0_g1	TR2014|c0_g1_i1	DNM3B_HUMAN^DNM3B_HUMAN^Q:21-299,H:218-310^67.74%ID^E:2e-40^RecName: Full=DNA (cytosine-5)-methyltransferase 3B;^Eukaryota; Metazoa; Chordata; Craniata; Vertebrata; Euteleostomi; Mammalia; Eutheria; Euarchontoglires; Primates; Haplorrhini; Catarrhini; Hominidae; Homo`DNM3B_HUMAN^DNM3B_HUMAN^Q:288-557,H:218-307^70%ID^E:3e-40^RecName: Full=DNA (cytosine-5)-methyltransferase 3B;^Eukaryota; Metazoa; …	V9KXW9_CALMI^V9KXW9_CALMI^Q:198-557,H:153-276^65.32%ID^E:8e-50^SubName: Full=DNA (Cytosine-5)-methyltransferase 3B {ECO:0000313|EMBL:AFP03525.1};^Eukaryota; Metazoa; Chordata; Craniata; Vertebrata; Chondrichthyes; Holocephali; Chimaeriformes; Callorhinchidae; Callorhinchus`V9KXW9_CALMI^V9KXW9_CALMI^Q:21-290,H:187-276^84.44%ID^E:2e-48^SubName: Full=DNA (Cytosine-5)-methyltransferase 3B {ECO:000031…	TR2014|c0_g1_i1|m.826	3-557[+]	DNM3B_HUMAN^DNM3B_HUMAN^Q:7-99,H:218-310^67.74%ID^E:2e-40^RecName: Full=DNA (cytosine-5)-methyltransferase 3B;^Eukaryota; Metazoa; Chordata; Craniata; Vertebrata; Euteleostomi; Mammalia; Eutheria; Euarchontoglires; Primates; Haplorrhini; Catarrhini; Hominidae; Homo`DNM3B_HUMAN^DNM3B_HUMAN^Q:96-185,H:218-307^70%ID^E:3e-40^RecName: Full=DNA (cytosine-5)-methyltransferase 3B;^Eukaryota; Metazoa; Cho…	V9KXW9_CALMI^V9KXW9_CALMI^Q:66-185,H:153-276^65.32%ID^E:7e-50^SubName: Full=DNA (Cytosine-5)-methyltransferase 3B {ECO:0000313|EMBL:AFP03525.1};^Eukaryota; Metazoa; Chordata; Craniata; Vertebrata; Chondrichthyes; Holocephali; Chimaeriformes; Callorhinchidae; Callorhinchus`V9KXW9_CALMI^V9KXW9_CALMI^Q:7-96,H:187-276^84.44%ID^E:1e-48^SubName: Full=DNA (Cytosine-5)-methyltransferase 3B {ECO:0000313|E…	PF00855.12^PWWP^PWWP domain^13-96^E:6.5e-18`PF00855.12^PWWP^PWWP domain^102-185^E:8.3e-18	.	.	NOG70699^Efflux transporter rnd family, mfp subunit	GO:0000775^cellular_component^chromosome, centromeric region`GO:0005737^cellular_component^cytoplasm`GO:0043231^cellular_component^intracellular membrane-bounded organelle`GO:0005720^cellular_component^nuclear heterochromatin`GO:0005634^cellular_component^nucleus`GO:0003886^molecular_function^DNA (cytosine-5-)-methyltransferase activity`GO:0051718^molecular_function^DNA (cytosine-5-)-methyltransf…	.
TR2014|c0_g2	TR2014|c0_g2_i1	DNM3B_HUMAN^DNM3B_HUMAN^Q:21-434,H:218-354^63.04%ID^E:2e-56^RecName: Full=DNA (cytosine-5)-methyltransferase 3B;^Eukaryota; Metazoa; Chordata; Craniata; Vertebrata; Euteleostomi; Mammalia; Eutheria; Euarchontoglires; Primates; Haplorrhini; Catarrhini; Hominidae; Homo	V9KXW9_CALMI^V9KXW9_CALMI^Q:21-491,H:187-343^77.71%ID^E:2e-87^SubName: Full=DNA (Cytosine-5)-methyltransferase 3B {ECO:0000313|EMBL:AFP03525.1};^Eukaryota; Metazoa; Chordata; Craniata; Vertebrata; Chondrichthyes; Holocephali; Chimaeriformes; Callorhinchidae; Callorhinchus	TR2014|c0_g2_i1|m.827	3-530[+]	DNM3B_HUMAN^DNM3B_HUMAN^Q:7-176,H:218-408^49.21%ID^E:4e-56^RecName: Full=DNA (cytosine-5)-methyltransferase 3B;^Eukaryota; Metazoa; Chordata; Craniata; Vertebrata; Euteleostomi; Mammalia; Eutheria; Euarchontoglires; Primates; Haplorrhini; Catarrhini; Hominidae; Homo	V9KXW9_CALMI^V9KXW9_CALMI^Q:7-176,H:187-356^77.65%ID^E:6e-95^SubName: Full=DNA (Cytosine-5)-methyltransferase 3B {ECO:0000313|EMBL:AFP03525.1};^Eukaryota; Metazoa; Chordata; Craniata; Vertebrata; Chondrichthyes; Holocephali; Chimaeriformes; Callorhinchidae; Callorhinchus	PF00855.12^PWWP^PWWP domain^13-96^E:4.7e-18	.	.	NOG70699^Efflux transporter rnd family, mfp subunit	GO:0000775^cellular_component^chromosome, centromeric region`GO:0005737^cellular_component^cytoplasm`GO:0043231^cellular_component^intracellular membrane-bounded organelle`GO:0005720^cellular_component^nuclear heterochromatin`GO:0005634^cellular_component^nucleus`GO:0003886^molecular_function^DNA (cytosine-5-)-methyltransferase activity`GO:0051718^molecular_function^DNA (cytosine-5-)-methyltransf…	.
TR2021|c0_g1	TR2021|c0_g1_i1	RNF4_HUMAN^RNF4_HUMAN^Q:280-702,H:1-136^37.93%ID^E:2e-09^RecName: Full=E3 ubiquitin-protein ligase RNF4;^Eukaryota; Metazoa; Chordata; Craniata; Vertebrata; Euteleostomi; Mammalia; Eutheria; Euarchontoglires; Primates; Haplorrhini; Catarrhini; Hominidae; Homo`RNF4_HUMAN^RNF4_HUMAN^Q:956-1372,H:1-134^38.46%ID^E:4e-09^RecName: Full=E3 ubiquitin-protein ligase RNF4;^Eukaryota; Metazoa; Chordata; Cra…	V9KPA6_CALMI^V9KPA6_CALMI^Q:280-609,H:1-110^74.77%ID^E:2e-28^SubName: Full=Ring finger protein 4 {ECO:0000313|EMBL:AFP00487.1};^Eukaryota; Metazoa; Chordata; Craniata; Vertebrata; Chondrichthyes; Holocephali; Chimaeriformes; Callorhinchidae; Callorhinchus`V9KPA6_CALMI^V9KPA6_CALMI^Q:956-1285,H:1-110^72.97%ID^E:5e-28^SubName: Full=Ring finger protein 4 {ECO:0000313|EMBL:AFP00487.1};^Eukaryota; Met…	TR2021|c0_g1_i1|m.831	956-1375[+]	RNF4_HUMAN^RNF4_HUMAN^Q:1-139,H:1-134^39.31%ID^E:4e-13^RecName: Full=E3 ubiquitin-protein ligase RNF4;^Eukaryota; Metazoa; Chordata; Craniata; Vertebrata; Euteleostomi; Mammalia; Eutheria; Euarchontoglires; Primates; Haplorrhini; Catarrhini; Hominidae; Homo	V9KPA6_CALMI^V9KPA6_CALMI^Q:1-116,H:1-116^70.94%ID^E:2e-37^SubName: Full=Ring finger protein 4 {ECO:0000313|EMBL:AFP00487.1};^Eukaryota; Metazoa; Chordata; Craniata; Vertebrata; Chondrichthyes; Holocephali; Chimaeriformes; Callorhinchidae; Callorhinchus	.	.	.	.	GO:0005737^cellular_component^cytoplasm`GO:0005634^cellular_component^nucleus`GO:0016605^cellular_component^PML body`GO:0050681^molecular_function^androgen receptor binding`GO:0003677^molecular_function^DNA binding`GO:0016874^molecular_function^ligase activity`GO:0031491^molecular_function^nucleosome binding`GO:0003700^molecular_function^sequence-specific DNA binding transcription factor activity…	.
TR2021|c0_g1	TR2021|c0_g1_i1	RNF4_HUMAN^RNF4_HUMAN^Q:280-702,H:1-136^37.93%ID^E:2e-09^RecName: Full=E3 ubiquitin-protein ligase RNF4;^Eukaryota; Metazoa; Chordata; Craniata; Vertebrata; Euteleostomi; Mammalia; Eutheria; Euarchontoglires; Primates; Haplorrhini; Catarrhini; Hominidae; Homo`RNF4_HUMAN^RNF4_HUMAN^Q:956-1372,H:1-134^38.46%ID^E:4e-09^RecName: Full=E3 ubiquitin-protein ligase RNF4;^Eukaryota; Metazoa; Chordata; Cra…	V9KPA6_CALMI^V9KPA6_CALMI^Q:280-609,H:1-110^74.77%ID^E:2e-28^SubName: Full=Ring finger protein 4 {ECO:0000313|EMBL:AFP00487.1};^Eukaryota; Metazoa; Chordata; Craniata; Vertebrata; Chondrichthyes; Holocephali; Chimaeriformes; Callorhinchidae; Callorhinchus`V9KPA6_CALMI^V9KPA6_CALMI^Q:956-1285,H:1-110^72.97%ID^E:5e-28^SubName: Full=Ring finger protein 4 {ECO:0000313|EMBL:AFP00487.1};^Eukaryota; Met…	TR2021|c0_g1_i1|m.830	280-732[+]	RNF4_HUMAN^RNF4_HUMAN^Q:1-141,H:1-136^38.78%ID^E:2e-13^RecName: Full=E3 ubiquitin-protein ligase RNF4;^Eukaryota; Metazoa; Chordata; Craniata; Vertebrata; Euteleostomi; Mammalia; Eutheria; Euarchontoglires; Primates; Haplorrhini; Catarrhini; Hominidae; Homo	V9KPA6_CALMI^V9KPA6_CALMI^Q:1-110,H:1-110^74.77%ID^E:5e-37^SubName: Full=Ring finger protein 4 {ECO:0000313|EMBL:AFP00487.1};^Eukaryota; Metazoa; Chordata; Craniata; Vertebrata; Chondrichthyes; Holocephali; Chimaeriformes; Callorhinchidae; Callorhinchus	.	.	.	.	GO:0005737^cellular_component^cytoplasm`GO:0005634^cellular_component^nucleus`GO:0016605^cellular_component^PML body`GO:0050681^molecular_function^androgen receptor binding`GO:0003677^molecular_function^DNA binding`GO:0016874^molecular_function^ligase activity`GO:0031491^molecular_function^nucleosome binding`GO:0003700^molecular_function^sequence-specific DNA binding transcription factor activity…	.
TR2021|c0_g2	TR2021|c0_g2_i1	RNF4_HUMAN^RNF4_HUMAN^Q:399-815,H:1-134^38.46%ID^E:1e-09^RecName: Full=E3 ubiquitin-protein ligase RNF4;^Eukaryota; Metazoa; Chordata; Craniata; Vertebrata; Euteleostomi; Mammalia; Eutheria; Euarchontoglires; Primates; Haplorrhini; Catarrhini; Hominidae; Homo	V9KPA6_CALMI^V9KPA6_CALMI^Q:399-728,H:1-110^72.97%ID^E:5e-29^SubName: Full=Ring finger protein 4 {ECO:0000313|EMBL:AFP00487.1};^Eukaryota; Metazoa; Chordata; Craniata; Vertebrata; Chondrichthyes; Holocephali; Chimaeriformes; Callorhinchidae; Callorhinchus	TR2021|c0_g2_i1|m.832	399-818[+]	RNF4_HUMAN^RNF4_HUMAN^Q:1-139,H:1-134^39.31%ID^E:4e-13^RecName: Full=E3 ubiquitin-protein ligase RNF4;^Eukaryota; Metazoa; Chordata; Craniata; Vertebrata; Euteleostomi; Mammalia; Eutheria; Euarchontoglires; Primates; Haplorrhini; Catarrhini; Hominidae; Homo	V9KPA6_CALMI^V9KPA6_CALMI^Q:1-116,H:1-116^70.94%ID^E:2e-37^SubName: Full=Ring finger protein 4 {ECO:0000313|EMBL:AFP00487.1};^Eukaryota; Metazoa; Chordata; Craniata; Vertebrata; Chondrichthyes; Holocephali; Chimaeriformes; Callorhinchidae; Callorhinchus	.	.	.	.	GO:0005737^cellular_component^cytoplasm`GO:0005634^cellular_component^nucleus`GO:0016605^cellular_component^PML body`GO:0050681^molecular_function^androgen receptor binding`GO:0003677^molecular_function^DNA binding`GO:0016874^molecular_function^ligase activity`GO:0031491^molecular_function^nucleosome binding`GO:0003700^molecular_function^sequence-specific DNA binding transcription factor activity…	.
TR2056|c0_g1	TR2056|c0_g1_i1	PLCH2_HUMAN^PLCH2_HUMAN^Q:3-320,H:661-766^82.08%ID^E:1e-54^RecName: Full=1-phosphatidylinositol 4,5-bisphosphate phosphodiesterase eta-2;^Eukaryota; Metazoa; Chordata; Craniata; Vertebrata; Euteleostomi; Mammalia; Eutheria; Euarchontoglires; Primates; Haplorrhini; Catarrhini; Hominidae; Homo	F7A6X1_ORNAN^F7A6X1_ORNAN^Q:3-320,H:79-184^80.19%ID^E:2e-56^RecName: Full=Phosphoinositide phospholipase C {ECO:0000256|RuleBase:RU361133};^Eukaryota; Metazoa; Chordata; Craniata; Vertebrata; Euteleostomi; Mammalia; Monotremata; Ornithorhynchidae; Ornithorhynchus	TR2056|c0_g1_i1|m.844	3-320[+]	PLCH2_HUMAN^PLCH2_HUMAN^Q:1-106,H:661-766^82.08%ID^E:1e-54^RecName: Full=1-phosphatidylinositol 4,5-bisphosphate phosphodiesterase eta-2;^Eukaryota; Metazoa; Chordata; Craniata; Vertebrata; Euteleostomi; Mammalia; Eutheria; Euarchontoglires; Primates; Haplorrhini; Catarrhini; Hominidae; Homo	F7A6X1_ORNAN^F7A6X1_ORNAN^Q:1-106,H:79-184^80.19%ID^E:2e-56^RecName: Full=Phosphoinositide phospholipase C {ECO:0000256|RuleBase:RU361133};^Eukaryota; Metazoa; Chordata; Craniata; Vertebrata; Euteleostomi; Mammalia; Monotremata; Ornithorhynchidae; Ornithorhynchus	PF00387.14^PI-PLC-Y^Phosphatidylinositol-specific phospholipase C, Y domain^2-79^E:5.7e-35	.	.	NOG149692^	GO:0005737^cellular_component^cytoplasm`GO:0005886^cellular_component^plasma membrane`GO:0005509^molecular_function^calcium ion binding`GO:0004435^molecular_function^phosphatidylinositol phospholipase C activity`GO:0004871^molecular_function^signal transducer activity`GO:0043647^biological_process^inositol phosphate metabolic process`GO:0035556^biological_process^intracellular signal transduction…	GO:0004435^molecular_function^phosphatidylinositol phospholipase C activity`GO:0006629^biological_process^lipid metabolic process`GO:0007165^biological_process^signal transduction`GO:0035556^biological_process^intracellular signal transduction
TR2063|c0_g1	TR2063|c0_g1_i1	ATG2A_XENTR^ATG2A_XENTR^Q:2-340,H:1311-1431^49.59%ID^E:4e-22^RecName: Full=Autophagy-related protein 2 homolog A;^Eukaryota; Metazoa; Chordata; Craniata; Vertebrata; Euteleostomi; Amphibia; Batrachia; Anura; Pipoidea; Pipidae; Xenopodinae; Xenopus; Silurana	H3BF07_LATCH^H3BF07_LATCH^Q:14-340,H:1221-1337^70.09%ID^E:2e-36^SubName: Full=Uncharacterized protein {ECO:0000313|Ensembl:ENSLACP00000020478};^Eukaryota; Metazoa; Chordata; Craniata; Vertebrata; Euteleostomi; Coelacanthiformes; Coelacanthidae; Latimeria	TR2063|c0_g1_i1|m.846	2-340[+]	ATG2A_XENTR^ATG2A_XENTR^Q:1-113,H:1311-1431^49.59%ID^E:3e-22^RecName: Full=Autophagy-related protein 2 homolog A;^Eukaryota; Metazoa; Chordata; Craniata; Vertebrata; Euteleostomi; Amphibia; Batrachia; Anura; Pipoidea; Pipidae; Xenopodinae; Xenopus; Silurana	H3BF07_LATCH^H3BF07_LATCH^Q:5-113,H:1221-1337^70.09%ID^E:1e-36^SubName: Full=Uncharacterized protein {ECO:0000313|Ensembl:ENSLACP00000020478};^Eukaryota; Metazoa; Chordata; Craniata; Vertebrata; Euteleostomi; Coelacanthiformes; Coelacanthidae; Latimeria	.	.	.	.	GO:0006914^biological_process^autophagy	.
TR2079|c0_g1	TR2079|c0_g1_i1	.	W4YME3_STRPU^W4YME3_STRPU^Q:248-373,H:163-204^45.24%ID^E:3e-06^.^.`W4YME3_STRPU^W4YME3_STRPU^Q:3-212,H:71-149^27.16%ID^E:3e-06^.^.	.	.	.	.	.	.	.	.	.	.
TR2087|c0_g1	TR2087|c0_g1_i1	PLK4_XENLA^PLK4_XENLA^Q:1-699,H:439-645^42.06%ID^E:5e-39^RecName: Full=Serine/threonine-protein kinase PLK4;^Eukaryota; Metazoa; Chordata; Craniata; Vertebrata; Euteleostomi; Amphibia; Batrachia; Anura; Pipoidea; Pipidae; Xenopodinae; Xenopus; Xenopus	V9L2L0_CALMI^V9L2L0_CALMI^Q:73-696,H:1-206^64.42%ID^E:3e-83^SubName: Full=Serine/threonine-protein kinase PLK4 {ECO:0000313|EMBL:AFP05246.1};^Eukaryota; Metazoa; Chordata; Craniata; Vertebrata; Chondrichthyes; Holocephali; Chimaeriformes; Callorhinchidae; Callorhinchus	TR2087|c0_g1_i1|m.853	1-699[+]	PLK4_XENLA^PLK4_XENLA^Q:1-233,H:439-645^42.06%ID^E:5e-39^RecName: Full=Serine/threonine-protein kinase PLK4;^Eukaryota; Metazoa; Chordata; Craniata; Vertebrata; Euteleostomi; Amphibia; Batrachia; Anura; Pipoidea; Pipidae; Xenopodinae; Xenopus; Xenopus	V9L2L0_CALMI^V9L2L0_CALMI^Q:25-232,H:1-206^64.42%ID^E:3e-83^SubName: Full=Serine/threonine-protein kinase PLK4 {ECO:0000313|EMBL:AFP05246.1};^Eukaryota; Metazoa; Chordata; Craniata; Vertebrata; Chondrichthyes; Holocephali; Chimaeriformes; Callorhinchidae; Callorhinchus	.	.	.	.	GO:0005814^cellular_component^centriole`GO:0098536^cellular_component^deuterosome`GO:0005730^cellular_component^nucleolus`GO:0005524^molecular_function^ATP binding`GO:0004674^molecular_function^protein serine/threonine kinase activity`GO:0007099^biological_process^centriole replication`GO:0098535^biological_process^de novo centriole assembly`GO:0046601^biological_process^positive regulation of ce…	.
TR2100|c0_g1	TR2100|c0_g1_i1	STAU1_HUMAN^STAU1_HUMAN^Q:341-3,H:91-202^66.67%ID^E:9e-33^RecName: Full=Double-stranded RNA-binding protein Staufen homolog 1;^Eukaryota; Metazoa; Chordata; Craniata; Vertebrata; Euteleostomi; Mammalia; Eutheria; Euarchontoglires; Primates; Haplorrhini; Catarrhini; Hominidae; Homo	V9KC29_CALMI^V9KC29_CALMI^Q:341-3,H:176-287^92.04%ID^E:4e-53^SubName: Full=Double-stranded RNA-binding protein Staufen-like 1-like protein {ECO:0000313|EMBL:AFO95277.1};^Eukaryota; Metazoa; Chordata; Craniata; Vertebrata; Chondrichthyes; Holocephali; Chimaeriformes; Callorhinchidae; Callorhinchus	.	.	.	.	.	.	.	.	GO:0044297^cellular_component^cell body`GO:0005737^cellular_component^cytoplasm`GO:0036464^cellular_component^cytoplasmic ribonucleoprotein granule`GO:0010494^cellular_component^cytoplasmic stress granule`GO:0030425^cellular_component^dendrite`GO:0070062^cellular_component^extracellular vesicular exosome`GO:0016020^cellular_component^membrane`GO:0005875^cellular_component^microtubule associated c…	.
TR2106|c0_g2	TR2106|c0_g2_i1	.	V9NJB8_GINCI^V9NJB8_GINCI^Q:3-314,H:48-151^57.69%ID^E:5e-33^SubName: Full=Interleukin 7 receptor {ECO:0000313|EMBL:AGQ17912.1};^Eukaryota; Metazoa; Chordata; Craniata; Vertebrata; Chondrichthyes; Elasmobranchii; Galeomorphii; Galeoidea; Orectolobiformes; Ginglymostomatidae; Ginglymostoma	TR2106|c0_g2_i1|m.862	3-314[+]	.	V9NJB8_GINCI^V9NJB8_GINCI^Q:1-104,H:48-151^57.69%ID^E:4e-33^SubName: Full=Interleukin 7 receptor {ECO:0000313|EMBL:AGQ17912.1};^Eukaryota; Metazoa; Chordata; Craniata; Vertebrata; Chondrichthyes; Elasmobranchii; Galeomorphii; Galeoidea; Orectolobiformes; Ginglymostomatidae; Ginglymostoma	.	.	.	.	.	.
TR2137|c0_g2	TR2137|c0_g2_i1	T22D1_BATSU^T22D1_BATSU^Q:146-3,H:1-48^77.08%ID^E:4e-17^RecName: Full=TSC22 domain family protein 1;^Eukaryota; Metazoa; Chordata; Craniata; Vertebrata; Euteleostomi; Mammalia; Eutheria; Euarchontoglires; Glires; Rodentia; Hystricognathi; Bathyergidae; Bathyergus	V9KL06_CALMI^V9KL06_CALMI^Q:146-27,H:1-40^100%ID^E:4e-18^SubName: Full=TSC22 domain family protein 1 {ECO:0000313|EMBL:AFO98754.1};^Eukaryota; Metazoa; Chordata; Craniata; Vertebrata; Chondrichthyes; Holocephali; Chimaeriformes; Callorhinchidae; Callorhinchus	.	.	.	.	.	.	.	.	GO:0005737^cellular_component^cytoplasm`GO:0005634^cellular_component^nucleus`GO:0003700^molecular_function^sequence-specific DNA binding transcription factor activity`GO:0006351^biological_process^transcription, DNA-templated	.
TR2138|c0_g1	TR2138|c0_g1_i1	.	A0A091QJY6_MERNU^A0A091QJY6_MERNU^Q:25-186,H:80-133^46.3%ID^E:1e-05^SubName: Full=Secreted phosphoprotein 24 {ECO:0000313|EMBL:KFQ27845.1};^Eukaryota; Metazoa; Chordata; Craniata; Vertebrata; Euteleostomi; Testudines + Archosauria group; Archosauria; Dinosauria; Saurischia; Theropoda; Coelurosauria; Aves; Neognathae; Coraciiformes; Meropidae; Merops	TR2138|c0_g1_i1|m.868	1-345[+]	.	.	PF07448.6^Spp-24^Secreted phosphoprotein 24 (Spp-24)^9-68^E:1.9e-09	.	.	.	.	GO:0046849^biological_process^bone remodeling`GO:0005576^cellular_component^extracellular region
TR2213|c0_g1	TR2213|c0_g1_i1	HARB1_HUMAN^HARB1_HUMAN^Q:359-571,H:169-239^42.25%ID^E:4e-08^RecName: Full=Putative nuclease HARBI1;^Eukaryota; Metazoa; Chordata; Craniata; Vertebrata; Euteleostomi; Mammalia; Eutheria; Euarchontoglires; Primates; Haplorrhini; Catarrhini; Hominidae; Homo	H3BHK7_LATCH^H3BHK7_LATCH^Q:359-571,H:169-239^45.07%ID^E:3e-08^SubName: Full=Uncharacterized protein {ECO:0000313|Ensembl:ENSLACP00000021378};^Eukaryota; Metazoa; Chordata; Craniata; Vertebrata; Euteleostomi; Coelacanthiformes; Coelacanthidae; Latimeria	.	.	.	.	.	.	.	NOG137666^	GO:0005813^cellular_component^centrosome`GO:0005737^cellular_component^cytoplasm`GO:0005634^cellular_component^nucleus`GO:0046872^molecular_function^metal ion binding`GO:0004518^molecular_function^nuclease activity	.
TR2229|c0_g2	TR2229|c0_g2_i1	SKA1_DANRE^SKA1_DANRE^Q:42-551,H:1-175^35.43%ID^E:4e-31^RecName: Full=Spindle and kinetochore-associated protein 1;^Eukaryota; Metazoa; Chordata; Craniata; Vertebrata; Euteleostomi; Actinopterygii; Neopterygii; Teleostei; Ostariophysi; Cypriniformes; Cyprinidae; Danio	V9KUY1_CALMI^V9KUY1_CALMI^Q:42-554,H:1-171^63.16%ID^E:3e-59^SubName: Full=Spindle and kinetochore-associated protein 1 {ECO:0000313|EMBL:AFP02421.1};^Eukaryota; Metazoa; Chordata; Craniata; Vertebrata; Chondrichthyes; Holocephali; Chimaeriformes; Callorhinchidae; Callorhinchus	TR2229|c0_g2_i1|m.898	3-557[+]	SKA1_DANRE^SKA1_DANRE^Q:14-183,H:1-175^39.33%ID^E:7e-34^RecName: Full=Spindle and kinetochore-associated protein 1;^Eukaryota; Metazoa; Chordata; Craniata; Vertebrata; Euteleostomi; Actinopterygii; Neopterygii; Teleostei; Ostariophysi; Cypriniformes; Cyprinidae; Danio	V9KUY1_CALMI^V9KUY1_CALMI^Q:14-184,H:1-171^63.16%ID^E:2e-67^SubName: Full=Spindle and kinetochore-associated protein 1 {ECO:0000313|EMBL:AFP02421.1};^Eukaryota; Metazoa; Chordata; Craniata; Vertebrata; Chondrichthyes; Holocephali; Chimaeriformes; Callorhinchidae; Callorhinchus	PF07160.7^DUF1395^Protein of unknown function (DUF1395)^29-184^E:1.5e-27	.	.	.	GO:0000940^cellular_component^condensed chromosome outer kinetochore`GO:0005737^cellular_component^cytoplasm`GO:0005876^cellular_component^spindle microtubule`GO:0008017^molecular_function^microtubule binding`GO:0051301^biological_process^cell division`GO:0007059^biological_process^chromosome segregation`GO:0007067^biological_process^mitotic nuclear division`GO:0031110^biological_process^regulati…	.
TR2261|c0_g1	TR2261|c0_g1_i1	G6PE_RABIT^G6PE_RABIT^Q:2-334,H:188-298^63.96%ID^E:9e-47^RecName: Full=GDH/6PGL endoplasmic bifunctional protein;^Eukaryota; Metazoa; Chordata; Craniata; Vertebrata; Euteleostomi; Mammalia; Eutheria; Euarchontoglires; Glires; Lagomorpha; Leporidae; Oryctolagus	H3B3Y6_LATCH^H3B3Y6_LATCH^Q:2-337,H:208-319^73.21%ID^E:1e-51^SubName: Full=Uncharacterized protein {ECO:0000313|Ensembl:ENSLACP00000016607};^Eukaryota; Metazoa; Chordata; Craniata; Vertebrata; Euteleostomi; Coelacanthiformes; Coelacanthidae; Latimeria	TR2261|c0_g1_i1|m.907	2-337[+]	G6PE_RABIT^G6PE_RABIT^Q:1-111,H:188-298^63.96%ID^E:8e-47^RecName: Full=GDH/6PGL endoplasmic bifunctional protein;^Eukaryota; Metazoa; Chordata; Craniata; Vertebrata; Euteleostomi; Mammalia; Eutheria; Euarchontoglires; Glires; Lagomorpha; Leporidae; Oryctolagus	H3B3Y6_LATCH^H3B3Y6_LATCH^Q:1-112,H:208-319^73.21%ID^E:9e-52^SubName: Full=Uncharacterized protein {ECO:0000313|Ensembl:ENSLACP00000016607};^Eukaryota; Metazoa; Chordata; Craniata; Vertebrata; Euteleostomi; Coelacanthiformes; Coelacanthidae; Latimeria	PF02781.11^G6PD_C^Glucose-6-phosphate dehydrogenase, C-terminal domain^17-109^E:3.2e-26	.	.	COG0363^Catalyzes the reversible isomerization-deamination of glucosamine 6-phosphate (GlcN6P) to form fructose 6-phosphate (Fru6P) and ammonium ion (By similarity)	GO:0005788^cellular_component^endoplasmic reticulum lumen`GO:0017057^molecular_function^6-phosphogluconolactonase activity`GO:0047936^molecular_function^glucose 1-dehydrogenase [NAD(P)] activity`GO:0004345^molecular_function^glucose-6-phosphate dehydrogenase activity`GO:0050661^molecular_function^NADP binding`GO:0006098^biological_process^pentose-phosphate shunt	GO:0004345^molecular_function^glucose-6-phosphate dehydrogenase activity`GO:0050661^molecular_function^NADP binding`GO:0006006^biological_process^glucose metabolic process`GO:0055114^biological_process^oxidation-reduction process
TR2283|c0_g1	TR2283|c0_g1_i1	TCPH_CHICK^TCPH_CHICK^Q:54-1643,H:1-530^91.32%ID^E:0^RecName: Full=T-complex protein 1 subunit eta;^Eukaryota; Metazoa; Chordata; Craniata; Vertebrata; Euteleostomi; Testudines + Archosauria group; Archosauria; Dinosauria; Saurischia; Theropoda; Coelurosauria; Aves; Neognathae; Galloanserae; Galliformes; Phasianidae; Phasianinae; Gallus	Q5D024_XENTR^Q5D024_XENTR^Q:54-1685,H:1-542^90.28%ID^E:0^SubName: Full=Chaperonin containing TCP1, subunit 7 (Eta) {ECO:0000313|EMBL:AAH89710.1};^Eukaryota; Metazoa; Chordata; Craniata; Vertebrata; Euteleostomi; Amphibia; Batrachia; Anura; Pipoidea; Pipidae; Xenopodinae; Xenopus; Silurana	TR2283|c0_g1_i1|m.914	3-1688[+]	TCPH_CHICK^TCPH_CHICK^Q:18-547,H:1-530^91.32%ID^E:0^RecName: Full=T-complex protein 1 subunit eta;^Eukaryota; Metazoa; Chordata; Craniata; Vertebrata; Euteleostomi; Testudines + Archosauria group; Archosauria; Dinosauria; Saurischia; Theropoda; Coelurosauria; Aves; Neognathae; Galloanserae; Galliformes; Phasianidae; Phasianinae; Gallus	Q5D024_XENTR^Q5D024_XENTR^Q:18-561,H:1-542^90.28%ID^E:0^SubName: Full=Chaperonin containing TCP1, subunit 7 (Eta) {ECO:0000313|EMBL:AAH89710.1};^Eukaryota; Metazoa; Chordata; Craniata; Vertebrata; Euteleostomi; Amphibia; Batrachia; Anura; Pipoidea; Pipidae; Xenopodinae; Xenopus; Silurana	PF00118.19^Cpn60_TCP1^TCP-1/cpn60 chaperonin family^49-539^E:4.7e-149	.	.	.	GO:0044297^cellular_component^cell body`GO:0005832^cellular_component^chaperonin-containing T-complex`GO:0070062^cellular_component^extracellular vesicular exosome`GO:0005874^cellular_component^microtubule`GO:0005739^cellular_component^mitochondrion`GO:0002199^cellular_component^zona pellucida receptor complex`GO:0005524^molecular_function^ATP binding`GO:0007339^biological_process^binding of sper…	GO:0005524^molecular_function^ATP binding
TR2286|c0_g1	TR2286|c0_g1_i1	HMCN1_HUMAN^HMCN1_HUMAN^Q:6-431,H:4688-4829^73.94%ID^E:4e-70^RecName: Full=Hemicentin-1;^Eukaryota; Metazoa; Chordata; Craniata; Vertebrata; Euteleostomi; Mammalia; Eutheria; Euarchontoglires; Primates; Haplorrhini; Catarrhini; Hominidae; Homo`HMCN1_HUMAN^HMCN1_HUMAN^Q:6-431,H:4574-4715^50.7%ID^E:4e-42^RecName: Full=Hemicentin-1;^Eukaryota; Metazoa; Chordata; Craniata; Vertebrata; Euteleostomi; M…	H3AZ49_LATCH^H3AZ49_LATCH^Q:6-431,H:4610-4751^86.62%ID^E:4e-82^SubName: Full=Uncharacterized protein {ECO:0000313|Ensembl:ENSLACP00000014920};^Eukaryota; Metazoa; Chordata; Craniata; Vertebrata; Euteleostomi; Coelacanthiformes; Coelacanthidae; Latimeria`H3AZ49_LATCH^H3AZ49_LATCH^Q:9-431,H:4497-4637^51.77%ID^E:2e-38^SubName: Full=Uncharacterized protein {ECO:0000313|Ensembl:ENSLACP00000014920};^Eu…	TR2286|c0_g1_i1|m.917	1-435[+]	.	L5KZE1_PTEAL^L5KZE1_PTEAL^Q:2-78,H:4529-4605^41.56%ID^E:2e-06^SubName: Full=Hemicentin-1 {ECO:0000313|EMBL:ELK16173.1};^Eukaryota; Metazoa; Chordata; Craniata; Vertebrata; Euteleostomi; Mammalia; Eutheria; Laurasiatheria; Chiroptera; Megachiroptera; Pteropodidae; Pteropodinae; Pteropus	.	.	.	.	.	.
TR2297|c0_g2	TR2297|c0_g2_i1	OTUB1_HUMAN^OTUB1_HUMAN^Q:1-396,H:140-271^86.36%ID^E:4e-80^RecName: Full=Ubiquitin thioesterase OTUB1;^Eukaryota; Metazoa; Chordata; Craniata; Vertebrata; Euteleostomi; Mammalia; Eutheria; Euarchontoglires; Primates; Haplorrhini; Catarrhini; Hominidae; Homo	G3TT22_LOXAF^G3TT22_LOXAF^Q:1-396,H:41-172^85.61%ID^E:4e-79^SubName: Full=Uncharacterized protein {ECO:0000313|Ensembl:ENSLAFP00000018730};^Eukaryota; Metazoa; Chordata; Craniata; Vertebrata; Euteleostomi; Mammalia; Eutheria; Afrotheria; Proboscidea; Elephantidae; Loxodonta	TR2297|c0_g2_i1|m.921	1-399[+]	OTUB1_HUMAN^OTUB1_HUMAN^Q:1-132,H:140-271^86.36%ID^E:2e-80^RecName: Full=Ubiquitin thioesterase OTUB1;^Eukaryota; Metazoa; Chordata; Craniata; Vertebrata; Euteleostomi; Mammalia; Eutheria; Euarchontoglires; Primates; Haplorrhini; Catarrhini; Hominidae; Homo	G3TT22_LOXAF^G3TT22_LOXAF^Q:1-132,H:41-172^85.61%ID^E:2e-79^SubName: Full=Uncharacterized protein {ECO:0000313|Ensembl:ENSLAFP00000018730};^Eukaryota; Metazoa; Chordata; Craniata; Vertebrata; Euteleostomi; Mammalia; Eutheria; Afrotheria; Proboscidea; Elephantidae; Loxodonta	PF10275.4^Peptidase_C65^Peptidase C65 Otubain^2-132^E:7.4e-48	.	.	.	GO:0005737^cellular_component^cytoplasm`GO:0070062^cellular_component^extracellular vesicular exosome`GO:0019784^molecular_function^NEDD8-specific protease activity`GO:0008242^molecular_function^omega peptidase activity`GO:0043130^molecular_function^ubiquitin binding`GO:0031625^molecular_function^ubiquitin protein ligase binding`GO:0004843^molecular_function^ubiquitin-specific protease activity`G…	.
TR2298|c0_g1	TR2298|c0_g1_i1	.	G3P3E7_GASAC^G3P3E7_GASAC^Q:62-241,H:278-346^47.14%ID^E:1e-06^RecName: Full=Palmitoyltransferase {ECO:0000256|RuleBase:RU079119};^Eukaryota; Metazoa; Chordata; Craniata; Vertebrata; Euteleostomi; Actinopterygii; Neopterygii; Teleostei; Neoteleostei; Acanthomorphata; Eupercaria; Perciformes; Cottioidei; Gasterosteales; Gasterosteidae; Gasterosteus	.	.	.	.	.	.	.	.	.	.
TR2357|c0_g1	TR2357|c0_g1_i1	ATPG_BOVIN^ATPG_BOVIN^Q:84-959,H:1-297^78.45%ID^E:9e-172^RecName: Full=ATP synthase subunit gamma, mitochondrial;^Eukaryota; Metazoa; Chordata; Craniata; Vertebrata; Euteleostomi; Mammalia; Eutheria; Laurasiatheria; Cetartiodactyla; Ruminantia; Pecora; Bovidae; Bovinae; Bos	H3AJT3_LATCH^H3AJT3_LATCH^Q:57-959,H:9-307^78.74%ID^E:5e-177^RecName: Full=ATP synthase subunit gamma {ECO:0000256|RuleBase:RU004001};^Eukaryota; Metazoa; Chordata; Craniata; Vertebrata; Euteleostomi; Coelacanthiformes; Coelacanthidae; Latimeria	TR2357|c0_g1_i1|m.938	3-962[+]	ATPG_BOVIN^ATPG_BOVIN^Q:28-319,H:1-297^78.45%ID^E:2e-172^RecName: Full=ATP synthase subunit gamma, mitochondrial;^Eukaryota; Metazoa; Chordata; Craniata; Vertebrata; Euteleostomi; Mammalia; Eutheria; Laurasiatheria; Cetartiodactyla; Ruminantia; Pecora; Bovidae; Bovinae; Bos	H3AJT3_LATCH^H3AJT3_LATCH^Q:12-319,H:2-307^77.92%ID^E:2e-180^RecName: Full=ATP synthase subunit gamma {ECO:0000256|RuleBase:RU004001};^Eukaryota; Metazoa; Chordata; Craniata; Vertebrata; Euteleostomi; Coelacanthiformes; Coelacanthidae; Latimeria	PF00231.14^ATP-synt^ATP synthase^48-319^E:2.5e-75	.	.	COG0224^Produces ATP from ADP in the presence of a proton gradient across the membrane. The gamma chain is believed to be important in regulating ATPase activity and the flow of protons through the CF(0) complex (By similarity)	GO:0070062^cellular_component^extracellular vesicular exosome`GO:0005753^cellular_component^mitochondrial proton-transporting ATP synthase complex`GO:0045261^cellular_component^proton-transporting ATP synthase complex, catalytic core F(1)`GO:0044822^molecular_function^poly(A) RNA binding`GO:0046933^molecular_function^proton-transporting ATP synthase activity, rotational mechanism`GO:0046961^molec…	GO:0046933^molecular_function^proton-transporting ATP synthase activity, rotational mechanism`GO:0046961^molecular_function^proton-transporting ATPase activity, rotational mechanism`GO:0015986^biological_process^ATP synthesis coupled proton transport`GO:0045261^cellular_component^proton-transporting ATP synthase complex, catalytic core F(1)
TR2365|c0_g1	TR2365|c0_g1_i1	ZN271_HUMAN^ZN271_HUMAN^Q:4-330,H:327-435^65.14%ID^E:7e-41^RecName: Full=Zinc finger protein 271;^Eukaryota; Metazoa; Chordata; Craniata; Vertebrata; Euteleostomi; Mammalia; Eutheria; Euarchontoglires; Primates; Haplorrhini; Catarrhini; Hominidae; Homo`ZN271_HUMAN^ZN271_HUMAN^Q:4-333,H:187-296^60%ID^E:7e-39^RecName: Full=Zinc finger protein 271;^Eukaryota; Metazoa; Chordata; Craniata; Vertebrata;…	M7B1Y3_CHEMY^M7B1Y3_CHEMY^Q:1-330,H:231-340^64.55%ID^E:7e-42^SubName: Full=Uncharacterized protein {ECO:0000313|EMBL:EMP29445.1};^Eukaryota; Metazoa; Chordata; Craniata; Vertebrata; Euteleostomi; Testudines + Archosauria group; Testudines; Cryptodira; Chelonioidea; Cheloniidae; Chelonia`M7B1Y3_CHEMY^M7B1Y3_CHEMY^Q:1-330,H:175-284^62.73%ID^E:2e-39^SubName: Full=Uncharacterized protein {ECO:0000313…	.	.	.	.	.	.	.	COG5048^Zinc finger protein	GO:0005634^cellular_component^nucleus`GO:0003677^molecular_function^DNA binding`GO:0046872^molecular_function^metal ion binding`GO:0006355^biological_process^regulation of transcription, DNA-templated`GO:0006351^biological_process^transcription, DNA-templated	.
TR2367|c0_g1	TR2367|c0_g1_i1	AP5B1_XENTR^AP5B1_XENTR^Q:2-298,H:785-881^40.4%ID^E:2e-16^RecName: Full=AP-5 complex subunit beta-1;^Eukaryota; Metazoa; Chordata; Craniata; Vertebrata; Euteleostomi; Amphibia; Batrachia; Anura; Pipoidea; Pipidae; Xenopodinae; Xenopus; Silurana	V9KH57_CALMI^V9KH57_CALMI^Q:2-304,H:607-707^62.38%ID^E:2e-34^SubName: Full=Uncharacterized protein {ECO:0000313|EMBL:AFO97204.1};^Eukaryota; Metazoa; Chordata; Craniata; Vertebrata; Chondrichthyes; Holocephali; Chimaeriformes; Callorhinchidae; Callorhinchus	TR2367|c0_g1_i1|m.942	2-310[+]	AP5B1_XENTR^AP5B1_XENTR^Q:1-99,H:785-881^40.4%ID^E:4e-17^RecName: Full=AP-5 complex subunit beta-1;^Eukaryota; Metazoa; Chordata; Craniata; Vertebrata; Euteleostomi; Amphibia; Batrachia; Anura; Pipoidea; Pipidae; Xenopodinae; Xenopus; Silurana	V9KH57_CALMI^V9KH57_CALMI^Q:1-101,H:607-707^62.38%ID^E:4e-35^SubName: Full=Uncharacterized protein {ECO:0000313|EMBL:AFO97204.1};^Eukaryota; Metazoa; Chordata; Craniata; Vertebrata; Chondrichthyes; Holocephali; Chimaeriformes; Callorhinchidae; Callorhinchus	.	.	.	.	GO:0030119^cellular_component^AP-type membrane coat adaptor complex`GO:0016197^biological_process^endosomal transport`GO:0015031^biological_process^protein transport	.
TR2368|c0_g1	TR2368|c0_g1_i1	.	A0A093QGV8_9PASS^A0A093QGV8_9PASS^Q:134-18,H:87-125^61.54%ID^E:4e-06^SubName: Full=Uncharacterized protein {ECO:0000313|EMBL:KFW87801.1};^Eukaryota; Metazoa; Chordata; Craniata; Vertebrata; Euteleostomi; Testudines + Archosauria group; Archosauria; Dinosauria; Saurischia; Theropoda; Coelurosauria; Aves; Neognathae; Passeriformes; Pipridae; Manacus	.	.	.	.	.	.	.	.	.	.
TR2372|c0_g1	TR2372|c0_g1_i1	NDK5_ARATH^NDK5_ARATH^Q:128-340,H:58-128^30.99%ID^E:1e-05^RecName: Full=Probable nucleoside diphosphate kinase 5;^Eukaryota; Viridiplantae; Streptophyta; Embryophyta; Tracheophyta; Spermatophyta; Magnoliophyta; eudicotyledons; Gunneridae; Pentapetalae; rosids; malvids; Brassicales; Brassicaceae; Camelineae; Arabidopsis	W5M771_LEPOC^W5M771_LEPOC^Q:8-571,H:321-526^46.12%ID^E:4e-37^SubName: Full=Uncharacterized protein {ECO:0000313|Ensembl:ENSLOCP00000004229};^Eukaryota; Metazoa; Chordata; Craniata; Vertebrata; Euteleostomi; Actinopterygii; Neopterygii; Holostei; Semionotiformes; Lepisosteidae; Lepisosteus	TR2372|c0_g1_i1|m.944	252-560[+]	.	.	.	.	.	.	.	.
TR2372|c0_g1	TR2372|c0_g1_i1	NDK5_ARATH^NDK5_ARATH^Q:128-340,H:58-128^30.99%ID^E:1e-05^RecName: Full=Probable nucleoside diphosphate kinase 5;^Eukaryota; Viridiplantae; Streptophyta; Embryophyta; Tracheophyta; Spermatophyta; Magnoliophyta; eudicotyledons; Gunneridae; Pentapetalae; rosids; malvids; Brassicales; Brassicaceae; Camelineae; Arabidopsis	W5M771_LEPOC^W5M771_LEPOC^Q:8-571,H:321-526^46.12%ID^E:4e-37^SubName: Full=Uncharacterized protein {ECO:0000313|Ensembl:ENSLOCP00000004229};^Eukaryota; Metazoa; Chordata; Craniata; Vertebrata; Euteleostomi; Actinopterygii; Neopterygii; Holostei; Semionotiformes; Lepisosteidae; Lepisosteus	TR2372|c0_g1_i1|m.943	2-571[+]	.	W5M771_LEPOC^W5M771_LEPOC^Q:3-190,H:321-526^47.57%ID^E:2e-46^SubName: Full=Uncharacterized protein {ECO:0000313|Ensembl:ENSLOCP00000004229};^Eukaryota; Metazoa; Chordata; Craniata; Vertebrata; Euteleostomi; Actinopterygii; Neopterygii; Holostei; Semionotiformes; Lepisosteidae; Lepisosteus	.	.	.	.	.	.
TR2386|c0_g1	TR2386|c0_g1_i1	COSA1_MOUSE^COSA1_MOUSE^Q:3-680,H:76-301^35.59%ID^E:3e-33^RecName: Full=Collagen alpha-1(XXVIII) chain;^Eukaryota; Metazoa; Chordata; Craniata; Vertebrata; Euteleostomi; Mammalia; Eutheria; Euarchontoglires; Glires; Rodentia; Sciurognathi; Muroidea; Muridae; Murinae; Mus; Mus`COSA1_MOUSE^COSA1_MOUSE^Q:51-476,H:836-981^26.49%ID^E:3e-09^RecName: Full=Collagen alpha-1(XXVIII) chain;^Eukaryota; Metaz…	W5MZ08_LEPOC^W5MZ08_LEPOC^Q:3-680,H:78-307^53.45%ID^E:2e-59^SubName: Full=Uncharacterized protein {ECO:0000313|Ensembl:ENSLOCP00000013617};^Eukaryota; Metazoa; Chordata; Craniata; Vertebrata; Euteleostomi; Actinopterygii; Neopterygii; Holostei; Semionotiformes; Lepisosteidae; Lepisosteus	TR2386|c0_g1_i1|m.950	3-731[+]	COSA1_MOUSE^COSA1_MOUSE^Q:1-242,H:76-317^38.8%ID^E:3e-44^RecName: Full=Collagen alpha-1(XXVIII) chain;^Eukaryota; Metazoa; Chordata; Craniata; Vertebrata; Euteleostomi; Mammalia; Eutheria; Euarchontoglires; Glires; Rodentia; Sciurognathi; Muroidea; Muridae; Murinae; Mus; Mus`COSA1_MOUSE^COSA1_MOUSE^Q:17-158,H:836-981^26.49%ID^E:7e-11^RecName: Full=Collagen alpha-1(XXVIII) chain;^Eukaryota; Metazo…	U3II46_ANAPL^U3II46_ANAPL^Q:14-242,H:48-282^52.34%ID^E:9e-74^SubName: Full=Uncharacterized protein {ECO:0000313|Ensembl:ENSAPLP00000006918};^Eukaryota; Metazoa; Chordata; Craniata; Vertebrata; Euteleostomi; Testudines + Archosauria group; Archosauria; Dinosauria; Saurischia; Theropoda; Coelurosauria; Aves; Neognathae; Galloanserae; Anseriformes; Anatidae; Anas`U3II46_ANAPL^U3II46_ANAPL^Q:17-158,H…	PF00092.23^VWA^von Willebrand factor type A domain^14-141^E:3.6e-20`PF13519.1^VWA_2^von Willebrand factor type A domain^21-149^E:2.1e-06`PF13768.1^VWA_3^von Willebrand factor type A domain^66-127^E:0.026`PF01391.13^Collagen^Collagen triple helix repeat (20 copies)^168-214^E:8.9e-08`PF01391.13^Collagen^Collagen triple helix repeat (20 copies)^193-242^E:1.5e-08	.	.	.	GO:0005604^cellular_component^basement membrane`GO:0005581^cellular_component^collagen trimer`GO:0004867^molecular_function^serine-type endopeptidase inhibitor activity`GO:0007155^biological_process^cell adhesion	.
TR2410|c0_g1	TR2410|c0_g1_i1	TULP3_MOUSE^TULP3_MOUSE^Q:2-433,H:254-399^76.03%ID^E:1e-76^RecName: Full=Tubby-related protein 3;^Eukaryota; Metazoa; Chordata; Craniata; Vertebrata; Euteleostomi; Mammalia; Eutheria; Euarchontoglires; Glires; Rodentia; Sciurognathi; Muroidea; Muridae; Murinae; Mus; Mus	A0A087QPW6_APTFO^A0A087QPW6_APTFO^Q:2-433,H:54-197^86.11%ID^E:5e-86^RecName: Full=Tubby-like protein {ECO:0000256|RuleBase:RU361125};^Eukaryota; Metazoa; Chordata; Craniata; Vertebrata; Euteleostomi; Testudines + Archosauria group; Archosauria; Dinosauria; Saurischia; Theropoda; Coelurosauria; Aves; Neognathae; Sphenisciformes; Spheniscidae; Aptenodytes	TR2410|c0_g1_i1|m.958	2-433[+]	TULP3_MOUSE^TULP3_MOUSE^Q:1-144,H:254-399^76.03%ID^E:1e-76^RecName: Full=Tubby-related protein 3;^Eukaryota; Metazoa; Chordata; Craniata; Vertebrata; Euteleostomi; Mammalia; Eutheria; Euarchontoglires; Glires; Rodentia; Sciurognathi; Muroidea; Muridae; Murinae; Mus; Mus	A0A087QPW6_APTFO^A0A087QPW6_APTFO^Q:1-144,H:54-197^86.11%ID^E:5e-86^RecName: Full=Tubby-like protein {ECO:0000256|RuleBase:RU361125};^Eukaryota; Metazoa; Chordata; Craniata; Vertebrata; Euteleostomi; Testudines + Archosauria group; Archosauria; Dinosauria; Saurischia; Theropoda; Coelurosauria; Aves; Neognathae; Sphenisciformes; Spheniscidae; Aptenodytes	PF01167.13^Tub^Tub family^1-144^E:4.9e-58	.	.	.	GO:0005930^cellular_component^axoneme`GO:0097546^cellular_component^ciliary base`GO:0005929^cellular_component^cilium`GO:0005576^cellular_component^extracellular region`GO:0030991^cellular_component^intraciliary transport particle A`GO:0005730^cellular_component^nucleolus`GO:0005634^cellular_component^nucleus`GO:0005886^cellular_component^plasma membrane`GO:0072372^cellular_component^primary cili…	.
TR2413|c0_g1	TR2413|c0_g1_i1	.	Q6Y6A5_SQUAC^Q6Y6A5_SQUAC^Q:3-98,H:337-368^96.88%ID^E:2e-09^SubName: Full=NPY receptor Y6 {ECO:0000313|EMBL:AAO62564.1};^Eukaryota; Metazoa; Chordata; Craniata; Vertebrata; Chondrichthyes; Elasmobranchii; Squalimorphii; Squaliformes; Squalidae; Squalus	TR2413|c0_g1_i1|m.960	262-456[+]	.	.	.	.	.	.	.	.
TR2419|c0_g1	TR2419|c0_g1_i1	.	.	TR2419|c0_g1_i1|m.961	167-409[+]	.	.	.	.	ExpAA=21.71^PredHel=1^Topology=i34-56o	.	.	.
TR2459|c0_g1	TR2459|c0_g1_i1	RASF8_HUMAN^RASF8_HUMAN^Q:2-328,H:257-366^38.18%ID^E:6e-16^RecName: Full=Ras association domain-containing protein 8;^Eukaryota; Metazoa; Chordata; Craniata; Vertebrata; Euteleostomi; Mammalia; Eutheria; Euarchontoglires; Primates; Haplorrhini; Catarrhini; Hominidae; Homo	H3B076_LATCH^H3B076_LATCH^Q:2-328,H:258-367^39.09%ID^E:3e-15^SubName: Full=Uncharacterized protein {ECO:0000313|Ensembl:ENSLACP00000015297};^Eukaryota; Metazoa; Chordata; Craniata; Vertebrata; Euteleostomi; Coelacanthiformes; Coelacanthidae; Latimeria	TR2459|c0_g1_i1|m.969	2-331[+]	RASF8_HUMAN^RASF8_HUMAN^Q:1-109,H:257-366^38.18%ID^E:5e-16^RecName: Full=Ras association domain-containing protein 8;^Eukaryota; Metazoa; Chordata; Craniata; Vertebrata; Euteleostomi; Mammalia; Eutheria; Euarchontoglires; Primates; Haplorrhini; Catarrhini; Hominidae; Homo	H3B076_LATCH^H3B076_LATCH^Q:1-109,H:258-367^39.09%ID^E:3e-15^SubName: Full=Uncharacterized protein {ECO:0000313|Ensembl:ENSLACP00000015297};^Eukaryota; Metazoa; Chordata; Craniata; Vertebrata; Euteleostomi; Coelacanthiformes; Coelacanthidae; Latimeria	.	.	.	.	GO:0007165^biological_process^signal transduction	.
TR2475|c0_g1	TR2475|c0_g1_i1	.	K7EYM4_PELSI^K7EYM4_PELSI^Q:97-2,H:192-223^78.12%ID^E:2e-09^SubName: Full=Uncharacterized protein {ECO:0000313|Ensembl:ENSPSIP00000000884};^Eukaryota; Metazoa; Chordata; Craniata; Vertebrata; Euteleostomi; Testudines + Archosauria group; Testudines; Cryptodira; Trionychoidea; Trionychidae; Pelodiscus	.	.	.	.	.	.	.	.	.	.
TR2482|c0_g1	TR2482|c0_g1_i1	PRDM1_MOUSE^PRDM1_MOUSE^Q:2-712,H:611-849^61.09%ID^E:6e-92^RecName: Full=PR domain zinc finger protein 1;^Eukaryota; Metazoa; Chordata; Craniata; Vertebrata; Euteleostomi; Mammalia; Eutheria; Euarchontoglires; Glires; Rodentia; Sciurognathi; Muroidea; Muridae; Murinae; Mus; Mus	V9KCB2_CALMI^V9KCB2_CALMI^Q:2-712,H:426-659^73.84%ID^E:2e-110^SubName: Full=PR domain zinc finger protein 1 {ECO:0000313|EMBL:AFO95432.1};^Eukaryota; Metazoa; Chordata; Craniata; Vertebrata; Chondrichthyes; Holocephali; Chimaeriformes; Callorhinchidae; Callorhinchus	TR2482|c0_g1_i1|m.973	2-724[+]	PRDM1_MOUSE^PRDM1_MOUSE^Q:1-237,H:611-849^61.09%ID^E:2e-96^RecName: Full=PR domain zinc finger protein 1;^Eukaryota; Metazoa; Chordata; Craniata; Vertebrata; Euteleostomi; Mammalia; Eutheria; Euarchontoglires; Glires; Rodentia; Sciurognathi; Muroidea; Muridae; Murinae; Mus; Mus	V9KCB2_CALMI^V9KCB2_CALMI^Q:1-240,H:426-662^73.33%ID^E:6e-121^SubName: Full=PR domain zinc finger protein 1 {ECO:0000313|EMBL:AFO95432.1};^Eukaryota; Metazoa; Chordata; Craniata; Vertebrata; Chondrichthyes; Holocephali; Chimaeriformes; Callorhinchidae; Callorhinchus	PF00096.21^zf-C2H2^Zinc finger, C2H2 type^1-18^E:0.011`PF13894.1^zf-C2H2_4^C2H2-type zinc finger^1-18^E:0.82`PF13912.1^zf-C2H2_6^C2H2-type zinc finger^1-19^E:7.9`PF13465.1^zf-H2C2_2^Zinc-finger double domain^10-35^E:2.3e-07`PF00096.21^zf-C2H2^Zinc finger, C2H2 type^24-46^E:0.0016`PF13894.1^zf-C2H2_4^C2H2-type zinc finger^24-46^E:0.17`PF13912.1^zf-C2H2_6^C2H2-type zinc finger^24-36^E:6.5`PF13465.1…	.	.	COG5048^Zinc finger protein	GO:0005737^cellular_component^cytoplasm`GO:0005634^cellular_component^nucleus`GO:0042826^molecular_function^histone deacetylase binding`GO:0046872^molecular_function^metal ion binding`GO:0008168^molecular_function^methyltransferase activity`GO:0043565^molecular_function^sequence-specific DNA binding`GO:0045165^biological_process^cell fate commitment`GO:0001892^biological_process^embryonic placent…	GO:0046872^molecular_function^metal ion binding
TR2484|c0_g1	TR2484|c0_g1_i1	KEAP1_MOUSE^KEAP1_MOUSE^Q:4-465,H:263-419^54.78%ID^E:2e-51^RecName: Full=Kelch-like ECH-associated protein 1;^Eukaryota; Metazoa; Chordata; Craniata; Vertebrata; Euteleostomi; Mammalia; Eutheria; Euarchontoglires; Glires; Rodentia; Sciurognathi; Muroidea; Muridae; Murinae; Mus; Mus	V9KYD4_CALMI^V9KYD4_CALMI^Q:1-465,H:26-180^77.42%ID^E:2e-82^SubName: Full=Kelch-like ECH-associated protein 1a {ECO:0000313|EMBL:AFP03876.1};^Eukaryota; Metazoa; Chordata; Craniata; Vertebrata; Chondrichthyes; Holocephali; Chimaeriformes; Callorhinchidae; Callorhinchus`V9KYD4_CALMI^V9KYD4_CALMI^Q:181-465,H:183-274^37.11%ID^E:3e-06^SubName: Full=Kelch-like ECH-associated protein 1a {ECO:0000313|EM…	TR2484|c0_g1_i1|m.974	1-468[+]	KEAP1_MOUSE^KEAP1_MOUSE^Q:2-155,H:263-419^54.78%ID^E:1e-51^RecName: Full=Kelch-like ECH-associated protein 1;^Eukaryota; Metazoa; Chordata; Craniata; Vertebrata; Euteleostomi; Mammalia; Eutheria; Euarchontoglires; Glires; Rodentia; Sciurognathi; Muroidea; Muridae; Murinae; Mus; Mus	V9KYD4_CALMI^V9KYD4_CALMI^Q:1-155,H:26-180^77.42%ID^E:1e-82^SubName: Full=Kelch-like ECH-associated protein 1a {ECO:0000313|EMBL:AFP03876.1};^Eukaryota; Metazoa; Chordata; Craniata; Vertebrata; Chondrichthyes; Holocephali; Chimaeriformes; Callorhinchidae; Callorhinchus`V9KYD4_CALMI^V9KYD4_CALMI^Q:61-155,H:183-274^37.11%ID^E:3e-06^SubName: Full=Kelch-like ECH-associated protein 1a {ECO:0000313|EMB…	PF01344.20^Kelch_1^Kelch motif^97-145^E:2.7e-08`PF13964.1^Kelch_6^Kelch motif^103-149^E:4.2e-06	.	.	.	GO:0031463^cellular_component^Cul3-RING ubiquitin ligase complex`GO:0005737^cellular_component^cytoplasm`GO:0005783^cellular_component^endoplasmic reticulum`GO:0005815^cellular_component^microtubule organizing center`GO:0030496^cellular_component^midbody`GO:0005634^cellular_component^nucleus`GO:0071353^biological_process^cellular response to interleukin-4`GO:0001701^biological_process^in utero em…	GO:0005515^molecular_function^protein binding
TR2484|c1_g1	TR2484|c1_g1_i1	KEAP1_PIG^KEAP1_PIG^Q:2-298,H:162-260^63.64%ID^E:1e-40^RecName: Full=Kelch-like ECH-associated protein 1;^Eukaryota; Metazoa; Chordata; Craniata; Vertebrata; Euteleostomi; Mammalia; Eutheria; Laurasiatheria; Cetartiodactyla; Suina; Suidae; Sus	V9KWZ1_CALMI^V9KWZ1_CALMI^Q:2-298,H:138-236^77.78%ID^E:5e-50^SubName: Full=Kelch-like ECH-associated protein 1a {ECO:0000313|EMBL:AFP03093.1};^Eukaryota; Metazoa; Chordata; Craniata; Vertebrata; Chondrichthyes; Holocephali; Chimaeriformes; Callorhinchidae; Callorhinchus	TR2484|c1_g1_i1|m.976	2-301[+]	KEAP1_PIG^KEAP1_PIG^Q:1-99,H:162-260^63.64%ID^E:1e-40^RecName: Full=Kelch-like ECH-associated protein 1;^Eukaryota; Metazoa; Chordata; Craniata; Vertebrata; Euteleostomi; Mammalia; Eutheria; Laurasiatheria; Cetartiodactyla; Suina; Suidae; Sus	V9KWZ1_CALMI^V9KWZ1_CALMI^Q:1-99,H:138-236^77.78%ID^E:5e-50^SubName: Full=Kelch-like ECH-associated protein 1a {ECO:0000313|EMBL:AFP03093.1};^Eukaryota; Metazoa; Chordata; Craniata; Vertebrata; Chondrichthyes; Holocephali; Chimaeriformes; Callorhinchidae; Callorhinchus	PF07707.10^BACK^BTB And C-terminal Kelch^24-99^E:5.8e-24	.	.	.	GO:0031463^cellular_component^Cul3-RING ubiquitin ligase complex`GO:0005737^cellular_component^cytoplasm`GO:0005634^cellular_component^nucleus`GO:0010499^biological_process^proteasomal ubiquitin-independent protein catabolic process`GO:0016567^biological_process^protein ubiquitination`GO:0006355^biological_process^regulation of transcription, DNA-templated`GO:0006351^biological_process^transcript…	.
TR2489|c0_g1	TR2489|c0_g1_i1	.	W4LK76_9DELT^W4LK76_9DELT^Q:124-582,H:20-171^35.06%ID^E:2e-29^SubName: Full=Uncharacterized protein {ECO:0000313|EMBL:ETW98372.1};^Bacteria; Proteobacteria; Deltaproteobacteria; Candidatus Entotheonella	TR2489|c0_g1_i1|m.980	340-678[+]	.	J9LQT4_ACYPI^J9LQT4_ACYPI^Q:1-78,H:41-118^41.03%ID^E:4e-15^.^.	.	.	.	.	.	.
TR2509|c0_g1	TR2509|c0_g1_i1	TITIN_HUMAN^TITIN_HUMAN^Q:12-257,H:13631-13712^63.41%ID^E:2e-28^RecName: Full=Titin;^Eukaryota; Metazoa; Chordata; Craniata; Vertebrata; Euteleostomi; Mammalia; Eutheria; Euarchontoglires; Primates; Haplorrhini; Catarrhini; Hominidae; Homo`TITIN_HUMAN^TITIN_HUMAN^Q:205-366,H:13695-13749^54.55%ID^E:5e-10^RecName: Full=Titin;^Eukaryota; Metazoa; Chordata; Craniata; Vertebrata; Euteleostomi; Mammali…	H3B208_LATCH^H3B208_LATCH^Q:3-287,H:1641-1735^71.58%ID^E:5e-47^SubName: Full=Uncharacterized protein {ECO:0000313|Ensembl:ENSLACP00000015929};^Eukaryota; Metazoa; Chordata; Craniata; Vertebrata; Euteleostomi; Coelacanthiformes; Coelacanthidae; Latimeria`H3B208_LATCH^H3B208_LATCH^Q:259-366,H:1727-1762^86.11%ID^E:5e-47^SubName: Full=Uncharacterized protein {ECO:0000313|Ensembl:ENSLACP00000015929};^…	TR2509|c0_g1_i1|m.988	3-278[+]	TITIN_HUMAN^TITIN_HUMAN^Q:4-85,H:13631-13712^63.41%ID^E:4e-29^RecName: Full=Titin;^Eukaryota; Metazoa; Chordata; Craniata; Vertebrata; Euteleostomi; Mammalia; Eutheria; Euarchontoglires; Primates; Haplorrhini; Catarrhini; Hominidae; Homo`TITIN_HUMAN^TITIN_HUMAN^Q:17-79,H:12750-12812^39.68%ID^E:7e-07^RecName: Full=Titin;^Eukaryota; Metazoa; Chordata; Craniata; Vertebrata; Euteleostomi; Mammalia; E…	H3B208_LATCH^H3B208_LATCH^Q:1-89,H:1641-1729^74.16%ID^E:3e-37^SubName: Full=Uncharacterized protein {ECO:0000313|Ensembl:ENSLACP00000015929};^Eukaryota; Metazoa; Chordata; Craniata; Vertebrata; Euteleostomi; Coelacanthiformes; Coelacanthidae; Latimeria	PF13895.1^Ig_2^Immunoglobulin domain^47-78^E:0.028	.	.	.	GO:0000794^cellular_component^condensed nuclear chromosome`GO:0005737^cellular_component^cytoplasm`GO:0005829^cellular_component^cytosol`GO:0005576^cellular_component^extracellular region`GO:0070062^cellular_component^extracellular vesicular exosome`GO:0005794^cellular_component^Golgi apparatus`GO:0031674^cellular_component^I band`GO:0031430^cellular_component^M band`GO:0005634^cellular_component…	.
TR2523|c0_g1	TR2523|c0_g1_i1	CARD9_MOUSE^CARD9_MOUSE^Q:155-382,H:6-81^68.42%ID^E:2e-32^RecName: Full=Caspase recruitment domain-containing protein 9;^Eukaryota; Metazoa; Chordata; Craniata; Vertebrata; Euteleostomi; Mammalia; Eutheria; Euarchontoglires; Glires; Rodentia; Sciurognathi; Muroidea; Muridae; Murinae; Mus; Mus	V9KU89_CALMI^V9KU89_CALMI^Q:134-382,H:1-83^72.29%ID^E:5e-36^SubName: Full=Caspase recruitment domain-containing protein 9 {ECO:0000313|EMBL:AFP01813.1};^Eukaryota; Metazoa; Chordata; Craniata; Vertebrata; Chondrichthyes; Holocephali; Chimaeriformes; Callorhinchidae; Callorhinchus	TR2523|c0_g1_i1|m.990	134-382[+]	CARD9_MOUSE^CARD9_MOUSE^Q:8-83,H:6-81^68.42%ID^E:2e-33^RecName: Full=Caspase recruitment domain-containing protein 9;^Eukaryota; Metazoa; Chordata; Craniata; Vertebrata; Euteleostomi; Mammalia; Eutheria; Euarchontoglires; Glires; Rodentia; Sciurognathi; Muroidea; Muridae; Murinae; Mus; Mus	V9KU89_CALMI^V9KU89_CALMI^Q:1-83,H:1-83^72.29%ID^E:8e-37^SubName: Full=Caspase recruitment domain-containing protein 9 {ECO:0000313|EMBL:AFP01813.1};^Eukaryota; Metazoa; Chordata; Craniata; Vertebrata; Chondrichthyes; Holocephali; Chimaeriformes; Callorhinchidae; Callorhinchus	PF00619.16^CARD^Caspase recruitment domain^13-83^E:7.6e-16	.	.	.	GO:0005829^cellular_component^cytosol`GO:0050830^biological_process^defense response to Gram-positive bacterium`GO:0051607^biological_process^defense response to virus`GO:0045087^biological_process^innate immune response`GO:0043123^biological_process^positive regulation of I-kappaB kinase/NF-kappaB signaling`GO:0045089^biological_process^positive regulation of innate immune response`GO:0032755^bi…	GO:0042981^biological_process^regulation of apoptotic process
TR2534|c0_g1	TR2534|c0_g1_i1	.	A0A093D281_TAUER^A0A093D281_TAUER^Q:346-510,H:87-141^52.73%ID^E:1e-07^SubName: Full=Uncharacterized protein {ECO:0000313|EMBL:KFV19194.1};^Eukaryota; Metazoa; Chordata; Craniata; Vertebrata; Euteleostomi; Testudines + Archosauria group; Archosauria; Dinosauria; Saurischia; Theropoda; Coelurosauria; Aves; Neognathae; Musophagiformes; Musophagidae; Tauraco	TR2534|c0_g1_i1|m.994	1-321[+]	.	.	.	.	.	.	.	.
TR2535|c0_g1	TR2535|c0_g1_i1	.	A0A091HAV8_BUCRH^A0A091HAV8_BUCRH^Q:204-350,H:15-63^48.98%ID^E:1e-07^SubName: Full=Glutamine-rich protein 2 {ECO:0000313|EMBL:KFO92594.1};^Eukaryota; Metazoa; Chordata; Craniata; Vertebrata; Euteleostomi; Testudines + Archosauria group; Archosauria; Dinosauria; Saurischia; Theropoda; Coelurosauria; Aves; Neognathae; Bucerotiformes; Bucerotidae; Buceros`A0A091HAV8_BUCRH^A0A091HAV8_BUCRH^Q:204-350,…	.	.	.	.	.	.	.	.	.	.
TR2536|c0_g1	TR2536|c0_g1_i1	IGS10_HUMAN^IGS10_HUMAN^Q:4-390,H:534-662^48.84%ID^E:5e-37^RecName: Full=Immunoglobulin superfamily member 10;^Eukaryota; Metazoa; Chordata; Craniata; Vertebrata; Euteleostomi; Mammalia; Eutheria; Euarchontoglires; Primates; Haplorrhini; Catarrhini; Hominidae; Homo`IGS10_HUMAN^IGS10_HUMAN^Q:1-411,H:1802-1945^32.88%ID^E:1e-13^RecName: Full=Immunoglobulin superfamily member 10;^Eukaryota; Metazoa; …	H3ALK6_LATCH^H3ALK6_LATCH^Q:1-891,H:535-824^40.92%ID^E:6e-55^SubName: Full=Uncharacterized protein {ECO:0000313|Ensembl:ENSLACP00000010527};^Eukaryota; Metazoa; Chordata; Craniata; Vertebrata; Euteleostomi; Coelacanthiformes; Coelacanthidae; Latimeria`H3ALK6_LATCH^H3ALK6_LATCH^Q:1-399,H:1725-1860^30.07%ID^E:2e-12^SubName: Full=Uncharacterized protein {ECO:0000313|Ensembl:ENSLACP00000010527};^Euka…	TR2536|c0_g1_i1|m.995	1-1053[+]	IGS10_HUMAN^IGS10_HUMAN^Q:2-296,H:534-812^36.24%ID^E:5e-46^RecName: Full=Immunoglobulin superfamily member 10;^Eukaryota; Metazoa; Chordata; Craniata; Vertebrata; Euteleostomi; Mammalia; Eutheria; Euarchontoglires; Primates; Haplorrhini; Catarrhini; Hominidae; Homo`IGS10_HUMAN^IGS10_HUMAN^Q:1-145,H:1802-1954^32.9%ID^E:2e-14^RecName: Full=Immunoglobulin superfamily member 10;^Eukaryota; Metazoa; C…	H3ALK6_LATCH^H3ALK6_LATCH^Q:1-297,H:535-824^44.92%ID^E:1e-68^SubName: Full=Uncharacterized protein {ECO:0000313|Ensembl:ENSLACP00000010527};^Eukaryota; Metazoa; Chordata; Craniata; Vertebrata; Euteleostomi; Coelacanthiformes; Coelacanthidae; Latimeria`H3ALK6_LATCH^H3ALK6_LATCH^Q:1-133,H:1725-1860^30.07%ID^E:1e-12^SubName: Full=Uncharacterized protein {ECO:0000313|Ensembl:ENSLACP00000010527};^Euka…	PF13927.1^Ig_3^Immunoglobulin domain^51-117^E:4.6e-08`PF07686.12^V-set^Immunoglobulin V-set domain^51-119^E:1.2e-06`PF07679.11^I-set^Immunoglobulin I-set domain^54-130^E:2.5e-11`PF13895.1^Ig_2^Immunoglobulin domain^56-130^E:2.3e-07`PF00047.20^ig^Immunoglobulin domain^56-114^E:0.00014	.	.	.	GO:0005576^cellular_component^extracellular region`GO:0030154^biological_process^cell differentiation`GO:0007275^biological_process^multicellular organismal development`GO:0001503^biological_process^ossification	.
TR2540|c0_g1	TR2540|c0_g1_i1	PCM1_MOUSE^PCM1_MOUSE^Q:232-2,H:922-997^51.95%ID^E:6e-22^RecName: Full=Pericentriolar material 1 protein;^Eukaryota; Metazoa; Chordata; Craniata; Vertebrata; Euteleostomi; Mammalia; Eutheria; Euarchontoglires; Glires; Rodentia; Sciurognathi; Muroidea; Muridae; Murinae; Mus; Mus	V9K7J6_CALMI^V9K7J6_CALMI^Q:271-2,H:588-679^70.65%ID^E:5e-30^SubName: Full=Pericentriolar material 1 protein {ECO:0000313|EMBL:AFO93701.1};^Eukaryota; Metazoa; Chordata; Craniata; Vertebrata; Chondrichthyes; Holocephali; Chimaeriformes; Callorhinchidae; Callorhinchus	.	.	.	.	.	.	.	NOG43239^XRE family Transcriptional regulator	GO:0034451^cellular_component^centriolar satellite`GO:0005813^cellular_component^centrosome`GO:0036064^cellular_component^ciliary basal body`GO:0005737^cellular_component^cytoplasm`GO:0031965^cellular_component^nuclear membrane`GO:0000242^cellular_component^pericentriolar material`GO:0043234^cellular_component^protein complex`GO:0051297^biological_process^centrosome organization`GO:0042384^biolog…	.
TR2554|c0_g1	TR2554|c0_g1_i1	.	V9LFI9_CALMI^V9LFI9_CALMI^Q:426-34,H:95-224^42.75%ID^E:5e-31^SubName: Full=Putative G-protein coupled receptor 139-like protein {ECO:0000313|EMBL:AFP11102.1};^Eukaryota; Metazoa; Chordata; Craniata; Vertebrata; Chondrichthyes; Holocephali; Chimaeriformes; Callorhinchidae; Callorhinchus	.	.	.	.	.	.	.	.	.	.
TR2554|c0_g2	TR2554|c0_g2_i1	.	V9LFI9_CALMI^V9LFI9_CALMI^Q:426-34,H:95-224^41.98%ID^E:6e-30^SubName: Full=Putative G-protein coupled receptor 139-like protein {ECO:0000313|EMBL:AFP11102.1};^Eukaryota; Metazoa; Chordata; Craniata; Vertebrata; Chondrichthyes; Holocephali; Chimaeriformes; Callorhinchidae; Callorhinchus	.	.	.	.	.	.	.	.	.	.
TR2602|c0_g1	TR2602|c0_g1_i1	.	.	TR2602|c0_g1_i1|m.1013	112-327[+]	.	.	.	.	ExpAA=20.00^PredHel=1^Topology=i25-47o	.	.	.
TR2616|c0_g2	TR2616|c0_g2_i1	MPIP1_HUMAN^MPIP1_HUMAN^Q:19-324,H:77-157^49.02%ID^E:2e-20^RecName: Full=M-phase inducer phosphatase 1;^Eukaryota; Metazoa; Chordata; Craniata; Vertebrata; Euteleostomi; Mammalia; Eutheria; Euarchontoglires; Primates; Haplorrhini; Catarrhini; Hominidae; Homo	V9KRK4_CALMI^V9KRK4_CALMI^Q:121-369,H:1-82^74.7%ID^E:9e-33^SubName: Full=M-phase inducer phosphatase 2-like protein {ECO:0000313|EMBL:AFP01012.1};^Eukaryota; Metazoa; Chordata; Craniata; Vertebrata; Chondrichthyes; Holocephali; Chimaeriformes; Callorhinchidae; Callorhinchus	TR2616|c0_g2_i1|m.1021	1-369[+]	MPIP1_HUMAN^MPIP1_HUMAN^Q:7-108,H:77-157^49.02%ID^E:2e-20^RecName: Full=M-phase inducer phosphatase 1;^Eukaryota; Metazoa; Chordata; Craniata; Vertebrata; Euteleostomi; Mammalia; Eutheria; Euarchontoglires; Primates; Haplorrhini; Catarrhini; Hominidae; Homo	V9KRK4_CALMI^V9KRK4_CALMI^Q:41-123,H:1-82^74.7%ID^E:8e-33^SubName: Full=M-phase inducer phosphatase 2-like protein {ECO:0000313|EMBL:AFP01012.1};^Eukaryota; Metazoa; Chordata; Craniata; Vertebrata; Chondrichthyes; Holocephali; Chimaeriformes; Callorhinchidae; Callorhinchus	PF06617.8^M-inducer_phosp^M-phase inducer phosphatase^16-111^E:1.9e-22	.	.	COG5105^cell division cycle 25 homolog	GO:0005829^cellular_component^cytosol`GO:0005654^cellular_component^nucleoplasm`GO:0019901^molecular_function^protein kinase binding`GO:0004725^molecular_function^protein tyrosine phosphatase activity`GO:0008283^biological_process^cell proliferation`GO:0034644^biological_process^cellular response to UV`GO:0006260^biological_process^DNA replication`GO:0000082^biological_process^G1/S transition of …	GO:0004725^molecular_function^protein tyrosine phosphatase activity`GO:0000087^biological_process^mitotic M phase`GO:0006470^biological_process^protein dephosphorylation`GO:0005622^cellular_component^intracellular
TR2617|c0_g1	TR2617|c0_g1_i1	AATM_HUMAN^AATM_HUMAN^Q:301-5,H:242-340^83.84%ID^E:2e-55^RecName: Full=Aspartate aminotransferase, mitochondrial;^Eukaryota; Metazoa; Chordata; Craniata; Vertebrata; Euteleostomi; Mammalia; Eutheria; Euarchontoglires; Primates; Haplorrhini; Catarrhini; Hominidae; Homo	E7D4U3_STUVU^E7D4U3_STUVU^Q:301-5,H:34-132^83.84%ID^E:1e-57^RecName: Full=Aspartate aminotransferase {ECO:0000256|RuleBase:RU000480};^Eukaryota; Metazoa; Chordata; Craniata; Vertebrata; Euteleostomi; Testudines + Archosauria group; Archosauria; Dinosauria; Saurischia; Theropoda; Coelurosauria; Aves; Neognathae; Passeriformes; Sturnidae; Sturnus	.	.	.	.	.	.	.	COG1448^aminotransferase	GO:0070062^cellular_component^extracellular vesicular exosome`GO:0005743^cellular_component^mitochondrial inner membrane`GO:0005759^cellular_component^mitochondrial matrix`GO:0005739^cellular_component^mitochondrion`GO:0005886^cellular_component^plasma membrane`GO:0016212^molecular_function^kynurenine-oxoglutarate transaminase activity`GO:0004069^molecular_function^L-aspartate:2-oxoglutarate amin…	.
TR2625|c0_g1	TR2625|c0_g1_i1	.	W5N5B3_LEPOC^W5N5B3_LEPOC^Q:137-346,H:8-74^55.71%ID^E:6e-07^RecName: Full=Transmembrane channel-like protein {ECO:0000256|RuleBase:RU310713};^Eukaryota; Metazoa; Chordata; Craniata; Vertebrata; Euteleostomi; Actinopterygii; Neopterygii; Holostei; Semionotiformes; Lepisosteidae; Lepisosteus	TR2625|c0_g1_i1|m.1025	128-346[+]	TMC3_HUMAN^TMC3_HUMAN^Q:8-73,H:2-64^45.45%ID^E:2e-09^RecName: Full=Transmembrane channel-like protein 3;^Eukaryota; Metazoa; Chordata; Craniata; Vertebrata; Euteleostomi; Mammalia; Eutheria; Euarchontoglires; Primates; Haplorrhini; Catarrhini; Hominidae; Homo	H3B331_LATCH^H3B331_LATCH^Q:7-73,H:1-63^65.67%ID^E:1e-15^RecName: Full=Transmembrane channel-like protein {ECO:0000256|RuleBase:RU310713};^Eukaryota; Metazoa; Chordata; Craniata; Vertebrata; Euteleostomi; Coelacanthiformes; Coelacanthidae; Latimeria	.	.	.	NOG78939^transcriptional modulator of maze toxin, mazf	GO:0016021^cellular_component^integral component of membrane`GO:0006811^biological_process^ion transport	.
TR2625|c0_g2	TR2625|c0_g2_i1	.	W5N5B3_LEPOC^W5N5B3_LEPOC^Q:149-358,H:8-74^55.71%ID^E:6e-07^RecName: Full=Transmembrane channel-like protein {ECO:0000256|RuleBase:RU310713};^Eukaryota; Metazoa; Chordata; Craniata; Vertebrata; Euteleostomi; Actinopterygii; Neopterygii; Holostei; Semionotiformes; Lepisosteidae; Lepisosteus	TR2625|c0_g2_i1|m.1027	140-358[+]	TMC3_HUMAN^TMC3_HUMAN^Q:8-73,H:2-64^45.45%ID^E:2e-09^RecName: Full=Transmembrane channel-like protein 3;^Eukaryota; Metazoa; Chordata; Craniata; Vertebrata; Euteleostomi; Mammalia; Eutheria; Euarchontoglires; Primates; Haplorrhini; Catarrhini; Hominidae; Homo	H3B331_LATCH^H3B331_LATCH^Q:7-73,H:1-63^65.67%ID^E:1e-15^RecName: Full=Transmembrane channel-like protein {ECO:0000256|RuleBase:RU310713};^Eukaryota; Metazoa; Chordata; Craniata; Vertebrata; Euteleostomi; Coelacanthiformes; Coelacanthidae; Latimeria	.	.	.	NOG78939^transcriptional modulator of maze toxin, mazf	GO:0016021^cellular_component^integral component of membrane`GO:0006811^biological_process^ion transport	.
TR2663|c0_g1	TR2663|c0_g1_i1	EXOC1_HUMAN^EXOC1_HUMAN^Q:2-505,H:641-808^65.48%ID^E:1e-67^RecName: Full=Exocyst complex component 1;^Eukaryota; Metazoa; Chordata; Craniata; Vertebrata; Euteleostomi; Mammalia; Eutheria; Euarchontoglires; Primates; Haplorrhini; Catarrhini; Hominidae; Homo	V9KMM6_CALMI^V9KMM6_CALMI^Q:2-505,H:364-531^82.14%ID^E:1e-90^SubName: Full=Exocyst complex component 1 {ECO:0000313|EMBL:AFO99777.1};^Eukaryota; Metazoa; Chordata; Craniata; Vertebrata; Chondrichthyes; Holocephali; Chimaeriformes; Callorhinchidae; Callorhinchus	TR2663|c0_g1_i1|m.1041	2-505[+]	EXOC1_HUMAN^EXOC1_HUMAN^Q:1-168,H:641-808^65.48%ID^E:9e-68^RecName: Full=Exocyst complex component 1;^Eukaryota; Metazoa; Chordata; Craniata; Vertebrata; Euteleostomi; Mammalia; Eutheria; Euarchontoglires; Primates; Haplorrhini; Catarrhini; Hominidae; Homo	V9KMM6_CALMI^V9KMM6_CALMI^Q:1-168,H:364-531^82.14%ID^E:1e-90^SubName: Full=Exocyst complex component 1 {ECO:0000313|EMBL:AFO99777.1};^Eukaryota; Metazoa; Chordata; Craniata; Vertebrata; Chondrichthyes; Holocephali; Chimaeriformes; Callorhinchidae; Callorhinchus	PF09763.4^Sec3_C^Exocyst complex component Sec3^2-168^E:7.3e-47	.	.	.	GO:0000145^cellular_component^exocyst`GO:0016020^cellular_component^membrane`GO:0005886^cellular_component^plasma membrane`GO:0044267^biological_process^cellular protein metabolic process`GO:0006887^biological_process^exocytosis`GO:0061024^biological_process^membrane organization`GO:0015031^biological_process^protein transport	.
TR2698|c0_g1	TR2698|c0_g1_i1	.	.	TR2698|c0_g1_i1|m.1047	2-325[+]	.	.	.	.	ExpAA=22.81^PredHel=1^Topology=o38-60i	.	.	.
TR2710|c0_g2	TR2710|c0_g2_i1	CND1_XENLA^CND1_XENLA^Q:22-297,H:815-951^37.68%ID^E:2e-16^RecName: Full=Condensin complex subunit 1;^Eukaryota; Metazoa; Chordata; Craniata; Vertebrata; Euteleostomi; Amphibia; Batrachia; Anura; Pipoidea; Pipidae; Xenopodinae; Xenopus; Xenopus	G3WPS8_SARHA^G3WPS8_SARHA^Q:22-303,H:833-978^33.33%ID^E:1e-11^RecName: Full=Condensin complex subunit 1 {ECO:0000256|PIRNR:PIRNR017127};^Eukaryota; Metazoa; Chordata; Craniata; Vertebrata; Euteleostomi; Mammalia; Metatheria; Dasyuromorphia; Dasyuridae; Sarcophilus	TR2710|c0_g2_i1|m.1050	1-303[+]	CND1_XENLA^CND1_XENLA^Q:8-99,H:815-951^37.68%ID^E:2e-16^RecName: Full=Condensin complex subunit 1;^Eukaryota; Metazoa; Chordata; Craniata; Vertebrata; Euteleostomi; Amphibia; Batrachia; Anura; Pipoidea; Pipidae; Xenopodinae; Xenopus; Xenopus	G3WPS8_SARHA^G3WPS8_SARHA^Q:8-101,H:833-978^33.33%ID^E:1e-11^RecName: Full=Condensin complex subunit 1 {ECO:0000256|PIRNR:PIRNR017127};^Eukaryota; Metazoa; Chordata; Craniata; Vertebrata; Euteleostomi; Mammalia; Metatheria; Dasyuromorphia; Dasyuridae; Sarcophilus	.	.	.	.	GO:0005694^cellular_component^chromosome`GO:0005829^cellular_component^cytosol`GO:0005634^cellular_component^nucleus`GO:0007076^biological_process^mitotic chromosome condensation	.
TR2765|c0_g2	TR2765|c0_g2_i1	PHF8_HUMAN^PHF8_HUMAN^Q:1-1026,H:43-383^82.16%ID^E:0^RecName: Full=Histone lysine demethylase PHF8;^Eukaryota; Metazoa; Chordata; Craniata; Vertebrata; Euteleostomi; Mammalia; Eutheria; Euarchontoglires; Primates; Haplorrhini; Catarrhini; Hominidae; Homo	V9KYV3_CALMI^V9KYV3_CALMI^Q:1-1026,H:17-366^81.14%ID^E:0^SubName: Full=Histone lysine demethylase PHF8-like protein {ECO:0000313|EMBL:AFP03613.1};^Eukaryota; Metazoa; Chordata; Craniata; Vertebrata; Chondrichthyes; Holocephali; Chimaeriformes; Callorhinchidae; Callorhinchus	TR2765|c0_g2_i1|m.1073	1-1026[+]	PHF8_HUMAN^PHF8_HUMAN^Q:1-342,H:43-383^82.16%ID^E:0^RecName: Full=Histone lysine demethylase PHF8;^Eukaryota; Metazoa; Chordata; Craniata; Vertebrata; Euteleostomi; Mammalia; Eutheria; Euarchontoglires; Primates; Haplorrhini; Catarrhini; Hominidae; Homo	V9KYV3_CALMI^V9KYV3_CALMI^Q:1-342,H:17-366^81.14%ID^E:0^SubName: Full=Histone lysine demethylase PHF8-like protein {ECO:0000313|EMBL:AFP03613.1};^Eukaryota; Metazoa; Chordata; Craniata; Vertebrata; Chondrichthyes; Holocephali; Chimaeriformes; Callorhinchidae; Callorhinchus	PF00628.24^PHD^PHD-finger^1-49^E:8.4e-10`PF13621.1^Cupin_8^Cupin-like domain^153-318^E:7.9e-13`PF02373.17^JmjC^JmjC domain, hydroxylase^229-329^E:6.4e-13	.	.	.	GO:0015630^cellular_component^microtubule cytoskeleton`GO:0005730^cellular_component^nucleolus`GO:0005654^cellular_component^nucleoplasm`GO:0005634^cellular_component^nucleus`GO:0003682^molecular_function^chromatin binding`GO:0032452^molecular_function^histone demethylase activity`GO:0071558^molecular_function^histone demethylase activity (H3-K27 specific)`GO:0051864^molecular_function^histone de…	GO:0005515^molecular_function^protein binding
TR2768|c0_g2	TR2768|c0_g2_i1	.	.	TR2768|c0_g2_i1|m.1075	142-363[+]	.	.	.	sigP:1^23^0.566^YES	.	.	.	.
TR2772|c0_g1	TR2772|c0_g1_i1	PUM1_CHICK^PUM1_CHICK^Q:1-72,H:1124-1147^91.67%ID^E:2e-07^RecName: Full=Pumilio homolog 1;^Eukaryota; Metazoa; Chordata; Craniata; Vertebrata; Euteleostomi; Testudines + Archosauria group; Archosauria; Dinosauria; Saurischia; Theropoda; Coelurosauria; Aves; Neognathae; Galloanserae; Galliformes; Phasianidae; Phasianinae; Gallus	F7FTY3_ORNAN^F7FTY3_ORNAN^Q:1-72,H:926-949^95.83%ID^E:4e-06^SubName: Full=Uncharacterized protein {ECO:0000313|Ensembl:ENSOANP00000007767};^Eukaryota; Metazoa; Chordata; Craniata; Vertebrata; Euteleostomi; Mammalia; Monotremata; Ornithorhynchidae; Ornithorhynchus	.	.	.	.	.	.	.	COG5099^pumilio homolog	GO:0005737^cellular_component^cytoplasm`GO:0044822^molecular_function^poly(A) RNA binding`GO:0006417^biological_process^regulation of translation	.
TR2772|c0_g2	TR2772|c0_g2_i1	PUM1_CHICK^PUM1_CHICK^Q:1-72,H:1124-1147^91.67%ID^E:2e-07^RecName: Full=Pumilio homolog 1;^Eukaryota; Metazoa; Chordata; Craniata; Vertebrata; Euteleostomi; Testudines + Archosauria group; Archosauria; Dinosauria; Saurischia; Theropoda; Coelurosauria; Aves; Neognathae; Galloanserae; Galliformes; Phasianidae; Phasianinae; Gallus	F7FTY3_ORNAN^F7FTY3_ORNAN^Q:1-72,H:926-949^95.83%ID^E:4e-06^SubName: Full=Uncharacterized protein {ECO:0000313|Ensembl:ENSOANP00000007767};^Eukaryota; Metazoa; Chordata; Craniata; Vertebrata; Euteleostomi; Mammalia; Monotremata; Ornithorhynchidae; Ornithorhynchus	.	.	.	.	.	.	.	COG5099^pumilio homolog	GO:0005737^cellular_component^cytoplasm`GO:0044822^molecular_function^poly(A) RNA binding`GO:0006417^biological_process^regulation of translation	.
TR2828|c0_g2	TR2828|c0_g2_i1	.	K7EZH6_PELSI^K7EZH6_PELSI^Q:466-287,H:90-149^38.33%ID^E:1e-06^SubName: Full=Uncharacterized protein {ECO:0000313|Ensembl:ENSPSIP00000001186};^Eukaryota; Metazoa; Chordata; Craniata; Vertebrata; Euteleostomi; Testudines + Archosauria group; Testudines; Cryptodira; Trionychoidea; Trionychidae; Pelodiscus	.	.	.	.	.	.	.	.	.	.
TR2830|c0_g1	TR2830|c0_g1_i1	.	A0A0A0A1F1_CHAVO^A0A0A0A1F1_CHAVO^Q:59-289,H:69-145^44.16%ID^E:9e-12^SubName: Full=Uncharacterized protein {ECO:0000313|EMBL:KGL87871.1};^Eukaryota; Metazoa; Chordata; Craniata; Vertebrata; Euteleostomi; Testudines + Archosauria group; Archosauria; Dinosauria; Saurischia; Theropoda; Coelurosauria; Aves; Neognathae; Charadriiformes; Charadriidae; Charadrius	TR2830|c0_g1_i1|m.1101	80-334[+]	.	A0A0A0A1F1_CHAVO^A0A0A0A1F1_CHAVO^Q:1-70,H:76-145^45.71%ID^E:9e-11^SubName: Full=Uncharacterized protein {ECO:0000313|EMBL:KGL87871.1};^Eukaryota; Metazoa; Chordata; Craniata; Vertebrata; Euteleostomi; Testudines + Archosauria group; Archosauria; Dinosauria; Saurischia; Theropoda; Coelurosauria; Aves; Neognathae; Charadriiformes; Charadriidae; Charadrius	.	.	.	.	.	.
TR2834|c0_g1	TR2834|c0_g1_i1	RS29_ICTPU^RS29_ICTPU^Q:203-301,H:14-46^78.79%ID^E:9e-10^RecName: Full=40S ribosomal protein S29;^Eukaryota; Metazoa; Chordata; Craniata; Vertebrata; Euteleostomi; Actinopterygii; Neopterygii; Teleostei; Ostariophysi; Siluriformes; Ictaluridae; Ictalurus	V8NKP1_OPHHA^V8NKP1_OPHHA^Q:119-301,H:1-48^52.46%ID^E:6e-11^SubName: Full=40S ribosomal protein S29 {ECO:0000313|EMBL:ETE62526.1};^Eukaryota; Metazoa; Chordata; Craniata; Vertebrata; Euteleostomi; Lepidosauria; Squamata; Bifurcata; Unidentata; Episquamata; Toxicofera; Serpentes; Colubroidea; Elapidae; Elapinae; Ophiophagus	.	.	.	.	.	.	.	.	GO:0005840^cellular_component^ribosome`GO:0046872^molecular_function^metal ion binding`GO:0003735^molecular_function^structural constituent of ribosome`GO:0006412^biological_process^translation	.
TR2877|c0_g1	TR2877|c0_g1_i1	DYHC1_HUMAN^DYHC1_HUMAN^Q:328-2,H:3136-3244^95.41%ID^E:1e-64^RecName: Full=Cytoplasmic dynein 1 heavy chain 1;^Eukaryota; Metazoa; Chordata; Craniata; Vertebrata; Euteleostomi; Mammalia; Eutheria; Euarchontoglires; Primates; Haplorrhini; Catarrhini; Hominidae; Homo	V9K7S8_CALMI^V9K7S8_CALMI^Q:328-2,H:1242-1350^98.17%ID^E:2e-65^SubName: Full=Cytoplasmic dynein 1 heavy chain 1-like protein {ECO:0000313|EMBL:AFO93646.1};^Eukaryota; Metazoa; Chordata; Craniata; Vertebrata; Chondrichthyes; Holocephali; Chimaeriformes; Callorhinchidae; Callorhinchus	.	.	.	.	.	.	.	COG5245^heavy chain	GO:0005813^cellular_component^centrosome`GO:0005868^cellular_component^cytoplasmic dynein complex`GO:0005829^cellular_component^cytosol`GO:0070062^cellular_component^extracellular vesicular exosome`GO:0030175^cellular_component^filopodium`GO:0016020^cellular_component^membrane`GO:0005874^cellular_component^microtubule`GO:0005524^molecular_function^ATP binding`GO:0016887^molecular_function^ATPase …	.
TR2878|c0_g1	TR2878|c0_g1_i1	.	.	TR2878|c0_g1_i1|m.1121	2-352[+]	.	.	.	.	ExpAA=22.97^PredHel=1^Topology=i23-45o	.	.	.
TR2889|c0_g1	TR2889|c0_g1_i1	PEX16_DANRE^PEX16_DANRE^Q:31-384,H:218-335^72.88%ID^E:4e-40^RecName: Full=Peroxisomal membrane protein PEX16;^Eukaryota; Metazoa; Chordata; Craniata; Vertebrata; Euteleostomi; Actinopterygii; Neopterygii; Teleostei; Ostariophysi; Cypriniformes; Cyprinidae; Danio	J3S4U7_CROAD^J3S4U7_CROAD^Q:31-384,H:227-344^72.88%ID^E:9e-43^SubName: Full=Peroxisomal membrane protein PEX16-like {ECO:0000313|EMBL:AFJ50912.1};^Eukaryota; Metazoa; Chordata; Craniata; Vertebrata; Euteleostomi; Lepidosauria; Squamata; Bifurcata; Unidentata; Episquamata; Toxicofera; Serpentes; Colubroidea; Viperidae; Crotalinae; Crotalus	.	.	.	.	.	.	.	.	GO:0016021^cellular_component^integral component of membrane`GO:0005778^cellular_component^peroxisomal membrane`GO:0007031^biological_process^peroxisome organization	.
TR2889|c0_g2	TR2889|c0_g2_i1	PEX16_DANRE^PEX16_DANRE^Q:4-969,H:22-335^64.91%ID^E:1e-115^RecName: Full=Peroxisomal membrane protein PEX16;^Eukaryota; Metazoa; Chordata; Craniata; Vertebrata; Euteleostomi; Actinopterygii; Neopterygii; Teleostei; Ostariophysi; Cypriniformes; Cyprinidae; Danio	W5MDN8_LEPOC^W5MDN8_LEPOC^Q:4-969,H:27-338^69.57%ID^E:9e-123^SubName: Full=Uncharacterized protein {ECO:0000313|Ensembl:ENSLOCP00000006497};^Eukaryota; Metazoa; Chordata; Craniata; Vertebrata; Euteleostomi; Actinopterygii; Neopterygii; Holostei; Semionotiformes; Lepisosteidae; Lepisosteus	TR2889|c0_g2_i1|m.1126	1-972[+]	PEX16_DANRE^PEX16_DANRE^Q:2-323,H:22-335^64.91%ID^E:4e-141^RecName: Full=Peroxisomal membrane protein PEX16;^Eukaryota; Metazoa; Chordata; Craniata; Vertebrata; Euteleostomi; Actinopterygii; Neopterygii; Teleostei; Ostariophysi; Cypriniformes; Cyprinidae; Danio	W5MDN8_LEPOC^W5MDN8_LEPOC^Q:2-323,H:27-338^69.57%ID^E:7e-154^SubName: Full=Uncharacterized protein {ECO:0000313|Ensembl:ENSLOCP00000006497};^Eukaryota; Metazoa; Chordata; Craniata; Vertebrata; Euteleostomi; Actinopterygii; Neopterygii; Holostei; Semionotiformes; Lepisosteidae; Lepisosteus	PF08610.5^Pex16^Peroxisomal membrane protein (Pex16)^2-317^E:5.5e-99	.	.	.	GO:0016021^cellular_component^integral component of membrane`GO:0005778^cellular_component^peroxisomal membrane`GO:0007031^biological_process^peroxisome organization	.
TR2899|c0_g2	TR2899|c0_g2_i1	MYOM2_HUMAN^MYOM2_HUMAN^Q:1-1029,H:321-663^63.85%ID^E:2e-152^RecName: Full=Myomesin-2;^Eukaryota; Metazoa; Chordata; Craniata; Vertebrata; Euteleostomi; Mammalia; Eutheria; Euarchontoglires; Primates; Haplorrhini; Catarrhini; Hominidae; Homo`MYOM2_HUMAN^MYOM2_HUMAN^Q:217-1029,H:521-764^28.1%ID^E:8e-30^RecName: Full=Myomesin-2;^Eukaryota; Metazoa; Chordata; Craniata; Vertebrata; Euteleostomi; Mamm…	V9K7M8_CALMI^V9K7M8_CALMI^Q:1-1029,H:272-614^76.38%ID^E:0^SubName: Full=M-protein, striated muscle-like protein {ECO:0000313|EMBL:AFO93823.1};^Eukaryota; Metazoa; Chordata; Craniata; Vertebrata; Chondrichthyes; Holocephali; Chimaeriformes; Callorhinchidae; Callorhinchus`V9K7M8_CALMI^V9K7M8_CALMI^Q:226-1026,H:576-822^28.83%ID^E:8e-24^SubName: Full=M-protein, striated muscle-like protein {ECO:00003…	TR2899|c0_g2_i1|m.1129	1-1029[+]	MYOM2_HUMAN^MYOM2_HUMAN^Q:1-343,H:321-663^63.85%ID^E:9e-159^RecName: Full=Myomesin-2;^Eukaryota; Metazoa; Chordata; Craniata; Vertebrata; Euteleostomi; Mammalia; Eutheria; Euarchontoglires; Primates; Haplorrhini; Catarrhini; Hominidae; Homo`MYOM2_HUMAN^MYOM2_HUMAN^Q:63-343,H:511-764^28.52%ID^E:1e-31^RecName: Full=Myomesin-2;^Eukaryota; Metazoa; Chordata; Craniata; Vertebrata; Euteleostomi; Mammal…	V9K7M8_CALMI^V9K7M8_CALMI^Q:1-343,H:272-614^76.38%ID^E:0^SubName: Full=M-protein, striated muscle-like protein {ECO:0000313|EMBL:AFO93823.1};^Eukaryota; Metazoa; Chordata; Craniata; Vertebrata; Chondrichthyes; Holocephali; Chimaeriformes; Callorhinchidae; Callorhinchus`V9K7M8_CALMI^V9K7M8_CALMI^Q:60-342,H:560-822^27.68%ID^E:2e-24^SubName: Full=M-protein, striated muscle-like protein {ECO:0000313|…	PF00041.16^fn3^Fibronectin type III domain^65-149^E:7.7e-14`PF00041.16^fn3^Fibronectin type III domain^193-277^E:7.7e-16	.	.	NOG147025^Transcription factor	GO:0031430^cellular_component^M band`GO:0005739^cellular_component^mitochondrion`GO:0032982^cellular_component^myosin filament`GO:0008307^molecular_function^structural constituent of muscle`GO:0006936^biological_process^muscle contraction	GO:0005515^molecular_function^protein binding
TR2901|c0_g1	TR2901|c0_g1_i1	TUFT1_MOUSE^TUFT1_MOUSE^Q:5-727,H:23-264^29.6%ID^E:3e-23^RecName: Full=Tuftelin;^Eukaryota; Metazoa; Chordata; Craniata; Vertebrata; Euteleostomi; Mammalia; Eutheria; Euarchontoglires; Glires; Rodentia; Sciurognathi; Muroidea; Muridae; Murinae; Mus; Mus	K7FDN1_PELSI^K7FDN1_PELSI^Q:5-724,H:23-265^34.78%ID^E:2e-36^SubName: Full=Uncharacterized protein {ECO:0000313|Ensembl:ENSPSIP00000006141};^Eukaryota; Metazoa; Chordata; Craniata; Vertebrata; Euteleostomi; Testudines + Archosauria group; Testudines; Cryptodira; Trionychoidea; Trionychidae; Pelodiscus	TR2901|c0_g1_i1|m.1131	2-727[+]	TUFT1_MOUSE^TUFT1_MOUSE^Q:2-242,H:23-264^29.6%ID^E:3e-23^RecName: Full=Tuftelin;^Eukaryota; Metazoa; Chordata; Craniata; Vertebrata; Euteleostomi; Mammalia; Eutheria; Euarchontoglires; Glires; Rodentia; Sciurognathi; Muroidea; Muridae; Murinae; Mus; Mus	K7FDN1_PELSI^K7FDN1_PELSI^Q:2-241,H:23-265^34.78%ID^E:2e-36^SubName: Full=Uncharacterized protein {ECO:0000313|Ensembl:ENSPSIP00000006141};^Eukaryota; Metazoa; Chordata; Craniata; Vertebrata; Euteleostomi; Testudines + Archosauria group; Testudines; Cryptodira; Trionychoidea; Trionychidae; Pelodiscus	.	.	.	NOG40140^	GO:0005737^cellular_component^cytoplasm`GO:0005576^cellular_component^extracellular region`GO:0031214^biological_process^biomineral tissue development	.
TR2901|c0_g2	TR2901|c0_g2_i1	.	K7FDN1_PELSI^K7FDN1_PELSI^Q:14-367,H:26-136^33.61%ID^E:2e-08^SubName: Full=Uncharacterized protein {ECO:0000313|Ensembl:ENSPSIP00000006141};^Eukaryota; Metazoa; Chordata; Craniata; Vertebrata; Euteleostomi; Testudines + Archosauria group; Testudines; Cryptodira; Trionychoidea; Trionychidae; Pelodiscus	TR2901|c0_g2_i1|m.1134	2-415[+]	.	K7FDN1_PELSI^K7FDN1_PELSI^Q:5-122,H:26-136^33.61%ID^E:2e-08^SubName: Full=Uncharacterized protein {ECO:0000313|Ensembl:ENSPSIP00000006141};^Eukaryota; Metazoa; Chordata; Craniata; Vertebrata; Euteleostomi; Testudines + Archosauria group; Testudines; Cryptodira; Trionychoidea; Trionychidae; Pelodiscus	.	.	.	.	.	.
TR2918|c0_g2	TR2918|c0_g2_i1	.	.	TR2918|c0_g2_i1|m.1144	24-524[+]	.	.	.	sigP:1^36^0.605^YES	.	.	.	.
TR2933|c0_g1	TR2933|c0_g1_i1	SHC1_XENLA^SHC1_XENLA^Q:2-445,H:88-235^92.57%ID^E:2e-96^RecName: Full=SHC-transforming protein 1;^Eukaryota; Metazoa; Chordata; Craniata; Vertebrata; Euteleostomi; Amphibia; Batrachia; Anura; Pipoidea; Pipidae; Xenopodinae; Xenopus; Xenopus	H9GMP9_ANOCA^H9GMP9_ANOCA^Q:2-445,H:12-159^91.89%ID^E:4e-95^SubName: Full=Uncharacterized protein {ECO:0000313|Ensembl:ENSACAP00000015565};^Eukaryota; Metazoa; Chordata; Craniata; Vertebrata; Euteleostomi; Lepidosauria; Squamata; Bifurcata; Unidentata; Episquamata; Toxicofera; Iguania; Iguanidae; Polychrotinae; Anolis	TR2933|c0_g1_i1|m.1153	2-445[+]	SHC1_XENLA^SHC1_XENLA^Q:1-148,H:88-235^92.57%ID^E:2e-96^RecName: Full=SHC-transforming protein 1;^Eukaryota; Metazoa; Chordata; Craniata; Vertebrata; Euteleostomi; Amphibia; Batrachia; Anura; Pipoidea; Pipidae; Xenopodinae; Xenopus; Xenopus	H9GMP9_ANOCA^H9GMP9_ANOCA^Q:1-148,H:12-159^91.89%ID^E:3e-95^SubName: Full=Uncharacterized protein {ECO:0000313|Ensembl:ENSACAP00000015565};^Eukaryota; Metazoa; Chordata; Craniata; Vertebrata; Euteleostomi; Lepidosauria; Squamata; Bifurcata; Unidentata; Episquamata; Toxicofera; Iguania; Iguanidae; Polychrotinae; Anolis	PF00640.18^PID^Phosphotyrosine interaction domain (PTB/PID)^13-118^E:5.2e-33	.	.	.	GO:0005737^cellular_component^cytoplasm`GO:0001525^biological_process^angiogenesis`GO:0035556^biological_process^intracellular signal transduction`GO:0040008^biological_process^regulation of growth	GO:0005515^molecular_function^protein binding
TR2943|c0_g1	TR2943|c0_g1_i1	IIGP5_HUMAN^IIGP5_HUMAN^Q:71-1114,H:24-371^34.57%ID^E:5e-67^RecName: Full=Interferon-inducible GTPase 5;^Eukaryota; Metazoa; Chordata; Craniata; Vertebrata; Euteleostomi; Mammalia; Eutheria; Euarchontoglires; Primates; Haplorrhini; Catarrhini; Hominidae; Homo	V9KHI2_CALMI^V9KHI2_CALMI^Q:56-1123,H:10-364^44.82%ID^E:5e-90^SubName: Full=Interferon-inducible GTPase 5-like protein {ECO:0000313|EMBL:AFO97451.1};^Eukaryota; Metazoa; Chordata; Craniata; Vertebrata; Chondrichthyes; Holocephali; Chimaeriformes; Callorhinchidae; Callorhinchus	TR2943|c0_g1_i1|m.1157	2-1123[+]	IIGP5_HUMAN^IIGP5_HUMAN^Q:24-371,H:24-371^34.57%ID^E:4e-67^RecName: Full=Interferon-inducible GTPase 5;^Eukaryota; Metazoa; Chordata; Craniata; Vertebrata; Euteleostomi; Mammalia; Eutheria; Euarchontoglires; Primates; Haplorrhini; Catarrhini; Hominidae; Homo	V9KHI2_CALMI^V9KHI2_CALMI^Q:19-374,H:10-364^44.82%ID^E:5e-90^SubName: Full=Interferon-inducible GTPase 5-like protein {ECO:0000313|EMBL:AFO97451.1};^Eukaryota; Metazoa; Chordata; Craniata; Vertebrata; Chondrichthyes; Holocephali; Chimaeriformes; Callorhinchidae; Callorhinchus	PF05049.8^IIGP^Interferon-inducible GTPase (IIGP)^23-352^E:2.3e-84`PF01926.18^MMR_HSR1^50S ribosome-binding GTPase^56-166^E:7.2e-08	.	.	NOG84668^Type 11 methyltransferase	GO:0016020^cellular_component^membrane`GO:0005525^molecular_function^GTP binding`GO:0016817^molecular_function^hydrolase activity, acting on acid anhydrides	GO:0005525^molecular_function^GTP binding`GO:0016020^cellular_component^membrane
TR2950|c0_g1	TR2950|c0_g1_i1	.	K7F1F6_PELSI^K7F1F6_PELSI^Q:202-339,H:268-313^52.17%ID^E:3e-09^SubName: Full=Uncharacterized protein {ECO:0000313|Ensembl:ENSPSIP00000001866};^Eukaryota; Metazoa; Chordata; Craniata; Vertebrata; Euteleostomi; Testudines + Archosauria group; Testudines; Cryptodira; Trionychoidea; Trionychidae; Pelodiscus`K7F1F6_PELSI^K7F1F6_PELSI^Q:342-434,H:315-350^38.89%ID^E:3e-09^SubName: Full=Uncharacterized p…	.	.	.	.	.	.	.	.	.	.
TR2954|c0_g1	TR2954|c0_g1_i1	NGAP_HUMAN^NGAP_HUMAN^Q:406-2,H:248-382^88.89%ID^E:6e-72^RecName: Full=Ras GTPase-activating protein nGAP;^Eukaryota; Metazoa; Chordata; Craniata; Vertebrata; Euteleostomi; Mammalia; Eutheria; Euarchontoglires; Primates; Haplorrhini; Catarrhini; Hominidae; Homo	L9L6W6_TUPCH^L9L6W6_TUPCH^Q:406-2,H:99-233^88.89%ID^E:3e-74^SubName: Full=Ras GTPase-activating protein nGAP {ECO:0000313|EMBL:ELW70850.1};^Eukaryota; Metazoa; Chordata; Craniata; Vertebrata; Euteleostomi; Mammalia; Eutheria; Euarchontoglires; Scandentia; Tupaiidae; Tupaia	.	.	.	.	.	.	.	.	GO:0005737^cellular_component^cytoplasm`GO:0031235^cellular_component^intrinsic component of the cytoplasmic side of the plasma membrane`GO:0005099^molecular_function^Ras GTPase activator activity`GO:0046580^biological_process^negative regulation of Ras protein signal transduction`GO:0032320^biological_process^positive regulation of Ras GTPase activity`GO:0007165^biological_process^signal transdu…	.
TR2968|c0_g2	TR2968|c0_g2_i1	.	.	TR2968|c0_g2_i1|m.1164	92-307[+]	.	.	.	sigP:1^21^0.852^YES	ExpAA=20.70^PredHel=1^Topology=o5-27i	.	.	.
TR2972|c0_g1	TR2972|c0_g1_i1	CAD15_HUMAN^CAD15_HUMAN^Q:5-715,H:37-275^61.09%ID^E:1e-91^RecName: Full=Cadherin-15;^Eukaryota; Metazoa; Chordata; Craniata; Vertebrata; Euteleostomi; Mammalia; Eutheria; Euarchontoglires; Primates; Haplorrhini; Catarrhini; Hominidae; Homo	G1ST35_RABIT^G1ST35_RABIT^Q:5-715,H:37-275^61.09%ID^E:1e-95^SubName: Full=Uncharacterized protein {ECO:0000313|Ensembl:ENSOCUP00000006446};^Eukaryota; Metazoa; Chordata; Craniata; Vertebrata; Euteleostomi; Mammalia; Eutheria; Euarchontoglires; Glires; Lagomorpha; Leporidae; Oryctolagus	TR2972|c0_g1_i1|m.1168	2-718[+]	CAD15_HUMAN^CAD15_HUMAN^Q:2-238,H:37-275^61.09%ID^E:1e-91^RecName: Full=Cadherin-15;^Eukaryota; Metazoa; Chordata; Craniata; Vertebrata; Euteleostomi; Mammalia; Eutheria; Euarchontoglires; Primates; Haplorrhini; Catarrhini; Hominidae; Homo	G1ST35_RABIT^G1ST35_RABIT^Q:2-238,H:37-275^61.09%ID^E:9e-96^SubName: Full=Uncharacterized protein {ECO:0000313|Ensembl:ENSOCUP00000006446};^Eukaryota; Metazoa; Chordata; Craniata; Vertebrata; Euteleostomi; Mammalia; Eutheria; Euarchontoglires; Glires; Lagomorpha; Leporidae; Oryctolagus	PF00028.12^Cadherin^Cadherin domain^16-106^E:4.4e-12`PF00028.12^Cadherin^Cadherin domain^124-213^E:5.2e-20	.	.	.	GO:0005901^cellular_component^caveola`GO:0070062^cellular_component^extracellular vesicular exosome`GO:0016021^cellular_component^integral component of membrane`GO:0031594^cellular_component^neuromuscular junction`GO:0005886^cellular_component^plasma membrane`GO:0005509^molecular_function^calcium ion binding`GO:0034332^biological_process^adherens junction organization`GO:0007155^biological_proces…	GO:0005509^molecular_function^calcium ion binding`GO:0007156^biological_process^homophilic cell adhesion via plasma membrane adhesion molecules`GO:0016020^cellular_component^membrane
TR2972|c0_g2	TR2972|c0_g2_i1	CAD15_HUMAN^CAD15_HUMAN^Q:5-715,H:37-275^61.09%ID^E:1e-91^RecName: Full=Cadherin-15;^Eukaryota; Metazoa; Chordata; Craniata; Vertebrata; Euteleostomi; Mammalia; Eutheria; Euarchontoglires; Primates; Haplorrhini; Catarrhini; Hominidae; Homo	G1ST35_RABIT^G1ST35_RABIT^Q:5-715,H:37-275^61.09%ID^E:1e-95^SubName: Full=Uncharacterized protein {ECO:0000313|Ensembl:ENSOCUP00000006446};^Eukaryota; Metazoa; Chordata; Craniata; Vertebrata; Euteleostomi; Mammalia; Eutheria; Euarchontoglires; Glires; Lagomorpha; Leporidae; Oryctolagus	TR2972|c0_g2_i1|m.1169	2-718[+]	CAD15_HUMAN^CAD15_HUMAN^Q:2-238,H:37-275^61.09%ID^E:1e-91^RecName: Full=Cadherin-15;^Eukaryota; Metazoa; Chordata; Craniata; Vertebrata; Euteleostomi; Mammalia; Eutheria; Euarchontoglires; Primates; Haplorrhini; Catarrhini; Hominidae; Homo	G1ST35_RABIT^G1ST35_RABIT^Q:2-238,H:37-275^61.09%ID^E:9e-96^SubName: Full=Uncharacterized protein {ECO:0000313|Ensembl:ENSOCUP00000006446};^Eukaryota; Metazoa; Chordata; Craniata; Vertebrata; Euteleostomi; Mammalia; Eutheria; Euarchontoglires; Glires; Lagomorpha; Leporidae; Oryctolagus	PF00028.12^Cadherin^Cadherin domain^16-106^E:4.4e-12`PF00028.12^Cadherin^Cadherin domain^124-213^E:5.2e-20	.	.	.	GO:0005901^cellular_component^caveola`GO:0070062^cellular_component^extracellular vesicular exosome`GO:0016021^cellular_component^integral component of membrane`GO:0031594^cellular_component^neuromuscular junction`GO:0005886^cellular_component^plasma membrane`GO:0005509^molecular_function^calcium ion binding`GO:0034332^biological_process^adherens junction organization`GO:0007155^biological_proces…	GO:0005509^molecular_function^calcium ion binding`GO:0007156^biological_process^homophilic cell adhesion via plasma membrane adhesion molecules`GO:0016020^cellular_component^membrane
TR2976|c0_g1	TR2976|c0_g1_i1	LARP4_MOUSE^LARP4_MOUSE^Q:395-496,H:686-719^67.65%ID^E:2e-06^RecName: Full=La-related protein 4;^Eukaryota; Metazoa; Chordata; Craniata; Vertebrata; Euteleostomi; Mammalia; Eutheria; Euarchontoglires; Glires; Rodentia; Sciurognathi; Muroidea; Muridae; Murinae; Mus; Mus	M7B6Q4_CHEMY^M7B6Q4_CHEMY^Q:287-496,H:646-711^51.43%ID^E:7e-06^SubName: Full=La-related protein 4 {ECO:0000313|EMBL:EMP31210.1};^Eukaryota; Metazoa; Chordata; Craniata; Vertebrata; Euteleostomi; Testudines + Archosauria group; Testudines; Cryptodira; Chelonioidea; Cheloniidae; Chelonia	.	.	.	.	.	.	.	.	GO:0003723^molecular_function^RNA binding`GO:0007010^biological_process^cytoskeleton organization`GO:0022604^biological_process^regulation of cell morphogenesis	.
TR2981|c0_g1	TR2981|c0_g1_i1	PTPRD_MOUSE^PTPRD_MOUSE^Q:338-3,H:1367-1478^93.75%ID^E:1e-68^RecName: Full=Receptor-type tyrosine-protein phosphatase delta;^Eukaryota; Metazoa; Chordata; Craniata; Vertebrata; Euteleostomi; Mammalia; Eutheria; Euarchontoglires; Glires; Rodentia; Sciurognathi; Muroidea; Muridae; Murinae; Mus; Mus`PTPRD_MOUSE^PTPRD_MOUSE^Q:314-24,H:1664-1760^58.76%ID^E:6e-34^RecName: Full=Receptor-type tyrosine-pr…	V9K7Q6_CALMI^V9K7Q6_CALMI^Q:338-3,H:957-1068^99.11%ID^E:3e-71^SubName: Full=Receptor-type tyrosine-protein phosphatase delta {ECO:0000313|EMBL:AFO93801.1};^Eukaryota; Metazoa; Chordata; Craniata; Vertebrata; Chondrichthyes; Holocephali; Chimaeriformes; Callorhinchidae; Callorhinchus`V9K7Q6_CALMI^V9K7Q6_CALMI^Q:314-24,H:1254-1350^59.79%ID^E:9e-33^SubName: Full=Receptor-type tyrosine-protein phosph…	.	.	.	.	.	.	.	COG5599^protein tyrosine phosphatase	GO:0016021^cellular_component^integral component of membrane`GO:0050839^molecular_function^cell adhesion molecule binding`GO:0004725^molecular_function^protein tyrosine phosphatase activity`GO:0005102^molecular_function^receptor binding`GO:0007157^biological_process^heterophilic cell-cell adhesion via plasma membrane cell adhesion molecules`GO:0030182^biological_process^neuron differentiation`GO:…	.
TR3034|c0_g1	TR3034|c0_g1_i1	PRGC1_MOUSE^PRGC1_MOUSE^Q:178-471,H:634-738^58.1%ID^E:3e-30^RecName: Full=Peroxisome proliferator-activated receptor gamma coactivator 1-alpha;^Eukaryota; Metazoa; Chordata; Craniata; Vertebrata; Euteleostomi; Mammalia; Eutheria; Euarchontoglires; Glires; Rodentia; Sciurognathi; Muroidea; Muridae; Murinae; Mus; Mus	H2ZW06_LATCH^H2ZW06_LATCH^Q:184-471,H:1441-1531^61.46%ID^E:3e-32^SubName: Full=Uncharacterized protein {ECO:0000313|Ensembl:ENSLACP00000001577};^Eukaryota; Metazoa; Chordata; Craniata; Vertebrata; Euteleostomi; Coelacanthiformes; Coelacanthidae; Latimeria	TR3034|c0_g1_i1|m.1190	1-474[+]	PRGC1_MOUSE^PRGC1_MOUSE^Q:60-157,H:634-738^58.1%ID^E:6e-31^RecName: Full=Peroxisome proliferator-activated receptor gamma coactivator 1-alpha;^Eukaryota; Metazoa; Chordata; Craniata; Vertebrata; Euteleostomi; Mammalia; Eutheria; Euarchontoglires; Glires; Rodentia; Sciurognathi; Muroidea; Muridae; Murinae; Mus; Mus	M7BZ83_CHEMY^M7BZ83_CHEMY^Q:41-157,H:452-571^58.06%ID^E:3e-31^SubName: Full=Peroxisome proliferator-activated receptor gamma coactivator 1-alpha {ECO:0000313|EMBL:EMP37388.1};^Eukaryota; Metazoa; Chordata; Craniata; Vertebrata; Euteleostomi; Testudines + Archosauria group; Testudines; Cryptodira; Chelonioidea; Cheloniidae; Chelonia	PF00076.17^RRM_1^RNA recognition motif. (a.k.a. RRM, RBD, or RNP domain)^97-158^E:7.2e-09`PF14259.1^RRM_6^RNA recognition motif (a.k.a. RRM, RBD, or RNP domain)^97-153^E:1.6e-05`PF13893.1^RRM_5^RNA recognition motif. (a.k.a. RRM, RBD, or RNP domain)^111-156^E:8.3e-06	.	.	NOG78353^	GO:0005829^cellular_component^cytosol`GO:0005654^cellular_component^nucleoplasm`GO:0005634^cellular_component^nucleus`GO:0016605^cellular_component^PML body`GO:0031490^molecular_function^chromatin DNA binding`GO:0003677^molecular_function^DNA binding`GO:0030374^molecular_function^ligand-dependent nuclear receptor transcription coactivator activity`GO:0000166^molecular_function^nucleotide binding`…	GO:0003676^molecular_function^nucleic acid binding
TR3056|c0_g1	TR3056|c0_g1_i1	HDA11_MOUSE^HDA11_MOUSE^Q:234-1,H:1-78^65.38%ID^E:2e-31^RecName: Full=Histone deacetylase 11;^Eukaryota; Metazoa; Chordata; Craniata; Vertebrata; Euteleostomi; Mammalia; Eutheria; Euarchontoglires; Glires; Rodentia; Sciurognathi; Muroidea; Muridae; Murinae; Mus; Mus	H3ALV5_LATCH^H3ALV5_LATCH^Q:246-1,H:7-88^73.17%ID^E:6e-39^SubName: Full=Uncharacterized protein {ECO:0000313|Ensembl:ENSLACP00000010626};^Eukaryota; Metazoa; Chordata; Craniata; Vertebrata; Euteleostomi; Coelacanthiformes; Coelacanthidae; Latimeria	.	.	.	.	.	.	.	COG0123^Histone deacetylase	GO:0005737^cellular_component^cytoplasm`GO:0070062^cellular_component^extracellular vesicular exosome`GO:0000118^cellular_component^histone deacetylase complex`GO:0005634^cellular_component^nucleus`GO:0005886^cellular_component^plasma membrane`GO:0004407^molecular_function^histone deacetylase activity`GO:0032041^molecular_function^NAD-dependent histone deacetylase activity (H3-K14 specific)`GO:00…	.
TR3057|c0_g1	TR3057|c0_g1_i1	PLCX3_HUMAN^PLCX3_HUMAN^Q:2-424,H:34-174^80.85%ID^E:2e-83^RecName: Full=PI-PLC X domain-containing protein 3;^Eukaryota; Metazoa; Chordata; Craniata; Vertebrata; Euteleostomi; Mammalia; Eutheria; Euarchontoglires; Primates; Haplorrhini; Catarrhini; Hominidae; Homo	U3JGX2_FICAL^U3JGX2_FICAL^Q:2-424,H:34-174^82.27%ID^E:5e-85^SubName: Full=Uncharacterized protein {ECO:0000313|Ensembl:ENSFALP00000002026};^Eukaryota; Metazoa; Chordata; Craniata; Vertebrata; Euteleostomi; Testudines + Archosauria group; Archosauria; Dinosauria; Saurischia; Theropoda; Coelurosauria; Aves; Neognathae; Passeriformes; Muscicapidae; Ficedula	TR3057|c0_g1_i1|m.1202	2-424[+]	PLCX3_HUMAN^PLCX3_HUMAN^Q:1-141,H:34-174^80.85%ID^E:2e-83^RecName: Full=PI-PLC X domain-containing protein 3;^Eukaryota; Metazoa; Chordata; Craniata; Vertebrata; Euteleostomi; Mammalia; Eutheria; Euarchontoglires; Primates; Haplorrhini; Catarrhini; Hominidae; Homo	U3JGX2_FICAL^U3JGX2_FICAL^Q:1-141,H:34-174^82.27%ID^E:5e-85^SubName: Full=Uncharacterized protein {ECO:0000313|Ensembl:ENSFALP00000002026};^Eukaryota; Metazoa; Chordata; Craniata; Vertebrata; Euteleostomi; Testudines + Archosauria group; Archosauria; Dinosauria; Saurischia; Theropoda; Coelurosauria; Aves; Neognathae; Passeriformes; Muscicapidae; Ficedula	PF00388.14^PI-PLC-X^Phosphatidylinositol-specific phospholipase C, X domain^46-138^E:6.2e-09	.	.	.	GO:0008081^molecular_function^phosphoric diester hydrolase activity`GO:0004871^molecular_function^signal transducer activity`GO:0016042^biological_process^lipid catabolic process	.
TR3077|c0_g1	TR3077|c0_g1_i1	LBN_BOVIN^LBN_BOVIN^Q:3-566,H:179-365^35.64%ID^E:1e-27^RecName: Full=Limbin;^Eukaryota; Metazoa; Chordata; Craniata; Vertebrata; Euteleostomi; Mammalia; Eutheria; Laurasiatheria; Cetartiodactyla; Ruminantia; Pecora; Bovidae; Bovinae; Bos	V9KPN5_CALMI^V9KPN5_CALMI^Q:3-659,H:90-308^59.36%ID^E:3e-67^SubName: Full=Limbin-like protein {ECO:0000313|EMBL:AFP00222.1};^Eukaryota; Metazoa; Chordata; Craniata; Vertebrata; Chondrichthyes; Holocephali; Chimaeriformes; Callorhinchidae; Callorhinchus	TR3077|c0_g1_i1|m.1208	3-659[+]	LBN_BOVIN^LBN_BOVIN^Q:1-218,H:179-395^35.78%ID^E:3e-31^RecName: Full=Limbin;^Eukaryota; Metazoa; Chordata; Craniata; Vertebrata; Euteleostomi; Mammalia; Eutheria; Laurasiatheria; Cetartiodactyla; Ruminantia; Pecora; Bovidae; Bovinae; Bos	V9KPN5_CALMI^V9KPN5_CALMI^Q:1-219,H:90-308^59.36%ID^E:2e-81^SubName: Full=Limbin-like protein {ECO:0000313|EMBL:AFP00222.1};^Eukaryota; Metazoa; Chordata; Craniata; Vertebrata; Chondrichthyes; Holocephali; Chimaeriformes; Callorhinchidae; Callorhinchus`V9KPN5_CALMI^V9KPN5_CALMI^Q:178-219,H:370-411^69.05%ID^E:3e-07^SubName: Full=Limbin-like protein {ECO:0000313|EMBL:AFP00222.1};^Eukaryota; Metazoa…	PF12297.3^EVC2_like^Ellis van Creveld protein 2 like protein^3-218^E:2e-47	.	ExpAA=22.95^PredHel=1^Topology=i21-43o	NOG41509^methionyl-tRNA	GO:0060170^cellular_component^ciliary membrane`GO:0005737^cellular_component^cytoplasm`GO:0005856^cellular_component^cytoskeleton`GO:0016021^cellular_component^integral component of membrane`GO:0005634^cellular_component^nucleus`GO:0007224^biological_process^smoothened signaling pathway	GO:0007224^biological_process^smoothened signaling pathway
TR3077|c0_g2	TR3077|c0_g2_i1	LBN_HUMAN^LBN_HUMAN^Q:7-357,H:350-466^38.46%ID^E:5e-16^RecName: Full=Limbin;^Eukaryota; Metazoa; Chordata; Craniata; Vertebrata; Euteleostomi; Mammalia; Eutheria; Euarchontoglires; Primates; Haplorrhini; Catarrhini; Hominidae; Homo	V9KPN5_CALMI^V9KPN5_CALMI^Q:1-357,H:160-278^60.5%ID^E:1e-38^SubName: Full=Limbin-like protein {ECO:0000313|EMBL:AFP00222.1};^Eukaryota; Metazoa; Chordata; Craniata; Vertebrata; Chondrichthyes; Holocephali; Chimaeriformes; Callorhinchidae; Callorhinchus	TR3077|c0_g2_i1|m.1209	1-447[+]	LBN_HUMAN^LBN_HUMAN^Q:3-148,H:350-495^38.36%ID^E:9e-19^RecName: Full=Limbin;^Eukaryota; Metazoa; Chordata; Craniata; Vertebrata; Euteleostomi; Mammalia; Eutheria; Euarchontoglires; Primates; Haplorrhini; Catarrhini; Hominidae; Homo	V9KPN5_CALMI^V9KPN5_CALMI^Q:1-149,H:160-308^61.07%ID^E:1e-51^SubName: Full=Limbin-like protein {ECO:0000313|EMBL:AFP00222.1};^Eukaryota; Metazoa; Chordata; Craniata; Vertebrata; Chondrichthyes; Holocephali; Chimaeriformes; Callorhinchidae; Callorhinchus`V9KPN5_CALMI^V9KPN5_CALMI^Q:108-149,H:370-411^69.05%ID^E:2e-07^SubName: Full=Limbin-like protein {ECO:0000313|EMBL:AFP00222.1};^Eukaryota; Metazo…	PF12297.3^EVC2_like^Ellis van Creveld protein 2 like protein^4-148^E:3.6e-32	.	.	NOG41509^methionyl-tRNA	GO:0060170^cellular_component^ciliary membrane`GO:0005929^cellular_component^cilium`GO:0005737^cellular_component^cytoplasm`GO:0005856^cellular_component^cytoskeleton`GO:0016021^cellular_component^integral component of membrane`GO:0005634^cellular_component^nucleus`GO:0007224^biological_process^smoothened signaling pathway	GO:0007224^biological_process^smoothened signaling pathway
TR3079|c0_g1	TR3079|c0_g1_i1	.	.	TR3079|c0_g1_i1|m.1210	1-213[+]	.	.	.	.	ExpAA=22.36^PredHel=1^Topology=i29-51o	.	.	.
TR3079|c0_g2	TR3079|c0_g2_i1	.	.	TR3079|c0_g2_i1|m.1211	1-213[+]	.	.	.	.	ExpAA=22.36^PredHel=1^Topology=i29-51o	.	.	.
TR3085|c0_g1	TR3085|c0_g1_i1	.	V9K9F9_CALMI^V9K9F9_CALMI^Q:322-35,H:290-383^50%ID^E:2e-24^SubName: Full=Uncharacterized protein {ECO:0000313|EMBL:AFO94250.1};^Eukaryota; Metazoa; Chordata; Craniata; Vertebrata; Chondrichthyes; Holocephali; Chimaeriformes; Callorhinchidae; Callorhinchus	.	.	.	.	.	.	.	.	.	.
TR3092|c0_g2	TR3092|c0_g2_i1	.	.	TR3092|c0_g2_i1|m.1215	3-194[+]	.	.	.	.	ExpAA=19.89^PredHel=1^Topology=o22-41i	.	.	.
TR3120|c0_g1	TR3120|c0_g1_i1	CMTR1_DANRE^CMTR1_DANRE^Q:1-543,H:586-766^81.22%ID^E:3e-103^RecName: Full=Cap-specific mRNA (nucleoside-2'-O-)-methyltransferase 1;^Eukaryota; Metazoa; Chordata; Craniata; Vertebrata; Euteleostomi; Actinopterygii; Neopterygii; Teleostei; Ostariophysi; Cypriniformes; Cyprinidae; Danio	V9KC40_CALMI^V9KC40_CALMI^Q:1-543,H:622-802^92.82%ID^E:1e-111^SubName: Full=Cap-specific mRNA (Nucleoside-2'-O-)-methyltransferase 1-like protein {ECO:0000313|EMBL:AFO95268.1};^Eukaryota; Metazoa; Chordata; Craniata; Vertebrata; Chondrichthyes; Holocephali; Chimaeriformes; Callorhinchidae; Callorhinchus	TR3120|c0_g1_i1|m.1226	1-546[+]	CMTR1_DANRE^CMTR1_DANRE^Q:1-181,H:586-766^81.22%ID^E:3e-103^RecName: Full=Cap-specific mRNA (nucleoside-2'-O-)-methyltransferase 1;^Eukaryota; Metazoa; Chordata; Craniata; Vertebrata; Euteleostomi; Actinopterygii; Neopterygii; Teleostei; Ostariophysi; Cypriniformes; Cyprinidae; Danio	V9KC40_CALMI^V9KC40_CALMI^Q:1-181,H:622-802^92.82%ID^E:1e-111^SubName: Full=Cap-specific mRNA (Nucleoside-2'-O-)-methyltransferase 1-like protein {ECO:0000313|EMBL:AFO95268.1};^Eukaryota; Metazoa; Chordata; Craniata; Vertebrata; Chondrichthyes; Holocephali; Chimaeriformes; Callorhinchidae; Callorhinchus	.	.	.	COG0293^Specifically methylates the uridine in position 2552 of 23S rRNA at the 2'-O position of the ribose in the fully assembled 50S ribosomal subunit (By similarity)	GO:0005634^cellular_component^nucleus`GO:0004483^molecular_function^mRNA (nucleoside-2'-O-)-methyltransferase activity`GO:0003676^molecular_function^nucleic acid binding`GO:0006370^biological_process^7-methylguanosine mRNA capping`GO:0097309^biological_process^cap1 mRNA methylation`GO:0080009^biological_process^mRNA methylation	.
TR3126|c0_g1	TR3126|c0_g1_i1	.	V9KD69_CALMI^V9KD69_CALMI^Q:372-1,H:727-851^51.2%ID^E:3e-30^SubName: Full=Microtubule-associated protein 2-like protein {ECO:0000313|EMBL:AFO95689.1};^Eukaryota; Metazoa; Chordata; Craniata; Vertebrata; Chondrichthyes; Holocephali; Chimaeriformes; Callorhinchidae; Callorhinchus	.	.	.	.	.	.	.	.	.	.
TR3131|c0_g1	TR3131|c0_g1_i1	CPNE3_HUMAN^CPNE3_HUMAN^Q:144-932,H:3-266^71.21%ID^E:7e-129^RecName: Full=Copine-3;^Eukaryota; Metazoa; Chordata; Craniata; Vertebrata; Euteleostomi; Mammalia; Eutheria; Euarchontoglires; Primates; Haplorrhini; Catarrhini; Hominidae; Homo	V9L402_CALMI^V9L402_CALMI^Q:141-932,H:1-264^82.2%ID^E:4e-149^SubName: Full=Copine III {ECO:0000313|EMBL:AFP06259.1};^Eukaryota; Metazoa; Chordata; Craniata; Vertebrata; Chondrichthyes; Holocephali; Chimaeriformes; Callorhinchidae; Callorhinchus	TR3131|c0_g1_i1|m.1232	141-932[+]	CPNE3_HUMAN^CPNE3_HUMAN^Q:2-264,H:3-266^71.21%ID^E:2e-130^RecName: Full=Copine-3;^Eukaryota; Metazoa; Chordata; Craniata; Vertebrata; Euteleostomi; Mammalia; Eutheria; Euarchontoglires; Primates; Haplorrhini; Catarrhini; Hominidae; Homo	V9L402_CALMI^V9L402_CALMI^Q:1-264,H:1-264^82.2%ID^E:8e-151^SubName: Full=Copine III {ECO:0000313|EMBL:AFP06259.1};^Eukaryota; Metazoa; Chordata; Craniata; Vertebrata; Chondrichthyes; Holocephali; Chimaeriformes; Callorhinchidae; Callorhinchus	PF00168.25^C2^C2 domain^12-97^E:5.1e-12`PF00168.25^C2^C2 domain^144-228^E:5.4e-16	.	.	.	GO:0005737^cellular_component^cytoplasm`GO:0005829^cellular_component^cytosol`GO:0070062^cellular_component^extracellular vesicular exosome`GO:0005544^molecular_function^calcium-dependent phospholipid binding`GO:0044822^molecular_function^poly(A) RNA binding`GO:0004674^molecular_function^protein serine/threonine kinase activity`GO:0005215^molecular_function^transporter activity`GO:0006629^biologi…	GO:0005515^molecular_function^protein binding
TR3131|c0_g2	TR3131|c0_g2_i1	CPNE3_HUMAN^CPNE3_HUMAN^Q:118-912,H:1-266^70.68%ID^E:3e-129^RecName: Full=Copine-3;^Eukaryota; Metazoa; Chordata; Craniata; Vertebrata; Euteleostomi; Mammalia; Eutheria; Euarchontoglires; Primates; Haplorrhini; Catarrhini; Hominidae; Homo	V9L402_CALMI^V9L402_CALMI^Q:121-912,H:1-264^82.2%ID^E:4e-149^SubName: Full=Copine III {ECO:0000313|EMBL:AFP06259.1};^Eukaryota; Metazoa; Chordata; Craniata; Vertebrata; Chondrichthyes; Holocephali; Chimaeriformes; Callorhinchidae; Callorhinchus	TR3131|c0_g2_i1|m.1233	121-912[+]	CPNE3_HUMAN^CPNE3_HUMAN^Q:2-264,H:3-266^71.21%ID^E:2e-130^RecName: Full=Copine-3;^Eukaryota; Metazoa; Chordata; Craniata; Vertebrata; Euteleostomi; Mammalia; Eutheria; Euarchontoglires; Primates; Haplorrhini; Catarrhini; Hominidae; Homo	V9L402_CALMI^V9L402_CALMI^Q:1-264,H:1-264^82.2%ID^E:8e-151^SubName: Full=Copine III {ECO:0000313|EMBL:AFP06259.1};^Eukaryota; Metazoa; Chordata; Craniata; Vertebrata; Chondrichthyes; Holocephali; Chimaeriformes; Callorhinchidae; Callorhinchus	PF00168.25^C2^C2 domain^12-97^E:5.1e-12`PF00168.25^C2^C2 domain^144-228^E:5.4e-16	.	.	.	GO:0005737^cellular_component^cytoplasm`GO:0005829^cellular_component^cytosol`GO:0070062^cellular_component^extracellular vesicular exosome`GO:0005544^molecular_function^calcium-dependent phospholipid binding`GO:0044822^molecular_function^poly(A) RNA binding`GO:0004674^molecular_function^protein serine/threonine kinase activity`GO:0005215^molecular_function^transporter activity`GO:0006629^biologi…	GO:0005515^molecular_function^protein binding
TR3137|c0_g1	TR3137|c0_g1_i1	F134A_RAT^F134A_RAT^Q:85-483,H:385-505^36.03%ID^E:3e-06^RecName: Full=Protein FAM134A;^Eukaryota; Metazoa; Chordata; Craniata; Vertebrata; Euteleostomi; Mammalia; Eutheria; Euarchontoglires; Glires; Rodentia; Sciurognathi; Muroidea; Muridae; Murinae; Rattus	V9KVM7_CALMI^V9KVM7_CALMI^Q:1-498,H:297-453^57.65%ID^E:2e-29^SubName: Full=Uncharacterized protein {ECO:0000313|EMBL:AFP02695.1};^Eukaryota; Metazoa; Chordata; Craniata; Vertebrata; Chondrichthyes; Holocephali; Chimaeriformes; Callorhinchidae; Callorhinchus	TR3137|c0_g1_i1|m.1235	1-507[+]	F134A_RAT^F134A_RAT^Q:29-161,H:385-505^38.13%ID^E:1e-11^RecName: Full=Protein FAM134A;^Eukaryota; Metazoa; Chordata; Craniata; Vertebrata; Euteleostomi; Mammalia; Eutheria; Euarchontoglires; Glires; Rodentia; Sciurognathi; Muroidea; Muridae; Murinae; Rattus	V9KVM7_CALMI^V9KVM7_CALMI^Q:1-166,H:297-453^57.06%ID^E:4e-34^SubName: Full=Uncharacterized protein {ECO:0000313|EMBL:AFP02695.1};^Eukaryota; Metazoa; Chordata; Craniata; Vertebrata; Chondrichthyes; Holocephali; Chimaeriformes; Callorhinchidae; Callorhinchus	.	.	.	.	GO:0016021^cellular_component^integral component of membrane	.
TR3149|c0_g1	TR3149|c0_g1_i1	CELR2_HUMAN^CELR2_HUMAN^Q:38-949,H:635-938^85.2%ID^E:1e-170^RecName: Full=Cadherin EGF LAG seven-pass G-type receptor 2;^Eukaryota; Metazoa; Chordata; Craniata; Vertebrata; Euteleostomi; Mammalia; Eutheria; Euarchontoglires; Primates; Haplorrhini; Catarrhini; Hominidae; Homo`CELR2_HUMAN^CELR2_HUMAN^Q:128-946,H:239-521^35.92%ID^E:3e-35^RecName: Full=Cadherin EGF LAG seven-pass G-type receptor 2;^E…	W5N4D4_LEPOC^W5N4D4_LEPOC^Q:38-949,H:706-1009^90.13%ID^E:8e-179^SubName: Full=Uncharacterized protein {ECO:0000313|Ensembl:ENSLOCP00000015493};^Eukaryota; Metazoa; Chordata; Craniata; Vertebrata; Euteleostomi; Actinopterygii; Neopterygii; Holostei; Semionotiformes; Lepisosteidae; Lepisosteus`W5N4D4_LEPOC^W5N4D4_LEPOC^Q:101-946,H:305-592^35.74%ID^E:1e-30^SubName: Full=Uncharacterized protein {ECO:…	TR3149|c0_g1_i1|m.1240	2-949[+]	CELR2_HUMAN^CELR2_HUMAN^Q:1-316,H:623-938^85.44%ID^E:6e-175^RecName: Full=Cadherin EGF LAG seven-pass G-type receptor 2;^Eukaryota; Metazoa; Chordata; Craniata; Vertebrata; Euteleostomi; Mammalia; Eutheria; Euarchontoglires; Primates; Haplorrhini; Catarrhini; Hominidae; Homo`CELR2_HUMAN^CELR2_HUMAN^Q:43-315,H:239-521^36.27%ID^E:1e-34^RecName: Full=Cadherin EGF LAG seven-pass G-type receptor 2;^Eu…	E7F8M8_DANRE^E7F8M8_DANRE^Q:1-316,H:517-832^87.03%ID^E:0^SubName: Full=Uncharacterized protein {ECO:0000313|Ensembl:ENSDARP00000021908};^Eukaryota; Metazoa; Chordata; Craniata; Vertebrata; Euteleostomi; Actinopterygii; Neopterygii; Teleostei; Ostariophysi; Cypriniformes; Cyprinidae; Danio`E7F8M8_DANRE^E7F8M8_DANRE^Q:3-300,H:621-918^35.29%ID^E:2e-32^SubName: Full=Uncharacterized protein {ECO:00003…	PF00028.12^Cadherin^Cadherin domain^2-81^E:4.5e-14`PF00028.12^Cadherin^Cadherin domain^95-183^E:6.5e-21`PF00028.12^Cadherin^Cadherin domain^198-290^E:1.1e-19	.	.	.	GO:0005737^cellular_component^cytoplasm`GO:0016021^cellular_component^integral component of membrane`GO:0005886^cellular_component^plasma membrane`GO:0005509^molecular_function^calcium ion binding`GO:0004930^molecular_function^G-protein coupled receptor activity`GO:0033326^biological_process^cerebrospinal fluid secretion`GO:0042384^biological_process^cilium assembly`GO:0003341^biological_process^…	GO:0005509^molecular_function^calcium ion binding`GO:0007156^biological_process^homophilic cell adhesion via plasma membrane adhesion molecules`GO:0016020^cellular_component^membrane
TR3161|c0_g2	TR3161|c0_g2_i1	UNC79_HUMAN^UNC79_HUMAN^Q:361-161,H:2464-2530^83.58%ID^E:8e-29^RecName: Full=Protein unc-79 homolog;^Eukaryota; Metazoa; Chordata; Craniata; Vertebrata; Euteleostomi; Mammalia; Eutheria; Euarchontoglires; Primates; Haplorrhini; Catarrhini; Hominidae; Homo	G3HU82_CRIGR^G3HU82_CRIGR^Q:376-155,H:150-223^79.73%ID^E:4e-30^SubName: Full=Protein unc-79-like {ECO:0000313|EMBL:EGW13385.1};^Eukaryota; Metazoa; Chordata; Craniata; Vertebrata; Euteleostomi; Mammalia; Eutheria; Euarchontoglires; Glires; Rodentia; Sciurognathi; Muroidea; Cricetidae; Cricetinae; Cricetulus	.	.	.	.	.	.	.	.	GO:0016021^cellular_component^integral component of membrane`GO:0005886^cellular_component^plasma membrane`GO:0048149^biological_process^behavioral response to ethanol`GO:0034220^biological_process^ion transmembrane transport`GO:0035264^biological_process^multicellular organism growth`GO:0055085^biological_process^transmembrane transport	.
TR3161|c0_g3	TR3161|c0_g3_i1	UNC79_HUMAN^UNC79_HUMAN^Q:369-169,H:2464-2530^83.58%ID^E:9e-29^RecName: Full=Protein unc-79 homolog;^Eukaryota; Metazoa; Chordata; Craniata; Vertebrata; Euteleostomi; Mammalia; Eutheria; Euarchontoglires; Primates; Haplorrhini; Catarrhini; Hominidae; Homo	G3HU82_CRIGR^G3HU82_CRIGR^Q:384-163,H:150-223^79.73%ID^E:4e-30^SubName: Full=Protein unc-79-like {ECO:0000313|EMBL:EGW13385.1};^Eukaryota; Metazoa; Chordata; Craniata; Vertebrata; Euteleostomi; Mammalia; Eutheria; Euarchontoglires; Glires; Rodentia; Sciurognathi; Muroidea; Cricetidae; Cricetinae; Cricetulus	.	.	.	.	.	.	.	.	GO:0016021^cellular_component^integral component of membrane`GO:0005886^cellular_component^plasma membrane`GO:0048149^biological_process^behavioral response to ethanol`GO:0034220^biological_process^ion transmembrane transport`GO:0035264^biological_process^multicellular organism growth`GO:0055085^biological_process^transmembrane transport	.
TR3171|c0_g1	TR3171|c0_g1_i1	RET_RAT^RET_RAT^Q:439-849,H:422-547^43.07%ID^E:2e-34^RecName: Full=Proto-oncogene tyrosine-protein kinase receptor Ret;^Eukaryota; Metazoa; Chordata; Craniata; Vertebrata; Euteleostomi; Mammalia; Eutheria; Euarchontoglires; Glires; Rodentia; Sciurognathi; Muroidea; Muridae; Murinae; Rattus`RET_RAT^RET_RAT^Q:21-515,H:422-569^40%ID^E:2e-34^RecName: Full=Proto-oncogene tyrosine-protein kinase recept…	K7FDV5_PELSI^K7FDV5_PELSI^Q:442-849,H:413-537^47.79%ID^E:1e-33^SubName: Full=Uncharacterized protein {ECO:0000313|Ensembl:ENSPSIP00000006215};^Eukaryota; Metazoa; Chordata; Craniata; Vertebrata; Euteleostomi; Testudines + Archosauria group; Testudines; Cryptodira; Trionychoidea; Trionychidae; Pelodiscus`K7FDV5_PELSI^K7FDV5_PELSI^Q:24-440,H:413-540^47.48%ID^E:2e-33^SubName: Full=Uncharacterized pr…	TR3171|c0_g1_i1|m.1246	3-617[+]	RET_RAT^RET_RAT^Q:7-171,H:422-569^40%ID^E:3e-35^RecName: Full=Proto-oncogene tyrosine-protein kinase receptor Ret;^Eukaryota; Metazoa; Chordata; Craniata; Vertebrata; Euteleostomi; Mammalia; Eutheria; Euarchontoglires; Glires; Rodentia; Sciurognathi; Muroidea; Muridae; Murinae; Rattus	I3LYN9_SPETR^I3LYN9_SPETR^Q:1-171,H:395-548^38.6%ID^E:2e-33^SubName: Full=Uncharacterized protein {ECO:0000313|Ensembl:ENSSTOP00000001331};^Eukaryota; Metazoa; Chordata; Craniata; Vertebrata; Euteleostomi; Mammalia; Eutheria; Euarchontoglires; Glires; Rodentia; Sciurognathi; Sciuridae; Xerinae; Marmotini; Ictidomys	.	.	.	.	GO:0010008^cellular_component^endosome membrane`GO:0005887^cellular_component^integral component of plasma membrane`GO:0045121^cellular_component^membrane raft`GO:0043235^cellular_component^receptor complex`GO:0005524^molecular_function^ATP binding`GO:0005509^molecular_function^calcium ion binding`GO:0004714^molecular_function^transmembrane receptor protein tyrosine kinase activity`GO:0006919^bio…	.
TR3209|c0_g1	TR3209|c0_g1_i1	.	K7EWN1_PELSI^K7EWN1_PELSI^Q:51-269,H:156-228^35.62%ID^E:9e-07^SubName: Full=Uncharacterized protein {ECO:0000313|Ensembl:ENSPSIP00000000191};^Eukaryota; Metazoa; Chordata; Craniata; Vertebrata; Euteleostomi; Testudines + Archosauria group; Testudines; Cryptodira; Trionychoidea; Trionychidae; Pelodiscus	.	.	.	.	.	.	.	.	.	.
TR3256|c0_g1	TR3256|c0_g1_i1	TM180_MOUSE^TM180_MOUSE^Q:3-389,H:60-193^32.39%ID^E:4e-11^RecName: Full=Transmembrane protein 180;^Eukaryota; Metazoa; Chordata; Craniata; Vertebrata; Euteleostomi; Mammalia; Eutheria; Euarchontoglires; Glires; Rodentia; Sciurognathi; Muroidea; Muridae; Murinae; Mus; Mus	M3XIA3_LATCH^M3XIA3_LATCH^Q:3-563,H:56-243^72.34%ID^E:2e-87^SubName: Full=Uncharacterized protein {ECO:0000313|Ensembl:ENSLACP00000022459};^Eukaryota; Metazoa; Chordata; Craniata; Vertebrata; Euteleostomi; Coelacanthiformes; Coelacanthidae; Latimeria	TR3256|c0_g1_i1|m.1275	3-563[+]	TM180_MOUSE^TM180_MOUSE^Q:1-165,H:60-226^31.46%ID^E:2e-14^RecName: Full=Transmembrane protein 180;^Eukaryota; Metazoa; Chordata; Craniata; Vertebrata; Euteleostomi; Mammalia; Eutheria; Euarchontoglires; Glires; Rodentia; Sciurognathi; Muroidea; Muridae; Murinae; Mus; Mus	M3XIA3_LATCH^M3XIA3_LATCH^Q:1-187,H:56-243^72.34%ID^E:7e-94^SubName: Full=Uncharacterized protein {ECO:0000313|Ensembl:ENSLACP00000022459};^Eukaryota; Metazoa; Chordata; Craniata; Vertebrata; Euteleostomi; Coelacanthiformes; Coelacanthidae; Latimeria	PF13347.1^MFS_2^MFS/sugar transport protein^2-156^E:1.9e-17	.	ExpAA=77.49^PredHel=3^Topology=i28-47o62-84i125-147o	NOG75313^	GO:0016021^cellular_component^integral component of membrane	.
TR3269|c0_g1	TR3269|c0_g1_i1	FHDC1_HUMAN^FHDC1_HUMAN^Q:3-629,H:105-314^50%ID^E:6e-53^RecName: Full=FH2 domain-containing protein 1;^Eukaryota; Metazoa; Chordata; Craniata; Vertebrata; Euteleostomi; Mammalia; Eutheria; Euarchontoglires; Primates; Haplorrhini; Catarrhini; Hominidae; Homo	V9KXZ1_CALMI^V9KXZ1_CALMI^Q:3-629,H:17-227^54.17%ID^E:1e-60^SubName: Full=FH2 domain-containing protein 1-like protein {ECO:0000313|EMBL:AFP03662.1};^Eukaryota; Metazoa; Chordata; Craniata; Vertebrata; Chondrichthyes; Holocephali; Chimaeriformes; Callorhinchidae; Callorhinchus	TR3269|c0_g1_i1|m.1279	3-629[+]	FHDC1_MOUSE^FHDC1_MOUSE^Q:1-209,H:106-315^51.43%ID^E:4e-62^RecName: Full=FH2 domain-containing protein 1;^Eukaryota; Metazoa; Chordata; Craniata; Vertebrata; Euteleostomi; Mammalia; Eutheria; Euarchontoglires; Glires; Rodentia; Sciurognathi; Muroidea; Muridae; Murinae; Mus; Mus	V9KXZ1_CALMI^V9KXZ1_CALMI^Q:1-209,H:17-227^54.17%ID^E:9e-70^SubName: Full=FH2 domain-containing protein 1-like protein {ECO:0000313|EMBL:AFP03662.1};^Eukaryota; Metazoa; Chordata; Craniata; Vertebrata; Chondrichthyes; Holocephali; Chimaeriformes; Callorhinchidae; Callorhinchus	PF02181.18^FH2^Formin Homology 2 Domain^9-209^E:3.4e-41	.	.	.	.	.
TR3280|c0_g1	TR3280|c0_g1_i1	NEUT_RAT^NEUT_RAT^Q:240-383,H:122-169^47.92%ID^E:2e-06^RecName: Full=Neurotensin/neuromedin N;^Eukaryota; Metazoa; Chordata; Craniata; Vertebrata; Euteleostomi; Mammalia; Eutheria; Euarchontoglires; Glires; Rodentia; Sciurognathi; Muroidea; Muridae; Murinae; Rattus	G3V1X6_HUMAN^G3V1X6_HUMAN^Q:102-383,H:5-95^41.05%ID^E:2e-11^SubName: Full=Large neuromedin N {ECO:0000313|Ensembl:ENSP00000448328};^Eukaryota; Metazoa; Chordata; Craniata; Vertebrata; Euteleostomi; Mammalia; Eutheria; Euarchontoglires; Primates; Haplorrhini; Catarrhini; Hominidae; Homo	TR3280|c0_g1_i1|m.1283	102-392[+]	NEUT_RAT^NEUT_RAT^Q:52-94,H:127-169^53.49%ID^E:3e-07^RecName: Full=Neurotensin/neuromedin N;^Eukaryota; Metazoa; Chordata; Craniata; Vertebrata; Euteleostomi; Mammalia; Eutheria; Euarchontoglires; Glires; Rodentia; Sciurognathi; Muroidea; Muridae; Murinae; Rattus	G3V1X6_HUMAN^G3V1X6_HUMAN^Q:1-94,H:5-95^41.05%ID^E:8e-12^SubName: Full=Large neuromedin N {ECO:0000313|Ensembl:ENSP00000448328};^Eukaryota; Metazoa; Chordata; Craniata; Vertebrata; Euteleostomi; Mammalia; Eutheria; Euarchontoglires; Primates; Haplorrhini; Catarrhini; Hominidae; Homo	PF07421.6^Pro-NT_NN^Neurotensin/neuromedin N precursor^54-94^E:5.9e-09	sigP:1^19^0.817^YES	ExpAA=19.98^PredHel=1^Topology=i7-29o	NOG46419^cytochrome C family protein	GO:0005576^cellular_component^extracellular region`GO:0030133^cellular_component^transport vesicle`GO:0050880^biological_process^regulation of blood vessel size	GO:0005184^molecular_function^neuropeptide hormone activity`GO:0005576^cellular_component^extracellular region
TR3374|c0_g1	TR3374|c0_g1_i1	.	K7EW42_PELSI^K7EW42_PELSI^Q:147-13,H:332-378^51.06%ID^E:1e-05^SubName: Full=Uncharacterized protein {ECO:0000313|Ensembl:ENSPSIP00000000002};^Eukaryota; Metazoa; Chordata; Craniata; Vertebrata; Euteleostomi; Testudines + Archosauria group; Testudines; Cryptodira; Trionychoidea; Trionychidae; Pelodiscus	.	.	.	.	.	.	.	.	.	.
TR3389|c0_g1	TR3389|c0_g1_i1	PSMD2_PONAB^PSMD2_PONAB^Q:343-5,H:68-180^84.96%ID^E:4e-61^RecName: Full=26S proteasome non-ATPase regulatory subunit 2;^Eukaryota; Metazoa; Chordata; Craniata; Vertebrata; Euteleostomi; Mammalia; Eutheria; Euarchontoglires; Primates; Haplorrhini; Catarrhini; Hominidae; Pongo	G3UTG4_MELGA^G3UTG4_MELGA^Q:343-5,H:23-135^85.84%ID^E:2e-64^SubName: Full=Uncharacterized protein {ECO:0000313|Ensembl:ENSMGAP00000019012};^Eukaryota; Metazoa; Chordata; Craniata; Vertebrata; Euteleostomi; Testudines + Archosauria group; Archosauria; Dinosauria; Saurischia; Theropoda; Coelurosauria; Aves; Neognathae; Galloanserae; Galliformes; Phasianidae; Meleagridinae; Meleagris	.	.	.	.	.	.	.	.	GO:0022624^cellular_component^proteasome accessory complex`GO:0030234^molecular_function^enzyme regulator activity`GO:0042176^biological_process^regulation of protein catabolic process	.
TR3393|c0_g1	TR3393|c0_g1_i1	ANK2_MOUSE^ANK2_MOUSE^Q:225-347,H:2-42^78.05%ID^E:8e-13^RecName: Full=Ankyrin-2 {ECO:0000250|UniProtKB:Q01484};^Eukaryota; Metazoa; Chordata; Craniata; Vertebrata; Euteleostomi; Mammalia; Eutheria; Euarchontoglires; Glires; Rodentia; Sciurognathi; Muroidea; Muridae; Murinae; Mus; Mus	K7G6J9_PELSI^K7G6J9_PELSI^Q:225-347,H:1-42^85.71%ID^E:9e-14^SubName: Full=Uncharacterized protein {ECO:0000313|Ensembl:ENSPSIP00000015910};^Eukaryota; Metazoa; Chordata; Craniata; Vertebrata; Euteleostomi; Testudines + Archosauria group; Testudines; Cryptodira; Trionychoidea; Trionychidae; Pelodiscus	.	.	.	.	.	.	.	COG0666^Ankyrin Repeat	GO:0031672^cellular_component^A band`GO:0016324^cellular_component^apical plasma membrane`GO:0016323^cellular_component^basolateral plasma membrane`GO:0043034^cellular_component^costamere`GO:0005737^cellular_component^cytoplasm`GO:0005887^cellular_component^integral component of plasma membrane`GO:0014704^cellular_component^intercalated disc`GO:0005622^cellular_component^intracellular`GO:0031430^…	.
TR3394|c0_g1	TR3394|c0_g1_i1	.	V9KI89_CALMI^V9KI89_CALMI^Q:273-554,H:649-744^43.75%ID^E:1e-07^SubName: Full=Axonemal dynein light chain domain-containing protein 1 {ECO:0000313|EMBL:AFO97749.1};^Eukaryota; Metazoa; Chordata; Craniata; Vertebrata; Chondrichthyes; Holocephali; Chimaeriformes; Callorhinchidae; Callorhinchus	TR3394|c0_g1_i1|m.1307	3-557[+]	.	V9KI89_CALMI^V9KI89_CALMI^Q:91-184,H:649-744^43.75%ID^E:9e-13^SubName: Full=Axonemal dynein light chain domain-containing protein 1 {ECO:0000313|EMBL:AFO97749.1};^Eukaryota; Metazoa; Chordata; Craniata; Vertebrata; Chondrichthyes; Holocephali; Chimaeriformes; Callorhinchidae; Callorhinchus	.	.	.	.	.	.
TR3397|c0_g1	TR3397|c0_g1_i1	CUL3B_XENLA^CUL3B_XENLA^Q:224-3,H:1-75^94.67%ID^E:7e-42^RecName: Full=Cullin-3-B;^Eukaryota; Metazoa; Chordata; Craniata; Vertebrata; Euteleostomi; Amphibia; Batrachia; Anura; Pipoidea; Pipidae; Xenopodinae; Xenopus; Xenopus	E7F6S3_DANRE^E7F6S3_DANRE^Q:224-3,H:1-74^95.95%ID^E:2e-41^SubName: Full=Uncharacterized protein {ECO:0000313|Ensembl:ENSDARP00000108667};^Eukaryota; Metazoa; Chordata; Craniata; Vertebrata; Euteleostomi; Actinopterygii; Neopterygii; Teleostei; Ostariophysi; Cypriniformes; Cyprinidae; Danio	TR3397|c0_g1_i1|m.1309	106-306[+]	.	.	.	.	ExpAA=22.85^PredHel=1^Topology=o10-32i	.	.	.
TR3403|c0_g1	TR3403|c0_g1_i1	.	Q4JIV6_9SCOR^Q4JIV6_9SCOR^Q:6-230,H:56-132^50.65%ID^E:3e-13^SubName: Full=Reverse transcriptase {ECO:0000313|EMBL:AAY86043.1};^Eukaryota; Metazoa; Ecdysozoa; Arthropoda; Chelicerata; Arachnida; Scorpiones; Iurida; Chactoidea; Chactidae; Chactinae; Nullibrotheini; Nullibrotheas	.	.	.	.	.	.	.	.	.	.
TR3425|c0_g1	TR3425|c0_g1_i1	.	V9KR28_CALMI^V9KR28_CALMI^Q:267-422,H:23-77^45.45%ID^E:6e-07^SubName: Full=Interleukin 18 receptor 1 {ECO:0000313|EMBL:AFP01213.1};^Eukaryota; Metazoa; Chordata; Craniata; Vertebrata; Chondrichthyes; Holocephali; Chimaeriformes; Callorhinchidae; Callorhinchus	TR3425|c0_g1_i1|m.1317	138-422[+]	.	V9KR28_CALMI^V9KR28_CALMI^Q:44-95,H:23-77^45.45%ID^E:2e-07^SubName: Full=Interleukin 18 receptor 1 {ECO:0000313|EMBL:AFP01213.1};^Eukaryota; Metazoa; Chordata; Craniata; Vertebrata; Chondrichthyes; Holocephali; Chimaeriformes; Callorhinchidae; Callorhinchus	.	.	ExpAA=18.60^PredHel=1^Topology=i12-31o	.	.	.
TR3491|c0_g1	TR3491|c0_g1_i1	GBRAP_RAT^GBRAP_RAT^Q:181-2,H:1-60^96.67%ID^E:1e-32^RecName: Full=Gamma-aminobutyric acid receptor-associated protein;^Eukaryota; Metazoa; Chordata; Craniata; Vertebrata; Euteleostomi; Mammalia; Eutheria; Euarchontoglires; Glires; Rodentia; Sciurognathi; Muroidea; Muridae; Murinae; Rattus	H2LP11_ORYLA^H2LP11_ORYLA^Q:181-2,H:7-66^98.33%ID^E:7e-33^SubName: Full=Uncharacterized protein {ECO:0000313|Ensembl:ENSORLP00000007791};^Eukaryota; Metazoa; Chordata; Craniata; Vertebrata; Euteleostomi; Actinopterygii; Neopterygii; Teleostei; Neoteleostei; Acanthomorphata; Ovalentaria; Atherinomorphae; Beloniformes; Adrianichthyidae; Oryziinae; Oryzias	.	.	.	.	.	.	.	.	GO:0015629^cellular_component^actin cytoskeleton`GO:0005776^cellular_component^autophagic vacuole`GO:0000421^cellular_component^autophagic vacuole membrane`GO:0005930^cellular_component^axoneme`GO:0044297^cellular_component^cell body`GO:0031410^cellular_component^cytoplasmic vesicle`GO:0000139^cellular_component^Golgi membrane`GO:0005764^cellular_component^lysosome`GO:0005874^cellular_component^m…	.
TR3545|c0_g1	TR3545|c0_g1_i1	AT2A2_HUMAN^AT2A2_HUMAN^Q:405-16,H:904-1033^86.15%ID^E:5e-73^RecName: Full=Sarcoplasmic/endoplasmic reticulum calcium ATPase 2;^Eukaryota; Metazoa; Chordata; Craniata; Vertebrata; Euteleostomi; Mammalia; Eutheria; Euarchontoglires; Primates; Haplorrhini; Catarrhini; Hominidae; Homo	V9K8V8_CALMI^V9K8V8_CALMI^Q:405-16,H:904-1033^92.31%ID^E:1e-75^RecName: Full=Calcium-transporting ATPase {ECO:0000256|RuleBase:RU361146};^Eukaryota; Metazoa; Chordata; Craniata; Vertebrata; Chondrichthyes; Holocephali; Chimaeriformes; Callorhinchidae; Callorhinchus	.	.	.	.	.	.	.	COG0474^P-type atpase	GO:0090534^cellular_component^calcium ion-transporting ATPase complex`GO:0005783^cellular_component^endoplasmic reticulum`GO:0005789^cellular_component^endoplasmic reticulum membrane`GO:0005887^cellular_component^integral component of plasma membrane`GO:0014801^cellular_component^longitudinal sarcoplasmic reticulum`GO:0016020^cellular_component^membrane`GO:0031095^cellular_component^platelet dens…	.
TR3584|c0_g1	TR3584|c0_g1_i1	CYTSA_DANRE^CYTSA_DANRE^Q:435-692,H:1001-1083^62.79%ID^E:1e-29^RecName: Full=Cytospin-A;^Eukaryota; Metazoa; Chordata; Craniata; Vertebrata; Euteleostomi; Actinopterygii; Neopterygii; Teleostei; Ostariophysi; Cypriniformes; Cyprinidae; Danio`CYTSA_DANRE^CYTSA_DANRE^Q:100-369,H:1001-1087^59.38%ID^E:1e-29^RecName: Full=Cytospin-A;^Eukaryota; Metazoa; Chordata; Craniata; Vertebrata; Euteleostomi; Ac…	G5BEU6_HETGA^G5BEU6_HETGA^Q:402-692,H:923-1010^59.79%ID^E:1e-28^SubName: Full=Cytospin-B {ECO:0000313|EMBL:EHB07807.1};^Eukaryota; Metazoa; Chordata; Craniata; Vertebrata; Euteleostomi; Mammalia; Eutheria; Euarchontoglires; Glires; Rodentia; Hystricognathi; Bathyergidae; Heterocephalus`G5BEU6_HETGA^G5BEU6_HETGA^Q:67-357,H:923-1010^59.79%ID^E:2e-28^SubName: Full=Cytospin-B {ECO:0000313|EMBL:EHB078…	TR3584|c0_g1_i1|m.1358	1-399[+]	CYTSA_DANRE^CYTSA_DANRE^Q:34-123,H:1001-1087^59.38%ID^E:2e-31^RecName: Full=Cytospin-A;^Eukaryota; Metazoa; Chordata; Craniata; Vertebrata; Euteleostomi; Actinopterygii; Neopterygii; Teleostei; Ostariophysi; Cypriniformes; Cyprinidae; Danio	G5BEU6_HETGA^G5BEU6_HETGA^Q:23-125,H:923-1020^57.01%ID^E:3e-30^SubName: Full=Cytospin-B {ECO:0000313|EMBL:EHB07807.1};^Eukaryota; Metazoa; Chordata; Craniata; Vertebrata; Euteleostomi; Mammalia; Eutheria; Euarchontoglires; Glires; Rodentia; Hystricognathi; Bathyergidae; Heterocephalus	PF00307.26^CH^Calponin homology (CH) domain^65-117^E:9.5e-13`PF11971.3^CAMSAP_CH^CAMSAP CH domain^76-116^E:3.8e-08	.	.	COG5069^Microtubule associated monoxygenase, calponin and LIM domain containing	GO:0005737^cellular_component^cytoplasm`GO:0005921^cellular_component^gap junction`GO:0005819^cellular_component^spindle`GO:0007049^biological_process^cell cycle`GO:0051301^biological_process^cell division	GO:0005515^molecular_function^protein binding
TR3593|c0_g1	TR3593|c0_g1_i1	.	.	TR3593|c0_g1_i1|m.1363	284-475[+]	.	.	.	.	ExpAA=20.03^PredHel=1^Topology=o43-62i	.	.	.
TR3593|c0_g2	TR3593|c0_g2_i1	.	.	TR3593|c0_g2_i1|m.1365	284-472[+]	.	.	.	.	ExpAA=16.21^PredHel=1^Topology=o41-59i	.	.	.
TR3595|c0_g1	TR3595|c0_g1_i1	.	R4GB20_ANOCA^R4GB20_ANOCA^Q:523-320,H:71-144^51.35%ID^E:3e-10^SubName: Full=Uncharacterized protein {ECO:0000313|Ensembl:ENSACAP00000022486};^Eukaryota; Metazoa; Chordata; Craniata; Vertebrata; Euteleostomi; Lepidosauria; Squamata; Bifurcata; Unidentata; Episquamata; Toxicofera; Iguania; Iguanidae; Polychrotinae; Anolis	.	.	.	.	.	.	.	.	.	.
TR3596|c0_g1	TR3596|c0_g1_i1	ATPK_PONAB^ATPK_PONAB^Q:43-303,H:7-94^52.27%ID^E:1e-23^RecName: Full=ATP synthase subunit f, mitochondrial;^Eukaryota; Metazoa; Chordata; Craniata; Vertebrata; Euteleostomi; Mammalia; Eutheria; Euarchontoglires; Primates; Haplorrhini; Catarrhini; Hominidae; Pongo	A0A087YAD7_POEFO^A0A087YAD7_POEFO^Q:10-303,H:18-115^55.1%ID^E:4e-31^SubName: Full=Uncharacterized protein {ECO:0000313|Ensembl:ENSPFOP00000014990};^Eukaryota; Metazoa; Chordata; Craniata; Vertebrata; Euteleostomi; Actinopterygii; Neopterygii; Teleostei; Neoteleostei; Acanthomorphata; Ovalentaria; Atherinomorphae; Cyprinodontiformes; Poeciliidae; Poeciliinae; Poecilia	TR3596|c0_g1_i1|m.1368	1-306[+]	ATPK_PONAB^ATPK_PONAB^Q:15-101,H:7-94^52.27%ID^E:2e-24^RecName: Full=ATP synthase subunit f, mitochondrial;^Eukaryota; Metazoa; Chordata; Craniata; Vertebrata; Euteleostomi; Mammalia; Eutheria; Euarchontoglires; Primates; Haplorrhini; Catarrhini; Hominidae; Pongo	A0A087YAD7_POEFO^A0A087YAD7_POEFO^Q:4-101,H:18-115^55.1%ID^E:8e-32^SubName: Full=Uncharacterized protein {ECO:0000313|Ensembl:ENSPFOP00000014990};^Eukaryota; Metazoa; Chordata; Craniata; Vertebrata; Euteleostomi; Actinopterygii; Neopterygii; Teleostei; Neoteleostei; Acanthomorphata; Ovalentaria; Atherinomorphae; Cyprinodontiformes; Poeciliidae; Poeciliinae; Poecilia	PF10206.4^WRW^Mitochondrial F1F0-ATP synthase, subunit f^23-97^E:1.2e-19	.	ExpAA=22.05^PredHel=1^Topology=i68-90o	.	GO:0016021^cellular_component^integral component of membrane`GO:0005753^cellular_component^mitochondrial proton-transporting ATP synthase complex`GO:0045263^cellular_component^proton-transporting ATP synthase complex, coupling factor F(o)`GO:0006754^biological_process^ATP biosynthetic process`GO:0015992^biological_process^proton transport	.
TR3598|c0_g1	TR3598|c0_g1_i1	AT2B1_MOUSE^AT2B1_MOUSE^Q:2-1054,H:870-1220^86.32%ID^E:0^RecName: Full=Plasma membrane calcium-transporting ATPase 1 {ECO:0000303|PubMed:12209837};^Eukaryota; Metazoa; Chordata; Craniata; Vertebrata; Euteleostomi; Mammalia; Eutheria; Euarchontoglires; Glires; Rodentia; Sciurognathi; Muroidea; Muridae; Murinae; Mus; Mus	B3VIA2_XENLA^B3VIA2_XENLA^Q:2-1054,H:864-1214^86.61%ID^E:0^RecName: Full=Calcium-transporting ATPase {ECO:0000256|RuleBase:RU361146};^Eukaryota; Metazoa; Chordata; Craniata; Vertebrata; Euteleostomi; Amphibia; Batrachia; Anura; Pipoidea; Pipidae; Xenopodinae; Xenopus; Xenopus	TR3598|c0_g1_i1|m.1369	2-1057[+]	AT2B2_MOUSE^AT2B2_MOUSE^Q:1-351,H:848-1198^83.76%ID^E:0^RecName: Full=Plasma membrane calcium-transporting ATPase 2;^Eukaryota; Metazoa; Chordata; Craniata; Vertebrata; Euteleostomi; Mammalia; Eutheria; Euarchontoglires; Glires; Rodentia; Sciurognathi; Muroidea; Muridae; Murinae; Mus; Mus	B3VIA2_XENLA^B3VIA2_XENLA^Q:1-351,H:864-1214^86.61%ID^E:0^RecName: Full=Calcium-transporting ATPase {ECO:0000256|RuleBase:RU361146};^Eukaryota; Metazoa; Chordata; Craniata; Vertebrata; Euteleostomi; Amphibia; Batrachia; Anura; Pipoidea; Pipidae; Xenopodinae; Xenopus; Xenopus	PF00689.16^Cation_ATPase_C^Cation transporting ATPase, C-terminus^11-189^E:2.1e-44`PF12424.3^ATP_Ca_trans_C^Plasma membrane calcium transporter ATPase C terminal^234-296^E:1.1e-29	.	ExpAA=82.05^PredHel=4^Topology=i62-81o103-120i133-155o170-192i	COG0474^P-type atpase	GO:0016324^cellular_component^apical plasma membrane`GO:0030054^cellular_component^cell junction`GO:0005929^cellular_component^cilium`GO:0005737^cellular_component^cytoplasm`GO:0005783^cellular_component^endoplasmic reticulum`GO:0016021^cellular_component^integral component of membrane`GO:0043025^cellular_component^neuronal cell body`GO:0005886^cellular_component^plasma membrane`GO:0045202^cellul…	GO:0005388^molecular_function^calcium-transporting ATPase activity
TR3598|c0_g2	TR3598|c0_g2_i1	AT2B1_HUMAN^AT2B1_HUMAN^Q:2-847,H:870-1151^88.3%ID^E:2e-172^RecName: Full=Plasma membrane calcium-transporting ATPase 1;^Eukaryota; Metazoa; Chordata; Craniata; Vertebrata; Euteleostomi; Mammalia; Eutheria; Euarchontoglires; Primates; Haplorrhini; Catarrhini; Hominidae; Homo`AT2B1_HUMAN^AT2B1_HUMAN^Q:906-1211,H:1157-1258^82.35%ID^E:2e-172^RecName: Full=Plasma membrane calcium-transporting ATPase …	V9K8F2_CALMI^V9K8F2_CALMI^Q:2-835,H:853-1130^85.25%ID^E:6e-165^RecName: Full=Calcium-transporting ATPase {ECO:0000256|RuleBase:RU361146};^Eukaryota; Metazoa; Chordata; Craniata; Vertebrata; Chondrichthyes; Holocephali; Chimaeriformes; Callorhinchidae; Callorhinchus`V9K8F2_CALMI^V9K8F2_CALMI^Q:906-1211,H:1131-1232^78.43%ID^E:6e-165^RecName: Full=Calcium-transporting ATPase {ECO:0000256|RuleBase:RU…	TR3598|c0_g2_i1|m.1371	984-1214[+]	AT2B2_MOUSE^AT2B2_MOUSE^Q:1-76,H:1123-1198^72.37%ID^E:8e-30^RecName: Full=Plasma membrane calcium-transporting ATPase 2;^Eukaryota; Metazoa; Chordata; Craniata; Vertebrata; Euteleostomi; Mammalia; Eutheria; Euarchontoglires; Glires; Rodentia; Sciurognathi; Muroidea; Muridae; Murinae; Mus; Mus	V9K8J9_CALMI^V9K8J9_CALMI^Q:1-76,H:1136-1211^81.58%ID^E:6e-32^RecName: Full=Calcium-transporting ATPase {ECO:0000256|RuleBase:RU361146};^Eukaryota; Metazoa; Chordata; Craniata; Vertebrata; Chondrichthyes; Holocephali; Chimaeriformes; Callorhinchidae; Callorhinchus	.	.	.	COG0474^P-type atpase	GO:0016324^cellular_component^apical plasma membrane`GO:0030054^cellular_component^cell junction`GO:0005929^cellular_component^cilium`GO:0005737^cellular_component^cytoplasm`GO:0005783^cellular_component^endoplasmic reticulum`GO:0016021^cellular_component^integral component of membrane`GO:0043025^cellular_component^neuronal cell body`GO:0005886^cellular_component^plasma membrane`GO:0045202^cellul…	.
TR3598|c0_g2	TR3598|c0_g2_i1	AT2B1_HUMAN^AT2B1_HUMAN^Q:2-847,H:870-1151^88.3%ID^E:2e-172^RecName: Full=Plasma membrane calcium-transporting ATPase 1;^Eukaryota; Metazoa; Chordata; Craniata; Vertebrata; Euteleostomi; Mammalia; Eutheria; Euarchontoglires; Primates; Haplorrhini; Catarrhini; Hominidae; Homo`AT2B1_HUMAN^AT2B1_HUMAN^Q:906-1211,H:1157-1258^82.35%ID^E:2e-172^RecName: Full=Plasma membrane calcium-transporting ATPase …	V9K8F2_CALMI^V9K8F2_CALMI^Q:2-835,H:853-1130^85.25%ID^E:6e-165^RecName: Full=Calcium-transporting ATPase {ECO:0000256|RuleBase:RU361146};^Eukaryota; Metazoa; Chordata; Craniata; Vertebrata; Chondrichthyes; Holocephali; Chimaeriformes; Callorhinchidae; Callorhinchus`V9K8F2_CALMI^V9K8F2_CALMI^Q:906-1211,H:1131-1232^78.43%ID^E:6e-165^RecName: Full=Calcium-transporting ATPase {ECO:0000256|RuleBase:RU…	TR3598|c0_g2_i1|m.1370	2-928[+]	AT2B1_HUMAN^AT2B1_HUMAN^Q:1-305,H:870-1174^84.26%ID^E:2e-174^RecName: Full=Plasma membrane calcium-transporting ATPase 1;^Eukaryota; Metazoa; Chordata; Craniata; Vertebrata; Euteleostomi; Mammalia; Eutheria; Euarchontoglires; Primates; Haplorrhini; Catarrhini; Hominidae; Homo	W5L4V2_ASTMX^W5L4V2_ASTMX^Q:1-296,H:862-1159^84.56%ID^E:1e-180^SubName: Full=Uncharacterized protein {ECO:0000313|Ensembl:ENSAMXP00000014864};^Eukaryota; Metazoa; Chordata; Craniata; Vertebrata; Euteleostomi; Actinopterygii; Neopterygii; Teleostei; Ostariophysi; Characiformes; Characoidei; Characidae; Characidae incertae sedis; Astyanax clade; Astyanax	PF00689.16^Cation_ATPase_C^Cation transporting ATPase, C-terminus^11-189^E:1.5e-44`PF12424.3^ATP_Ca_trans_C^Plasma membrane calcium transporter ATPase C terminal^234-283^E:7.9e-18	.	ExpAA=83.01^PredHel=4^Topology=i62-81o103-120i133-155o170-192i	COG0474^P-type atpase	GO:0070062^cellular_component^extracellular vesicular exosome`GO:0005887^cellular_component^integral component of plasma membrane`GO:0016020^cellular_component^membrane`GO:0005886^cellular_component^plasma membrane`GO:0005524^molecular_function^ATP binding`GO:0005388^molecular_function^calcium-transporting ATPase activity`GO:0046872^molecular_function^metal ion binding`GO:0007596^biological_proce…	GO:0005388^molecular_function^calcium-transporting ATPase activity
TR3627|c0_g1	TR3627|c0_g1_i1	.	.	TR3627|c0_g1_i1|m.1375	3-266[+]	.	.	.	.	ExpAA=29.03^PredHel=1^Topology=o65-82i	.	.	.
TR3633|c0_g1	TR3633|c0_g1_i1	.	A7T378_NEMVE^A7T378_NEMVE^Q:2-127,H:2-43^50%ID^E:4e-07^SubName: Full=Predicted protein {ECO:0000313|EMBL:EDO29586.1};^Eukaryota; Metazoa; Cnidaria; Anthozoa; Hexacorallia; Actiniaria; Edwardsiidae; Nematostella`A7T378_NEMVE^A7T378_NEMVE^Q:2-127,H:18-59^50%ID^E:4e-07^SubName: Full=Predicted protein {ECO:0000313|EMBL:EDO29586.1};^Eukaryota; Metazoa; Cnidaria; Anthozoa; Hexacorallia; Actiniaria; Edw…	.	.	.	.	.	.	.	.	.	.
TR3650|c0_g1	TR3650|c0_g1_i1	.	A0A060Y3R6_ONCMY^A0A060Y3R6_ONCMY^Q:198-422,H:178-255^39.74%ID^E:2e-10^SubName: Full=Oncorhynchus mykiss genomic scaffold, scaffold_2866 {ECO:0000313|EMBL:CDQ86152.1};^Eukaryota; Metazoa; Chordata; Craniata; Vertebrata; Euteleostomi; Actinopterygii; Neopterygii; Teleostei; Protacanthopterygii; Salmoniformes; Salmonidae; Salmoninae; Oncorhynchus	.	.	.	.	.	.	.	.	.	.
TR3678|c0_g1	TR3678|c0_g1_i1	VIPR1_MOUSE^VIPR1_MOUSE^Q:3-461,H:180-332^56.21%ID^E:2e-47^RecName: Full=Vasoactive intestinal polypeptide receptor 1;^Eukaryota; Metazoa; Chordata; Craniata; Vertebrata; Euteleostomi; Mammalia; Eutheria; Euarchontoglires; Glires; Rodentia; Sciurognathi; Muroidea; Muridae; Murinae; Mus; Mus	V9L0E9_CALMI^V9L0E9_CALMI^Q:3-458,H:127-278^79.61%ID^E:4e-64^SubName: Full=Pituitary adenylate cyclase-activating polypeptide type I receptor-like protein {ECO:0000313|EMBL:AFP04732.1};^Eukaryota; Metazoa; Chordata; Craniata; Vertebrata; Chondrichthyes; Holocephali; Chimaeriformes; Callorhinchidae; Callorhinchus	TR3678|c0_g1_i1|m.1384	3-461[+]	VIPR1_RAT^VIPR1_RAT^Q:1-153,H:180-332^58.17%ID^E:3e-59^RecName: Full=Vasoactive intestinal polypeptide receptor 1;^Eukaryota; Metazoa; Chordata; Craniata; Vertebrata; Euteleostomi; Mammalia; Eutheria; Euarchontoglires; Glires; Rodentia; Sciurognathi; Muroidea; Muridae; Murinae; Rattus	V9L0E9_CALMI^V9L0E9_CALMI^Q:1-152,H:127-278^79.61%ID^E:2e-79^SubName: Full=Pituitary adenylate cyclase-activating polypeptide type I receptor-like protein {ECO:0000313|EMBL:AFP04732.1};^Eukaryota; Metazoa; Chordata; Craniata; Vertebrata; Chondrichthyes; Holocephali; Chimaeriformes; Callorhinchidae; Callorhinchus	PF00002.19^7tm_2^7 transmembrane receptor (Secretin family)^1-151^E:1.6e-50	.	ExpAA=69.31^PredHel=3^Topology=o41-63i76-98o117-139i	.	GO:0016021^cellular_component^integral component of membrane`GO:0005886^cellular_component^plasma membrane`GO:0004999^molecular_function^vasoactive intestinal polypeptide receptor activity	GO:0004930^molecular_function^G-protein coupled receptor activity`GO:0007186^biological_process^G-protein coupled receptor signaling pathway`GO:0016021^cellular_component^integral component of membrane
TR3679|c0_g1	TR3679|c0_g1_i1	.	.	TR3679|c0_g1_i1|m.1385	3-467[+]	ABCF1_MOUSE^ABCF1_MOUSE^Q:57-148,H:13-112^54%ID^E:3e-06^RecName: Full=ATP-binding cassette sub-family F member 1;^Eukaryota; Metazoa; Chordata; Craniata; Vertebrata; Euteleostomi; Mammalia; Eutheria; Euarchontoglires; Glires; Rodentia; Sciurognathi; Muroidea; Muridae; Murinae; Mus; Mus	H0WAW2_CAVPO^H0WAW2_CAVPO^Q:57-149,H:13-117^52.34%ID^E:3e-10^SubName: Full=Uncharacterized protein {ECO:0000313|Ensembl:ENSCPOP00000020125};^Eukaryota; Metazoa; Chordata; Craniata; Vertebrata; Euteleostomi; Mammalia; Eutheria; Euarchontoglires; Glires; Rodentia; Hystricognathi; Caviidae; Cavia	.	.	.	COG0488^(ABC) transporter	GO:0005737^cellular_component^cytoplasm`GO:0016020^cellular_component^membrane`GO:0005635^cellular_component^nuclear envelope`GO:0005654^cellular_component^nucleoplasm`GO:0042788^cellular_component^polysomal ribosome`GO:0005524^molecular_function^ATP binding`GO:0016887^molecular_function^ATPase activity`GO:0044822^molecular_function^poly(A) RNA binding`GO:0043022^molecular_function^ribosome bindi…	.
TR3730|c0_g1	TR3730|c0_g1_i1	ADAD1_RAT^ADAD1_RAT^Q:4-711,H:97-371^48.73%ID^E:3e-56^RecName: Full=Adenosine deaminase domain-containing protein 1;^Eukaryota; Metazoa; Chordata; Craniata; Vertebrata; Euteleostomi; Mammalia; Eutheria; Euarchontoglires; Glires; Rodentia; Sciurognathi; Muroidea; Muridae; Murinae; Rattus	V9KXJ3_CALMI^V9KXJ3_CALMI^Q:1-711,H:16-294^71.68%ID^E:7e-108^SubName: Full=Adenosine deaminase domain-containing protein 1 {ECO:0000313|EMBL:AFP03371.1};^Eukaryota; Metazoa; Chordata; Craniata; Vertebrata; Chondrichthyes; Holocephali; Chimaeriformes; Callorhinchidae; Callorhinchus	TR3730|c0_g1_i1|m.1397	1-711[+]	ADAD1_RAT^ADAD1_RAT^Q:2-237,H:97-371^48.73%ID^E:2e-77^RecName: Full=Adenosine deaminase domain-containing protein 1;^Eukaryota; Metazoa; Chordata; Craniata; Vertebrata; Euteleostomi; Mammalia; Eutheria; Euarchontoglires; Glires; Rodentia; Sciurognathi; Muroidea; Muridae; Murinae; Rattus	V9KXJ3_CALMI^V9KXJ3_CALMI^Q:1-237,H:16-294^71.68%ID^E:8e-124^SubName: Full=Adenosine deaminase domain-containing protein 1 {ECO:0000313|EMBL:AFP03371.1};^Eukaryota; Metazoa; Chordata; Craniata; Vertebrata; Chondrichthyes; Holocephali; Chimaeriformes; Callorhinchidae; Callorhinchus	PF00035.20^dsrm^Double-stranded RNA binding motif^44-109^E:9.5e-11`PF02137.13^A_deamin^Adenosine-deaminase (editase) domain^157-236^E:6.7e-19	.	.	.	GO:0005634^cellular_component^nucleus`GO:0004000^molecular_function^adenosine deaminase activity`GO:0003723^molecular_function^RNA binding`GO:0007275^biological_process^multicellular organismal development`GO:0006396^biological_process^RNA processing`GO:0007286^biological_process^spermatid development	GO:0003723^molecular_function^RNA binding`GO:0004000^molecular_function^adenosine deaminase activity`GO:0006396^biological_process^RNA processing
TR3730|c0_g2	TR3730|c0_g2_i1	ADAD1_RAT^ADAD1_RAT^Q:4-837,H:97-371^53.38%ID^E:7e-75^RecName: Full=Adenosine deaminase domain-containing protein 1;^Eukaryota; Metazoa; Chordata; Craniata; Vertebrata; Euteleostomi; Mammalia; Eutheria; Euarchontoglires; Glires; Rodentia; Sciurognathi; Muroidea; Muridae; Murinae; Rattus	V9KXJ3_CALMI^V9KXJ3_CALMI^Q:1-837,H:16-294^82.8%ID^E:8e-141^SubName: Full=Adenosine deaminase domain-containing protein 1 {ECO:0000313|EMBL:AFP03371.1};^Eukaryota; Metazoa; Chordata; Craniata; Vertebrata; Chondrichthyes; Holocephali; Chimaeriformes; Callorhinchidae; Callorhinchus	TR3730|c0_g2_i1|m.1398	1-837[+]	ADAD1_RAT^ADAD1_RAT^Q:2-279,H:97-371^53.38%ID^E:2e-96^RecName: Full=Adenosine deaminase domain-containing protein 1;^Eukaryota; Metazoa; Chordata; Craniata; Vertebrata; Euteleostomi; Mammalia; Eutheria; Euarchontoglires; Glires; Rodentia; Sciurognathi; Muroidea; Muridae; Murinae; Rattus	V9KXJ3_CALMI^V9KXJ3_CALMI^Q:1-279,H:16-294^82.8%ID^E:7e-157^SubName: Full=Adenosine deaminase domain-containing protein 1 {ECO:0000313|EMBL:AFP03371.1};^Eukaryota; Metazoa; Chordata; Craniata; Vertebrata; Chondrichthyes; Holocephali; Chimaeriformes; Callorhinchidae; Callorhinchus	PF00035.20^dsrm^Double-stranded RNA binding motif^44-109^E:1.3e-10`PF02137.13^A_deamin^Adenosine-deaminase (editase) domain^199-278^E:9.2e-19	.	.	.	GO:0005634^cellular_component^nucleus`GO:0004000^molecular_function^adenosine deaminase activity`GO:0003723^molecular_function^RNA binding`GO:0007275^biological_process^multicellular organismal development`GO:0006396^biological_process^RNA processing`GO:0007286^biological_process^spermatid development	GO:0003723^molecular_function^RNA binding`GO:0004000^molecular_function^adenosine deaminase activity`GO:0006396^biological_process^RNA processing
TR3806|c0_g1	TR3806|c0_g1_i1	KCNN2_MOUSE^KCNN2_MOUSE^Q:124-396,H:257-388^43.18%ID^E:1e-20^RecName: Full=Small conductance calcium-activated potassium channel protein 2;^Eukaryota; Metazoa; Chordata; Craniata; Vertebrata; Euteleostomi; Mammalia; Eutheria; Euarchontoglires; Glires; Rodentia; Sciurognathi; Muroidea; Muridae; Murinae; Mus; Mus	H3AWP1_LATCH^H3AWP1_LATCH^Q:61-396,H:1-113^71.93%ID^E:3e-46^SubName: Full=Uncharacterized protein {ECO:0000313|Ensembl:ENSLACP00000014062};^Eukaryota; Metazoa; Chordata; Craniata; Vertebrata; Euteleostomi; Coelacanthiformes; Coelacanthidae; Latimeria	.	.	.	.	.	.	.	.	GO:0043197^cellular_component^dendritic spine`GO:0016021^cellular_component^integral component of membrane`GO:0043025^cellular_component^neuronal cell body`GO:0005886^cellular_component^plasma membrane`GO:0005790^cellular_component^smooth endoplasmic reticulum`GO:0030315^cellular_component^T-tubule`GO:0030018^cellular_component^Z disc`GO:0005516^molecular_function^calmodulin binding`GO:0005216^mo…	.
TR3822|c0_g1	TR3822|c0_g1_i1	SORT_RAT^SORT_RAT^Q:28-549,H:84-254^55.17%ID^E:6e-53^RecName: Full=Sortilin;^Eukaryota; Metazoa; Chordata; Craniata; Vertebrata; Euteleostomi; Mammalia; Eutheria; Euarchontoglires; Glires; Rodentia; Sciurognathi; Muroidea; Muridae; Murinae; Rattus	V9L0A2_CALMI^V9L0A2_CALMI^Q:28-561,H:38-214^71.35%ID^E:7e-82^SubName: Full=Sortilin {ECO:0000313|EMBL:AFP04674.1};^Eukaryota; Metazoa; Chordata; Craniata; Vertebrata; Chondrichthyes; Holocephali; Chimaeriformes; Callorhinchidae; Callorhinchus	TR3822|c0_g1_i1|m.1432	1-564[+]	SORT_RAT^SORT_RAT^Q:10-183,H:84-254^55.17%ID^E:4e-53^RecName: Full=Sortilin;^Eukaryota; Metazoa; Chordata; Craniata; Vertebrata; Euteleostomi; Mammalia; Eutheria; Euarchontoglires; Glires; Rodentia; Sciurognathi; Muroidea; Muridae; Murinae; Rattus	V9L0A2_CALMI^V9L0A2_CALMI^Q:10-187,H:38-214^71.35%ID^E:6e-82^SubName: Full=Sortilin {ECO:0000313|EMBL:AFP04674.1};^Eukaryota; Metazoa; Chordata; Craniata; Vertebrata; Chondrichthyes; Holocephali; Chimaeriformes; Callorhinchidae; Callorhinchus	.	.	ExpAA=21.94^PredHel=1^Topology=o46-68i	.	GO:0030425^cellular_component^dendrite`GO:0005789^cellular_component^endoplasmic reticulum membrane`GO:0010008^cellular_component^endosome membrane`GO:0032580^cellular_component^Golgi cisterna membrane`GO:0016021^cellular_component^integral component of membrane`GO:0043231^cellular_component^intracellular membrane-bounded organelle`GO:0005765^cellular_component^lysosomal membrane`GO:0043025^cellu…	.
TR3852|c0_g1	TR3852|c0_g1_i1	NDUF7_RAT^NDUF7_RAT^Q:20-97,H:202-227^73.08%ID^E:1e-06^RecName: Full=NADH dehydrogenase [ubiquinone] complex I, assembly factor 7;^Eukaryota; Metazoa; Chordata; Craniata; Vertebrata; Euteleostomi; Mammalia; Eutheria; Euarchontoglires; Glires; Rodentia; Sciurognathi; Muroidea; Muridae; Murinae; Rattus	.	.	.	.	.	.	.	.	COG1565^NADH dehydrogenase ubiquinone complex I, assembly factor 7	GO:0005615^cellular_component^extracellular space`GO:0005739^cellular_component^mitochondrion`GO:0032981^biological_process^mitochondrial respiratory chain complex I assembly	.
TR3870|c0_g1	TR3870|c0_g1_i1	DBNL_BOVIN^DBNL_BOVIN^Q:419-3,H:48-186^82.73%ID^E:2e-80^RecName: Full=Drebrin-like protein;^Eukaryota; Metazoa; Chordata; Craniata; Vertebrata; Euteleostomi; Mammalia; Eutheria; Laurasiatheria; Cetartiodactyla; Ruminantia; Pecora; Bovidae; Bovinae; Bos	V9L7L9_CALMI^V9L7L9_CALMI^Q:419-3,H:48-186^87.05%ID^E:9e-86^SubName: Full=Drebrin-like protein {ECO:0000313|EMBL:AFP07334.1};^Eukaryota; Metazoa; Chordata; Craniata; Vertebrata; Chondrichthyes; Holocephali; Chimaeriformes; Callorhinchidae; Callorhinchus	.	.	.	.	.	.	.	.	GO:0005938^cellular_component^cell cortex`GO:0030054^cellular_component^cell junction`GO:0030665^cellular_component^clathrin-coated vesicle membrane`GO:0005829^cellular_component^cytosol`GO:0070062^cellular_component^extracellular vesicular exosome`GO:0000139^cellular_component^Golgi membrane`GO:0030027^cellular_component^lamellipodium`GO:0005886^cellular_component^plasma membrane`GO:0002102^cell…	.
TR3888|c0_g1	TR3888|c0_g1_i1	.	I3KTC8_ORENI^I3KTC8_ORENI^Q:88-5,H:168-195^75%ID^E:4e-06^SubName: Full=Uncharacterized protein {ECO:0000313|Ensembl:ENSONIP00000024374};^Eukaryota; Metazoa; Chordata; Craniata; Vertebrata; Euteleostomi; Actinopterygii; Neopterygii; Teleostei; Neoteleostei; Acanthomorphata; Ovalentaria; Cichlomorphae; Cichliformes; Cichlidae; African cichlids; Pseudocrenilabrinae; Oreochromini; Oreochromis	.	.	.	.	.	.	.	.	.	.
TR3888|c0_g2	TR3888|c0_g2_i1	.	I3KTC8_ORENI^I3KTC8_ORENI^Q:88-5,H:168-195^75%ID^E:4e-06^SubName: Full=Uncharacterized protein {ECO:0000313|Ensembl:ENSONIP00000024374};^Eukaryota; Metazoa; Chordata; Craniata; Vertebrata; Euteleostomi; Actinopterygii; Neopterygii; Teleostei; Neoteleostei; Acanthomorphata; Ovalentaria; Cichlomorphae; Cichliformes; Cichlidae; African cichlids; Pseudocrenilabrinae; Oreochromini; Oreochromis	.	.	.	.	.	.	.	.	.	.
TR3902|c0_g1	TR3902|c0_g1_i1	VAS1_HUMAN^VAS1_HUMAN^Q:12-275,H:381-468^48.86%ID^E:4e-24^RecName: Full=V-type proton ATPase subunit S1;^Eukaryota; Metazoa; Chordata; Craniata; Vertebrata; Euteleostomi; Mammalia; Eutheria; Euarchontoglires; Primates; Haplorrhini; Catarrhini; Hominidae; Homo	H3ARB6_LATCH^H3ARB6_LATCH^Q:3-281,H:332-424^80.65%ID^E:3e-45^SubName: Full=Uncharacterized protein {ECO:0000313|Ensembl:ENSLACP00000012187};^Eukaryota; Metazoa; Chordata; Craniata; Vertebrata; Euteleostomi; Coelacanthiformes; Coelacanthidae; Latimeria	TR3902|c0_g1_i1|m.1458	3-284[+]	VAS1_HUMAN^VAS1_HUMAN^Q:4-91,H:381-468^48.86%ID^E:1e-24^RecName: Full=V-type proton ATPase subunit S1;^Eukaryota; Metazoa; Chordata; Craniata; Vertebrata; Euteleostomi; Mammalia; Eutheria; Euarchontoglires; Primates; Haplorrhini; Catarrhini; Hominidae; Homo	H3ARB6_LATCH^H3ARB6_LATCH^Q:1-93,H:332-424^80.65%ID^E:9e-46^SubName: Full=Uncharacterized protein {ECO:0000313|Ensembl:ENSLACP00000012187};^Eukaryota; Metazoa; Chordata; Craniata; Vertebrata; Euteleostomi; Coelacanthiformes; Coelacanthidae; Latimeria	PF05827.7^ATP-synt_S1^Vacuolar ATP synthase subunit S1 (ATP6S1)^10-72^E:7.2e-11	.	ExpAA=22.84^PredHel=1^Topology=o48-70i	.	GO:0070062^cellular_component^extracellular vesicular exosome`GO:0016021^cellular_component^integral component of membrane`GO:0016469^cellular_component^proton-transporting two-sector ATPase complex`GO:0033180^cellular_component^proton-transporting V-type ATPase, V1 domain`GO:0005774^cellular_component^vacuolar membrane`GO:0005524^molecular_function^ATP binding`GO:0046933^molecular_function^proto…	.
TR3915|c0_g1	TR3915|c0_g1_i1	ECT2_MOUSE^ECT2_MOUSE^Q:63-413,H:378-496^75.83%ID^E:4e-50^RecName: Full=Protein ECT2;^Eukaryota; Metazoa; Chordata; Craniata; Vertebrata; Euteleostomi; Mammalia; Eutheria; Euarchontoglires; Glires; Rodentia; Sciurognathi; Muroidea; Muridae; Murinae; Mus; Mus	V9KF06_CALMI^V9KF06_CALMI^Q:63-413,H:330-446^86.32%ID^E:3e-59^SubName: Full=Protein ECT2 {ECO:0000313|EMBL:AFO96399.1};^Eukaryota; Metazoa; Chordata; Craniata; Vertebrata; Chondrichthyes; Holocephali; Chimaeriformes; Callorhinchidae; Callorhinchus	TR3915|c0_g1_i1|m.1466	3-413[+]	ECT2_MOUSE^ECT2_MOUSE^Q:2-137,H:359-496^76.26%ID^E:1e-59^RecName: Full=Protein ECT2;^Eukaryota; Metazoa; Chordata; Craniata; Vertebrata; Euteleostomi; Mammalia; Eutheria; Euarchontoglires; Glires; Rodentia; Sciurognathi; Muroidea; Muridae; Murinae; Mus; Mus	V9KF06_CALMI^V9KF06_CALMI^Q:1-137,H:310-446^86.13%ID^E:4e-70^SubName: Full=Protein ECT2 {ECO:0000313|EMBL:AFO96399.1};^Eukaryota; Metazoa; Chordata; Craniata; Vertebrata; Chondrichthyes; Holocephali; Chimaeriformes; Callorhinchidae; Callorhinchus	.	.	.	COG5422^Rho guanine nucleotide exchange factor (GEF)	GO:0005911^cellular_component^cell-cell junction`GO:0097149^cellular_component^centralspindlin complex`GO:0032154^cellular_component^cleavage furrow`GO:0005737^cellular_component^cytoplasm`GO:0030496^cellular_component^midbody`GO:0072686^cellular_component^mitotic spindle`GO:0005634^cellular_component^nucleus`GO:0005923^cellular_component^tight junction`GO:0005096^molecular_function^GTPase activa…	.
TR3930|c0_g1	TR3930|c0_g1_i1	S12A5_HUMAN^S12A5_HUMAN^Q:3-389,H:265-393^69.77%ID^E:6e-58^RecName: Full=Solute carrier family 12 member 5;^Eukaryota; Metazoa; Chordata; Craniata; Vertebrata; Euteleostomi; Mammalia; Eutheria; Euarchontoglires; Primates; Haplorrhini; Catarrhini; Hominidae; Homo	A0A060Z2G7_ONCMY^A0A060Z2G7_ONCMY^Q:9-389,H:115-241^71.65%ID^E:2e-59^SubName: Full=Oncorhynchus mykiss genomic scaffold, scaffold_17074 {ECO:0000313|EMBL:CDQ95500.1};^Eukaryota; Metazoa; Chordata; Craniata; Vertebrata; Euteleostomi; Actinopterygii; Neopterygii; Teleostei; Protacanthopterygii; Salmoniformes; Salmonidae; Salmoninae; Oncorhynchus	TR3930|c0_g1_i1|m.1474	3-389[+]	S12A5_HUMAN^S12A5_HUMAN^Q:1-129,H:265-393^69.77%ID^E:5e-58^RecName: Full=Solute carrier family 12 member 5;^Eukaryota; Metazoa; Chordata; Craniata; Vertebrata; Euteleostomi; Mammalia; Eutheria; Euarchontoglires; Primates; Haplorrhini; Catarrhini; Hominidae; Homo	A0A060Z2G7_ONCMY^A0A060Z2G7_ONCMY^Q:3-129,H:115-241^71.65%ID^E:2e-59^SubName: Full=Oncorhynchus mykiss genomic scaffold, scaffold_17074 {ECO:0000313|EMBL:CDQ95500.1};^Eukaryota; Metazoa; Chordata; Craniata; Vertebrata; Euteleostomi; Actinopterygii; Neopterygii; Teleostei; Protacanthopterygii; Salmoniformes; Salmonidae; Salmoninae; Oncorhynchus	.	.	ExpAA=21.77^PredHel=1^Topology=i12-34o	COG0531^amino acid	GO:0043198^cellular_component^dendritic shaft`GO:0016021^cellular_component^integral component of membrane`GO:0043025^cellular_component^neuronal cell body`GO:0005886^cellular_component^plasma membrane`GO:0015379^molecular_function^potassium:chloride symporter activity`GO:0019901^molecular_function^protein kinase binding`GO:0006873^biological_process^cellular ion homeostasis`GO:1902476^biological…	.
[truncated: 68,879 more rows]
