# Supplementary material for: Multi-tissue RNA-seq and transcriptome characterisation of the spiny dogfish shark (Squalus acanthias) provides a molecular tool for biological research and reveals new genes involved in osmoregulation
Source: PLoS One. 2017 Aug 23;12(8):e0182756. doi: 10.1371/journal.pone.0182756 (PMC5568229; doi:10.1371/journal.pone.0182756)
Supplement: S2 Table — (ZIP) [file pone.0182756.s003.zip › S2_Table.xlsx]

## Sheet: Kidney Trinotate report
#gene_id	transcript_id	sprot_Top_BLASTX_hit	TrEMBL_Top_BLASTX_hit	prot_id	prot_coords	sprot_Top_BLASTP_hit	TrEMBL_Top_BLASTP_hit	Pfam	SignalP	TmHMM	eggnog	gene_ontology_blast	gene_ontology_pfam
TR9|c0_g2	TR9|c0_g2_i1	.	A0A060YAP9_ONCMY^A0A060YAP9_ONCMY^Q:290-207,H:197-224^92.86%ID^E:2e-09^SubName: Full=Oncorhynchus mykiss genomic scaffold, scaffold_4516 {ECO:0000313|EMBL:CDQ88607.1};^Eukaryota; Metazoa; Chordata; Craniata; Vertebrata; Euteleostomi; Actinopterygii; Neopterygii; Teleostei; Protacanthopterygii; Salmoniformes; Salmonidae; Salmoninae; Oncorhynchus	.	.	.	.	.	.	.	.	.	.
TR49|c0_g1	TR49|c0_g1_i1	SNED1_MOUSE^SNED1_MOUSE^Q:47-310,H:829-916^53.41%ID^E:9e-24^RecName: Full=Sushi, nidogen and EGF-like domain-containing protein 1;^Eukaryota; Metazoa; Chordata; Craniata; Vertebrata; Euteleostomi; Mammalia; Eutheria; Euarchontoglires; Glires; Rodentia; Sciurognathi; Muroidea; Muridae; Murinae; Mus; Mus`SNED1_MOUSE^SNED1_MOUSE^Q:5-280,H:739-830^40.22%ID^E:2e-17^RecName: Full=Sushi, nidogen and EGF…	F1PJ59_CANFA^F1PJ59_CANFA^Q:5-310,H:767-906^41.43%ID^E:3e-23^SubName: Full=Uncharacterized protein {ECO:0000313|Ensembl:ENSCAFP00000018878};^Eukaryota; Metazoa; Chordata; Craniata; Vertebrata; Euteleostomi; Mammalia; Eutheria; Laurasiatheria; Carnivora; Caniformia; Canidae; Canis`F1PJ59_CANFA^F1PJ59_CANFA^Q:47-316,H:311-401^41.76%ID^E:3e-14^SubName: Full=Uncharacterized protein {ECO:0000313|Ensem…	TR49|c0_g1_i1|m.11	2-316[+]	SNED1_MOUSE^SNED1_MOUSE^Q:16-103,H:829-916^53.41%ID^E:8e-24^RecName: Full=Sushi, nidogen and EGF-like domain-containing protein 1;^Eukaryota; Metazoa; Chordata; Craniata; Vertebrata; Euteleostomi; Mammalia; Eutheria; Euarchontoglires; Glires; Rodentia; Sciurognathi; Muroidea; Muridae; Murinae; Mus; Mus`SNED1_MOUSE^SNED1_MOUSE^Q:2-93,H:739-830^40.22%ID^E:2e-17^RecName: Full=Sushi, nidogen and EGF-…	F1PJ59_CANFA^F1PJ59_CANFA^Q:2-103,H:767-906^41.43%ID^E:2e-23^SubName: Full=Uncharacterized protein {ECO:0000313|Ensembl:ENSCAFP00000018878};^Eukaryota; Metazoa; Chordata; Craniata; Vertebrata; Euteleostomi; Mammalia; Eutheria; Laurasiatheria; Carnivora; Caniformia; Canidae; Canis`F1PJ59_CANFA^F1PJ59_CANFA^Q:16-105,H:311-401^41.76%ID^E:3e-14^SubName: Full=Uncharacterized protein {ECO:0000313|Ensem…	PF00008.22^EGF^EGF-like domain^20-48^E:6.7e-06`PF00008.22^EGF^EGF-like domain^58-88^E:1.5e-07`PF12661.2^hEGF^Human growth factor-like EGF^78-89^E:0.0009	.	.	.	GO:0070062^cellular_component^extracellular vesicular exosome`GO:0005509^molecular_function^calcium ion binding`GO:0007160^biological_process^cell-matrix adhesion	GO:0005515^molecular_function^protein binding
TR96|c0_g2	TR96|c0_g2_i1	.	.	TR96|c0_g2_i1|m.17	238-423[+]	.	.	.	sigP:1^21^0.731^YES	.	.	.	.
TR123|c0_g1	TR123|c0_g1_i1	.	K7F083_PELSI^K7F083_PELSI^Q:205-92,H:424-461^57.89%ID^E:5e-06^SubName: Full=Uncharacterized protein {ECO:0000313|Ensembl:ENSPSIP00000001443};^Eukaryota; Metazoa; Chordata; Craniata; Vertebrata; Euteleostomi; Testudines + Archosauria group; Testudines; Cryptodira; Trionychoidea; Trionychidae; Pelodiscus`K7F083_PELSI^K7F083_PELSI^Q:93-22,H:461-491^48.39%ID^E:5e-06^SubName: Full=Uncharacterized prot…	.	.	.	.	.	.	.	.	.	.
TR123|c0_g2	TR123|c0_g2_i1	.	K7EW44_PELSI^K7EW44_PELSI^Q:205-92,H:230-267^57.89%ID^E:5e-06^SubName: Full=Uncharacterized protein {ECO:0000313|Ensembl:ENSPSIP00000000004};^Eukaryota; Metazoa; Chordata; Craniata; Vertebrata; Euteleostomi; Testudines + Archosauria group; Testudines; Cryptodira; Trionychoidea; Trionychidae; Pelodiscus`K7EW44_PELSI^K7EW44_PELSI^Q:93-22,H:267-297^48.39%ID^E:5e-06^SubName: Full=Uncharacterized prot…	.	.	.	.	.	.	.	.	.	.
TR138|c0_g1	TR138|c0_g1_i1	.	.	TR138|c0_g1_i1|m.25	134-382[+]	.	.	.	.	ExpAA=37.43^PredHel=2^Topology=o20-42i49-71o	.	.	.
TR140|c0_g1	TR140|c0_g1_i1	.	H3AV06_LATCH^H3AV06_LATCH^Q:4-570,H:388-577^59.47%ID^E:1e-62^SubName: Full=Uncharacterized protein {ECO:0000313|Ensembl:ENSLACP00000013477};^Eukaryota; Metazoa; Chordata; Craniata; Vertebrata; Euteleostomi; Coelacanthiformes; Coelacanthidae; Latimeria	TR140|c0_g1_i1|m.27	1-591[+]	.	H3AV06_LATCH^H3AV06_LATCH^Q:2-190,H:388-577^59.47%ID^E:8e-63^SubName: Full=Uncharacterized protein {ECO:0000313|Ensembl:ENSLACP00000013477};^Eukaryota; Metazoa; Chordata; Craniata; Vertebrata; Euteleostomi; Coelacanthiformes; Coelacanthidae; Latimeria	.	.	.	.	.	.
TR140|c0_g2	TR140|c0_g2_i1	.	H3AV06_LATCH^H3AV06_LATCH^Q:1-570,H:387-577^58.64%ID^E:3e-62^SubName: Full=Uncharacterized protein {ECO:0000313|Ensembl:ENSLACP00000013477};^Eukaryota; Metazoa; Chordata; Craniata; Vertebrata; Euteleostomi; Coelacanthiformes; Coelacanthidae; Latimeria	TR140|c0_g2_i1|m.28	1-615[+]	.	H3AV06_LATCH^H3AV06_LATCH^Q:1-190,H:387-577^58.64%ID^E:3e-62^SubName: Full=Uncharacterized protein {ECO:0000313|Ensembl:ENSLACP00000013477};^Eukaryota; Metazoa; Chordata; Craniata; Vertebrata; Euteleostomi; Coelacanthiformes; Coelacanthidae; Latimeria	.	.	.	.	.	.
TR162|c0_g2	TR162|c0_g2_i1	MYCPP_HUMAN^MYCPP_HUMAN^Q:47-610,H:529-717^60.32%ID^E:1e-66^RecName: Full=C-myc promoter-binding protein;^Eukaryota; Metazoa; Chordata; Craniata; Vertebrata; Euteleostomi; Mammalia; Eutheria; Euarchontoglires; Primates; Haplorrhini; Catarrhini; Hominidae; Homo	F1QHN7_DANRE^F1QHN7_DANRE^Q:44-610,H:525-713^77.25%ID^E:2e-83^SubName: Full=Uncharacterized protein {ECO:0000313|Ensembl:ENSDARP00000077899};^Eukaryota; Metazoa; Chordata; Craniata; Vertebrata; Euteleostomi; Actinopterygii; Neopterygii; Teleostei; Ostariophysi; Cypriniformes; Cyprinidae; Danio	TR162|c0_g2_i1|m.30	2-676[+]	MYCPP_HUMAN^MYCPP_HUMAN^Q:1-203,H:514-717^60.29%ID^E:8e-79^RecName: Full=C-myc promoter-binding protein;^Eukaryota; Metazoa; Chordata; Craniata; Vertebrata; Euteleostomi; Mammalia; Eutheria; Euarchontoglires; Primates; Haplorrhini; Catarrhini; Hominidae; Homo	H9GEM6_ANOCA^H9GEM6_ANOCA^Q:1-224,H:351-574^75.66%ID^E:9e-104^SubName: Full=Uncharacterized protein {ECO:0000313|Ensembl:ENSACAP00000008805};^Eukaryota; Metazoa; Chordata; Craniata; Vertebrata; Euteleostomi; Lepidosauria; Squamata; Bifurcata; Unidentata; Episquamata; Toxicofera; Iguania; Iguanidae; Polychrotinae; Anolis	PF03455.14^dDENN^dDENN domain^45-118^E:1.6e-22	.	.	.	GO:0005634^cellular_component^nucleus`GO:0003677^molecular_function^DNA binding`GO:0017112^molecular_function^Rab guanyl-nucleotide exchange factor activity`GO:0032851^biological_process^positive regulation of Rab GTPase activity`GO:0006355^biological_process^regulation of transcription, DNA-templated`GO:0006351^biological_process^transcription, DNA-templated	.
TR178|c0_g1	TR178|c0_g1_i1	PHOCN_RAT^PHOCN_RAT^Q:32-379,H:2-118^89.74%ID^E:6e-73^RecName: Full=MOB-like protein phocein;^Eukaryota; Metazoa; Chordata; Craniata; Vertebrata; Euteleostomi; Mammalia; Eutheria; Euarchontoglires; Glires; Rodentia; Sciurognathi; Muroidea; Muridae; Murinae; Rattus	G3R0V9_GORGO^G3R0V9_GORGO^Q:32-379,H:2-118^89.74%ID^E:1e-71^SubName: Full=Uncharacterized protein {ECO:0000313|Ensembl:ENSGGOP00000008805};^Eukaryota; Metazoa; Chordata; Craniata; Vertebrata; Euteleostomi; Mammalia; Eutheria; Euarchontoglires; Primates; Haplorrhini; Catarrhini; Hominidae; Gorilla	TR178|c0_g1_i1|m.35	35-391[+]	PHOCN_RAT^PHOCN_RAT^Q:3-115,H:6-118^90.27%ID^E:1e-72^RecName: Full=MOB-like protein phocein;^Eukaryota; Metazoa; Chordata; Craniata; Vertebrata; Euteleostomi; Mammalia; Eutheria; Euarchontoglires; Glires; Rodentia; Sciurognathi; Muroidea; Muridae; Murinae; Rattus	G3R0V9_GORGO^G3R0V9_GORGO^Q:3-115,H:6-118^90.27%ID^E:2e-71^SubName: Full=Uncharacterized protein {ECO:0000313|Ensembl:ENSGGOP00000008805};^Eukaryota; Metazoa; Chordata; Craniata; Vertebrata; Euteleostomi; Mammalia; Eutheria; Euarchontoglires; Primates; Haplorrhini; Catarrhini; Hominidae; Gorilla	PF03637.12^Mob1_phocein^Mob1/phocein family^37-113^E:2.2e-24	.	.	.	GO:0005737^cellular_component^cytoplasm`GO:0005829^cellular_component^cytosol`GO:0043197^cellular_component^dendritic spine`GO:0005794^cellular_component^Golgi apparatus`GO:0032580^cellular_component^Golgi cisterna membrane`GO:0016020^cellular_component^membrane`GO:0043025^cellular_component^neuronal cell body`GO:0048471^cellular_component^perinuclear region of cytoplasm`GO:0019900^molecular_func…	.
TR178|c0_g2	TR178|c0_g2_i1	PHOCN_RAT^PHOCN_RAT^Q:32-700,H:2-225^92.41%ID^E:4e-156^RecName: Full=MOB-like protein phocein;^Eukaryota; Metazoa; Chordata; Craniata; Vertebrata; Euteleostomi; Mammalia; Eutheria; Euarchontoglires; Glires; Rodentia; Sciurognathi; Muroidea; Muridae; Murinae; Rattus	S4R3N1_HUMAN^S4R3N1_HUMAN^Q:5-700,H:32-261^85.78%ID^E:3e-147^SubName: Full=Protein HSPE1-MOB4 {ECO:0000313|Ensembl:ENSP00000474534};^Eukaryota; Metazoa; Chordata; Craniata; Vertebrata; Euteleostomi; Mammalia; Eutheria; Euarchontoglires; Primates; Haplorrhini; Catarrhini; Hominidae; Homo	TR178|c0_g2_i1|m.36	35-703[+]	PHOCN_RAT^PHOCN_RAT^Q:3-222,H:6-225^92.73%ID^E:4e-156^RecName: Full=MOB-like protein phocein;^Eukaryota; Metazoa; Chordata; Craniata; Vertebrata; Euteleostomi; Mammalia; Eutheria; Euarchontoglires; Glires; Rodentia; Sciurognathi; Muroidea; Muridae; Murinae; Rattus	S4R3N1_HUMAN^S4R3N1_HUMAN^Q:13-222,H:52-261^92.38%ID^E:1e-146^SubName: Full=Protein HSPE1-MOB4 {ECO:0000313|Ensembl:ENSP00000474534};^Eukaryota; Metazoa; Chordata; Craniata; Vertebrata; Euteleostomi; Mammalia; Eutheria; Euarchontoglires; Primates; Haplorrhini; Catarrhini; Hominidae; Homo	PF03637.12^Mob1_phocein^Mob1/phocein family^37-205^E:3.5e-59	.	.	.	GO:0005737^cellular_component^cytoplasm`GO:0005829^cellular_component^cytosol`GO:0043197^cellular_component^dendritic spine`GO:0005794^cellular_component^Golgi apparatus`GO:0032580^cellular_component^Golgi cisterna membrane`GO:0016020^cellular_component^membrane`GO:0043025^cellular_component^neuronal cell body`GO:0048471^cellular_component^perinuclear region of cytoplasm`GO:0019900^molecular_func…	.
TR181|c0_g1	TR181|c0_g1_i1	.	.	TR181|c0_g1_i1|m.38	634-852[+]	.	.	.	.	ExpAA=19.09^PredHel=1^Topology=o49-66i	.	.	.
TR241|c0_g1	TR241|c0_g1_i1	.	V9KUZ5_CALMI^V9KUZ5_CALMI^Q:177-428,H:74-157^94.05%ID^E:2e-47^SubName: Full=EH domain-containing protein 3 {ECO:0000313|EMBL:AFP02439.1};^Eukaryota; Metazoa; Chordata; Craniata; Vertebrata; Chondrichthyes; Holocephali; Chimaeriformes; Callorhinchidae; Callorhinchus`V9KUZ5_CALMI^V9KUZ5_CALMI^Q:3-254,H:248-327^61.9%ID^E:1e-24^SubName: Full=EH domain-containing protein 3 {ECO:0000313|EMBL:AFP02439.1…	TR241|c0_g1_i1|m.53	3-428[+]	.	V9KUZ5_CALMI^V9KUZ5_CALMI^Q:59-142,H:74-157^94.05%ID^E:2e-47^SubName: Full=EH domain-containing protein 3 {ECO:0000313|EMBL:AFP02439.1};^Eukaryota; Metazoa; Chordata; Craniata; Vertebrata; Chondrichthyes; Holocephali; Chimaeriformes; Callorhinchidae; Callorhinchus`V9KUZ5_CALMI^V9KUZ5_CALMI^Q:1-84,H:248-327^61.9%ID^E:1e-24^SubName: Full=EH domain-containing protein 3 {ECO:0000313|EMBL:AFP02439.1};…	.	.	.	.	.	.
TR278|c0_g1	TR278|c0_g1_i1	.	.	TR278|c0_g1_i1|m.59	3-245[+]	.	.	.	sigP:1^34^0.666^YES	.	.	.	.
TR278|c0_g2	TR278|c0_g2_i1	.	.	TR278|c0_g2_i1|m.60	3-245[+]	.	.	.	sigP:1^34^0.666^YES	.	.	.	.
TR287|c0_g1	TR287|c0_g1_i1	.	R4GCB6_ANOCA^R4GCB6_ANOCA^Q:25-168,H:142-189^45.83%ID^E:1e-07^SubName: Full=Uncharacterized protein {ECO:0000313|Ensembl:ENSACAP00000022976};^Eukaryota; Metazoa; Chordata; Craniata; Vertebrata; Euteleostomi; Lepidosauria; Squamata; Bifurcata; Unidentata; Episquamata; Toxicofera; Iguania; Iguanidae; Polychrotinae; Anolis`R4GCB6_ANOCA^R4GCB6_ANOCA^Q:153-350,H:184-249^30.3%ID^E:1e-07^SubName: Full=U…	.	.	.	.	.	.	.	.	.	.
TR324|c0_g1	TR324|c0_g1_i1	SPCS3_HUMAN^SPCS3_HUMAN^Q:382-2,H:1-127^81.1%ID^E:8e-71^RecName: Full=Signal peptidase complex subunit 3;^Eukaryota; Metazoa; Chordata; Craniata; Vertebrata; Euteleostomi; Mammalia; Eutheria; Euarchontoglires; Primates; Haplorrhini; Catarrhini; Hominidae; Homo	V9KV68_CALMI^V9KV68_CALMI^Q:382-2,H:1-127^89.76%ID^E:1e-75^SubName: Full=Signal peptidase complex subunit 3 {ECO:0000313|EMBL:AFP02908.1};^Eukaryota; Metazoa; Chordata; Craniata; Vertebrata; Chondrichthyes; Holocephali; Chimaeriformes; Callorhinchidae; Callorhinchus	TR324|c0_g1_i1|m.75	243-437[+]	.	.	.	.	.	.	.	.
TR331|c0_g1	TR331|c0_g1_i1	LAMB4_DANRE^LAMB4_DANRE^Q:10-501,H:1665-1827^25.45%ID^E:3e-12^RecName: Full=Laminin subunit beta-4;^Eukaryota; Metazoa; Chordata; Craniata; Vertebrata; Euteleostomi; Actinopterygii; Neopterygii; Teleostei; Ostariophysi; Cypriniformes; Cyprinidae; Danio	V9KA55_CALMI^V9KA55_CALMI^Q:7-495,H:1006-1168^45.4%ID^E:1e-35^SubName: Full=Laminin subunit beta-3-like protein {ECO:0000313|EMBL:AFO94600.1};^Eukaryota; Metazoa; Chordata; Craniata; Vertebrata; Chondrichthyes; Holocephali; Chimaeriformes; Callorhinchidae; Callorhinchus	TR331|c0_g1_i1|m.79	1-504[+]	LAMB4_DANRE^LAMB4_DANRE^Q:4-167,H:1665-1827^25.45%ID^E:1e-12^RecName: Full=Laminin subunit beta-4;^Eukaryota; Metazoa; Chordata; Craniata; Vertebrata; Euteleostomi; Actinopterygii; Neopterygii; Teleostei; Ostariophysi; Cypriniformes; Cyprinidae; Danio	V9KA55_CALMI^V9KA55_CALMI^Q:3-165,H:1006-1168^45.4%ID^E:6e-37^SubName: Full=Laminin subunit beta-3-like protein {ECO:0000313|EMBL:AFO94600.1};^Eukaryota; Metazoa; Chordata; Craniata; Vertebrata; Chondrichthyes; Holocephali; Chimaeriformes; Callorhinchidae; Callorhinchus	.	.	.	.	GO:0005604^cellular_component^basement membrane`GO:0007155^biological_process^cell adhesion	.
TR331|c0_g2	TR331|c0_g2_i1	LAMB4_DANRE^LAMB4_DANRE^Q:10-423,H:1665-1801^25.18%ID^E:4e-08^RecName: Full=Laminin subunit beta-4;^Eukaryota; Metazoa; Chordata; Craniata; Vertebrata; Euteleostomi; Actinopterygii; Neopterygii; Teleostei; Ostariophysi; Cypriniformes; Cyprinidae; Danio	V9KA55_CALMI^V9KA55_CALMI^Q:7-423,H:1006-1144^45.32%ID^E:8e-29^SubName: Full=Laminin subunit beta-3-like protein {ECO:0000313|EMBL:AFO94600.1};^Eukaryota; Metazoa; Chordata; Craniata; Vertebrata; Chondrichthyes; Holocephali; Chimaeriformes; Callorhinchidae; Callorhinchus	TR331|c0_g2_i1|m.80	1-423[+]	LAMB4_DANRE^LAMB4_DANRE^Q:4-141,H:1665-1801^25.18%ID^E:4e-08^RecName: Full=Laminin subunit beta-4;^Eukaryota; Metazoa; Chordata; Craniata; Vertebrata; Euteleostomi; Actinopterygii; Neopterygii; Teleostei; Ostariophysi; Cypriniformes; Cyprinidae; Danio	V9KA55_CALMI^V9KA55_CALMI^Q:3-141,H:1006-1144^45.32%ID^E:7e-29^SubName: Full=Laminin subunit beta-3-like protein {ECO:0000313|EMBL:AFO94600.1};^Eukaryota; Metazoa; Chordata; Craniata; Vertebrata; Chondrichthyes; Holocephali; Chimaeriformes; Callorhinchidae; Callorhinchus	.	.	.	.	GO:0005604^cellular_component^basement membrane`GO:0007155^biological_process^cell adhesion	.
TR341|c0_g2	TR341|c0_g2_i1	.	A0A0A0B007_CHAVO^A0A0A0B007_CHAVO^Q:217-20,H:71-134^48.48%ID^E:3e-07^SubName: Full=Uncharacterized protein {ECO:0000313|EMBL:KGL98730.1};^Eukaryota; Metazoa; Chordata; Craniata; Vertebrata; Euteleostomi; Testudines + Archosauria group; Archosauria; Dinosauria; Saurischia; Theropoda; Coelurosauria; Aves; Neognathae; Charadriiformes; Charadriidae; Charadrius	TR341|c0_g2_i1|m.83	251-457[+]	.	.	.	.	ExpAA=17.66^PredHel=1^Topology=o15-37i	.	.	.
TR381|c0_g1	TR381|c0_g1_i1	.	K7F136_PELSI^K7F136_PELSI^Q:17-211,H:103-167^52.31%ID^E:9e-14^SubName: Full=Uncharacterized protein {ECO:0000313|Ensembl:ENSPSIP00000001746};^Eukaryota; Metazoa; Chordata; Craniata; Vertebrata; Euteleostomi; Testudines + Archosauria group; Testudines; Cryptodira; Trionychoidea; Trionychidae; Pelodiscus	.	.	.	.	.	.	.	.	.	.
TR384|c0_g1	TR384|c0_g1_i1	.	K7F136_PELSI^K7F136_PELSI^Q:138-365,H:83-166^45.24%ID^E:6e-13^SubName: Full=Uncharacterized protein {ECO:0000313|Ensembl:ENSPSIP00000001746};^Eukaryota; Metazoa; Chordata; Craniata; Vertebrata; Euteleostomi; Testudines + Archosauria group; Testudines; Cryptodira; Trionychoidea; Trionychidae; Pelodiscus	.	.	.	.	.	.	.	.	.	.
TR387|c0_g1	TR387|c0_g1_i1	TENS3_HUMAN^TENS3_HUMAN^Q:293-6,H:1134-1226^77.08%ID^E:3e-38^RecName: Full=Tensin-3;^Eukaryota; Metazoa; Chordata; Craniata; Vertebrata; Euteleostomi; Mammalia; Eutheria; Euarchontoglires; Primates; Haplorrhini; Catarrhini; Hominidae; Homo	V9K814_CALMI^V9K814_CALMI^Q:293-9,H:1164-1256^92.63%ID^E:7e-49^SubName: Full=Tensin-3 {ECO:0000313|EMBL:AFO93819.1};^Eukaryota; Metazoa; Chordata; Craniata; Vertebrata; Chondrichthyes; Holocephali; Chimaeriformes; Callorhinchidae; Callorhinchus	.	.	.	.	.	.	.	COG2453^Dual specificity protein phosphatase	GO:0005737^cellular_component^cytoplasm`GO:0005925^cellular_component^focal adhesion`GO:0016477^biological_process^cell migration`GO:0048286^biological_process^lung alveolus development`GO:0008284^biological_process^positive regulation of cell proliferation	.
TR396|c0_g2	TR396|c0_g2_i1	SH2D5_MOUSE^SH2D5_MOUSE^Q:76-324,H:207-288^40.96%ID^E:3e-14^RecName: Full=SH2 domain-containing protein 5;^Eukaryota; Metazoa; Chordata; Craniata; Vertebrata; Euteleostomi; Mammalia; Eutheria; Euarchontoglires; Glires; Rodentia; Sciurognathi; Muroidea; Muridae; Murinae; Mus; Mus	V9L3E1_CALMI^V9L3E1_CALMI^Q:1-324,H:137-243^64.81%ID^E:5e-44^SubName: Full=SH2 domain-containing protein 5 {ECO:0000313|EMBL:AFP06006.1};^Eukaryota; Metazoa; Chordata; Craniata; Vertebrata; Chondrichthyes; Holocephali; Chimaeriformes; Callorhinchidae; Callorhinchus	TR396|c0_g2_i1|m.98	1-324[+]	SH2D5_MOUSE^SH2D5_MOUSE^Q:26-108,H:207-288^40.96%ID^E:3e-14^RecName: Full=SH2 domain-containing protein 5;^Eukaryota; Metazoa; Chordata; Craniata; Vertebrata; Euteleostomi; Mammalia; Eutheria; Euarchontoglires; Glires; Rodentia; Sciurognathi; Muroidea; Muridae; Murinae; Mus; Mus	V9L3E1_CALMI^V9L3E1_CALMI^Q:1-108,H:137-243^64.81%ID^E:5e-44^SubName: Full=SH2 domain-containing protein 5 {ECO:0000313|EMBL:AFP06006.1};^Eukaryota; Metazoa; Chordata; Craniata; Vertebrata; Chondrichthyes; Holocephali; Chimaeriformes; Callorhinchidae; Callorhinchus	.	.	.	NOG42660^Major Facilitator	.	.
TR409|c0_g1	TR409|c0_g1_i1	SEM3B_HUMAN^SEM3B_HUMAN^Q:151-555,H:22-157^60.29%ID^E:8e-57^RecName: Full=Semaphorin-3B;^Eukaryota; Metazoa; Chordata; Craniata; Vertebrata; Euteleostomi; Mammalia; Eutheria; Euarchontoglires; Primates; Haplorrhini; Catarrhini; Hominidae; Homo	V9KCL1_CALMI^V9KCL1_CALMI^Q:151-555,H:20-154^80.74%ID^E:5e-73^SubName: Full=Semaphorin-3B {ECO:0000313|EMBL:AFO95540.1};^Eukaryota; Metazoa; Chordata; Craniata; Vertebrata; Chondrichthyes; Holocephali; Chimaeriformes; Callorhinchidae; Callorhinchus	TR409|c0_g1_i1|m.100	88-561[+]	SEM3B_HUMAN^SEM3B_HUMAN^Q:1-156,H:13-157^55.41%ID^E:2e-57^RecName: Full=Semaphorin-3B;^Eukaryota; Metazoa; Chordata; Craniata; Vertebrata; Euteleostomi; Mammalia; Eutheria; Euarchontoglires; Primates; Haplorrhini; Catarrhini; Hominidae; Homo	V9KCL1_CALMI^V9KCL1_CALMI^Q:1-156,H:1-154^75.64%ID^E:2e-78^SubName: Full=Semaphorin-3B {ECO:0000313|EMBL:AFO95540.1};^Eukaryota; Metazoa; Chordata; Craniata; Vertebrata; Chondrichthyes; Holocephali; Chimaeriformes; Callorhinchidae; Callorhinchus	PF01403.14^Sema^Sema domain^54-147^E:1.5e-31	sigP:1^22^0.896^YES	.	.	GO:0005783^cellular_component^endoplasmic reticulum`GO:0070062^cellular_component^extracellular vesicular exosome`GO:0016020^cellular_component^membrane`GO:0004872^molecular_function^receptor activity`GO:0007411^biological_process^axon guidance`GO:0007267^biological_process^cell-cell signaling	GO:0005515^molecular_function^protein binding
TR411|c0_g1	TR411|c0_g1_i1	NUDT8_HUMAN^NUDT8_HUMAN^Q:3-305,H:105-205^47.52%ID^E:4e-24^RecName: Full=Nucleoside diphosphate-linked moiety X motif 8, mitochondrial;^Eukaryota; Metazoa; Chordata; Craniata; Vertebrata; Euteleostomi; Mammalia; Eutheria; Euarchontoglires; Primates; Haplorrhini; Catarrhini; Hominidae; Homo	W5KS97_ASTMX^W5KS97_ASTMX^Q:3-275,H:196-286^52.75%ID^E:2e-27^SubName: Full=Uncharacterized protein {ECO:0000313|Ensembl:ENSAMXP00000010459};^Eukaryota; Metazoa; Chordata; Craniata; Vertebrata; Euteleostomi; Actinopterygii; Neopterygii; Teleostei; Ostariophysi; Characiformes; Characoidei; Characidae; Characidae incertae sedis; Astyanax clade; Astyanax	TR411|c0_g1_i1|m.104	3-326[+]	NUDT8_HUMAN^NUDT8_HUMAN^Q:1-101,H:105-205^47.52%ID^E:2e-24^RecName: Full=Nucleoside diphosphate-linked moiety X motif 8, mitochondrial;^Eukaryota; Metazoa; Chordata; Craniata; Vertebrata; Euteleostomi; Mammalia; Eutheria; Euarchontoglires; Primates; Haplorrhini; Catarrhini; Hominidae; Homo	W5KS97_ASTMX^W5KS97_ASTMX^Q:1-91,H:196-286^52.75%ID^E:4e-28^SubName: Full=Uncharacterized protein {ECO:0000313|Ensembl:ENSAMXP00000010459};^Eukaryota; Metazoa; Chordata; Craniata; Vertebrata; Euteleostomi; Actinopterygii; Neopterygii; Teleostei; Ostariophysi; Characiformes; Characoidei; Characidae; Characidae incertae sedis; Astyanax clade; Astyanax	.	.	ExpAA=20.90^PredHel=1^Topology=o76-98i	COG0494^NUDiX hydrolase	GO:0005739^cellular_component^mitochondrion`GO:0016787^molecular_function^hydrolase activity`GO:0046872^molecular_function^metal ion binding	.
TR421|c0_g1	TR421|c0_g1_i1	NPY_TORMA^NPY_TORMA^Q:1-273,H:7-98^93.48%ID^E:6e-58^RecName: Full=Pro-neuropeptide Y;^Eukaryota; Metazoa; Chordata; Craniata; Vertebrata; Chondrichthyes; Elasmobranchii; Batoidea; Torpediniformes; Torpedinidae; Torpedo	C0J0A4_CALMI^C0J0A4_CALMI^Q:1-273,H:7-97^91.21%ID^E:2e-54^SubName: Full=Neuropeptide Y {ECO:0000313|EMBL:ACF22970.1};^Eukaryota; Metazoa; Chordata; Craniata; Vertebrata; Chondrichthyes; Holocephali; Chimaeriformes; Callorhinchidae; Callorhinchus	TR421|c0_g1_i1|m.106	1-276[+]	NPY_TORMA^NPY_TORMA^Q:1-91,H:7-98^93.48%ID^E:1e-58^RecName: Full=Pro-neuropeptide Y;^Eukaryota; Metazoa; Chordata; Craniata; Vertebrata; Chondrichthyes; Elasmobranchii; Batoidea; Torpediniformes; Torpedinidae; Torpedo	C0J0A4_CALMI^C0J0A4_CALMI^Q:1-91,H:7-97^91.21%ID^E:4e-55^SubName: Full=Neuropeptide Y {ECO:0000313|EMBL:ACF22970.1};^Eukaryota; Metazoa; Chordata; Craniata; Vertebrata; Chondrichthyes; Holocephali; Chimaeriformes; Callorhinchidae; Callorhinchus	PF00159.13^Hormone_3^Pancreatic hormone peptide^23-58^E:4e-20	sigP:1^22^0.84^YES	ExpAA=16.87^PredHel=1^Topology=i2-24o	.	GO:0005576^cellular_component^extracellular region`GO:0007218^biological_process^neuropeptide signaling pathway	GO:0005179^molecular_function^hormone activity`GO:0005576^cellular_component^extracellular region
TR426|c0_g1	TR426|c0_g1_i1	.	.	TR426|c0_g1_i1|m.110	122-319[+]	.	.	.	.	ExpAA=21.87^PredHel=1^Topology=i21-43o	.	.	.
TR429|c0_g2	TR429|c0_g2_i1	DPF1_MOUSE^DPF1_MOUSE^Q:3-179,H:327-385^89.83%ID^E:1e-30^RecName: Full=Zinc finger protein neuro-d4;^Eukaryota; Metazoa; Chordata; Craniata; Vertebrata; Euteleostomi; Mammalia; Eutheria; Euarchontoglires; Glires; Rodentia; Sciurognathi; Muroidea; Muridae; Murinae; Mus; Mus	A0A060Y4A9_ONCMY^A0A060Y4A9_ONCMY^Q:3-179,H:90-148^91.53%ID^E:2e-31^SubName: Full=Oncorhynchus mykiss genomic scaffold, scaffold_2975 {ECO:0000313|EMBL:CDQ86347.1};^Eukaryota; Metazoa; Chordata; Craniata; Vertebrata; Euteleostomi; Actinopterygii; Neopterygii; Teleostei; Protacanthopterygii; Salmoniformes; Salmonidae; Salmoninae; Oncorhynchus	TR429|c0_g2_i1|m.112	3-188[+]	DPF1_MOUSE^DPF1_MOUSE^Q:1-59,H:327-385^89.83%ID^E:2e-31^RecName: Full=Zinc finger protein neuro-d4;^Eukaryota; Metazoa; Chordata; Craniata; Vertebrata; Euteleostomi; Mammalia; Eutheria; Euarchontoglires; Glires; Rodentia; Sciurognathi; Muroidea; Muridae; Murinae; Mus; Mus	A0A060Y4A9_ONCMY^A0A060Y4A9_ONCMY^Q:1-59,H:90-148^91.53%ID^E:2e-32^SubName: Full=Oncorhynchus mykiss genomic scaffold, scaffold_2975 {ECO:0000313|EMBL:CDQ86347.1};^Eukaryota; Metazoa; Chordata; Craniata; Vertebrata; Euteleostomi; Actinopterygii; Neopterygii; Teleostei; Protacanthopterygii; Salmoniformes; Salmonidae; Salmoninae; Oncorhynchus	PF00628.24^PHD^PHD-finger^2-48^E:1.3e-13	.	.	.	GO:0005737^cellular_component^cytoplasm`GO:0071565^cellular_component^nBAF complex`GO:0003676^molecular_function^nucleic acid binding`GO:0008270^molecular_function^zinc ion binding`GO:0007399^biological_process^nervous system development`GO:0006355^biological_process^regulation of transcription, DNA-templated`GO:0006351^biological_process^transcription, DNA-templated	GO:0005515^molecular_function^protein binding
TR440|c0_g1	TR440|c0_g1_i1	.	K7EYG1_PELSI^K7EYG1_PELSI^Q:290-210,H:159-185^70.37%ID^E:1e-06^SubName: Full=Uncharacterized protein {ECO:0000313|Ensembl:ENSPSIP00000000821};^Eukaryota; Metazoa; Chordata; Craniata; Vertebrata; Euteleostomi; Testudines + Archosauria group; Testudines; Cryptodira; Trionychoidea; Trionychidae; Pelodiscus`K7EYG1_PELSI^K7EYG1_PELSI^Q:151-2,H:207-261^30.91%ID^E:1e-06^SubName: Full=Uncharacterized pro…	.	.	.	.	.	.	.	.	.	.
TR466|c0_g1	TR466|c0_g1_i1	OSTF1_CHICK^OSTF1_CHICK^Q:3-77,H:60-84^92%ID^E:6e-08^RecName: Full=Osteoclast-stimulating factor 1;^Eukaryota; Metazoa; Chordata; Craniata; Vertebrata; Euteleostomi; Testudines + Archosauria group; Archosauria; Dinosauria; Saurischia; Theropoda; Coelurosauria; Aves; Neognathae; Galloanserae; Galliformes; Phasianidae; Phasianinae; Gallus	Q5RB17_PONAB^Q5RB17_PONAB^Q:3-77,H:17-41^92%ID^E:1e-06^SubName: Full=Putative uncharacterized protein DKFZp469G0710 {ECO:0000313|EMBL:CAH91043.1};^Eukaryota; Metazoa; Chordata; Craniata; Vertebrata; Euteleostomi; Mammalia; Eutheria; Euarchontoglires; Primates; Haplorrhini; Catarrhini; Hominidae; Pongo	.	.	.	.	.	.	.	NOG147066^	GO:0005737^cellular_component^cytoplasm	.
TR503|c0_g1	TR503|c0_g1_i1	.	.	TR503|c0_g1_i1|m.135	3-329[+]	.	.	.	.	ExpAA=35.19^PredHel=1^Topology=o22-44i	.	.	.
TR503|c0_g3	TR503|c0_g3_i1	.	.	TR503|c0_g3_i1|m.137	2-316[+]	.	.	.	.	ExpAA=26.97^PredHel=1^Topology=o20-42i	.	.	.
TR519|c0_g1	TR519|c0_g1_i1	.	A0A093IMD2_PICPB^A0A093IMD2_PICPB^Q:126-374,H:77-164^51.14%ID^E:3e-13^SubName: Full=Uncharacterized protein {ECO:0000313|EMBL:KFV67851.1};^Eukaryota; Metazoa; Chordata; Craniata; Vertebrata; Euteleostomi; Testudines + Archosauria group; Archosauria; Dinosauria; Saurischia; Theropoda; Coelurosauria; Aves; Neognathae; Piciformes; Picidae; Picoides	.	.	.	.	.	.	.	.	.	.
TR530|c0_g1	TR530|c0_g1_i1	.	C4VC66_NOSCE^C4VC66_NOSCE^Q:172-363,H:30-93^37.5%ID^E:1e-06^SubName: Full=Putative uncharacterized protein {ECO:0000313|EMBL:EEQ81186.1};^Eukaryota; Fungi; Microsporidia; Nosematidae; Nosema	.	.	.	.	.	.	.	.	.	.
TR557|c0_g1	TR557|c0_g1_i1	HELQ_HUMAN^HELQ_HUMAN^Q:211-378,H:255-310^62.5%ID^E:4e-13^RecName: Full=Helicase POLQ-like;^Eukaryota; Metazoa; Chordata; Craniata; Vertebrata; Euteleostomi; Mammalia; Eutheria; Euarchontoglires; Primates; Haplorrhini; Catarrhini; Hominidae; Homo	M7B4G1_CHEMY^M7B4G1_CHEMY^Q:19-378,H:62-180^45.6%ID^E:1e-16^SubName: Full=Helicase POLQ-like protein {ECO:0000313|EMBL:EMP30385.1};^Eukaryota; Metazoa; Chordata; Craniata; Vertebrata; Euteleostomi; Testudines + Archosauria group; Testudines; Cryptodira; Chelonioidea; Cheloniidae; Chelonia	TR557|c0_g1_i1|m.148	1-384[+]	HELQ_HUMAN^HELQ_HUMAN^Q:71-126,H:255-310^62.5%ID^E:3e-13^RecName: Full=Helicase POLQ-like;^Eukaryota; Metazoa; Chordata; Craniata; Vertebrata; Euteleostomi; Mammalia; Eutheria; Euarchontoglires; Primates; Haplorrhini; Catarrhini; Hominidae; Homo	M7B4G1_CHEMY^M7B4G1_CHEMY^Q:7-126,H:62-180^45.6%ID^E:1e-16^SubName: Full=Helicase POLQ-like protein {ECO:0000313|EMBL:EMP30385.1};^Eukaryota; Metazoa; Chordata; Craniata; Vertebrata; Euteleostomi; Testudines + Archosauria group; Testudines; Cryptodira; Chelonioidea; Cheloniidae; Chelonia	.	.	.	COG1204^helicase	GO:0005730^cellular_component^nucleolus`GO:0005634^cellular_component^nucleus`GO:0005524^molecular_function^ATP binding`GO:0004386^molecular_function^helicase activity`GO:0003676^molecular_function^nucleic acid binding`GO:0000724^biological_process^double-strand break repair via homologous recombination	.
TR560|c0_g1	TR560|c0_g1_i1	VITRN_HUMAN^VITRN_HUMAN^Q:337-417,H:281-307^74.07%ID^E:3e-06^RecName: Full=Vitrin;^Eukaryota; Metazoa; Chordata; Craniata; Vertebrata; Euteleostomi; Mammalia; Eutheria; Euarchontoglires; Primates; Haplorrhini; Catarrhini; Hominidae; Homo	V9KCS4_CALMI^V9KCS4_CALMI^Q:1-417,H:309-433^48.3%ID^E:2e-32^SubName: Full=Vitrin {ECO:0000313|EMBL:AFO95524.1};^Eukaryota; Metazoa; Chordata; Craniata; Vertebrata; Chondrichthyes; Holocephali; Chimaeriformes; Callorhinchidae; Callorhinchus	TR560|c0_g1_i1|m.149	1-417[+]	VITRN_HUMAN^VITRN_HUMAN^Q:113-139,H:281-307^74.07%ID^E:2e-06^RecName: Full=Vitrin;^Eukaryota; Metazoa; Chordata; Craniata; Vertebrata; Euteleostomi; Mammalia; Eutheria; Euarchontoglires; Primates; Haplorrhini; Catarrhini; Hominidae; Homo	V9KCS4_CALMI^V9KCS4_CALMI^Q:1-139,H:309-433^48.3%ID^E:2e-32^SubName: Full=Vitrin {ECO:0000313|EMBL:AFO95524.1};^Eukaryota; Metazoa; Chordata; Craniata; Vertebrata; Chondrichthyes; Holocephali; Chimaeriformes; Callorhinchidae; Callorhinchus	.	.	.	.	GO:0005614^cellular_component^interstitial matrix`GO:0005539^molecular_function^glycosaminoglycan binding`GO:0030198^biological_process^extracellular matrix organization`GO:0010811^biological_process^positive regulation of cell-substrate adhesion	.
TR562|c0_g1	TR562|c0_g1_i1	LAMA2_MOUSE^LAMA2_MOUSE^Q:366-1,H:225-346^77.05%ID^E:6e-61^RecName: Full=Laminin subunit alpha-2;^Eukaryota; Metazoa; Chordata; Craniata; Vertebrata; Euteleostomi; Mammalia; Eutheria; Euarchontoglires; Glires; Rodentia; Sciurognathi; Muroidea; Muridae; Murinae; Mus; Mus	A0A060VYT0_ONCMY^A0A060VYT0_ONCMY^Q:366-1,H:118-239^77.05%ID^E:5e-63^SubName: Full=Oncorhynchus mykiss genomic scaffold, scaffold_22 {ECO:0000313|EMBL:CDQ57480.1};^Eukaryota; Metazoa; Chordata; Craniata; Vertebrata; Euteleostomi; Actinopterygii; Neopterygii; Teleostei; Protacanthopterygii; Salmoniformes; Salmonidae; Salmoninae; Oncorhynchus	.	.	.	.	.	.	.	COG0419^Involved in DNA double-strand break repair (DSBR). The Rad50 Mre11 complex possesses single-strand endonuclease activity and ATP-dependent double-strand-specific 3'-5' exonuclease activity. Rad50 provides an ATP-dependent control of Mre11 by unwinding and or repositioning DNA ends into the Mre11 active site (By similarity)	GO:0005605^cellular_component^basal lamina`GO:0005604^cellular_component^basement membrane`GO:0043197^cellular_component^dendritic spine`GO:0005576^cellular_component^extracellular region`GO:0070062^cellular_component^extracellular vesicular exosome`GO:0005606^cellular_component^laminin-1 complex`GO:0042383^cellular_component^sarcolemma`GO:0007411^biological_process^axon guidance`GO:0007155^biolo…	.
TR583|c0_g1	TR583|c0_g1_i1	LIN1_NYCCO^LIN1_NYCCO^Q:53-319,H:487-574^31.11%ID^E:8e-06^RecName: Full=LINE-1 reverse transcriptase homolog;^Eukaryota; Metazoa; Chordata; Craniata; Vertebrata; Euteleostomi; Mammalia; Eutheria; Euarchontoglires; Primates; Strepsirrhini; Chiromyiformes; Lorisidae; Nycticebus`LIN1_NYCCO^LIN1_NYCCO^Q:1-51,H:469-485^47.06%ID^E:8e-06^RecName: Full=LINE-1 reverse transcriptase homolog;^Eukaryota; Met…	K7F1T4_PELSI^K7F1T4_PELSI^Q:53-340,H:78-173^48.96%ID^E:3e-23^SubName: Full=Uncharacterized protein {ECO:0000313|Ensembl:ENSPSIP00000001994};^Eukaryota; Metazoa; Chordata; Craniata; Vertebrata; Euteleostomi; Testudines + Archosauria group; Testudines; Cryptodira; Trionychoidea; Trionychidae; Pelodiscus	.	.	.	.	.	.	.	.	GO:0046872^molecular_function^metal ion binding`GO:0003964^molecular_function^RNA-directed DNA polymerase activity	.
TR629|c0_g1	TR629|c0_g1_i1	NUCL_XENLA^NUCL_XENLA^Q:388-2,H:269-398^58.78%ID^E:2e-44^RecName: Full=Nucleolin;^Eukaryota; Metazoa; Chordata; Craniata; Vertebrata; Euteleostomi; Amphibia; Batrachia; Anura; Pipoidea; Pipidae; Xenopodinae; Xenopus; Xenopus`NUCL_XENLA^NUCL_XENLA^Q:385-5,H:359-486^36.15%ID^E:2e-15^RecName: Full=Nucleolin;^Eukaryota; Metazoa; Chordata; Craniata; Vertebrata; Euteleostomi; Amphibia; Batrachia; Anura…	V9KB60_CALMI^V9KB60_CALMI^Q:388-2,H:189-317^81.4%ID^E:4e-65^SubName: Full=Nucleolin {ECO:0000313|EMBL:AFO95026.1};^Eukaryota; Metazoa; Chordata; Craniata; Vertebrata; Chondrichthyes; Holocephali; Chimaeriformes; Callorhinchidae; Callorhinchus`V9KB60_CALMI^V9KB60_CALMI^Q:379-5,H:280-408^35.88%ID^E:2e-11^SubName: Full=Nucleolin {ECO:0000313|EMBL:AFO95026.1};^Eukaryota; Metazoa; Chordata; Craniata; …	.	.	.	.	.	.	.	.	GO:0005730^cellular_component^nucleolus`GO:0003677^molecular_function^DNA binding`GO:0000166^molecular_function^nucleotide binding`GO:0003723^molecular_function^RNA binding	.
TR630|c0_g1	TR630|c0_g1_i1	PKHB2_MOUSE^PKHB2_MOUSE^Q:482-63,H:30-163^60%ID^E:2e-48^RecName: Full=Pleckstrin homology domain-containing family B member 2;^Eukaryota; Metazoa; Chordata; Craniata; Vertebrata; Euteleostomi; Mammalia; Eutheria; Euarchontoglires; Glires; Rodentia; Sciurognathi; Muroidea; Muridae; Murinae; Mus; Mus	V9LCS8_CALMI^V9LCS8_CALMI^Q:482-63,H:30-168^80%ID^E:8e-63^SubName: Full=PH domain-containing family B member 2 {ECO:0000313|EMBL:AFP10523.1};^Eukaryota; Metazoa; Chordata; Craniata; Vertebrata; Chondrichthyes; Holocephali; Chimaeriformes; Callorhinchidae; Callorhinchus	.	.	.	.	.	.	.	.	GO:0055038^cellular_component^recycling endosome membrane	.
TR648|c0_g1	TR648|c0_g1_i1	TRI16_MOUSE^TRI16_MOUSE^Q:9-302,H:441-526^35.35%ID^E:4e-08^RecName: Full=Tripartite motif-containing protein 16;^Eukaryota; Metazoa; Chordata; Craniata; Vertebrata; Euteleostomi; Mammalia; Eutheria; Euarchontoglires; Glires; Rodentia; Sciurognathi; Muroidea; Muridae; Murinae; Mus; Mus	V9KDI3_CALMI^V9KDI3_CALMI^Q:3-317,H:434-527^48.57%ID^E:5e-18^SubName: Full=E3 ubiquitin/ISG15 ligase TRIM25 {ECO:0000313|EMBL:AFO95874.1};^Eukaryota; Metazoa; Chordata; Craniata; Vertebrata; Chondrichthyes; Holocephali; Chimaeriformes; Callorhinchidae; Callorhinchus	TR648|c0_g1_i1|m.181	3-350[+]	TRI16_MOUSE^TRI16_MOUSE^Q:3-100,H:441-526^35.35%ID^E:3e-08^RecName: Full=Tripartite motif-containing protein 16;^Eukaryota; Metazoa; Chordata; Craniata; Vertebrata; Euteleostomi; Mammalia; Eutheria; Euarchontoglires; Glires; Rodentia; Sciurognathi; Muroidea; Muridae; Murinae; Mus; Mus	V9KDI3_CALMI^V9KDI3_CALMI^Q:1-115,H:434-537^48.7%ID^E:1e-21^SubName: Full=E3 ubiquitin/ISG15 ligase TRIM25 {ECO:0000313|EMBL:AFO95874.1};^Eukaryota; Metazoa; Chordata; Craniata; Vertebrata; Chondrichthyes; Holocephali; Chimaeriformes; Callorhinchidae; Callorhinchus	PF00622.23^SPRY^SPRY domain^13-108^E:1.6e-10	.	.	.	GO:0005737^cellular_component^cytoplasm`GO:0008270^molecular_function^zinc ion binding	GO:0005515^molecular_function^protein binding
TR649|c0_g1	TR649|c0_g1_i1	HNF4A_HUMAN^HNF4A_HUMAN^Q:359-3,H:35-153^89.08%ID^E:1e-73^RecName: Full=Hepatocyte nuclear factor 4-alpha;^Eukaryota; Metazoa; Chordata; Craniata; Vertebrata; Euteleostomi; Mammalia; Eutheria; Euarchontoglires; Primates; Haplorrhini; Catarrhini; Hominidae; Homo	F1NZ15_CHICK^F1NZ15_CHICK^Q:359-3,H:26-144^91.6%ID^E:5e-75^SubName: Full=Uncharacterized protein {ECO:0000313|Ensembl:ENSGALP00000006799};^Eukaryota; Metazoa; Chordata; Craniata; Vertebrata; Euteleostomi; Testudines + Archosauria group; Archosauria; Dinosauria; Saurischia; Theropoda; Coelurosauria; Aves; Neognathae; Galloanserae; Galliformes; Phasianidae; Phasianinae; Gallus	.	.	.	.	.	.	.	.	GO:0005737^cellular_component^cytoplasm`GO:0005654^cellular_component^nucleoplasm`GO:0005634^cellular_component^nucleus`GO:0003677^molecular_function^DNA binding`GO:0005504^molecular_function^fatty acid binding`GO:0004879^molecular_function^ligand-activated sequence-specific DNA binding RNA polymerase II transcription factor activity`GO:0042803^molecular_function^protein homodimerization activity…	.
TR654|c0_g2	TR654|c0_g2_i1	CNKR2_HUMAN^CNKR2_HUMAN^Q:3-491,H:339-487^60.74%ID^E:4e-55^RecName: Full=Connector enhancer of kinase suppressor of ras 2;^Eukaryota; Metazoa; Chordata; Craniata; Vertebrata; Euteleostomi; Mammalia; Eutheria; Euarchontoglires; Primates; Haplorrhini; Catarrhini; Hominidae; Homo	K9J817_XENTR^K9J817_XENTR^Q:3-488,H:126-273^65.43%ID^E:7e-59^SubName: Full=Uncharacterized protein {ECO:0000313|Ensembl:ENSXETP00000022667};^Eukaryota; Metazoa; Chordata; Craniata; Vertebrata; Euteleostomi; Amphibia; Batrachia; Anura; Pipoidea; Pipidae; Xenopodinae; Xenopus; Silurana	TR654|c0_g2_i1|m.183	3-506[+]	CNKR2_MOUSE^CNKR2_MOUSE^Q:1-163,H:339-487^60.74%ID^E:6e-55^RecName: Full=Connector enhancer of kinase suppressor of ras 2;^Eukaryota; Metazoa; Chordata; Craniata; Vertebrata; Euteleostomi; Mammalia; Eutheria; Euarchontoglires; Glires; Rodentia; Sciurognathi; Muroidea; Muridae; Murinae; Mus; Mus	K9J817_XENTR^K9J817_XENTR^Q:1-162,H:126-273^62.96%ID^E:1e-58^SubName: Full=Uncharacterized protein {ECO:0000313|Ensembl:ENSXETP00000022667};^Eukaryota; Metazoa; Chordata; Craniata; Vertebrata; Euteleostomi; Amphibia; Batrachia; Anura; Pipoidea; Pipidae; Xenopodinae; Xenopus; Silurana	PF06663.8^DUF1170^Protein of unknown function (DUF1170)^1-163^E:2.3e-58	.	.	.	GO:0070062^cellular_component^extracellular vesicular exosome`GO:0005794^cellular_component^Golgi apparatus`GO:0043005^cellular_component^neuron projection`GO:0043025^cellular_component^neuronal cell body`GO:0097481^cellular_component^neuronal postsynaptic density`GO:0045211^cellular_component^postsynaptic membrane`GO:0009966^biological_process^regulation of signal transduction	GO:0009966^biological_process^regulation of signal transduction`GO:0005737^cellular_component^cytoplasm`GO:0016020^cellular_component^membrane
TR697|c0_g1	TR697|c0_g1_i1	SH24A_XENTR^SH24A_XENTR^Q:220-531,H:1-104^57.69%ID^E:2e-23^RecName: Full=SH2 domain-containing protein 4A;^Eukaryota; Metazoa; Chordata; Craniata; Vertebrata; Euteleostomi; Amphibia; Batrachia; Anura; Pipoidea; Pipidae; Xenopodinae; Xenopus; Silurana	V9KVH9_CALMI^V9KVH9_CALMI^Q:220-522,H:1-101^80.2%ID^E:1e-36^SubName: Full=SH2 domain-containing protein 4B {ECO:0000313|EMBL:AFP02619.1};^Eukaryota; Metazoa; Chordata; Craniata; Vertebrata; Chondrichthyes; Holocephali; Chimaeriformes; Callorhinchidae; Callorhinchus	TR697|c0_g1_i1|m.202	220-540[+]	SH24A_HUMAN^SH24A_HUMAN^Q:1-100,H:1-100^60%ID^E:6e-33^RecName: Full=SH2 domain-containing protein 4A;^Eukaryota; Metazoa; Chordata; Craniata; Vertebrata; Euteleostomi; Mammalia; Eutheria; Euarchontoglires; Primates; Haplorrhini; Catarrhini; Hominidae; Homo	V9KVH9_CALMI^V9KVH9_CALMI^Q:1-101,H:1-101^80.2%ID^E:3e-39^SubName: Full=SH2 domain-containing protein 4B {ECO:0000313|EMBL:AFP02619.1};^Eukaryota; Metazoa; Chordata; Craniata; Vertebrata; Chondrichthyes; Holocephali; Chimaeriformes; Callorhinchidae; Callorhinchus	.	.	.	.	GO:0005737^cellular_component^cytoplasm`GO:0019902^molecular_function^phosphatase binding`GO:0010923^biological_process^negative regulation of phosphatase activity	.
TR697|c0_g2	TR697|c0_g2_i1	SH24B_HUMAN^SH24B_HUMAN^Q:220-543,H:1-109^55.05%ID^E:1e-24^RecName: Full=SH2 domain-containing protein 4B;^Eukaryota; Metazoa; Chordata; Craniata; Vertebrata; Euteleostomi; Mammalia; Eutheria; Euarchontoglires; Primates; Haplorrhini; Catarrhini; Hominidae; Homo	V9KVH9_CALMI^V9KVH9_CALMI^Q:220-642,H:1-145^65.52%ID^E:3e-43^SubName: Full=SH2 domain-containing protein 4B {ECO:0000313|EMBL:AFP02619.1};^Eukaryota; Metazoa; Chordata; Craniata; Vertebrata; Chondrichthyes; Holocephali; Chimaeriformes; Callorhinchidae; Callorhinchus	TR697|c0_g2_i1|m.203	220-654[+]	SH24A_HUMAN^SH24A_HUMAN^Q:1-124,H:1-131^51.15%ID^E:3e-33^RecName: Full=SH2 domain-containing protein 4A;^Eukaryota; Metazoa; Chordata; Craniata; Vertebrata; Euteleostomi; Mammalia; Eutheria; Euarchontoglires; Primates; Haplorrhini; Catarrhini; Hominidae; Homo	V9KVH9_CALMI^V9KVH9_CALMI^Q:1-141,H:1-145^65.52%ID^E:5e-45^SubName: Full=SH2 domain-containing protein 4B {ECO:0000313|EMBL:AFP02619.1};^Eukaryota; Metazoa; Chordata; Craniata; Vertebrata; Chondrichthyes; Holocephali; Chimaeriformes; Callorhinchidae; Callorhinchus	.	.	.	.	GO:0005737^cellular_component^cytoplasm`GO:0019902^molecular_function^phosphatase binding`GO:0010923^biological_process^negative regulation of phosphatase activity	.
TR713|c0_g1	TR713|c0_g1_i1	PSB1B_CARAU^PSB1B_CARAU^Q:490-2,H:20-182^91.41%ID^E:1e-109^RecName: Full=Proteasome subunit beta type-1-B;^Eukaryota; Metazoa; Chordata; Craniata; Vertebrata; Euteleostomi; Actinopterygii; Neopterygii; Teleostei; Ostariophysi; Cypriniformes; Cyprinidae; Carassius	K7FXR3_PELSI^K7FXR3_PELSI^Q:490-2,H:20-182^94.48%ID^E:3e-111^RecName: Full=Proteasome subunit beta type {ECO:0000256|RuleBase:RU004203};^Eukaryota; Metazoa; Chordata; Craniata; Vertebrata; Euteleostomi; Testudines + Archosauria group; Testudines; Cryptodira; Trionychoidea; Trionychidae; Pelodiscus	.	.	.	.	.	.	.	.	GO:0005737^cellular_component^cytoplasm`GO:0005634^cellular_component^nucleus`GO:0005839^cellular_component^proteasome core complex`GO:0004298^molecular_function^threonine-type endopeptidase activity`GO:0051603^biological_process^proteolysis involved in cellular protein catabolic process	.
TR716|c0_g1	TR716|c0_g1_i1	AP5B1_XENTR^AP5B1_XENTR^Q:28-606,H:691-881^36.79%ID^E:2e-32^RecName: Full=AP-5 complex subunit beta-1;^Eukaryota; Metazoa; Chordata; Craniata; Vertebrata; Euteleostomi; Amphibia; Batrachia; Anura; Pipoidea; Pipidae; Xenopodinae; Xenopus; Silurana	V9KH57_CALMI^V9KH57_CALMI^Q:4-615,H:505-708^66.18%ID^E:3e-90^SubName: Full=Uncharacterized protein {ECO:0000313|EMBL:AFO97204.1};^Eukaryota; Metazoa; Chordata; Craniata; Vertebrata; Chondrichthyes; Holocephali; Chimaeriformes; Callorhinchidae; Callorhinchus	TR716|c0_g1_i1|m.210	1-618[+]	AP5B1_XENTR^AP5B1_XENTR^Q:10-202,H:691-881^36.79%ID^E:4e-33^RecName: Full=AP-5 complex subunit beta-1;^Eukaryota; Metazoa; Chordata; Craniata; Vertebrata; Euteleostomi; Amphibia; Batrachia; Anura; Pipoidea; Pipidae; Xenopodinae; Xenopus; Silurana	V9KH57_CALMI^V9KH57_CALMI^Q:2-205,H:505-708^66.18%ID^E:6e-91^SubName: Full=Uncharacterized protein {ECO:0000313|EMBL:AFO97204.1};^Eukaryota; Metazoa; Chordata; Craniata; Vertebrata; Chondrichthyes; Holocephali; Chimaeriformes; Callorhinchidae; Callorhinchus	.	.	.	.	GO:0030119^cellular_component^AP-type membrane coat adaptor complex`GO:0016197^biological_process^endosomal transport`GO:0015031^biological_process^protein transport	.
TR720|c0_g1	TR720|c0_g1_i1	SYN1_RAT^SYN1_RAT^Q:57-401,H:126-240^71.3%ID^E:2e-57^RecName: Full=Synapsin-1;^Eukaryota; Metazoa; Chordata; Craniata; Vertebrata; Euteleostomi; Mammalia; Eutheria; Euarchontoglires; Glires; Rodentia; Sciurognathi; Muroidea; Muridae; Murinae; Rattus	V9KID0_CALMI^V9KID0_CALMI^Q:57-401,H:88-202^76.52%ID^E:2e-59^SubName: Full=Synapsin-1 {ECO:0000313|EMBL:AFO97742.1};^Eukaryota; Metazoa; Chordata; Craniata; Vertebrata; Chondrichthyes; Holocephali; Chimaeriformes; Callorhinchidae; Callorhinchus	.	.	.	.	.	.	.	.	GO:0030054^cellular_component^cell junction`GO:0005829^cellular_component^cytosol`GO:0030425^cellular_component^dendrite`GO:0005794^cellular_component^Golgi apparatus`GO:0043229^cellular_component^intracellular organelle`GO:0008021^cellular_component^synaptic vesicle`GO:0043195^cellular_component^terminal bouton`GO:0005524^molecular_function^ATP binding`GO:0048306^molecular_function^calcium-depen…	.
TR727|c0_g1	TR727|c0_g1_i1	NUD18_RAT^NUD18_RAT^Q:273-1145,H:33-321^54.11%ID^E:4e-103^RecName: Full=8-oxo-dGDP phosphatase NUDT18;^Eukaryota; Metazoa; Chordata; Craniata; Vertebrata; Euteleostomi; Mammalia; Eutheria; Euarchontoglires; Glires; Rodentia; Sciurognathi; Muroidea; Muridae; Murinae; Rattus	H3BC23_LATCH^H3BC23_LATCH^Q:252-1151,H:26-324^65%ID^E:2e-133^SubName: Full=Uncharacterized protein {ECO:0000313|Ensembl:ENSLACP00000019444};^Eukaryota; Metazoa; Chordata; Craniata; Vertebrata; Euteleostomi; Coelacanthiformes; Coelacanthidae; Latimeria	TR727|c0_g1_i1|m.215	189-1154[+]	NUD18_RAT^NUD18_RAT^Q:2-319,H:4-321^52.34%ID^E:2e-107^RecName: Full=8-oxo-dGDP phosphatase NUDT18;^Eukaryota; Metazoa; Chordata; Craniata; Vertebrata; Euteleostomi; Mammalia; Eutheria; Euarchontoglires; Glires; Rodentia; Sciurognathi; Muroidea; Muridae; Murinae; Rattus	H3BC23_LATCH^H3BC23_LATCH^Q:4-321,H:8-324^64.15%ID^E:4e-142^SubName: Full=Uncharacterized protein {ECO:0000313|Ensembl:ENSLACP00000019444};^Eukaryota; Metazoa; Chordata; Craniata; Vertebrata; Euteleostomi; Coelacanthiformes; Coelacanthidae; Latimeria	PF00293.23^NUDIX^NUDIX domain^42-143^E:1.1e-15	.	.	COG1051^NUDiX hydrolase	GO:0044717^molecular_function^8-hydroxy-dADP phosphatase activity`GO:0044715^molecular_function^8-oxo-dGDP phosphatase activity`GO:0044716^molecular_function^8-oxo-GDP phosphatase activity`GO:0000287^molecular_function^magnesium ion binding`GO:0046057^biological_process^dADP catabolic process`GO:0046067^biological_process^dGDP catabolic process`GO:0046712^biological_process^GDP catabolic process	GO:0016787^molecular_function^hydrolase activity
TR728|c0_g2	TR728|c0_g2_i1	.	K7EWU1_PELSI^K7EWU1_PELSI^Q:1-654,H:78-295^43.12%ID^E:3e-33^SubName: Full=Uncharacterized protein {ECO:0000313|Ensembl:ENSPSIP00000000251};^Eukaryota; Metazoa; Chordata; Craniata; Vertebrata; Euteleostomi; Testudines + Archosauria group; Testudines; Cryptodira; Trionychoidea; Trionychidae; Pelodiscus	TR728|c0_g2_i1|m.218	1-657[+]	IGS10_RAT^IGS10_RAT^Q:1-120,H:96-221^29.92%ID^E:5e-10^RecName: Full=Immunoglobulin superfamily member 10;^Eukaryota; Metazoa; Chordata; Craniata; Vertebrata; Euteleostomi; Mammalia; Eutheria; Euarchontoglires; Glires; Rodentia; Sciurognathi; Muroidea; Muridae; Murinae; Rattus	K7EWU1_PELSI^K7EWU1_PELSI^Q:1-218,H:78-295^43.12%ID^E:1e-47^SubName: Full=Uncharacterized protein {ECO:0000313|Ensembl:ENSPSIP00000000251};^Eukaryota; Metazoa; Chordata; Craniata; Vertebrata; Euteleostomi; Testudines + Archosauria group; Testudines; Cryptodira; Trionychoidea; Trionychidae; Pelodiscus	PF13855.1^LRR_8^Leucine rich repeat^1-44^E:9.3e-07`PF13306.1^LRR_5^Leucine rich repeats (6 copies)^1-73^E:0.00076`PF13516.1^LRR_6^Leucine Rich repeat^10-24^E:0.26`PF00560.28^LRR_1^Leucine Rich Repeat^11-33^E:0.21`PF13504.1^LRR_7^Leucine rich repeat^11-25^E:1.6`PF13504.1^LRR_7^Leucine rich repeat^34-46^E:260`PF13855.1^LRR_8^Leucine rich repeat^35-95^E:2.8e-07`PF13504.1^LRR_7^Leucine rich repeat^64…	.	.	.	GO:0005576^cellular_component^extracellular region`GO:0030154^biological_process^cell differentiation`GO:0007275^biological_process^multicellular organismal development`GO:0001503^biological_process^ossification`GO:0042246^biological_process^tissue regeneration	GO:0005515^molecular_function^protein binding
TR771|c0_g2	TR771|c0_g2_i1	TAF8_MOUSE^TAF8_MOUSE^Q:424-2,H:124-264^80.85%ID^E:5e-63^RecName: Full=Transcription initiation factor TFIID subunit 8;^Eukaryota; Metazoa; Chordata; Craniata; Vertebrata; Euteleostomi; Mammalia; Eutheria; Euarchontoglires; Glires; Rodentia; Sciurognathi; Muroidea; Muridae; Murinae; Mus; Mus	K4FYN7_CALMI^K4FYN7_CALMI^Q:424-2,H:137-277^90.07%ID^E:5e-75^SubName: Full=Transcription initiation factor TFIID subunit 8 {ECO:0000313|EMBL:AFK11507.1};^Eukaryota; Metazoa; Chordata; Craniata; Vertebrata; Chondrichthyes; Holocephali; Chimaeriformes; Callorhinchidae; Callorhinchus	.	.	.	.	.	.	.	.	GO:0048471^cellular_component^perinuclear region of cytoplasm`GO:0005669^cellular_component^transcription factor TFIID complex`GO:0030154^biological_process^cell differentiation`GO:0001833^biological_process^inner cell mass cell proliferation`GO:0051457^biological_process^maintenance of protein location in nucleus`GO:0045893^biological_process^positive regulation of transcription, DNA-templated`G…	.
TR776|c0_g1	TR776|c0_g1_i1	CASZ1_MOUSE^CASZ1_MOUSE^Q:10-426,H:439-575^91.37%ID^E:1e-83^RecName: Full=Zinc finger protein castor homolog 1;^Eukaryota; Metazoa; Chordata; Craniata; Vertebrata; Euteleostomi; Mammalia; Eutheria; Euarchontoglires; Glires; Rodentia; Sciurognathi; Muroidea; Muridae; Murinae; Mus; Mus`CASZ1_MOUSE^CASZ1_MOUSE^Q:106-426,H:587-692^33.03%ID^E:9e-13^RecName: Full=Zinc finger protein castor homolog 1;^E…	K9IUM0_DESRO^K9IUM0_DESRO^Q:4-426,H:435-573^90.07%ID^E:4e-86^SubName: Full=Putative transcription factor castor {ECO:0000313|EMBL:JAA53108.1};^Eukaryota; Metazoa; Chordata; Craniata; Vertebrata; Euteleostomi; Mammalia; Eutheria; Laurasiatheria; Chiroptera; Microchiroptera; Phyllostomidae; Desmodontinae; Desmodus`K9IUM0_DESRO^K9IUM0_DESRO^Q:106-426,H:585-690^33.03%ID^E:5e-14^SubName: Full=Putative…	TR776|c0_g1_i1|m.235	1-426[+]	CASZ1_MOUSE^CASZ1_MOUSE^Q:4-142,H:439-575^91.37%ID^E:1e-83^RecName: Full=Zinc finger protein castor homolog 1;^Eukaryota; Metazoa; Chordata; Craniata; Vertebrata; Euteleostomi; Mammalia; Eutheria; Euarchontoglires; Glires; Rodentia; Sciurognathi; Muroidea; Muridae; Murinae; Mus; Mus`CASZ1_MOUSE^CASZ1_MOUSE^Q:36-142,H:587-692^33.03%ID^E:8e-13^RecName: Full=Zinc finger protein castor homolog 1;^Euk…	K9IUM0_DESRO^K9IUM0_DESRO^Q:2-142,H:435-573^90.07%ID^E:3e-86^SubName: Full=Putative transcription factor castor {ECO:0000313|EMBL:JAA53108.1};^Eukaryota; Metazoa; Chordata; Craniata; Vertebrata; Euteleostomi; Mammalia; Eutheria; Laurasiatheria; Chiroptera; Microchiroptera; Phyllostomidae; Desmodontinae; Desmodus`K9IUM0_DESRO^K9IUM0_DESRO^Q:36-142,H:585-690^33.03%ID^E:4e-14^SubName: Full=Putative …	PF13894.1^zf-C2H2_4^C2H2-type zinc finger^117-139^E:1.4	.	.	.	GO:0005634^cellular_component^nucleus`GO:0003677^molecular_function^DNA binding`GO:0046872^molecular_function^metal ion binding`GO:0007275^biological_process^multicellular organismal development`GO:0006355^biological_process^regulation of transcription, DNA-templated`GO:0006351^biological_process^transcription, DNA-templated	.
TR776|c0_g2	TR776|c0_g2_i1	CASZ1_MOUSE^CASZ1_MOUSE^Q:10-483,H:439-575^79.75%ID^E:8e-78^RecName: Full=Zinc finger protein castor homolog 1;^Eukaryota; Metazoa; Chordata; Craniata; Vertebrata; Euteleostomi; Mammalia; Eutheria; Euarchontoglires; Glires; Rodentia; Sciurognathi; Muroidea; Muridae; Murinae; Mus; Mus`CASZ1_MOUSE^CASZ1_MOUSE^Q:121-483,H:571-692^31.2%ID^E:2e-13^RecName: Full=Zinc finger protein castor homolog 1;^Eu…	K9IUM0_DESRO^K9IUM0_DESRO^Q:4-483,H:435-573^78.75%ID^E:2e-79^SubName: Full=Putative transcription factor castor {ECO:0000313|EMBL:JAA53108.1};^Eukaryota; Metazoa; Chordata; Craniata; Vertebrata; Euteleostomi; Mammalia; Eutheria; Laurasiatheria; Chiroptera; Microchiroptera; Phyllostomidae; Desmodontinae; Desmodus`K9IUM0_DESRO^K9IUM0_DESRO^Q:121-483,H:569-690^31.2%ID^E:7e-14^SubName: Full=Putative …	TR776|c0_g2_i1|m.236	1-483[+]	CASZ1_MOUSE^CASZ1_MOUSE^Q:4-161,H:439-575^79.75%ID^E:8e-78^RecName: Full=Zinc finger protein castor homolog 1;^Eukaryota; Metazoa; Chordata; Craniata; Vertebrata; Euteleostomi; Mammalia; Eutheria; Euarchontoglires; Glires; Rodentia; Sciurognathi; Muroidea; Muridae; Murinae; Mus; Mus`CASZ1_MOUSE^CASZ1_MOUSE^Q:41-161,H:571-692^31.2%ID^E:2e-13^RecName: Full=Zinc finger protein castor homolog 1;^Euka…	K9IUM0_DESRO^K9IUM0_DESRO^Q:2-161,H:435-573^78.75%ID^E:2e-79^SubName: Full=Putative transcription factor castor {ECO:0000313|EMBL:JAA53108.1};^Eukaryota; Metazoa; Chordata; Craniata; Vertebrata; Euteleostomi; Mammalia; Eutheria; Laurasiatheria; Chiroptera; Microchiroptera; Phyllostomidae; Desmodontinae; Desmodus`K9IUM0_DESRO^K9IUM0_DESRO^Q:41-161,H:569-690^31.2%ID^E:6e-14^SubName: Full=Putative t…	PF13894.1^zf-C2H2_4^C2H2-type zinc finger^136-158^E:1.7	.	.	.	GO:0005634^cellular_component^nucleus`GO:0003677^molecular_function^DNA binding`GO:0046872^molecular_function^metal ion binding`GO:0007275^biological_process^multicellular organismal development`GO:0006355^biological_process^regulation of transcription, DNA-templated`GO:0006351^biological_process^transcription, DNA-templated	.
TR778|c0_g1	TR778|c0_g1_i1	CPIN1_HUMAN^CPIN1_HUMAN^Q:35-973,H:1-312^57.64%ID^E:3e-103^RecName: Full=Anamorsin {ECO:0000255|HAMAP-Rule:MF_03115};^Eukaryota; Metazoa; Chordata; Craniata; Vertebrata; Euteleostomi; Mammalia; Eutheria; Euarchontoglires; Primates; Haplorrhini; Catarrhini; Hominidae; Homo	K4FUY9_CALMI^K4FUY9_CALMI^Q:35-973,H:1-312^61.15%ID^E:1e-112^RecName: Full=Anamorsin {ECO:0000256|HAMAP-Rule:MF_03115};^Eukaryota; Metazoa; Chordata; Craniata; Vertebrata; Chondrichthyes; Holocephali; Chimaeriformes; Callorhinchidae; Callorhinchus	TR778|c0_g1_i1|m.237	2-985[+]	CPIN1_HUMAN^CPIN1_HUMAN^Q:12-324,H:1-312^57.64%ID^E:2e-124^RecName: Full=Anamorsin {ECO:0000255|HAMAP-Rule:MF_03115};^Eukaryota; Metazoa; Chordata; Craniata; Vertebrata; Euteleostomi; Mammalia; Eutheria; Euarchontoglires; Primates; Haplorrhini; Catarrhini; Hominidae; Homo	K4FUY9_CALMI^K4FUY9_CALMI^Q:12-324,H:1-312^61.15%ID^E:6e-127^RecName: Full=Anamorsin {ECO:0000256|HAMAP-Rule:MF_03115};^Eukaryota; Metazoa; Chordata; Craniata; Vertebrata; Chondrichthyes; Holocephali; Chimaeriformes; Callorhinchidae; Callorhinchus	PF08241.7^Methyltransf_11^Methyltransferase domain^45-106^E:6.5e-05`PF05093.8^CIAPIN1^Cytokine-induced anti-apoptosis inhibitor 1, Fe-S biogenesis^234-315^E:5.6e-23	.	.	COG5636^Component of the cytosolic iron-sulfur (Fe S) protein assembly machinery. Required for the maturation of extramitochondrial Fe S proteins (By similarity). Has anti- apoptotic effects in the cell. Involved in negative control of H(2)O(2)-induced cell death, probably by tethering the pro- apoptotic factor tah18 in the cytoplasm in the absence of oxidative stress (By similarity)	GO:0005737^cellular_component^cytoplasm`GO:0005758^cellular_component^mitochondrial intermembrane space`GO:0005730^cellular_component^nucleolus`GO:0005634^cellular_component^nucleus`GO:0051537^molecular_function^2 iron, 2 sulfur cluster binding`GO:0009055^molecular_function^electron carrier activity`GO:0046872^molecular_function^metal ion binding`GO:0006915^biological_process^apoptotic process`GO…	GO:0008168^molecular_function^methyltransferase activity`GO:0008152^biological_process^metabolic process`GO:0051536^molecular_function^iron-sulfur cluster binding`GO:0016226^biological_process^iron-sulfur cluster assembly`GO:0005737^cellular_component^cytoplasm
TR778|c0_g2	TR778|c0_g2_i1	CPIN1_HUMAN^CPIN1_HUMAN^Q:55-993,H:1-312^57.64%ID^E:4e-103^RecName: Full=Anamorsin {ECO:0000255|HAMAP-Rule:MF_03115};^Eukaryota; Metazoa; Chordata; Craniata; Vertebrata; Euteleostomi; Mammalia; Eutheria; Euarchontoglires; Primates; Haplorrhini; Catarrhini; Hominidae; Homo	K4FUY9_CALMI^K4FUY9_CALMI^Q:55-993,H:1-312^61.15%ID^E:1e-112^RecName: Full=Anamorsin {ECO:0000256|HAMAP-Rule:MF_03115};^Eukaryota; Metazoa; Chordata; Craniata; Vertebrata; Chondrichthyes; Holocephali; Chimaeriformes; Callorhinchidae; Callorhinchus	TR778|c0_g2_i1|m.238	1-1005[+]	CPIN1_HUMAN^CPIN1_HUMAN^Q:19-331,H:1-312^57.64%ID^E:2e-124^RecName: Full=Anamorsin {ECO:0000255|HAMAP-Rule:MF_03115};^Eukaryota; Metazoa; Chordata; Craniata; Vertebrata; Euteleostomi; Mammalia; Eutheria; Euarchontoglires; Primates; Haplorrhini; Catarrhini; Hominidae; Homo	K4FUY9_CALMI^K4FUY9_CALMI^Q:19-331,H:1-312^61.15%ID^E:1e-126^RecName: Full=Anamorsin {ECO:0000256|HAMAP-Rule:MF_03115};^Eukaryota; Metazoa; Chordata; Craniata; Vertebrata; Chondrichthyes; Holocephali; Chimaeriformes; Callorhinchidae; Callorhinchus	PF08241.7^Methyltransf_11^Methyltransferase domain^45-113^E:5.5e-05`PF05093.8^CIAPIN1^Cytokine-induced anti-apoptosis inhibitor 1, Fe-S biogenesis^241-322^E:6e-23	.	.	COG5636^Component of the cytosolic iron-sulfur (Fe S) protein assembly machinery. Required for the maturation of extramitochondrial Fe S proteins (By similarity). Has anti- apoptotic effects in the cell. Involved in negative control of H(2)O(2)-induced cell death, probably by tethering the pro- apoptotic factor tah18 in the cytoplasm in the absence of oxidative stress (By similarity)	GO:0005737^cellular_component^cytoplasm`GO:0005758^cellular_component^mitochondrial intermembrane space`GO:0005730^cellular_component^nucleolus`GO:0005634^cellular_component^nucleus`GO:0051537^molecular_function^2 iron, 2 sulfur cluster binding`GO:0009055^molecular_function^electron carrier activity`GO:0046872^molecular_function^metal ion binding`GO:0006915^biological_process^apoptotic process`GO…	GO:0008168^molecular_function^methyltransferase activity`GO:0008152^biological_process^metabolic process`GO:0051536^molecular_function^iron-sulfur cluster binding`GO:0016226^biological_process^iron-sulfur cluster assembly`GO:0005737^cellular_component^cytoplasm
TR798|c0_g1	TR798|c0_g1_i1	WDFY4_HUMAN^WDFY4_HUMAN^Q:121-444,H:824-931^54.63%ID^E:7e-30^RecName: Full=WD repeat- and FYVE domain-containing protein 4;^Eukaryota; Metazoa; Chordata; Craniata; Vertebrata; Euteleostomi; Mammalia; Eutheria; Euarchontoglires; Primates; Haplorrhini; Catarrhini; Hominidae; Homo	U3J9X1_ANAPL^U3J9X1_ANAPL^Q:7-444,H:798-936^48.98%ID^E:1e-33^SubName: Full=Uncharacterized protein {ECO:0000313|Ensembl:ENSAPLP00000016299};^Eukaryota; Metazoa; Chordata; Craniata; Vertebrata; Euteleostomi; Testudines + Archosauria group; Archosauria; Dinosauria; Saurischia; Theropoda; Coelurosauria; Aves; Neognathae; Galloanserae; Anseriformes; Anatidae; Anas	TR798|c0_g1_i1|m.242	1-453[+]	WDFY4_HUMAN^WDFY4_HUMAN^Q:41-148,H:824-931^54.63%ID^E:6e-30^RecName: Full=WD repeat- and FYVE domain-containing protein 4;^Eukaryota; Metazoa; Chordata; Craniata; Vertebrata; Euteleostomi; Mammalia; Eutheria; Euarchontoglires; Primates; Haplorrhini; Catarrhini; Hominidae; Homo	U3J9X1_ANAPL^U3J9X1_ANAPL^Q:3-148,H:798-936^48.98%ID^E:9e-34^SubName: Full=Uncharacterized protein {ECO:0000313|Ensembl:ENSAPLP00000016299};^Eukaryota; Metazoa; Chordata; Craniata; Vertebrata; Euteleostomi; Testudines + Archosauria group; Archosauria; Dinosauria; Saurischia; Theropoda; Coelurosauria; Aves; Neognathae; Galloanserae; Anseriformes; Anatidae; Anas	.	.	.	.	GO:0016021^cellular_component^integral component of membrane	.
TR798|c0_g2	TR798|c0_g2_i1	WDFY3_HUMAN^WDFY3_HUMAN^Q:118-474,H:841-959^49.58%ID^E:5e-31^RecName: Full=WD repeat and FYVE domain-containing protein 3;^Eukaryota; Metazoa; Chordata; Craniata; Vertebrata; Euteleostomi; Mammalia; Eutheria; Euarchontoglires; Primates; Haplorrhini; Catarrhini; Hominidae; Homo	U3J9X1_ANAPL^U3J9X1_ANAPL^Q:7-444,H:798-936^48.98%ID^E:1e-33^SubName: Full=Uncharacterized protein {ECO:0000313|Ensembl:ENSAPLP00000016299};^Eukaryota; Metazoa; Chordata; Craniata; Vertebrata; Euteleostomi; Testudines + Archosauria group; Archosauria; Dinosauria; Saurischia; Theropoda; Coelurosauria; Aves; Neognathae; Galloanserae; Anseriformes; Anatidae; Anas	TR798|c0_g2_i1|m.243	1-480[+]	WDFY3_HUMAN^WDFY3_HUMAN^Q:40-158,H:841-959^49.58%ID^E:5e-31^RecName: Full=WD repeat and FYVE domain-containing protein 3;^Eukaryota; Metazoa; Chordata; Craniata; Vertebrata; Euteleostomi; Mammalia; Eutheria; Euarchontoglires; Primates; Haplorrhini; Catarrhini; Hominidae; Homo	U3J9X1_ANAPL^U3J9X1_ANAPL^Q:3-148,H:798-936^48.98%ID^E:1e-33^SubName: Full=Uncharacterized protein {ECO:0000313|Ensembl:ENSAPLP00000016299};^Eukaryota; Metazoa; Chordata; Craniata; Vertebrata; Euteleostomi; Testudines + Archosauria group; Archosauria; Dinosauria; Saurischia; Theropoda; Coelurosauria; Aves; Neognathae; Galloanserae; Anseriformes; Anatidae; Anas	.	.	.	.	GO:0005776^cellular_component^autophagic vacuole`GO:0005737^cellular_component^cytoplasm`GO:0019898^cellular_component^extrinsic component of membrane`GO:0016234^cellular_component^inclusion body`GO:0005635^cellular_component^nuclear envelope`GO:0031965^cellular_component^nuclear membrane`GO:0016605^cellular_component^PML body`GO:0005545^molecular_function^1-phosphatidylinositol binding`GO:000383…	.
TR806|c0_g1	TR806|c0_g1_i1	S43A3_HUMAN^S43A3_HUMAN^Q:3-422,H:119-257^57.14%ID^E:1e-45^RecName: Full=Solute carrier family 43 member 3;^Eukaryota; Metazoa; Chordata; Craniata; Vertebrata; Euteleostomi; Mammalia; Eutheria; Euarchontoglires; Primates; Haplorrhini; Catarrhini; Hominidae; Homo	Q29RA6_DANRE^Q29RA6_DANRE^Q:3-422,H:120-271^57.79%ID^E:4e-50^SubName: Full=Zgc:136890 {ECO:0000313|EMBL:AAI14301.1};^Eukaryota; Metazoa; Chordata; Craniata; Vertebrata; Euteleostomi; Actinopterygii; Neopterygii; Teleostei; Ostariophysi; Cypriniformes; Cyprinidae; Danio	TR806|c0_g1_i1|m.245	3-425[+]	S43A3_HUMAN^S43A3_HUMAN^Q:1-140,H:119-257^57.14%ID^E:1e-45^RecName: Full=Solute carrier family 43 member 3;^Eukaryota; Metazoa; Chordata; Craniata; Vertebrata; Euteleostomi; Mammalia; Eutheria; Euarchontoglires; Primates; Haplorrhini; Catarrhini; Hominidae; Homo	Q29RA6_DANRE^Q29RA6_DANRE^Q:1-140,H:120-271^57.79%ID^E:4e-50^SubName: Full=Zgc:136890 {ECO:0000313|EMBL:AAI14301.1};^Eukaryota; Metazoa; Chordata; Craniata; Vertebrata; Euteleostomi; Actinopterygii; Neopterygii; Teleostei; Ostariophysi; Cypriniformes; Cyprinidae; Danio	.	.	ExpAA=52.64^PredHel=2^Topology=i5-27o53-75i	NOG71084^ZnF_C2H2	GO:0016021^cellular_component^integral component of membrane`GO:0055085^biological_process^transmembrane transport	.
TR808|c0_g1	TR808|c0_g1_i1	SIDT2_HUMAN^SIDT2_HUMAN^Q:1-117,H:794-832^89.74%ID^E:4e-08^RecName: Full=SID1 transmembrane family member 2;^Eukaryota; Metazoa; Chordata; Craniata; Vertebrata; Euteleostomi; Mammalia; Eutheria; Euarchontoglires; Primates; Haplorrhini; Catarrhini; Hominidae; Homo	A0A060VV49_ONCMY^A0A060VV49_ONCMY^Q:1-117,H:808-846^87.18%ID^E:3e-15^SubName: Full=Oncorhynchus mykiss genomic scaffold, scaffold_48 {ECO:0000313|EMBL:CDQ58858.1};^Eukaryota; Metazoa; Chordata; Craniata; Vertebrata; Euteleostomi; Actinopterygii; Neopterygii; Teleostei; Protacanthopterygii; Salmoniformes; Salmonidae; Salmoninae; Oncorhynchus	TR808|c0_g1_i1|m.247	136-342[+]	.	.	.	.	.	.	.	.
TR811|c0_g1	TR811|c0_g1_i1	RBBP6_MOUSE^RBBP6_MOUSE^Q:239-379,H:633-679^97.87%ID^E:2e-08^RecName: Full=E3 ubiquitin-protein ligase RBBP6;^Eukaryota; Metazoa; Chordata; Craniata; Vertebrata; Euteleostomi; Mammalia; Eutheria; Euarchontoglires; Glires; Rodentia; Sciurognathi; Muroidea; Muridae; Murinae; Mus; Mus	H3AWJ0_LATCH^H3AWJ0_LATCH^Q:239-379,H:635-681^100%ID^E:4e-07^SubName: Full=Uncharacterized protein {ECO:0000313|Ensembl:ENSLACP00000014011};^Eukaryota; Metazoa; Chordata; Craniata; Vertebrata; Euteleostomi; Coelacanthiformes; Coelacanthidae; Latimeria	TR811|c0_g1_i1|m.249	2-403[+]	RBBP6_MOUSE^RBBP6_MOUSE^Q:26-126,H:580-679^83.17%ID^E:2e-22^RecName: Full=E3 ubiquitin-protein ligase RBBP6;^Eukaryota; Metazoa; Chordata; Craniata; Vertebrata; Euteleostomi; Mammalia; Eutheria; Euarchontoglires; Glires; Rodentia; Sciurognathi; Muroidea; Muridae; Murinae; Mus; Mus	F6T9J9_XENTR^F6T9J9_XENTR^Q:3-126,H:554-680^73.23%ID^E:5e-28^SubName: Full=Uncharacterized protein {ECO:0000313|Ensembl:ENSXETP00000052830};^Eukaryota; Metazoa; Chordata; Craniata; Vertebrata; Euteleostomi; Amphibia; Batrachia; Anura; Pipoidea; Pipidae; Xenopodinae; Xenopus; Silurana	.	.	.	COG5222^Retinoblastoma binding protein 6	GO:0005694^cellular_component^chromosome`GO:0005737^cellular_component^cytoplasm`GO:0005815^cellular_component^microtubule organizing center`GO:0005730^cellular_component^nucleolus`GO:0016874^molecular_function^ligase activity`GO:0044822^molecular_function^poly(A) RNA binding`GO:0004842^molecular_function^ubiquitin-protein transferase activity`GO:0008270^molecular_function^zinc ion binding`GO:004…	.
TR815|c0_g2	TR815|c0_g2_i1	.	V9KDB4_CALMI^V9KDB4_CALMI^Q:386-3,H:113-212^53.49%ID^E:3e-29^SubName: Full=SUN domain-containing protein 1 {ECO:0000313|EMBL:AFO95776.1};^Eukaryota; Metazoa; Chordata; Craniata; Vertebrata; Chondrichthyes; Holocephali; Chimaeriformes; Callorhinchidae; Callorhinchus	.	.	.	.	.	.	.	.	.	.
TR822|c0_g1	TR822|c0_g1_i1	ALK_HUMAN^ALK_HUMAN^Q:1-411,H:206-345^35%ID^E:5e-19^RecName: Full=ALK tyrosine kinase receptor;^Eukaryota; Metazoa; Chordata; Craniata; Vertebrata; Euteleostomi; Mammalia; Eutheria; Euarchontoglires; Primates; Haplorrhini; Catarrhini; Hominidae; Homo	K7FSE0_PELSI^K7FSE0_PELSI^Q:1-411,H:17-153^40.71%ID^E:1e-24^SubName: Full=Uncharacterized protein {ECO:0000313|Ensembl:ENSPSIP00000010950};^Eukaryota; Metazoa; Chordata; Craniata; Vertebrata; Euteleostomi; Testudines + Archosauria group; Testudines; Cryptodira; Trionychoidea; Trionychidae; Pelodiscus	TR822|c0_g1_i1|m.255	1-411[+]	ALK_HUMAN^ALK_HUMAN^Q:1-137,H:206-345^35%ID^E:5e-19^RecName: Full=ALK tyrosine kinase receptor;^Eukaryota; Metazoa; Chordata; Craniata; Vertebrata; Euteleostomi; Mammalia; Eutheria; Euarchontoglires; Primates; Haplorrhini; Catarrhini; Hominidae; Homo	K7FSE0_PELSI^K7FSE0_PELSI^Q:1-137,H:17-153^40.71%ID^E:1e-24^SubName: Full=Uncharacterized protein {ECO:0000313|Ensembl:ENSPSIP00000010950};^Eukaryota; Metazoa; Chordata; Craniata; Vertebrata; Euteleostomi; Testudines + Archosauria group; Testudines; Cryptodira; Trionychoidea; Trionychidae; Pelodiscus	PF00629.18^MAM^MAM domain^61-137^E:0.00013	.	.	COG0515^Serine Threonine protein kinase	GO:0070062^cellular_component^extracellular vesicular exosome`GO:0005887^cellular_component^integral component of plasma membrane`GO:0043234^cellular_component^protein complex`GO:0005524^molecular_function^ATP binding`GO:0004704^molecular_function^NF-kappaB-inducing kinase activity`GO:0004713^molecular_function^protein tyrosine kinase activity`GO:0004714^molecular_function^transmembrane receptor …	GO:0016020^cellular_component^membrane
TR831|c0_g2	TR831|c0_g2_i1	RYR3_RABIT^RYR3_RABIT^Q:1-432,H:2356-2499^74.31%ID^E:2e-53^RecName: Full=Ryanodine receptor 3;^Eukaryota; Metazoa; Chordata; Craniata; Vertebrata; Euteleostomi; Mammalia; Eutheria; Euarchontoglires; Glires; Lagomorpha; Leporidae; Oryctolagus	A0A060Z0V2_ONCMY^A0A060Z0V2_ONCMY^Q:1-423,H:15-155^74.47%ID^E:2e-56^SubName: Full=Oncorhynchus mykiss genomic scaffold, scaffold_14781 {ECO:0000313|EMBL:CDQ94915.1};^Eukaryota; Metazoa; Chordata; Craniata; Vertebrata; Euteleostomi; Actinopterygii; Neopterygii; Teleostei; Protacanthopterygii; Salmoniformes; Salmonidae; Salmoninae; Oncorhynchus	TR831|c0_g2_i1|m.262	1-495[+]	RYR3_RABIT^RYR3_RABIT^Q:1-144,H:2356-2499^74.31%ID^E:6e-65^RecName: Full=Ryanodine receptor 3;^Eukaryota; Metazoa; Chordata; Craniata; Vertebrata; Euteleostomi; Mammalia; Eutheria; Euarchontoglires; Glires; Lagomorpha; Leporidae; Oryctolagus	A0A060Z0V2_ONCMY^A0A060Z0V2_ONCMY^Q:1-141,H:15-155^74.47%ID^E:6e-68^SubName: Full=Oncorhynchus mykiss genomic scaffold, scaffold_14781 {ECO:0000313|EMBL:CDQ94915.1};^Eukaryota; Metazoa; Chordata; Craniata; Vertebrata; Euteleostomi; Actinopterygii; Neopterygii; Teleostei; Protacanthopterygii; Salmoniformes; Salmonidae; Salmoninae; Oncorhynchus	.	.	.	.	GO:0016021^cellular_component^integral component of membrane`GO:0033017^cellular_component^sarcoplasmic reticulum membrane`GO:0005509^molecular_function^calcium ion binding`GO:0005219^molecular_function^ryanodine-sensitive calcium-release channel activity`GO:0070588^biological_process^calcium ion transmembrane transport`GO:0006874^biological_process^cellular calcium ion homeostasis`GO:0071318^bio…	.
TR835|c0_g1	TR835|c0_g1_i1	ACOC_BOVIN^ACOC_BOVIN^Q:107-2767,H:1-887^83.43%ID^E:0^RecName: Full=Cytoplasmic aconitate hydratase;^Eukaryota; Metazoa; Chordata; Craniata; Vertebrata; Euteleostomi; Mammalia; Eutheria; Laurasiatheria; Cetartiodactyla; Ruminantia; Pecora; Bovidae; Bovinae; Bos	V9KBZ9_CALMI^V9KBZ9_CALMI^Q:107-2776,H:1-890^88.31%ID^E:0^SubName: Full=Cytoplasmic aconitate hydratase {ECO:0000313|EMBL:AFO95747.1};^Eukaryota; Metazoa; Chordata; Craniata; Vertebrata; Chondrichthyes; Holocephali; Chimaeriformes; Callorhinchidae; Callorhinchus	TR835|c0_g1_i1|m.266	104-2779[+]	ACOC_HUMAN^ACOC_HUMAN^Q:2-888,H:1-887^82.98%ID^E:0^RecName: Full=Cytoplasmic aconitate hydratase;^Eukaryota; Metazoa; Chordata; Craniata; Vertebrata; Euteleostomi; Mammalia; Eutheria; Euarchontoglires; Primates; Haplorrhini; Catarrhini; Hominidae; Homo	V9KBZ9_CALMI^V9KBZ9_CALMI^Q:2-891,H:1-890^88.31%ID^E:0^SubName: Full=Cytoplasmic aconitate hydratase {ECO:0000313|EMBL:AFO95747.1};^Eukaryota; Metazoa; Chordata; Craniata; Vertebrata; Chondrichthyes; Holocephali; Chimaeriformes; Callorhinchidae; Callorhinchus	PF00330.15^Aconitase^Aconitase family (aconitate hydratase)^58-565^E:1.2e-139`PF00694.14^Aconitase_C^Aconitase C-terminal domain^694-819^E:5.1e-42	.	.	COG1048^aconitate hydratase	GO:0005737^cellular_component^cytoplasm`GO:0005829^cellular_component^cytosol`GO:0005783^cellular_component^endoplasmic reticulum`GO:0070062^cellular_component^extracellular vesicular exosome`GO:0005794^cellular_component^Golgi apparatus`GO:0005739^cellular_component^mitochondrion`GO:0051539^molecular_function^4 iron, 4 sulfur cluster binding`GO:0003994^molecular_function^aconitate hydratase acti…	GO:0008152^biological_process^metabolic process
TR840|c0_g1	TR840|c0_g1_i1	TESK2_HUMAN^TESK2_HUMAN^Q:2-619,H:115-317^50.97%ID^E:9e-67^RecName: Full=Dual specificity testis-specific protein kinase 2;^Eukaryota; Metazoa; Chordata; Craniata; Vertebrata; Euteleostomi; Mammalia; Eutheria; Euarchontoglires; Primates; Haplorrhini; Catarrhini; Hominidae; Homo	U3II87_ANAPL^U3II87_ANAPL^Q:2-637,H:103-314^80.19%ID^E:2e-126^SubName: Full=Uncharacterized protein {ECO:0000313|Ensembl:ENSAPLP00000006959};^Eukaryota; Metazoa; Chordata; Craniata; Vertebrata; Euteleostomi; Testudines + Archosauria group; Archosauria; Dinosauria; Saurischia; Theropoda; Coelurosauria; Aves; Neognathae; Galloanserae; Anseriformes; Anatidae; Anas	TR840|c0_g1_i1|m.268	2-649[+]	TESK2_HUMAN^TESK2_HUMAN^Q:1-206,H:115-317^50.97%ID^E:1e-67^RecName: Full=Dual specificity testis-specific protein kinase 2;^Eukaryota; Metazoa; Chordata; Craniata; Vertebrata; Euteleostomi; Mammalia; Eutheria; Euarchontoglires; Primates; Haplorrhini; Catarrhini; Hominidae; Homo	U3II87_ANAPL^U3II87_ANAPL^Q:1-212,H:103-314^80.19%ID^E:2e-127^SubName: Full=Uncharacterized protein {ECO:0000313|Ensembl:ENSAPLP00000006959};^Eukaryota; Metazoa; Chordata; Craniata; Vertebrata; Euteleostomi; Testudines + Archosauria group; Archosauria; Dinosauria; Saurischia; Theropoda; Coelurosauria; Aves; Neognathae; Galloanserae; Anseriformes; Anatidae; Anas	PF07714.12^Pkinase_Tyr^Protein tyrosine kinase^2-198^E:1e-39`PF00069.20^Pkinase^Protein kinase domain^2-196^E:2.5e-33	.	.	COG0515^Serine Threonine protein kinase	GO:0005737^cellular_component^cytoplasm`GO:0005634^cellular_component^nucleus`GO:0005524^molecular_function^ATP binding`GO:0046872^molecular_function^metal ion binding`GO:0004672^molecular_function^protein kinase activity`GO:0004674^molecular_function^protein serine/threonine kinase activity`GO:0004712^molecular_function^protein serine/threonine/tyrosine kinase activity`GO:0004713^molecular_funct…	GO:0004672^molecular_function^protein kinase activity`GO:0006468^biological_process^protein phosphorylation`GO:0005524^molecular_function^ATP binding
TR840|c0_g2	TR840|c0_g2_i1	TESK1_HUMAN^TESK1_HUMAN^Q:2-439,H:114-258^54.79%ID^E:7e-49^RecName: Full=Dual specificity testis-specific protein kinase 1;^Eukaryota; Metazoa; Chordata; Craniata; Vertebrata; Euteleostomi; Mammalia; Eutheria; Euarchontoglires; Primates; Haplorrhini; Catarrhini; Hominidae; Homo	U3II87_ANAPL^U3II87_ANAPL^Q:2-439,H:103-248^89.73%ID^E:1e-91^SubName: Full=Uncharacterized protein {ECO:0000313|Ensembl:ENSAPLP00000006959};^Eukaryota; Metazoa; Chordata; Craniata; Vertebrata; Euteleostomi; Testudines + Archosauria group; Archosauria; Dinosauria; Saurischia; Theropoda; Coelurosauria; Aves; Neognathae; Galloanserae; Anseriformes; Anatidae; Anas	TR840|c0_g2_i1|m.269	2-439[+]	TESK1_HUMAN^TESK1_HUMAN^Q:1-146,H:114-258^54.79%ID^E:6e-49^RecName: Full=Dual specificity testis-specific protein kinase 1;^Eukaryota; Metazoa; Chordata; Craniata; Vertebrata; Euteleostomi; Mammalia; Eutheria; Euarchontoglires; Primates; Haplorrhini; Catarrhini; Hominidae; Homo	U3II87_ANAPL^U3II87_ANAPL^Q:1-146,H:103-248^89.73%ID^E:9e-92^SubName: Full=Uncharacterized protein {ECO:0000313|Ensembl:ENSAPLP00000006959};^Eukaryota; Metazoa; Chordata; Craniata; Vertebrata; Euteleostomi; Testudines + Archosauria group; Archosauria; Dinosauria; Saurischia; Theropoda; Coelurosauria; Aves; Neognathae; Galloanserae; Anseriformes; Anatidae; Anas	PF07714.12^Pkinase_Tyr^Protein tyrosine kinase^2-139^E:1e-34`PF00069.20^Pkinase^Protein kinase domain^2-139^E:7.4e-32`PF06293.9^Kdo^Lipopolysaccharide kinase (Kdo/WaaP) family^24-92^E:0.00015	.	.	COG0515^Serine Threonine protein kinase	GO:0005829^cellular_component^cytosol`GO:0005524^molecular_function^ATP binding`GO:0046872^molecular_function^metal ion binding`GO:0004674^molecular_function^protein serine/threonine kinase activity`GO:0004712^molecular_function^protein serine/threonine/tyrosine kinase activity`GO:0004713^molecular_function^protein tyrosine kinase activity`GO:0034329^biological_process^cell junction assembly`GO:0…	GO:0004672^molecular_function^protein kinase activity`GO:0006468^biological_process^protein phosphorylation`GO:0005524^molecular_function^ATP binding`GO:0016773^molecular_function^phosphotransferase activity, alcohol group as acceptor`GO:0009103^biological_process^lipopolysaccharide biosynthetic process`GO:0016020^cellular_component^membrane
TR889|c0_g1	TR889|c0_g1_i1	MRP_BOVIN^MRP_BOVIN^Q:402-632,H:1-73^50%ID^E:3e-10^RecName: Full=MARCKS-related protein;^Eukaryota; Metazoa; Chordata; Craniata; Vertebrata; Euteleostomi; Mammalia; Eutheria; Laurasiatheria; Cetartiodactyla; Ruminantia; Pecora; Bovidae; Bovinae; Bos	A0A060WF48_ONCMY^A0A060WF48_ONCMY^Q:402-638,H:1-80^56.63%ID^E:2e-10^SubName: Full=Oncorhynchus mykiss genomic scaffold, scaffold_255 {ECO:0000313|EMBL:CDQ65918.1};^Eukaryota; Metazoa; Chordata; Craniata; Vertebrata; Euteleostomi; Actinopterygii; Neopterygii; Teleostei; Protacanthopterygii; Salmoniformes; Salmonidae; Salmoninae; Oncorhynchus	TR889|c0_g1_i1|m.285	402-1070[+]	MRP_BOVIN^MRP_BOVIN^Q:1-127,H:1-127^46.32%ID^E:5e-15^RecName: Full=MARCKS-related protein;^Eukaryota; Metazoa; Chordata; Craniata; Vertebrata; Euteleostomi; Mammalia; Eutheria; Laurasiatheria; Cetartiodactyla; Ruminantia; Pecora; Bovidae; Bovinae; Bos	A0A060WF48_ONCMY^A0A060WF48_ONCMY^Q:1-114,H:1-116^53.78%ID^E:2e-19^SubName: Full=Oncorhynchus mykiss genomic scaffold, scaffold_255 {ECO:0000313|EMBL:CDQ65918.1};^Eukaryota; Metazoa; Chordata; Craniata; Vertebrata; Euteleostomi; Actinopterygii; Neopterygii; Teleostei; Protacanthopterygii; Salmoniformes; Salmonidae; Salmoninae; Oncorhynchus	PF02063.12^MARCKS^MARCKS family^13-217^E:2.4e-07	.	.	.	GO:0005737^cellular_component^cytoplasm`GO:0005886^cellular_component^plasma membrane	GO:0005516^molecular_function^calmodulin binding
TR889|c0_g2	TR889|c0_g2_i1	MRP_BOVIN^MRP_BOVIN^Q:400-630,H:1-73^50%ID^E:3e-10^RecName: Full=MARCKS-related protein;^Eukaryota; Metazoa; Chordata; Craniata; Vertebrata; Euteleostomi; Mammalia; Eutheria; Laurasiatheria; Cetartiodactyla; Ruminantia; Pecora; Bovidae; Bovinae; Bos	A0A060WF48_ONCMY^A0A060WF48_ONCMY^Q:400-636,H:1-80^56.63%ID^E:2e-10^SubName: Full=Oncorhynchus mykiss genomic scaffold, scaffold_255 {ECO:0000313|EMBL:CDQ65918.1};^Eukaryota; Metazoa; Chordata; Craniata; Vertebrata; Euteleostomi; Actinopterygii; Neopterygii; Teleostei; Protacanthopterygii; Salmoniformes; Salmonidae; Salmoninae; Oncorhynchus	TR889|c0_g2_i1|m.288	400-1068[+]	MRP_BOVIN^MRP_BOVIN^Q:1-127,H:1-127^46.32%ID^E:5e-15^RecName: Full=MARCKS-related protein;^Eukaryota; Metazoa; Chordata; Craniata; Vertebrata; Euteleostomi; Mammalia; Eutheria; Laurasiatheria; Cetartiodactyla; Ruminantia; Pecora; Bovidae; Bovinae; Bos	A0A060WF48_ONCMY^A0A060WF48_ONCMY^Q:1-114,H:1-116^53.78%ID^E:2e-19^SubName: Full=Oncorhynchus mykiss genomic scaffold, scaffold_255 {ECO:0000313|EMBL:CDQ65918.1};^Eukaryota; Metazoa; Chordata; Craniata; Vertebrata; Euteleostomi; Actinopterygii; Neopterygii; Teleostei; Protacanthopterygii; Salmoniformes; Salmonidae; Salmoninae; Oncorhynchus	PF02063.12^MARCKS^MARCKS family^13-217^E:2.4e-07	.	.	.	GO:0005737^cellular_component^cytoplasm`GO:0005886^cellular_component^plasma membrane	GO:0005516^molecular_function^calmodulin binding
TR897|c0_g1	TR897|c0_g1_i1	FLOT2_DANRE^FLOT2_DANRE^Q:801-1,H:43-309^85.39%ID^E:1e-144^RecName: Full=Flotillin-2a;^Eukaryota; Metazoa; Chordata; Craniata; Vertebrata; Euteleostomi; Actinopterygii; Neopterygii; Teleostei; Ostariophysi; Cypriniformes; Cyprinidae; Danio	V9KF96_CALMI^V9KF96_CALMI^Q:801-1,H:43-309^93.26%ID^E:4e-157^SubName: Full=Flotillin-2-like protein {ECO:0000313|EMBL:AFO96953.1};^Eukaryota; Metazoa; Chordata; Craniata; Vertebrata; Chondrichthyes; Holocephali; Chimaeriformes; Callorhinchidae; Callorhinchus	.	.	.	.	.	.	.	COG2268^Band 7 protein	GO:0030139^cellular_component^endocytic vesicle`GO:0005768^cellular_component^endosome`GO:0016020^cellular_component^membrane`GO:0007155^biological_process^cell adhesion	.
TR912|c0_g1	TR912|c0_g1_i1	SF3B6_MOUSE^SF3B6_MOUSE^Q:390-64,H:14-122^98.17%ID^E:7e-64^RecName: Full=Splicing factor 3B subunit 6;^Eukaryota; Metazoa; Chordata; Craniata; Vertebrata; Euteleostomi; Mammalia; Eutheria; Euarchontoglires; Glires; Rodentia; Sciurognathi; Muroidea; Muridae; Murinae; Mus; Mus	K4G0F2_CALMI^K4G0F2_CALMI^Q:390-58,H:14-124^99.1%ID^E:3e-64^SubName: Full=Pre-mRNA branch site protein p14 {ECO:0000313|EMBL:AFK11161.1};^Eukaryota; Metazoa; Chordata; Craniata; Vertebrata; Chondrichthyes; Holocephali; Chimaeriformes; Callorhinchidae; Callorhinchus	.	.	.	.	.	.	.	COG0724^Rna-binding protein	GO:0005689^cellular_component^U12-type spliceosomal complex`GO:0000166^molecular_function^nucleotide binding`GO:0044822^molecular_function^poly(A) RNA binding`GO:0006397^biological_process^mRNA processing`GO:0008380^biological_process^RNA splicing	.
TR919|c0_g1	TR919|c0_g1_i1	PLCG1_MOUSE^PLCG1_MOUSE^Q:1-531,H:1100-1276^62.92%ID^E:1e-58^RecName: Full=1-phosphatidylinositol 4,5-bisphosphate phosphodiesterase gamma-1;^Eukaryota; Metazoa; Chordata; Craniata; Vertebrata; Euteleostomi; Mammalia; Eutheria; Euarchontoglires; Glires; Rodentia; Sciurognathi; Muroidea; Muridae; Murinae; Mus; Mus	F1NY90_CHICK^F1NY90_CHICK^Q:1-582,H:1097-1287^85.05%ID^E:3e-101^RecName: Full=Phosphoinositide phospholipase C {ECO:0000256|RuleBase:RU361133};^Eukaryota; Metazoa; Chordata; Craniata; Vertebrata; Euteleostomi; Testudines + Archosauria group; Archosauria; Dinosauria; Saurischia; Theropoda; Coelurosauria; Aves; Neognathae; Galloanserae; Galliformes; Phasianidae; Phasianinae; Gallus	TR919|c0_g1_i1|m.301	1-582[+]	PLCG1_MOUSE^PLCG1_MOUSE^Q:1-177,H:1100-1276^62.92%ID^E:6e-67^RecName: Full=1-phosphatidylinositol 4,5-bisphosphate phosphodiesterase gamma-1;^Eukaryota; Metazoa; Chordata; Craniata; Vertebrata; Euteleostomi; Mammalia; Eutheria; Euarchontoglires; Glires; Rodentia; Sciurognathi; Muroidea; Muridae; Murinae; Mus; Mus	F1NY90_CHICK^F1NY90_CHICK^Q:1-194,H:1097-1287^85.05%ID^E:1e-109^RecName: Full=Phosphoinositide phospholipase C {ECO:0000256|RuleBase:RU361133};^Eukaryota; Metazoa; Chordata; Craniata; Vertebrata; Euteleostomi; Testudines + Archosauria group; Archosauria; Dinosauria; Saurischia; Theropoda; Coelurosauria; Aves; Neognathae; Galloanserae; Galliformes; Phasianidae; Phasianinae; Gallus	PF00168.25^C2^C2 domain^4-77^E:3.9e-13	.	.	.	GO:0005911^cellular_component^cell-cell junction`GO:0008180^cellular_component^COP9 signalosome`GO:0005737^cellular_component^cytoplasm`GO:0005829^cellular_component^cytosol`GO:0030027^cellular_component^lamellipodium`GO:0005886^cellular_component^plasma membrane`GO:0001726^cellular_component^ruffle`GO:0005509^molecular_function^calcium ion binding`GO:0035254^molecular_function^glutamate receptor…	GO:0005515^molecular_function^protein binding
TR919|c0_g2	TR919|c0_g2_i1	PLCG1_RAT^PLCG1_RAT^Q:1-321,H:1023-1129^74.77%ID^E:2e-52^RecName: Full=1-phosphatidylinositol 4,5-bisphosphate phosphodiesterase gamma-1;^Eukaryota; Metazoa; Chordata; Craniata; Vertebrata; Euteleostomi; Mammalia; Eutheria; Euarchontoglires; Glires; Rodentia; Sciurognathi; Muroidea; Muridae; Murinae; Rattus	F1NY90_CHICK^F1NY90_CHICK^Q:1-321,H:1020-1126^89.72%ID^E:2e-60^RecName: Full=Phosphoinositide phospholipase C {ECO:0000256|RuleBase:RU361133};^Eukaryota; Metazoa; Chordata; Craniata; Vertebrata; Euteleostomi; Testudines + Archosauria group; Archosauria; Dinosauria; Saurischia; Theropoda; Coelurosauria; Aves; Neognathae; Galloanserae; Galliformes; Phasianidae; Phasianinae; Gallus	TR919|c0_g2_i1|m.302	1-324[+]	PLCG1_RAT^PLCG1_RAT^Q:1-107,H:1023-1129^74.77%ID^E:2e-52^RecName: Full=1-phosphatidylinositol 4,5-bisphosphate phosphodiesterase gamma-1;^Eukaryota; Metazoa; Chordata; Craniata; Vertebrata; Euteleostomi; Mammalia; Eutheria; Euarchontoglires; Glires; Rodentia; Sciurognathi; Muroidea; Muridae; Murinae; Rattus	F1NY90_CHICK^F1NY90_CHICK^Q:1-107,H:1020-1126^89.72%ID^E:2e-60^RecName: Full=Phosphoinositide phospholipase C {ECO:0000256|RuleBase:RU361133};^Eukaryota; Metazoa; Chordata; Craniata; Vertebrata; Euteleostomi; Testudines + Archosauria group; Archosauria; Dinosauria; Saurischia; Theropoda; Coelurosauria; Aves; Neognathae; Galloanserae; Galliformes; Phasianidae; Phasianinae; Gallus	PF00387.14^PI-PLC-Y^Phosphatidylinositol-specific phospholipase C, Y domain^1-48^E:1.7e-19	.	.	.	GO:0008180^cellular_component^COP9 signalosome`GO:0005737^cellular_component^cytoplasm`GO:0030027^cellular_component^lamellipodium`GO:0005886^cellular_component^plasma membrane`GO:0001726^cellular_component^ruffle`GO:0005509^molecular_function^calcium ion binding`GO:0005158^molecular_function^insulin receptor binding`GO:0004435^molecular_function^phosphatidylinositol phospholipase C activity`GO:0…	GO:0004435^molecular_function^phosphatidylinositol phospholipase C activity`GO:0006629^biological_process^lipid metabolic process`GO:0007165^biological_process^signal transduction`GO:0035556^biological_process^intracellular signal transduction
TR921|c0_g1	TR921|c0_g1_i1	.	.	TR921|c0_g1_i1|m.304	3-188[+]	.	.	.	.	ExpAA=14.76^PredHel=1^Topology=o20-42i	.	.	.
TR926|c0_g1	TR926|c0_g1_i1	GON4L_HUMAN^GON4L_HUMAN^Q:20-310,H:2127-2223^56.7%ID^E:7e-32^RecName: Full=GON-4-like protein;^Eukaryota; Metazoa; Chordata; Craniata; Vertebrata; Euteleostomi; Mammalia; Eutheria; Euarchontoglires; Primates; Haplorrhini; Catarrhini; Hominidae; Homo	K7FJ22_PELSI^K7FJ22_PELSI^Q:20-310,H:1947-2043^61.86%ID^E:4e-33^SubName: Full=Uncharacterized protein {ECO:0000313|Ensembl:ENSPSIP00000008032};^Eukaryota; Metazoa; Chordata; Craniata; Vertebrata; Euteleostomi; Testudines + Archosauria group; Testudines; Cryptodira; Trionychoidea; Trionychidae; Pelodiscus	TR926|c0_g1_i1|m.310	2-310[+]	GON4L_HUMAN^GON4L_HUMAN^Q:7-103,H:2127-2223^56.7%ID^E:6e-32^RecName: Full=GON-4-like protein;^Eukaryota; Metazoa; Chordata; Craniata; Vertebrata; Euteleostomi; Mammalia; Eutheria; Euarchontoglires; Primates; Haplorrhini; Catarrhini; Hominidae; Homo	K7FJ22_PELSI^K7FJ22_PELSI^Q:7-103,H:1947-2043^61.86%ID^E:3e-33^SubName: Full=Uncharacterized protein {ECO:0000313|Ensembl:ENSPSIP00000008032};^Eukaryota; Metazoa; Chordata; Craniata; Vertebrata; Euteleostomi; Testudines + Archosauria group; Testudines; Cryptodira; Trionychoidea; Trionychidae; Pelodiscus	PF13921.1^Myb_DNA-bind_6^Myb-like DNA-binding domain^36-93^E:3e-06	.	.	NOG83563^piccolo (presynaptic cytomatrix protein)	GO:0005634^cellular_component^nucleus`GO:0003682^molecular_function^chromatin binding`GO:0003677^molecular_function^DNA binding`GO:0006355^biological_process^regulation of transcription, DNA-templated	.
TR950|c0_g1	TR950|c0_g1_i1	LRP1_CHICK^LRP1_CHICK^Q:5-358,H:1386-1503^82.2%ID^E:3e-66^RecName: Full=Low-density lipoprotein receptor-related protein 1;^Eukaryota; Metazoa; Chordata; Craniata; Vertebrata; Euteleostomi; Testudines + Archosauria group; Archosauria; Dinosauria; Saurischia; Theropoda; Coelurosauria; Aves; Neognathae; Galloanserae; Galliformes; Phasianidae; Phasianinae; Gallus`LRP1_CHICK^LRP1_CHICK^Q:8-358,H:3144…	S4RNX1_PETMA^S4RNX1_PETMA^Q:5-358,H:1361-1478^80.51%ID^E:1e-64^SubName: Full=Uncharacterized protein {ECO:0000313|Ensembl:ENSPMAP00000006907};^Eukaryota; Metazoa; Chordata; Craniata; Vertebrata; Cyclostomata; Hyperoartia; Petromyzontiformes; Petromyzontidae; Petromyzon`S4RNX1_PETMA^S4RNX1_PETMA^Q:8-358,H:3116-3227^41.88%ID^E:2e-19^SubName: Full=Uncharacterized protein {ECO:0000313|Ensembl:ENSPMAP…	TR950|c0_g1_i1|m.319	2-358[+]	LRP1_CHICK^LRP1_CHICK^Q:2-119,H:1386-1503^82.2%ID^E:3e-66^RecName: Full=Low-density lipoprotein receptor-related protein 1;^Eukaryota; Metazoa; Chordata; Craniata; Vertebrata; Euteleostomi; Testudines + Archosauria group; Archosauria; Dinosauria; Saurischia; Theropoda; Coelurosauria; Aves; Neognathae; Galloanserae; Galliformes; Phasianidae; Phasianinae; Gallus`LRP1_CHICK^LRP1_CHICK^Q:3-119,H:3144…	S4RNX1_PETMA^S4RNX1_PETMA^Q:2-119,H:1361-1478^80.51%ID^E:1e-64^SubName: Full=Uncharacterized protein {ECO:0000313|Ensembl:ENSPMAP00000006907};^Eukaryota; Metazoa; Chordata; Craniata; Vertebrata; Cyclostomata; Hyperoartia; Petromyzontiformes; Petromyzontidae; Petromyzon`S4RNX1_PETMA^S4RNX1_PETMA^Q:3-119,H:3116-3227^41.88%ID^E:2e-19^SubName: Full=Uncharacterized protein {ECO:0000313|Ensembl:ENSPMAP…	PF00058.12^Ldl_recept_b^Low-density lipoprotein receptor repeat class B^15-57^E:1.4e-06	.	.	.	GO:0005905^cellular_component^coated pit`GO:0016021^cellular_component^integral component of membrane`GO:0005509^molecular_function^calcium ion binding`GO:0006897^biological_process^endocytosis	.
TR950|c0_g2	TR950|c0_g2_i1	LRP1_CHICK^LRP1_CHICK^Q:5-325,H:1386-1492^82.24%ID^E:4e-59^RecName: Full=Low-density lipoprotein receptor-related protein 1;^Eukaryota; Metazoa; Chordata; Craniata; Vertebrata; Euteleostomi; Testudines + Archosauria group; Archosauria; Dinosauria; Saurischia; Theropoda; Coelurosauria; Aves; Neognathae; Galloanserae; Galliformes; Phasianidae; Phasianinae; Gallus`LRP1_CHICK^LRP1_CHICK^Q:8-325,H:314…	R4GFR3_CHICK^R4GFR3_CHICK^Q:5-325,H:334-440^82.24%ID^E:1e-57^SubName: Full=Uncharacterized protein {ECO:0000313|Ensembl:ENSGALP00000040865};^Eukaryota; Metazoa; Chordata; Craniata; Vertebrata; Euteleostomi; Testudines + Archosauria group; Archosauria; Dinosauria; Saurischia; Theropoda; Coelurosauria; Aves; Neognathae; Galloanserae; Galliformes; Phasianidae; Phasianinae; Gallus`R4GFR3_CHICK^R4GFR3…	TR950|c0_g2_i1|m.320	2-325[+]	LRP1_CHICK^LRP1_CHICK^Q:2-108,H:1386-1492^82.24%ID^E:3e-59^RecName: Full=Low-density lipoprotein receptor-related protein 1;^Eukaryota; Metazoa; Chordata; Craniata; Vertebrata; Euteleostomi; Testudines + Archosauria group; Archosauria; Dinosauria; Saurischia; Theropoda; Coelurosauria; Aves; Neognathae; Galloanserae; Galliformes; Phasianidae; Phasianinae; Gallus`LRP1_CHICK^LRP1_CHICK^Q:3-108,H:314…	R4GFR3_CHICK^R4GFR3_CHICK^Q:2-108,H:334-440^82.24%ID^E:1e-57^SubName: Full=Uncharacterized protein {ECO:0000313|Ensembl:ENSGALP00000040865};^Eukaryota; Metazoa; Chordata; Craniata; Vertebrata; Euteleostomi; Testudines + Archosauria group; Archosauria; Dinosauria; Saurischia; Theropoda; Coelurosauria; Aves; Neognathae; Galloanserae; Galliformes; Phasianidae; Phasianinae; Gallus`R4GFR3_CHICK^R4GFR3…	PF00058.12^Ldl_recept_b^Low-density lipoprotein receptor repeat class B^15-57^E:1.1e-06	.	.	.	GO:0005905^cellular_component^coated pit`GO:0016021^cellular_component^integral component of membrane`GO:0005509^molecular_function^calcium ion binding`GO:0006897^biological_process^endocytosis	.
TR959|c0_g2	TR959|c0_g2_i1	HSP74_RAT^HSP74_RAT^Q:438-1,H:415-550^69.18%ID^E:7e-45^RecName: Full=Heat shock 70 kDa protein 4;^Eukaryota; Metazoa; Chordata; Craniata; Vertebrata; Euteleostomi; Mammalia; Eutheria; Euarchontoglires; Glires; Rodentia; Sciurognathi; Muroidea; Muridae; Murinae; Rattus	V9K8W6_CALMI^V9K8W6_CALMI^Q:438-1,H:415-557^81.51%ID^E:1e-67^SubName: Full=Heat shock 70kDa protein 4 {ECO:0000313|EMBL:AFO94057.1};^Eukaryota; Metazoa; Chordata; Craniata; Vertebrata; Chondrichthyes; Holocephali; Chimaeriformes; Callorhinchidae; Callorhinchus	.	.	.	.	.	.	.	COG0443^heat shock protein 70	GO:0005737^cellular_component^cytoplasm`GO:0005829^cellular_component^cytosol`GO:0005811^cellular_component^lipid particle`GO:0005634^cellular_component^nucleus`GO:0033613^molecular_function^activating transcription factor binding`GO:0005524^molecular_function^ATP binding`GO:0032403^molecular_function^protein complex binding`GO:0001085^molecular_function^RNA polymerase II transcription factor bin…	.
TR962|c0_g1	TR962|c0_g1_i1	CLH1_BOVIN^CLH1_BOVIN^Q:313-92,H:1576-1649^87.84%ID^E:7e-38^RecName: Full=Clathrin heavy chain 1;^Eukaryota; Metazoa; Chordata; Craniata; Vertebrata; Euteleostomi; Mammalia; Eutheria; Laurasiatheria; Cetartiodactyla; Ruminantia; Pecora; Bovidae; Bovinae; Bos	Q3TJ98_MOUSE^Q3TJ98_MOUSE^Q:313-92,H:207-280^86.49%ID^E:2e-37^SubName: Full=Putative uncharacterized protein {ECO:0000313|EMBL:BAE39597.1};^Eukaryota; Metazoa; Chordata; Craniata; Vertebrata; Euteleostomi; Mammalia; Eutheria; Euarchontoglires; Glires; Rodentia; Sciurognathi; Muroidea; Muridae; Murinae; Mus; Mus	.	.	.	.	.	.	.	.	GO:0030132^cellular_component^clathrin coat of coated pit`GO:0030130^cellular_component^clathrin coat of trans-Golgi network vesicle`GO:0042470^cellular_component^melanosome`GO:0030117^cellular_component^membrane coat`GO:0005739^cellular_component^mitochondrion`GO:0005198^molecular_function^structural molecule activity`GO:0006886^biological_process^intracellular protein transport`GO:1900126^biolo…	.
TR983|c0_g2	TR983|c0_g2_i1	PKHD1_HUMAN^PKHD1_HUMAN^Q:29-295,H:2391-2478^53.93%ID^E:1e-28^RecName: Full=Fibrocystin;^Eukaryota; Metazoa; Chordata; Craniata; Vertebrata; Euteleostomi; Mammalia; Eutheria; Euarchontoglires; Primates; Haplorrhini; Catarrhini; Hominidae; Homo	M3YC98_MUSPF^M3YC98_MUSPF^Q:23-295,H:2385-2474^57.14%ID^E:1e-28^SubName: Full=Uncharacterized protein {ECO:0000313|Ensembl:ENSMPUP00000008955};^Eukaryota; Metazoa; Chordata; Craniata; Vertebrata; Euteleostomi; Mammalia; Eutheria; Laurasiatheria; Carnivora; Caniformia; Mustelidae; Mustelinae; Mustela	TR983|c0_g2_i1|m.330	2-304[+]	PKHD1_HUMAN^PKHD1_HUMAN^Q:10-98,H:2391-2478^53.93%ID^E:9e-29^RecName: Full=Fibrocystin;^Eukaryota; Metazoa; Chordata; Craniata; Vertebrata; Euteleostomi; Mammalia; Eutheria; Euarchontoglires; Primates; Haplorrhini; Catarrhini; Hominidae; Homo	M3YC98_MUSPF^M3YC98_MUSPF^Q:8-98,H:2385-2474^57.14%ID^E:1e-28^SubName: Full=Uncharacterized protein {ECO:0000313|Ensembl:ENSMPUP00000008955};^Eukaryota; Metazoa; Chordata; Craniata; Vertebrata; Euteleostomi; Mammalia; Eutheria; Laurasiatheria; Carnivora; Caniformia; Mustelidae; Mustelinae; Mustela	.	.	.	.	GO:0031362^cellular_component^anchored component of external side of plasma membrane`GO:0016324^cellular_component^apical plasma membrane`GO:0005813^cellular_component^centrosome`GO:0036064^cellular_component^ciliary basal body`GO:0005737^cellular_component^cytoplasm`GO:0070062^cellular_component^extracellular vesicular exosome`GO:0016021^cellular_component^integral component of membrane`GO:00726…	.
TR991|c0_g1	TR991|c0_g1_i1	SC24D_HUMAN^SC24D_HUMAN^Q:153-392,H:1-73^49.41%ID^E:1e-07^RecName: Full=Protein transport protein Sec24D;^Eukaryota; Metazoa; Chordata; Craniata; Vertebrata; Euteleostomi; Mammalia; Eutheria; Euarchontoglires; Primates; Haplorrhini; Catarrhini; Hominidae; Homo	W5N473_LEPOC^W5N473_LEPOC^Q:153-581,H:1-132^53.15%ID^E:8e-25^SubName: Full=Uncharacterized protein {ECO:0000313|Ensembl:ENSLOCP00000015432};^Eukaryota; Metazoa; Chordata; Craniata; Vertebrata; Euteleostomi; Actinopterygii; Neopterygii; Holostei; Semionotiformes; Lepisosteidae; Lepisosteus	TR991|c0_g1_i1|m.333	153-767[+]	SC24D_HUMAN^SC24D_HUMAN^Q:1-163,H:1-158^41.57%ID^E:2e-10^RecName: Full=Protein transport protein Sec24D;^Eukaryota; Metazoa; Chordata; Craniata; Vertebrata; Euteleostomi; Mammalia; Eutheria; Euarchontoglires; Primates; Haplorrhini; Catarrhini; Hominidae; Homo	W5N473_LEPOC^W5N473_LEPOC^Q:1-144,H:1-133^53.47%ID^E:9e-25^SubName: Full=Uncharacterized protein {ECO:0000313|Ensembl:ENSLOCP00000015432};^Eukaryota; Metazoa; Chordata; Craniata; Vertebrata; Euteleostomi; Actinopterygii; Neopterygii; Holostei; Semionotiformes; Lepisosteidae; Lepisosteus	.	.	.	COG5028^SEC24 family, member	GO:0030127^cellular_component^COPII vesicle coat`GO:0005829^cellular_component^cytosol`GO:0005789^cellular_component^endoplasmic reticulum membrane`GO:0012507^cellular_component^ER to Golgi transport vesicle membrane`GO:0000139^cellular_component^Golgi membrane`GO:0048471^cellular_component^perinuclear region of cytoplasm`GO:0008270^molecular_function^zinc ion binding`GO:0019886^biological_proces…	.
TR1048|c0_g1	TR1048|c0_g1_i1	FZD3_XENLA^FZD3_XENLA^Q:2-754,H:97-347^88.84%ID^E:4e-154^RecName: Full=Frizzled-3;^Eukaryota; Metazoa; Chordata; Craniata; Vertebrata; Euteleostomi; Amphibia; Batrachia; Anura; Pipoidea; Pipidae; Xenopodinae; Xenopus; Xenopus	A0A087RA20_APTFO^A0A087RA20_APTFO^Q:2-754,H:84-334^89.24%ID^E:8e-155^SubName: Full=Frizzled-3 {ECO:0000313|EMBL:KFM10324.1};^Eukaryota; Metazoa; Chordata; Craniata; Vertebrata; Euteleostomi; Testudines + Archosauria group; Archosauria; Dinosauria; Saurischia; Theropoda; Coelurosauria; Aves; Neognathae; Sphenisciformes; Spheniscidae; Aptenodytes	TR1048|c0_g1_i1|m.345	2-754[+]	FZD3_XENLA^FZD3_XENLA^Q:1-251,H:97-347^88.84%ID^E:6e-162^RecName: Full=Frizzled-3;^Eukaryota; Metazoa; Chordata; Craniata; Vertebrata; Euteleostomi; Amphibia; Batrachia; Anura; Pipoidea; Pipidae; Xenopodinae; Xenopus; Xenopus	A0A087RA20_APTFO^A0A087RA20_APTFO^Q:1-251,H:84-334^89.24%ID^E:8e-163^SubName: Full=Frizzled-3 {ECO:0000313|EMBL:KFM10324.1};^Eukaryota; Metazoa; Chordata; Craniata; Vertebrata; Euteleostomi; Testudines + Archosauria group; Archosauria; Dinosauria; Saurischia; Theropoda; Coelurosauria; Aves; Neognathae; Sphenisciformes; Spheniscidae; Aptenodytes	PF01392.17^Fz^Fz domain^1-38^E:8e-07`PF01534.12^Frizzled^Frizzled/Smoothened family membrane region^95-251^E:9.2e-64	.	ExpAA=85.52^PredHel=4^Topology=i107-129o139-161i194-216o231-250i	.	GO:0016021^cellular_component^integral component of membrane`GO:0005886^cellular_component^plasma membrane`GO:0004930^molecular_function^G-protein coupled receptor activity`GO:0042813^molecular_function^Wnt-activated receptor activity`GO:0014036^biological_process^neural crest cell fate specification`GO:0032880^biological_process^regulation of protein localization`GO:0016055^biological_process^Wn…	GO:0005515^molecular_function^protein binding`GO:0007166^biological_process^cell surface receptor signaling pathway`GO:0016020^cellular_component^membrane
TR1052|c0_g1	TR1052|c0_g1_i1	PIHD3_HUMAN^PIHD3_HUMAN^Q:180-641,H:60-213^48.7%ID^E:7e-49^RecName: Full=Protein PIH1D3;^Eukaryota; Metazoa; Chordata; Craniata; Vertebrata; Euteleostomi; Mammalia; Eutheria; Euarchontoglires; Primates; Haplorrhini; Catarrhini; Hominidae; Homo	V9LAE0_CALMI^V9LAE0_CALMI^Q:72-644,H:1-190^67.02%ID^E:3e-76^SubName: Full=Uncharacterized protein {ECO:0000313|EMBL:AFP09046.1};^Eukaryota; Metazoa; Chordata; Craniata; Vertebrata; Chondrichthyes; Holocephali; Chimaeriformes; Callorhinchidae; Callorhinchus	TR1052|c0_g1_i1|m.347	72-647[+]	PIHD3_HUMAN^PIHD3_HUMAN^Q:2-190,H:24-213^44.74%ID^E:6e-55^RecName: Full=Protein PIH1D3;^Eukaryota; Metazoa; Chordata; Craniata; Vertebrata; Euteleostomi; Mammalia; Eutheria; Euarchontoglires; Primates; Haplorrhini; Catarrhini; Hominidae; Homo	V9LAE0_CALMI^V9LAE0_CALMI^Q:1-191,H:1-190^67.02%ID^E:9e-82^SubName: Full=Uncharacterized protein {ECO:0000313|EMBL:AFP09046.1};^Eukaryota; Metazoa; Chordata; Craniata; Vertebrata; Chondrichthyes; Holocephali; Chimaeriformes; Callorhinchidae; Callorhinchus	PF08190.7^PIH1^pre-RNA processing PIH1/Nop17^19-180^E:1.7e-14`PF04969.11^CS^CS domain^117-179^E:0.03	.	.	NOG82674^Pfam:DUF1393	.	.
TR1060|c0_g1	TR1060|c0_g1_i1	PRDM4_MOUSE^PRDM4_MOUSE^Q:3-518,H:120-290^58.72%ID^E:5e-50^RecName: Full=PR domain zinc finger protein 4;^Eukaryota; Metazoa; Chordata; Craniata; Vertebrata; Euteleostomi; Mammalia; Eutheria; Euarchontoglires; Glires; Rodentia; Sciurognathi; Muroidea; Muridae; Murinae; Mus; Mus	M7AYU7_CHEMY^M7AYU7_CHEMY^Q:3-518,H:99-269^59.3%ID^E:5e-51^RecName: Full=PR domain zinc finger protein 4 {ECO:0000256|PIRNR:PIRNR037161};^Eukaryota; Metazoa; Chordata; Craniata; Vertebrata; Euteleostomi; Testudines + Archosauria group; Testudines; Cryptodira; Chelonioidea; Cheloniidae; Chelonia	TR1060|c0_g1_i1|m.352	3-662[+]	PRDM4_MOUSE^PRDM4_MOUSE^Q:1-218,H:120-336^56.88%ID^E:5e-69^RecName: Full=PR domain zinc finger protein 4;^Eukaryota; Metazoa; Chordata; Craniata; Vertebrata; Euteleostomi; Mammalia; Eutheria; Euarchontoglires; Glires; Rodentia; Sciurognathi; Muroidea; Muridae; Murinae; Mus; Mus	G3WUC7_SARHA^G3WUC7_SARHA^Q:1-220,H:76-295^57.92%ID^E:9e-72^SubName: Full=Uncharacterized protein {ECO:0000313|Ensembl:ENSSHAP00000019032};^Eukaryota; Metazoa; Chordata; Craniata; Vertebrata; Euteleostomi; Mammalia; Metatheria; Dasyuromorphia; Dasyuridae; Sarcophilus	.	.	.	COG5048^Zinc finger protein	GO:0005634^cellular_component^nucleus`GO:0003677^molecular_function^DNA binding`GO:0046872^molecular_function^metal ion binding`GO:0008168^molecular_function^methyltransferase activity`GO:0006355^biological_process^regulation of transcription, DNA-templated`GO:0006351^biological_process^transcription, DNA-templated	.
TR1060|c0_g2	TR1060|c0_g2_i1	PRDM4_MOUSE^PRDM4_MOUSE^Q:3-518,H:120-290^58.72%ID^E:9e-50^RecName: Full=PR domain zinc finger protein 4;^Eukaryota; Metazoa; Chordata; Craniata; Vertebrata; Euteleostomi; Mammalia; Eutheria; Euarchontoglires; Glires; Rodentia; Sciurognathi; Muroidea; Muridae; Murinae; Mus; Mus	M7AYU7_CHEMY^M7AYU7_CHEMY^Q:3-521,H:99-270^58.96%ID^E:9e-51^RecName: Full=PR domain zinc finger protein 4 {ECO:0000256|PIRNR:PIRNR037161};^Eukaryota; Metazoa; Chordata; Craniata; Vertebrata; Euteleostomi; Testudines + Archosauria group; Testudines; Cryptodira; Chelonioidea; Cheloniidae; Chelonia	TR1060|c0_g2_i1|m.353	3-662[+]	PRDM4_MOUSE^PRDM4_MOUSE^Q:1-218,H:120-336^56.88%ID^E:1e-68^RecName: Full=PR domain zinc finger protein 4;^Eukaryota; Metazoa; Chordata; Craniata; Vertebrata; Euteleostomi; Mammalia; Eutheria; Euarchontoglires; Glires; Rodentia; Sciurognathi; Muroidea; Muridae; Murinae; Mus; Mus	G3WUC7_SARHA^G3WUC7_SARHA^Q:1-220,H:76-295^57.92%ID^E:2e-71^SubName: Full=Uncharacterized protein {ECO:0000313|Ensembl:ENSSHAP00000019032};^Eukaryota; Metazoa; Chordata; Craniata; Vertebrata; Euteleostomi; Mammalia; Metatheria; Dasyuromorphia; Dasyuridae; Sarcophilus	.	.	.	COG5048^Zinc finger protein	GO:0005634^cellular_component^nucleus`GO:0003677^molecular_function^DNA binding`GO:0046872^molecular_function^metal ion binding`GO:0008168^molecular_function^methyltransferase activity`GO:0006355^biological_process^regulation of transcription, DNA-templated`GO:0006351^biological_process^transcription, DNA-templated	.
TR1061|c0_g1	TR1061|c0_g1_i1	LRP1_CHICK^LRP1_CHICK^Q:1-348,H:3586-3701^68.97%ID^E:4e-41^RecName: Full=Low-density lipoprotein receptor-related protein 1;^Eukaryota; Metazoa; Chordata; Craniata; Vertebrata; Euteleostomi; Testudines + Archosauria group; Archosauria; Dinosauria; Saurischia; Theropoda; Coelurosauria; Aves; Neognathae; Galloanserae; Galliformes; Phasianidae; Phasianinae; Gallus`LRP1_CHICK^LRP1_CHICK^Q:52-348,H:34…	V9K7F6_CALMI^V9K7F6_CALMI^Q:1-348,H:1272-1387^72.41%ID^E:1e-42^SubName: Full=Low-density lipoprotein receptor-related protein 1 {ECO:0000313|EMBL:AFO93680.1};^Eukaryota; Metazoa; Chordata; Craniata; Vertebrata; Chondrichthyes; Holocephali; Chimaeriformes; Callorhinchidae; Callorhinchus`V9K7F6_CALMI^V9K7F6_CALMI^Q:52-348,H:1128-1227^48.54%ID^E:3e-13^SubName: Full=Low-density lipoprotein receptor-r…	TR1061|c0_g1_i1|m.354	1-354[+]	LRP1_CHICK^LRP1_CHICK^Q:1-116,H:3586-3701^68.97%ID^E:9e-50^RecName: Full=Low-density lipoprotein receptor-related protein 1;^Eukaryota; Metazoa; Chordata; Craniata; Vertebrata; Euteleostomi; Testudines + Archosauria group; Archosauria; Dinosauria; Saurischia; Theropoda; Coelurosauria; Aves; Neognathae; Galloanserae; Galliformes; Phasianidae; Phasianinae; Gallus`LRP1_CHICK^LRP1_CHICK^Q:4-116,H:992…	V9K7F6_CALMI^V9K7F6_CALMI^Q:1-116,H:1272-1387^72.41%ID^E:4e-51^SubName: Full=Low-density lipoprotein receptor-related protein 1 {ECO:0000313|EMBL:AFO93680.1};^Eukaryota; Metazoa; Chordata; Craniata; Vertebrata; Chondrichthyes; Holocephali; Chimaeriformes; Callorhinchidae; Callorhinchus`V9K7F6_CALMI^V9K7F6_CALMI^Q:4-115,H:355-465^45.69%ID^E:1e-17^SubName: Full=Low-density lipoprotein receptor-rela…	PF00057.13^Ldl_recept_a^Low-density lipoprotein receptor domain class A^24-59^E:8.8e-15`PF00057.13^Ldl_recept_a^Low-density lipoprotein receptor domain class A^65-102^E:9.3e-10	.	.	.	GO:0005905^cellular_component^coated pit`GO:0016021^cellular_component^integral component of membrane`GO:0005509^molecular_function^calcium ion binding`GO:0006897^biological_process^endocytosis	GO:0005515^molecular_function^protein binding
TR1067|c0_g1	TR1067|c0_g1_i1	SPSY_HUMAN^SPSY_HUMAN^Q:39-1124,H:1-363^74.66%ID^E:3e-172^RecName: Full=Spermine synthase;^Eukaryota; Metazoa; Chordata; Craniata; Vertebrata; Euteleostomi; Mammalia; Eutheria; Euarchontoglires; Primates; Haplorrhini; Catarrhini; Hominidae; Homo	K4FU97_CALMI^K4FU97_CALMI^Q:39-1124,H:1-361^78.73%ID^E:0^SubName: Full=Spermine synthase isoform 1 {ECO:0000313|EMBL:AFK11460.1};^Eukaryota; Metazoa; Chordata; Craniata; Vertebrata; Chondrichthyes; Holocephali; Chimaeriformes; Callorhinchidae; Callorhinchus	TR1067|c0_g1_i1|m.356	3-1127[+]	SPSY_MOUSE^SPSY_MOUSE^Q:13-374,H:1-363^74.66%ID^E:0^RecName: Full=Spermine synthase;^Eukaryota; Metazoa; Chordata; Craniata; Vertebrata; Euteleostomi; Mammalia; Eutheria; Euarchontoglires; Glires; Rodentia; Sciurognathi; Muroidea; Muridae; Murinae; Mus; Mus	K4FU97_CALMI^K4FU97_CALMI^Q:13-374,H:1-361^78.73%ID^E:0^SubName: Full=Spermine synthase isoform 1 {ECO:0000313|EMBL:AFK11460.1};^Eukaryota; Metazoa; Chordata; Craniata; Vertebrata; Chondrichthyes; Holocephali; Chimaeriformes; Callorhinchidae; Callorhinchus	PF01564.12^Spermine_synth^Spermine/spermidine synthase^138-374^E:7.5e-60	.	.	.	GO:0070062^cellular_component^extracellular vesicular exosome`GO:0016768^molecular_function^spermine synthase activity`GO:0006597^biological_process^spermine biosynthetic process	GO:0003824^molecular_function^catalytic activity
TR1074|c0_g1	TR1074|c0_g1_i1	AT133_MOUSE^AT133_MOUSE^Q:2-298,H:1108-1206^36.27%ID^E:6e-13^RecName: Full=Probable cation-transporting ATPase 13A3;^Eukaryota; Metazoa; Chordata; Craniata; Vertebrata; Euteleostomi; Mammalia; Eutheria; Euarchontoglires; Glires; Rodentia; Sciurognathi; Muroidea; Muridae; Murinae; Mus; Mus	G3P3W1_GASAC^G3P3W1_GASAC^Q:2-286,H:1108-1202^38.14%ID^E:1e-14^SubName: Full=Uncharacterized protein {ECO:0000313|Ensembl:ENSGACP00000012284};^Eukaryota; Metazoa; Chordata; Craniata; Vertebrata; Euteleostomi; Actinopterygii; Neopterygii; Teleostei; Neoteleostei; Acanthomorphata; Eupercaria; Perciformes; Cottioidei; Gasterosteales; Gasterosteidae; Gasterosteus	TR1074|c0_g1_i1|m.357	2-304[+]	AT133_MOUSE^AT133_MOUSE^Q:1-99,H:1108-1206^36.27%ID^E:5e-13^RecName: Full=Probable cation-transporting ATPase 13A3;^Eukaryota; Metazoa; Chordata; Craniata; Vertebrata; Euteleostomi; Mammalia; Eutheria; Euarchontoglires; Glires; Rodentia; Sciurognathi; Muroidea; Muridae; Murinae; Mus; Mus	G3P3W1_GASAC^G3P3W1_GASAC^Q:1-95,H:1108-1202^38.14%ID^E:6e-15^SubName: Full=Uncharacterized protein {ECO:0000313|Ensembl:ENSGACP00000012284};^Eukaryota; Metazoa; Chordata; Craniata; Vertebrata; Euteleostomi; Actinopterygii; Neopterygii; Teleostei; Neoteleostei; Acanthomorphata; Eupercaria; Perciformes; Cottioidei; Gasterosteales; Gasterosteidae; Gasterosteus	.	.	ExpAA=21.75^PredHel=1^Topology=o24-46i	COG0474^P-type atpase	GO:0016021^cellular_component^integral component of membrane`GO:0005524^molecular_function^ATP binding`GO:0019829^molecular_function^cation-transporting ATPase activity`GO:0046872^molecular_function^metal ion binding	.
TR1087|c0_g2	TR1087|c0_g2_i1	NUBP1_HUMAN^NUBP1_HUMAN^Q:230-3,H:181-256^72.37%ID^E:5e-29^RecName: Full=Cytosolic Fe-S cluster assembly factor NUBP1 {ECO:0000255|HAMAP-Rule:MF_03038};^Eukaryota; Metazoa; Chordata; Craniata; Vertebrata; Euteleostomi; Mammalia; Eutheria; Euarchontoglires; Primates; Haplorrhini; Catarrhini; Hominidae; Homo	K4FSD3_CALMI^K4FSD3_CALMI^Q:230-3,H:185-260^76.32%ID^E:1e-29^RecName: Full=Cytosolic Fe-S cluster assembly factor NUBP1 {ECO:0000256|HAMAP-Rule:MF_03038};^Eukaryota; Metazoa; Chordata; Craniata; Vertebrata; Chondrichthyes; Holocephali; Chimaeriformes; Callorhinchidae; Callorhinchus	.	.	.	.	.	.	.	COG0489^ATP-binding protein	GO:0005737^cellular_component^cytoplasm`GO:0005829^cellular_component^cytosol`GO:0070062^cellular_component^extracellular vesicular exosome`GO:0005886^cellular_component^plasma membrane`GO:0051539^molecular_function^4 iron, 4 sulfur cluster binding`GO:0005524^molecular_function^ATP binding`GO:0051536^molecular_function^iron-sulfur cluster binding`GO:0046872^molecular_function^metal ion binding`GO…	.
TR1091|c1_g1	TR1091|c1_g1_i1	S6A11_RAT^S6A11_RAT^Q:293-454,H:1-61^52.46%ID^E:2e-09^RecName: Full=Sodium- and chloride-dependent GABA transporter 3;^Eukaryota; Metazoa; Chordata; Craniata; Vertebrata; Euteleostomi; Mammalia; Eutheria; Euarchontoglires; Glires; Rodentia; Sciurognathi; Muroidea; Muridae; Murinae; Rattus	Q91503_TORMA^Q91503_TORMA^Q:293-454,H:1-54^88.89%ID^E:3e-24^RecName: Full=Transporter {ECO:0000256|RuleBase:RU003732};^Eukaryota; Metazoa; Chordata; Craniata; Vertebrata; Chondrichthyes; Elasmobranchii; Batoidea; Torpediniformes; Torpedinidae; Torpedo	.	.	.	.	.	.	.	COG0733^Transporter	GO:0042995^cellular_component^cell projection`GO:0005737^cellular_component^cytoplasm`GO:0005887^cellular_component^integral component of plasma membrane`GO:0016020^cellular_component^membrane`GO:0005332^molecular_function^gamma-aminobutyric acid:sodium symporter activity`GO:0042165^molecular_function^neurotransmitter binding`GO:0005328^molecular_function^neurotransmitter:sodium symporter activit…	.
TR1108|c0_g1	TR1108|c0_g1_i1	.	.	TR1108|c0_g1_i1|m.363	30-443[+]	.	G5BS17_HETGA^G5BS17_HETGA^Q:4-137,H:9-156^30.52%ID^E:5e-06^SubName: Full=Modulator of retrovirus infection {ECO:0000313|EMBL:EHB12078.1};^Eukaryota; Metazoa; Chordata; Craniata; Vertebrata; Euteleostomi; Mammalia; Eutheria; Euarchontoglires; Glires; Rodentia; Hystricognathi; Bathyergidae; Heterocephalus	PF15325.1^MRI^Modulator of retrovirus infection^30-137^E:6.9e-07	.	.	.	.	.
TR1108|c0_g2	TR1108|c0_g2_i1	.	.	TR1108|c0_g2_i1|m.364	30-443[+]	.	G5BS17_HETGA^G5BS17_HETGA^Q:4-137,H:9-156^30.52%ID^E:5e-06^SubName: Full=Modulator of retrovirus infection {ECO:0000313|EMBL:EHB12078.1};^Eukaryota; Metazoa; Chordata; Craniata; Vertebrata; Euteleostomi; Mammalia; Eutheria; Euarchontoglires; Glires; Rodentia; Hystricognathi; Bathyergidae; Heterocephalus	PF15325.1^MRI^Modulator of retrovirus infection^30-137^E:6.9e-07	.	.	.	.	.
TR1135|c0_g1	TR1135|c0_g1_i1	LRC69_XENLA^LRC69_XENLA^Q:2-211,H:275-344^51.43%ID^E:7e-19^RecName: Full=Leucine-rich repeat-containing protein 69;^Eukaryota; Metazoa; Chordata; Craniata; Vertebrata; Euteleostomi; Amphibia; Batrachia; Anura; Pipoidea; Pipidae; Xenopodinae; Xenopus; Xenopus	A7SI63_NEMVE^A7SI63_NEMVE^Q:2-208,H:275-343^60.87%ID^E:1e-22^SubName: Full=Predicted protein {ECO:0000313|EMBL:EDO36580.1};^Eukaryota; Metazoa; Cnidaria; Anthozoa; Hexacorallia; Actiniaria; Edwardsiidae; Nematostella	.	.	.	.	.	.	.	.	.	.
TR1136|c0_g1	TR1136|c0_g1_i1	PLK4_XENLA^PLK4_XENLA^Q:3-401,H:583-715^78.2%ID^E:2e-68^RecName: Full=Serine/threonine-protein kinase PLK4;^Eukaryota; Metazoa; Chordata; Craniata; Vertebrata; Euteleostomi; Amphibia; Batrachia; Anura; Pipoidea; Pipidae; Xenopodinae; Xenopus; Xenopus	V9L2L0_CALMI^V9L2L0_CALMI^Q:3-401,H:145-277^90.23%ID^E:7e-83^SubName: Full=Serine/threonine-protein kinase PLK4 {ECO:0000313|EMBL:AFP05246.1};^Eukaryota; Metazoa; Chordata; Craniata; Vertebrata; Chondrichthyes; Holocephali; Chimaeriformes; Callorhinchidae; Callorhinchus	TR1136|c0_g1_i1|m.372	3-401[+]	PLK4_XENLA^PLK4_XENLA^Q:1-133,H:583-715^78.2%ID^E:2e-68^RecName: Full=Serine/threonine-protein kinase PLK4;^Eukaryota; Metazoa; Chordata; Craniata; Vertebrata; Euteleostomi; Amphibia; Batrachia; Anura; Pipoidea; Pipidae; Xenopodinae; Xenopus; Xenopus	V9L2L0_CALMI^V9L2L0_CALMI^Q:1-133,H:145-277^90.23%ID^E:6e-83^SubName: Full=Serine/threonine-protein kinase PLK4 {ECO:0000313|EMBL:AFP05246.1};^Eukaryota; Metazoa; Chordata; Craniata; Vertebrata; Chondrichthyes; Holocephali; Chimaeriformes; Callorhinchidae; Callorhinchus	.	.	.	.	GO:0005814^cellular_component^centriole`GO:0098536^cellular_component^deuterosome`GO:0005730^cellular_component^nucleolus`GO:0005524^molecular_function^ATP binding`GO:0004674^molecular_function^protein serine/threonine kinase activity`GO:0007099^biological_process^centriole replication`GO:0098535^biological_process^de novo centriole assembly`GO:0046601^biological_process^positive regulation of ce…	.
TR1136|c0_g2	TR1136|c0_g2_i1	PLK4_XENLA^PLK4_XENLA^Q:3-593,H:583-778^69.54%ID^E:1e-92^RecName: Full=Serine/threonine-protein kinase PLK4;^Eukaryota; Metazoa; Chordata; Craniata; Vertebrata; Euteleostomi; Amphibia; Batrachia; Anura; Pipoidea; Pipidae; Xenopodinae; Xenopus; Xenopus	V9L2L0_CALMI^V9L2L0_CALMI^Q:3-593,H:145-341^85.28%ID^E:2e-122^SubName: Full=Serine/threonine-protein kinase PLK4 {ECO:0000313|EMBL:AFP05246.1};^Eukaryota; Metazoa; Chordata; Craniata; Vertebrata; Chondrichthyes; Holocephali; Chimaeriformes; Callorhinchidae; Callorhinchus	TR1136|c0_g2_i1|m.373	3-593[+]	PLK4_XENLA^PLK4_XENLA^Q:1-197,H:583-778^69.54%ID^E:1e-92^RecName: Full=Serine/threonine-protein kinase PLK4;^Eukaryota; Metazoa; Chordata; Craniata; Vertebrata; Euteleostomi; Amphibia; Batrachia; Anura; Pipoidea; Pipidae; Xenopodinae; Xenopus; Xenopus	V9L2L0_CALMI^V9L2L0_CALMI^Q:1-197,H:145-341^85.28%ID^E:2e-122^SubName: Full=Serine/threonine-protein kinase PLK4 {ECO:0000313|EMBL:AFP05246.1};^Eukaryota; Metazoa; Chordata; Craniata; Vertebrata; Chondrichthyes; Holocephali; Chimaeriformes; Callorhinchidae; Callorhinchus	.	.	.	.	GO:0005814^cellular_component^centriole`GO:0098536^cellular_component^deuterosome`GO:0005730^cellular_component^nucleolus`GO:0005524^molecular_function^ATP binding`GO:0004674^molecular_function^protein serine/threonine kinase activity`GO:0007099^biological_process^centriole replication`GO:0098535^biological_process^de novo centriole assembly`GO:0046601^biological_process^positive regulation of ce…	.
TR1138|c0_g1	TR1138|c0_g1_i1	CCNL1_XENLA^CCNL1_XENLA^Q:722-318,H:228-358^74.81%ID^E:1e-55^RecName: Full=Cyclin-L1;^Eukaryota; Metazoa; Chordata; Craniata; Vertebrata; Euteleostomi; Amphibia; Batrachia; Anura; Pipoidea; Pipidae; Xenopodinae; Xenopus; Xenopus	V9KLI2_CALMI^V9KLI2_CALMI^Q:722-318,H:179-313^88.89%ID^E:3e-69^SubName: Full=Cyclin-L1-like protein {ECO:0000313|EMBL:AFO98941.1};^Eukaryota; Metazoa; Chordata; Craniata; Vertebrata; Chondrichthyes; Holocephali; Chimaeriformes; Callorhinchidae; Callorhinchus	.	.	.	.	.	.	.	.	GO:0005634^cellular_component^nucleus`GO:0000079^biological_process^regulation of cyclin-dependent protein serine/threonine kinase activity`GO:0006355^biological_process^regulation of transcription, DNA-templated`GO:0006396^biological_process^RNA processing`GO:0006351^biological_process^transcription, DNA-templated	.
TR1175|c0_g2	TR1175|c0_g2_i1	.	K7F083_PELSI^K7F083_PELSI^Q:8-211,H:301-368^51.47%ID^E:2e-16^SubName: Full=Uncharacterized protein {ECO:0000313|Ensembl:ENSPSIP00000001443};^Eukaryota; Metazoa; Chordata; Craniata; Vertebrata; Euteleostomi; Testudines + Archosauria group; Testudines; Cryptodira; Trionychoidea; Trionychidae; Pelodiscus`K7F083_PELSI^K7F083_PELSI^Q:226-297,H:374-397^45.83%ID^E:2e-16^SubName: Full=Uncharacterized pro…	.	.	.	.	.	.	.	.	.	.
TR1193|c0_g1	TR1193|c0_g1_i1	KS6AA_CHICK^KS6AA_CHICK^Q:224-9,H:1-72^65.28%ID^E:2e-23^RecName: Full=Ribosomal protein S6 kinase 2 alpha;^Eukaryota; Metazoa; Chordata; Craniata; Vertebrata; Euteleostomi; Testudines + Archosauria group; Archosauria; Dinosauria; Saurischia; Theropoda; Coelurosauria; Aves; Neognathae; Galloanserae; Galliformes; Phasianidae; Phasianinae; Gallus	V9KGW9_CALMI^V9KGW9_CALMI^Q:224-9,H:1-72^75%ID^E:3e-28^RecName: Full=Ribosomal protein S6 kinase {ECO:0000256|PIRNR:PIRNR000606};^Eukaryota; Metazoa; Chordata; Craniata; Vertebrata; Chondrichthyes; Holocephali; Chimaeriformes; Callorhinchidae; Callorhinchus	.	.	.	.	.	.	.	COG0515^Serine Threonine protein kinase	GO:0005737^cellular_component^cytoplasm`GO:0005634^cellular_component^nucleus`GO:0005819^cellular_component^spindle`GO:0005524^molecular_function^ATP binding`GO:0043027^molecular_function^cysteine-type endopeptidase inhibitor activity involved in apoptotic process`GO:0000287^molecular_function^magnesium ion binding`GO:0004674^molecular_function^protein serine/threonine kinase activity`GO:0004712^…	.
TR1196|c0_g1	TR1196|c0_g1_i1	NRBP_MOUSE^NRBP_MOUSE^Q:2-76,H:122-146^100%ID^E:1e-09^RecName: Full=Nuclear receptor-binding protein;^Eukaryota; Metazoa; Chordata; Craniata; Vertebrata; Euteleostomi; Mammalia; Eutheria; Euarchontoglires; Glires; Rodentia; Sciurognathi; Muroidea; Muridae; Murinae; Mus; Mus	F7C033_MOUSE^F7C033_MOUSE^Q:2-76,H:132-156^100%ID^E:5e-08^SubName: Full=Nuclear receptor-binding protein {ECO:0000313|Ensembl:ENSMUSP00000122174};^Eukaryota; Metazoa; Chordata; Craniata; Vertebrata; Euteleostomi; Mammalia; Eutheria; Euarchontoglires; Glires; Rodentia; Sciurognathi; Muroidea; Muridae; Murinae; Mus; Mus	.	.	.	.	.	.	.	COG0515^Serine Threonine protein kinase	GO:0005938^cellular_component^cell cortex`GO:0012505^cellular_component^endomembrane system`GO:0030027^cellular_component^lamellipodium`GO:0016020^cellular_component^membrane`GO:0048471^cellular_component^perinuclear region of cytoplasm`GO:0042802^molecular_function^identical protein binding`GO:0042803^molecular_function^protein homodimerization activity`GO:0004674^molecular_function^protein seri…	.
TR1215|c1_g1	TR1215|c1_g1_i1	REPA_BPPHS^REPA_BPPHS^Q:512-12,H:347-513^100%ID^E:6e-102^RecName: Full=Replication-associated protein A;^Viruses; ssDNA viruses; Microviridae; Microvirus	A0A098J6Q5_XANCI^A0A098J6Q5_XANCI^Q:512-12,H:4-170^100%ID^E:1e-105^SubName: Full=Replication-associated protein A {ECO:0000313|EMBL:CEH61019.1};^Bacteria; Proteobacteria; Gammaproteobacteria; Xanthomonadales; Xanthomonadaceae; Xanthomonas	.	.	.	.	.	.	.	.	GO:0005524^molecular_function^ATP binding`GO:0003677^molecular_function^DNA binding`GO:0003910^molecular_function^DNA ligase (ATP) activity`GO:0004519^molecular_function^endonuclease activity`GO:0046872^molecular_function^metal ion binding`GO:0006260^biological_process^DNA replication	.
TR1230|c0_g1	TR1230|c0_g1_i1	IMB1_HUMAN^IMB1_HUMAN^Q:342-1,H:700-813^92.98%ID^E:6e-69^RecName: Full=Importin subunit beta-1;^Eukaryota; Metazoa; Chordata; Craniata; Vertebrata; Euteleostomi; Mammalia; Eutheria; Euarchontoglires; Primates; Haplorrhini; Catarrhini; Hominidae; Homo	F6X357_ORNAN^F6X357_ORNAN^Q:342-1,H:119-232^92.98%ID^E:5e-71^SubName: Full=Uncharacterized protein {ECO:0000313|Ensembl:ENSOANP00000000222};^Eukaryota; Metazoa; Chordata; Craniata; Vertebrata; Euteleostomi; Mammalia; Monotremata; Ornithorhynchidae; Ornithorhynchus	.	.	.	.	.	.	.	COG5215^Importin	GO:0005737^cellular_component^cytoplasm`GO:0005829^cellular_component^cytosol`GO:0071782^cellular_component^endoplasmic reticulum tubular network`GO:0070062^cellular_component^extracellular vesicular exosome`GO:0016020^cellular_component^membrane`GO:0005635^cellular_component^nuclear envelope`GO:0031965^cellular_component^nuclear membrane`GO:0005643^cellular_component^nuclear pore`GO:0005654^cell…	.
TR1270|c0_g1	TR1270|c0_g1_i1	EPHA7_CHICK^EPHA7_CHICK^Q:3-356,H:593-710^94.07%ID^E:6e-73^RecName: Full=Ephrin type-A receptor 7;^Eukaryota; Metazoa; Chordata; Craniata; Vertebrata; Euteleostomi; Testudines + Archosauria group; Archosauria; Dinosauria; Saurischia; Theropoda; Coelurosauria; Aves; Neognathae; Galloanserae; Galliformes; Phasianidae; Phasianinae; Gallus	K7FMU8_PELSI^K7FMU8_PELSI^Q:3-356,H:154-271^94.07%ID^E:1e-73^SubName: Full=Uncharacterized protein {ECO:0000313|Ensembl:ENSPSIP00000009358};^Eukaryota; Metazoa; Chordata; Craniata; Vertebrata; Euteleostomi; Testudines + Archosauria group; Testudines; Cryptodira; Trionychoidea; Trionychidae; Pelodiscus	TR1270|c0_g1_i1|m.417	3-356[+]	EPHA7_CHICK^EPHA7_CHICK^Q:1-118,H:593-710^94.07%ID^E:6e-73^RecName: Full=Ephrin type-A receptor 7;^Eukaryota; Metazoa; Chordata; Craniata; Vertebrata; Euteleostomi; Testudines + Archosauria group; Archosauria; Dinosauria; Saurischia; Theropoda; Coelurosauria; Aves; Neognathae; Galloanserae; Galliformes; Phasianidae; Phasianinae; Gallus	K7FMU8_PELSI^K7FMU8_PELSI^Q:1-118,H:154-271^94.07%ID^E:1e-73^SubName: Full=Uncharacterized protein {ECO:0000313|Ensembl:ENSPSIP00000009358};^Eukaryota; Metazoa; Chordata; Craniata; Vertebrata; Euteleostomi; Testudines + Archosauria group; Testudines; Cryptodira; Trionychoidea; Trionychidae; Pelodiscus	PF14575.1^EphA2_TM^Ephrin type-A receptor 2 transmembrane domain^4-33^E:8e-15`PF07714.12^Pkinase_Tyr^Protein tyrosine kinase^36-117^E:5.1e-21`PF00069.20^Pkinase^Protein kinase domain^37-117^E:6.4e-11	.	.	COG0515^Serine Threonine protein kinase	GO:0005887^cellular_component^integral component of plasma membrane`GO:0005524^molecular_function^ATP binding`GO:0008046^molecular_function^axon guidance receptor activity`GO:0045499^molecular_function^chemorepellent activity`GO:0005004^molecular_function^GPI-linked ephrin receptor activity`GO:0004713^molecular_function^protein tyrosine kinase activity`GO:0007420^biological_process^brain developm…	GO:0004672^molecular_function^protein kinase activity`GO:0006468^biological_process^protein phosphorylation`GO:0005524^molecular_function^ATP binding
TR1278|c0_g1	TR1278|c0_g1_i1	.	.	TR1278|c0_g1_i1|m.418	2-190[+]	.	A0A093F5I9_GAVST^A0A093F5I9_GAVST^Q:1-38,H:12-49^55.26%ID^E:7e-06^SubName: Full=Uncharacterized protein {ECO:0000313|EMBL:KFV49476.1};^Eukaryota; Metazoa; Chordata; Craniata; Vertebrata; Euteleostomi; Testudines + Archosauria group; Archosauria; Dinosauria; Saurischia; Theropoda; Coelurosauria; Aves; Neognathae; Gaviiformes; Gaviidae; Gavia	.	.	.	.	.	.
TR1280|c0_g1	TR1280|c0_g1_i1	VLDLR_CHICK^VLDLR_CHICK^Q:153-473,H:44-150^73.83%ID^E:6e-36^RecName: Full=Very low-density lipoprotein receptor;^Eukaryota; Metazoa; Chordata; Craniata; Vertebrata; Euteleostomi; Testudines + Archosauria group; Archosauria; Dinosauria; Saurischia; Theropoda; Coelurosauria; Aves; Neognathae; Galloanserae; Galliformes; Phasianidae; Phasianinae; Gallus`VLDLR_CHICK^VLDLR_CHICK^Q:156-473,H:166-274^45.…	Q32QC9_SPAAU^Q32QC9_SPAAU^Q:117-467,H:1-117^69.23%ID^E:3e-39^SubName: Full=Vitellogenin receptor {ECO:0000313|EMBL:AAY40165.1};^Eukaryota; Metazoa; Chordata; Craniata; Vertebrata; Euteleostomi; Actinopterygii; Neopterygii; Teleostei; Neoteleostei; Acanthomorphata; Eupercaria; Spariformes; Sparidae; Sparus	TR1280|c0_g1_i1|m.420	93-515[+]	VLDLR_CHICK^VLDLR_CHICK^Q:19-140,H:42-163^72.13%ID^E:4e-55^RecName: Full=Very low-density lipoprotein receptor;^Eukaryota; Metazoa; Chordata; Craniata; Vertebrata; Euteleostomi; Testudines + Archosauria group; Archosauria; Dinosauria; Saurischia; Theropoda; Coelurosauria; Aves; Neognathae; Galloanserae; Galliformes; Phasianidae; Phasianinae; Gallus`VLDLR_CHICK^VLDLR_CHICK^Q:22-140,H:166-287^47.58…	W5N449_LEPOC^W5N449_LEPOC^Q:1-140,H:1-140^65.71%ID^E:1e-57^SubName: Full=Uncharacterized protein {ECO:0000313|Ensembl:ENSLOCP00000015408};^Eukaryota; Metazoa; Chordata; Craniata; Vertebrata; Euteleostomi; Actinopterygii; Neopterygii; Holostei; Semionotiformes; Lepisosteidae; Lepisosteus`W5N449_LEPOC^W5N449_LEPOC^Q:21-140,H:142-264^46.4%ID^E:3e-24^SubName: Full=Uncharacterized protein {ECO:0000313…	PF00057.13^Ldl_recept_a^Low-density lipoprotein receptor domain class A^27-62^E:2.4e-14`PF00057.13^Ldl_recept_a^Low-density lipoprotein receptor domain class A^65-103^E:4e-12`PF00057.13^Ldl_recept_a^Low-density lipoprotein receptor domain class A^107-140^E:1.9e-09	sigP:1^23^0.76^YES	.	.	GO:0005905^cellular_component^coated pit`GO:0016021^cellular_component^integral component of membrane`GO:0034361^cellular_component^very-low-density lipoprotein particle`GO:0034185^molecular_function^apolipoprotein binding`GO:0005509^molecular_function^calcium ion binding`GO:0030228^molecular_function^lipoprotein particle receptor activity`GO:0008203^biological_process^cholesterol metabolic proce…	GO:0005515^molecular_function^protein binding
TR1280|c0_g2	TR1280|c0_g2_i1	VLDLR_CHICK^VLDLR_CHICK^Q:153-539,H:44-172^73.64%ID^E:4e-37^RecName: Full=Very low-density lipoprotein receptor;^Eukaryota; Metazoa; Chordata; Craniata; Vertebrata; Euteleostomi; Testudines + Archosauria group; Archosauria; Dinosauria; Saurischia; Theropoda; Coelurosauria; Aves; Neognathae; Galloanserae; Galliformes; Phasianidae; Phasianinae; Gallus`VLDLR_CHICK^VLDLR_CHICK^Q:168-473,H:170-274^45.…	W5N449_LEPOC^W5N449_LEPOC^Q:93-539,H:1-149^65.77%ID^E:2e-40^SubName: Full=Uncharacterized protein {ECO:0000313|Ensembl:ENSLOCP00000015408};^Eukaryota; Metazoa; Chordata; Craniata; Vertebrata; Euteleostomi; Actinopterygii; Neopterygii; Holostei; Semionotiformes; Lepisosteidae; Lepisosteus`W5N449_LEPOC^W5N449_LEPOC^Q:153-473,H:142-251^43.75%ID^E:2e-08^SubName: Full=Uncharacterized protein {ECO:0000…	TR1280|c0_g2_i1|m.422	93-539[+]	VLDLR_CHICK^VLDLR_CHICK^Q:21-149,H:44-172^73.64%ID^E:4e-60^RecName: Full=Very low-density lipoprotein receptor;^Eukaryota; Metazoa; Chordata; Craniata; Vertebrata; Euteleostomi; Testudines + Archosauria group; Archosauria; Dinosauria; Saurischia; Theropoda; Coelurosauria; Aves; Neognathae; Galloanserae; Galliformes; Phasianidae; Phasianinae; Gallus`VLDLR_CHICK^VLDLR_CHICK^Q:22-149,H:166-296^48.12…	W5N449_LEPOC^W5N449_LEPOC^Q:1-149,H:1-149^65.77%ID^E:9e-62^SubName: Full=Uncharacterized protein {ECO:0000313|Ensembl:ENSLOCP00000015408};^Eukaryota; Metazoa; Chordata; Craniata; Vertebrata; Euteleostomi; Actinopterygii; Neopterygii; Holostei; Semionotiformes; Lepisosteidae; Lepisosteus`W5N449_LEPOC^W5N449_LEPOC^Q:21-149,H:142-273^47.01%ID^E:4e-27^SubName: Full=Uncharacterized protein {ECO:000031…	PF00057.13^Ldl_recept_a^Low-density lipoprotein receptor domain class A^27-62^E:2.7e-14`PF00057.13^Ldl_recept_a^Low-density lipoprotein receptor domain class A^65-103^E:4.4e-12`PF00057.13^Ldl_recept_a^Low-density lipoprotein receptor domain class A^107-144^E:2.3e-11	sigP:1^23^0.76^YES	.	.	GO:0005905^cellular_component^coated pit`GO:0016021^cellular_component^integral component of membrane`GO:0034361^cellular_component^very-low-density lipoprotein particle`GO:0034185^molecular_function^apolipoprotein binding`GO:0005509^molecular_function^calcium ion binding`GO:0030228^molecular_function^lipoprotein particle receptor activity`GO:0008203^biological_process^cholesterol metabolic proce…	GO:0005515^molecular_function^protein binding
TR1285|c0_g1	TR1285|c0_g1_i1	.	.	TR1285|c0_g1_i1|m.425	2-226[+]	.	.	.	.	ExpAA=17.87^PredHel=1^Topology=o38-60i	.	.	.
TR1289|c0_g1	TR1289|c0_g1_i1	CSKP_MOUSE^CSKP_MOUSE^Q:569-6,H:590-777^97.34%ID^E:2e-117^RecName: Full=Peripheral plasma membrane protein CASK;^Eukaryota; Metazoa; Chordata; Craniata; Vertebrata; Euteleostomi; Mammalia; Eutheria; Euarchontoglires; Glires; Rodentia; Sciurognathi; Muroidea; Muridae; Murinae; Mus; Mus	L5ML73_MYODS^L5ML73_MYODS^Q:569-6,H:492-679^97.34%ID^E:2e-116^SubName: Full=Peripheral plasma membrane protein CASK {ECO:0000313|EMBL:ELK38528.1};^Eukaryota; Metazoa; Chordata; Craniata; Vertebrata; Euteleostomi; Mammalia; Eutheria; Laurasiatheria; Chiroptera; Microchiroptera; Vespertilionidae; Myotis	.	.	.	.	.	.	.	COG0515^Serine Threonine protein kinase	GO:0005604^cellular_component^basement membrane`GO:0016323^cellular_component^basolateral plasma membrane`GO:0005911^cellular_component^cell-cell junction`GO:0005737^cellular_component^cytoplasm`GO:0005829^cellular_component^cytosol`GO:0016020^cellular_component^membrane`GO:0005652^cellular_component^nuclear lamina`GO:0016363^cellular_component^nuclear matrix`GO:0005730^cellular_component^nucleol…	.
TR1289|c0_g2	TR1289|c0_g2_i1	CSKP_MOUSE^CSKP_MOUSE^Q:410-6,H:643-777^98.52%ID^E:1e-78^RecName: Full=Peripheral plasma membrane protein CASK;^Eukaryota; Metazoa; Chordata; Craniata; Vertebrata; Euteleostomi; Mammalia; Eutheria; Euarchontoglires; Glires; Rodentia; Sciurognathi; Muroidea; Muridae; Murinae; Mus; Mus	F6Y9I5_MOUSE^F6Y9I5_MOUSE^Q:410-6,H:85-219^98.52%ID^E:3e-82^SubName: Full=Peripheral plasma membrane protein CASK {ECO:0000313|Ensembl:ENSMUSP00000117862};^Eukaryota; Metazoa; Chordata; Craniata; Vertebrata; Euteleostomi; Mammalia; Eutheria; Euarchontoglires; Glires; Rodentia; Sciurognathi; Muroidea; Muridae; Murinae; Mus; Mus	.	.	.	.	.	.	.	COG0515^Serine Threonine protein kinase	GO:0005604^cellular_component^basement membrane`GO:0016323^cellular_component^basolateral plasma membrane`GO:0005911^cellular_component^cell-cell junction`GO:0005737^cellular_component^cytoplasm`GO:0005829^cellular_component^cytosol`GO:0016020^cellular_component^membrane`GO:0005652^cellular_component^nuclear lamina`GO:0016363^cellular_component^nuclear matrix`GO:0005730^cellular_component^nucleol…	.
TR1300|c0_g1	TR1300|c0_g1_i1	RUSC1_HUMAN^RUSC1_HUMAN^Q:3-353,H:501-617^62.39%ID^E:5e-33^RecName: Full=RUN and SH3 domain-containing protein 1;^Eukaryota; Metazoa; Chordata; Craniata; Vertebrata; Euteleostomi; Mammalia; Eutheria; Euarchontoglires; Primates; Haplorrhini; Catarrhini; Hominidae; Homo	H3AQ66_LATCH^H3AQ66_LATCH^Q:3-380,H:400-525^69.05%ID^E:9e-41^SubName: Full=Uncharacterized protein {ECO:0000313|Ensembl:ENSLACP00000011787};^Eukaryota; Metazoa; Chordata; Craniata; Vertebrata; Euteleostomi; Coelacanthiformes; Coelacanthidae; Latimeria	TR1300|c0_g1_i1|m.436	3-380[+]	RUSC1_HUMAN^RUSC1_HUMAN^Q:1-117,H:501-617^62.39%ID^E:3e-41^RecName: Full=RUN and SH3 domain-containing protein 1;^Eukaryota; Metazoa; Chordata; Craniata; Vertebrata; Euteleostomi; Mammalia; Eutheria; Euarchontoglires; Primates; Haplorrhini; Catarrhini; Hominidae; Homo	H3AQ66_LATCH^H3AQ66_LATCH^Q:1-126,H:400-525^69.05%ID^E:2e-52^SubName: Full=Uncharacterized protein {ECO:0000313|Ensembl:ENSLACP00000011787};^Eukaryota; Metazoa; Chordata; Craniata; Vertebrata; Euteleostomi; Coelacanthiformes; Coelacanthidae; Latimeria	PF02759.14^RUN^RUN domain^31-126^E:9.4e-16	.	.	NOG47427^	GO:0030054^cellular_component^cell junction`GO:0005737^cellular_component^cytoplasm`GO:0016023^cellular_component^cytoplasmic membrane-bounded vesicle`GO:0031410^cellular_component^cytoplasmic vesicle`GO:0005769^cellular_component^early endosome`GO:0005794^cellular_component^Golgi apparatus`GO:0005874^cellular_component^microtubule`GO:0015630^cellular_component^microtubule cytoskeleton`GO:0005634…	.
TR1302|c0_g1	TR1302|c0_g1_i1	HARB1_RAT^HARB1_RAT^Q:400-1395,H:21-343^26.02%ID^E:2e-21^RecName: Full=Putative nuclease HARBI1;^Eukaryota; Metazoa; Chordata; Craniata; Vertebrata; Euteleostomi; Mammalia; Eutheria; Euarchontoglires; Glires; Rodentia; Sciurognathi; Muroidea; Muridae; Murinae; Rattus	V9KTY0_CALMI^V9KTY0_CALMI^Q:151-1425,H:1-425^88.71%ID^E:0^SubName: Full=Putative nuclease HARBI1-like protein {ECO:0000313|EMBL:AFP01698.1};^Eukaryota; Metazoa; Chordata; Craniata; Vertebrata; Chondrichthyes; Holocephali; Chimaeriformes; Callorhinchidae; Callorhinchus	TR1302|c0_g1_i1|m.440	151-1428[+]	HARB1_RAT^HARB1_RAT^Q:84-415,H:21-343^26.02%ID^E:5e-22^RecName: Full=Putative nuclease HARBI1;^Eukaryota; Metazoa; Chordata; Craniata; Vertebrata; Euteleostomi; Mammalia; Eutheria; Euarchontoglires; Glires; Rodentia; Sciurognathi; Muroidea; Muridae; Murinae; Rattus	V9KTY0_CALMI^V9KTY0_CALMI^Q:1-425,H:1-425^88.71%ID^E:0^SubName: Full=Putative nuclease HARBI1-like protein {ECO:0000313|EMBL:AFP01698.1};^Eukaryota; Metazoa; Chordata; Craniata; Vertebrata; Chondrichthyes; Holocephali; Chimaeriformes; Callorhinchidae; Callorhinchus	PF13613.1^HTH_Tnp_4^Helix-turn-helix of DDE superfamily endonuclease^125-169^E:4.5e-07`PF04827.9^Plant_tran^Plant transposon protein^178-372^E:1.6e-10`PF13359.1^DDE_Tnp_4^DDE superfamily endonuclease^207-370^E:1.8e-31	sigP:1^22^0.7^YES	.	NOG137666^	GO:0005813^cellular_component^centrosome`GO:0005737^cellular_component^cytoplasm`GO:0005634^cellular_component^nucleus`GO:0046872^molecular_function^metal ion binding`GO:0004518^molecular_function^nuclease activity	GO:0016788^molecular_function^hydrolase activity, acting on ester bonds
TR1307|c0_g1	TR1307|c0_g1_i1	ANK1_MOUSE^ANK1_MOUSE^Q:2-505,H:735-890^54.34%ID^E:2e-46^RecName: Full=Ankyrin-1;^Eukaryota; Metazoa; Chordata; Craniata; Vertebrata; Euteleostomi; Mammalia; Eutheria; Euarchontoglires; Glires; Rodentia; Sciurognathi; Muroidea; Muridae; Murinae; Mus; Mus	V9KB95_CALMI^V9KB95_CALMI^Q:2-505,H:750-923^72.99%ID^E:1e-67^SubName: Full=Ankyrin-1 {ECO:0000313|EMBL:AFO95007.1};^Eukaryota; Metazoa; Chordata; Craniata; Vertebrata; Chondrichthyes; Holocephali; Chimaeriformes; Callorhinchidae; Callorhinchus	TR1307|c0_g1_i1|m.443	2-505[+]	ANK1_HUMAN^ANK1_HUMAN^Q:1-168,H:739-894^57.23%ID^E:3e-48^RecName: Full=Ankyrin-1;^Eukaryota; Metazoa; Chordata; Craniata; Vertebrata; Euteleostomi; Mammalia; Eutheria; Euarchontoglires; Primates; Haplorrhini; Catarrhini; Hominidae; Homo	V9KB95_CALMI^V9KB95_CALMI^Q:1-168,H:750-923^72.99%ID^E:5e-75^SubName: Full=Ankyrin-1 {ECO:0000313|EMBL:AFO95007.1};^Eukaryota; Metazoa; Chordata; Craniata; Vertebrata; Chondrichthyes; Holocephali; Chimaeriformes; Callorhinchidae; Callorhinchus	PF12796.2^Ank_2^Ankyrin repeats (3 copies)^1-47^E:3e-08`PF00023.25^Ank^Ankyrin repeat^1-26^E:2.1e-06`PF13637.1^Ank_4^Ankyrin repeats (many copies)^1-36^E:3e-07`PF13857.1^Ank_5^Ankyrin repeats (many copies)^1-36^E:1.8e-06`PF13606.1^Ank_3^Ankyrin repeat^1-23^E:0.00035	.	.	COG0666^Ankyrin Repeat	GO:0030673^cellular_component^axolemma`GO:0016323^cellular_component^basolateral plasma membrane`GO:0030863^cellular_component^cortical cytoskeleton`GO:0005856^cellular_component^cytoskeleton`GO:0005829^cellular_component^cytosol`GO:0031430^cellular_component^M band`GO:0005634^cellular_component^nucleus`GO:0005886^cellular_component^plasma membrane`GO:0045211^cellular_component^postsynaptic membr…	GO:0005515^molecular_function^protein binding
TR1310|c0_g1	TR1310|c0_g1_i1	LRIQ4_MOUSE^LRIQ4_MOUSE^Q:5-589,H:233-427^46.94%ID^E:2e-41^RecName: Full=Leucine-rich repeat and IQ domain-containing protein 4;^Eukaryota; Metazoa; Chordata; Craniata; Vertebrata; Euteleostomi; Mammalia; Eutheria; Euarchontoglires; Glires; Rodentia; Sciurognathi; Muroidea; Muridae; Murinae; Mus; Mus`LRIQ4_MOUSE^LRIQ4_MOUSE^Q:14-562,H:73-280^29.33%ID^E:6e-11^RecName: Full=Leucine-rich repeat and …	V9KWL1_CALMI^V9KWL1_CALMI^Q:5-589,H:222-416^61.03%ID^E:3e-62^SubName: Full=Leucine-rich repeat and IQ domain-containing protein 4-like protein {ECO:0000313|EMBL:AFP03000.1};^Eukaryota; Metazoa; Chordata; Craniata; Vertebrata; Chondrichthyes; Holocephali; Chimaeriformes; Callorhinchidae; Callorhinchus	TR1310|c0_g1_i1|m.444	2-589[+]	LRIQ4_HUMAN^LRIQ4_HUMAN^Q:2-196,H:197-391^47.26%ID^E:2e-46^RecName: Full=Leucine-rich repeat and IQ domain-containing protein 4;^Eukaryota; Metazoa; Chordata; Craniata; Vertebrata; Euteleostomi; Mammalia; Eutheria; Euarchontoglires; Primates; Haplorrhini; Catarrhini; Hominidae; Homo`LRIQ4_HUMAN^LRIQ4_HUMAN^Q:5-187,H:37-221^30%ID^E:4e-13^RecName: Full=Leucine-rich repeat and IQ domain-containing p…	V9KWL1_CALMI^V9KWL1_CALMI^Q:2-196,H:222-416^61.03%ID^E:2e-69^SubName: Full=Leucine-rich repeat and IQ domain-containing protein 4-like protein {ECO:0000313|EMBL:AFP03000.1};^Eukaryota; Metazoa; Chordata; Craniata; Vertebrata; Chondrichthyes; Holocephali; Chimaeriformes; Callorhinchidae; Callorhinchus`V9KWL1_CALMI^V9KWL1_CALMI^Q:8-182,H:87-264^31.46%ID^E:4e-09^SubName: Full=Leucine-rich repeat and…	PF13516.1^LRR_6^Leucine Rich repeat^15-30^E:0.73`PF13504.1^LRR_7^Leucine rich repeat^16-32^E:1.3`PF12799.2^LRR_4^Leucine Rich repeats (2 copies)^17-51^E:5.9e-07`PF00560.28^LRR_1^Leucine Rich Repeat^17-38^E:0.0014`PF13504.1^LRR_7^Leucine rich repeat^40-52^E:140`PF13855.1^LRR_8^Leucine rich repeat^61-120^E:3.2e-10`PF13504.1^LRR_7^Leucine rich repeat^61-77^E:0.2`PF13504.1^LRR_7^Leucine rich repeat^8…	.	.	COG4886^leucine Rich Repeat	.	GO:0005515^molecular_function^protein binding
TR1310|c0_g2	TR1310|c0_g2_i1	LRIQ4_HUMAN^LRIQ4_HUMAN^Q:5-376,H:269-391^52.42%ID^E:7e-33^RecName: Full=Leucine-rich repeat and IQ domain-containing protein 4;^Eukaryota; Metazoa; Chordata; Craniata; Vertebrata; Euteleostomi; Mammalia; Eutheria; Euarchontoglires; Primates; Haplorrhini; Catarrhini; Hominidae; Homo`LRIQ4_HUMAN^LRIQ4_HUMAN^Q:5-349,H:130-244^28.7%ID^E:9e-08^RecName: Full=Leucine-rich repeat and IQ domain-containin…	V9KWL1_CALMI^V9KWL1_CALMI^Q:11-376,H:295-416^64.75%ID^E:4e-45^SubName: Full=Leucine-rich repeat and IQ domain-containing protein 4-like protein {ECO:0000313|EMBL:AFP03000.1};^Eukaryota; Metazoa; Chordata; Craniata; Vertebrata; Chondrichthyes; Holocephali; Chimaeriformes; Callorhinchidae; Callorhinchus`V9KWL1_CALMI^V9KWL1_CALMI^Q:47-376,H:97-206^39.82%ID^E:7e-06^SubName: Full=Leucine-rich repeat a…	TR1310|c0_g2_i1|m.445	2-376[+]	LRIQ4_HUMAN^LRIQ4_HUMAN^Q:2-125,H:269-391^52.42%ID^E:6e-33^RecName: Full=Leucine-rich repeat and IQ domain-containing protein 4;^Eukaryota; Metazoa; Chordata; Craniata; Vertebrata; Euteleostomi; Mammalia; Eutheria; Euarchontoglires; Primates; Haplorrhini; Catarrhini; Hominidae; Homo`LRIQ4_HUMAN^LRIQ4_HUMAN^Q:2-116,H:130-244^28.7%ID^E:8e-08^RecName: Full=Leucine-rich repeat and IQ domain-containin…	V9KWL1_CALMI^V9KWL1_CALMI^Q:4-125,H:295-416^64.75%ID^E:4e-45^SubName: Full=Leucine-rich repeat and IQ domain-containing protein 4-like protein {ECO:0000313|EMBL:AFP03000.1};^Eukaryota; Metazoa; Chordata; Craniata; Vertebrata; Chondrichthyes; Holocephali; Chimaeriformes; Callorhinchidae; Callorhinchus`V9KWL1_CALMI^V9KWL1_CALMI^Q:16-125,H:97-206^39.82%ID^E:6e-06^SubName: Full=Leucine-rich repeat an…	PF13855.1^LRR_8^Leucine rich repeat^3-49^E:7.8e-07`PF13504.1^LRR_7^Leucine rich repeat^16-29^E:190`PF00560.28^LRR_1^Leucine Rich Repeat^39-58^E:0.29`PF13855.1^LRR_8^Leucine rich repeat^40-95^E:1.1e-07`PF13504.1^LRR_7^Leucine rich repeat^40-53^E:13`PF12799.2^LRR_4^Leucine Rich repeats (2 copies)^62-96^E:1.9e-09`PF13504.1^LRR_7^Leucine rich repeat^62-74^E:200`PF13504.1^LRR_7^Leucine rich repeat^83-…	.	.	COG4886^leucine Rich Repeat	.	GO:0005515^molecular_function^protein binding
TR1312|c0_g1	TR1312|c0_g1_i1	NOP58_HUMAN^NOP58_HUMAN^Q:64-1383,H:1-439^80.68%ID^E:0^RecName: Full=Nucleolar protein 58;^Eukaryota; Metazoa; Chordata; Craniata; Vertebrata; Euteleostomi; Mammalia; Eutheria; Euarchontoglires; Primates; Haplorrhini; Catarrhini; Hominidae; Homo	V9KN00_CALMI^V9KN00_CALMI^Q:64-1386,H:1-441^90.02%ID^E:0^SubName: Full=NOP58 ribonucleoprotein-like protein {ECO:0000313|EMBL:AFO99389.1};^Eukaryota; Metazoa; Chordata; Craniata; Vertebrata; Chondrichthyes; Holocephali; Chimaeriformes; Callorhinchidae; Callorhinchus	TR1312|c0_g1_i1|m.447	1-1656[+]	NOP58_MACFA^NOP58_MACFA^Q:22-475,H:1-453^80.18%ID^E:0^RecName: Full=Nucleolar protein 58;^Eukaryota; Metazoa; Chordata; Craniata; Vertebrata; Euteleostomi; Mammalia; Eutheria; Euarchontoglires; Primates; Haplorrhini; Catarrhini; Cercopithecidae; Cercopithecinae; Macaca	H3B4S4_LATCH^H3B4S4_LATCH^Q:22-467,H:1-446^87.67%ID^E:0^SubName: Full=Uncharacterized protein {ECO:0000313|Ensembl:ENSLACP00000016895};^Eukaryota; Metazoa; Chordata; Craniata; Vertebrata; Euteleostomi; Coelacanthiformes; Coelacanthidae; Latimeria	PF08156.8^NOP5NT^NOP5NT (NUC127) domain^22-87^E:1.5e-23`PF08060.8^NOSIC^NOSIC (NUC001) domain^183-235^E:2.2e-26`PF01798.13^Nop^Putative snoRNA binding domain^276-423^E:1.9e-62	.	ExpAA=20.74^PredHel=1^Topology=i13-35o	.	GO:0005730^cellular_component^nucleolus`GO:0005654^cellular_component^nucleoplasm`GO:0030529^cellular_component^ribonucleoprotein complex`GO:0042254^biological_process^ribosome biogenesis	.
TR1320|c0_g1	TR1320|c0_g1_i1	CLUS_COTJA^CLUS_COTJA^Q:329-1591,H:22-451^39.5%ID^E:1e-100^RecName: Full=Clusterin;^Eukaryota; Metazoa; Chordata; Craniata; Vertebrata; Euteleostomi; Testudines + Archosauria group; Archosauria; Dinosauria; Saurischia; Theropoda; Coelurosauria; Aves; Neognathae; Galloanserae; Galliformes; Phasianidae; Perdicinae; Coturnix	D2KBA8_9CHON^D2KBA8_9CHON^Q:272-1627,H:3-452^78.98%ID^E:0^RecName: Full=Clusterin {ECO:0000256|RuleBase:RU000629};^Eukaryota; Metazoa; Chordata; Craniata; Vertebrata; Chondrichthyes; Elasmobranchii; Galeomorphii; Galeoidea; Orectolobiformes; Hemiscylliidae; Chiloscyllium	TR1320|c0_g1_i1|m.452	263-1630[+]	CLUS_COTJA^CLUS_COTJA^Q:23-443,H:22-451^40.41%ID^E:3e-105^RecName: Full=Clusterin;^Eukaryota; Metazoa; Chordata; Craniata; Vertebrata; Euteleostomi; Testudines + Archosauria group; Archosauria; Dinosauria; Saurischia; Theropoda; Coelurosauria; Aves; Neognathae; Galloanserae; Galliformes; Phasianidae; Perdicinae; Coturnix	D2KBA8_9CHON^D2KBA8_9CHON^Q:4-455,H:3-452^78.98%ID^E:0^RecName: Full=Clusterin {ECO:0000256|RuleBase:RU000629};^Eukaryota; Metazoa; Chordata; Craniata; Vertebrata; Chondrichthyes; Elasmobranchii; Galeomorphii; Galeoidea; Orectolobiformes; Hemiscylliidae; Chiloscyllium	PF01093.12^Clusterin^Clusterin^26-440^E:9.7e-119	sigP:1^21^0.79^YES	.	.	GO:0042583^cellular_component^chromaffin granule`GO:0005829^cellular_component^cytosol`GO:0005783^cellular_component^endoplasmic reticulum`GO:0005576^cellular_component^extracellular region`GO:0031966^cellular_component^mitochondrial membrane`GO:0005634^cellular_component^nucleus`GO:0008219^biological_process^cell death	GO:0008219^biological_process^cell death
TR1324|c0_g1	TR1324|c0_g1_i1	DX39B_RAT^DX39B_RAT^Q:162-1346,H:34-428^94.18%ID^E:0^RecName: Full=Spliceosome RNA helicase Ddx39b;^Eukaryota; Metazoa; Chordata; Craniata; Vertebrata; Euteleostomi; Mammalia; Eutheria; Euarchontoglires; Glires; Rodentia; Sciurognathi; Muroidea; Muridae; Murinae; Rattus	M3XVC1_MUSPF^M3XVC1_MUSPF^Q:162-1346,H:33-427^94.94%ID^E:0^SubName: Full=Uncharacterized protein {ECO:0000313|Ensembl:ENSMPUP00000003021};^Eukaryota; Metazoa; Chordata; Craniata; Vertebrata; Euteleostomi; Mammalia; Eutheria; Laurasiatheria; Carnivora; Caniformia; Mustelidae; Mustelinae; Mustela	TR1324|c0_g1_i1|m.457	3-1349[+]	DX39B_PONAB^DX39B_PONAB^Q:22-448,H:1-428^92.31%ID^E:0^RecName: Full=Spliceosome RNA helicase DDX39B;^Eukaryota; Metazoa; Chordata; Craniata; Vertebrata; Euteleostomi; Mammalia; Eutheria; Euarchontoglires; Primates; Haplorrhini; Catarrhini; Hominidae; Pongo	D2I4B7_AILME^D2I4B7_AILME^Q:22-445,H:1-425^91.76%ID^E:0^SubName: Full=Putative uncharacterized protein {ECO:0000313|EMBL:EFB18180.1};^Eukaryota; Metazoa; Chordata; Craniata; Vertebrata; Euteleostomi; Mammalia; Eutheria; Laurasiatheria; Carnivora; Caniformia; Ursidae; Ailuropoda	PF00270.24^DEAD^DEAD/DEAH box helicase^90-255^E:2e-38`PF00271.26^Helicase_C^Helicase conserved C-terminal domain^326-402^E:2.1e-21	.	.	.	GO:0005737^cellular_component^cytoplasm`GO:0016607^cellular_component^nuclear speck`GO:0005681^cellular_component^spliceosomal complex`GO:0000346^cellular_component^transcription export complex`GO:0005687^cellular_component^U4 snRNP`GO:0005688^cellular_component^U6 snRNP`GO:0005524^molecular_function^ATP binding`GO:0004004^molecular_function^ATP-dependent RNA helicase activity`GO:0044822^molecula…	GO:0003676^molecular_function^nucleic acid binding`GO:0005524^molecular_function^ATP binding
TR1330|c0_g1	TR1330|c0_g1_i1	HBP1_HUMAN^HBP1_HUMAN^Q:78-1643,H:1-514^66.35%ID^E:0^RecName: Full=HMG box-containing protein 1;^Eukaryota; Metazoa; Chordata; Craniata; Vertebrata; Euteleostomi; Mammalia; Eutheria; Euarchontoglires; Primates; Haplorrhini; Catarrhini; Hominidae; Homo	V9KGA3_CALMI^V9KGA3_CALMI^Q:39-1643,H:1-528^79.33%ID^E:0^SubName: Full=HMG box-containing protein 1 {ECO:0000313|EMBL:AFO96911.1};^Eukaryota; Metazoa; Chordata; Craniata; Vertebrata; Chondrichthyes; Holocephali; Chimaeriformes; Callorhinchidae; Callorhinchus	TR1330|c0_g1_i1|m.459	3-1646[+]	HBP1_HUMAN^HBP1_HUMAN^Q:26-547,H:1-514^67.11%ID^E:0^RecName: Full=HMG box-containing protein 1;^Eukaryota; Metazoa; Chordata; Craniata; Vertebrata; Euteleostomi; Mammalia; Eutheria; Euarchontoglires; Primates; Haplorrhini; Catarrhini; Hominidae; Homo	V9KGA3_CALMI^V9KGA3_CALMI^Q:13-547,H:1-528^80.45%ID^E:0^SubName: Full=HMG box-containing protein 1 {ECO:0000313|EMBL:AFO96911.1};^Eukaryota; Metazoa; Chordata; Craniata; Vertebrata; Chondrichthyes; Holocephali; Chimaeriformes; Callorhinchidae; Callorhinchus	PF08517.7^AXH^Ataxin-1 and HBP1 module (AXH)^241-368^E:4.1e-40`PF09011.5^HMG_box_2^HMG-box domain^466-529^E:3.1e-07`PF00505.14^HMG_box^HMG (high mobility group) box^468-532^E:1.5e-14	.	.	NOG149693^	GO:0005634^cellular_component^nucleus`GO:0003677^molecular_function^DNA binding`GO:0003723^molecular_function^RNA binding`GO:0007050^biological_process^cell cycle arrest`GO:0043268^biological_process^positive regulation of potassium ion transport`GO:0006355^biological_process^regulation of transcription, DNA-templated`GO:0006351^biological_process^transcription, DNA-templated`GO:0016055^biologica…	GO:0003723^molecular_function^RNA binding`GO:0005515^molecular_function^protein binding
TR1338|c0_g1	TR1338|c0_g1_i1	ZDH24_HUMAN^ZDH24_HUMAN^Q:46-300,H:72-156^56.47%ID^E:3e-27^RecName: Full=Probable palmitoyltransferase ZDHHC24;^Eukaryota; Metazoa; Chordata; Craniata; Vertebrata; Euteleostomi; Mammalia; Eutheria; Euarchontoglires; Primates; Haplorrhini; Catarrhini; Hominidae; Homo	F1QGD2_DANRE^F1QGD2_DANRE^Q:10-306,H:68-166^69.7%ID^E:8e-45^RecName: Full=Palmitoyltransferase {ECO:0000256|RuleBase:RU079119};^Eukaryota; Metazoa; Chordata; Craniata; Vertebrata; Euteleostomi; Actinopterygii; Neopterygii; Teleostei; Ostariophysi; Cypriniformes; Cyprinidae; Danio	.	.	.	.	.	.	.	COG5273^Zinc finger, DHHC-type containing	GO:0016021^cellular_component^integral component of membrane`GO:0019706^molecular_function^protein-cysteine S-palmitoyltransferase activity`GO:0008270^molecular_function^zinc ion binding	.
TR1341|c1_g1	TR1341|c1_g1_i1	.	A0A091QQS4_9GRUI^A0A091QQS4_9GRUI^Q:205-2,H:77-139^45.59%ID^E:2e-10^SubName: Full=Uncharacterized protein {ECO:0000313|EMBL:KFQ29543.1};^Eukaryota; Metazoa; Chordata; Craniata; Vertebrata; Euteleostomi; Testudines + Archosauria group; Archosauria; Dinosauria; Saurischia; Theropoda; Coelurosauria; Aves; Neognathae; Gruiformes; Mesitornithidae; Mesitornis	.	.	.	.	.	.	.	.	.	.
TR1344|c0_g1	TR1344|c0_g1_i1	.	V9KFP7_CALMI^V9KFP7_CALMI^Q:247-80,H:146-203^58.62%ID^E:1e-06^SubName: Full=Abhydrolase domain-containing 10 {ECO:0000313|EMBL:AFO96698.1};^Eukaryota; Metazoa; Chordata; Craniata; Vertebrata; Chondrichthyes; Holocephali; Chimaeriformes; Callorhinchidae; Callorhinchus	.	.	.	.	.	.	.	.	.	.
TR1352|c0_g1	TR1352|c0_g1_i1	.	.	TR1352|c0_g1_i1|m.473	1-342[+]	.	.	.	sigP:1^24^0.592^YES	.	.	.	.
TR1352|c0_g2	TR1352|c0_g2_i1	.	.	TR1352|c0_g2_i1|m.474	1-360[+]	.	.	.	sigP:1^24^0.592^YES	.	.	.	.
TR1354|c0_g1	TR1354|c0_g1_i1	ECT2_MOUSE^ECT2_MOUSE^Q:3-368,H:301-422^79.67%ID^E:6e-48^RecName: Full=Protein ECT2;^Eukaryota; Metazoa; Chordata; Craniata; Vertebrata; Euteleostomi; Mammalia; Eutheria; Euarchontoglires; Glires; Rodentia; Sciurognathi; Muroidea; Muridae; Murinae; Mus; Mus	V9KF06_CALMI^V9KF06_CALMI^Q:3-368,H:254-375^87.7%ID^E:1e-53^SubName: Full=Protein ECT2 {ECO:0000313|EMBL:AFO96399.1};^Eukaryota; Metazoa; Chordata; Craniata; Vertebrata; Chondrichthyes; Holocephali; Chimaeriformes; Callorhinchidae; Callorhinchus	TR1354|c0_g1_i1|m.475	3-368[+]	ECT2_MOUSE^ECT2_MOUSE^Q:1-122,H:301-422^79.67%ID^E:3e-60^RecName: Full=Protein ECT2;^Eukaryota; Metazoa; Chordata; Craniata; Vertebrata; Euteleostomi; Mammalia; Eutheria; Euarchontoglires; Glires; Rodentia; Sciurognathi; Muroidea; Muridae; Murinae; Mus; Mus	V9KF06_CALMI^V9KF06_CALMI^Q:1-122,H:254-375^87.7%ID^E:1e-66^SubName: Full=Protein ECT2 {ECO:0000313|EMBL:AFO96399.1};^Eukaryota; Metazoa; Chordata; Craniata; Vertebrata; Chondrichthyes; Holocephali; Chimaeriformes; Callorhinchidae; Callorhinchus	.	.	.	COG5422^Rho guanine nucleotide exchange factor (GEF)	GO:0005911^cellular_component^cell-cell junction`GO:0097149^cellular_component^centralspindlin complex`GO:0032154^cellular_component^cleavage furrow`GO:0005737^cellular_component^cytoplasm`GO:0030496^cellular_component^midbody`GO:0072686^cellular_component^mitotic spindle`GO:0005634^cellular_component^nucleus`GO:0005923^cellular_component^tight junction`GO:0005096^molecular_function^GTPase activa…	.
TR1380|c0_g1	TR1380|c0_g1_i1	APOO_HUMAN^APOO_HUMAN^Q:159-641,H:28-187^44.72%ID^E:6e-35^RecName: Full=Apolipoprotein O;^Eukaryota; Metazoa; Chordata; Craniata; Vertebrata; Euteleostomi; Mammalia; Eutheria; Euarchontoglires; Primates; Haplorrhini; Catarrhini; Hominidae; Homo	K4GDL2_CALMI^K4GDL2_CALMI^Q:99-689,H:7-204^61.81%ID^E:4e-65^SubName: Full=Apolipoprotein O-like protein {ECO:0000313|EMBL:AFM90916.1};^Eukaryota; Metazoa; Chordata; Craniata; Vertebrata; Chondrichthyes; Holocephali; Chimaeriformes; Callorhinchidae; Callorhinchus	TR1380|c0_g1_i1|m.484	3-719[+]	APOO_HUMAN^APOO_HUMAN^Q:53-213,H:28-187^47.83%ID^E:3e-45^RecName: Full=Apolipoprotein O;^Eukaryota; Metazoa; Chordata; Craniata; Vertebrata; Euteleostomi; Mammalia; Eutheria; Euarchontoglires; Primates; Haplorrhini; Catarrhini; Hominidae; Homo	K4GDL2_CALMI^K4GDL2_CALMI^Q:33-238,H:7-213^60.58%ID^E:1e-79^SubName: Full=Apolipoprotein O-like protein {ECO:0000313|EMBL:AFM90916.1};^Eukaryota; Metazoa; Chordata; Craniata; Vertebrata; Chondrichthyes; Holocephali; Chimaeriformes; Callorhinchidae; Callorhinchus	PF09769.4^ApoO^Apolipoprotein O^53-200^E:2.5e-29	.	.	.	GO:0005615^cellular_component^extracellular space`GO:0034364^cellular_component^high-density lipoprotein particle`GO:0016021^cellular_component^integral component of membrane`GO:0034362^cellular_component^low-density lipoprotein particle`GO:0005739^cellular_component^mitochondrion`GO:0034361^cellular_component^very-low-density lipoprotein particle`GO:0006869^biological_process^lipid transport	.
TR1381|c0_g1	TR1381|c0_g1_i1	GBB1_XENLA^GBB1_XENLA^Q:1-369,H:218-340^100%ID^E:4e-76^RecName: Full=Guanine nucleotide-binding protein G(I)/G(S)/G(T) subunit beta-1;^Eukaryota; Metazoa; Chordata; Craniata; Vertebrata; Euteleostomi; Amphibia; Batrachia; Anura; Pipoidea; Pipidae; Xenopodinae; Xenopus; Xenopus	Q4SC83_TETNG^Q4SC83_TETNG^Q:1-369,H:174-296^100%ID^E:3e-75^SubName: Full=Chromosome undetermined SCAF14659, whole genome shotgun sequence {ECO:0000313|EMBL:CAG01749.1};^Eukaryota; Metazoa; Chordata; Craniata; Vertebrata; Euteleostomi; Actinopterygii; Neopterygii; Teleostei; Neoteleostei; Acanthomorphata; Eupercaria; Tetraodontiformes; Tetradontoidea; Tetraodontidae; Tetraodon	TR1381|c0_g1_i1|m.485	1-372[+]	GBB1_XENLA^GBB1_XENLA^Q:1-123,H:218-340^100%ID^E:3e-84^RecName: Full=Guanine nucleotide-binding protein G(I)/G(S)/G(T) subunit beta-1;^Eukaryota; Metazoa; Chordata; Craniata; Vertebrata; Euteleostomi; Amphibia; Batrachia; Anura; Pipoidea; Pipidae; Xenopodinae; Xenopus; Xenopus	Q4SC83_TETNG^Q4SC83_TETNG^Q:1-123,H:174-296^100%ID^E:2e-83^SubName: Full=Chromosome undetermined SCAF14659, whole genome shotgun sequence {ECO:0000313|EMBL:CAG01749.1};^Eukaryota; Metazoa; Chordata; Craniata; Vertebrata; Euteleostomi; Actinopterygii; Neopterygii; Teleostei; Neoteleostei; Acanthomorphata; Eupercaria; Tetraodontiformes; Tetradontoidea; Tetraodontidae; Tetraodon	PF00400.27^WD40^WD domain, G-beta repeat^1-37^E:2.5e-11`PF00400.27^WD40^WD domain, G-beta repeat^55-81^E:0.0003`PF00400.27^WD40^WD domain, G-beta repeat^90-123^E:1.3e-06	.	.	.	GO:0004871^molecular_function^signal transducer activity	GO:0005515^molecular_function^protein binding
TR1381|c0_g2	TR1381|c0_g2_i1	GBB1_XENLA^GBB1_XENLA^Q:1-369,H:218-340^100%ID^E:4e-76^RecName: Full=Guanine nucleotide-binding protein G(I)/G(S)/G(T) subunit beta-1;^Eukaryota; Metazoa; Chordata; Craniata; Vertebrata; Euteleostomi; Amphibia; Batrachia; Anura; Pipoidea; Pipidae; Xenopodinae; Xenopus; Xenopus	Q4SC83_TETNG^Q4SC83_TETNG^Q:1-369,H:174-296^100%ID^E:3e-75^SubName: Full=Chromosome undetermined SCAF14659, whole genome shotgun sequence {ECO:0000313|EMBL:CAG01749.1};^Eukaryota; Metazoa; Chordata; Craniata; Vertebrata; Euteleostomi; Actinopterygii; Neopterygii; Teleostei; Neoteleostei; Acanthomorphata; Eupercaria; Tetraodontiformes; Tetradontoidea; Tetraodontidae; Tetraodon	TR1381|c0_g2_i1|m.486	1-372[+]	GBB1_XENLA^GBB1_XENLA^Q:1-123,H:218-340^100%ID^E:3e-84^RecName: Full=Guanine nucleotide-binding protein G(I)/G(S)/G(T) subunit beta-1;^Eukaryota; Metazoa; Chordata; Craniata; Vertebrata; Euteleostomi; Amphibia; Batrachia; Anura; Pipoidea; Pipidae; Xenopodinae; Xenopus; Xenopus	Q4SC83_TETNG^Q4SC83_TETNG^Q:1-123,H:174-296^100%ID^E:2e-83^SubName: Full=Chromosome undetermined SCAF14659, whole genome shotgun sequence {ECO:0000313|EMBL:CAG01749.1};^Eukaryota; Metazoa; Chordata; Craniata; Vertebrata; Euteleostomi; Actinopterygii; Neopterygii; Teleostei; Neoteleostei; Acanthomorphata; Eupercaria; Tetraodontiformes; Tetradontoidea; Tetraodontidae; Tetraodon	PF00400.27^WD40^WD domain, G-beta repeat^1-37^E:2.5e-11`PF00400.27^WD40^WD domain, G-beta repeat^55-81^E:0.0003`PF00400.27^WD40^WD domain, G-beta repeat^90-123^E:1.3e-06	.	.	.	GO:0004871^molecular_function^signal transducer activity	GO:0005515^molecular_function^protein binding
TR1386|c0_g1	TR1386|c0_g1_i1	VEZF1_HUMAN^VEZF1_HUMAN^Q:24-314,H:1-90^35.58%ID^E:1e-07^RecName: Full=Vascular endothelial zinc finger 1;^Eukaryota; Metazoa; Chordata; Craniata; Vertebrata; Euteleostomi; Mammalia; Eutheria; Euarchontoglires; Primates; Haplorrhini; Catarrhini; Hominidae; Homo	Q8AXN2_XENLA^Q8AXN2_XENLA^Q:24-314,H:1-124^37.6%ID^E:4e-11^SubName: Full=Myc-associated zinc finger protein {ECO:0000313|EMBL:AAO13223.1};^Eukaryota; Metazoa; Chordata; Craniata; Vertebrata; Euteleostomi; Amphibia; Batrachia; Anura; Pipoidea; Pipidae; Xenopodinae; Xenopus; Xenopus	TR1386|c0_g1_i1|m.488	3-314[+]	VEZF1_HUMAN^VEZF1_HUMAN^Q:8-104,H:1-90^35.58%ID^E:9e-08^RecName: Full=Vascular endothelial zinc finger 1;^Eukaryota; Metazoa; Chordata; Craniata; Vertebrata; Euteleostomi; Mammalia; Eutheria; Euarchontoglires; Primates; Haplorrhini; Catarrhini; Hominidae; Homo	Q8AXN2_XENLA^Q8AXN2_XENLA^Q:8-104,H:1-124^37.6%ID^E:3e-11^SubName: Full=Myc-associated zinc finger protein {ECO:0000313|EMBL:AAO13223.1};^Eukaryota; Metazoa; Chordata; Craniata; Vertebrata; Euteleostomi; Amphibia; Batrachia; Anura; Pipoidea; Pipidae; Xenopodinae; Xenopus; Xenopus	.	.	.	.	GO:0005634^cellular_component^nucleus`GO:0003677^molecular_function^DNA binding`GO:0046872^molecular_function^metal ion binding`GO:0001525^biological_process^angiogenesis`GO:0006968^biological_process^cellular defense response`GO:0001885^biological_process^endothelial cell development`GO:0006357^biological_process^regulation of transcription from RNA polymerase II promoter`GO:0006366^biological_p…	.
TR1386|c0_g2	TR1386|c0_g2_i1	VEZF1_HUMAN^VEZF1_HUMAN^Q:78-368,H:1-90^34.62%ID^E:1e-07^RecName: Full=Vascular endothelial zinc finger 1;^Eukaryota; Metazoa; Chordata; Craniata; Vertebrata; Euteleostomi; Mammalia; Eutheria; Euarchontoglires; Primates; Haplorrhini; Catarrhini; Hominidae; Homo	Q8AXN2_XENLA^Q8AXN2_XENLA^Q:78-368,H:1-124^37.6%ID^E:1e-10^SubName: Full=Myc-associated zinc finger protein {ECO:0000313|EMBL:AAO13223.1};^Eukaryota; Metazoa; Chordata; Craniata; Vertebrata; Euteleostomi; Amphibia; Batrachia; Anura; Pipoidea; Pipidae; Xenopodinae; Xenopus; Xenopus	TR1386|c0_g2_i1|m.490	3-368[+]	VEZF1_HUMAN^VEZF1_HUMAN^Q:26-122,H:1-90^35.58%ID^E:1e-07^RecName: Full=Vascular endothelial zinc finger 1;^Eukaryota; Metazoa; Chordata; Craniata; Vertebrata; Euteleostomi; Mammalia; Eutheria; Euarchontoglires; Primates; Haplorrhini; Catarrhini; Hominidae; Homo	Q8AXN2_XENLA^Q8AXN2_XENLA^Q:26-122,H:1-124^37.6%ID^E:3e-11^SubName: Full=Myc-associated zinc finger protein {ECO:0000313|EMBL:AAO13223.1};^Eukaryota; Metazoa; Chordata; Craniata; Vertebrata; Euteleostomi; Amphibia; Batrachia; Anura; Pipoidea; Pipidae; Xenopodinae; Xenopus; Xenopus	.	.	.	.	GO:0005634^cellular_component^nucleus`GO:0003677^molecular_function^DNA binding`GO:0046872^molecular_function^metal ion binding`GO:0001525^biological_process^angiogenesis`GO:0006968^biological_process^cellular defense response`GO:0001885^biological_process^endothelial cell development`GO:0006357^biological_process^regulation of transcription from RNA polymerase II promoter`GO:0006366^biological_p…	.
TR1388|c0_g1	TR1388|c0_g1_i1	.	.	TR1388|c0_g1_i1|m.491	2-313[+]	.	.	.	.	ExpAA=16.39^PredHel=1^Topology=o10-32i	.	.	.
TR1395|c0_g1	TR1395|c0_g1_i1	FABPL_SCHBI^FABPL_SCHBI^Q:114-491,H:1-126^80.16%ID^E:3e-69^RecName: Full=Fatty acid-binding protein, liver;^Eukaryota; Metazoa; Chordata; Craniata; Vertebrata; Chondrichthyes; Elasmobranchii; Galeomorphii; Galeoidea; Carcharhiniformes; Scyliorhinidae; Schroederichthys	W5LL59_ASTMX^W5LL59_ASTMX^Q:114-491,H:1-126^65.87%ID^E:7e-58^SubName: Full=Uncharacterized protein {ECO:0000313|Ensembl:ENSAMXP00000020571};^Eukaryota; Metazoa; Chordata; Craniata; Vertebrata; Euteleostomi; Actinopterygii; Neopterygii; Teleostei; Ostariophysi; Characiformes; Characoidei; Characidae; Characidae incertae sedis; Astyanax clade; Astyanax	TR1395|c0_g1_i1|m.495	114-494[+]	FABPL_SCHBI^FABPL_SCHBI^Q:1-126,H:1-126^80.16%ID^E:3e-70^RecName: Full=Fatty acid-binding protein, liver;^Eukaryota; Metazoa; Chordata; Craniata; Vertebrata; Chondrichthyes; Elasmobranchii; Galeomorphii; Galeoidea; Carcharhiniformes; Scyliorhinidae; Schroederichthys	W5LL59_ASTMX^W5LL59_ASTMX^Q:1-126,H:1-126^65.87%ID^E:8e-59^SubName: Full=Uncharacterized protein {ECO:0000313|Ensembl:ENSAMXP00000020571};^Eukaryota; Metazoa; Chordata; Craniata; Vertebrata; Euteleostomi; Actinopterygii; Neopterygii; Teleostei; Ostariophysi; Characiformes; Characoidei; Characidae; Characidae incertae sedis; Astyanax clade; Astyanax	PF14651.1^Lipocalin_7^Lipocalin / cytosolic fatty-acid binding protein family^1-126^E:1.1e-29`PF00061.18^Lipocalin^Lipocalin / cytosolic fatty-acid binding protein family^4-121^E:1.2e-14	.	.	.	GO:0005737^cellular_component^cytoplasm`GO:0008289^molecular_function^lipid binding`GO:0005215^molecular_function^transporter activity	.
TR1402|c0_g1	TR1402|c0_g1_i1	PSD13_CHICK^PSD13_CHICK^Q:66-1193,H:1-375^67.82%ID^E:0^RecName: Full=26S proteasome non-ATPase regulatory subunit 13;^Eukaryota; Metazoa; Chordata; Craniata; Vertebrata; Euteleostomi; Testudines + Archosauria group; Archosauria; Dinosauria; Saurischia; Theropoda; Coelurosauria; Aves; Neognathae; Galloanserae; Galliformes; Phasianidae; Phasianinae; Gallus	W5N0A4_LEPOC^W5N0A4_LEPOC^Q:69-1196,H:4-380^70.29%ID^E:0^SubName: Full=Uncharacterized protein {ECO:0000313|Ensembl:ENSLOCP00000014063};^Eukaryota; Metazoa; Chordata; Craniata; Vertebrata; Euteleostomi; Actinopterygii; Neopterygii; Holostei; Semionotiformes; Lepisosteidae; Lepisosteus	TR1402|c0_g1_i1|m.496	66-1199[+]	PSD13_CHICK^PSD13_CHICK^Q:1-376,H:1-375^67.82%ID^E:0^RecName: Full=26S proteasome non-ATPase regulatory subunit 13;^Eukaryota; Metazoa; Chordata; Craniata; Vertebrata; Euteleostomi; Testudines + Archosauria group; Archosauria; Dinosauria; Saurischia; Theropoda; Coelurosauria; Aves; Neognathae; Galloanserae; Galliformes; Phasianidae; Phasianinae; Gallus	W5N0A4_LEPOC^W5N0A4_LEPOC^Q:2-377,H:4-380^70.29%ID^E:0^SubName: Full=Uncharacterized protein {ECO:0000313|Ensembl:ENSLOCP00000014063};^Eukaryota; Metazoa; Chordata; Craniata; Vertebrata; Euteleostomi; Actinopterygii; Neopterygii; Holostei; Semionotiformes; Lepisosteidae; Lepisosteus	PF01399.22^PCI^PCI domain^233-335^E:1e-08	.	.	.	GO:0022624^cellular_component^proteasome accessory complex	GO:0005515^molecular_function^protein binding
TR1418|c0_g1	TR1418|c0_g1_i1	RL40_DROME^RL40_DROME^Q:70-435,H:1-122^95.08%ID^E:3e-74^RecName: Full=Ubiquitin-60S ribosomal protein L40;^Eukaryota; Metazoa; Ecdysozoa; Arthropoda; Hexapoda; Insecta; Pterygota; Neoptera; Endopterygota; Diptera; Brachycera; Muscomorpha; Ephydroidea; Drosophilidae; Drosophila; Sophophora	L9KW39_TUPCH^L9KW39_TUPCH^Q:46-435,H:12-140^92.31%ID^E:5e-73^SubName: Full=Ubiquitin-60S ribosomal protein L40 {ECO:0000313|EMBL:ELW67145.1};^Eukaryota; Metazoa; Chordata; Craniata; Vertebrata; Euteleostomi; Mammalia; Eutheria; Euarchontoglires; Scandentia; Tupaiidae; Tupaia	TR1418|c0_g1_i1|m.498	1-456[+]	RL40_DROME^RL40_DROME^Q:24-151,H:1-128^95.31%ID^E:3e-87^RecName: Full=Ubiquitin-60S ribosomal protein L40;^Eukaryota; Metazoa; Ecdysozoa; Arthropoda; Hexapoda; Insecta; Pterygota; Neoptera; Endopterygota; Diptera; Brachycera; Muscomorpha; Ephydroidea; Drosophilidae; Drosophila; Sophophora	L9KW39_TUPCH^L9KW39_TUPCH^Q:16-151,H:12-146^91.91%ID^E:1e-85^SubName: Full=Ubiquitin-60S ribosomal protein L40 {ECO:0000313|EMBL:ELW67145.1};^Eukaryota; Metazoa; Chordata; Craniata; Vertebrata; Euteleostomi; Mammalia; Eutheria; Euarchontoglires; Scandentia; Tupaiidae; Tupaia	PF11976.3^Rad60-SLD^Ubiquitin-2 like Rad60 SUMO-like^24-94^E:2.8e-20`PF13019.1^Telomere_Sde2^Telomere stability and silencing^24-99^E:0.00058`PF00240.18^ubiquitin^Ubiquitin family^29-97^E:3.3e-35`PF14560.1^Ubiquitin_2^Ubiquitin-like domain^31-92^E:8.4e-06`PF13881.1^Rad60-SLD_2^Ubiquitin-2 like Rad60 SUMO-like^32-94^E:0.019`PF01020.12^Ribosomal_L40e^Ribosomal L40e family^100-151^E:6.3e-29	.	.	COG5272^Ribosomal protein	GO:0005829^cellular_component^cytosol`GO:0022625^cellular_component^cytosolic large ribosomal subunit`GO:0005875^cellular_component^microtubule associated complex`GO:0005634^cellular_component^nucleus`GO:0003735^molecular_function^structural constituent of ribosome`GO:0006464^biological_process^cellular protein modification process`GO:0006412^biological_process^translation`GO:0006511^biological_p…	GO:0005515^molecular_function^protein binding`GO:0003735^molecular_function^structural constituent of ribosome`GO:0006412^biological_process^translation`GO:0005840^cellular_component^ribosome
TR1428|c0_g2	TR1428|c0_g2_i1	WDR82_CHICK^WDR82_CHICK^Q:299-126,H:54-111^93.1%ID^E:3e-44^RecName: Full=WD repeat-containing protein 82;^Eukaryota; Metazoa; Chordata; Craniata; Vertebrata; Euteleostomi; Testudines + Archosauria group; Archosauria; Dinosauria; Saurischia; Theropoda; Coelurosauria; Aves; Neognathae; Galloanserae; Galliformes; Phasianidae; Phasianinae; Gallus`WDR82_CHICK^WDR82_CHICK^Q:124-2,H:109-149^92.68%ID^E:3…	V9KAV2_CALMI^V9KAV2_CALMI^Q:299-117,H:54-114^90.16%ID^E:1e-44^SubName: Full=WD repeat-containing protein 82 {ECO:0000313|EMBL:AFO94845.1};^Eukaryota; Metazoa; Chordata; Craniata; Vertebrata; Chondrichthyes; Holocephali; Chimaeriformes; Callorhinchidae; Callorhinchus`V9KAV2_CALMI^V9KAV2_CALMI^Q:124-2,H:109-149^100%ID^E:1e-44^SubName: Full=WD repeat-containing protein 82 {ECO:0000313|EMBL:AFO94845.…	.	.	.	.	.	.	.	.	GO:0000785^cellular_component^chromatin`GO:0072357^cellular_component^PTW/PP1 phosphatase complex`GO:0048188^cellular_component^Set1C/COMPASS complex`GO:0003682^molecular_function^chromatin binding`GO:0042800^molecular_function^histone methyltransferase activity (H3-K4 specific)	.
TR1435|c0_g1	TR1435|c0_g1_i1	RM46_HUMAN^RM46_HUMAN^Q:25-897,H:1-278^51.71%ID^E:3e-92^RecName: Full=39S ribosomal protein L46, mitochondrial;^Eukaryota; Metazoa; Chordata; Craniata; Vertebrata; Euteleostomi; Mammalia; Eutheria; Euarchontoglires; Primates; Haplorrhini; Catarrhini; Hominidae; Homo	V9LCD9_CALMI^V9LCD9_CALMI^Q:187-897,H:17-252^66.67%ID^E:2e-101^SubName: Full=39S ribosomal protein L46, mitochondrial-like protein {ECO:0000313|EMBL:AFP09585.1};^Eukaryota; Metazoa; Chordata; Craniata; Vertebrata; Chondrichthyes; Holocephali; Chimaeriformes; Callorhinchidae; Callorhinchus	TR1435|c0_g1_i1|m.502	1-918[+]	RM46_HUMAN^RM46_HUMAN^Q:9-299,H:1-278^51.71%ID^E:3e-99^RecName: Full=39S ribosomal protein L46, mitochondrial;^Eukaryota; Metazoa; Chordata; Craniata; Vertebrata; Euteleostomi; Mammalia; Eutheria; Euarchontoglires; Primates; Haplorrhini; Catarrhini; Hominidae; Homo	V9LCD9_CALMI^V9LCD9_CALMI^Q:63-299,H:17-252^66.67%ID^E:8e-110^SubName: Full=39S ribosomal protein L46, mitochondrial-like protein {ECO:0000313|EMBL:AFP09585.1};^Eukaryota; Metazoa; Chordata; Craniata; Vertebrata; Chondrichthyes; Holocephali; Chimaeriformes; Callorhinchidae; Callorhinchus	PF11788.3^MRP-L46^39S mitochondrial ribosomal protein L46^63-163^E:7.6e-17	.	.	.	GO:0005739^cellular_component^mitochondrion`GO:0005840^cellular_component^ribosome`GO:0016787^molecular_function^hydrolase activity	.
TR1436|c0_g1	TR1436|c0_g1_i1	RL13A_SALTR^RL13A_SALTR^Q:105-656,H:6-189^91.85%ID^E:2e-106^RecName: Full=60S ribosomal protein L13a;^Eukaryota; Metazoa; Chordata; Craniata; Vertebrata; Euteleostomi; Actinopterygii; Neopterygii; Teleostei; Protacanthopterygii; Salmoniformes; Salmonidae; Salmoninae; Salmo	H2T936_TAKRU^H2T936_TAKRU^Q:42-656,H:1-205^91.22%ID^E:5e-107^SubName: Full=Uncharacterized protein {ECO:0000313|Ensembl:ENSTRUP00000021176};^Eukaryota; Metazoa; Chordata; Craniata; Vertebrata; Euteleostomi; Actinopterygii; Neopterygii; Teleostei; Neoteleostei; Acanthomorphata; Eupercaria; Tetraodontiformes; Tetradontoidea; Tetraodontidae; Takifugu	TR1436|c0_g1_i1|m.503	3-659[+]	RL13A_HUMAN^RL13A_HUMAN^Q:20-218,H:5-203^89.95%ID^E:5e-128^RecName: Full=60S ribosomal protein L13a;^Eukaryota; Metazoa; Chordata; Craniata; Vertebrata; Euteleostomi; Mammalia; Eutheria; Euarchontoglires; Primates; Haplorrhini; Catarrhini; Hominidae; Homo	S4RPI3_PETMA^S4RPI3_PETMA^Q:14-218,H:1-205^90.24%ID^E:5e-133^SubName: Full=Uncharacterized protein {ECO:0000313|Ensembl:ENSPMAP00000007119};^Eukaryota; Metazoa; Chordata; Craniata; Vertebrata; Cyclostomata; Hyperoartia; Petromyzontiformes; Petromyzontidae; Petromyzon	PF00572.13^Ribosomal_L13^Ribosomal protein L13^22-135^E:9.4e-26	.	.	COG0102^This protein is one of the early assembly proteins of the 50S ribosomal subunit, although it is not seen to bind rRNA by itself. It is important during the early stages of 50S assembly (By similarity)	GO:0005829^cellular_component^cytosol`GO:0022625^cellular_component^cytosolic large ribosomal subunit`GO:0005925^cellular_component^focal adhesion`GO:0097452^cellular_component^GAIT complex`GO:0015934^cellular_component^large ribosomal subunit`GO:0016020^cellular_component^membrane`GO:0005634^cellular_component^nucleus`GO:0030529^cellular_component^ribonucleoprotein complex`GO:0044822^molecular_f…	GO:0003735^molecular_function^structural constituent of ribosome`GO:0006412^biological_process^translation`GO:0005840^cellular_component^ribosome
TR1437|c0_g1	TR1437|c0_g1_i1	.	.	TR1437|c0_g1_i1|m.506	2-406[+]	.	A7SV10_NEMVE^A7SV10_NEMVE^Q:54-133,H:561-634^33.73%ID^E:7e-07^SubName: Full=Predicted protein {ECO:0000313|EMBL:EDO32464.1};^Eukaryota; Metazoa; Cnidaria; Anthozoa; Hexacorallia; Actiniaria; Edwardsiidae; Nematostella	.	.	.	.	.	.
TR1497|c0_g1	TR1497|c0_g1_i2	CCL19_HUMAN^CCL19_HUMAN^Q:72-272,H:22-88^41.79%ID^E:9e-13^RecName: Full=C-C motif chemokine 19;^Eukaryota; Metazoa; Chordata; Craniata; Vertebrata; Euteleostomi; Mammalia; Eutheria; Euarchontoglires; Primates; Haplorrhini; Catarrhini; Hominidae; Homo	W5MAW2_LEPOC^W5MAW2_LEPOC^Q:3-287,H:1-93^47.37%ID^E:2e-16^RecName: Full=C-C motif chemokine {ECO:0000256|RuleBase:RU361150};^Eukaryota; Metazoa; Chordata; Craniata; Vertebrata; Euteleostomi; Actinopterygii; Neopterygii; Holostei; Semionotiformes; Lepisosteidae; Lepisosteus	TR1497|c0_g1_i2|m.528	3-296[+]	CCL19_HUMAN^CCL19_HUMAN^Q:24-90,H:22-88^41.79%ID^E:1e-13^RecName: Full=C-C motif chemokine 19;^Eukaryota; Metazoa; Chordata; Craniata; Vertebrata; Euteleostomi; Mammalia; Eutheria; Euarchontoglires; Primates; Haplorrhini; Catarrhini; Hominidae; Homo	W5MAW2_LEPOC^W5MAW2_LEPOC^Q:1-95,H:1-93^47.37%ID^E:2e-21^RecName: Full=C-C motif chemokine {ECO:0000256|RuleBase:RU361150};^Eukaryota; Metazoa; Chordata; Craniata; Vertebrata; Euteleostomi; Actinopterygii; Neopterygii; Holostei; Semionotiformes; Lepisosteidae; Lepisosteus	PF00048.15^IL8^Small cytokines (intecrine/chemokine), interleukin-8 like^29-87^E:8.4e-20	sigP:1^21^0.889^YES	.	.	GO:0005576^cellular_component^extracellular region`GO:0005615^cellular_component^extracellular space`GO:0048020^molecular_function^CCR chemokine receptor binding`GO:0031735^molecular_function^CCR10 chemokine receptor binding`GO:0031732^molecular_function^CCR7 chemokine receptor binding`GO:0008009^molecular_function^chemokine activity`GO:0042379^molecular_function^chemokine receptor binding`GO:000…	GO:0008009^molecular_function^chemokine activity`GO:0006955^biological_process^immune response`GO:0005576^cellular_component^extracellular region
TR1497|c0_g1	TR1497|c0_g1_i2	CCL19_HUMAN^CCL19_HUMAN^Q:72-272,H:22-88^41.79%ID^E:9e-13^RecName: Full=C-C motif chemokine 19;^Eukaryota; Metazoa; Chordata; Craniata; Vertebrata; Euteleostomi; Mammalia; Eutheria; Euarchontoglires; Primates; Haplorrhini; Catarrhini; Hominidae; Homo	W5MAW2_LEPOC^W5MAW2_LEPOC^Q:3-287,H:1-93^47.37%ID^E:2e-16^RecName: Full=C-C motif chemokine {ECO:0000256|RuleBase:RU361150};^Eukaryota; Metazoa; Chordata; Craniata; Vertebrata; Euteleostomi; Actinopterygii; Neopterygii; Holostei; Semionotiformes; Lepisosteidae; Lepisosteus	TR1497|c0_g1_i2|m.529	408-587[+]	.	.	.	.	ExpAA=23.19^PredHel=1^Topology=i21-43o	.	.	.
TR1497|c0_g2	TR1497|c0_g2_i1	CCL19_HUMAN^CCL19_HUMAN^Q:72-272,H:22-88^41.79%ID^E:3e-13^RecName: Full=C-C motif chemokine 19;^Eukaryota; Metazoa; Chordata; Craniata; Vertebrata; Euteleostomi; Mammalia; Eutheria; Euarchontoglires; Primates; Haplorrhini; Catarrhini; Hominidae; Homo	W5MAW2_LEPOC^W5MAW2_LEPOC^Q:3-287,H:1-93^47.37%ID^E:5e-17^RecName: Full=C-C motif chemokine {ECO:0000256|RuleBase:RU361150};^Eukaryota; Metazoa; Chordata; Craniata; Vertebrata; Euteleostomi; Actinopterygii; Neopterygii; Holostei; Semionotiformes; Lepisosteidae; Lepisosteus	TR1497|c0_g2_i1|m.530	3-296[+]	CCL19_HUMAN^CCL19_HUMAN^Q:24-90,H:22-88^41.79%ID^E:1e-13^RecName: Full=C-C motif chemokine 19;^Eukaryota; Metazoa; Chordata; Craniata; Vertebrata; Euteleostomi; Mammalia; Eutheria; Euarchontoglires; Primates; Haplorrhini; Catarrhini; Hominidae; Homo	W5MAW2_LEPOC^W5MAW2_LEPOC^Q:1-95,H:1-93^47.37%ID^E:2e-21^RecName: Full=C-C motif chemokine {ECO:0000256|RuleBase:RU361150};^Eukaryota; Metazoa; Chordata; Craniata; Vertebrata; Euteleostomi; Actinopterygii; Neopterygii; Holostei; Semionotiformes; Lepisosteidae; Lepisosteus	PF00048.15^IL8^Small cytokines (intecrine/chemokine), interleukin-8 like^29-87^E:8.4e-20	sigP:1^21^0.889^YES	.	.	GO:0005576^cellular_component^extracellular region`GO:0005615^cellular_component^extracellular space`GO:0048020^molecular_function^CCR chemokine receptor binding`GO:0031735^molecular_function^CCR10 chemokine receptor binding`GO:0031732^molecular_function^CCR7 chemokine receptor binding`GO:0008009^molecular_function^chemokine activity`GO:0042379^molecular_function^chemokine receptor binding`GO:000…	GO:0008009^molecular_function^chemokine activity`GO:0006955^biological_process^immune response`GO:0005576^cellular_component^extracellular region
TR1498|c0_g1	TR1498|c0_g1_i1	CDKA2_HUMAN^CDKA2_HUMAN^Q:85-411,H:1-126^71.43%ID^E:5e-46^RecName: Full=Cyclin-dependent kinase 2-associated protein 2;^Eukaryota; Metazoa; Chordata; Craniata; Vertebrata; Euteleostomi; Mammalia; Eutheria; Euarchontoglires; Primates; Haplorrhini; Catarrhini; Hominidae; Homo	V9LJ01_CALMI^V9LJ01_CALMI^Q:85-411,H:1-112^81.42%ID^E:4e-51^SubName: Full=Cyclin-dependent kinase 2-associated protein 2-like protein {ECO:0000313|EMBL:AFP13148.1};^Eukaryota; Metazoa; Chordata; Craniata; Vertebrata; Chondrichthyes; Holocephali; Chimaeriformes; Callorhinchidae; Callorhinchus	TR1498|c0_g1_i1|m.531	1-414[+]	CDKA2_HUMAN^CDKA2_HUMAN^Q:29-137,H:1-126^71.43%ID^E:1e-51^RecName: Full=Cyclin-dependent kinase 2-associated protein 2;^Eukaryota; Metazoa; Chordata; Craniata; Vertebrata; Euteleostomi; Mammalia; Eutheria; Euarchontoglires; Primates; Haplorrhini; Catarrhini; Hominidae; Homo	V9LJ01_CALMI^V9LJ01_CALMI^Q:29-137,H:1-112^81.42%ID^E:6e-56^SubName: Full=Cyclin-dependent kinase 2-associated protein 2-like protein {ECO:0000313|EMBL:AFP13148.1};^Eukaryota; Metazoa; Chordata; Craniata; Vertebrata; Chondrichthyes; Holocephali; Chimaeriformes; Callorhinchidae; Callorhinchus	PF09806.4^CDK2AP^Cyclin-dependent kinase 2-associated protein^48-136^E:3.4e-37	.	.	.	.	.
TR1500|c0_g1	TR1500|c0_g1_i1	C42S2_DANRE^C42S2_DANRE^Q:548-805,H:1-85^89.53%ID^E:4e-46^RecName: Full=CDC42 small effector protein 2;^Eukaryota; Metazoa; Chordata; Craniata; Vertebrata; Euteleostomi; Actinopterygii; Neopterygii; Teleostei; Ostariophysi; Cypriniformes; Cyprinidae; Danio	W5KXB5_ASTMX^W5KXB5_ASTMX^Q:548-805,H:1-85^89.53%ID^E:6e-45^SubName: Full=Uncharacterized protein {ECO:0000313|Ensembl:ENSAMXP00000012227};^Eukaryota; Metazoa; Chordata; Craniata; Vertebrata; Euteleostomi; Actinopterygii; Neopterygii; Teleostei; Ostariophysi; Characiformes; Characoidei; Characidae; Characidae incertae sedis; Astyanax clade; Astyanax	TR1500|c0_g1_i1|m.532	548-808[+]	C42S2_DANRE^C42S2_DANRE^Q:1-86,H:1-85^89.53%ID^E:1e-51^RecName: Full=CDC42 small effector protein 2;^Eukaryota; Metazoa; Chordata; Craniata; Vertebrata; Euteleostomi; Actinopterygii; Neopterygii; Teleostei; Ostariophysi; Cypriniformes; Cyprinidae; Danio	W5KXB5_ASTMX^W5KXB5_ASTMX^Q:1-86,H:1-85^89.53%ID^E:2e-50^SubName: Full=Uncharacterized protein {ECO:0000313|Ensembl:ENSAMXP00000012227};^Eukaryota; Metazoa; Chordata; Craniata; Vertebrata; Euteleostomi; Actinopterygii; Neopterygii; Teleostei; Ostariophysi; Characiformes; Characoidei; Characidae; Characidae incertae sedis; Astyanax clade; Astyanax	PF00786.23^PBD^P21-Rho-binding domain^28-45^E:1.2e-05	.	.	NOG78697^	GO:0005737^cellular_component^cytoplasm`GO:0005856^cellular_component^cytoskeleton`GO:0005886^cellular_component^plasma membrane`GO:0005198^molecular_function^structural molecule activity`GO:0008360^biological_process^regulation of cell shape`GO:0009966^biological_process^regulation of signal transduction	.
TR1530|c0_g1	TR1530|c0_g1_i1	DOCK6_HUMAN^DOCK6_HUMAN^Q:2-829,H:624-894^65.22%ID^E:4e-118^RecName: Full=Dedicator of cytokinesis protein 6;^Eukaryota; Metazoa; Chordata; Craniata; Vertebrata; Euteleostomi; Mammalia; Eutheria; Euarchontoglires; Primates; Haplorrhini; Catarrhini; Hominidae; Homo	H3ASK9_LATCH^H3ASK9_LATCH^Q:2-832,H:535-811^84.84%ID^E:5e-158^SubName: Full=Uncharacterized protein {ECO:0000313|Ensembl:ENSLACP00000012630};^Eukaryota; Metazoa; Chordata; Craniata; Vertebrata; Euteleostomi; Coelacanthiformes; Coelacanthidae; Latimeria	TR1530|c0_g1_i1|m.540	2-832[+]	DOCK6_HUMAN^DOCK6_HUMAN^Q:1-276,H:624-894^65.22%ID^E:4e-118^RecName: Full=Dedicator of cytokinesis protein 6;^Eukaryota; Metazoa; Chordata; Craniata; Vertebrata; Euteleostomi; Mammalia; Eutheria; Euarchontoglires; Primates; Haplorrhini; Catarrhini; Hominidae; Homo	H3ASK9_LATCH^H3ASK9_LATCH^Q:1-277,H:535-811^84.84%ID^E:5e-158^SubName: Full=Uncharacterized protein {ECO:0000313|Ensembl:ENSLACP00000012630};^Eukaryota; Metazoa; Chordata; Craniata; Vertebrata; Euteleostomi; Coelacanthiformes; Coelacanthidae; Latimeria	PF14429.1^DOCK-C2^C2 domain in Dock180 and Zizimin proteins^1-101^E:9e-25	.	.	.	GO:0005829^cellular_component^cytosol`GO:0048471^cellular_component^perinuclear region of cytoplasm`GO:0005085^molecular_function^guanyl-nucleotide exchange factor activity`GO:0007596^biological_process^blood coagulation`GO:0007264^biological_process^small GTPase mediated signal transduction	.
TR1531|c0_g1	TR1531|c0_g1_i1	RIN3_MOUSE^RIN3_MOUSE^Q:139-321,H:562-624^50.79%ID^E:2e-11^RecName: Full=Ras and Rab interactor 3;^Eukaryota; Metazoa; Chordata; Craniata; Vertebrata; Euteleostomi; Mammalia; Eutheria; Euarchontoglires; Glires; Rodentia; Sciurognathi; Muroidea; Muridae; Murinae; Mus; Mus	V9KQQ8_CALMI^V9KQQ8_CALMI^Q:1-321,H:112-218^60.75%ID^E:2e-24^SubName: Full=Ras and Rab interactor 3 {ECO:0000313|EMBL:AFP01045.1};^Eukaryota; Metazoa; Chordata; Craniata; Vertebrata; Chondrichthyes; Holocephali; Chimaeriformes; Callorhinchidae; Callorhinchus	TR1531|c0_g1_i1|m.541	1-324[+]	RIN3_MOUSE^RIN3_MOUSE^Q:21-107,H:541-624^44.94%ID^E:2e-12^RecName: Full=Ras and Rab interactor 3;^Eukaryota; Metazoa; Chordata; Craniata; Vertebrata; Euteleostomi; Mammalia; Eutheria; Euarchontoglires; Glires; Rodentia; Sciurognathi; Muroidea; Muridae; Murinae; Mus; Mus	V9KQQ8_CALMI^V9KQQ8_CALMI^Q:1-107,H:112-218^60.75%ID^E:2e-36^SubName: Full=Ras and Rab interactor 3 {ECO:0000313|EMBL:AFP01045.1};^Eukaryota; Metazoa; Chordata; Craniata; Vertebrata; Chondrichthyes; Holocephali; Chimaeriformes; Callorhinchidae; Callorhinchus	.	.	.	.	GO:0016023^cellular_component^cytoplasmic membrane-bounded vesicle`GO:0031410^cellular_component^cytoplasmic vesicle`GO:0005769^cellular_component^early endosome`GO:0005096^molecular_function^GTPase activator activity`GO:0017137^molecular_function^Rab GTPase binding`GO:0017112^molecular_function^Rab guanyl-nucleotide exchange factor activity`GO:0007165^biological_process^signal transduction	.
TR1534|c0_g1	TR1534|c0_g1_i1	.	A0A060WI81_ONCMY^A0A060WI81_ONCMY^Q:4-393,H:41-171^27.48%ID^E:4e-06^SubName: Full=Oncorhynchus mykiss genomic scaffold, scaffold_221 {ECO:0000313|EMBL:CDQ64954.1};^Eukaryota; Metazoa; Chordata; Craniata; Vertebrata; Euteleostomi; Actinopterygii; Neopterygii; Teleostei; Protacanthopterygii; Salmoniformes; Salmonidae; Salmoninae; Oncorhynchus	TR1534|c0_g1_i1|m.543	1-639[+]	.	A0A060WI81_ONCMY^A0A060WI81_ONCMY^Q:2-131,H:41-171^27.48%ID^E:2e-07^SubName: Full=Oncorhynchus mykiss genomic scaffold, scaffold_221 {ECO:0000313|EMBL:CDQ64954.1};^Eukaryota; Metazoa; Chordata; Craniata; Vertebrata; Euteleostomi; Actinopterygii; Neopterygii; Teleostei; Protacanthopterygii; Salmoniformes; Salmonidae; Salmoninae; Oncorhynchus	PF13895.1^Ig_2^Immunoglobulin domain^2-81^E:0.43`PF13895.1^Ig_2^Immunoglobulin domain^142-199^E:0.031	.	.	.	.	.
TR1539|c0_g1	TR1539|c0_g1_i1	OTU7A_MOUSE^OTU7A_MOUSE^Q:59-349,H:4-100^71.13%ID^E:7e-38^RecName: Full=OTU domain-containing protein 7A;^Eukaryota; Metazoa; Chordata; Craniata; Vertebrata; Euteleostomi; Mammalia; Eutheria; Euarchontoglires; Glires; Rodentia; Sciurognathi; Muroidea; Muridae; Murinae; Mus; Mus	F6XXD7_XENTR^F6XXD7_XENTR^Q:74-349,H:4-95^75%ID^E:6e-41^SubName: Full=Uncharacterized protein {ECO:0000313|Ensembl:ENSXETP00000038456};^Eukaryota; Metazoa; Chordata; Craniata; Vertebrata; Euteleostomi; Amphibia; Batrachia; Anura; Pipoidea; Pipidae; Xenopodinae; Xenopus; Silurana	TR1539|c0_g1_i1|m.544	116-349[+]	OTU7A_MOUSE^OTU7A_MOUSE^Q:1-78,H:23-100^79.49%ID^E:2e-35^RecName: Full=OTU domain-containing protein 7A;^Eukaryota; Metazoa; Chordata; Craniata; Vertebrata; Euteleostomi; Mammalia; Eutheria; Euarchontoglires; Glires; Rodentia; Sciurognathi; Muroidea; Muridae; Murinae; Mus; Mus	A8KBC4_XENTR^A8KBC4_XENTR^Q:1-78,H:1-78^82.05%ID^E:6e-38^SubName: Full=Otud7a protein {ECO:0000313|EMBL:AAI54059.1};^Eukaryota; Metazoa; Chordata; Craniata; Vertebrata; Euteleostomi; Amphibia; Batrachia; Anura; Pipoidea; Pipidae; Xenopodinae; Xenopus; Silurana	PF14555.1^UBA_4^UBA-like domain^9-41^E:2.5e-06	.	.	.	GO:0005737^cellular_component^cytoplasm`GO:0005634^cellular_component^nucleus`GO:0003677^molecular_function^DNA binding`GO:0004843^molecular_function^ubiquitin-specific protease activity`GO:0008270^molecular_function^zinc ion binding`GO:0035871^biological_process^protein K11-linked deubiquitination	.
TR1546|c0_g1	TR1546|c0_g1_i1	CANB1_RAT^CANB1_RAT^Q:361-53,H:68-170^100%ID^E:1e-66^RecName: Full=Calcineurin subunit B type 1;^Eukaryota; Metazoa; Chordata; Craniata; Vertebrata; Euteleostomi; Mammalia; Eutheria; Euarchontoglires; Glires; Rodentia; Sciurognathi; Muroidea; Muridae; Murinae; Rattus	G9KIA2_MUSPF^G9KIA2_MUSPF^Q:361-53,H:54-156^100%ID^E:4e-65^SubName: Full=Protein phosphatase 3 , regulatory subunit B, alpha isoform {ECO:0000313|EMBL:AES04627.1};^Eukaryota; Metazoa; Chordata; Craniata; Vertebrata; Euteleostomi; Mammalia; Eutheria; Laurasiatheria; Carnivora; Caniformia; Mustelidae; Mustelinae; Mustela	.	.	.	.	.	.	.	COG5126^myosin light chain	GO:0005829^cellular_component^cytosol`GO:0042383^cellular_component^sarcolemma`GO:0005509^molecular_function^calcium ion binding`GO:0004721^molecular_function^phosphoprotein phosphatase activity`GO:0006470^biological_process^protein dephosphorylation	.
TR1549|c0_g1	TR1549|c0_g1_i1	PTGDS_CANFA^PTGDS_CANFA^Q:181-660,H:28-186^34.34%ID^E:1e-16^RecName: Full=Prostaglandin-H2 D-isomerase;^Eukaryota; Metazoa; Chordata; Craniata; Vertebrata; Euteleostomi; Mammalia; Eutheria; Laurasiatheria; Carnivora; Caniformia; Canidae; Canis	H3A1N2_LATCH^H3A1N2_LATCH^Q:115-690,H:5-194^29.38%ID^E:5e-21^SubName: Full=Uncharacterized protein {ECO:0000313|Ensembl:ENSLACP00000003553};^Eukaryota; Metazoa; Chordata; Craniata; Vertebrata; Euteleostomi; Coelacanthiformes; Coelacanthidae; Latimeria	TR1549|c0_g1_i1|m.551	100-723[+]	PTGDS_CANFA^PTGDS_CANFA^Q:28-187,H:28-186^33.73%ID^E:2e-17^RecName: Full=Prostaglandin-H2 D-isomerase;^Eukaryota; Metazoa; Chordata; Craniata; Vertebrata; Euteleostomi; Mammalia; Eutheria; Laurasiatheria; Carnivora; Caniformia; Canidae; Canis	H3A1N2_LATCH^H3A1N2_LATCH^Q:6-197,H:5-194^29.38%ID^E:2e-22^SubName: Full=Uncharacterized protein {ECO:0000313|Ensembl:ENSLACP00000003553};^Eukaryota; Metazoa; Chordata; Craniata; Vertebrata; Euteleostomi; Coelacanthiformes; Coelacanthidae; Latimeria	PF00061.18^Lipocalin^Lipocalin / cytosolic fatty-acid binding protein family^41-183^E:1.6e-18	sigP:1^19^0.832^YES	.	NOG45731^hydrolase alpha beta fold family	GO:0005576^cellular_component^extracellular region`GO:0005615^cellular_component^extracellular space`GO:0005794^cellular_component^Golgi apparatus`GO:0031965^cellular_component^nuclear membrane`GO:0048471^cellular_component^perinuclear region of cytoplasm`GO:0005791^cellular_component^rough endoplasmic reticulum`GO:0004667^molecular_function^prostaglandin-D synthase activity`GO:0005501^molecular_…	.
TR1566|c0_g1	TR1566|c0_g1_i1	.	.	TR1566|c0_g1_i1|m.557	868-1068[+]	.	.	.	.	ExpAA=21.75^PredHel=1^Topology=i30-52o	.	.	.
TR1566|c0_g2	TR1566|c0_g2_i1	.	.	TR1566|c0_g2_i1|m.558	866-1066[+]	.	.	.	.	ExpAA=21.75^PredHel=1^Topology=i30-52o	.	.	.
TR1588|c0_g1	TR1588|c0_g1_i1	.	M3XKB8_LATCH^M3XKB8_LATCH^Q:23-409,H:22-149^41.98%ID^E:2e-18^SubName: Full=Uncharacterized protein {ECO:0000313|Ensembl:ENSLACP00000023174};^Eukaryota; Metazoa; Chordata; Craniata; Vertebrata; Euteleostomi; Coelacanthiformes; Coelacanthidae; Latimeria	TR1588|c0_g1_i1|m.565	2-409[+]	.	M3XKB8_LATCH^M3XKB8_LATCH^Q:8-136,H:22-149^41.98%ID^E:2e-18^SubName: Full=Uncharacterized protein {ECO:0000313|Ensembl:ENSLACP00000023174};^Eukaryota; Metazoa; Chordata; Craniata; Vertebrata; Euteleostomi; Coelacanthiformes; Coelacanthidae; Latimeria	.	.	.	.	.	.
TR1615|c0_g2	TR1615|c0_g2_i1	LPAR6_CHICK^LPAR6_CHICK^Q:3-338,H:74-186^71.68%ID^E:6e-52^RecName: Full=Lysophosphatidic acid receptor 6;^Eukaryota; Metazoa; Chordata; Craniata; Vertebrata; Euteleostomi; Testudines + Archosauria group; Archosauria; Dinosauria; Saurischia; Theropoda; Coelurosauria; Aves; Neognathae; Galloanserae; Galliformes; Phasianidae; Phasianinae; Gallus	K4FY00_CALMI^K4FY00_CALMI^Q:3-338,H:77-188^83.93%ID^E:2e-60^SubName: Full=Lysophosphatidic acid receptor 6-like protein {ECO:0000313|EMBL:AFK10797.1};^Eukaryota; Metazoa; Chordata; Craniata; Vertebrata; Chondrichthyes; Holocephali; Chimaeriformes; Callorhinchidae; Callorhinchus	TR1615|c0_g2_i1|m.573	3-338[+]	LPAR6_CHICK^LPAR6_CHICK^Q:1-112,H:74-186^71.68%ID^E:5e-52^RecName: Full=Lysophosphatidic acid receptor 6;^Eukaryota; Metazoa; Chordata; Craniata; Vertebrata; Euteleostomi; Testudines + Archosauria group; Archosauria; Dinosauria; Saurischia; Theropoda; Coelurosauria; Aves; Neognathae; Galloanserae; Galliformes; Phasianidae; Phasianinae; Gallus	K4FY00_CALMI^K4FY00_CALMI^Q:1-112,H:77-188^83.93%ID^E:2e-60^SubName: Full=Lysophosphatidic acid receptor 6-like protein {ECO:0000313|EMBL:AFK10797.1};^Eukaryota; Metazoa; Chordata; Craniata; Vertebrata; Chondrichthyes; Holocephali; Chimaeriformes; Callorhinchidae; Callorhinchus	PF00001.16^7tm_1^7 transmembrane receptor (rhodopsin family)^2-110^E:2.5e-27`PF03383.10^Serpentine_r_xa^Caenorhabditis serpentine receptor-like protein, class xa^18-70^E:0.00021`PF10328.4^7TM_GPCR_Srx^Serpentine type 7TM GPCR chemoreceptor Srx^21-81^E:0.00014	.	ExpAA=43.63^PredHel=2^Topology=o15-35i56-78o	.	GO:0016021^cellular_component^integral component of membrane`GO:0005886^cellular_component^plasma membrane`GO:0004930^molecular_function^G-protein coupled receptor activity	GO:0004930^molecular_function^G-protein coupled receptor activity`GO:0007186^biological_process^G-protein coupled receptor signaling pathway`GO:0016021^cellular_component^integral component of membrane
TR1629|c0_g1	TR1629|c0_g1_i1	SP14L_HUMAN^SP14L_HUMAN^Q:19-363,H:460-575^39.66%ID^E:7e-16^RecName: Full=Nuclear body protein SP140-like protein;^Eukaryota; Metazoa; Chordata; Craniata; Vertebrata; Euteleostomi; Mammalia; Eutheria; Euarchontoglires; Primates; Haplorrhini; Catarrhini; Hominidae; Homo	H3AH54_LATCH^H3AH54_LATCH^Q:46-351,H:174-275^47.06%ID^E:1e-27^SubName: Full=Uncharacterized protein {ECO:0000313|Ensembl:ENSLACP00000008975};^Eukaryota; Metazoa; Chordata; Craniata; Vertebrata; Euteleostomi; Coelacanthiformes; Coelacanthidae; Latimeria	TR1629|c0_g1_i1|m.576	1-393[+]	SP14L_HUMAN^SP14L_HUMAN^Q:7-121,H:460-575^39.66%ID^E:4e-16^RecName: Full=Nuclear body protein SP140-like protein;^Eukaryota; Metazoa; Chordata; Craniata; Vertebrata; Euteleostomi; Mammalia; Eutheria; Euarchontoglires; Primates; Haplorrhini; Catarrhini; Hominidae; Homo	H3AH54_LATCH^H3AH54_LATCH^Q:16-117,H:174-275^47.06%ID^E:9e-28^SubName: Full=Uncharacterized protein {ECO:0000313|Ensembl:ENSLACP00000008975};^Eukaryota; Metazoa; Chordata; Craniata; Vertebrata; Euteleostomi; Coelacanthiformes; Coelacanthidae; Latimeria	PF00439.20^Bromodomain^Bromodomain^23-95^E:1.9e-11	.	.	.	GO:0005634^cellular_component^nucleus`GO:0003677^molecular_function^DNA binding`GO:0008270^molecular_function^zinc ion binding	GO:0005515^molecular_function^protein binding
TR1636|c0_g1	TR1636|c0_g1_i1	RIMS2_HUMAN^RIMS2_HUMAN^Q:2-328,H:150-249^71.56%ID^E:2e-40^RecName: Full=Regulating synaptic membrane exocytosis protein 2;^Eukaryota; Metazoa; Chordata; Craniata; Vertebrata; Euteleostomi; Mammalia; Eutheria; Euarchontoglires; Primates; Haplorrhini; Catarrhini; Hominidae; Homo	V9KBB2_CALMI^V9KBB2_CALMI^Q:2-328,H:137-245^88.07%ID^E:9e-60^SubName: Full=Regulating synaptic membrane exocytosis protein 2 {ECO:0000313|EMBL:AFO95077.1};^Eukaryota; Metazoa; Chordata; Craniata; Vertebrata; Chondrichthyes; Holocephali; Chimaeriformes; Callorhinchidae; Callorhinchus	TR1636|c0_g1_i1|m.578	2-328[+]	RIMS2_HUMAN^RIMS2_HUMAN^Q:1-109,H:150-249^71.56%ID^E:2e-40^RecName: Full=Regulating synaptic membrane exocytosis protein 2;^Eukaryota; Metazoa; Chordata; Craniata; Vertebrata; Euteleostomi; Mammalia; Eutheria; Euarchontoglires; Primates; Haplorrhini; Catarrhini; Hominidae; Homo	V9KBB2_CALMI^V9KBB2_CALMI^Q:1-109,H:137-245^88.07%ID^E:8e-60^SubName: Full=Regulating synaptic membrane exocytosis protein 2 {ECO:0000313|EMBL:AFO95077.1};^Eukaryota; Metazoa; Chordata; Craniata; Vertebrata; Chondrichthyes; Holocephali; Chimaeriformes; Callorhinchidae; Callorhinchus	.	.	.	.	GO:0030054^cellular_component^cell junction`GO:0070062^cellular_component^extracellular vesicular exosome`GO:0048786^cellular_component^presynaptic active zone`GO:0042734^cellular_component^presynaptic membrane`GO:0043234^cellular_component^protein complex`GO:0044325^molecular_function^ion channel binding`GO:0046872^molecular_function^metal ion binding`GO:0017156^biological_process^calcium ion-de…	.
TR1636|c0_g2	TR1636|c0_g2_i1	RIMS2_HUMAN^RIMS2_HUMAN^Q:25-321,H:156-249^68.69%ID^E:2e-34^RecName: Full=Regulating synaptic membrane exocytosis protein 2;^Eukaryota; Metazoa; Chordata; Craniata; Vertebrata; Euteleostomi; Mammalia; Eutheria; Euarchontoglires; Primates; Haplorrhini; Catarrhini; Hominidae; Homo	V9KBB2_CALMI^V9KBB2_CALMI^Q:40-321,H:152-245^86.17%ID^E:1e-48^SubName: Full=Regulating synaptic membrane exocytosis protein 2 {ECO:0000313|EMBL:AFO95077.1};^Eukaryota; Metazoa; Chordata; Craniata; Vertebrata; Chondrichthyes; Holocephali; Chimaeriformes; Callorhinchidae; Callorhinchus	TR1636|c0_g2_i1|m.579	1-321[+]	RIMS2_HUMAN^RIMS2_HUMAN^Q:9-107,H:156-249^68.69%ID^E:2e-34^RecName: Full=Regulating synaptic membrane exocytosis protein 2;^Eukaryota; Metazoa; Chordata; Craniata; Vertebrata; Euteleostomi; Mammalia; Eutheria; Euarchontoglires; Primates; Haplorrhini; Catarrhini; Hominidae; Homo	V9KBB2_CALMI^V9KBB2_CALMI^Q:14-107,H:152-245^86.17%ID^E:9e-49^SubName: Full=Regulating synaptic membrane exocytosis protein 2 {ECO:0000313|EMBL:AFO95077.1};^Eukaryota; Metazoa; Chordata; Craniata; Vertebrata; Chondrichthyes; Holocephali; Chimaeriformes; Callorhinchidae; Callorhinchus	.	sigP:1^23^0.46^YES	.	.	GO:0030054^cellular_component^cell junction`GO:0070062^cellular_component^extracellular vesicular exosome`GO:0048786^cellular_component^presynaptic active zone`GO:0042734^cellular_component^presynaptic membrane`GO:0043234^cellular_component^protein complex`GO:0044325^molecular_function^ion channel binding`GO:0046872^molecular_function^metal ion binding`GO:0017156^biological_process^calcium ion-de…	.
TR1646|c0_g1	TR1646|c0_g1_i1	.	K7EXG7_PELSI^K7EXG7_PELSI^Q:364-143,H:168-247^47.5%ID^E:1e-09^SubName: Full=Uncharacterized protein {ECO:0000313|Ensembl:ENSPSIP00000000477};^Eukaryota; Metazoa; Chordata; Craniata; Vertebrata; Euteleostomi; Testudines + Archosauria group; Testudines; Cryptodira; Trionychoidea; Trionychidae; Pelodiscus`K7EXG7_PELSI^K7EXG7_PELSI^Q:141-25,H:254-295^35.71%ID^E:1e-09^SubName: Full=Uncharacterized pro…	.	.	.	.	.	.	.	.	.	.
TR1646|c0_g2	TR1646|c0_g2_i1	.	K7EXG7_PELSI^K7EXG7_PELSI^Q:364-143,H:168-247^47.5%ID^E:1e-09^SubName: Full=Uncharacterized protein {ECO:0000313|Ensembl:ENSPSIP00000000477};^Eukaryota; Metazoa; Chordata; Craniata; Vertebrata; Euteleostomi; Testudines + Archosauria group; Testudines; Cryptodira; Trionychoidea; Trionychidae; Pelodiscus`K7EXG7_PELSI^K7EXG7_PELSI^Q:141-25,H:254-295^35.71%ID^E:1e-09^SubName: Full=Uncharacterized pro…	.	.	.	.	.	.	.	.	.	.
TR1668|c0_g1	TR1668|c0_g1_i1	RTN4_MOUSE^RTN4_MOUSE^Q:82-384,H:970-1070^67.33%ID^E:1e-28^RecName: Full=Reticulon-4;^Eukaryota; Metazoa; Chordata; Craniata; Vertebrata; Euteleostomi; Mammalia; Eutheria; Euarchontoglires; Glires; Rodentia; Sciurognathi; Muroidea; Muridae; Murinae; Mus; Mus	A0A087QGS7_APTFO^A0A087QGS7_APTFO^Q:25-384,H:548-666^73.33%ID^E:1e-34^RecName: Full=Reticulon {ECO:0000256|RuleBase:RU210713};^Eukaryota; Metazoa; Chordata; Craniata; Vertebrata; Euteleostomi; Testudines + Archosauria group; Archosauria; Dinosauria; Saurischia; Theropoda; Coelurosauria; Aves; Neognathae; Sphenisciformes; Spheniscidae; Aptenodytes	TR1668|c0_g1_i1|m.590	1-387[+]	RTN1_XENTR^RTN1_XENTR^Q:15-128,H:563-673^74.56%ID^E:4e-42^RecName: Full=Reticulon-1;^Eukaryota; Metazoa; Chordata; Craniata; Vertebrata; Euteleostomi; Amphibia; Batrachia; Anura; Pipoidea; Pipidae; Xenopodinae; Xenopus; Silurana	K9J5Y7_DESRO^K9J5Y7_DESRO^Q:25-129,H:528-632^80.95%ID^E:6e-49^SubName: Full=Putative reticulon {ECO:0000313|EMBL:JAA52619.1};^Eukaryota; Metazoa; Chordata; Craniata; Vertebrata; Euteleostomi; Mammalia; Eutheria; Laurasiatheria; Chiroptera; Microchiroptera; Phyllostomidae; Desmodontinae; Desmodus	PF02453.12^Reticulon^Reticulon^33-129^E:2e-26	.	ExpAA=28.30^PredHel=1^Topology=o63-85i	.	GO:0005789^cellular_component^endoplasmic reticulum membrane`GO:0016021^cellular_component^integral component of membrane`GO:0005634^cellular_component^nucleus	.
TR1698|c0_g1	TR1698|c0_g1_i1	TLCD2_DANRE^TLCD2_DANRE^Q:6-314,H:129-231^80.58%ID^E:3e-53^RecName: Full=TLC domain-containing protein 2;^Eukaryota; Metazoa; Chordata; Craniata; Vertebrata; Euteleostomi; Actinopterygii; Neopterygii; Teleostei; Ostariophysi; Cypriniformes; Cyprinidae; Danio	H3AM88_LATCH^H3AM88_LATCH^Q:6-323,H:129-234^89.62%ID^E:1e-59^SubName: Full=Uncharacterized protein {ECO:0000313|Ensembl:ENSLACP00000010759};^Eukaryota; Metazoa; Chordata; Craniata; Vertebrata; Euteleostomi; Coelacanthiformes; Coelacanthidae; Latimeria	TR1698|c0_g1_i1|m.596	3-344[+]	TLCD2_DANRE^TLCD2_DANRE^Q:2-104,H:129-231^80.58%ID^E:6e-54^RecName: Full=TLC domain-containing protein 2;^Eukaryota; Metazoa; Chordata; Craniata; Vertebrata; Euteleostomi; Actinopterygii; Neopterygii; Teleostei; Ostariophysi; Cypriniformes; Cyprinidae; Danio	H3AM88_LATCH^H3AM88_LATCH^Q:2-113,H:129-240^86.61%ID^E:9e-63^SubName: Full=Uncharacterized protein {ECO:0000313|Ensembl:ENSLACP00000010759};^Eukaryota; Metazoa; Chordata; Craniata; Vertebrata; Euteleostomi; Coelacanthiformes; Coelacanthidae; Latimeria	PF03798.11^TRAM_LAG1_CLN8^TLC domain^5-97^E:7.3e-08	.	ExpAA=65.44^PredHel=3^Topology=o4-26i39-61o71-93i	NOG124676^Gamma-glutamyltranspeptidase	GO:0016021^cellular_component^integral component of membrane	GO:0016021^cellular_component^integral component of membrane
TR1715|c0_g1	TR1715|c0_g1_i1	SGPP1_HUMAN^SGPP1_HUMAN^Q:332-3,H:190-299^70%ID^E:1e-49^RecName: Full=Sphingosine-1-phosphate phosphatase 1;^Eukaryota; Metazoa; Chordata; Craniata; Vertebrata; Euteleostomi; Mammalia; Eutheria; Euarchontoglires; Primates; Haplorrhini; Catarrhini; Hominidae; Homo	H6UFS4_9ANUR^H6UFS4_9ANUR^Q:329-3,H:1-109^79.82%ID^E:5e-57^SubName: Full=Sphingosine-1-phosphate phosphatase 1 {ECO:0000313|EMBL:AEZ53862.1};^Eukaryota; Metazoa; Chordata; Craniata; Vertebrata; Euteleostomi; Amphibia; Batrachia; Anura; Pelobatoidea; Pelobatidae; Spea	.	.	.	.	.	.	.	COG0671^PHOsphatase	GO:0005789^cellular_component^endoplasmic reticulum membrane`GO:0016021^cellular_component^integral component of membrane`GO:0042392^molecular_function^sphingosine-1-phosphate phosphatase activity`GO:0097191^biological_process^extrinsic apoptotic signaling pathway`GO:0097193^biological_process^intrinsic apoptotic signaling pathway`GO:0044281^biological_process^small molecule metabolic process`GO:…	.
TR1726|c0_g2	TR1726|c0_g2_i1	ARF6_RAT^ARF6_RAT^Q:353-3,H:42-158^93.16%ID^E:9e-79^RecName: Full=ADP-ribosylation factor 6;^Eukaryota; Metazoa; Chordata; Craniata; Vertebrata; Euteleostomi; Mammalia; Eutheria; Euarchontoglires; Glires; Rodentia; Sciurognathi; Muroidea; Muridae; Murinae; Rattus	T1DRY6_ANOAQ^T1DRY6_ANOAQ^Q:353-6,H:333-448^93.97%ID^E:5e-78^.^.	.	.	.	.	.	.	.	COG1100^GTP-binding Protein	GO:0005938^cellular_component^cell cortex`GO:0005769^cellular_component^early endosome`GO:0030139^cellular_component^endocytic vesicle`GO:0070062^cellular_component^extracellular vesicular exosome`GO:0031527^cellular_component^filopodium membrane`GO:0005794^cellular_component^Golgi apparatus`GO:0005886^cellular_component^plasma membrane`GO:0055037^cellular_component^recycling endosome`GO:0055038^…	.
TR1730|c0_g1	TR1730|c0_g1_i1	.	.	TR1730|c0_g1_i1|m.604	115-297[+]	.	.	.	.	ExpAA=17.09^PredHel=1^Topology=o29-51i	.	.	.
TR1747|c0_g2	TR1747|c0_g2_i1	PDE4D_HUMAN^PDE4D_HUMAN^Q:4-357,H:350-464^71.19%ID^E:2e-49^RecName: Full=cAMP-specific 3',5'-cyclic phosphodiesterase 4D;^Eukaryota; Metazoa; Chordata; Craniata; Vertebrata; Euteleostomi; Mammalia; Eutheria; Euarchontoglires; Primates; Haplorrhini; Catarrhini; Hominidae; Homo	H3A4X2_LATCH^H3A4X2_LATCH^Q:4-357,H:59-173^83.9%ID^E:3e-58^SubName: Full=Uncharacterized protein {ECO:0000313|Ensembl:ENSLACP00000004693};^Eukaryota; Metazoa; Chordata; Craniata; Vertebrata; Euteleostomi; Coelacanthiformes; Coelacanthidae; Latimeria	TR1747|c0_g2_i1|m.608	1-357[+]	PDE4D_HUMAN^PDE4D_HUMAN^Q:2-119,H:350-464^72.88%ID^E:6e-55^RecName: Full=cAMP-specific 3',5'-cyclic phosphodiesterase 4D;^Eukaryota; Metazoa; Chordata; Craniata; Vertebrata; Euteleostomi; Mammalia; Eutheria; Euarchontoglires; Primates; Haplorrhini; Catarrhini; Hominidae; Homo	H3A4X2_LATCH^H3A4X2_LATCH^Q:2-119,H:59-173^85.59%ID^E:3e-64^SubName: Full=Uncharacterized protein {ECO:0000313|Ensembl:ENSLACP00000004693};^Eukaryota; Metazoa; Chordata; Craniata; Vertebrata; Euteleostomi; Coelacanthiformes; Coelacanthidae; Latimeria	.	.	.	NOG122287^NACHT domain	GO:0016324^cellular_component^apical plasma membrane`GO:0034704^cellular_component^calcium channel complex`GO:0005813^cellular_component^centrosome`GO:0005829^cellular_component^cytosol`GO:0005794^cellular_component^Golgi apparatus`GO:0016020^cellular_component^membrane`GO:0030016^cellular_component^myofibril`GO:0004115^molecular_function^3',5'-cyclic-AMP phosphodiesterase activity`GO:0004114^mol…	.
TR1757|c0_g1	TR1757|c0_g1_i1	HOME3_RAT^HOME3_RAT^Q:3-464,H:160-315^43.59%ID^E:5e-22^RecName: Full=Homer protein homolog 3;^Eukaryota; Metazoa; Chordata; Craniata; Vertebrata; Euteleostomi; Mammalia; Eutheria; Euarchontoglires; Glires; Rodentia; Sciurognathi; Muroidea; Muridae; Murinae; Rattus	V9L269_CALMI^V9L269_CALMI^Q:3-464,H:166-319^81.17%ID^E:2e-62^SubName: Full=Homer protein-like 3-like protein {ECO:0000313|EMBL:AFP05361.1};^Eukaryota; Metazoa; Chordata; Craniata; Vertebrata; Chondrichthyes; Holocephali; Chimaeriformes; Callorhinchidae; Callorhinchus	TR1757|c0_g1_i1|m.611	3-470[+]	HOME3_RAT^HOME3_RAT^Q:1-154,H:160-315^43.59%ID^E:2e-29^RecName: Full=Homer protein homolog 3;^Eukaryota; Metazoa; Chordata; Craniata; Vertebrata; Euteleostomi; Mammalia; Eutheria; Euarchontoglires; Glires; Rodentia; Sciurognathi; Muroidea; Muridae; Murinae; Rattus	V9L269_CALMI^V9L269_CALMI^Q:1-154,H:166-319^81.17%ID^E:1e-65^SubName: Full=Homer protein-like 3-like protein {ECO:0000313|EMBL:AFP05361.1};^Eukaryota; Metazoa; Chordata; Craniata; Vertebrata; Chondrichthyes; Holocephali; Chimaeriformes; Callorhinchidae; Callorhinchus	.	.	.	.	GO:0045178^cellular_component^basal part of cell`GO:0030054^cellular_component^cell junction`GO:0005829^cellular_component^cytosol`GO:0014069^cellular_component^postsynaptic density`GO:0045211^cellular_component^postsynaptic membrane	.
TR1782|c0_g2	TR1782|c0_g2_i1	.	.	TR1782|c0_g2_i1|m.623	193-381[+]	.	.	.	.	ExpAA=20.98^PredHel=1^Topology=o10-32i	.	.	.
TR1804|c0_g1	TR1804|c0_g1_i1	NDUA8_BOVIN^NDUA8_BOVIN^Q:135-626,H:8-171^79.27%ID^E:8e-95^RecName: Full=NADH dehydrogenase [ubiquinone] 1 alpha subcomplex subunit 8;^Eukaryota; Metazoa; Chordata; Craniata; Vertebrata; Euteleostomi; Mammalia; Eutheria; Laurasiatheria; Cetartiodactyla; Ruminantia; Pecora; Bovidae; Bovinae; Bos	E1BTV0_CHICK^E1BTV0_CHICK^Q:135-629,H:8-172^85.45%ID^E:8e-102^SubName: Full=Uncharacterized protein {ECO:0000313|Ensembl:ENSGALP00000034255};^Eukaryota; Metazoa; Chordata; Craniata; Vertebrata; Euteleostomi; Testudines + Archosauria group; Archosauria; Dinosauria; Saurischia; Theropoda; Coelurosauria; Aves; Neognathae; Galloanserae; Galliformes; Phasianidae; Phasianinae; Gallus	TR1804|c0_g1_i1|m.633	105-632[+]	NDUA8_BOVIN^NDUA8_BOVIN^Q:9-174,H:6-171^79.52%ID^E:3e-98^RecName: Full=NADH dehydrogenase [ubiquinone] 1 alpha subcomplex subunit 8;^Eukaryota; Metazoa; Chordata; Craniata; Vertebrata; Euteleostomi; Mammalia; Eutheria; Laurasiatheria; Cetartiodactyla; Ruminantia; Pecora; Bovidae; Bovinae; Bos	E1BTV0_CHICK^E1BTV0_CHICK^Q:9-175,H:6-172^84.43%ID^E:2e-104^SubName: Full=Uncharacterized protein {ECO:0000313|Ensembl:ENSGALP00000034255};^Eukaryota; Metazoa; Chordata; Craniata; Vertebrata; Euteleostomi; Testudines + Archosauria group; Archosauria; Dinosauria; Saurischia; Theropoda; Coelurosauria; Aves; Neognathae; Galloanserae; Galliformes; Phasianidae; Phasianinae; Gallus	PF06747.8^CHCH^CHCH domain^81-115^E:2.6e-10	.	.	.	GO:0005758^cellular_component^mitochondrial intermembrane space`GO:0005747^cellular_component^mitochondrial respiratory chain complex I`GO:0055114^biological_process^oxidation-reduction process	.
TR1836|c0_g1	TR1836|c0_g1_i1	ANO7_HUMAN^ANO7_HUMAN^Q:26-424,H:705-888^29.35%ID^E:1e-19^RecName: Full=Anoctamin-7;^Eukaryota; Metazoa; Chordata; Craniata; Vertebrata; Euteleostomi; Mammalia; Eutheria; Euarchontoglires; Primates; Haplorrhini; Catarrhini; Hominidae; Homo	V4A829_LOTGI^V4A829_LOTGI^Q:2-466,H:710-864^54.19%ID^E:1e-50^RecName: Full=Anoctamin {ECO:0000256|RuleBase:RU280814};^Eukaryota; Metazoa; Lophotrochozoa; Mollusca; Gastropoda; Patellogastropoda; Lottioidea; Lottiidae; Lottia	TR1836|c0_g1_i1|m.641	2-475[+]	ANO7_HUMAN^ANO7_HUMAN^Q:9-141,H:705-888^29.35%ID^E:2e-19^RecName: Full=Anoctamin-7;^Eukaryota; Metazoa; Chordata; Craniata; Vertebrata; Euteleostomi; Mammalia; Eutheria; Euarchontoglires; Primates; Haplorrhini; Catarrhini; Hominidae; Homo	V4A829_LOTGI^V4A829_LOTGI^Q:1-147,H:710-856^57.14%ID^E:8e-53^RecName: Full=Anoctamin {ECO:0000256|RuleBase:RU280814};^Eukaryota; Metazoa; Lophotrochozoa; Mollusca; Gastropoda; Patellogastropoda; Lottioidea; Lottiidae; Lottia	PF04547.7^Anoctamin^Calcium-activated chloride channel^8-141^E:4.6e-41	.	ExpAA=66.58^PredHel=3^Topology=o20-42i66-88o103-125i	.	GO:0030054^cellular_component^cell junction`GO:0005829^cellular_component^cytosol`GO:0005783^cellular_component^endoplasmic reticulum`GO:0016021^cellular_component^integral component of membrane`GO:0005622^cellular_component^intracellular`GO:0005634^cellular_component^nucleus`GO:0005886^cellular_component^plasma membrane`GO:0005229^molecular_function^intracellular calcium activated chloride chann…	.
TR1845|c0_g1	TR1845|c0_g1_i1	.	V9L4S1_CALMI^V9L4S1_CALMI^Q:4-504,H:190-355^77.84%ID^E:7e-81^SubName: Full=Uncharacterized protein {ECO:0000313|EMBL:AFP06446.1};^Eukaryota; Metazoa; Chordata; Craniata; Vertebrata; Chondrichthyes; Holocephali; Chimaeriformes; Callorhinchidae; Callorhinchus	TR1845|c0_g1_i1|m.643	1-507[+]	.	V9L4S1_CALMI^V9L4S1_CALMI^Q:2-168,H:190-355^77.84%ID^E:1e-81^SubName: Full=Uncharacterized protein {ECO:0000313|EMBL:AFP06446.1};^Eukaryota; Metazoa; Chordata; Craniata; Vertebrata; Chondrichthyes; Holocephali; Chimaeriformes; Callorhinchidae; Callorhinchus	.	.	.	.	.	.
TR1849|c0_g1	TR1849|c0_g1_i1	HEMO_DANRE^HEMO_DANRE^Q:3-305,H:101-203^49.51%ID^E:1e-25^RecName: Full=Hemopexin {ECO:0000250|UniProtKB:P20058};^Eukaryota; Metazoa; Chordata; Craniata; Vertebrata; Euteleostomi; Actinopterygii; Neopterygii; Teleostei; Ostariophysi; Cypriniformes; Cyprinidae; Danio	E7CQA0_GINCI^E7CQA0_GINCI^Q:3-308,H:95-196^78.43%ID^E:2e-49^SubName: Full=Hemopexin {ECO:0000313|EMBL:ADU15819.1};^Eukaryota; Metazoa; Chordata; Craniata; Vertebrata; Chondrichthyes; Elasmobranchii; Galeomorphii; Galeoidea; Orectolobiformes; Ginglymostomatidae; Ginglymostoma	TR1849|c0_g1_i1|m.646	3-308[+]	HEMO_DANRE^HEMO_DANRE^Q:1-101,H:101-203^49.51%ID^E:1e-25^RecName: Full=Hemopexin {ECO:0000250|UniProtKB:P20058};^Eukaryota; Metazoa; Chordata; Craniata; Vertebrata; Euteleostomi; Actinopterygii; Neopterygii; Teleostei; Ostariophysi; Cypriniformes; Cyprinidae; Danio	E7CQA0_GINCI^E7CQA0_GINCI^Q:1-102,H:95-196^78.43%ID^E:2e-49^SubName: Full=Hemopexin {ECO:0000313|EMBL:ADU15819.1};^Eukaryota; Metazoa; Chordata; Craniata; Vertebrata; Chondrichthyes; Elasmobranchii; Galeomorphii; Galeoidea; Orectolobiformes; Ginglymostomatidae; Ginglymostoma	PF00045.14^Hemopexin^Hemopexin^2-50^E:1.8e-09	.	.	.	GO:0005576^cellular_component^extracellular region`GO:0046872^molecular_function^metal ion binding`GO:0071391^biological_process^cellular response to estrogen stimulus`GO:0006810^biological_process^transport	.
TR1849|c0_g2	TR1849|c0_g2_i1	HEMO_DANRE^HEMO_DANRE^Q:3-305,H:101-203^50.49%ID^E:3e-26^RecName: Full=Hemopexin {ECO:0000250|UniProtKB:P20058};^Eukaryota; Metazoa; Chordata; Craniata; Vertebrata; Euteleostomi; Actinopterygii; Neopterygii; Teleostei; Ostariophysi; Cypriniformes; Cyprinidae; Danio	E7CQA0_GINCI^E7CQA0_GINCI^Q:3-308,H:95-196^78.43%ID^E:7e-50^SubName: Full=Hemopexin {ECO:0000313|EMBL:ADU15819.1};^Eukaryota; Metazoa; Chordata; Craniata; Vertebrata; Chondrichthyes; Elasmobranchii; Galeomorphii; Galeoidea; Orectolobiformes; Ginglymostomatidae; Ginglymostoma	TR1849|c0_g2_i1|m.647	3-308[+]	HEMO_DANRE^HEMO_DANRE^Q:1-101,H:101-203^50.49%ID^E:2e-26^RecName: Full=Hemopexin {ECO:0000250|UniProtKB:P20058};^Eukaryota; Metazoa; Chordata; Craniata; Vertebrata; Euteleostomi; Actinopterygii; Neopterygii; Teleostei; Ostariophysi; Cypriniformes; Cyprinidae; Danio	E7CQA0_GINCI^E7CQA0_GINCI^Q:1-102,H:95-196^78.43%ID^E:7e-50^SubName: Full=Hemopexin {ECO:0000313|EMBL:ADU15819.1};^Eukaryota; Metazoa; Chordata; Craniata; Vertebrata; Chondrichthyes; Elasmobranchii; Galeomorphii; Galeoidea; Orectolobiformes; Ginglymostomatidae; Ginglymostoma	PF00045.14^Hemopexin^Hemopexin^2-50^E:1.8e-09	.	.	.	GO:0005576^cellular_component^extracellular region`GO:0046872^molecular_function^metal ion binding`GO:0071391^biological_process^cellular response to estrogen stimulus`GO:0006810^biological_process^transport	.
TR1868|c0_g1	TR1868|c0_g1_i1	.	.	TR1868|c0_g1_i1|m.653	157-480[+]	.	.	.	sigP:1^27^0.69^YES	.	.	.	.
TR1876|c0_g1	TR1876|c0_g1_i1	S14L5_XENTR^S14L5_XENTR^Q:1-417,H:228-366^83.45%ID^E:6e-80^RecName: Full=SEC14-like protein 5;^Eukaryota; Metazoa; Chordata; Craniata; Vertebrata; Euteleostomi; Amphibia; Batrachia; Anura; Pipoidea; Pipidae; Xenopodinae; Xenopus; Silurana	M7ANP1_CHEMY^M7ANP1_CHEMY^Q:4-417,H:181-318^89.13%ID^E:3e-86^SubName: Full=SEC14-like protein 5 {ECO:0000313|EMBL:EMP26841.1};^Eukaryota; Metazoa; Chordata; Craniata; Vertebrata; Euteleostomi; Testudines + Archosauria group; Testudines; Cryptodira; Chelonioidea; Cheloniidae; Chelonia	TR1876|c0_g1_i1|m.656	1-417[+]	S14L5_XENTR^S14L5_XENTR^Q:1-139,H:228-366^83.45%ID^E:5e-80^RecName: Full=SEC14-like protein 5;^Eukaryota; Metazoa; Chordata; Craniata; Vertebrata; Euteleostomi; Amphibia; Batrachia; Anura; Pipoidea; Pipidae; Xenopodinae; Xenopus; Silurana	M7ANP1_CHEMY^M7ANP1_CHEMY^Q:2-139,H:181-318^89.13%ID^E:3e-86^SubName: Full=SEC14-like protein 5 {ECO:0000313|EMBL:EMP26841.1};^Eukaryota; Metazoa; Chordata; Craniata; Vertebrata; Euteleostomi; Testudines + Archosauria group; Testudines; Cryptodira; Chelonioidea; Cheloniidae; Chelonia	PF03765.10^CRAL_TRIO_N^CRAL/TRIO, N-terminal domain^26-65^E:2.4e-09`PF00650.15^CRAL_TRIO^CRAL/TRIO domain^94-138^E:1.2e-06	.	.	.	GO:0016021^cellular_component^integral component of membrane`GO:0006810^biological_process^transport	.
TR1876|c0_g2	TR1876|c0_g2_i1	S14L5_XENTR^S14L5_XENTR^Q:31-450,H:227-366^83.57%ID^E:5e-81^RecName: Full=SEC14-like protein 5;^Eukaryota; Metazoa; Chordata; Craniata; Vertebrata; Euteleostomi; Amphibia; Batrachia; Anura; Pipoidea; Pipidae; Xenopodinae; Xenopus; Silurana	G3UPH0_MELGA^G3UPH0_MELGA^Q:31-450,H:227-366^87.86%ID^E:7e-86^SubName: Full=Uncharacterized protein {ECO:0000313|Ensembl:ENSMGAP00000017465};^Eukaryota; Metazoa; Chordata; Craniata; Vertebrata; Euteleostomi; Testudines + Archosauria group; Archosauria; Dinosauria; Saurischia; Theropoda; Coelurosauria; Aves; Neognathae; Galloanserae; Galliformes; Phasianidae; Meleagridinae; Meleagris	TR1876|c0_g2_i1|m.658	1-450[+]	S14L5_XENTR^S14L5_XENTR^Q:11-150,H:227-366^83.57%ID^E:4e-81^RecName: Full=SEC14-like protein 5;^Eukaryota; Metazoa; Chordata; Craniata; Vertebrata; Euteleostomi; Amphibia; Batrachia; Anura; Pipoidea; Pipidae; Xenopodinae; Xenopus; Silurana	G3UPH0_MELGA^G3UPH0_MELGA^Q:11-150,H:227-366^87.86%ID^E:7e-86^SubName: Full=Uncharacterized protein {ECO:0000313|Ensembl:ENSMGAP00000017465};^Eukaryota; Metazoa; Chordata; Craniata; Vertebrata; Euteleostomi; Testudines + Archosauria group; Archosauria; Dinosauria; Saurischia; Theropoda; Coelurosauria; Aves; Neognathae; Galloanserae; Galliformes; Phasianidae; Meleagridinae; Meleagris	PF03765.10^CRAL_TRIO_N^CRAL/TRIO, N-terminal domain^37-76^E:2.7e-09`PF00650.15^CRAL_TRIO^CRAL/TRIO domain^105-149^E:1.4e-06	.	.	.	GO:0016021^cellular_component^integral component of membrane`GO:0006810^biological_process^transport	.
TR1877|c0_g1	TR1877|c0_g1_i1	KMT2A_HUMAN^KMT2A_HUMAN^Q:3-404,H:1750-1882^76.12%ID^E:3e-56^RecName: Full=Histone-lysine N-methyltransferase 2A;^Eukaryota; Metazoa; Chordata; Craniata; Vertebrata; Euteleostomi; Mammalia; Eutheria; Euarchontoglires; Primates; Haplorrhini; Catarrhini; Hominidae; Homo	A0A093CNQ1_TAUER^A0A093CNQ1_TAUER^Q:3-404,H:1609-1741^80.6%ID^E:6e-59^SubName: Full=Histone-lysine N-methyltransferase 2A {ECO:0000313|EMBL:KFV16083.1};^Eukaryota; Metazoa; Chordata; Craniata; Vertebrata; Euteleostomi; Testudines + Archosauria group; Archosauria; Dinosauria; Saurischia; Theropoda; Coelurosauria; Aves; Neognathae; Musophagiformes; Musophagidae; Tauraco	TR1877|c0_g1_i1|m.660	3-407[+]	KMT2A_HUMAN^KMT2A_HUMAN^Q:1-134,H:1750-1882^76.12%ID^E:1e-61^RecName: Full=Histone-lysine N-methyltransferase 2A;^Eukaryota; Metazoa; Chordata; Craniata; Vertebrata; Euteleostomi; Mammalia; Eutheria; Euarchontoglires; Primates; Haplorrhini; Catarrhini; Hominidae; Homo	A0A093CNQ1_TAUER^A0A093CNQ1_TAUER^Q:1-134,H:1609-1741^80.6%ID^E:2e-64^SubName: Full=Histone-lysine N-methyltransferase 2A {ECO:0000313|EMBL:KFV16083.1};^Eukaryota; Metazoa; Chordata; Craniata; Vertebrata; Euteleostomi; Testudines + Archosauria group; Archosauria; Dinosauria; Saurischia; Theropoda; Coelurosauria; Aves; Neognathae; Musophagiformes; Musophagidae; Tauraco	.	.	.	COG2940^Histone-lysine N-methyltransferase	GO:0005737^cellular_component^cytoplasm`GO:0035097^cellular_component^histone methyltransferase complex`GO:0071339^cellular_component^MLL1 complex`GO:0005634^cellular_component^nucleus`GO:0003680^molecular_function^AT DNA binding`GO:0003682^molecular_function^chromatin binding`GO:0042800^molecular_function^histone methyltransferase activity (H3-K4 specific)`GO:0042802^molecular_function^identical…	.
TR1883|c0_g1	TR1883|c0_g1_i1	GP183_SALSA^GP183_SALSA^Q:1-195,H:266-330^66.15%ID^E:4e-24^RecName: Full=G-protein coupled receptor 183;^Eukaryota; Metazoa; Chordata; Craniata; Vertebrata; Euteleostomi; Actinopterygii; Neopterygii; Teleostei; Protacanthopterygii; Salmoniformes; Salmonidae; Salmoninae; Salmo	V9KMZ8_CALMI^V9KMZ8_CALMI^Q:1-306,H:258-358^71.57%ID^E:4e-39^SubName: Full=G-protein coupled receptor 183-like protein {ECO:0000313|EMBL:AFO99565.1};^Eukaryota; Metazoa; Chordata; Craniata; Vertebrata; Chondrichthyes; Holocephali; Chimaeriformes; Callorhinchidae; Callorhinchus	TR1883|c0_g1_i1|m.663	1-309[+]	GP183_HUMAN^GP183_HUMAN^Q:1-99,H:259-359^53.47%ID^E:2e-30^RecName: Full=G-protein coupled receptor 183;^Eukaryota; Metazoa; Chordata; Craniata; Vertebrata; Euteleostomi; Mammalia; Eutheria; Euarchontoglires; Primates; Haplorrhini; Catarrhini; Hominidae; Homo	V9KMZ8_CALMI^V9KMZ8_CALMI^Q:1-102,H:258-358^71.57%ID^E:4e-45^SubName: Full=G-protein coupled receptor 183-like protein {ECO:0000313|EMBL:AFO99565.1};^Eukaryota; Metazoa; Chordata; Craniata; Vertebrata; Chondrichthyes; Holocephali; Chimaeriformes; Callorhinchidae; Callorhinchus	.	.	.	NOG145860^Protein of unknown function (DUF3303)	GO:0005887^cellular_component^integral component of plasma membrane`GO:0005886^cellular_component^plasma membrane`GO:0004930^molecular_function^G-protein coupled receptor activity`GO:0008142^molecular_function^oxysterol binding`GO:0007186^biological_process^G-protein coupled receptor signaling pathway`GO:0006959^biological_process^humoral immune response`GO:0006955^biological_process^immune respo…	.
TR1883|c0_g2	TR1883|c0_g2_i1	GP183_SALSA^GP183_SALSA^Q:1-195,H:266-330^66.15%ID^E:1e-23^RecName: Full=G-protein coupled receptor 183;^Eukaryota; Metazoa; Chordata; Craniata; Vertebrata; Euteleostomi; Actinopterygii; Neopterygii; Teleostei; Protacanthopterygii; Salmoniformes; Salmonidae; Salmoninae; Salmo	V9KMZ8_CALMI^V9KMZ8_CALMI^Q:1-306,H:258-358^71.57%ID^E:1e-38^SubName: Full=G-protein coupled receptor 183-like protein {ECO:0000313|EMBL:AFO99565.1};^Eukaryota; Metazoa; Chordata; Craniata; Vertebrata; Chondrichthyes; Holocephali; Chimaeriformes; Callorhinchidae; Callorhinchus	TR1883|c0_g2_i1|m.665	1-309[+]	GP183_HUMAN^GP183_HUMAN^Q:1-99,H:259-359^53.47%ID^E:2e-30^RecName: Full=G-protein coupled receptor 183;^Eukaryota; Metazoa; Chordata; Craniata; Vertebrata; Euteleostomi; Mammalia; Eutheria; Euarchontoglires; Primates; Haplorrhini; Catarrhini; Hominidae; Homo	V9KMZ8_CALMI^V9KMZ8_CALMI^Q:1-102,H:258-358^71.57%ID^E:4e-45^SubName: Full=G-protein coupled receptor 183-like protein {ECO:0000313|EMBL:AFO99565.1};^Eukaryota; Metazoa; Chordata; Craniata; Vertebrata; Chondrichthyes; Holocephali; Chimaeriformes; Callorhinchidae; Callorhinchus	.	.	.	NOG145860^Protein of unknown function (DUF3303)	GO:0005887^cellular_component^integral component of plasma membrane`GO:0005886^cellular_component^plasma membrane`GO:0004930^molecular_function^G-protein coupled receptor activity`GO:0008142^molecular_function^oxysterol binding`GO:0007186^biological_process^G-protein coupled receptor signaling pathway`GO:0006959^biological_process^humoral immune response`GO:0006955^biological_process^immune respo…	.
TR1974|c0_g1	TR1974|c0_g1_i1	.	A0A093GMS3_PICPB^A0A093GMS3_PICPB^Q:700-455,H:25-114^31.11%ID^E:1e-13^SubName: Full=Uncharacterized protein {ECO:0000313|EMBL:KFV68277.1};^Eukaryota; Metazoa; Chordata; Craniata; Vertebrata; Euteleostomi; Testudines + Archosauria group; Archosauria; Dinosauria; Saurischia; Theropoda; Coelurosauria; Aves; Neognathae; Piciformes; Picidae; Picoides`A0A093GMS3_PICPB^A0A093GMS3_PICPB^Q:363-220,H:121-1…	.	.	.	.	.	.	.	.	.	.
TR1974|c0_g2	TR1974|c0_g2_i1	.	A0A093G966_PICPB^A0A093G966_PICPB^Q:378-220,H:113-168^44.64%ID^E:4e-12^SubName: Full=Uncharacterized protein {ECO:0000313|EMBL:KFV63367.1};^Eukaryota; Metazoa; Chordata; Craniata; Vertebrata; Euteleostomi; Testudines + Archosauria group; Archosauria; Dinosauria; Saurischia; Theropoda; Coelurosauria; Aves; Neognathae; Piciformes; Picidae; Picoides`A0A093G966_PICPB^A0A093G966_PICPB^Q:181-95,H:181-2…	.	.	.	.	.	.	.	.	.	.
TR1989|c0_g2	TR1989|c0_g2_i1	IMB1_RAT^IMB1_RAT^Q:2-64,H:244-264^90.48%ID^E:6e-06^RecName: Full=Importin subunit beta-1;^Eukaryota; Metazoa; Chordata; Craniata; Vertebrata; Euteleostomi; Mammalia; Eutheria; Euarchontoglires; Glires; Rodentia; Sciurognathi; Muroidea; Muridae; Murinae; Rattus	.	.	.	.	.	.	.	.	COG5215^Importin	GO:0005737^cellular_component^cytoplasm`GO:0005635^cellular_component^nuclear envelope`GO:0008565^molecular_function^protein transporter activity`GO:0006886^biological_process^intracellular protein transport`GO:0006913^biological_process^nucleocytoplasmic transport	.
TR2011|c0_g1	TR2011|c0_g1_i1	KNTC1_HUMAN^KNTC1_HUMAN^Q:6-470,H:1661-1815^46.45%ID^E:3e-39^RecName: Full=Kinetochore-associated protein 1;^Eukaryota; Metazoa; Chordata; Craniata; Vertebrata; Euteleostomi; Mammalia; Eutheria; Euarchontoglires; Primates; Haplorrhini; Catarrhini; Hominidae; Homo	V9KF51_CALMI^V9KF51_CALMI^Q:3-482,H:636-795^76.25%ID^E:9e-76^SubName: Full=Kinetochore-associated protein 1 {ECO:0000313|EMBL:AFO96457.1};^Eukaryota; Metazoa; Chordata; Craniata; Vertebrata; Chondrichthyes; Holocephali; Chimaeriformes; Callorhinchidae; Callorhinchus	TR2011|c0_g1_i1|m.699	3-482[+]	KNTC1_HUMAN^KNTC1_HUMAN^Q:2-156,H:1661-1815^46.45%ID^E:2e-39^RecName: Full=Kinetochore-associated protein 1;^Eukaryota; Metazoa; Chordata; Craniata; Vertebrata; Euteleostomi; Mammalia; Eutheria; Euarchontoglires; Primates; Haplorrhini; Catarrhini; Hominidae; Homo	V9KF51_CALMI^V9KF51_CALMI^Q:1-160,H:636-795^76.25%ID^E:8e-76^SubName: Full=Kinetochore-associated protein 1 {ECO:0000313|EMBL:AFO96457.1};^Eukaryota; Metazoa; Chordata; Craniata; Vertebrata; Chondrichthyes; Holocephali; Chimaeriformes; Callorhinchidae; Callorhinchus	PF10493.4^Rod_C^Rough deal protein C-terminal region^2-160^E:2.6e-47	.	.	.	GO:0015629^cellular_component^actin cytoskeleton`GO:0000777^cellular_component^condensed chromosome kinetochore`GO:0005737^cellular_component^cytoplasm`GO:0005829^cellular_component^cytosol`GO:0005828^cellular_component^kinetochore microtubule`GO:0005634^cellular_component^nucleus`GO:0005886^cellular_component^plasma membrane`GO:0000922^cellular_component^spindle pole`GO:0000278^biological_proces…	.
TR2011|c0_g2	TR2011|c0_g2_i1	KNTC1_HUMAN^KNTC1_HUMAN^Q:6-302,H:1661-1759^44.44%ID^E:2e-20^RecName: Full=Kinetochore-associated protein 1;^Eukaryota; Metazoa; Chordata; Craniata; Vertebrata; Euteleostomi; Mammalia; Eutheria; Euarchontoglires; Primates; Haplorrhini; Catarrhini; Hominidae; Homo	V9KF51_CALMI^V9KF51_CALMI^Q:3-305,H:636-736^74.26%ID^E:5e-43^SubName: Full=Kinetochore-associated protein 1 {ECO:0000313|EMBL:AFO96457.1};^Eukaryota; Metazoa; Chordata; Craniata; Vertebrata; Chondrichthyes; Holocephali; Chimaeriformes; Callorhinchidae; Callorhinchus	TR2011|c0_g2_i1|m.700	3-305[+]	KNTC1_HUMAN^KNTC1_HUMAN^Q:2-100,H:1661-1759^44.44%ID^E:2e-20^RecName: Full=Kinetochore-associated protein 1;^Eukaryota; Metazoa; Chordata; Craniata; Vertebrata; Euteleostomi; Mammalia; Eutheria; Euarchontoglires; Primates; Haplorrhini; Catarrhini; Hominidae; Homo	V9KF51_CALMI^V9KF51_CALMI^Q:1-101,H:636-736^74.26%ID^E:5e-43^SubName: Full=Kinetochore-associated protein 1 {ECO:0000313|EMBL:AFO96457.1};^Eukaryota; Metazoa; Chordata; Craniata; Vertebrata; Chondrichthyes; Holocephali; Chimaeriformes; Callorhinchidae; Callorhinchus	PF10493.4^Rod_C^Rough deal protein C-terminal region^2-100^E:1e-23	.	.	.	GO:0015629^cellular_component^actin cytoskeleton`GO:0000777^cellular_component^condensed chromosome kinetochore`GO:0005737^cellular_component^cytoplasm`GO:0005829^cellular_component^cytosol`GO:0005828^cellular_component^kinetochore microtubule`GO:0005634^cellular_component^nucleus`GO:0005886^cellular_component^plasma membrane`GO:0000922^cellular_component^spindle pole`GO:0000278^biological_proces…	.
TR2014|c0_g1	TR2014|c0_g1_i1	IGS10_HUMAN^IGS10_HUMAN^Q:2-430,H:90-232^65.03%ID^E:3e-63^RecName: Full=Immunoglobulin superfamily member 10;^Eukaryota; Metazoa; Chordata; Craniata; Vertebrata; Euteleostomi; Mammalia; Eutheria; Euarchontoglires; Primates; Haplorrhini; Catarrhini; Hominidae; Homo	H3ALK6_LATCH^H3ALK6_LATCH^Q:2-445,H:93-240^70.95%ID^E:2e-69^SubName: Full=Uncharacterized protein {ECO:0000313|Ensembl:ENSLACP00000010527};^Eukaryota; Metazoa; Chordata; Craniata; Vertebrata; Euteleostomi; Coelacanthiformes; Coelacanthidae; Latimeria	TR2014|c0_g1_i1|m.702	2-448[+]	IGS10_HUMAN^IGS10_HUMAN^Q:1-143,H:90-232^65.03%ID^E:3e-63^RecName: Full=Immunoglobulin superfamily member 10;^Eukaryota; Metazoa; Chordata; Craniata; Vertebrata; Euteleostomi; Mammalia; Eutheria; Euarchontoglires; Primates; Haplorrhini; Catarrhini; Hominidae; Homo	H3ALK6_LATCH^H3ALK6_LATCH^Q:1-148,H:93-240^70.95%ID^E:2e-69^SubName: Full=Uncharacterized protein {ECO:0000313|Ensembl:ENSLACP00000010527};^Eukaryota; Metazoa; Chordata; Craniata; Vertebrata; Euteleostomi; Coelacanthiformes; Coelacanthidae; Latimeria	PF13855.1^LRR_8^Leucine rich repeat^1-52^E:1.1e-13`PF13306.1^LRR_5^Leucine rich repeats (6 copies)^2-101^E:4.5e-09`PF13504.1^LRR_7^Leucine rich repeat^17-31^E:69`PF13855.1^LRR_8^Leucine rich repeat^40-85^E:8.7e-09`PF13504.1^LRR_7^Leucine rich repeat^41-55^E:150`PF13504.1^LRR_7^Leucine rich repeat^64-79^E:55`PF00560.28^LRR_1^Leucine Rich Repeat^97-116^E:0.037`PF13504.1^LRR_7^Leucine rich repeat^99…	.	.	.	GO:0005576^cellular_component^extracellular region`GO:0030154^biological_process^cell differentiation`GO:0007275^biological_process^multicellular organismal development`GO:0001503^biological_process^ossification	GO:0005515^molecular_function^protein binding
TR2025|c0_g1	TR2025|c0_g1_i1	DAP1_HUMAN^DAP1_HUMAN^Q:161-481,H:1-102^61.68%ID^E:3e-31^RecName: Full=Death-associated protein 1;^Eukaryota; Metazoa; Chordata; Craniata; Vertebrata; Euteleostomi; Mammalia; Eutheria; Euarchontoglires; Primates; Haplorrhini; Catarrhini; Hominidae; Homo	K4FT75_CALMI^K4FT75_CALMI^Q:161-481,H:1-106^71.03%ID^E:2e-42^SubName: Full=Death-associated protein 1 {ECO:0000313|EMBL:AFK10544.1};^Eukaryota; Metazoa; Chordata; Craniata; Vertebrata; Chondrichthyes; Holocephali; Chimaeriformes; Callorhinchidae; Callorhinchus	TR2025|c0_g1_i1|m.706	161-484[+]	DAP1_HUMAN^DAP1_HUMAN^Q:1-107,H:1-102^61.68%ID^E:6e-33^RecName: Full=Death-associated protein 1;^Eukaryota; Metazoa; Chordata; Craniata; Vertebrata; Euteleostomi; Mammalia; Eutheria; Euarchontoglires; Primates; Haplorrhini; Catarrhini; Hominidae; Homo	K4FT75_CALMI^K4FT75_CALMI^Q:1-107,H:1-106^71.03%ID^E:2e-44^SubName: Full=Death-associated protein 1 {ECO:0000313|EMBL:AFK10544.1};^Eukaryota; Metazoa; Chordata; Craniata; Vertebrata; Chondrichthyes; Holocephali; Chimaeriformes; Callorhinchidae; Callorhinchus	PF15228.1^DAP^Death-associated protein^12-107^E:1.2e-30	.	.	.	GO:0070513^molecular_function^death domain binding`GO:0006919^biological_process^activation of cysteine-type endopeptidase activity involved in apoptotic process`GO:0006915^biological_process^apoptotic process`GO:0097190^biological_process^apoptotic signaling pathway`GO:0006914^biological_process^autophagy`GO:0034198^biological_process^cellular response to amino acid starvation`GO:0010507^biologi…	.
TR2025|c0_g2	TR2025|c0_g2_i1	DAP1_HUMAN^DAP1_HUMAN^Q:99-365,H:19-102^58.43%ID^E:4e-22^RecName: Full=Death-associated protein 1;^Eukaryota; Metazoa; Chordata; Craniata; Vertebrata; Euteleostomi; Mammalia; Eutheria; Euarchontoglires; Primates; Haplorrhini; Catarrhini; Hominidae; Homo	K4FT75_CALMI^K4FT75_CALMI^Q:99-365,H:19-106^69.66%ID^E:3e-32^SubName: Full=Death-associated protein 1 {ECO:0000313|EMBL:AFK10544.1};^Eukaryota; Metazoa; Chordata; Craniata; Vertebrata; Chondrichthyes; Holocephali; Chimaeriformes; Callorhinchidae; Callorhinchus	TR2025|c0_g2_i1|m.708	114-368[+]	DAP1_HUMAN^DAP1_HUMAN^Q:1-84,H:24-102^55.95%ID^E:1e-19^RecName: Full=Death-associated protein 1;^Eukaryota; Metazoa; Chordata; Craniata; Vertebrata; Euteleostomi; Mammalia; Eutheria; Euarchontoglires; Primates; Haplorrhini; Catarrhini; Hominidae; Homo	K4FT75_CALMI^K4FT75_CALMI^Q:1-84,H:24-106^67.86%ID^E:3e-30^SubName: Full=Death-associated protein 1 {ECO:0000313|EMBL:AFK10544.1};^Eukaryota; Metazoa; Chordata; Craniata; Vertebrata; Chondrichthyes; Holocephali; Chimaeriformes; Callorhinchidae; Callorhinchus	PF15228.1^DAP^Death-associated protein^1-84^E:2.8e-21	.	.	.	GO:0070513^molecular_function^death domain binding`GO:0006919^biological_process^activation of cysteine-type endopeptidase activity involved in apoptotic process`GO:0006915^biological_process^apoptotic process`GO:0097190^biological_process^apoptotic signaling pathway`GO:0006914^biological_process^autophagy`GO:0034198^biological_process^cellular response to amino acid starvation`GO:0010507^biologi…	.
TR2028|c0_g1	TR2028|c0_g1_i1	OGFD2_DANRE^OGFD2_DANRE^Q:102-794,H:4-240^55.7%ID^E:8e-86^RecName: Full=2-oxoglutarate and iron-dependent oxygenase domain-containing protein 2;^Eukaryota; Metazoa; Chordata; Craniata; Vertebrata; Euteleostomi; Actinopterygii; Neopterygii; Teleostei; Ostariophysi; Cypriniformes; Cyprinidae; Danio	V9LAZ4_CALMI^V9LAZ4_CALMI^Q:102-794,H:13-249^67.51%ID^E:1e-105^SubName: Full=2-oxoglutarate and iron-dependent oxygenase domain-containing protein 2 {ECO:0000313|EMBL:AFP09335.1};^Eukaryota; Metazoa; Chordata; Craniata; Vertebrata; Chondrichthyes; Holocephali; Chimaeriformes; Callorhinchidae; Callorhinchus	TR2028|c0_g1_i1|m.709	3-794[+]	OGFD2_DANRE^OGFD2_DANRE^Q:34-264,H:4-240^55.7%ID^E:2e-86^RecName: Full=2-oxoglutarate and iron-dependent oxygenase domain-containing protein 2;^Eukaryota; Metazoa; Chordata; Craniata; Vertebrata; Euteleostomi; Actinopterygii; Neopterygii; Teleostei; Ostariophysi; Cypriniformes; Cyprinidae; Danio	V9LAZ4_CALMI^V9LAZ4_CALMI^Q:23-264,H:2-249^67.47%ID^E:3e-109^SubName: Full=2-oxoglutarate and iron-dependent oxygenase domain-containing protein 2 {ECO:0000313|EMBL:AFP09335.1};^Eukaryota; Metazoa; Chordata; Craniata; Vertebrata; Chondrichthyes; Holocephali; Chimaeriformes; Callorhinchidae; Callorhinchus	.	.	.	.	GO:0005506^molecular_function^iron ion binding`GO:0031418^molecular_function^L-ascorbic acid binding`GO:0016706^molecular_function^oxidoreductase activity, acting on paired donors, with incorporation or reduction of molecular oxygen, 2-oxoglutarate as one donor, and incorporation of one atom each of oxygen into both donors	.
TR2028|c0_g2	TR2028|c0_g2_i1	OGFD2_DANRE^OGFD2_DANRE^Q:102-866,H:4-264^57.47%ID^E:5e-101^RecName: Full=2-oxoglutarate and iron-dependent oxygenase domain-containing protein 2;^Eukaryota; Metazoa; Chordata; Craniata; Vertebrata; Euteleostomi; Actinopterygii; Neopterygii; Teleostei; Ostariophysi; Cypriniformes; Cyprinidae; Danio	V9LAZ4_CALMI^V9LAZ4_CALMI^Q:102-866,H:13-273^68.2%ID^E:1e-120^SubName: Full=2-oxoglutarate and iron-dependent oxygenase domain-containing protein 2 {ECO:0000313|EMBL:AFP09335.1};^Eukaryota; Metazoa; Chordata; Craniata; Vertebrata; Chondrichthyes; Holocephali; Chimaeriformes; Callorhinchidae; Callorhinchus	TR2028|c0_g2_i1|m.710	3-866[+]	OGFD2_DANRE^OGFD2_DANRE^Q:34-288,H:4-264^57.47%ID^E:1e-101^RecName: Full=2-oxoglutarate and iron-dependent oxygenase domain-containing protein 2;^Eukaryota; Metazoa; Chordata; Craniata; Vertebrata; Euteleostomi; Actinopterygii; Neopterygii; Teleostei; Ostariophysi; Cypriniformes; Cyprinidae; Danio	V9LAZ4_CALMI^V9LAZ4_CALMI^Q:23-288,H:2-273^68.13%ID^E:3e-124^SubName: Full=2-oxoglutarate and iron-dependent oxygenase domain-containing protein 2 {ECO:0000313|EMBL:AFP09335.1};^Eukaryota; Metazoa; Chordata; Craniata; Vertebrata; Chondrichthyes; Holocephali; Chimaeriformes; Callorhinchidae; Callorhinchus	.	.	.	.	GO:0005506^molecular_function^iron ion binding`GO:0031418^molecular_function^L-ascorbic acid binding`GO:0016706^molecular_function^oxidoreductase activity, acting on paired donors, with incorporation or reduction of molecular oxygen, 2-oxoglutarate as one donor, and incorporation of one atom each of oxygen into both donors	.
TR2050|c0_g1	TR2050|c0_g1_i1	.	H3AA81_LATCH^H3AA81_LATCH^Q:277-113,H:36-98^47.62%ID^E:5e-09^SubName: Full=Uncharacterized protein {ECO:0000313|Ensembl:ENSLACP00000006552};^Eukaryota; Metazoa; Chordata; Craniata; Vertebrata; Euteleostomi; Coelacanthiformes; Coelacanthidae; Latimeria`H3AA81_LATCH^H3AA81_LATCH^Q:108-13,H:112-146^40%ID^E:5e-09^SubName: Full=Uncharacterized protein {ECO:0000313|Ensembl:ENSLACP00000006552};^Eukaryot…	.	.	.	.	.	.	.	.	.	.
TR2052|c0_g2	TR2052|c0_g2_i1	.	.	TR2052|c0_g2_i1|m.715	178-354[+]	.	.	.	sigP:1^17^0.46^YES	ExpAA=20.71^PredHel=1^Topology=i7-29o	.	.	.
TR2088|c0_g1	TR2088|c0_g1_i1	COX7B_MOUSE^COX7B_MOUSE^Q:287-51,H:1-80^61.25%ID^E:1e-32^RecName: Full=Cytochrome c oxidase subunit 7B, mitochondrial;^Eukaryota; Metazoa; Chordata; Craniata; Vertebrata; Euteleostomi; Mammalia; Eutheria; Euarchontoglires; Glires; Rodentia; Sciurognathi; Muroidea; Muridae; Murinae; Mus; Mus	K4FSN8_CALMI^K4FSN8_CALMI^Q:287-51,H:1-79^77.22%ID^E:5e-41^SubName: Full=Cytochrome c oxidase subunit VIIb {ECO:0000313|EMBL:AFK10705.1};^Eukaryota; Metazoa; Chordata; Craniata; Vertebrata; Chondrichthyes; Holocephali; Chimaeriformes; Callorhinchidae; Callorhinchus	.	.	.	.	.	.	.	NOG46061^Acetyltransferase (GNAT) family	GO:0016021^cellular_component^integral component of membrane`GO:0005746^cellular_component^mitochondrial respiratory chain`GO:0005739^cellular_component^mitochondrion`GO:0004129^molecular_function^cytochrome-c oxidase activity`GO:0007417^biological_process^central nervous system development	.
TR2093|c0_g1	TR2093|c0_g1_i1	WDR6_RAT^WDR6_RAT^Q:6-338,H:745-857^48.7%ID^E:9e-23^RecName: Full=WD repeat-containing protein 6;^Eukaryota; Metazoa; Chordata; Craniata; Vertebrata; Euteleostomi; Mammalia; Eutheria; Euarchontoglires; Glires; Rodentia; Sciurognathi; Muroidea; Muridae; Murinae; Rattus	H2ZTN8_LATCH^H2ZTN8_LATCH^Q:3-338,H:725-834^58.04%ID^E:1e-31^SubName: Full=Uncharacterized protein {ECO:0000313|Ensembl:ENSLACP00000000759};^Eukaryota; Metazoa; Chordata; Craniata; Vertebrata; Euteleostomi; Coelacanthiformes; Coelacanthidae; Latimeria	TR2093|c0_g1_i1|m.724	3-338[+]	WDR6_RAT^WDR6_RAT^Q:2-112,H:745-857^48.7%ID^E:8e-23^RecName: Full=WD repeat-containing protein 6;^Eukaryota; Metazoa; Chordata; Craniata; Vertebrata; Euteleostomi; Mammalia; Eutheria; Euarchontoglires; Glires; Rodentia; Sciurognathi; Muroidea; Muridae; Murinae; Rattus	H2ZTN8_LATCH^H2ZTN8_LATCH^Q:1-112,H:725-834^58.04%ID^E:1e-31^SubName: Full=Uncharacterized protein {ECO:0000313|Ensembl:ENSLACP00000000759};^Eukaryota; Metazoa; Chordata; Craniata; Vertebrata; Euteleostomi; Coelacanthiformes; Coelacanthidae; Latimeria	.	.	.	.	GO:0008180^cellular_component^COP9 signalosome`GO:0005737^cellular_component^cytoplasm`GO:0005886^cellular_component^plasma membrane`GO:0043234^cellular_component^protein complex`GO:0043560^molecular_function^insulin receptor substrate binding`GO:0044822^molecular_function^poly(A) RNA binding`GO:0007050^biological_process^cell cycle arrest`GO:0008286^biological_process^insulin receptor signaling …	.
TR2095|c0_g1	TR2095|c0_g1_i1	FUT10_MOUSE^FUT10_MOUSE^Q:68-205,H:81-126^80.43%ID^E:3e-21^RecName: Full=Alpha-(1,3)-fucosyltransferase 10;^Eukaryota; Metazoa; Chordata; Craniata; Vertebrata; Euteleostomi; Mammalia; Eutheria; Euarchontoglires; Glires; Rodentia; Sciurognathi; Muroidea; Muridae; Murinae; Mus; Mus	F6TY16_ORNAN^F6TY16_ORNAN^Q:20-202,H:66-125^67.21%ID^E:9e-22^SubName: Full=Uncharacterized protein {ECO:0000313|Ensembl:ENSOANP00000006451};^Eukaryota; Metazoa; Chordata; Craniata; Vertebrata; Euteleostomi; Mammalia; Monotremata; Ornithorhynchidae; Ornithorhynchus	TR2095|c0_g1_i1|m.725	2-283[+]	FUT10_HUMAN^FUT10_HUMAN^Q:23-68,H:81-126^80.43%ID^E:4e-21^RecName: Full=Alpha-(1,3)-fucosyltransferase 10;^Eukaryota; Metazoa; Chordata; Craniata; Vertebrata; Euteleostomi; Mammalia; Eutheria; Euarchontoglires; Primates; Haplorrhini; Catarrhini; Hominidae; Homo	F6TY16_ORNAN^F6TY16_ORNAN^Q:7-67,H:66-125^67.21%ID^E:2e-22^SubName: Full=Uncharacterized protein {ECO:0000313|Ensembl:ENSOANP00000006451};^Eukaryota; Metazoa; Chordata; Craniata; Vertebrata; Euteleostomi; Mammalia; Monotremata; Ornithorhynchidae; Ornithorhynchus	PF00852.14^Glyco_transf_10^Glycosyltransferase family 10 (fucosyltransferase)^22-81^E:1.2e-06	.	.	.	GO:0005794^cellular_component^Golgi apparatus`GO:0032580^cellular_component^Golgi cisterna membrane`GO:0016021^cellular_component^integral component of membrane`GO:0046920^molecular_function^alpha-(1->3)-fucosyltransferase activity`GO:0009790^biological_process^embryo development`GO:0009566^biological_process^fertilization`GO:0036065^biological_process^fucosylation`GO:0030097^biological_process^h…	GO:0008417^molecular_function^fucosyltransferase activity`GO:0006486^biological_process^protein glycosylation`GO:0016020^cellular_component^membrane
TR2115|c0_g2	TR2115|c0_g2_i1	NAB1_HUMAN^NAB1_HUMAN^Q:30-560,H:1-177^73.45%ID^E:2e-87^RecName: Full=NGFI-A-binding protein 1;^Eukaryota; Metazoa; Chordata; Craniata; Vertebrata; Euteleostomi; Mammalia; Eutheria; Euarchontoglires; Primates; Haplorrhini; Catarrhini; Hominidae; Homo	M3XJW7_LATCH^M3XJW7_LATCH^Q:30-560,H:1-177^79.1%ID^E:1e-93^SubName: Full=Uncharacterized protein {ECO:0000313|Ensembl:ENSLACP00000023023};^Eukaryota; Metazoa; Chordata; Craniata; Vertebrata; Euteleostomi; Coelacanthiformes; Coelacanthidae; Latimeria	TR2115|c0_g2_i1|m.732	3-566[+]	NAB1_HUMAN^NAB1_HUMAN^Q:10-186,H:1-177^73.45%ID^E:2e-87^RecName: Full=NGFI-A-binding protein 1;^Eukaryota; Metazoa; Chordata; Craniata; Vertebrata; Euteleostomi; Mammalia; Eutheria; Euarchontoglires; Primates; Haplorrhini; Catarrhini; Hominidae; Homo	M3XJW7_LATCH^M3XJW7_LATCH^Q:10-186,H:1-177^79.1%ID^E:9e-94^SubName: Full=Uncharacterized protein {ECO:0000313|Ensembl:ENSLACP00000023023};^Eukaryota; Metazoa; Chordata; Craniata; Vertebrata; Euteleostomi; Coelacanthiformes; Coelacanthidae; Latimeria	PF04904.8^NCD1^NAB conserved region 1 (NCD1)^13-93^E:4.2e-48	.	.	.	GO:0005634^cellular_component^nucleus`GO:0001958^biological_process^endochondral ossification`GO:0042552^biological_process^myelination`GO:0045892^biological_process^negative regulation of transcription, DNA-templated`GO:0045682^biological_process^regulation of epidermis development`GO:0006355^biological_process^regulation of transcription, DNA-templated`GO:0014037^biological_process^Schwann cell…	GO:0045892^biological_process^negative regulation of transcription, DNA-templated`GO:0005634^cellular_component^nucleus
TR2116|c0_g1	TR2116|c0_g1_i1	CHIA_RAT^CHIA_RAT^Q:133-732,H:1-197^61.69%ID^E:1e-68^RecName: Full=Acidic mammalian chitinase;^Eukaryota; Metazoa; Chordata; Craniata; Vertebrata; Euteleostomi; Mammalia; Eutheria; Euarchontoglires; Glires; Rodentia; Sciurognathi; Muroidea; Muridae; Murinae; Rattus	V9KD90_CALMI^V9KD90_CALMI^Q:133-735,H:1-201^68.16%ID^E:3e-89^SubName: Full=Acidic chitinase {ECO:0000313|EMBL:AFO95717.1};^Eukaryota; Metazoa; Chordata; Craniata; Vertebrata; Chondrichthyes; Holocephali; Chimaeriformes; Callorhinchidae; Callorhinchus	TR2116|c0_g1_i1|m.734	133-735[+]	CHIA_RAT^CHIA_RAT^Q:1-200,H:1-197^61.69%ID^E:1e-75^RecName: Full=Acidic mammalian chitinase;^Eukaryota; Metazoa; Chordata; Craniata; Vertebrata; Euteleostomi; Mammalia; Eutheria; Euarchontoglires; Glires; Rodentia; Sciurognathi; Muroidea; Muridae; Murinae; Rattus	V9KD90_CALMI^V9KD90_CALMI^Q:1-201,H:1-201^68.16%ID^E:2e-96^SubName: Full=Acidic chitinase {ECO:0000313|EMBL:AFO95717.1};^Eukaryota; Metazoa; Chordata; Craniata; Vertebrata; Chondrichthyes; Holocephali; Chimaeriformes; Callorhinchidae; Callorhinchus	PF00704.23^Glyco_hydro_18^Glycosyl hydrolases family 18^25-199^E:2.6e-50	sigP:1^22^0.865^YES	.	COG3325^chitinase	GO:0005737^cellular_component^cytoplasm`GO:0005576^cellular_component^extracellular region`GO:0005615^cellular_component^extracellular space`GO:0008061^molecular_function^chitin binding`GO:0004568^molecular_function^chitinase activity`GO:0006915^biological_process^apoptotic process`GO:0006032^biological_process^chitin catabolic process`GO:0002376^biological_process^immune system process`GO:000027…	GO:0004553^molecular_function^hydrolase activity, hydrolyzing O-glycosyl compounds`GO:0005975^biological_process^carbohydrate metabolic process
TR2152|c0_g1	TR2152|c0_g1_i1	LSM5_PONAB^LSM5_PONAB^Q:14-283,H:1-91^94.51%ID^E:3e-53^RecName: Full=U6 snRNA-associated Sm-like protein LSm5;^Eukaryota; Metazoa; Chordata; Craniata; Vertebrata; Euteleostomi; Mammalia; Eutheria; Euarchontoglires; Primates; Haplorrhini; Catarrhini; Hominidae; Pongo	E1BT25_CHICK^E1BT25_CHICK^Q:14-283,H:1-91^95.6%ID^E:4e-52^SubName: Full=Uncharacterized protein {ECO:0000313|Ensembl:ENSGALP00000019908};^Eukaryota; Metazoa; Chordata; Craniata; Vertebrata; Euteleostomi; Testudines + Archosauria group; Archosauria; Dinosauria; Saurischia; Theropoda; Coelurosauria; Aves; Neognathae; Galloanserae; Galliformes; Phasianidae; Phasianinae; Gallus	TR2152|c0_g1_i1|m.741	2-286[+]	LSM5_PONAB^LSM5_PONAB^Q:5-94,H:1-91^94.51%ID^E:1e-54^RecName: Full=U6 snRNA-associated Sm-like protein LSm5;^Eukaryota; Metazoa; Chordata; Craniata; Vertebrata; Euteleostomi; Mammalia; Eutheria; Euarchontoglires; Primates; Haplorrhini; Catarrhini; Hominidae; Pongo	E1BT25_CHICK^E1BT25_CHICK^Q:5-94,H:1-91^95.6%ID^E:2e-53^SubName: Full=Uncharacterized protein {ECO:0000313|Ensembl:ENSGALP00000019908};^Eukaryota; Metazoa; Chordata; Craniata; Vertebrata; Euteleostomi; Testudines + Archosauria group; Archosauria; Dinosauria; Saurischia; Theropoda; Coelurosauria; Aves; Neognathae; Galloanserae; Galliformes; Phasianidae; Phasianinae; Gallus	PF01423.17^LSM^LSM domain^21-87^E:1.7e-19	.	.	.	GO:0005681^cellular_component^spliceosomal complex`GO:0003723^molecular_function^RNA binding`GO:0006397^biological_process^mRNA processing`GO:0008380^biological_process^RNA splicing	.
TR2280|c0_g1	TR2280|c0_g1_i1	.	.	TR2280|c0_g1_i1|m.786	302-784[+]	.	B5X1W5_SALSA^B5X1W5_SALSA^Q:5-153,H:47-217^40.66%ID^E:2e-09^RecName: Full=Annexin {ECO:0000256|RuleBase:RU003540};^Eukaryota; Metazoa; Chordata; Craniata; Vertebrata; Euteleostomi; Actinopterygii; Neopterygii; Teleostei; Protacanthopterygii; Salmoniformes; Salmonidae; Salmoninae; Salmo	.	.	.	.	.	.
TR2299|c0_g1	TR2299|c0_g1_i1	.	.	TR2299|c0_g1_i1|m.795	2-211[+]	.	.	.	.	ExpAA=43.99^PredHel=2^Topology=i5-27o42-64i	.	.	.
TR2324|c0_g1	TR2324|c0_g1_i1	CHD3_HUMAN^CHD3_HUMAN^Q:2-322,H:1889-2000^55.36%ID^E:3e-26^RecName: Full=Chromodomain-helicase-DNA-binding protein 3;^Eukaryota; Metazoa; Chordata; Craniata; Vertebrata; Euteleostomi; Mammalia; Eutheria; Euarchontoglires; Primates; Haplorrhini; Catarrhini; Hominidae; Homo	V9K8W7_CALMI^V9K8W7_CALMI^Q:2-322,H:1415-1520^66.36%ID^E:8e-33^SubName: Full=Chromodomain-helicase-DNA-binding protein 3-like protein {ECO:0000313|EMBL:AFO94128.1};^Eukaryota; Metazoa; Chordata; Craniata; Vertebrata; Chondrichthyes; Holocephali; Chimaeriformes; Callorhinchidae; Callorhinchus	TR2324|c0_g1_i1|m.800	2-325[+]	CHD3_HUMAN^CHD3_HUMAN^Q:1-107,H:1889-2000^55.36%ID^E:5e-29^RecName: Full=Chromodomain-helicase-DNA-binding protein 3;^Eukaryota; Metazoa; Chordata; Craniata; Vertebrata; Euteleostomi; Mammalia; Eutheria; Euarchontoglires; Primates; Haplorrhini; Catarrhini; Hominidae; Homo	V9K8W7_CALMI^V9K8W7_CALMI^Q:1-107,H:1415-1520^66.36%ID^E:4e-34^SubName: Full=Chromodomain-helicase-DNA-binding protein 3-like protein {ECO:0000313|EMBL:AFO94128.1};^Eukaryota; Metazoa; Chordata; Craniata; Vertebrata; Chondrichthyes; Holocephali; Chimaeriformes; Callorhinchidae; Callorhinchus	.	.	.	COG0553^helicase	GO:0005813^cellular_component^centrosome`GO:0005737^cellular_component^cytoplasm`GO:0045111^cellular_component^intermediate filament cytoskeleton`GO:0005730^cellular_component^nucleolus`GO:0005634^cellular_component^nucleus`GO:0016581^cellular_component^NuRD complex`GO:0005524^molecular_function^ATP binding`GO:0004003^molecular_function^ATP-dependent DNA helicase activity`GO:0003677^molecular_fun…	.
TR2351|c0_g1	TR2351|c0_g1_i1	.	.	TR2351|c0_g1_i1|m.811	1-186[+]	.	.	.	.	ExpAA=20.55^PredHel=1^Topology=i20-42o	.	.	.
TR2355|c0_g1	TR2355|c0_g1_i1	FOXK2_MOUSE^FOXK2_MOUSE^Q:326-24,H:165-263^77.23%ID^E:4e-44^RecName: Full=Forkhead box protein K2;^Eukaryota; Metazoa; Chordata; Craniata; Vertebrata; Euteleostomi; Mammalia; Eutheria; Euarchontoglires; Glires; Rodentia; Sciurognathi; Muroidea; Muridae; Murinae; Mus; Mus	V9KB12_CALMI^V9KB12_CALMI^Q:326-21,H:96-197^93.14%ID^E:7e-57^SubName: Full=Forkhead box protein K2-like protein {ECO:0000313|EMBL:AFO95073.1};^Eukaryota; Metazoa; Chordata; Craniata; Vertebrata; Chondrichthyes; Holocephali; Chimaeriformes; Callorhinchidae; Callorhinchus	.	.	.	.	.	.	.	COG5025^forkhead box	GO:0005634^cellular_component^nucleus`GO:0000287^molecular_function^magnesium ion binding`GO:0000978^molecular_function^RNA polymerase II core promoter proximal region sequence-specific DNA binding`GO:0001077^molecular_function^RNA polymerase II core promoter proximal region sequence-specific DNA binding transcription factor activity involved in positive regulation of transcription`GO:0043565^mol…	.
TR2359|c0_g1	TR2359|c0_g1_i1	.	K7EYC2_PELSI^K7EYC2_PELSI^Q:275-502,H:93-179^40.23%ID^E:1e-05^SubName: Full=Uncharacterized protein {ECO:0000313|Ensembl:ENSPSIP00000000782};^Eukaryota; Metazoa; Chordata; Craniata; Vertebrata; Euteleostomi; Testudines + Archosauria group; Testudines; Cryptodira; Trionychoidea; Trionychidae; Pelodiscus	.	.	.	.	.	.	.	.	.	.
TR2372|c0_g1	TR2372|c0_g1_i1	.	A0A091JAQ5_9AVES^A0A091JAQ5_9AVES^Q:113-355,H:139-227^38.89%ID^E:2e-06^SubName: Full=Uncharacterized protein {ECO:0000313|EMBL:KFP17682.1};^Eukaryota; Metazoa; Chordata; Craniata; Vertebrata; Euteleostomi; Testudines + Archosauria group; Archosauria; Dinosauria; Saurischia; Theropoda; Coelurosauria; Aves; Neognathae; Pelecaniformes; Ardeidae; Egretta	.	.	.	.	.	.	.	.	.	.
TR2407|c0_g1	TR2407|c0_g1_i1	DYHC1_RAT^DYHC1_RAT^Q:449-18,H:3828-3972^75.17%ID^E:2e-67^RecName: Full=Cytoplasmic dynein 1 heavy chain 1;^Eukaryota; Metazoa; Chordata; Craniata; Vertebrata; Euteleostomi; Mammalia; Eutheria; Euarchontoglires; Glires; Rodentia; Sciurognathi; Muroidea; Muridae; Murinae; Rattus	V9K7S8_CALMI^V9K7S8_CALMI^Q:449-18,H:1936-2079^84.72%ID^E:1e-76^SubName: Full=Cytoplasmic dynein 1 heavy chain 1-like protein {ECO:0000313|EMBL:AFO93646.1};^Eukaryota; Metazoa; Chordata; Craniata; Vertebrata; Chondrichthyes; Holocephali; Chimaeriformes; Callorhinchidae; Callorhinchus	.	.	.	.	.	.	.	COG5245^heavy chain	GO:0005737^cellular_component^cytoplasm`GO:0030286^cellular_component^dynein complex`GO:0005874^cellular_component^microtubule`GO:0005524^molecular_function^ATP binding`GO:0016887^molecular_function^ATPase activity`GO:0003777^molecular_function^microtubule motor activity`GO:0007018^biological_process^microtubule-based movement`GO:0006810^biological_process^transport	.
TR2421|c0_g1	TR2421|c0_g1_i1	.	A0A093HF81_STRCA^A0A093HF81_STRCA^Q:1-180,H:91-150^60%ID^E:1e-14^SubName: Full=Uncharacterized protein {ECO:0000313|EMBL:KFV77662.1};^Eukaryota; Metazoa; Chordata; Craniata; Vertebrata; Euteleostomi; Testudines + Archosauria group; Archosauria; Dinosauria; Saurischia; Theropoda; Coelurosauria; Aves; Palaeognathae; Struthioniformes; Struthionidae; Struthio	.	.	.	.	.	.	.	.	.	.
TR2467|c0_g1	TR2467|c0_g1_i1	AK1A1_CHICK^AK1A1_CHICK^Q:432-1,H:1-144^67.36%ID^E:3e-58^RecName: Full=Alcohol dehydrogenase [NADP(+)];^Eukaryota; Metazoa; Chordata; Craniata; Vertebrata; Euteleostomi; Testudines + Archosauria group; Archosauria; Dinosauria; Saurischia; Theropoda; Coelurosauria; Aves; Neognathae; Galloanserae; Galliformes; Phasianidae; Phasianinae; Gallus	V9KUK8_CALMI^V9KUK8_CALMI^Q:426-1,H:1-142^78.87%ID^E:2e-69^SubName: Full=Alcohol dehydrogenase (NADP(+)) A {ECO:0000313|EMBL:AFP02642.1};^Eukaryota; Metazoa; Chordata; Craniata; Vertebrata; Chondrichthyes; Holocephali; Chimaeriformes; Callorhinchidae; Callorhinchus	.	.	.	.	.	.	.	COG0656^reductase	GO:0008106^molecular_function^alcohol dehydrogenase (NADP+) activity	.
TR2467|c0_g1	TR2467|c0_g1_i2	AK1A1_CHICK^AK1A1_CHICK^Q:432-1,H:1-144^67.36%ID^E:3e-58^RecName: Full=Alcohol dehydrogenase [NADP(+)];^Eukaryota; Metazoa; Chordata; Craniata; Vertebrata; Euteleostomi; Testudines + Archosauria group; Archosauria; Dinosauria; Saurischia; Theropoda; Coelurosauria; Aves; Neognathae; Galloanserae; Galliformes; Phasianidae; Phasianinae; Gallus	V9KUK8_CALMI^V9KUK8_CALMI^Q:426-1,H:1-142^78.87%ID^E:2e-69^SubName: Full=Alcohol dehydrogenase (NADP(+)) A {ECO:0000313|EMBL:AFP02642.1};^Eukaryota; Metazoa; Chordata; Craniata; Vertebrata; Chondrichthyes; Holocephali; Chimaeriformes; Callorhinchidae; Callorhinchus	.	.	.	.	.	.	.	COG0656^reductase	GO:0008106^molecular_function^alcohol dehydrogenase (NADP+) activity	.
TR2479|c0_g1	TR2479|c0_g1_i1	.	.	TR2479|c0_g1_i1|m.847	268-450[+]	.	.	.	.	ExpAA=15.21^PredHel=1^Topology=o15-37i	.	.	.
TR2486|c0_g2	TR2486|c0_g2_i1	DYH7_HUMAN^DYH7_HUMAN^Q:3-275,H:1459-1549^96.7%ID^E:3e-53^RecName: Full=Dynein heavy chain 7, axonemal;^Eukaryota; Metazoa; Chordata; Craniata; Vertebrata; Euteleostomi; Mammalia; Eutheria; Euarchontoglires; Primates; Haplorrhini; Catarrhini; Hominidae; Homo	F6VCT4_ORNAN^F6VCT4_ORNAN^Q:3-275,H:95-185^95.6%ID^E:1e-54^SubName: Full=Uncharacterized protein {ECO:0000313|Ensembl:ENSOANP00000024227};^Eukaryota; Metazoa; Chordata; Craniata; Vertebrata; Euteleostomi; Mammalia; Monotremata; Ornithorhynchidae; Ornithorhynchus	TR2486|c0_g2_i1|m.853	3-293[+]	DYH7_HUMAN^DYH7_HUMAN^Q:1-91,H:1459-1549^96.7%ID^E:2e-53^RecName: Full=Dynein heavy chain 7, axonemal;^Eukaryota; Metazoa; Chordata; Craniata; Vertebrata; Euteleostomi; Mammalia; Eutheria; Euarchontoglires; Primates; Haplorrhini; Catarrhini; Hominidae; Homo	F6VCT4_ORNAN^F6VCT4_ORNAN^Q:1-91,H:95-185^95.6%ID^E:6e-55^SubName: Full=Uncharacterized protein {ECO:0000313|Ensembl:ENSOANP00000024227};^Eukaryota; Metazoa; Chordata; Craniata; Vertebrata; Euteleostomi; Mammalia; Monotremata; Ornithorhynchidae; Ornithorhynchus	PF12774.2^AAA_6^Hydrolytic ATP binding site of dynein motor region D1^2-59^E:2.8e-15	.	.	COG5245^heavy chain	GO:0005858^cellular_component^axonemal dynein complex`GO:0005929^cellular_component^cilium`GO:0005874^cellular_component^microtubule`GO:0005524^molecular_function^ATP binding`GO:0016887^molecular_function^ATPase activity`GO:0005509^molecular_function^calcium ion binding`GO:0003777^molecular_function^microtubule motor activity`GO:0003341^biological_process^cilium movement`GO:0001539^biological_pro…	.
TR2487|c0_g1	TR2487|c0_g1_i1	DEN2C_HUMAN^DEN2C_HUMAN^Q:130-744,H:79-281^32.08%ID^E:1e-15^RecName: Full=DENN domain-containing protein 2C;^Eukaryota; Metazoa; Chordata; Craniata; Vertebrata; Euteleostomi; Mammalia; Eutheria; Euarchontoglires; Primates; Haplorrhini; Catarrhini; Hominidae; Homo	H3BGA3_LATCH^H3BGA3_LATCH^Q:10-804,H:51-325^41.99%ID^E:2e-43^SubName: Full=Uncharacterized protein {ECO:0000313|Ensembl:ENSLACP00000020924};^Eukaryota; Metazoa; Chordata; Craniata; Vertebrata; Euteleostomi; Coelacanthiformes; Coelacanthidae; Latimeria	TR2487|c0_g1_i1|m.854	1-810[+]	DEN2C_HUMAN^DEN2C_HUMAN^Q:44-248,H:79-281^32.08%ID^E:6e-17^RecName: Full=DENN domain-containing protein 2C;^Eukaryota; Metazoa; Chordata; Craniata; Vertebrata; Euteleostomi; Mammalia; Eutheria; Euarchontoglires; Primates; Haplorrhini; Catarrhini; Hominidae; Homo	H3BGA3_LATCH^H3BGA3_LATCH^Q:4-260,H:51-317^42.86%ID^E:2e-43^SubName: Full=Uncharacterized protein {ECO:0000313|Ensembl:ENSLACP00000020924};^Eukaryota; Metazoa; Chordata; Craniata; Vertebrata; Euteleostomi; Coelacanthiformes; Coelacanthidae; Latimeria	.	.	.	.	GO:0017112^molecular_function^Rab guanyl-nucleotide exchange factor activity`GO:0032851^biological_process^positive regulation of Rab GTPase activity	.
TR2508|c0_g1	TR2508|c0_g1_i1	HNF1B_PONAB^HNF1B_PONAB^Q:558-4,H:349-530^78.49%ID^E:3e-68^RecName: Full=Hepatocyte nuclear factor 1-beta;^Eukaryota; Metazoa; Chordata; Craniata; Vertebrata; Euteleostomi; Mammalia; Eutheria; Euarchontoglires; Primates; Haplorrhini; Catarrhini; Hominidae; Pongo	V9KGW8_CALMI^V9KGW8_CALMI^Q:570-4,H:382-569^93.12%ID^E:2e-80^SubName: Full=Hepatocyte nuclear factor 1-beta {ECO:0000313|EMBL:AFO97138.1};^Eukaryota; Metazoa; Chordata; Craniata; Vertebrata; Chondrichthyes; Holocephali; Chimaeriformes; Callorhinchidae; Callorhinchus	.	.	.	.	.	.	.	.	GO:0005634^cellular_component^nucleus`GO:0005667^cellular_component^transcription factor complex`GO:0042803^molecular_function^protein homodimerization activity`GO:0003705^molecular_function^RNA polymerase II distal enhancer sequence-specific DNA binding transcription factor activity`GO:0003700^molecular_function^sequence-specific DNA binding transcription factor activity`GO:0044212^molecular_fun…	.
TR2547|c0_g1	TR2547|c0_g1_i1	SNAA_MOUSE^SNAA_MOUSE^Q:32-916,H:1-295^85.76%ID^E:0^RecName: Full=Alpha-soluble NSF attachment protein;^Eukaryota; Metazoa; Chordata; Craniata; Vertebrata; Euteleostomi; Mammalia; Eutheria; Euarchontoglires; Glires; Rodentia; Sciurognathi; Muroidea; Muridae; Murinae; Mus; Mus	H3AZT4_LATCH^H3AZT4_LATCH^Q:32-916,H:1-295^89.15%ID^E:0^SubName: Full=Uncharacterized protein {ECO:0000313|Ensembl:ENSLACP00000015155};^Eukaryota; Metazoa; Chordata; Craniata; Vertebrata; Euteleostomi; Coelacanthiformes; Coelacanthidae; Latimeria	TR2547|c0_g1_i1|m.866	2-919[+]	SNAA_MOUSE^SNAA_MOUSE^Q:11-305,H:1-295^85.76%ID^E:0^RecName: Full=Alpha-soluble NSF attachment protein;^Eukaryota; Metazoa; Chordata; Craniata; Vertebrata; Euteleostomi; Mammalia; Eutheria; Euarchontoglires; Glires; Rodentia; Sciurognathi; Muroidea; Muridae; Murinae; Mus; Mus	H3AZT4_LATCH^H3AZT4_LATCH^Q:11-305,H:1-295^89.15%ID^E:0^SubName: Full=Uncharacterized protein {ECO:0000313|Ensembl:ENSLACP00000015155};^Eukaryota; Metazoa; Chordata; Craniata; Vertebrata; Euteleostomi; Coelacanthiformes; Coelacanthidae; Latimeria	PF14938.1^SNAP^Soluble NSF attachment protein, SNAP^20-298^E:5.5e-114`PF02071.15^NSF^Aromatic-di-Alanine (AdAR) repeat^47-55^E:370`PF08238.7^Sel1^Sel1 repeat^48-61^E:110`PF02071.15^NSF^Aromatic-di-Alanine (AdAR) repeat^51-62^E:31`PF02071.15^NSF^Aromatic-di-Alanine (AdAR) repeat^64-75^E:39`PF02071.15^NSF^Aromatic-di-Alanine (AdAR) repeat^91-102^E:58`PF08238.7^Sel1^Sel1 repeat^103-117^E:2100`PF0207…	.	.	.	GO:0070062^cellular_component^extracellular vesicular exosome`GO:0070044^cellular_component^synaptobrevin 2-SNAP-25-syntaxin-1a complex`GO:0000149^molecular_function^SNARE binding`GO:0019905^molecular_function^syntaxin binding`GO:0045176^biological_process^apical protein localization`GO:0007420^biological_process^brain development`GO:0006886^biological_process^intracellular protein transport`GO:0…	GO:0006886^biological_process^intracellular protein transport`GO:0005515^molecular_function^protein binding
TR2548|c0_g1	TR2548|c0_g1_i1	LAMB1_HUMAN^LAMB1_HUMAN^Q:3-407,H:830-964^61.48%ID^E:1e-41^RecName: Full=Laminin subunit beta-1;^Eukaryota; Metazoa; Chordata; Craniata; Vertebrata; Euteleostomi; Mammalia; Eutheria; Euarchontoglires; Primates; Haplorrhini; Catarrhini; Hominidae; Homo`LAMB1_HUMAN^LAMB1_HUMAN^Q:15-236,H:936-1021^38.37%ID^E:7e-08^RecName: Full=Laminin subunit beta-1;^Eukaryota; Metazoa; Chordata; Craniata; Vertebra…	I3IZE3_ORENI^I3IZE3_ORENI^Q:9-407,H:827-961^74.07%ID^E:3e-51^SubName: Full=Uncharacterized protein {ECO:0000313|Ensembl:ENSONIP00000001983};^Eukaryota; Metazoa; Chordata; Craniata; Vertebrata; Euteleostomi; Actinopterygii; Neopterygii; Teleostei; Neoteleostei; Acanthomorphata; Ovalentaria; Cichlomorphae; Cichliformes; Cichlidae; African cichlids; Pseudocrenilabrinae; Oreochromini; Oreochromis`I3I…	TR2548|c0_g1_i1|m.867	1-408[+]	.	.	.	.	.	.	.	.
TR2569|c0_g1	TR2569|c0_g1_i1	DET1_MOUSE^DET1_MOUSE^Q:273-49,H:475-550^81.58%ID^E:3e-34^RecName: Full=DET1 homolog;^Eukaryota; Metazoa; Chordata; Craniata; Vertebrata; Euteleostomi; Mammalia; Eutheria; Euarchontoglires; Glires; Rodentia; Sciurognathi; Muroidea; Muridae; Murinae; Mus; Mus	V9KZ03_CALMI^V9KZ03_CALMI^Q:273-49,H:146-221^85.53%ID^E:3e-36^SubName: Full=DET1-like protein {ECO:0000313|EMBL:AFP04525.1};^Eukaryota; Metazoa; Chordata; Craniata; Vertebrata; Chondrichthyes; Holocephali; Chimaeriformes; Callorhinchidae; Callorhinchus	.	.	.	.	.	.	.	.	GO:0005634^cellular_component^nucleus	.
TR2578|c0_g1	TR2578|c0_g1_i1	.	.	TR2578|c0_g1_i1|m.882	442-633[+]	.	.	.	sigP:1^25^0.681^YES	.	.	.	.
TR2599|c0_g1	TR2599|c0_g1_i1	STAU1_HUMAN^STAU1_HUMAN^Q:346-5,H:63-175^64.35%ID^E:3e-31^RecName: Full=Double-stranded RNA-binding protein Staufen homolog 1;^Eukaryota; Metazoa; Chordata; Craniata; Vertebrata; Euteleostomi; Mammalia; Eutheria; Euarchontoglires; Primates; Haplorrhini; Catarrhini; Hominidae; Homo	V9KC29_CALMI^V9KC29_CALMI^Q:346-5,H:148-261^94.74%ID^E:6e-58^SubName: Full=Double-stranded RNA-binding protein Staufen-like 1-like protein {ECO:0000313|EMBL:AFO95277.1};^Eukaryota; Metazoa; Chordata; Craniata; Vertebrata; Chondrichthyes; Holocephali; Chimaeriformes; Callorhinchidae; Callorhinchus	.	.	.	.	.	.	.	.	GO:0044297^cellular_component^cell body`GO:0005737^cellular_component^cytoplasm`GO:0036464^cellular_component^cytoplasmic ribonucleoprotein granule`GO:0010494^cellular_component^cytoplasmic stress granule`GO:0030425^cellular_component^dendrite`GO:0070062^cellular_component^extracellular vesicular exosome`GO:0016020^cellular_component^membrane`GO:0005875^cellular_component^microtubule associated c…	.
TR2602|c0_g1	TR2602|c0_g1_i1	G3ST1_HUMAN^G3ST1_HUMAN^Q:6-389,H:239-366^48.44%ID^E:1e-39^RecName: Full=Galactosylceramide sulfotransferase;^Eukaryota; Metazoa; Chordata; Craniata; Vertebrata; Euteleostomi; Mammalia; Eutheria; Euarchontoglires; Primates; Haplorrhini; Catarrhini; Hominidae; Homo	V9LEI8_CALMI^V9LEI8_CALMI^Q:3-395,H:34-164^69.47%ID^E:3e-67^SubName: Full=Galactose-3-O-sulfotransferase 2 {ECO:0000313|EMBL:AFP11135.1};^Eukaryota; Metazoa; Chordata; Craniata; Vertebrata; Chondrichthyes; Holocephali; Chimaeriformes; Callorhinchidae; Callorhinchus	TR2602|c0_g1_i1|m.888	2-397[+]	.	.	.	.	.	.	.	.
TR2609|c0_g1	TR2609|c0_g1_i1	.	.	TR2609|c0_g1_i1|m.890	1-213[+]	.	.	.	.	ExpAA=20.26^PredHel=1^Topology=o41-58i	.	.	.
TR2609|c0_g2	TR2609|c0_g2_i1	.	.	TR2609|c0_g2_i1|m.891	3-278[+]	.	.	.	.	ExpAA=21.28^PredHel=1^Topology=i58-80o	.	.	.
TR2612|c0_g1	TR2612|c0_g1_i1	TB10B_HUMAN^TB10B_HUMAN^Q:72-323,H:320-403^77.38%ID^E:6e-40^RecName: Full=TBC1 domain family member 10B;^Eukaryota; Metazoa; Chordata; Craniata; Vertebrata; Euteleostomi; Mammalia; Eutheria; Euarchontoglires; Primates; Haplorrhini; Catarrhini; Hominidae; Homo	V9L4K8_CALMI^V9L4K8_CALMI^Q:72-323,H:75-158^80.95%ID^E:3e-41^SubName: Full=TBC1 domain family member 10B {ECO:0000313|EMBL:AFP06086.1};^Eukaryota; Metazoa; Chordata; Craniata; Vertebrata; Chondrichthyes; Holocephali; Chimaeriformes; Callorhinchidae; Callorhinchus	TR2612|c0_g1_i1|m.892	3-323[+]	TB10B_HUMAN^TB10B_HUMAN^Q:24-107,H:320-403^77.38%ID^E:5e-40^RecName: Full=TBC1 domain family member 10B;^Eukaryota; Metazoa; Chordata; Craniata; Vertebrata; Euteleostomi; Mammalia; Eutheria; Euarchontoglires; Primates; Haplorrhini; Catarrhini; Hominidae; Homo	V9L4K8_CALMI^V9L4K8_CALMI^Q:24-107,H:75-158^80.95%ID^E:3e-41^SubName: Full=TBC1 domain family member 10B {ECO:0000313|EMBL:AFP06086.1};^Eukaryota; Metazoa; Chordata; Craniata; Vertebrata; Chondrichthyes; Holocephali; Chimaeriformes; Callorhinchidae; Callorhinchus	.	sigP:1^28^0.549^YES	.	COG5210^TBC1 domain family member	GO:0005737^cellular_component^cytoplasm`GO:0005886^cellular_component^plasma membrane`GO:0005097^molecular_function^Rab GTPase activator activity`GO:0032851^biological_process^positive regulation of Rab GTPase activity`GO:0032313^biological_process^regulation of Rab GTPase activity`GO:0042147^biological_process^retrograde transport, endosome to Golgi	.
TR2615|c0_g1	TR2615|c0_g1_i1	PRDM9_MOUSE^PRDM9_MOUSE^Q:3-335,H:274-392^34.17%ID^E:1e-14^RecName: Full=Histone-lysine N-methyltransferase PRDM9;^Eukaryota; Metazoa; Chordata; Craniata; Vertebrata; Euteleostomi; Mammalia; Eutheria; Euarchontoglires; Glires; Rodentia; Sciurognathi; Muroidea; Muridae; Murinae; Mus; Mus	Q05CM8_MOUSE^Q05CM8_MOUSE^Q:3-335,H:95-213^34.17%ID^E:1e-13^SubName: Full=Prdm9 protein {ECO:0000313|EMBL:AAH23014.1};^Eukaryota; Metazoa; Chordata; Craniata; Vertebrata; Euteleostomi; Mammalia; Eutheria; Euarchontoglires; Glires; Rodentia; Sciurognathi; Muroidea; Muridae; Murinae; Mus; Mus	TR2615|c0_g1_i1|m.893	3-449[+]	PRDM9_MOUSE^PRDM9_MOUSE^Q:1-111,H:274-392^34.17%ID^E:1e-14^RecName: Full=Histone-lysine N-methyltransferase PRDM9;^Eukaryota; Metazoa; Chordata; Craniata; Vertebrata; Euteleostomi; Mammalia; Eutheria; Euarchontoglires; Glires; Rodentia; Sciurognathi; Muroidea; Muridae; Murinae; Mus; Mus	Q05CM8_MOUSE^Q05CM8_MOUSE^Q:1-111,H:95-213^34.17%ID^E:1e-13^SubName: Full=Prdm9 protein {ECO:0000313|EMBL:AAH23014.1};^Eukaryota; Metazoa; Chordata; Craniata; Vertebrata; Euteleostomi; Mammalia; Eutheria; Euarchontoglires; Glires; Rodentia; Sciurognathi; Muroidea; Muridae; Murinae; Mus; Mus	.	.	.	.	GO:0005694^cellular_component^chromosome`GO:0005654^cellular_component^nucleoplasm`GO:0042800^molecular_function^histone methyltransferase activity (H3-K4 specific)`GO:0046872^molecular_function^metal ion binding`GO:0010844^molecular_function^recombination hotspot binding`GO:0043565^molecular_function^sequence-specific DNA binding`GO:0051568^biological_process^histone H3-K4 methylation`GO:0034968…	.
TR2618|c0_g1	TR2618|c0_g1_i1	C1S_BOVIN^C1S_BOVIN^Q:27-362,H:525-642^45.76%ID^E:6e-28^RecName: Full=Complement C1s subcomponent;^Eukaryota; Metazoa; Chordata; Craniata; Vertebrata; Euteleostomi; Mammalia; Eutheria; Laurasiatheria; Cetartiodactyla; Ruminantia; Pecora; Bovidae; Bovinae; Bos	F7E7I0_ORNAN^F7E7I0_ORNAN^Q:27-350,H:533-645^50.44%ID^E:1e-28^SubName: Full=Uncharacterized protein {ECO:0000313|Ensembl:ENSOANP00000021032};^Eukaryota; Metazoa; Chordata; Craniata; Vertebrata; Euteleostomi; Mammalia; Monotremata; Ornithorhynchidae; Ornithorhynchus	TR2618|c0_g1_i1|m.895	3-365[+]	C1S_BOVIN^C1S_BOVIN^Q:9-120,H:525-642^45.76%ID^E:5e-28^RecName: Full=Complement C1s subcomponent;^Eukaryota; Metazoa; Chordata; Craniata; Vertebrata; Euteleostomi; Mammalia; Eutheria; Laurasiatheria; Cetartiodactyla; Ruminantia; Pecora; Bovidae; Bovinae; Bos	F7E7I0_ORNAN^F7E7I0_ORNAN^Q:9-116,H:533-645^50.44%ID^E:1e-28^SubName: Full=Uncharacterized protein {ECO:0000313|Ensembl:ENSOANP00000021032};^Eukaryota; Metazoa; Chordata; Craniata; Vertebrata; Euteleostomi; Mammalia; Monotremata; Ornithorhynchidae; Ornithorhynchus	PF00089.21^Trypsin^Trypsin^6-115^E:1.7e-28	.	.	COG5640^protease	GO:0005576^cellular_component^extracellular region`GO:0005509^molecular_function^calcium ion binding`GO:0004252^molecular_function^serine-type endopeptidase activity`GO:0006958^biological_process^complement activation, classical pathway`GO:0045087^biological_process^innate immune response	GO:0004252^molecular_function^serine-type endopeptidase activity`GO:0006508^biological_process^proteolysis
TR2632|c0_g2	TR2632|c0_g2_i1	P210L_HUMAN^P210L_HUMAN^Q:8-361,H:1300-1417^55.08%ID^E:5e-34^RecName: Full=Nuclear pore membrane glycoprotein 210-like;^Eukaryota; Metazoa; Chordata; Craniata; Vertebrata; Euteleostomi; Mammalia; Eutheria; Euarchontoglires; Primates; Haplorrhini; Catarrhini; Hominidae; Homo	V9KAM3_CALMI^V9KAM3_CALMI^Q:2-364,H:249-369^76.03%ID^E:2e-55^SubName: Full=Nucleoporin Nup210 {ECO:0000313|EMBL:AFO95213.1};^Eukaryota; Metazoa; Chordata; Craniata; Vertebrata; Chondrichthyes; Holocephali; Chimaeriformes; Callorhinchidae; Callorhinchus	TR2632|c0_g2_i1|m.897	2-364[+]	P210L_HUMAN^P210L_HUMAN^Q:3-120,H:1300-1417^55.08%ID^E:4e-34^RecName: Full=Nuclear pore membrane glycoprotein 210-like;^Eukaryota; Metazoa; Chordata; Craniata; Vertebrata; Euteleostomi; Mammalia; Eutheria; Euarchontoglires; Primates; Haplorrhini; Catarrhini; Hominidae; Homo	V9KAM3_CALMI^V9KAM3_CALMI^Q:1-121,H:249-369^76.03%ID^E:1e-55^SubName: Full=Nucleoporin Nup210 {ECO:0000313|EMBL:AFO95213.1};^Eukaryota; Metazoa; Chordata; Craniata; Vertebrata; Chondrichthyes; Holocephali; Chimaeriformes; Callorhinchidae; Callorhinchus	.	.	.	.	GO:0016021^cellular_component^integral component of membrane`GO:0060009^biological_process^Sertoli cell development`GO:0007286^biological_process^spermatid development	.
TR2650|c0_g1	TR2650|c0_g1_i1	ADCY2_MOUSE^ADCY2_MOUSE^Q:3-314,H:744-839^53.85%ID^E:2e-25^RecName: Full=Adenylate cyclase type 2;^Eukaryota; Metazoa; Chordata; Craniata; Vertebrata; Euteleostomi; Mammalia; Eutheria; Euarchontoglires; Glires; Rodentia; Sciurognathi; Muroidea; Muridae; Murinae; Mus; Mus	H3A4P6_LATCH^H3A4P6_LATCH^Q:3-314,H:489-589^71.15%ID^E:7e-33^SubName: Full=Uncharacterized protein {ECO:0000313|Ensembl:ENSLACP00000004617};^Eukaryota; Metazoa; Chordata; Craniata; Vertebrata; Euteleostomi; Coelacanthiformes; Coelacanthidae; Latimeria	TR2650|c0_g1_i1|m.902	3-314[+]	ADCY2_MOUSE^ADCY2_MOUSE^Q:1-104,H:744-839^53.85%ID^E:6e-30^RecName: Full=Adenylate cyclase type 2;^Eukaryota; Metazoa; Chordata; Craniata; Vertebrata; Euteleostomi; Mammalia; Eutheria; Euarchontoglires; Glires; Rodentia; Sciurognathi; Muroidea; Muridae; Murinae; Mus; Mus	H2U1J4_TAKRU^H2U1J4_TAKRU^Q:1-104,H:561-661^62.5%ID^E:3e-37^SubName: Full=Uncharacterized protein {ECO:0000313|Ensembl:ENSTRUP00000030805};^Eukaryota; Metazoa; Chordata; Craniata; Vertebrata; Euteleostomi; Actinopterygii; Neopterygii; Teleostei; Neoteleostei; Acanthomorphata; Eupercaria; Tetraodontiformes; Tetradontoidea; Tetraodontidae; Takifugu	.	.	ExpAA=38.43^PredHel=2^Topology=i20-37o68-85i	COG2114^Guanylate Cyclase	GO:0005737^cellular_component^cytoplasm`GO:0030425^cellular_component^dendrite`GO:0016021^cellular_component^integral component of membrane`GO:0016020^cellular_component^membrane`GO:0045121^cellular_component^membrane raft`GO:0005886^cellular_component^plasma membrane`GO:0043234^cellular_component^protein complex`GO:0004016^molecular_function^adenylate cyclase activity`GO:0008179^molecular_functi…	.
TR2650|c0_g2	TR2650|c0_g2_i1	ADCY2_MOUSE^ADCY2_MOUSE^Q:3-332,H:744-845^55.45%ID^E:5e-29^RecName: Full=Adenylate cyclase type 2;^Eukaryota; Metazoa; Chordata; Craniata; Vertebrata; Euteleostomi; Mammalia; Eutheria; Euarchontoglires; Glires; Rodentia; Sciurognathi; Muroidea; Muridae; Murinae; Mus; Mus	H3A4P6_LATCH^H3A4P6_LATCH^Q:3-332,H:489-595^70.91%ID^E:1e-35^SubName: Full=Uncharacterized protein {ECO:0000313|Ensembl:ENSLACP00000004617};^Eukaryota; Metazoa; Chordata; Craniata; Vertebrata; Euteleostomi; Coelacanthiformes; Coelacanthidae; Latimeria	TR2650|c0_g2_i1|m.903	3-332[+]	ADCY2_MOUSE^ADCY2_MOUSE^Q:1-110,H:744-845^55.45%ID^E:1e-33^RecName: Full=Adenylate cyclase type 2;^Eukaryota; Metazoa; Chordata; Craniata; Vertebrata; Euteleostomi; Mammalia; Eutheria; Euarchontoglires; Glires; Rodentia; Sciurognathi; Muroidea; Muridae; Murinae; Mus; Mus	M7BZZ9_CHEMY^M7BZZ9_CHEMY^Q:1-110,H:116-222^60.91%ID^E:1e-39^SubName: Full=Adenylate cyclase type 2 {ECO:0000313|EMBL:EMP37678.1};^Eukaryota; Metazoa; Chordata; Craniata; Vertebrata; Euteleostomi; Testudines + Archosauria group; Testudines; Cryptodira; Chelonioidea; Cheloniidae; Chelonia	.	.	ExpAA=38.66^PredHel=2^Topology=i20-37o68-85i	COG2114^Guanylate Cyclase	GO:0005737^cellular_component^cytoplasm`GO:0030425^cellular_component^dendrite`GO:0016021^cellular_component^integral component of membrane`GO:0016020^cellular_component^membrane`GO:0045121^cellular_component^membrane raft`GO:0005886^cellular_component^plasma membrane`GO:0043234^cellular_component^protein complex`GO:0004016^molecular_function^adenylate cyclase activity`GO:0008179^molecular_functi…	.
TR2660|c0_g2	TR2660|c0_g2_i1	NMDE1_RAT^NMDE1_RAT^Q:8-574,H:1276-1464^59.47%ID^E:5e-67^RecName: Full=Glutamate receptor ionotropic, NMDA 2A;^Eukaryota; Metazoa; Chordata; Craniata; Vertebrata; Euteleostomi; Mammalia; Eutheria; Euarchontoglires; Glires; Rodentia; Sciurognathi; Muroidea; Muridae; Murinae; Rattus	H2ZZD5_LATCH^H2ZZD5_LATCH^Q:2-574,H:900-1088^78.12%ID^E:3e-94^SubName: Full=Uncharacterized protein {ECO:0000313|Ensembl:ENSLACP00000002756};^Eukaryota; Metazoa; Chordata; Craniata; Vertebrata; Euteleostomi; Coelacanthiformes; Coelacanthidae; Latimeria	TR2660|c0_g2_i1|m.906	2-577[+]	NMDE1_RAT^NMDE1_RAT^Q:3-191,H:1276-1464^59.47%ID^E:4e-68^RecName: Full=Glutamate receptor ionotropic, NMDA 2A;^Eukaryota; Metazoa; Chordata; Craniata; Vertebrata; Euteleostomi; Mammalia; Eutheria; Euarchontoglires; Glires; Rodentia; Sciurognathi; Muroidea; Muridae; Murinae; Rattus	H2ZZD5_LATCH^H2ZZD5_LATCH^Q:1-191,H:900-1088^78.12%ID^E:2e-95^SubName: Full=Uncharacterized protein {ECO:0000313|Ensembl:ENSLACP00000002756};^Eukaryota; Metazoa; Chordata; Craniata; Vertebrata; Euteleostomi; Coelacanthiformes; Coelacanthidae; Latimeria	PF10565.4^NMDAR2_C^N-methyl D-aspartate receptor 2B3 C-terminus^6-191^E:3e-58	.	.	.	GO:0030054^cellular_component^cell junction`GO:0043197^cellular_component^dendritic spine`GO:0017146^cellular_component^N-methyl-D-aspartate selective glutamate receptor complex`GO:0043005^cellular_component^neuron projection`GO:0014069^cellular_component^postsynaptic density`GO:0045211^cellular_component^postsynaptic membrane`GO:0042734^cellular_component^presynaptic membrane`GO:0045202^cellular…	.
TR2666|c0_g1	TR2666|c0_g1_i1	ARHG7_RAT^ARHG7_RAT^Q:319-2,H:444-549^89.62%ID^E:5e-48^RecName: Full=Rho guanine nucleotide exchange factor 7;^Eukaryota; Metazoa; Chordata; Craniata; Vertebrata; Euteleostomi; Mammalia; Eutheria; Euarchontoglires; Glires; Rodentia; Sciurognathi; Muroidea; Muridae; Murinae; Rattus	A0A091S7H5_9GRUI^A0A091S7H5_9GRUI^Q:319-2,H:245-350^90.57%ID^E:4e-47^SubName: Full=Rho guanine nucleotide exchange factor 7 {ECO:0000313|EMBL:KFQ36400.1};^Eukaryota; Metazoa; Chordata; Craniata; Vertebrata; Euteleostomi; Testudines + Archosauria group; Archosauria; Dinosauria; Saurischia; Theropoda; Coelurosauria; Aves; Neognathae; Gruiformes; Mesitornithidae; Mesitornis	.	.	.	.	.	.	.	.	GO:0005938^cellular_component^cell cortex`GO:0005737^cellular_component^cytoplasm`GO:0005925^cellular_component^focal adhesion`GO:0030426^cellular_component^growth cone`GO:0030027^cellular_component^lamellipodium`GO:0001726^cellular_component^ruffle`GO:0005085^molecular_function^guanyl-nucleotide exchange factor activity`GO:0005089^molecular_function^Rho guanyl-nucleotide exchange factor activity…	.
TR2666|c0_g2	TR2666|c0_g2_i1	ARHG7_RAT^ARHG7_RAT^Q:385-2,H:422-549^83.59%ID^E:4e-58^RecName: Full=Rho guanine nucleotide exchange factor 7;^Eukaryota; Metazoa; Chordata; Craniata; Vertebrata; Euteleostomi; Mammalia; Eutheria; Euarchontoglires; Glires; Rodentia; Sciurognathi; Muroidea; Muridae; Murinae; Rattus	A0A091S7H5_9GRUI^A0A091S7H5_9GRUI^Q:385-2,H:223-350^85.94%ID^E:1e-57^SubName: Full=Rho guanine nucleotide exchange factor 7 {ECO:0000313|EMBL:KFQ36400.1};^Eukaryota; Metazoa; Chordata; Craniata; Vertebrata; Euteleostomi; Testudines + Archosauria group; Archosauria; Dinosauria; Saurischia; Theropoda; Coelurosauria; Aves; Neognathae; Gruiformes; Mesitornithidae; Mesitornis	.	.	.	.	.	.	.	.	GO:0005938^cellular_component^cell cortex`GO:0005737^cellular_component^cytoplasm`GO:0005925^cellular_component^focal adhesion`GO:0030426^cellular_component^growth cone`GO:0030027^cellular_component^lamellipodium`GO:0001726^cellular_component^ruffle`GO:0005085^molecular_function^guanyl-nucleotide exchange factor activity`GO:0005089^molecular_function^Rho guanyl-nucleotide exchange factor activity…	.
TR2672|c0_g1	TR2672|c0_g1_i1	FUBP3_HUMAN^FUBP3_HUMAN^Q:156-1,H:275-326^78.85%ID^E:3e-21^RecName: Full=Far upstream element-binding protein 3;^Eukaryota; Metazoa; Chordata; Craniata; Vertebrata; Euteleostomi; Mammalia; Eutheria; Euarchontoglires; Primates; Haplorrhini; Catarrhini; Hominidae; Homo	V9KK29_CALMI^V9KK29_CALMI^Q:156-1,H:292-343^92.31%ID^E:1e-24^SubName: Full=Far upstream element-binding protein 3-like protein {ECO:0000313|EMBL:AFO98281.1};^Eukaryota; Metazoa; Chordata; Craniata; Vertebrata; Chondrichthyes; Holocephali; Chimaeriformes; Callorhinchidae; Callorhinchus	.	.	.	.	.	.	.	.	GO:0005737^cellular_component^cytoplasm`GO:0016020^cellular_component^membrane`GO:0005634^cellular_component^nucleus`GO:0003677^molecular_function^DNA binding`GO:0044822^molecular_function^poly(A) RNA binding`GO:0010628^biological_process^positive regulation of gene expression`GO:0045893^biological_process^positive regulation of transcription, DNA-templated`GO:0006351^biological_process^transcrip…	.
TR2675|c0_g1	TR2675|c0_g1_i1	.	K7EX49_PELSI^K7EX49_PELSI^Q:147-290,H:106-153^47.92%ID^E:1e-08^SubName: Full=Uncharacterized protein {ECO:0000313|Ensembl:ENSPSIP00000000359};^Eukaryota; Metazoa; Chordata; Craniata; Vertebrata; Euteleostomi; Testudines + Archosauria group; Testudines; Cryptodira; Trionychoidea; Trionychidae; Pelodiscus`K7EX49_PELSI^K7EX49_PELSI^Q:5-85,H:44-75^53.12%ID^E:1e-08^SubName: Full=Uncharacterized protei…	.	.	.	.	.	.	.	.	.	.
TR2699|c0_g1	TR2699|c0_g1_i1	DYST_HUMAN^DYST_HUMAN^Q:1-555,H:1560-1741^49.19%ID^E:8e-49^RecName: Full=Dystonin;^Eukaryota; Metazoa; Chordata; Craniata; Vertebrata; Euteleostomi; Mammalia; Eutheria; Euarchontoglires; Primates; Haplorrhini; Catarrhini; Hominidae; Homo`DYST_HUMAN^DYST_HUMAN^Q:4-534,H:1750-1924^28.49%ID^E:1e-09^RecName: Full=Dystonin;^Eukaryota; Metazoa; Chordata; Craniata; Vertebrata; Euteleostomi; Mammalia; Eu…	H3A0V8_LATCH^H3A0V8_LATCH^Q:1-558,H:1522-1704^54.84%ID^E:2e-55^SubName: Full=Uncharacterized protein {ECO:0000313|Ensembl:ENSLACP00000003279};^Eukaryota; Metazoa; Chordata; Craniata; Vertebrata; Euteleostomi; Coelacanthiformes; Coelacanthidae; Latimeria`H3A0V8_LATCH^H3A0V8_LATCH^Q:4-558,H:1712-1856^25.41%ID^E:3e-08^SubName: Full=Uncharacterized protein {ECO:0000313|Ensembl:ENSLACP00000003279};^Eu…	TR2699|c0_g1_i1|m.919	1-558[+]	DYST_HUMAN^DYST_HUMAN^Q:1-185,H:1560-1741^49.19%ID^E:7e-49^RecName: Full=Dystonin;^Eukaryota; Metazoa; Chordata; Craniata; Vertebrata; Euteleostomi; Mammalia; Eutheria; Euarchontoglires; Primates; Haplorrhini; Catarrhini; Hominidae; Homo`DYST_HUMAN^DYST_HUMAN^Q:2-178,H:1750-1924^28.49%ID^E:1e-09^RecName: Full=Dystonin;^Eukaryota; Metazoa; Chordata; Craniata; Vertebrata; Euteleostomi; Mammalia; Eu…	H3A0V8_LATCH^H3A0V8_LATCH^Q:1-186,H:1522-1704^54.84%ID^E:2e-55^SubName: Full=Uncharacterized protein {ECO:0000313|Ensembl:ENSLACP00000003279};^Eukaryota; Metazoa; Chordata; Craniata; Vertebrata; Euteleostomi; Coelacanthiformes; Coelacanthidae; Latimeria`H3A0V8_LATCH^H3A0V8_LATCH^Q:2-186,H:1712-1856^25.41%ID^E:2e-08^SubName: Full=Uncharacterized protein {ECO:0000313|Ensembl:ENSLACP00000003279};^Eu…	PF00681.15^Plectin^Plectin repeat^27-67^E:3.8e-12`PF00681.15^Plectin^Plectin repeat^104-147^E:1.1e-13	.	.	COG5069^Microtubule associated monoxygenase, calponin and LIM domain containing	GO:0015629^cellular_component^actin cytoskeleton`GO:0030424^cellular_component^axon`GO:0009925^cellular_component^basal plasma membrane`GO:0005604^cellular_component^basement membrane`GO:0005938^cellular_component^cell cortex`GO:0031252^cellular_component^cell leading edge`GO:0005737^cellular_component^cytoplasm`GO:0016023^cellular_component^cytoplasmic membrane-bounded vesicle`GO:0005829^cellula…	GO:0005856^cellular_component^cytoskeleton
TR2705|c0_g1	TR2705|c0_g1_i1	MUC19_HUMAN^MUC19_HUMAN^Q:298-2,H:340-436^44.44%ID^E:7e-21^RecName: Full=Mucin-19;^Eukaryota; Metazoa; Chordata; Craniata; Vertebrata; Euteleostomi; Mammalia; Eutheria; Euarchontoglires; Primates; Haplorrhini; Catarrhini; Hominidae; Homo	W5NGT8_LEPOC^W5NGT8_LEPOC^Q:301-2,H:454-551^52%ID^E:3e-28^SubName: Full=Uncharacterized protein {ECO:0000313|Ensembl:ENSLOCP00000019847};^Eukaryota; Metazoa; Chordata; Craniata; Vertebrata; Euteleostomi; Actinopterygii; Neopterygii; Holostei; Semionotiformes; Lepisosteidae; Lepisosteus	.	.	.	.	.	.	.	.	GO:0070062^cellular_component^extracellular vesicular exosome`GO:0005796^cellular_component^Golgi lumen`GO:0044267^biological_process^cellular protein metabolic process`GO:0016266^biological_process^O-glycan processing`GO:0043687^biological_process^post-translational protein modification	.
TR2710|c0_g1	TR2710|c0_g1_i1	TBR1_MOUSE^TBR1_MOUSE^Q:125-3,H:283-323^97.56%ID^E:3e-20^RecName: Full=T-box brain protein 1;^Eukaryota; Metazoa; Chordata; Craniata; Vertebrata; Euteleostomi; Mammalia; Eutheria; Euarchontoglires; Glires; Rodentia; Sciurognathi; Muroidea; Muridae; Murinae; Mus; Mus	M7BSI8_CHEMY^M7BSI8_CHEMY^Q:161-3,H:177-231^80%ID^E:3e-20^SubName: Full=T-box brain protein 1 {ECO:0000313|EMBL:EMP38725.1};^Eukaryota; Metazoa; Chordata; Craniata; Vertebrata; Euteleostomi; Testudines + Archosauria group; Testudines; Cryptodira; Chelonioidea; Cheloniidae; Chelonia	.	.	.	.	.	.	.	.	GO:0005634^cellular_component^nucleus`GO:0003677^molecular_function^DNA binding`GO:0000979^molecular_function^RNA polymerase II core promoter sequence-specific DNA binding`GO:0003700^molecular_function^sequence-specific DNA binding transcription factor activity`GO:0007411^biological_process^axon guidance`GO:0021902^biological_process^commitment of neuronal cell to specific neuron type in forebrai…	.
TR2736|c0_g1	TR2736|c0_g1_i1	ALG1_HUMAN^ALG1_HUMAN^Q:458-3,H:256-407^71.71%ID^E:5e-76^RecName: Full=Chitobiosyldiphosphodolichol beta-mannosyltransferase;^Eukaryota; Metazoa; Chordata; Craniata; Vertebrata; Euteleostomi; Mammalia; Eutheria; Euarchontoglires; Primates; Haplorrhini; Catarrhini; Hominidae; Homo	V9LAQ0_CALMI^V9LAQ0_CALMI^Q:458-3,H:83-234^87.5%ID^E:2e-93^SubName: Full=Chitobiosyldiphosphodolichol beta-mannosyltransferase {ECO:0000313|EMBL:AFP09179.1};^Eukaryota; Metazoa; Chordata; Craniata; Vertebrata; Chondrichthyes; Holocephali; Chimaeriformes; Callorhinchidae; Callorhinchus	.	.	.	.	.	.	.	COG0438^Glycosyl transferase (Group 1	GO:0005783^cellular_component^endoplasmic reticulum`GO:0005789^cellular_component^endoplasmic reticulum membrane`GO:0016021^cellular_component^integral component of membrane`GO:0016020^cellular_component^membrane`GO:0004578^molecular_function^chitobiosyldiphosphodolichol beta-mannosyltransferase activity`GO:0000030^molecular_function^mannosyltransferase activity`GO:0044267^biological_process^cell…	.
TR2740|c0_g1	TR2740|c0_g1_i1	CHODL_MOUSE^CHODL_MOUSE^Q:8-211,H:206-273^64.71%ID^E:4e-09^RecName: Full=Chondrolectin;^Eukaryota; Metazoa; Chordata; Craniata; Vertebrata; Euteleostomi; Mammalia; Eutheria; Euarchontoglires; Glires; Rodentia; Sciurognathi; Muroidea; Muridae; Murinae; Mus; Mus	G3VS74_SARHA^G3VS74_SARHA^Q:2-211,H:174-243^61.43%ID^E:4e-09^SubName: Full=Uncharacterized protein {ECO:0000313|Ensembl:ENSSHAP00000006029};^Eukaryota; Metazoa; Chordata; Craniata; Vertebrata; Euteleostomi; Mammalia; Metatheria; Dasyuromorphia; Dasyuridae; Sarcophilus	TR2740|c0_g1_i1|m.933	1-300[+]	.	.	.	.	.	.	.	.
TR2740|c0_g2	TR2740|c0_g2_i1	CHODL_MOUSE^CHODL_MOUSE^Q:8-211,H:206-273^64.71%ID^E:2e-08^RecName: Full=Chondrolectin;^Eukaryota; Metazoa; Chordata; Craniata; Vertebrata; Euteleostomi; Mammalia; Eutheria; Euarchontoglires; Glires; Rodentia; Sciurognathi; Muroidea; Muridae; Murinae; Mus; Mus	G3VS74_SARHA^G3VS74_SARHA^Q:2-211,H:174-243^61.43%ID^E:2e-08^SubName: Full=Uncharacterized protein {ECO:0000313|Ensembl:ENSSHAP00000006029};^Eukaryota; Metazoa; Chordata; Craniata; Vertebrata; Euteleostomi; Mammalia; Metatheria; Dasyuromorphia; Dasyuridae; Sarcophilus	TR2740|c0_g2_i1|m.935	1-357[+]	.	.	.	.	.	.	.	.
TR2766|c0_g1	TR2766|c0_g1_i1	.	H3B5K3_LATCH^H3B5K3_LATCH^Q:41-316,H:236-321^53.26%ID^E:8e-20^SubName: Full=Uncharacterized protein {ECO:0000313|Ensembl:ENSLACP00000017174};^Eukaryota; Metazoa; Chordata; Craniata; Vertebrata; Euteleostomi; Coelacanthiformes; Coelacanthidae; Latimeria	TR2766|c0_g1_i1|m.942	2-340[+]	.	H3B5K3_LATCH^H3B5K3_LATCH^Q:14-105,H:236-321^53.26%ID^E:1e-22^SubName: Full=Uncharacterized protein {ECO:0000313|Ensembl:ENSLACP00000017174};^Eukaryota; Metazoa; Chordata; Craniata; Vertebrata; Euteleostomi; Coelacanthiformes; Coelacanthidae; Latimeria	.	.	.	.	.	.
TR2769|c0_g1	TR2769|c0_g1_i1	NACA_DANRE^NACA_DANRE^Q:17-88,H:1-24^91.67%ID^E:2e-06^RecName: Full=Nascent polypeptide-associated complex subunit alpha;^Eukaryota; Metazoa; Chordata; Craniata; Vertebrata; Euteleostomi; Actinopterygii; Neopterygii; Teleostei; Ostariophysi; Cypriniformes; Cyprinidae; Danio	V9L5I5_CALMI^V9L5I5_CALMI^Q:65-325,H:1-86^72.41%ID^E:1e-17^SubName: Full=Nascent polypeptide-associated complex subunit alpha {ECO:0000313|EMBL:AFP06853.1};^Eukaryota; Metazoa; Chordata; Craniata; Vertebrata; Chondrichthyes; Holocephali; Chimaeriformes; Callorhinchidae; Callorhinchus	TR2769|c0_g1_i1|m.943	17-340[+]	NACA_DANRE^NACA_DANRE^Q:1-23,H:1-23^95.65%ID^E:1e-06^RecName: Full=Nascent polypeptide-associated complex subunit alpha;^Eukaryota; Metazoa; Chordata; Craniata; Vertebrata; Euteleostomi; Actinopterygii; Neopterygii; Teleostei; Ostariophysi; Cypriniformes; Cyprinidae; Danio	V9L5I5_CALMI^V9L5I5_CALMI^Q:17-103,H:1-86^72.41%ID^E:2e-27^SubName: Full=Nascent polypeptide-associated complex subunit alpha {ECO:0000313|EMBL:AFP06853.1};^Eukaryota; Metazoa; Chordata; Craniata; Vertebrata; Chondrichthyes; Holocephali; Chimaeriformes; Callorhinchidae; Callorhinchus	.	.	.	COG1308^nascent polypeptide-associated complex	GO:0015031^biological_process^protein transport	.
TR2769|c0_g2	TR2769|c0_g2_i1	NACA_DANRE^NACA_DANRE^Q:17-85,H:1-23^95.65%ID^E:2e-06^RecName: Full=Nascent polypeptide-associated complex subunit alpha;^Eukaryota; Metazoa; Chordata; Craniata; Vertebrata; Euteleostomi; Actinopterygii; Neopterygii; Teleostei; Ostariophysi; Cypriniformes; Cyprinidae; Danio	V9L5I5_CALMI^V9L5I5_CALMI^Q:65-322,H:1-86^71.26%ID^E:2e-15^SubName: Full=Nascent polypeptide-associated complex subunit alpha {ECO:0000313|EMBL:AFP06853.1};^Eukaryota; Metazoa; Chordata; Craniata; Vertebrata; Chondrichthyes; Holocephali; Chimaeriformes; Callorhinchidae; Callorhinchus	TR2769|c0_g2_i1|m.944	17-337[+]	NACA_DANRE^NACA_DANRE^Q:1-23,H:1-23^95.65%ID^E:1e-06^RecName: Full=Nascent polypeptide-associated complex subunit alpha;^Eukaryota; Metazoa; Chordata; Craniata; Vertebrata; Euteleostomi; Actinopterygii; Neopterygii; Teleostei; Ostariophysi; Cypriniformes; Cyprinidae; Danio	V9L5I5_CALMI^V9L5I5_CALMI^Q:17-102,H:1-86^71.26%ID^E:5e-25^SubName: Full=Nascent polypeptide-associated complex subunit alpha {ECO:0000313|EMBL:AFP06853.1};^Eukaryota; Metazoa; Chordata; Craniata; Vertebrata; Chondrichthyes; Holocephali; Chimaeriformes; Callorhinchidae; Callorhinchus	.	.	.	COG1308^nascent polypeptide-associated complex	GO:0015031^biological_process^protein transport	.
TR2782|c0_g2	TR2782|c0_g2_i1	.	V9KX02_CALMI^V9KX02_CALMI^Q:1-327,H:269-374^72.48%ID^E:2e-34^SubName: Full=Uncharacterized protein {ECO:0000313|EMBL:AFP03110.1};^Eukaryota; Metazoa; Chordata; Craniata; Vertebrata; Chondrichthyes; Holocephali; Chimaeriformes; Callorhinchidae; Callorhinchus	TR2782|c0_g2_i1|m.952	1-333[+]	.	V9KX02_CALMI^V9KX02_CALMI^Q:1-109,H:269-374^72.48%ID^E:3e-44^SubName: Full=Uncharacterized protein {ECO:0000313|EMBL:AFP03110.1};^Eukaryota; Metazoa; Chordata; Craniata; Vertebrata; Chondrichthyes; Holocephali; Chimaeriformes; Callorhinchidae; Callorhinchus	.	.	.	.	.	.
TR2791|c0_g1	TR2791|c0_g1_i1	KCD16_HUMAN^KCD16_HUMAN^Q:3-428,H:283-426^81.94%ID^E:9e-59^RecName: Full=BTB/POZ domain-containing protein KCTD16;^Eukaryota; Metazoa; Chordata; Craniata; Vertebrata; Euteleostomi; Mammalia; Eutheria; Euarchontoglires; Primates; Haplorrhini; Catarrhini; Hominidae; Homo	H3B337_LATCH^H3B337_LATCH^Q:3-428,H:4-146^88.11%ID^E:2e-66^SubName: Full=Uncharacterized protein {ECO:0000313|Ensembl:ENSLACP00000016308};^Eukaryota; Metazoa; Chordata; Craniata; Vertebrata; Euteleostomi; Coelacanthiformes; Coelacanthidae; Latimeria	TR2791|c0_g1_i1|m.953	3-428[+]	KCD16_HUMAN^KCD16_HUMAN^Q:1-142,H:283-426^81.94%ID^E:8e-75^RecName: Full=BTB/POZ domain-containing protein KCTD16;^Eukaryota; Metazoa; Chordata; Craniata; Vertebrata; Euteleostomi; Mammalia; Eutheria; Euarchontoglires; Primates; Haplorrhini; Catarrhini; Hominidae; Homo	H3B337_LATCH^H3B337_LATCH^Q:1-142,H:4-146^88.81%ID^E:4e-84^SubName: Full=Uncharacterized protein {ECO:0000313|Ensembl:ENSLACP00000016308};^Eukaryota; Metazoa; Chordata; Craniata; Vertebrata; Euteleostomi; Coelacanthiformes; Coelacanthidae; Latimeria	.	.	.	.	GO:0030054^cellular_component^cell junction`GO:0045211^cellular_component^postsynaptic membrane`GO:0042734^cellular_component^presynaptic membrane`GO:0043235^cellular_component^receptor complex`GO:0051260^biological_process^protein homooligomerization`GO:0008277^biological_process^regulation of G-protein coupled receptor protein signaling pathway	.
TR2792|c0_g1	TR2792|c0_g1_i1	.	H3ART2_LATCH^H3ART2_LATCH^Q:11-385,H:1795-1919^40.8%ID^E:2e-22^SubName: Full=Uncharacterized protein {ECO:0000313|Ensembl:ENSLACP00000012353};^Eukaryota; Metazoa; Chordata; Craniata; Vertebrata; Euteleostomi; Coelacanthiformes; Coelacanthidae; Latimeria	TR2792|c0_g1_i1|m.954	2-385[+]	.	H3ART2_LATCH^H3ART2_LATCH^Q:4-128,H:1795-1919^40.8%ID^E:2e-22^SubName: Full=Uncharacterized protein {ECO:0000313|Ensembl:ENSLACP00000012353};^Eukaryota; Metazoa; Chordata; Craniata; Vertebrata; Euteleostomi; Coelacanthiformes; Coelacanthidae; Latimeria	.	.	.	.	.	.
TR2798|c0_g1	TR2798|c0_g1_i1	.	.	TR2798|c0_g1_i1|m.957	210-539[+]	.	.	.	.	ExpAA=43.27^PredHel=2^Topology=i12-31o86-108i	.	.	.
TR2798|c0_g2	TR2798|c0_g2_i1	.	.	TR2798|c0_g2_i1|m.959	239-568[+]	.	.	.	.	ExpAA=43.27^PredHel=2^Topology=i12-31o86-108i	.	.	.
TR2818|c0_g1	TR2818|c0_g1_i1	PCD18_BOVIN^PCD18_BOVIN^Q:114-308,H:707-771^89.23%ID^E:1e-34^RecName: Full=Protocadherin-18;^Eukaryota; Metazoa; Chordata; Craniata; Vertebrata; Euteleostomi; Mammalia; Eutheria; Laurasiatheria; Cetartiodactyla; Ruminantia; Pecora; Bovidae; Bovinae; Bos	V9KSW2_CALMI^V9KSW2_CALMI^Q:3-341,H:83-197^85.34%ID^E:4e-49^SubName: Full=Protocadherin-18-like protein {ECO:0000313|EMBL:AFP01299.1};^Eukaryota; Metazoa; Chordata; Craniata; Vertebrata; Chondrichthyes; Holocephali; Chimaeriformes; Callorhinchidae; Callorhinchus	TR2818|c0_g1_i1|m.962	3-341[+]	PCD18_HUMAN^PCD18_HUMAN^Q:24-102,H:693-771^88.61%ID^E:2e-41^RecName: Full=Protocadherin-18;^Eukaryota; Metazoa; Chordata; Craniata; Vertebrata; Euteleostomi; Mammalia; Eutheria; Euarchontoglires; Primates; Haplorrhini; Catarrhini; Hominidae; Homo	V9KSW2_CALMI^V9KSW2_CALMI^Q:1-113,H:83-197^85.34%ID^E:3e-58^SubName: Full=Protocadherin-18-like protein {ECO:0000313|EMBL:AFP01299.1};^Eukaryota; Metazoa; Chordata; Craniata; Vertebrata; Chondrichthyes; Holocephali; Chimaeriformes; Callorhinchidae; Callorhinchus	.	.	ExpAA=22.73^PredHel=1^Topology=o31-53i	.	GO:0016021^cellular_component^integral component of membrane`GO:0005886^cellular_component^plasma membrane`GO:0005509^molecular_function^calcium ion binding`GO:0007420^biological_process^brain development`GO:0007156^biological_process^homophilic cell adhesion via plasma membrane adhesion molecules	.
TR2822|c0_g1	TR2822|c0_g1_i1	.	A0A060XXR3_ONCMY^A0A060XXR3_ONCMY^Q:14-313,H:449-551^36.7%ID^E:2e-08^SubName: Full=Oncorhynchus mykiss genomic scaffold, scaffold_2053 {ECO:0000313|EMBL:CDQ84072.1};^Eukaryota; Metazoa; Chordata; Craniata; Vertebrata; Euteleostomi; Actinopterygii; Neopterygii; Teleostei; Protacanthopterygii; Salmoniformes; Salmonidae; Salmoninae; Oncorhynchus	TR2822|c0_g1_i1|m.964	2-325[+]	.	A0A060XXR3_ONCMY^A0A060XXR3_ONCMY^Q:5-104,H:449-551^36.7%ID^E:2e-08^SubName: Full=Oncorhynchus mykiss genomic scaffold, scaffold_2053 {ECO:0000313|EMBL:CDQ84072.1};^Eukaryota; Metazoa; Chordata; Craniata; Vertebrata; Euteleostomi; Actinopterygii; Neopterygii; Teleostei; Protacanthopterygii; Salmoniformes; Salmonidae; Salmoninae; Oncorhynchus	.	.	.	.	.	.
TR2833|c0_g1	TR2833|c0_g1_i1	FGD5_MOUSE^FGD5_MOUSE^Q:2-190,H:539-602^71.88%ID^E:2e-19^RecName: Full=FYVE, RhoGEF and PH domain-containing protein 5;^Eukaryota; Metazoa; Chordata; Craniata; Vertebrata; Euteleostomi; Mammalia; Eutheria; Euarchontoglires; Glires; Rodentia; Sciurognathi; Muroidea; Muridae; Murinae; Mus; Mus	H0ZK25_TAEGU^H0ZK25_TAEGU^Q:2-340,H:610-728^51.26%ID^E:5e-22^SubName: Full=Uncharacterized protein {ECO:0000313|Ensembl:ENSTGUP00000010945};^Eukaryota; Metazoa; Chordata; Craniata; Vertebrata; Euteleostomi; Testudines + Archosauria group; Archosauria; Dinosauria; Saurischia; Theropoda; Coelurosauria; Aves; Neognathae; Passeriformes; Passeroidea; Estrildidae; Estrildinae; Taeniopygia	TR2833|c0_g1_i1|m.970	2-340[+]	FGD5_MOUSE^FGD5_MOUSE^Q:1-113,H:539-657^52.94%ID^E:3e-25^RecName: Full=FYVE, RhoGEF and PH domain-containing protein 5;^Eukaryota; Metazoa; Chordata; Craniata; Vertebrata; Euteleostomi; Mammalia; Eutheria; Euarchontoglires; Glires; Rodentia; Sciurognathi; Muroidea; Muridae; Murinae; Mus; Mus	U3KGX9_FICAL^U3KGX9_FICAL^Q:1-113,H:927-1045^57.98%ID^E:2e-28^SubName: Full=Uncharacterized protein {ECO:0000313|Ensembl:ENSFALP00000014283};^Eukaryota; Metazoa; Chordata; Craniata; Vertebrata; Euteleostomi; Testudines + Archosauria group; Archosauria; Dinosauria; Saurischia; Theropoda; Coelurosauria; Aves; Neognathae; Passeriformes; Muscicapidae; Ficedula	.	.	.	.	GO:0005856^cellular_component^cytoskeleton`GO:0005769^cellular_component^early endosome`GO:0005783^cellular_component^endoplasmic reticulum`GO:0005794^cellular_component^Golgi apparatus`GO:0032587^cellular_component^ruffle membrane`GO:0046872^molecular_function^metal ion binding`GO:0005089^molecular_function^Rho guanyl-nucleotide exchange factor activity	.
TR2835|c0_g1	TR2835|c0_g1_i1	.	K7EXG7_PELSI^K7EXG7_PELSI^Q:415-230,H:88-155^42.03%ID^E:2e-09^SubName: Full=Uncharacterized protein {ECO:0000313|Ensembl:ENSPSIP00000000477};^Eukaryota; Metazoa; Chordata; Craniata; Vertebrata; Euteleostomi; Testudines + Archosauria group; Testudines; Cryptodira; Trionychoidea; Trionychidae; Pelodiscus`K7EXG7_PELSI^K7EXG7_PELSI^Q:156-31,H:189-229^42.86%ID^E:2e-09^SubName: Full=Uncharacterized pro…	.	.	.	.	.	.	.	.	.	.
TR2839|c0_g2	TR2839|c0_g2_i1	PACS2_HUMAN^PACS2_HUMAN^Q:37-378,H:1-115^85.22%ID^E:8e-49^RecName: Full=Phosphofurin acidic cluster sorting protein 2;^Eukaryota; Metazoa; Chordata; Craniata; Vertebrata; Euteleostomi; Mammalia; Eutheria; Euarchontoglires; Primates; Haplorrhini; Catarrhini; Hominidae; Homo	H9F032_MACMU^H9F032_MACMU^Q:37-378,H:1-115^85.22%ID^E:6e-49^SubName: Full=Phosphofurin acidic cluster sorting protein 2 isoform 1 {ECO:0000313|EMBL:AFE67991.1};^Eukaryota; Metazoa; Chordata; Craniata; Vertebrata; Euteleostomi; Mammalia; Eutheria; Euarchontoglires; Primates; Haplorrhini; Catarrhini; Cercopithecidae; Cercopithecinae; Macaca	TR2839|c0_g2_i1|m.973	1-378[+]	PACS2_HUMAN^PACS2_HUMAN^Q:13-126,H:1-115^85.22%ID^E:1e-60^RecName: Full=Phosphofurin acidic cluster sorting protein 2;^Eukaryota; Metazoa; Chordata; Craniata; Vertebrata; Euteleostomi; Mammalia; Eutheria; Euarchontoglires; Primates; Haplorrhini; Catarrhini; Hominidae; Homo	H9F032_MACMU^H9F032_MACMU^Q:13-126,H:1-115^85.22%ID^E:2e-61^SubName: Full=Phosphofurin acidic cluster sorting protein 2 isoform 1 {ECO:0000313|EMBL:AFE67991.1};^Eukaryota; Metazoa; Chordata; Craniata; Vertebrata; Euteleostomi; Mammalia; Eutheria; Euarchontoglires; Primates; Haplorrhini; Catarrhini; Cercopithecidae; Cercopithecinae; Macaca	.	.	.	.	GO:0005783^cellular_component^endoplasmic reticulum`GO:0005788^cellular_component^endoplasmic reticulum lumen`GO:0005739^cellular_component^mitochondrion`GO:0006915^biological_process^apoptotic process`GO:0000045^biological_process^autophagic vacuole assembly`GO:0034497^biological_process^protein localization to pre-autophagosomal structure`GO:0072661^biological_process^protein targeting to plasm…	.
TR2841|c0_g2	TR2841|c0_g2_i1	.	V9K972_CALMI^V9K972_CALMI^Q:16-474,H:499-654^58.97%ID^E:6e-51^SubName: Full=Uncharacterized protein {ECO:0000313|EMBL:AFO94207.1};^Eukaryota; Metazoa; Chordata; Craniata; Vertebrata; Chondrichthyes; Holocephali; Chimaeriformes; Callorhinchidae; Callorhinchus	TR2841|c0_g2_i1|m.975	1-474[+]	.	V9K972_CALMI^V9K972_CALMI^Q:6-158,H:499-654^58.97%ID^E:6e-51^SubName: Full=Uncharacterized protein {ECO:0000313|EMBL:AFO94207.1};^Eukaryota; Metazoa; Chordata; Craniata; Vertebrata; Chondrichthyes; Holocephali; Chimaeriformes; Callorhinchidae; Callorhinchus	.	.	.	.	.	.
TR2852|c0_g1	TR2852|c0_g1_i1	AQP1_CANFA^AQP1_CANFA^Q:6-407,H:138-271^66.42%ID^E:5e-62^RecName: Full=Aquaporin-1;^Eukaryota; Metazoa; Chordata; Craniata; Vertebrata; Euteleostomi; Mammalia; Eutheria; Laurasiatheria; Carnivora; Caniformia; Canidae; Canis	V9LGH4_CALMI^V9LGH4_CALMI^Q:3-407,H:60-193^71.85%ID^E:7e-67^SubName: Full=Aquaporin-1-like protein {ECO:0000313|EMBL:AFP11900.1};^Eukaryota; Metazoa; Chordata; Craniata; Vertebrata; Chondrichthyes; Holocephali; Chimaeriformes; Callorhinchidae; Callorhinchus	TR2852|c0_g1_i1|m.978	3-410[+]	AQP1_CANFA^AQP1_CANFA^Q:2-135,H:138-271^66.42%ID^E:4e-62^RecName: Full=Aquaporin-1;^Eukaryota; Metazoa; Chordata; Craniata; Vertebrata; Euteleostomi; Mammalia; Eutheria; Laurasiatheria; Carnivora; Caniformia; Canidae; Canis	V9LGH4_CALMI^V9LGH4_CALMI^Q:1-135,H:60-193^71.85%ID^E:6e-67^SubName: Full=Aquaporin-1-like protein {ECO:0000313|EMBL:AFP11900.1};^Eukaryota; Metazoa; Chordata; Craniata; Vertebrata; Chondrichthyes; Holocephali; Chimaeriformes; Callorhinchidae; Callorhinchus	PF00230.15^MIP^Major intrinsic protein^2-93^E:1.3e-36	.	ExpAA=63.14^PredHel=3^Topology=o4-21i33-55o75-97i	COG0580^Channel that permits osmotically driven movement of water in both directions. It is involved in the osmoregulation and in the maintenance of cell turgor during volume expansion in rapidly growing cells. It mediates rapid entry or exit of water in response to abrupt changes in osmolarity (By similarity)	GO:0045177^cellular_component^apical part of cell`GO:0016324^cellular_component^apical plasma membrane`GO:0030424^cellular_component^axon`GO:0009925^cellular_component^basal plasma membrane`GO:0016323^cellular_component^basolateral plasma membrane`GO:0005903^cellular_component^brush border`GO:0031526^cellular_component^brush border membrane`GO:0005737^cellular_component^cytoplasm`GO:0070062^cellu…	GO:0005215^molecular_function^transporter activity`GO:0006810^biological_process^transport`GO:0016020^cellular_component^membrane
TR2859|c0_g1	TR2859|c0_g1_i1	MAML2_BOVIN^MAML2_BOVIN^Q:320-3,H:413-517^42.59%ID^E:8e-06^RecName: Full=Mastermind-like protein 2;^Eukaryota; Metazoa; Chordata; Craniata; Vertebrata; Euteleostomi; Mammalia; Eutheria; Laurasiatheria; Cetartiodactyla; Ruminantia; Pecora; Bovidae; Bovinae; Bos	G1PBW4_MYOLU^G1PBW4_MYOLU^Q:320-3,H:256-361^43.52%ID^E:7e-07^SubName: Full=Uncharacterized protein {ECO:0000313|Ensembl:ENSMLUP00000007875};^Eukaryota; Metazoa; Chordata; Craniata; Vertebrata; Euteleostomi; Mammalia; Eutheria; Laurasiatheria; Chiroptera; Microchiroptera; Vespertilionidae; Myotis	.	.	.	.	.	.	.	NOG42976^transglutaminase domain protein	GO:0016607^cellular_component^nuclear speck`GO:0003713^molecular_function^transcription coactivator activity`GO:0007219^biological_process^Notch signaling pathway`GO:0045944^biological_process^positive regulation of transcription from RNA polymerase II promoter`GO:0006351^biological_process^transcription, DNA-templated	.
TR2867|c0_g1	TR2867|c0_g1_i1	ZBT7C_MOUSE^ZBT7C_MOUSE^Q:3-254,H:48-131^60.71%ID^E:6e-29^RecName: Full=Zinc finger and BTB domain-containing protein 7C;^Eukaryota; Metazoa; Chordata; Craniata; Vertebrata; Euteleostomi; Mammalia; Eutheria; Euarchontoglires; Glires; Rodentia; Sciurognathi; Muroidea; Muridae; Murinae; Mus; Mus	H3B2H1_LATCH^H3B2H1_LATCH^Q:3-326,H:48-158^67.57%ID^E:4e-40^SubName: Full=Uncharacterized protein {ECO:0000313|Ensembl:ENSLACP00000016092};^Eukaryota; Metazoa; Chordata; Craniata; Vertebrata; Euteleostomi; Coelacanthiformes; Coelacanthidae; Latimeria	TR2867|c0_g1_i1|m.983	3-572[+]	ZBT7C_MOUSE^ZBT7C_MOUSE^Q:1-84,H:48-131^60.71%ID^E:1e-28^RecName: Full=Zinc finger and BTB domain-containing protein 7C;^Eukaryota; Metazoa; Chordata; Craniata; Vertebrata; Euteleostomi; Mammalia; Eutheria; Euarchontoglires; Glires; Rodentia; Sciurognathi; Muroidea; Muridae; Murinae; Mus; Mus	H3B2H1_LATCH^H3B2H1_LATCH^Q:1-108,H:48-158^68.47%ID^E:4e-40^SubName: Full=Uncharacterized protein {ECO:0000313|Ensembl:ENSLACP00000016092};^Eukaryota; Metazoa; Chordata; Craniata; Vertebrata; Euteleostomi; Coelacanthiformes; Coelacanthidae; Latimeria	PF00651.26^BTB^BTB/POZ domain^1-83^E:1.1e-25	.	.	COG5048^Zinc finger protein	GO:0046872^molecular_function^metal ion binding`GO:0003676^molecular_function^nucleic acid binding	GO:0005515^molecular_function^protein binding
TR2884|c0_g1	TR2884|c0_g1_i1	RAB10_DIPOM^RAB10_DIPOM^Q:382-2,H:6-132^99.21%ID^E:3e-88^RecName: Full=Ras-related protein Rab-10;^Eukaryota; Metazoa; Chordata; Craniata; Vertebrata; Chondrichthyes; Elasmobranchii; Batoidea; Torpediniformes; Narcinidae; Discopyge	B0JZZ1_XENTR^B0JZZ1_XENTR^Q:382-2,H:6-132^100%ID^E:8e-88^SubName: Full=LOC100145267 protein {ECO:0000313|EMBL:AAI59386.1};^Eukaryota; Metazoa; Chordata; Craniata; Vertebrata; Euteleostomi; Amphibia; Batrachia; Anura; Pipoidea; Pipidae; Xenopodinae; Xenopus; Silurana	.	.	.	.	.	.	.	.	GO:0005789^cellular_component^endoplasmic reticulum membrane`GO:0071782^cellular_component^endoplasmic reticulum tubular network`GO:0005768^cellular_component^endosome`GO:0005794^cellular_component^Golgi apparatus`GO:0032593^cellular_component^insulin-responsive compartment`GO:0030670^cellular_component^phagocytic vesicle membrane`GO:0072372^cellular_component^primary cilium`GO:0055037^cellular_c…	.
TR2893|c0_g1	TR2893|c0_g1_i1	MRP5_HUMAN^MRP5_HUMAN^Q:11-238,H:122-197^55.26%ID^E:8e-21^RecName: Full=Multidrug resistance-associated protein 5;^Eukaryota; Metazoa; Chordata; Craniata; Vertebrata; Euteleostomi; Mammalia; Eutheria; Euarchontoglires; Primates; Haplorrhini; Catarrhini; Hominidae; Homo	S4RC39_PETMA^S4RC39_PETMA^Q:2-253,H:79-162^60.71%ID^E:4e-28^SubName: Full=Uncharacterized protein {ECO:0000313|Ensembl:ENSPMAP00000002771};^Eukaryota; Metazoa; Chordata; Craniata; Vertebrata; Cyclostomata; Hyperoartia; Petromyzontiformes; Petromyzontidae; Petromyzon	TR2893|c0_g1_i1|m.991	2-322[+]	MRP5_HUMAN^MRP5_HUMAN^Q:4-79,H:122-197^55.26%ID^E:7e-21^RecName: Full=Multidrug resistance-associated protein 5;^Eukaryota; Metazoa; Chordata; Craniata; Vertebrata; Euteleostomi; Mammalia; Eutheria; Euarchontoglires; Primates; Haplorrhini; Catarrhini; Hominidae; Homo	S4RC39_PETMA^S4RC39_PETMA^Q:1-84,H:79-162^60.71%ID^E:3e-28^SubName: Full=Uncharacterized protein {ECO:0000313|Ensembl:ENSPMAP00000002771};^Eukaryota; Metazoa; Chordata; Craniata; Vertebrata; Cyclostomata; Hyperoartia; Petromyzontiformes; Petromyzontidae; Petromyzon	.	.	ExpAA=20.74^PredHel=1^Topology=i61-83o	COG1132^(ABC) transporter	GO:0005887^cellular_component^integral component of plasma membrane`GO:0016020^cellular_component^membrane`GO:0005886^cellular_component^plasma membrane`GO:0005524^molecular_function^ATP binding`GO:0042626^molecular_function^ATPase activity, coupled to transmembrane movement of substances`GO:0008514^molecular_function^organic anion transmembrane transporter activity`GO:0005975^biological_process^…	.
TR2904|c0_g1	TR2904|c0_g1_i1	SIN1_XENLA^SIN1_XENLA^Q:1-78,H:423-448^96.15%ID^E:1e-09^RecName: Full=Target of rapamycin complex 2 subunit MAPKAP1;^Eukaryota; Metazoa; Chordata; Craniata; Vertebrata; Euteleostomi; Amphibia; Batrachia; Anura; Pipoidea; Pipidae; Xenopodinae; Xenopus; Xenopus	E9PGB8_HUMAN^E9PGB8_HUMAN^Q:1-81,H:195-221^96.3%ID^E:6e-09^SubName: Full=Target of rapamycin complex 2 subunit MAPKAP1 {ECO:0000313|Ensembl:ENSP00000418607};^Eukaryota; Metazoa; Chordata; Craniata; Vertebrata; Euteleostomi; Mammalia; Eutheria; Euarchontoglires; Primates; Haplorrhini; Catarrhini; Hominidae; Homo	.	.	.	.	.	.	.	.	.	.
TR2909|c0_g1	TR2909|c0_g1_i1	CAC1H_MOUSE^CAC1H_MOUSE^Q:2-643,H:847-1061^86.05%ID^E:5e-98^RecName: Full=Voltage-dependent T-type calcium channel subunit alpha-1H;^Eukaryota; Metazoa; Chordata; Craniata; Vertebrata; Euteleostomi; Mammalia; Eutheria; Euarchontoglires; Glires; Rodentia; Sciurognathi; Muroidea; Muridae; Murinae; Mus; Mus	H9FMC5_MACMU^H9FMC5_MACMU^Q:2-643,H:68-282^84.19%ID^E:2e-100^SubName: Full=Voltage-dependent T-type calcium channel subunit alpha-1H isoform b {ECO:0000313|EMBL:AFE75784.1};^Eukaryota; Metazoa; Chordata; Craniata; Vertebrata; Euteleostomi; Mammalia; Eutheria; Euarchontoglires; Primates; Haplorrhini; Catarrhini; Cercopithecidae; Cercopithecinae; Macaca	TR2909|c0_g1_i1|m.998	2-643[+]	CAC1H_MOUSE^CAC1H_MOUSE^Q:1-214,H:847-1061^86.05%ID^E:5e-126^RecName: Full=Voltage-dependent T-type calcium channel subunit alpha-1H;^Eukaryota; Metazoa; Chordata; Craniata; Vertebrata; Euteleostomi; Mammalia; Eutheria; Euarchontoglires; Glires; Rodentia; Sciurognathi; Muroidea; Muridae; Murinae; Mus; Mus`CAC1H_MOUSE^CAC1H_MOUSE^Q:2-170,H:1369-1570^25.12%ID^E:2e-12^RecName: Full=Voltage-dependent…	H9FMC5_MACMU^H9FMC5_MACMU^Q:1-214,H:68-282^84.19%ID^E:2e-129^SubName: Full=Voltage-dependent T-type calcium channel subunit alpha-1H isoform b {ECO:0000313|EMBL:AFE75784.1};^Eukaryota; Metazoa; Chordata; Craniata; Vertebrata; Euteleostomi; Mammalia; Eutheria; Euarchontoglires; Primates; Haplorrhini; Catarrhini; Cercopithecidae; Cercopithecinae; Macaca	PF00520.26^Ion_trans^Ion transport protein^1-164^E:1.3e-38	.	ExpAA=64.42^PredHel=2^Topology=i66-88o141-163i	COG1226^PotAssium voltage-gated channel	GO:0005901^cellular_component^caveola`GO:0005886^cellular_component^plasma membrane`GO:0042383^cellular_component^sarcolemma`GO:0005891^cellular_component^voltage-gated calcium channel complex`GO:0008332^molecular_function^low voltage-gated calcium channel activity`GO:0046872^molecular_function^metal ion binding`GO:0070509^biological_process^calcium ion import`GO:0086010^biological_process^membra…	GO:0005216^molecular_function^ion channel activity`GO:0006811^biological_process^ion transport`GO:0055085^biological_process^transmembrane transport`GO:0016020^cellular_component^membrane
TR2915|c0_g1	TR2915|c0_g1_i1	GSTCD_BOVIN^GSTCD_BOVIN^Q:3-716,H:18-246^55.65%ID^E:4e-71^RecName: Full=Glutathione S-transferase C-terminal domain-containing protein;^Eukaryota; Metazoa; Chordata; Craniata; Vertebrata; Euteleostomi; Mammalia; Eutheria; Laurasiatheria; Cetartiodactyla; Ruminantia; Pecora; Bovidae; Bovinae; Bos	H3AUT5_LATCH^H3AUT5_LATCH^Q:3-716,H:21-255^57.38%ID^E:1e-76^SubName: Full=Uncharacterized protein {ECO:0000313|Ensembl:ENSLACP00000013406};^Eukaryota; Metazoa; Chordata; Craniata; Vertebrata; Euteleostomi; Coelacanthiformes; Coelacanthidae; Latimeria	TR2915|c0_g1_i1|m.1000	3-716[+]	GSTCD_BOVIN^GSTCD_BOVIN^Q:1-238,H:18-246^56.07%ID^E:4e-74^RecName: Full=Glutathione S-transferase C-terminal domain-containing protein;^Eukaryota; Metazoa; Chordata; Craniata; Vertebrata; Euteleostomi; Mammalia; Eutheria; Laurasiatheria; Cetartiodactyla; Ruminantia; Pecora; Bovidae; Bovinae; Bos	H3AUT5_LATCH^H3AUT5_LATCH^Q:1-238,H:21-255^58.4%ID^E:2e-80^SubName: Full=Uncharacterized protein {ECO:0000313|Ensembl:ENSLACP00000013406};^Eukaryota; Metazoa; Chordata; Craniata; Vertebrata; Euteleostomi; Coelacanthiformes; Coelacanthidae; Latimeria	.	.	.	COG0500^methyltransferase	.	.
TR2923|c0_g1	TR2923|c0_g1_i1	SNRK_HUMAN^SNRK_HUMAN^Q:6-545,H:8-187^91.11%ID^E:2e-113^RecName: Full=SNF-related serine/threonine-protein kinase;^Eukaryota; Metazoa; Chordata; Craniata; Vertebrata; Euteleostomi; Mammalia; Eutheria; Euarchontoglires; Primates; Haplorrhini; Catarrhini; Hominidae; Homo	V9KTL8_CALMI^V9KTL8_CALMI^Q:3-545,H:7-187^97.79%ID^E:1e-124^SubName: Full=SNF related kinase {ECO:0000313|EMBL:AFP01558.1};^Eukaryota; Metazoa; Chordata; Craniata; Vertebrata; Chondrichthyes; Holocephali; Chimaeriformes; Callorhinchidae; Callorhinchus	TR2923|c0_g1_i1|m.1001	3-545[+]	SNRK_HUMAN^SNRK_HUMAN^Q:2-181,H:8-187^91.11%ID^E:1e-113^RecName: Full=SNF-related serine/threonine-protein kinase;^Eukaryota; Metazoa; Chordata; Craniata; Vertebrata; Euteleostomi; Mammalia; Eutheria; Euarchontoglires; Primates; Haplorrhini; Catarrhini; Hominidae; Homo	V9KTL8_CALMI^V9KTL8_CALMI^Q:1-181,H:7-187^97.79%ID^E:1e-124^SubName: Full=SNF related kinase {ECO:0000313|EMBL:AFP01558.1};^Eukaryota; Metazoa; Chordata; Craniata; Vertebrata; Chondrichthyes; Holocephali; Chimaeriformes; Callorhinchidae; Callorhinchus	PF00069.20^Pkinase^Protein kinase domain^10-181^E:5.1e-50`PF07714.12^Pkinase_Tyr^Protein tyrosine kinase^12-179^E:7.3e-30	.	.	COG0515^Serine Threonine protein kinase	GO:0005634^cellular_component^nucleus`GO:0005524^molecular_function^ATP binding`GO:0000287^molecular_function^magnesium ion binding`GO:0004674^molecular_function^protein serine/threonine kinase activity`GO:0030099^biological_process^myeloid cell differentiation`GO:0006468^biological_process^protein phosphorylation	GO:0004672^molecular_function^protein kinase activity`GO:0005524^molecular_function^ATP binding`GO:0006468^biological_process^protein phosphorylation
TR2950|c0_g1	TR2950|c0_g1_i1	.	.	TR2950|c0_g1_i1|m.1007	2-304[+]	.	.	.	.	ExpAA=19.48^PredHel=1^Topology=o20-39i	.	.	.
TR2960|c0_g2	TR2960|c0_g2_i1	S4A8_HUMAN^S4A8_HUMAN^Q:2-61,H:397-416^95%ID^E:3e-06^RecName: Full=Electroneutral sodium bicarbonate exchanger 1;^Eukaryota; Metazoa; Chordata; Craniata; Vertebrata; Euteleostomi; Mammalia; Eutheria; Euarchontoglires; Primates; Haplorrhini; Catarrhini; Hominidae; Homo	.	.	.	.	.	.	.	.	.	GO:0016021^cellular_component^integral component of membrane`GO:0043005^cellular_component^neuron projection`GO:0032809^cellular_component^neuronal cell body membrane`GO:0005886^cellular_component^plasma membrane`GO:0005452^molecular_function^inorganic anion exchanger activity`GO:0015701^biological_process^bicarbonate transport`GO:0006811^biological_process^ion transport`GO:0006814^biological_pro…	.
TR2981|c1_g1	TR2981|c1_g1_i1	.	.	TR2981|c1_g1_i1|m.1015	144-374[+]	.	.	.	sigP:1^27^0.56^YES	.	.	.	.
TR2985|c0_g1	TR2985|c0_g1_i1	PCF11_HUMAN^PCF11_HUMAN^Q:320-3,H:1319-1424^85.85%ID^E:2e-62^RecName: Full=Pre-mRNA cleavage complex 2 protein Pcf11;^Eukaryota; Metazoa; Chordata; Craniata; Vertebrata; Euteleostomi; Mammalia; Eutheria; Euarchontoglires; Primates; Haplorrhini; Catarrhini; Hominidae; Homo	S7NPZ6_MYOBR^S7NPZ6_MYOBR^Q:320-3,H:365-470^86.79%ID^E:2e-63^SubName: Full=Pre-mRNA cleavage complex 2 protein Pcf11 {ECO:0000313|EMBL:EPQ19306.1};^Eukaryota; Metazoa; Chordata; Craniata; Vertebrata; Euteleostomi; Mammalia; Eutheria; Laurasiatheria; Chiroptera; Microchiroptera; Vespertilionidae; Myotis	.	.	.	.	.	.	.	.	GO:0005849^cellular_component^mRNA cleavage factor complex`GO:0005654^cellular_component^nucleoplasm`GO:0010467^biological_process^gene expression`GO:0031124^biological_process^mRNA 3'-end processing`GO:0006379^biological_process^mRNA cleavage`GO:0000398^biological_process^mRNA splicing, via spliceosome`GO:0008380^biological_process^RNA splicing`GO:0006369^biological_process^termination of RNA po…	.
TR2991|c0_g1	TR2991|c0_g1_i1	TNNI1_RABIT^TNNI1_RABIT^Q:8-301,H:69-166^89.8%ID^E:7e-56^RecName: Full=Troponin I, slow skeletal muscle;^Eukaryota; Metazoa; Chordata; Craniata; Vertebrata; Euteleostomi; Mammalia; Eutheria; Euarchontoglires; Glires; Lagomorpha; Leporidae; Oryctolagus	V9KU72_CALMI^V9KU72_CALMI^Q:2-301,H:72-171^92%ID^E:7e-59^SubName: Full=Troponin I, slow skeletal muscle-like protein {ECO:0000313|EMBL:AFP01974.1};^Eukaryota; Metazoa; Chordata; Craniata; Vertebrata; Chondrichthyes; Holocephali; Chimaeriformes; Callorhinchidae; Callorhinchus	TR2991|c0_g1_i1|m.1018	2-301[+]	TNNI1_RABIT^TNNI1_RABIT^Q:3-100,H:69-166^89.8%ID^E:6e-56^RecName: Full=Troponin I, slow skeletal muscle;^Eukaryota; Metazoa; Chordata; Craniata; Vertebrata; Euteleostomi; Mammalia; Eutheria; Euarchontoglires; Glires; Lagomorpha; Leporidae; Oryctolagus	V9KU72_CALMI^V9KU72_CALMI^Q:1-100,H:72-171^92%ID^E:6e-59^SubName: Full=Troponin I, slow skeletal muscle-like protein {ECO:0000313|EMBL:AFP01974.1};^Eukaryota; Metazoa; Chordata; Craniata; Vertebrata; Chondrichthyes; Holocephali; Chimaeriformes; Callorhinchidae; Callorhinchus	PF00992.15^Troponin^Troponin^2-77^E:2.6e-33	.	.	.	GO:0005861^cellular_component^troponin complex`GO:0046872^molecular_function^metal ion binding	GO:0005861^cellular_component^troponin complex
TR3009|c0_g1	TR3009|c0_g1_i1	CAPR2_HUMAN^CAPR2_HUMAN^Q:198-332,H:605-648^71.11%ID^E:3e-12^RecName: Full=Caprin-2;^Eukaryota; Metazoa; Chordata; Craniata; Vertebrata; Euteleostomi; Mammalia; Eutheria; Euarchontoglires; Primates; Haplorrhini; Catarrhini; Hominidae; Homo	V9KVF0_CALMI^V9KVF0_CALMI^Q:3-308,H:202-302^70.19%ID^E:2e-26^SubName: Full=Caprin-2-like protein {ECO:0000313|EMBL:AFP02257.1};^Eukaryota; Metazoa; Chordata; Craniata; Vertebrata; Chondrichthyes; Holocephali; Chimaeriformes; Callorhinchidae; Callorhinchus	TR3009|c0_g1_i1|m.1023	3-332[+]	CAPR2_HUMAN^CAPR2_HUMAN^Q:1-110,H:567-648^40.91%ID^E:2e-13^RecName: Full=Caprin-2;^Eukaryota; Metazoa; Chordata; Craniata; Vertebrata; Euteleostomi; Mammalia; Eutheria; Euarchontoglires; Primates; Haplorrhini; Catarrhini; Hominidae; Homo	V9KVF0_CALMI^V9KVF0_CALMI^Q:1-102,H:202-302^70.19%ID^E:4e-36^SubName: Full=Caprin-2-like protein {ECO:0000313|EMBL:AFP02257.1};^Eukaryota; Metazoa; Chordata; Craniata; Vertebrata; Chondrichthyes; Holocephali; Chimaeriformes; Callorhinchidae; Callorhinchus	.	.	.	NOG41180^PaREP8 domain containing	GO:0005813^cellular_component^centrosome`GO:0005737^cellular_component^cytoplasm`GO:0005739^cellular_component^mitochondrion`GO:0005634^cellular_component^nucleus`GO:0043235^cellular_component^receptor complex`GO:0005102^molecular_function^receptor binding`GO:0003723^molecular_function^RNA binding`GO:0030308^biological_process^negative regulation of cell growth`GO:0017148^biological_process^negat…	.
TR3009|c0_g1	TR3009|c0_g1_i2	CAPR2_HUMAN^CAPR2_HUMAN^Q:3-377,H:567-679^39.68%ID^E:5e-16^RecName: Full=Caprin-2;^Eukaryota; Metazoa; Chordata; Craniata; Vertebrata; Euteleostomi; Mammalia; Eutheria; Euarchontoglires; Primates; Haplorrhini; Catarrhini; Hominidae; Homo	V9K9V0_CALMI^V9K9V0_CALMI^Q:3-656,H:394-628^48.16%ID^E:1e-38^SubName: Full=Caprin-2-like protein {ECO:0000313|EMBL:AFO94888.1};^Eukaryota; Metazoa; Chordata; Craniata; Vertebrata; Chondrichthyes; Holocephali; Chimaeriformes; Callorhinchidae; Callorhinchus	TR3009|c0_g1_i2|m.1024	3-662[+]	CAPR2_HUMAN^CAPR2_HUMAN^Q:1-165,H:567-718^34.94%ID^E:2e-16^RecName: Full=Caprin-2;^Eukaryota; Metazoa; Chordata; Craniata; Vertebrata; Euteleostomi; Mammalia; Eutheria; Euarchontoglires; Primates; Haplorrhini; Catarrhini; Hominidae; Homo	V9KVF0_CALMI^V9KVF0_CALMI^Q:1-218,H:202-436^48.96%ID^E:2e-48^SubName: Full=Caprin-2-like protein {ECO:0000313|EMBL:AFP02257.1};^Eukaryota; Metazoa; Chordata; Craniata; Vertebrata; Chondrichthyes; Holocephali; Chimaeriformes; Callorhinchidae; Callorhinchus	.	.	.	NOG41180^PaREP8 domain containing	GO:0005813^cellular_component^centrosome`GO:0005737^cellular_component^cytoplasm`GO:0005739^cellular_component^mitochondrion`GO:0005634^cellular_component^nucleus`GO:0043235^cellular_component^receptor complex`GO:0005102^molecular_function^receptor binding`GO:0003723^molecular_function^RNA binding`GO:0030308^biological_process^negative regulation of cell growth`GO:0017148^biological_process^negat…	.
TR3022|c0_g1	TR3022|c0_g1_i1	.	K7EYG1_PELSI^K7EYG1_PELSI^Q:302-12,H:100-198^38%ID^E:8e-10^SubName: Full=Uncharacterized protein {ECO:0000313|Ensembl:ENSPSIP00000000821};^Eukaryota; Metazoa; Chordata; Craniata; Vertebrata; Euteleostomi; Testudines + Archosauria group; Testudines; Cryptodira; Trionychoidea; Trionychidae; Pelodiscus	.	.	.	.	.	.	.	.	.	.
TR3044|c0_g1	TR3044|c0_g1_i1	.	.	TR3044|c0_g1_i1|m.1039	3-230[+]	.	.	.	.	ExpAA=34.28^PredHel=1^Topology=i35-57o	.	.	.
TR3111|c0_g1	TR3111|c0_g1_i1	SCRN3_DANRE^SCRN3_DANRE^Q:306-1,H:285-386^55.88%ID^E:7e-32^RecName: Full=Secernin-3;^Eukaryota; Metazoa; Chordata; Craniata; Vertebrata; Euteleostomi; Actinopterygii; Neopterygii; Teleostei; Ostariophysi; Cypriniformes; Cyprinidae; Danio	F1NIR8_CHICK^F1NIR8_CHICK^Q:306-1,H:291-392^66.67%ID^E:5e-42^SubName: Full=Uncharacterized protein {ECO:0000313|Ensembl:ENSGALP00000023039};^Eukaryota; Metazoa; Chordata; Craniata; Vertebrata; Euteleostomi; Testudines + Archosauria group; Archosauria; Dinosauria; Saurischia; Theropoda; Coelurosauria; Aves; Neognathae; Galloanserae; Galliformes; Phasianidae; Phasianinae; Gallus	.	.	.	.	.	.	.	COG4690^dipeptidase	GO:0016805^molecular_function^dipeptidase activity	.
TR3111|c0_g2	TR3111|c0_g2_i1	SCRN3_DANRE^SCRN3_DANRE^Q:306-1,H:285-386^55.88%ID^E:2e-32^RecName: Full=Secernin-3;^Eukaryota; Metazoa; Chordata; Craniata; Vertebrata; Euteleostomi; Actinopterygii; Neopterygii; Teleostei; Ostariophysi; Cypriniformes; Cyprinidae; Danio	F1NIR8_CHICK^F1NIR8_CHICK^Q:306-1,H:291-392^67.65%ID^E:1e-42^SubName: Full=Uncharacterized protein {ECO:0000313|Ensembl:ENSGALP00000023039};^Eukaryota; Metazoa; Chordata; Craniata; Vertebrata; Euteleostomi; Testudines + Archosauria group; Archosauria; Dinosauria; Saurischia; Theropoda; Coelurosauria; Aves; Neognathae; Galloanserae; Galliformes; Phasianidae; Phasianinae; Gallus	.	.	.	.	.	.	.	COG4690^dipeptidase	GO:0016805^molecular_function^dipeptidase activity	.
TR3116|c0_g1	TR3116|c0_g1_i1	.	M0R2J8_HUMAN^M0R2J8_HUMAN^Q:297-112,H:899-960^50%ID^E:4e-11^SubName: Full=Doublecortin domain-containing protein 1 {ECO:0000313|Ensembl:ENSP00000472625};^Eukaryota; Metazoa; Chordata; Craniata; Vertebrata; Euteleostomi; Mammalia; Eutheria; Euarchontoglires; Primates; Haplorrhini; Catarrhini; Hominidae; Homo	.	.	.	.	.	.	.	.	.	.
TR3132|c0_g1	TR3132|c0_g1_i1	LMX1A_MOUSE^LMX1A_MOUSE^Q:158-349,H:88-151^71.88%ID^E:1e-25^RecName: Full=LIM homeobox transcription factor 1-alpha;^Eukaryota; Metazoa; Chordata; Craniata; Vertebrata; Euteleostomi; Mammalia; Eutheria; Euarchontoglires; Glires; Rodentia; Sciurognathi; Muroidea; Muridae; Murinae; Mus; Mus	H9G996_ANOCA^H9G996_ANOCA^Q:143-349,H:77-145^78.26%ID^E:9e-29^SubName: Full=Uncharacterized protein {ECO:0000313|Ensembl:ENSACAP00000004484};^Eukaryota; Metazoa; Chordata; Craniata; Vertebrata; Euteleostomi; Lepidosauria; Squamata; Bifurcata; Unidentata; Episquamata; Toxicofera; Iguania; Iguanidae; Polychrotinae; Anolis	TR3132|c0_g1_i1|m.1061	77-349[+]	LMX1A_MOUSE^LMX1A_MOUSE^Q:28-91,H:88-151^71.88%ID^E:4e-26^RecName: Full=LIM homeobox transcription factor 1-alpha;^Eukaryota; Metazoa; Chordata; Craniata; Vertebrata; Euteleostomi; Mammalia; Eutheria; Euarchontoglires; Glires; Rodentia; Sciurognathi; Muroidea; Muridae; Murinae; Mus; Mus	H9G996_ANOCA^H9G996_ANOCA^Q:28-91,H:82-145^84.38%ID^E:3e-29^SubName: Full=Uncharacterized protein {ECO:0000313|Ensembl:ENSACAP00000004484};^Eukaryota; Metazoa; Chordata; Craniata; Vertebrata; Euteleostomi; Lepidosauria; Squamata; Bifurcata; Unidentata; Episquamata; Toxicofera; Iguania; Iguanidae; Polychrotinae; Anolis	PF00412.17^LIM^LIM domain^34-90^E:4.2e-18	.	.	.	GO:0005634^cellular_component^nucleus`GO:0043565^molecular_function^sequence-specific DNA binding`GO:0008270^molecular_function^zinc ion binding`GO:0007411^biological_process^axon guidance`GO:0007417^biological_process^central nervous system development`GO:0021953^biological_process^central nervous system neuron differentiation`GO:0021549^biological_process^cerebellum development`GO:0021542^biolo…	GO:0008270^molecular_function^zinc ion binding
TR3155|c0_g2	TR3155|c0_g2_i1	SMAD4_MOUSE^SMAD4_MOUSE^Q:325-2,H:126-237^56.9%ID^E:2e-28^RecName: Full=Mothers against decapentaplegic homolog 4;^Eukaryota; Metazoa; Chordata; Craniata; Vertebrata; Euteleostomi; Mammalia; Eutheria; Euarchontoglires; Glires; Rodentia; Sciurognathi; Muroidea; Muridae; Murinae; Mus; Mus`SMAD4_MOUSE^SMAD4_MOUSE^Q:357-283,H:60-84^96%ID^E:7e-08^RecName: Full=Mothers against decapentaplegic homolog 4…	V9KI03_CALMI^V9KI03_CALMI^Q:325-2,H:123-232^72.07%ID^E:8e-40^RecName: Full=Mothers against decapentaplegic homolog {ECO:0000256|RuleBase:RU361195};^Eukaryota; Metazoa; Chordata; Craniata; Vertebrata; Chondrichthyes; Holocephali; Chimaeriformes; Callorhinchidae; Callorhinchus`V9KI03_CALMI^V9KI03_CALMI^Q:357-283,H:57-81^96%ID^E:2e-06^RecName: Full=Mothers against decapentaplegic homolog {ECO:000025…	.	.	.	.	.	.	.	.	GO:0032444^cellular_component^activin responsive factor complex`GO:0005813^cellular_component^centrosome`GO:0005737^cellular_component^cytoplasm`GO:0000790^cellular_component^nuclear chromatin`GO:0005634^cellular_component^nucleus`GO:0071141^cellular_component^SMAD protein complex`GO:0005667^cellular_component^transcription factor complex`GO:0003682^molecular_function^chromatin binding`GO:0005518…	.
TR3159|c0_g1	TR3159|c0_g1_i1	ROBO1_MOUSE^ROBO1_MOUSE^Q:35-325,H:616-713^33.98%ID^E:1e-09^RecName: Full=Roundabout homolog 1;^Eukaryota; Metazoa; Chordata; Craniata; Vertebrata; Euteleostomi; Mammalia; Eutheria; Euarchontoglires; Glires; Rodentia; Sciurognathi; Muroidea; Muridae; Murinae; Mus; Mus	H3AZJ1_LATCH^H3AZJ1_LATCH^Q:2-325,H:15-122^51.85%ID^E:4e-34^SubName: Full=Uncharacterized protein {ECO:0000313|Ensembl:ENSLACP00000015062};^Eukaryota; Metazoa; Chordata; Craniata; Vertebrata; Euteleostomi; Coelacanthiformes; Coelacanthidae; Latimeria	TR3159|c0_g1_i1|m.1071	2-331[+]	ROBO1_MOUSE^ROBO1_MOUSE^Q:12-108,H:616-713^33.98%ID^E:1e-09^RecName: Full=Roundabout homolog 1;^Eukaryota; Metazoa; Chordata; Craniata; Vertebrata; Euteleostomi; Mammalia; Eutheria; Euarchontoglires; Glires; Rodentia; Sciurognathi; Muroidea; Muridae; Murinae; Mus; Mus	H3AZJ1_LATCH^H3AZJ1_LATCH^Q:1-108,H:15-122^51.85%ID^E:4e-34^SubName: Full=Uncharacterized protein {ECO:0000313|Ensembl:ENSLACP00000015062};^Eukaryota; Metazoa; Chordata; Craniata; Vertebrata; Euteleostomi; Coelacanthiformes; Coelacanthidae; Latimeria	PF00041.16^fn3^Fibronectin type III domain^44-109^E:1.3e-06	.	.	.	GO:0030673^cellular_component^axolemma`GO:0016021^cellular_component^integral component of membrane`GO:0005886^cellular_component^plasma membrane`GO:0007411^biological_process^axon guidance`GO:0016199^biological_process^axon midline choice point recognition`GO:0060763^biological_process^mammary duct terminal end bud growth`GO:0008285^biological_process^negative regulation of cell proliferation`GO…	GO:0005515^molecular_function^protein binding
TR3165|c0_g1	TR3165|c0_g1_i1	MB213_DANRE^MB213_DANRE^Q:291-371,H:309-335^70.37%ID^E:5e-06^RecName: Full=Protein mab-21-like 3;^Eukaryota; Metazoa; Chordata; Craniata; Vertebrata; Euteleostomi; Actinopterygii; Neopterygii; Teleostei; Ostariophysi; Cypriniformes; Cyprinidae; Danio	V9KW84_CALMI^V9KW84_CALMI^Q:291-371,H:309-335^81.48%ID^E:2e-06^SubName: Full=Protein mab-21-like 3 {ECO:0000313|EMBL:AFP02542.1};^Eukaryota; Metazoa; Chordata; Craniata; Vertebrata; Chondrichthyes; Holocephali; Chimaeriformes; Callorhinchidae; Callorhinchus	.	.	.	.	.	.	.	.	.	.
TR3179|c0_g1	TR3179|c0_g1_i1	ATS6_HUMAN^ATS6_HUMAN^Q:3-377,H:710-834^68.8%ID^E:4e-57^RecName: Full=A disintegrin and metalloproteinase with thrombospondin motifs 6;^Eukaryota; Metazoa; Chordata; Craniata; Vertebrata; Euteleostomi; Mammalia; Eutheria; Euarchontoglires; Primates; Haplorrhini; Catarrhini; Hominidae; Homo	H2VD18_TAKRU^H2VD18_TAKRU^Q:3-377,H:149-273^72%ID^E:4e-60^SubName: Full=Uncharacterized protein {ECO:0000313|Ensembl:ENSTRUP00000047112};^Eukaryota; Metazoa; Chordata; Craniata; Vertebrata; Euteleostomi; Actinopterygii; Neopterygii; Teleostei; Neoteleostei; Acanthomorphata; Eupercaria; Tetraodontiformes; Tetradontoidea; Tetraodontidae; Takifugu	TR3179|c0_g1_i1|m.1080	3-377[+]	ATS6_HUMAN^ATS6_HUMAN^Q:1-125,H:710-834^68.8%ID^E:3e-57^RecName: Full=A disintegrin and metalloproteinase with thrombospondin motifs 6;^Eukaryota; Metazoa; Chordata; Craniata; Vertebrata; Euteleostomi; Mammalia; Eutheria; Euarchontoglires; Primates; Haplorrhini; Catarrhini; Hominidae; Homo	H2VD18_TAKRU^H2VD18_TAKRU^Q:1-125,H:149-273^72%ID^E:3e-60^SubName: Full=Uncharacterized protein {ECO:0000313|Ensembl:ENSTRUP00000047112};^Eukaryota; Metazoa; Chordata; Craniata; Vertebrata; Euteleostomi; Actinopterygii; Neopterygii; Teleostei; Neoteleostei; Acanthomorphata; Eupercaria; Tetraodontiformes; Tetradontoidea; Tetraodontidae; Takifugu	PF05986.9^ADAM_spacer1^ADAM-TS Spacer 1^8-120^E:1.9e-38	.	.	.	GO:0005578^cellular_component^proteinaceous extracellular matrix`GO:0004222^molecular_function^metalloendopeptidase activity`GO:0008237^molecular_function^metallopeptidase activity`GO:0008270^molecular_function^zinc ion binding	GO:0004222^molecular_function^metalloendopeptidase activity`GO:0031012^cellular_component^extracellular matrix
TR3206|c0_g3	TR3206|c0_g3_i1	MCM7B_XENLA^MCM7B_XENLA^Q:2-298,H:372-470^95.96%ID^E:4e-59^RecName: Full=DNA replication licensing factor mcm7-B;^Eukaryota; Metazoa; Chordata; Craniata; Vertebrata; Euteleostomi; Amphibia; Batrachia; Anura; Pipoidea; Pipidae; Xenopodinae; Xenopus; Xenopus`MCM7B_XENLA^MCM7B_XENLA^Q:298-555,H:372-457^95.35%ID^E:3e-50^RecName: Full=DNA replication licensing factor mcm7-B;^Eukaryota; Metazoa; Chorda…	C0PUG8_SALSA^C0PUG8_SALSA^Q:2-298,H:10-108^92.93%ID^E:3e-58^SubName: Full=DNA replication licensing factor mcm7-A {ECO:0000313|EMBL:ACN58680.1};^Eukaryota; Metazoa; Chordata; Craniata; Vertebrata; Euteleostomi; Actinopterygii; Neopterygii; Teleostei; Protacanthopterygii; Salmoniformes; Salmonidae; Salmoninae; Salmo`C0PUG8_SALSA^C0PUG8_SALSA^Q:298-555,H:10-95^91.86%ID^E:7e-48^SubName: Full=DNA rep…	TR3206|c0_g3_i1|m.1089	319-555[+]	MCM7B_XENLA^MCM7B_XENLA^Q:1-79,H:379-457^96.2%ID^E:8e-46^RecName: Full=DNA replication licensing factor mcm7-B;^Eukaryota; Metazoa; Chordata; Craniata; Vertebrata; Euteleostomi; Amphibia; Batrachia; Anura; Pipoidea; Pipidae; Xenopodinae; Xenopus; Xenopus	T1JKS4_STRMM^T1JKS4_STRMM^Q:1-79,H:1-79^89.87%ID^E:2e-45^SubName: Full=Uncharacterized protein {ECO:0000313|EnsemblMetazoa:SMAR014454-PA};^Eukaryota; Metazoa; Ecdysozoa; Arthropoda; Myriapoda; Chilopoda; Pleurostigmophora; Geophilomorpha; Linotaeniidae; Strigamia	PF00493.18^MCM^MCM2/3/5 family^1-79^E:4.6e-38	.	.	.	GO:0000785^cellular_component^chromatin`GO:0042555^cellular_component^MCM complex`GO:0005634^cellular_component^nucleus`GO:0005524^molecular_function^ATP binding`GO:0003677^molecular_function^DNA binding`GO:0003678^molecular_function^DNA helicase activity`GO:0046872^molecular_function^metal ion binding`GO:0007049^biological_process^cell cycle`GO:0006270^biological_process^DNA replication initiati…	GO:0003677^molecular_function^DNA binding`GO:0005524^molecular_function^ATP binding`GO:0006260^biological_process^DNA replication
TR3206|c0_g3	TR3206|c0_g3_i1	MCM7B_XENLA^MCM7B_XENLA^Q:2-298,H:372-470^95.96%ID^E:4e-59^RecName: Full=DNA replication licensing factor mcm7-B;^Eukaryota; Metazoa; Chordata; Craniata; Vertebrata; Euteleostomi; Amphibia; Batrachia; Anura; Pipoidea; Pipidae; Xenopodinae; Xenopus; Xenopus`MCM7B_XENLA^MCM7B_XENLA^Q:298-555,H:372-457^95.35%ID^E:3e-50^RecName: Full=DNA replication licensing factor mcm7-B;^Eukaryota; Metazoa; Chorda…	C0PUG8_SALSA^C0PUG8_SALSA^Q:2-298,H:10-108^92.93%ID^E:3e-58^SubName: Full=DNA replication licensing factor mcm7-A {ECO:0000313|EMBL:ACN58680.1};^Eukaryota; Metazoa; Chordata; Craniata; Vertebrata; Euteleostomi; Actinopterygii; Neopterygii; Teleostei; Protacanthopterygii; Salmoniformes; Salmonidae; Salmoninae; Salmo`C0PUG8_SALSA^C0PUG8_SALSA^Q:298-555,H:10-95^91.86%ID^E:7e-48^SubName: Full=DNA rep…	TR3206|c0_g3_i1|m.1088	2-319[+]	MCM7B_XENLA^MCM7B_XENLA^Q:1-99,H:372-470^95.96%ID^E:9e-61^RecName: Full=DNA replication licensing factor mcm7-B;^Eukaryota; Metazoa; Chordata; Craniata; Vertebrata; Euteleostomi; Amphibia; Batrachia; Anura; Pipoidea; Pipidae; Xenopodinae; Xenopus; Xenopus	C3ZEX4_BRAFL^C3ZEX4_BRAFL^Q:1-99,H:94-192^93.94%ID^E:6e-60^SubName: Full=Putative uncharacterized protein {ECO:0000313|EMBL:EEN49280.1};^Eukaryota; Metazoa; Chordata; Cephalochordata; Branchiostomidae; Branchiostoma	PF00493.18^MCM^MCM2/3/5 family^1-99^E:4.4e-53`PF07728.9^AAA_5^AAA domain (dynein-related subfamily)^4-99^E:3.7e-05	.	.	.	GO:0000785^cellular_component^chromatin`GO:0042555^cellular_component^MCM complex`GO:0005634^cellular_component^nucleus`GO:0005524^molecular_function^ATP binding`GO:0003677^molecular_function^DNA binding`GO:0003678^molecular_function^DNA helicase activity`GO:0046872^molecular_function^metal ion binding`GO:0007049^biological_process^cell cycle`GO:0006270^biological_process^DNA replication initiati…	GO:0003677^molecular_function^DNA binding`GO:0005524^molecular_function^ATP binding`GO:0006260^biological_process^DNA replication`GO:0016887^molecular_function^ATPase activity
TR3223|c0_g1	TR3223|c0_g1_i1	.	E7FAY8_DANRE^E7FAY8_DANRE^Q:5-346,H:676-788^47.37%ID^E:2e-24^SubName: Full=Uncharacterized protein {ECO:0000313|Ensembl:ENSDARP00000026509};^Eukaryota; Metazoa; Chordata; Craniata; Vertebrata; Euteleostomi; Actinopterygii; Neopterygii; Teleostei; Ostariophysi; Cypriniformes; Cyprinidae; Danio	TR3223|c0_g1_i1|m.1096	2-430[+]	.	E7FAY8_DANRE^E7FAY8_DANRE^Q:2-115,H:676-788^47.37%ID^E:1e-26^SubName: Full=Uncharacterized protein {ECO:0000313|Ensembl:ENSDARP00000026509};^Eukaryota; Metazoa; Chordata; Craniata; Vertebrata; Euteleostomi; Actinopterygii; Neopterygii; Teleostei; Ostariophysi; Cypriniformes; Cyprinidae; Danio	.	.	.	.	.	.
TR3229|c0_g1	TR3229|c0_g1_i1	PEX6_HUMAN^PEX6_HUMAN^Q:3-311,H:453-555^55.34%ID^E:1e-26^RecName: Full=Peroxisome assembly factor 2;^Eukaryota; Metazoa; Chordata; Craniata; Vertebrata; Euteleostomi; Mammalia; Eutheria; Euarchontoglires; Primates; Haplorrhini; Catarrhini; Hominidae; Homo	V9L0Y5_CALMI^V9L0Y5_CALMI^Q:3-347,H:193-307^64.35%ID^E:1e-43^SubName: Full=Peroxisome assembly factor 2 {ECO:0000313|EMBL:AFP04928.1};^Eukaryota; Metazoa; Chordata; Craniata; Vertebrata; Chondrichthyes; Holocephali; Chimaeriformes; Callorhinchidae; Callorhinchus	TR3229|c0_g1_i1|m.1100	3-347[+]	PEX6_HUMAN^PEX6_HUMAN^Q:1-103,H:453-555^55.34%ID^E:1e-26^RecName: Full=Peroxisome assembly factor 2;^Eukaryota; Metazoa; Chordata; Craniata; Vertebrata; Euteleostomi; Mammalia; Eutheria; Euarchontoglires; Primates; Haplorrhini; Catarrhini; Hominidae; Homo	V9L0Y5_CALMI^V9L0Y5_CALMI^Q:1-115,H:193-307^64.35%ID^E:1e-43^SubName: Full=Peroxisome assembly factor 2 {ECO:0000313|EMBL:AFP04928.1};^Eukaryota; Metazoa; Chordata; Craniata; Vertebrata; Chondrichthyes; Holocephali; Chimaeriformes; Callorhinchidae; Callorhinchus	PF00004.24^AAA^ATPase family associated with various cellular activities (AAA)^14-108^E:1.1e-16	.	.	COG0464^Aaa atpase	GO:0005737^cellular_component^cytoplasm`GO:0005829^cellular_component^cytosol`GO:0005778^cellular_component^peroxisomal membrane`GO:0005777^cellular_component^peroxisome`GO:0005524^molecular_function^ATP binding`GO:0016887^molecular_function^ATPase activity`GO:0042623^molecular_function^ATPase activity, coupled`GO:0008022^molecular_function^protein C-terminus binding`GO:0032403^molecular_function…	GO:0005524^molecular_function^ATP binding
TR3256|c0_g1	TR3256|c0_g1_i1	TMTC2_HUMAN^TMTC2_HUMAN^Q:3-392,H:478-607^86.92%ID^E:4e-73^RecName: Full=Transmembrane and TPR repeat-containing protein 2;^Eukaryota; Metazoa; Chordata; Craniata; Vertebrata; Euteleostomi; Mammalia; Eutheria; Euarchontoglires; Primates; Haplorrhini; Catarrhini; Hominidae; Homo	V9KGM6_CALMI^V9KGM6_CALMI^Q:3-392,H:178-307^97.69%ID^E:4e-84^SubName: Full=Transmembrane and TPR repeat-containing protein 2-like protein {ECO:0000313|EMBL:AFO97480.1};^Eukaryota; Metazoa; Chordata; Craniata; Vertebrata; Chondrichthyes; Holocephali; Chimaeriformes; Callorhinchidae; Callorhinchus	TR3256|c0_g1_i1|m.1115	3-392[+]	TMTC2_HUMAN^TMTC2_HUMAN^Q:1-130,H:478-607^86.92%ID^E:4e-73^RecName: Full=Transmembrane and TPR repeat-containing protein 2;^Eukaryota; Metazoa; Chordata; Craniata; Vertebrata; Euteleostomi; Mammalia; Eutheria; Euarchontoglires; Primates; Haplorrhini; Catarrhini; Hominidae; Homo	V9KGM6_CALMI^V9KGM6_CALMI^Q:1-130,H:178-307^97.69%ID^E:4e-84^SubName: Full=Transmembrane and TPR repeat-containing protein 2-like protein {ECO:0000313|EMBL:AFO97480.1};^Eukaryota; Metazoa; Chordata; Craniata; Vertebrata; Chondrichthyes; Holocephali; Chimaeriformes; Callorhinchidae; Callorhinchus	PF08238.7^Sel1^Sel1 repeat^7-19^E:1100`PF13414.1^TPR_11^TPR repeat^15-77^E:1.7e-11`PF13424.1^TPR_12^Tetratricopeptide repeat^16-77^E:3e-08`PF00515.23^TPR_1^Tetratricopeptide repeat^16-45^E:1.5e-06`PF07719.12^TPR_2^Tetratricopeptide repeat^16-44^E:0.00027`PF13181.1^TPR_8^Tetratricopeptide repeat^16-46^E:0.0039`PF13374.1^TPR_10^Tetratricopeptide repeat^18-46^E:0.3`PF13371.1^TPR_9^Tetratricopeptide …	.	.	COG0457^repeat-containing protein	GO:0005783^cellular_component^endoplasmic reticulum`GO:0005789^cellular_component^endoplasmic reticulum membrane`GO:0016021^cellular_component^integral component of membrane`GO:0055074^biological_process^calcium ion homeostasis	GO:0005515^molecular_function^protein binding
TR3288|c0_g1	TR3288|c0_g1_i1	PRG4_MOUSE^PRG4_MOUSE^Q:140-511,H:793-915^66.94%ID^E:9e-51^RecName: Full=Proteoglycan 4;^Eukaryota; Metazoa; Chordata; Craniata; Vertebrata; Euteleostomi; Mammalia; Eutheria; Euarchontoglires; Glires; Rodentia; Sciurognathi; Muroidea; Muridae; Murinae; Mus; Mus	V9KQB6_CALMI^V9KQB6_CALMI^Q:41-511,H:173-331^63.52%ID^E:3e-66^SubName: Full=Proteoglycan 4 {ECO:0000313|EMBL:AFP00861.1};^Eukaryota; Metazoa; Chordata; Craniata; Vertebrata; Chondrichthyes; Holocephali; Chimaeriformes; Callorhinchidae; Callorhinchus	TR3288|c0_g1_i1|m.1126	2-511[+]	PRG4_MOUSE^PRG4_MOUSE^Q:47-170,H:793-915^66.94%ID^E:8e-51^RecName: Full=Proteoglycan 4;^Eukaryota; Metazoa; Chordata; Craniata; Vertebrata; Euteleostomi; Mammalia; Eutheria; Euarchontoglires; Glires; Rodentia; Sciurognathi; Muroidea; Muridae; Murinae; Mus; Mus	V9KQB6_CALMI^V9KQB6_CALMI^Q:14-170,H:173-331^63.52%ID^E:3e-66^SubName: Full=Proteoglycan 4 {ECO:0000313|EMBL:AFP00861.1};^Eukaryota; Metazoa; Chordata; Craniata; Vertebrata; Chondrichthyes; Holocephali; Chimaeriformes; Callorhinchidae; Callorhinchus	PF00045.14^Hemopexin^Hemopexin^55-97^E:5e-08`PF00045.14^Hemopexin^Hemopexin^99-144^E:1.7e-14	.	.	.	GO:0005615^cellular_component^extracellular space`GO:0030247^molecular_function^polysaccharide binding`GO:0005044^molecular_function^scavenger receptor activity`GO:0071425^biological_process^hematopoietic stem cell proliferation`GO:0006955^biological_process^immune response`GO:0045409^biological_process^negative regulation of interleukin-6 biosynthetic process`GO:0042127^biological_process^regula…	.
TR3316|c0_g1	TR3316|c0_g1_i1	RAB6_DROME^RAB6_DROME^Q:283-369,H:22-50^96.55%ID^E:4e-11^RecName: Full=Ras-related protein Rab6 {ECO:0000312|EMBL:AAF53168.1};^Eukaryota; Metazoa; Ecdysozoa; Arthropoda; Hexapoda; Insecta; Pterygota; Neoptera; Endopterygota; Diptera; Brachycera; Muscomorpha; Ephydroidea; Drosophilidae; Drosophila; Sophophora	K7EBN0_ORNAN^K7EBN0_ORNAN^Q:280-369,H:13-42^100%ID^E:1e-10^SubName: Full=Uncharacterized protein {ECO:0000313|Ensembl:ENSOANP00000030937};^Eukaryota; Metazoa; Chordata; Craniata; Vertebrata; Euteleostomi; Mammalia; Monotremata; Ornithorhynchidae; Ornithorhynchus	.	.	.	.	.	.	.	COG1100^GTP-binding Protein	GO:0030054^cellular_component^cell junction`GO:0016023^cellular_component^cytoplasmic membrane-bounded vesicle`GO:0005794^cellular_component^Golgi apparatus`GO:0000139^cellular_component^Golgi membrane`GO:0043025^cellular_component^neuronal cell body`GO:0043204^cellular_component^perikaryon`GO:0045202^cellular_component^synapse`GO:0005525^molecular_function^GTP binding`GO:0003924^molecular_functi…	.
TR3321|c0_g1	TR3321|c0_g1_i1	GLIP1_HUMAN^GLIP1_HUMAN^Q:6-383,H:83-206^45.31%ID^E:1e-25^RecName: Full=Glioma pathogenesis-related protein 1;^Eukaryota; Metazoa; Chordata; Craniata; Vertebrata; Euteleostomi; Mammalia; Eutheria; Euarchontoglires; Primates; Haplorrhini; Catarrhini; Hominidae; Homo	F1QAW7_DANRE^F1QAW7_DANRE^Q:3-383,H:91-221^42.75%ID^E:2e-29^SubName: Full=Uncharacterized protein {ECO:0000313|Ensembl:ENSDARP00000066490};^Eukaryota; Metazoa; Chordata; Craniata; Vertebrata; Euteleostomi; Actinopterygii; Neopterygii; Teleostei; Ostariophysi; Cypriniformes; Cyprinidae; Danio	TR3321|c0_g1_i1|m.1134	3-389[+]	GLIP1_HUMAN^GLIP1_HUMAN^Q:2-127,H:83-206^45.31%ID^E:9e-26^RecName: Full=Glioma pathogenesis-related protein 1;^Eukaryota; Metazoa; Chordata; Craniata; Vertebrata; Euteleostomi; Mammalia; Eutheria; Euarchontoglires; Primates; Haplorrhini; Catarrhini; Hominidae; Homo	F1QAW7_DANRE^F1QAW7_DANRE^Q:1-127,H:91-221^42.75%ID^E:2e-29^SubName: Full=Uncharacterized protein {ECO:0000313|Ensembl:ENSDARP00000066490};^Eukaryota; Metazoa; Chordata; Craniata; Vertebrata; Euteleostomi; Actinopterygii; Neopterygii; Teleostei; Ostariophysi; Cypriniformes; Cyprinidae; Danio	PF00188.21^CAP^Cysteine-rich secretory protein family^8-96^E:8.9e-12	.	.	COG2340^Scp-like extracellular	GO:0005576^cellular_component^extracellular region`GO:0016021^cellular_component^integral component of membrane`GO:0016020^cellular_component^membrane`GO:0005886^cellular_component^plasma membrane`GO:0044255^biological_process^cellular lipid metabolic process`GO:0044281^biological_process^small molecule metabolic process	.
TR3331|c0_g1	TR3331|c0_g1_i1	SEM3A_RAT^SEM3A_RAT^Q:3-551,H:453-638^50.8%ID^E:2e-50^RecName: Full=Semaphorin-3A;^Eukaryota; Metazoa; Chordata; Craniata; Vertebrata; Euteleostomi; Mammalia; Eutheria; Euarchontoglires; Glires; Rodentia; Sciurognathi; Muroidea; Muridae; Murinae; Rattus	H2TS94_TAKRU^H2TS94_TAKRU^Q:3-551,H:449-631^54.64%ID^E:6e-65^SubName: Full=Uncharacterized protein {ECO:0000313|Ensembl:ENSTRUP00000027552};^Eukaryota; Metazoa; Chordata; Craniata; Vertebrata; Euteleostomi; Actinopterygii; Neopterygii; Teleostei; Neoteleostei; Acanthomorphata; Eupercaria; Tetraodontiformes; Tetradontoidea; Tetraodontidae; Takifugu	TR3331|c0_g1_i1|m.1138	3-551[+]	SEM3A_MOUSE^SEM3A_MOUSE^Q:1-183,H:453-638^51.34%ID^E:4e-57^RecName: Full=Semaphorin-3A;^Eukaryota; Metazoa; Chordata; Craniata; Vertebrata; Euteleostomi; Mammalia; Eutheria; Euarchontoglires; Glires; Rodentia; Sciurognathi; Muroidea; Muridae; Murinae; Mus; Mus	H2TS94_TAKRU^H2TS94_TAKRU^Q:1-183,H:449-631^54.64%ID^E:1e-70^SubName: Full=Uncharacterized protein {ECO:0000313|Ensembl:ENSTRUP00000027552};^Eukaryota; Metazoa; Chordata; Craniata; Vertebrata; Euteleostomi; Actinopterygii; Neopterygii; Teleostei; Neoteleostei; Acanthomorphata; Eupercaria; Tetraodontiformes; Tetradontoidea; Tetraodontidae; Takifugu	PF01403.14^Sema^Sema domain^1-44^E:0.00031	.	.	.	GO:0030424^cellular_component^axon`GO:0030425^cellular_component^dendrite`GO:0005576^cellular_component^extracellular region`GO:0016020^cellular_component^membrane`GO:0045499^molecular_function^chemorepellent activity`GO:0038191^molecular_function^neuropilin binding`GO:0004872^molecular_function^receptor activity`GO:0030215^molecular_function^semaphorin receptor binding`GO:0006915^biological_proc…	GO:0005515^molecular_function^protein binding
TR3358|c0_g1	TR3358|c0_g1_i1	TBB_HALDI^TBB_HALDI^Q:225-302,H:15-40^92.31%ID^E:3e-09^RecName: Full=Tubulin beta chain;^Eukaryota; Metazoa; Lophotrochozoa; Mollusca; Gastropoda; Vetigastropoda; Haliotoidea; Haliotidae; Haliotis	A0A091F293_CORBR^A0A091F293_CORBR^Q:228-302,H:1-25^96%ID^E:2e-08^SubName: Full=Tubulin beta-3 chain {ECO:0000313|EMBL:KFO63381.1};^Eukaryota; Metazoa; Chordata; Craniata; Vertebrata; Euteleostomi; Testudines + Archosauria group; Archosauria; Dinosauria; Saurischia; Theropoda; Coelurosauria; Aves; Neognathae; Passeriformes; Corvoidea; Corvidae; Corvus	.	.	.	.	.	.	.	.	GO:0005737^cellular_component^cytoplasm`GO:0005874^cellular_component^microtubule`GO:0005525^molecular_function^GTP binding`GO:0003924^molecular_function^GTPase activity`GO:0005200^molecular_function^structural constituent of cytoskeleton`GO:0007017^biological_process^microtubule-based process`GO:0051258^biological_process^protein polymerization	.
TR3363|c0_g1	TR3363|c0_g1_i1	OBSCN_HUMAN^OBSCN_HUMAN^Q:8-520,H:4676-4835^48.62%ID^E:4e-36^RecName: Full=Obscurin;^Eukaryota; Metazoa; Chordata; Craniata; Vertebrata; Euteleostomi; Mammalia; Eutheria; Euarchontoglires; Primates; Haplorrhini; Catarrhini; Hominidae; Homo	U3I5M2_ANAPL^U3I5M2_ANAPL^Q:2-574,H:5625-5801^53.27%ID^E:1e-51^SubName: Full=Uncharacterized protein {ECO:0000313|Ensembl:ENSAPLP00000002543};^Eukaryota; Metazoa; Chordata; Craniata; Vertebrata; Euteleostomi; Testudines + Archosauria group; Archosauria; Dinosauria; Saurischia; Theropoda; Coelurosauria; Aves; Neognathae; Galloanserae; Anseriformes; Anatidae; Anas	TR3363|c0_g1_i1|m.1143	2-598[+]	OBSCN_HUMAN^OBSCN_HUMAN^Q:3-173,H:4676-4835^48.62%ID^E:4e-36^RecName: Full=Obscurin;^Eukaryota; Metazoa; Chordata; Craniata; Vertebrata; Euteleostomi; Mammalia; Eutheria; Euarchontoglires; Primates; Haplorrhini; Catarrhini; Hominidae; Homo	U3I5M2_ANAPL^U3I5M2_ANAPL^Q:1-191,H:5625-5801^53.27%ID^E:1e-51^SubName: Full=Uncharacterized protein {ECO:0000313|Ensembl:ENSAPLP00000002543};^Eukaryota; Metazoa; Chordata; Craniata; Vertebrata; Euteleostomi; Testudines + Archosauria group; Archosauria; Dinosauria; Saurischia; Theropoda; Coelurosauria; Aves; Neognathae; Galloanserae; Anseriformes; Anatidae; Anas	PF13895.1^Ig_2^Immunoglobulin domain^7-31^E:0.013	.	.	COG0515^Serine Threonine protein kinase	GO:0005829^cellular_component^cytosol`GO:0031430^cellular_component^M band`GO:0030016^cellular_component^myofibril`GO:0030018^cellular_component^Z disc`GO:0030506^molecular_function^ankyrin binding`GO:0005524^molecular_function^ATP binding`GO:0046872^molecular_function^metal ion binding`GO:0004674^molecular_function^protein serine/threonine kinase activity`GO:0005089^molecular_function^Rho guanyl…	.
TR3365|c0_g1	TR3365|c0_g1_i1	.	A0A087RDA7_APTFO^A0A087RDA7_APTFO^Q:242-6,H:16-91^45.57%ID^E:4e-11^SubName: Full=Uncharacterized protein {ECO:0000313|EMBL:KFM11461.1};^Eukaryota; Metazoa; Chordata; Craniata; Vertebrata; Euteleostomi; Testudines + Archosauria group; Archosauria; Dinosauria; Saurischia; Theropoda; Coelurosauria; Aves; Neognathae; Sphenisciformes; Spheniscidae; Aptenodytes	.	.	.	.	.	.	.	.	.	.
TR3369|c0_g1	TR3369|c0_g1_i1	.	.	TR3369|c0_g1_i1|m.1144	3-428[+]	GOLI4_MOUSE^GOLI4_MOUSE^Q:45-123,H:509-586^59.49%ID^E:1e-14^RecName: Full=Golgi integral membrane protein 4;^Eukaryota; Metazoa; Chordata; Craniata; Vertebrata; Euteleostomi; Mammalia; Eutheria; Euarchontoglires; Glires; Rodentia; Sciurognathi; Muroidea; Muridae; Murinae; Mus; Mus	H3B0S1_LATCH^H3B0S1_LATCH^Q:11-123,H:433-539^50.43%ID^E:6e-16^SubName: Full=Uncharacterized protein {ECO:0000313|Ensembl:ENSLACP00000015492};^Eukaryota; Metazoa; Chordata; Craniata; Vertebrata; Euteleostomi; Coelacanthiformes; Coelacanthidae; Latimeria	.	.	.	NOG122835^Fungal specific transcription factor domain	GO:0010008^cellular_component^endosome membrane`GO:0032580^cellular_component^Golgi cisterna membrane`GO:0016021^cellular_component^integral component of membrane`GO:0005634^cellular_component^nucleus`GO:0006810^biological_process^transport	.
TR3369|c0_g2	TR3369|c0_g2_i1	.	.	TR3369|c0_g2_i1|m.1146	245-427[+]	GOLI4_MOUSE^GOLI4_MOUSE^Q:10-42,H:554-586^75.76%ID^E:5e-08^RecName: Full=Golgi integral membrane protein 4;^Eukaryota; Metazoa; Chordata; Craniata; Vertebrata; Euteleostomi; Mammalia; Eutheria; Euarchontoglires; Glires; Rodentia; Sciurognathi; Muroidea; Muridae; Murinae; Mus; Mus	D3YVW2_MOUSE^D3YVW2_MOUSE^Q:10-42,H:582-614^75.76%ID^E:2e-06^SubName: Full=Golgi integral membrane protein 4 {ECO:0000313|Ensembl:ENSMUSP00000114006};^Eukaryota; Metazoa; Chordata; Craniata; Vertebrata; Euteleostomi; Mammalia; Eutheria; Euarchontoglires; Glires; Rodentia; Sciurognathi; Muroidea; Muridae; Murinae; Mus; Mus	.	.	.	NOG122835^Fungal specific transcription factor domain	GO:0010008^cellular_component^endosome membrane`GO:0032580^cellular_component^Golgi cisterna membrane`GO:0016021^cellular_component^integral component of membrane`GO:0005634^cellular_component^nucleus`GO:0006810^biological_process^transport	.
TR3369|c0_g2	TR3369|c0_g2_i1	.	.	TR3369|c0_g2_i1|m.1145	3-278[+]	.	H3B0S1_LATCH^H3B0S1_LATCH^Q:11-66,H:433-489^54.39%ID^E:4e-07^SubName: Full=Uncharacterized protein {ECO:0000313|Ensembl:ENSLACP00000015492};^Eukaryota; Metazoa; Chordata; Craniata; Vertebrata; Euteleostomi; Coelacanthiformes; Coelacanthidae; Latimeria	.	.	.	.	.	.
TR3375|c0_g1	TR3375|c0_g1_i1	.	.	TR3375|c0_g1_i1|m.1148	83-319[+]	.	.	.	sigP:1^15^0.76^YES	.	.	.	.
TR3405|c0_g1	TR3405|c0_g1_i1	.	A0A060WY83_ONCMY^A0A060WY83_ONCMY^Q:4-399,H:252-383^40.91%ID^E:7e-25^SubName: Full=Oncorhynchus mykiss genomic scaffold, scaffold_425 {ECO:0000313|EMBL:CDQ70039.1};^Eukaryota; Metazoa; Chordata; Craniata; Vertebrata; Euteleostomi; Actinopterygii; Neopterygii; Teleostei; Protacanthopterygii; Salmoniformes; Salmonidae; Salmoninae; Oncorhynchus	TR3405|c0_g1_i1|m.1151	1-441[+]	.	A0A060WY83_ONCMY^A0A060WY83_ONCMY^Q:2-133,H:252-383^40.91%ID^E:7e-25^SubName: Full=Oncorhynchus mykiss genomic scaffold, scaffold_425 {ECO:0000313|EMBL:CDQ70039.1};^Eukaryota; Metazoa; Chordata; Craniata; Vertebrata; Euteleostomi; Actinopterygii; Neopterygii; Teleostei; Protacanthopterygii; Salmoniformes; Salmonidae; Salmoninae; Oncorhynchus	.	.	.	.	.	.
TR3409|c0_g1	TR3409|c0_g1_i1	USO1_BOVIN^USO1_BOVIN^Q:328-2,H:35-136^74.31%ID^E:1e-36^RecName: Full=General vesicular transport factor p115;^Eukaryota; Metazoa; Chordata; Craniata; Vertebrata; Euteleostomi; Mammalia; Eutheria; Laurasiatheria; Cetartiodactyla; Ruminantia; Pecora; Bovidae; Bovinae; Bos	V9KCJ9_CALMI^V9KCJ9_CALMI^Q:328-2,H:35-142^86.24%ID^E:2e-40^SubName: Full=General vesicular transport factor p115 {ECO:0000313|EMBL:AFO95441.1};^Eukaryota; Metazoa; Chordata; Craniata; Vertebrata; Chondrichthyes; Holocephali; Chimaeriformes; Callorhinchidae; Callorhinchus	.	.	.	.	.	.	.	.	GO:0005829^cellular_component^cytosol`GO:0005783^cellular_component^endoplasmic reticulum`GO:0012507^cellular_component^ER to Golgi transport vesicle membrane`GO:0000139^cellular_component^Golgi membrane`GO:0005795^cellular_component^Golgi stack`GO:0005730^cellular_component^nucleolus`GO:0048471^cellular_component^perinuclear region of cytoplasm`GO:0044822^molecular_function^poly(A) RNA binding`G…	.
TR3409|c0_g2	TR3409|c0_g2_i1	USO1_BOVIN^USO1_BOVIN^Q:313-2,H:35-136^78.85%ID^E:3e-38^RecName: Full=General vesicular transport factor p115;^Eukaryota; Metazoa; Chordata; Craniata; Vertebrata; Euteleostomi; Mammalia; Eutheria; Laurasiatheria; Cetartiodactyla; Ruminantia; Pecora; Bovidae; Bovinae; Bos	V9KCJ9_CALMI^V9KCJ9_CALMI^Q:313-2,H:35-142^84.26%ID^E:4e-42^SubName: Full=General vesicular transport factor p115 {ECO:0000313|EMBL:AFO95441.1};^Eukaryota; Metazoa; Chordata; Craniata; Vertebrata; Chondrichthyes; Holocephali; Chimaeriformes; Callorhinchidae; Callorhinchus	.	.	.	.	.	.	.	.	GO:0005829^cellular_component^cytosol`GO:0005783^cellular_component^endoplasmic reticulum`GO:0012507^cellular_component^ER to Golgi transport vesicle membrane`GO:0000139^cellular_component^Golgi membrane`GO:0005795^cellular_component^Golgi stack`GO:0005730^cellular_component^nucleolus`GO:0048471^cellular_component^perinuclear region of cytoplasm`GO:0044822^molecular_function^poly(A) RNA binding`G…	.
TR3424|c0_g2	TR3424|c0_g2_i1	.	.	TR3424|c0_g2_i1|m.1156	133-315[+]	.	.	.	.	ExpAA=18.89^PredHel=1^Topology=o30-52i	.	.	.
TR3463|c0_g1	TR3463|c0_g1_i1	T421_ECOLX^T421_ECOLX^Q:2-466,H:217-371^100%ID^E:4e-106^RecName: Full=Transposase for insertion sequence element IS421;^Bacteria; Proteobacteria; Gammaproteobacteria; Enterobacteriales; Enterobacteriaceae; Escherichia	Q19SV1_ECOLX^Q19SV1_ECOLX^Q:2-466,H:39-193^100%ID^E:5e-107^SubName: Full=Tnp {ECO:0000313|EMBL:ABF71534.1};^Bacteria; Proteobacteria; Gammaproteobacteria; Enterobacteriales; Enterobacteriaceae; Escherichia	.	.	.	.	.	.	.	COG3385^transposase	GO:0003677^molecular_function^DNA binding`GO:0004803^molecular_function^transposase activity`GO:0006313^biological_process^transposition, DNA-mediated	.
TR3466|c0_g1	TR3466|c0_g1_i1	.	K4HKI8_SQUAC^K4HKI8_SQUAC^Q:3-335,H:522-632^100%ID^E:1e-53^SubName: Full=Aryl hydrocarbon receptor 1 {ECO:0000313|EMBL:AFR24092.1};^Eukaryota; Metazoa; Chordata; Craniata; Vertebrata; Chondrichthyes; Elasmobranchii; Squalimorphii; Squaliformes; Squalidae; Squalus	TR3466|c0_g1_i1|m.1175	3-341[+]	.	K4HKI8_SQUAC^K4HKI8_SQUAC^Q:1-111,H:522-632^100%ID^E:4e-67^SubName: Full=Aryl hydrocarbon receptor 1 {ECO:0000313|EMBL:AFR24092.1};^Eukaryota; Metazoa; Chordata; Craniata; Vertebrata; Chondrichthyes; Elasmobranchii; Squalimorphii; Squaliformes; Squalidae; Squalus	.	.	.	.	.	.
TR3504|c0_g1	TR3504|c0_g1_i1	.	.	TR3504|c0_g1_i1|m.1185	121-324[+]	.	.	.	sigP:1^18^0.569^YES	.	.	.	.
TR3519|c0_g1	TR3519|c0_g1_i1	.	.	TR3519|c0_g1_i1|m.1189	2-349[+]	.	.	.	sigP:1^16^0.764^YES	.	.	.	.
TR3540|c0_g1	TR3540|c0_g1_i1	POMP_PONAB^POMP_PONAB^Q:498-334,H:87-141^80%ID^E:3e-24^RecName: Full=Proteasome maturation protein;^Eukaryota; Metazoa; Chordata; Craniata; Vertebrata; Euteleostomi; Mammalia; Eutheria; Euarchontoglires; Primates; Haplorrhini; Catarrhini; Hominidae; Pongo	A0A0A0AER4_CHAVO^A0A0A0AER4_CHAVO^Q:498-334,H:86-140^89.09%ID^E:1e-26^SubName: Full=Proteasome maturation protein {ECO:0000313|EMBL:KGL91485.1};^Eukaryota; Metazoa; Chordata; Craniata; Vertebrata; Euteleostomi; Testudines + Archosauria group; Archosauria; Dinosauria; Saurischia; Theropoda; Coelurosauria; Aves; Neognathae; Charadriiformes; Charadriidae; Charadrius	.	.	.	.	.	.	.	.	GO:0005829^cellular_component^cytosol`GO:0005783^cellular_component^endoplasmic reticulum`GO:0005634^cellular_component^nucleus`GO:0031090^cellular_component^organelle membrane`GO:0043248^biological_process^proteasome assembly	.
TR3559|c0_g1	TR3559|c0_g1_i1	.	H3A9V8_LATCH^H3A9V8_LATCH^Q:302-162,H:205-251^68.09%ID^E:2e-09^SubName: Full=Uncharacterized protein {ECO:0000313|Ensembl:ENSLACP00000006429};^Eukaryota; Metazoa; Chordata; Craniata; Vertebrata; Euteleostomi; Coelacanthiformes; Coelacanthidae; Latimeria	.	.	.	.	.	.	.	.	.	.
TR3581|c0_g1	TR3581|c0_g1_i1	KTAP2_AEDAE^KTAP2_AEDAE^Q:3-290,H:22-117^41.67%ID^E:6e-23^RecName: Full=Protein KRTCAP2 homolog;^Eukaryota; Metazoa; Ecdysozoa; Arthropoda; Hexapoda; Insecta; Pterygota; Neoptera; Endopterygota; Diptera; Nematocera; Culicoidea; Culicidae; Culicinae; Aedini; Aedes; Stegomyia	U3JJW4_FICAL^U3JJW4_FICAL^Q:3-314,H:22-124^48.08%ID^E:2e-26^SubName: Full=Uncharacterized protein {ECO:0000313|Ensembl:ENSFALP00000003068};^Eukaryota; Metazoa; Chordata; Craniata; Vertebrata; Euteleostomi; Testudines + Archosauria group; Archosauria; Dinosauria; Saurischia; Theropoda; Coelurosauria; Aves; Neognathae; Passeriformes; Muscicapidae; Ficedula	TR3581|c0_g1_i1|m.1213	3-326[+]	KTAP2_AEDAE^KTAP2_AEDAE^Q:1-96,H:22-117^41.67%ID^E:6e-23^RecName: Full=Protein KRTCAP2 homolog;^Eukaryota; Metazoa; Ecdysozoa; Arthropoda; Hexapoda; Insecta; Pterygota; Neoptera; Endopterygota; Diptera; Nematocera; Culicoidea; Culicidae; Culicinae; Aedini; Aedes; Stegomyia	U3JJW4_FICAL^U3JJW4_FICAL^Q:1-104,H:22-124^48.08%ID^E:2e-26^SubName: Full=Uncharacterized protein {ECO:0000313|Ensembl:ENSFALP00000003068};^Eukaryota; Metazoa; Chordata; Craniata; Vertebrata; Euteleostomi; Testudines + Archosauria group; Archosauria; Dinosauria; Saurischia; Theropoda; Coelurosauria; Aves; Neognathae; Passeriformes; Muscicapidae; Ficedula	PF09775.4^Keratin_assoc^Keratinocyte-associated protein 2^2-97^E:3.1e-30	.	ExpAA=58.49^PredHel=3^Topology=o15-34i41-63o68-87i	.	GO:0005615^cellular_component^extracellular space`GO:0016021^cellular_component^integral component of membrane	.
TR3596|c0_g1	TR3596|c0_g1_i1	.	V9KKB1_CALMI^V9KKB1_CALMI^Q:2-394,H:60-186^72.52%ID^E:1e-59^SubName: Full=Uncharacterized protein {ECO:0000313|EMBL:AFO98373.1};^Eukaryota; Metazoa; Chordata; Craniata; Vertebrata; Chondrichthyes; Holocephali; Chimaeriformes; Callorhinchidae; Callorhinchus	TR3596|c0_g1_i1|m.1215	2-412[+]	.	V9KKB1_CALMI^V9KKB1_CALMI^Q:1-131,H:60-186^72.52%ID^E:9e-60^SubName: Full=Uncharacterized protein {ECO:0000313|EMBL:AFO98373.1};^Eukaryota; Metazoa; Chordata; Craniata; Vertebrata; Chondrichthyes; Holocephali; Chimaeriformes; Callorhinchidae; Callorhinchus	.	sigP:1^23^0.573^YES	ExpAA=23.34^PredHel=1^Topology=i81-103o	.	.	.
TR3667|c0_g1	TR3667|c0_g1_i1	IGDC4_HUMAN^IGDC4_HUMAN^Q:2-172,H:891-947^57.89%ID^E:3e-15^RecName: Full=Immunoglobulin superfamily DCC subclass member 4;^Eukaryota; Metazoa; Chordata; Craniata; Vertebrata; Euteleostomi; Mammalia; Eutheria; Euarchontoglires; Primates; Haplorrhini; Catarrhini; Hominidae; Homo	H9G9L1_ANOCA^H9G9L1_ANOCA^Q:2-244,H:877-970^51.06%ID^E:1e-21^SubName: Full=Uncharacterized protein {ECO:0000313|Ensembl:ENSACAP00000004747};^Eukaryota; Metazoa; Chordata; Craniata; Vertebrata; Euteleostomi; Lepidosauria; Squamata; Bifurcata; Unidentata; Episquamata; Toxicofera; Iguania; Iguanidae; Polychrotinae; Anolis	TR3667|c0_g1_i1|m.1238	2-187[+]	IGDC4_MOUSE^IGDC4_MOUSE^Q:1-55,H:890-944^63.64%ID^E:2e-16^RecName: Full=Immunoglobulin superfamily DCC subclass member 4;^Eukaryota; Metazoa; Chordata; Craniata; Vertebrata; Euteleostomi; Mammalia; Eutheria; Euarchontoglires; Glires; Rodentia; Sciurognathi; Muroidea; Muridae; Murinae; Mus; Mus	H3B4R7_LATCH^H3B4R7_LATCH^Q:1-56,H:866-921^76.79%ID^E:2e-22^SubName: Full=Uncharacterized protein {ECO:0000313|Ensembl:ENSLACP00000016888};^Eukaryota; Metazoa; Chordata; Craniata; Vertebrata; Euteleostomi; Coelacanthiformes; Coelacanthidae; Latimeria	.	.	.	.	GO:0005887^cellular_component^integral component of plasma membrane	.
TR3670|c0_g1	TR3670|c0_g1_i1	CPXM2_MOUSE^CPXM2_MOUSE^Q:3-305,H:161-261^65.35%ID^E:4e-41^RecName: Full=Inactive carboxypeptidase-like protein X2;^Eukaryota; Metazoa; Chordata; Craniata; Vertebrata; Euteleostomi; Mammalia; Eutheria; Euarchontoglires; Glires; Rodentia; Sciurognathi; Muroidea; Muridae; Murinae; Mus; Mus	V9L9F6_CALMI^V9L9F6_CALMI^Q:3-305,H:22-122^72.28%ID^E:3e-47^SubName: Full=Putative carboxypeptidase X1-like protein {ECO:0000313|EMBL:AFP08199.1};^Eukaryota; Metazoa; Chordata; Craniata; Vertebrata; Chondrichthyes; Holocephali; Chimaeriformes; Callorhinchidae; Callorhinchus	TR3670|c0_g1_i1|m.1240	3-308[+]	CPXM2_MOUSE^CPXM2_MOUSE^Q:1-101,H:161-261^65.35%ID^E:4e-41^RecName: Full=Inactive carboxypeptidase-like protein X2;^Eukaryota; Metazoa; Chordata; Craniata; Vertebrata; Euteleostomi; Mammalia; Eutheria; Euarchontoglires; Glires; Rodentia; Sciurognathi; Muroidea; Muridae; Murinae; Mus; Mus	V9L9F6_CALMI^V9L9F6_CALMI^Q:1-101,H:22-122^72.28%ID^E:2e-47^SubName: Full=Putative carboxypeptidase X1-like protein {ECO:0000313|EMBL:AFP08199.1};^Eukaryota; Metazoa; Chordata; Craniata; Vertebrata; Chondrichthyes; Holocephali; Chimaeriformes; Callorhinchidae; Callorhinchus	PF00754.20^F5_F8_type_C^F5/8 type C domain^25-100^E:1.8e-16	.	.	.	GO:0031012^cellular_component^extracellular matrix`GO:0005576^cellular_component^extracellular region`GO:0008270^molecular_function^zinc ion binding`GO:0007155^biological_process^cell adhesion	.
TR3678|c0_g1	TR3678|c0_g1_i1	NS1BA_DANRE^NS1BA_DANRE^Q:1-81,H:475-501^85.19%ID^E:4e-09^RecName: Full=Influenza virus NS1A-binding protein homolog A;^Eukaryota; Metazoa; Chordata; Craniata; Vertebrata; Euteleostomi; Actinopterygii; Neopterygii; Teleostei; Ostariophysi; Cypriniformes; Cyprinidae; Danio`NS1BA_DANRE^NS1BA_DANRE^Q:370-453,H:502-529^85.71%ID^E:7e-09^RecName: Full=Influenza virus NS1A-binding protein homolog A;^Euk…	V9KBV3_CALMI^V9KBV3_CALMI^Q:1-81,H:472-498^92.59%ID^E:3e-08^SubName: Full=Influenza virus NS1A-binding protein-like protein {ECO:0000313|EMBL:AFO95222.1};^Eukaryota; Metazoa; Chordata; Craniata; Vertebrata; Chondrichthyes; Holocephali; Chimaeriformes; Callorhinchidae; Callorhinchus`V9KBV3_CALMI^V9KBV3_CALMI^Q:370-453,H:499-526^89.29%ID^E:2e-07^SubName: Full=Influenza virus NS1A-binding protein-li…	.	.	.	.	.	.	.	.	GO:0005737^cellular_component^cytoplasm`GO:0005856^cellular_component^cytoskeleton`GO:0005634^cellular_component^nucleus	.
TR3736|c0_g1	TR3736|c0_g1_i1	C2AIL_HUMAN^C2AIL_HUMAN^Q:115-438,H:3-115^46.9%ID^E:3e-27^RecName: Full=CDKN2AIP N-terminal-like protein;^Eukaryota; Metazoa; Chordata; Craniata; Vertebrata; Euteleostomi; Mammalia; Eutheria; Euarchontoglires; Primates; Haplorrhini; Catarrhini; Hominidae; Homo	K4FU20_CALMI^K4FU20_CALMI^Q:124-438,H:1-105^73.33%ID^E:6e-44^SubName: Full=CDKN2A-interacting protein-like protein {ECO:0000313|EMBL:AFM87557.1};^Eukaryota; Metazoa; Chordata; Craniata; Vertebrata; Chondrichthyes; Holocephali; Chimaeriformes; Callorhinchidae; Callorhinchus	TR3736|c0_g1_i1|m.1253	31-441[+]	C2AIL_HUMAN^C2AIL_HUMAN^Q:29-136,H:3-115^46.9%ID^E:2e-30^RecName: Full=CDKN2AIP N-terminal-like protein;^Eukaryota; Metazoa; Chordata; Craniata; Vertebrata; Euteleostomi; Mammalia; Eutheria; Euarchontoglires; Primates; Haplorrhini; Catarrhini; Hominidae; Homo	K4FU20_CALMI^K4FU20_CALMI^Q:32-136,H:1-105^73.33%ID^E:1e-48^SubName: Full=CDKN2A-interacting protein-like protein {ECO:0000313|EMBL:AFM87557.1};^Eukaryota; Metazoa; Chordata; Craniata; Vertebrata; Chondrichthyes; Holocephali; Chimaeriformes; Callorhinchidae; Callorhinchus	PF11952.3^DUF3469^Protein of unknown function (DUF3469)^50-136^E:8.7e-33	.	.	.	.	.
TR3736|c0_g2	TR3736|c0_g2_i1	C2AIL_HUMAN^C2AIL_HUMAN^Q:115-438,H:3-115^46.9%ID^E:3e-27^RecName: Full=CDKN2AIP N-terminal-like protein;^Eukaryota; Metazoa; Chordata; Craniata; Vertebrata; Euteleostomi; Mammalia; Eutheria; Euarchontoglires; Primates; Haplorrhini; Catarrhini; Hominidae; Homo	K4FU20_CALMI^K4FU20_CALMI^Q:124-438,H:1-105^73.33%ID^E:6e-44^SubName: Full=CDKN2A-interacting protein-like protein {ECO:0000313|EMBL:AFM87557.1};^Eukaryota; Metazoa; Chordata; Craniata; Vertebrata; Chondrichthyes; Holocephali; Chimaeriformes; Callorhinchidae; Callorhinchus	TR3736|c0_g2_i1|m.1254	31-441[+]	C2AIL_HUMAN^C2AIL_HUMAN^Q:29-136,H:3-115^46.9%ID^E:2e-30^RecName: Full=CDKN2AIP N-terminal-like protein;^Eukaryota; Metazoa; Chordata; Craniata; Vertebrata; Euteleostomi; Mammalia; Eutheria; Euarchontoglires; Primates; Haplorrhini; Catarrhini; Hominidae; Homo	K4FU20_CALMI^K4FU20_CALMI^Q:32-136,H:1-105^73.33%ID^E:1e-48^SubName: Full=CDKN2A-interacting protein-like protein {ECO:0000313|EMBL:AFM87557.1};^Eukaryota; Metazoa; Chordata; Craniata; Vertebrata; Chondrichthyes; Holocephali; Chimaeriformes; Callorhinchidae; Callorhinchus	PF11952.3^DUF3469^Protein of unknown function (DUF3469)^50-136^E:8.7e-33	.	.	.	.	.
TR3751|c0_g2	TR3751|c0_g2_i1	VWC2_MOUSE^VWC2_MOUSE^Q:1-348,H:174-289^76.72%ID^E:2e-58^RecName: Full=Brorin;^Eukaryota; Metazoa; Chordata; Craniata; Vertebrata; Euteleostomi; Mammalia; Eutheria; Euarchontoglires; Glires; Rodentia; Sciurognathi; Muroidea; Muridae; Murinae; Mus; Mus	V9KXG1_CALMI^V9KXG1_CALMI^Q:1-348,H:82-197^92.24%ID^E:2e-69^SubName: Full=Brorin-like protein {ECO:0000313|EMBL:AFP03816.1};^Eukaryota; Metazoa; Chordata; Craniata; Vertebrata; Chondrichthyes; Holocephali; Chimaeriformes; Callorhinchidae; Callorhinchus	TR3751|c0_g2_i1|m.1258	1-354[+]	VWC2_MOUSE^VWC2_MOUSE^Q:1-116,H:174-289^76.72%ID^E:2e-58^RecName: Full=Brorin;^Eukaryota; Metazoa; Chordata; Craniata; Vertebrata; Euteleostomi; Mammalia; Eutheria; Euarchontoglires; Glires; Rodentia; Sciurognathi; Muroidea; Muridae; Murinae; Mus; Mus	V9KXG1_CALMI^V9KXG1_CALMI^Q:1-116,H:82-197^92.24%ID^E:1e-69^SubName: Full=Brorin-like protein {ECO:0000313|EMBL:AFP03816.1};^Eukaryota; Metazoa; Chordata; Craniata; Vertebrata; Chondrichthyes; Holocephali; Chimaeriformes; Callorhinchidae; Callorhinchus	PF00093.13^VWC^von Willebrand factor type C domain^44-99^E:4.8e-08	.	.	NOG83498^Tubulin polymerization-promoting protein family member 3	GO:0032281^cellular_component^alpha-amino-3-hydroxy-5-methyl-4-isoxazolepropionic acid selective glutamate receptor complex`GO:0005604^cellular_component^basement membrane`GO:0030054^cellular_component^cell junction`GO:0031012^cellular_component^extracellular matrix`GO:0005615^cellular_component^extracellular space`GO:0005614^cellular_component^interstitial matrix`GO:0045202^cellular_component^sy…	GO:0005515^molecular_function^protein binding
TR3801|c0_g1	TR3801|c0_g1_i1	ROA1_PANTR^ROA1_PANTR^Q:135-680,H:8-189^87.36%ID^E:9e-116^RecName: Full=Heterogeneous nuclear ribonucleoprotein A1;^Eukaryota; Metazoa; Chordata; Craniata; Vertebrata; Euteleostomi; Mammalia; Eutheria; Euarchontoglires; Primates; Haplorrhini; Catarrhini; Hominidae; Pan	V9KTA2_CALMI^V9KTA2_CALMI^Q:132-701,H:1-190^97.37%ID^E:1e-134^SubName: Full=Regulator of G-protein signaling like 1-like protein {ECO:0000313|EMBL:AFP01410.1};^Eukaryota; Metazoa; Chordata; Craniata; Vertebrata; Chondrichthyes; Holocephali; Chimaeriformes; Callorhinchidae; Callorhinchus	TR3801|c0_g1_i1|m.1276	132-845[+]	RO31_XENLA^RO31_XENLA^Q:2-195,H:21-213^85.05%ID^E:1e-117^RecName: Full=Heterogeneous nuclear ribonucleoprotein A3 homolog 1;^Eukaryota; Metazoa; Chordata; Craniata; Vertebrata; Euteleostomi; Amphibia; Batrachia; Anura; Pipoidea; Pipidae; Xenopodinae; Xenopus; Xenopus	V9KTA2_CALMI^V9KTA2_CALMI^Q:1-212,H:1-206^90.57%ID^E:1e-133^SubName: Full=Regulator of G-protein signaling like 1-like protein {ECO:0000313|EMBL:AFP01410.1};^Eukaryota; Metazoa; Chordata; Craniata; Vertebrata; Chondrichthyes; Holocephali; Chimaeriformes; Callorhinchidae; Callorhinchus	PF00076.17^RRM_1^RNA recognition motif. (a.k.a. RRM, RBD, or RNP domain)^10-78^E:5e-17`PF14259.1^RRM_6^RNA recognition motif (a.k.a. RRM, RBD, or RNP domain)^10-79^E:1.4e-17`PF13893.1^RRM_5^RNA recognition motif. (a.k.a. RRM, RBD, or RNP domain)^24-76^E:3.2e-06`PF00076.17^RRM_1^RNA recognition motif. (a.k.a. RRM, RBD, or RNP domain)^101-169^E:8.5e-19`PF14259.1^RRM_6^RNA recognition motif (a.k.a. …	.	.	.	GO:0005634^cellular_component^nucleus`GO:0030529^cellular_component^ribonucleoprotein complex`GO:0000166^molecular_function^nucleotide binding`GO:0003723^molecular_function^RNA binding	GO:0003676^molecular_function^nucleic acid binding
TR3801|c0_g2	TR3801|c0_g2_i1	RO31_XENLA^RO31_XENLA^Q:114-710,H:11-208^83.42%ID^E:1e-116^RecName: Full=Heterogeneous nuclear ribonucleoprotein A3 homolog 1;^Eukaryota; Metazoa; Chordata; Craniata; Vertebrata; Euteleostomi; Amphibia; Batrachia; Anura; Pipoidea; Pipidae; Xenopodinae; Xenopus; Xenopus	V9KTA2_CALMI^V9KTA2_CALMI^Q:144-710,H:2-190^96.83%ID^E:4e-133^SubName: Full=Regulator of G-protein signaling like 1-like protein {ECO:0000313|EMBL:AFP01410.1};^Eukaryota; Metazoa; Chordata; Craniata; Vertebrata; Chondrichthyes; Holocephali; Chimaeriformes; Callorhinchidae; Callorhinchus	TR3801|c0_g2_i1|m.1277	132-854[+]	RO31_XENLA^RO31_XENLA^Q:3-198,H:19-213^84.69%ID^E:9e-119^RecName: Full=Heterogeneous nuclear ribonucleoprotein A3 homolog 1;^Eukaryota; Metazoa; Chordata; Craniata; Vertebrata; Euteleostomi; Amphibia; Batrachia; Anura; Pipoidea; Pipidae; Xenopodinae; Xenopus; Xenopus	V9KTA2_CALMI^V9KTA2_CALMI^Q:5-215,H:2-206^90.05%ID^E:4e-132^SubName: Full=Regulator of G-protein signaling like 1-like protein {ECO:0000313|EMBL:AFP01410.1};^Eukaryota; Metazoa; Chordata; Craniata; Vertebrata; Chondrichthyes; Holocephali; Chimaeriformes; Callorhinchidae; Callorhinchus	PF00076.17^RRM_1^RNA recognition motif. (a.k.a. RRM, RBD, or RNP domain)^13-81^E:5.1e-17`PF14259.1^RRM_6^RNA recognition motif (a.k.a. RRM, RBD, or RNP domain)^13-82^E:1.4e-17`PF13893.1^RRM_5^RNA recognition motif. (a.k.a. RRM, RBD, or RNP domain)^27-79^E:3.3e-06`PF00076.17^RRM_1^RNA recognition motif. (a.k.a. RRM, RBD, or RNP domain)^104-172^E:8.7e-19`PF14259.1^RRM_6^RNA recognition motif (a.k.a…	.	.	.	GO:0005634^cellular_component^nucleus`GO:0030529^cellular_component^ribonucleoprotein complex`GO:0000166^molecular_function^nucleotide binding`GO:0003723^molecular_function^RNA binding	GO:0003676^molecular_function^nucleic acid binding
TR3804|c0_g1	TR3804|c0_g1_i1	.	A0A087U998_9ARAC^A0A087U998_9ARAC^Q:182-394,H:75-144^29.58%ID^E:3e-06^.^.`A0A087U998_9ARAC^A0A087U998_9ARAC^Q:52-186,H:31-77^38.3%ID^E:3e-06^.^.	TR3804|c0_g1_i1|m.1279	218-424[+]	.	.	.	.	.	.	.	.
TR3804|c0_g1	TR3804|c0_g1_i1	.	A0A087U998_9ARAC^A0A087U998_9ARAC^Q:182-394,H:75-144^29.58%ID^E:3e-06^.^.`A0A087U998_9ARAC^A0A087U998_9ARAC^Q:52-186,H:31-77^38.3%ID^E:3e-06^.^.	TR3804|c0_g1_i1|m.1278	1-216[+]	.	.	PF14529.1^Exo_endo_phos_2^Endonuclease-reverse transcriptase^19-63^E:3.8e-07	.	.	.	.	.
TR3804|c0_g2	TR3804|c0_g2_i1	.	.	TR3804|c0_g2_i1|m.1280	1-216[+]	.	.	PF14529.1^Exo_endo_phos_2^Endonuclease-reverse transcriptase^19-63^E:3.8e-07	.	.	.	.	.
TR3809|c0_g1	TR3809|c0_g1_i1	MYC_CARAU^MYC_CARAU^Q:3-353,H:108-176^46.15%ID^E:1e-18^RecName: Full=Transcriptional regulator Myc;^Eukaryota; Metazoa; Chordata; Craniata; Vertebrata; Euteleostomi; Actinopterygii; Neopterygii; Teleostei; Ostariophysi; Cypriniformes; Cyprinidae; Carassius	B8LFL0_9TELE^B8LFL0_9TELE^Q:3-353,H:33-101^45.3%ID^E:2e-17^SubName: Full=Cellular myelocytomatosis oncogene {ECO:0000313|EMBL:ABP73367.1};^Eukaryota; Metazoa; Chordata; Craniata; Vertebrata; Euteleostomi; Actinopterygii; Neopterygii; Teleostei; Ostariophysi; Cypriniformes; Cyprinidae; Gymnocypris	TR3809|c0_g1_i1|m.1281	3-443[+]	MYCA_DANRE^MYCA_DANRE^Q:1-132,H:109-197^45.26%ID^E:3e-22^RecName: Full=Transcriptional regulator Myc-A;^Eukaryota; Metazoa; Chordata; Craniata; Vertebrata; Euteleostomi; Actinopterygii; Neopterygii; Teleostei; Ostariophysi; Cypriniformes; Cyprinidae; Danio	W5MZP7_LEPOC^W5MZP7_LEPOC^Q:1-134,H:113-201^48.18%ID^E:2e-22^SubName: Full=Uncharacterized protein {ECO:0000313|Ensembl:ENSLOCP00000013856};^Eukaryota; Metazoa; Chordata; Craniata; Vertebrata; Euteleostomi; Actinopterygii; Neopterygii; Holostei; Semionotiformes; Lepisosteidae; Lepisosteus	PF01056.13^Myc_N^Myc amino-terminal region^1-70^E:4.1e-16`PF01056.13^Myc_N^Myc amino-terminal region^45-133^E:1.7e-12	.	.	NOG42590^	GO:0005634^cellular_component^nucleus`GO:0003677^molecular_function^DNA binding`GO:0003700^molecular_function^sequence-specific DNA binding transcription factor activity`GO:0006351^biological_process^transcription, DNA-templated	GO:0003700^molecular_function^sequence-specific DNA binding transcription factor activity`GO:0006355^biological_process^regulation of transcription, DNA-templated
TR3809|c0_g2	TR3809|c0_g2_i1	MYC_CARAU^MYC_CARAU^Q:3-353,H:108-176^46.15%ID^E:8e-19^RecName: Full=Transcriptional regulator Myc;^Eukaryota; Metazoa; Chordata; Craniata; Vertebrata; Euteleostomi; Actinopterygii; Neopterygii; Teleostei; Ostariophysi; Cypriniformes; Cyprinidae; Carassius	B8LFL0_9TELE^B8LFL0_9TELE^Q:3-353,H:33-101^45.3%ID^E:8e-18^SubName: Full=Cellular myelocytomatosis oncogene {ECO:0000313|EMBL:ABP73367.1};^Eukaryota; Metazoa; Chordata; Craniata; Vertebrata; Euteleostomi; Actinopterygii; Neopterygii; Teleostei; Ostariophysi; Cypriniformes; Cyprinidae; Gymnocypris	TR3809|c0_g2_i1|m.1283	3-542[+]	MYCA_DANRE^MYCA_DANRE^Q:1-132,H:109-196^44.85%ID^E:4e-22^RecName: Full=Transcriptional regulator Myc-A;^Eukaryota; Metazoa; Chordata; Craniata; Vertebrata; Euteleostomi; Actinopterygii; Neopterygii; Teleostei; Ostariophysi; Cypriniformes; Cyprinidae; Danio	W5MZP7_LEPOC^W5MZP7_LEPOC^Q:1-134,H:113-201^48.18%ID^E:2e-22^SubName: Full=Uncharacterized protein {ECO:0000313|Ensembl:ENSLOCP00000013856};^Eukaryota; Metazoa; Chordata; Craniata; Vertebrata; Euteleostomi; Actinopterygii; Neopterygii; Holostei; Semionotiformes; Lepisosteidae; Lepisosteus	PF01056.13^Myc_N^Myc amino-terminal region^1-70^E:2e-16`PF01056.13^Myc_N^Myc amino-terminal region^45-171^E:6.2e-18`PF03066.10^Nucleoplasmin^Nucleoplasmin^139-168^E:3.7e-05	.	.	NOG42590^	GO:0005634^cellular_component^nucleus`GO:0003677^molecular_function^DNA binding`GO:0003700^molecular_function^sequence-specific DNA binding transcription factor activity`GO:0006351^biological_process^transcription, DNA-templated	GO:0003700^molecular_function^sequence-specific DNA binding transcription factor activity`GO:0006355^biological_process^regulation of transcription, DNA-templated
TR3815|c0_g2	TR3815|c0_g2_i1	VIT_ACITR^VIT_ACITR^Q:2-400,H:1509-1645^34.31%ID^E:5e-25^RecName: Full=Vitellogenin;^Eukaryota; Metazoa; Chordata; Craniata; Vertebrata; Euteleostomi; Actinopterygii; Chondrostei; Acipenseriformes; Acipenseridae; Acipenser	V9KB85_CALMI^V9KB85_CALMI^Q:2-400,H:877-1010^50.74%ID^E:1e-35^SubName: Full=Vitellogenin-1 {ECO:0000313|EMBL:AFO94995.1};^Eukaryota; Metazoa; Chordata; Craniata; Vertebrata; Chondrichthyes; Holocephali; Chimaeriformes; Callorhinchidae; Callorhinchus	TR3815|c0_g2_i1|m.1286	2-400[+]	VIT_ACITR^VIT_ACITR^Q:1-133,H:1509-1645^34.31%ID^E:5e-25^RecName: Full=Vitellogenin;^Eukaryota; Metazoa; Chordata; Craniata; Vertebrata; Euteleostomi; Actinopterygii; Chondrostei; Acipenseriformes; Acipenseridae; Acipenser	V9KB85_CALMI^V9KB85_CALMI^Q:1-133,H:877-1010^50.74%ID^E:9e-36^SubName: Full=Vitellogenin-1 {ECO:0000313|EMBL:AFO94995.1};^Eukaryota; Metazoa; Chordata; Craniata; Vertebrata; Chondrichthyes; Holocephali; Chimaeriformes; Callorhinchidae; Callorhinchus	PF00094.20^VWD^von Willebrand factor type D domain^1-133^E:4.7e-14	.	.	.	GO:0005319^molecular_function^lipid transporter activity`GO:0045735^molecular_function^nutrient reservoir activity	.
TR3826|c0_g1	TR3826|c0_g1_i1	FANCL_HUMAN^FANCL_HUMAN^Q:3-338,H:152-263^75.89%ID^E:1e-55^RecName: Full=E3 ubiquitin-protein ligase FANCL;^Eukaryota; Metazoa; Chordata; Craniata; Vertebrata; Euteleostomi; Mammalia; Eutheria; Euarchontoglires; Primates; Haplorrhini; Catarrhini; Hominidae; Homo	V9L8N8_CALMI^V9L8N8_CALMI^Q:3-344,H:150-263^88.6%ID^E:5e-68^SubName: Full=E3 ubiquitin-protein ligase FANCL-like protein {ECO:0000313|EMBL:AFP07844.1};^Eukaryota; Metazoa; Chordata; Craniata; Vertebrata; Chondrichthyes; Holocephali; Chimaeriformes; Callorhinchidae; Callorhinchus	TR3826|c0_g1_i1|m.1293	3-344[+]	FANCL_HUMAN^FANCL_HUMAN^Q:1-112,H:152-263^75.89%ID^E:9e-56^RecName: Full=E3 ubiquitin-protein ligase FANCL;^Eukaryota; Metazoa; Chordata; Craniata; Vertebrata; Euteleostomi; Mammalia; Eutheria; Euarchontoglires; Primates; Haplorrhini; Catarrhini; Hominidae; Homo	V9L8N8_CALMI^V9L8N8_CALMI^Q:1-114,H:150-263^88.6%ID^E:5e-68^SubName: Full=E3 ubiquitin-protein ligase FANCL-like protein {ECO:0000313|EMBL:AFP07844.1};^Eukaryota; Metazoa; Chordata; Craniata; Vertebrata; Chondrichthyes; Holocephali; Chimaeriformes; Callorhinchidae; Callorhinchus	PF09765.4^WD-3^WD-repeat region^1-114^E:3.7e-49	.	.	.	GO:0005737^cellular_component^cytoplasm`GO:0043240^cellular_component^Fanconi anaemia nuclear complex`GO:0005635^cellular_component^nuclear envelope`GO:0005654^cellular_component^nucleoplasm`GO:0016874^molecular_function^ligase activity`GO:0031625^molecular_function^ubiquitin protein ligase binding`GO:0004842^molecular_function^ubiquitin-protein transferase activity`GO:0008270^molecular_function^…	.
TR3871|c0_g1	TR3871|c0_g1_i1	.	.	TR3871|c0_g1_i1|m.1301	217-468[+]	.	.	.	.	ExpAA=21.02^PredHel=1^Topology=o45-67i	.	.	.
TR3874|c0_g1	TR3874|c0_g1_i1	GLYG2_HUMAN^GLYG2_HUMAN^Q:49-204,H:450-501^55.77%ID^E:1e-12^RecName: Full=Glycogenin-2;^Eukaryota; Metazoa; Chordata; Craniata; Vertebrata; Euteleostomi; Mammalia; Eutheria; Euarchontoglires; Primates; Haplorrhini; Catarrhini; Hominidae; Homo	G1KVJ3_ANOCA^G1KVJ3_ANOCA^Q:52-201,H:362-411^62%ID^E:2e-12^SubName: Full=Uncharacterized protein {ECO:0000313|Ensembl:ENSACAP00000018600};^Eukaryota; Metazoa; Chordata; Craniata; Vertebrata; Euteleostomi; Lepidosauria; Squamata; Bifurcata; Unidentata; Episquamata; Toxicofera; Iguania; Iguanidae; Polychrotinae; Anolis	TR3874|c0_g1_i1|m.1303	1-207[+]	GLYG2_HUMAN^GLYG2_HUMAN^Q:3-68,H:432-501^47.14%ID^E:9e-13^RecName: Full=Glycogenin-2;^Eukaryota; Metazoa; Chordata; Craniata; Vertebrata; Euteleostomi; Mammalia; Eutheria; Euarchontoglires; Primates; Haplorrhini; Catarrhini; Hominidae; Homo	G1KVJ3_ANOCA^G1KVJ3_ANOCA^Q:11-67,H:354-411^58.62%ID^E:1e-13^SubName: Full=Uncharacterized protein {ECO:0000313|Ensembl:ENSACAP00000018600};^Eukaryota; Metazoa; Chordata; Craniata; Vertebrata; Euteleostomi; Lepidosauria; Squamata; Bifurcata; Unidentata; Episquamata; Toxicofera; Iguania; Iguanidae; Polychrotinae; Anolis	.	.	.	COG5597^Transferase	GO:0005829^cellular_component^cytosol`GO:0008466^molecular_function^glycogenin glucosyltransferase activity`GO:0005975^biological_process^carbohydrate metabolic process`GO:0006006^biological_process^glucose metabolic process`GO:0005978^biological_process^glycogen biosynthetic process`GO:0005980^biological_process^glycogen catabolic process`GO:0044281^biological_process^small molecule metabolic pr…	.
TR3874|c0_g2	TR3874|c0_g2_i1	GLYG2_HUMAN^GLYG2_HUMAN^Q:49-204,H:450-501^55.77%ID^E:1e-12^RecName: Full=Glycogenin-2;^Eukaryota; Metazoa; Chordata; Craniata; Vertebrata; Euteleostomi; Mammalia; Eutheria; Euarchontoglires; Primates; Haplorrhini; Catarrhini; Hominidae; Homo	G1KVJ3_ANOCA^G1KVJ3_ANOCA^Q:52-201,H:362-411^62%ID^E:2e-12^SubName: Full=Uncharacterized protein {ECO:0000313|Ensembl:ENSACAP00000018600};^Eukaryota; Metazoa; Chordata; Craniata; Vertebrata; Euteleostomi; Lepidosauria; Squamata; Bifurcata; Unidentata; Episquamata; Toxicofera; Iguania; Iguanidae; Polychrotinae; Anolis	TR3874|c0_g2_i1|m.1304	1-207[+]	GLYG2_HUMAN^GLYG2_HUMAN^Q:3-68,H:432-501^47.14%ID^E:9e-13^RecName: Full=Glycogenin-2;^Eukaryota; Metazoa; Chordata; Craniata; Vertebrata; Euteleostomi; Mammalia; Eutheria; Euarchontoglires; Primates; Haplorrhini; Catarrhini; Hominidae; Homo	G1KVJ3_ANOCA^G1KVJ3_ANOCA^Q:11-67,H:354-411^58.62%ID^E:1e-13^SubName: Full=Uncharacterized protein {ECO:0000313|Ensembl:ENSACAP00000018600};^Eukaryota; Metazoa; Chordata; Craniata; Vertebrata; Euteleostomi; Lepidosauria; Squamata; Bifurcata; Unidentata; Episquamata; Toxicofera; Iguania; Iguanidae; Polychrotinae; Anolis	.	.	.	COG5597^Transferase	GO:0005829^cellular_component^cytosol`GO:0008466^molecular_function^glycogenin glucosyltransferase activity`GO:0005975^biological_process^carbohydrate metabolic process`GO:0006006^biological_process^glucose metabolic process`GO:0005978^biological_process^glycogen biosynthetic process`GO:0005980^biological_process^glycogen catabolic process`GO:0044281^biological_process^small molecule metabolic pr…	.
TR3885|c0_g1	TR3885|c0_g1_i1	SRCN1_RAT^SRCN1_RAT^Q:17-271,H:42-132^72.53%ID^E:8e-35^RecName: Full=SRC kinase signaling inhibitor 1;^Eukaryota; Metazoa; Chordata; Craniata; Vertebrata; Euteleostomi; Mammalia; Eutheria; Euarchontoglires; Glires; Rodentia; Sciurognathi; Muroidea; Muridae; Murinae; Rattus	H3BG38_LATCH^H3BG38_LATCH^Q:2-271,H:3-93^79.12%ID^E:6e-47^SubName: Full=Uncharacterized protein {ECO:0000313|Ensembl:ENSLACP00000020859};^Eukaryota; Metazoa; Chordata; Craniata; Vertebrata; Euteleostomi; Coelacanthiformes; Coelacanthidae; Latimeria	TR3885|c0_g1_i1|m.1308	2-349[+]	SRCN1_RAT^SRCN1_RAT^Q:6-101,H:42-143^73.53%ID^E:1e-41^RecName: Full=SRC kinase signaling inhibitor 1;^Eukaryota; Metazoa; Chordata; Craniata; Vertebrata; Euteleostomi; Mammalia; Eutheria; Euarchontoglires; Glires; Rodentia; Sciurognathi; Muroidea; Muridae; Murinae; Rattus	H3BG38_LATCH^H3BG38_LATCH^Q:1-100,H:3-103^80.2%ID^E:2e-53^SubName: Full=Uncharacterized protein {ECO:0000313|Ensembl:ENSLACP00000020859};^Eukaryota; Metazoa; Chordata; Craniata; Vertebrata; Euteleostomi; Coelacanthiformes; Coelacanthidae; Latimeria	.	.	.	.	GO:0015629^cellular_component^actin cytoskeleton`GO:0030424^cellular_component^axon`GO:0030054^cellular_component^cell junction`GO:0005737^cellular_component^cytoplasm`GO:0030425^cellular_component^dendrite`GO:0030175^cellular_component^filopodium`GO:0030027^cellular_component^lamellipodium`GO:0043005^cellular_component^neuron projection`GO:0043025^cellular_component^neuronal cell body`GO:0014069…	.
TR3890|c0_g1	TR3890|c0_g1_i1	RHG15_CHICK^RHG15_CHICK^Q:2-319,H:351-456^64.15%ID^E:2e-41^RecName: Full=Rho GTPase-activating protein 15;^Eukaryota; Metazoa; Chordata; Craniata; Vertebrata; Euteleostomi; Testudines + Archosauria group; Archosauria; Dinosauria; Saurischia; Theropoda; Coelurosauria; Aves; Neognathae; Galloanserae; Galliformes; Phasianidae; Phasianinae; Gallus	A0A060YWY8_ONCMY^A0A060YWY8_ONCMY^Q:2-319,H:115-220^66.04%ID^E:7e-45^SubName: Full=Oncorhynchus mykiss genomic scaffold, scaffold_12331 {ECO:0000313|EMBL:CDQ94019.1};^Eukaryota; Metazoa; Chordata; Craniata; Vertebrata; Euteleostomi; Actinopterygii; Neopterygii; Teleostei; Protacanthopterygii; Salmoniformes; Salmonidae; Salmoninae; Oncorhynchus	TR3890|c0_g1_i1|m.1313	2-319[+]	RHG15_CHICK^RHG15_CHICK^Q:1-106,H:351-456^64.15%ID^E:2e-41^RecName: Full=Rho GTPase-activating protein 15;^Eukaryota; Metazoa; Chordata; Craniata; Vertebrata; Euteleostomi; Testudines + Archosauria group; Archosauria; Dinosauria; Saurischia; Theropoda; Coelurosauria; Aves; Neognathae; Galloanserae; Galliformes; Phasianidae; Phasianinae; Gallus	A0A060YWY8_ONCMY^A0A060YWY8_ONCMY^Q:1-106,H:115-220^66.04%ID^E:7e-45^SubName: Full=Oncorhynchus mykiss genomic scaffold, scaffold_12331 {ECO:0000313|EMBL:CDQ94019.1};^Eukaryota; Metazoa; Chordata; Craniata; Vertebrata; Euteleostomi; Actinopterygii; Neopterygii; Teleostei; Protacanthopterygii; Salmoniformes; Salmonidae; Salmoninae; Oncorhynchus	PF00620.22^RhoGAP^RhoGAP domain^1-94^E:6.6e-32	.	.	.	GO:0005737^cellular_component^cytoplasm`GO:0016020^cellular_component^membrane`GO:0030675^molecular_function^Rac GTPase activator activity`GO:0008360^biological_process^regulation of cell shape`GO:0007165^biological_process^signal transduction	GO:0007165^biological_process^signal transduction
TR3895|c0_g1	TR3895|c0_g1_i1	PP1B_XENTR^PP1B_XENTR^Q:45-704,H:1-220^99.09%ID^E:3e-160^RecName: Full=Serine/threonine-protein phosphatase PP1-beta catalytic subunit;^Eukaryota; Metazoa; Chordata; Craniata; Vertebrata; Euteleostomi; Amphibia; Batrachia; Anura; Pipoidea; Pipidae; Xenopodinae; Xenopus; Silurana	T1JGQ7_STRMM^T1JGQ7_STRMM^Q:45-704,H:1-220^95.91%ID^E:2e-155^RecName: Full=Serine/threonine-protein phosphatase {ECO:0000256|RuleBase:RU004273};^Eukaryota; Metazoa; Ecdysozoa; Arthropoda; Myriapoda; Chilopoda; Pleurostigmophora; Geophilomorpha; Linotaeniidae; Strigamia	TR3895|c0_g1_i1|m.1317	3-704[+]	PP1B_XENTR^PP1B_XENTR^Q:15-234,H:1-220^99.09%ID^E:3e-160^RecName: Full=Serine/threonine-protein phosphatase PP1-beta catalytic subunit;^Eukaryota; Metazoa; Chordata; Craniata; Vertebrata; Euteleostomi; Amphibia; Batrachia; Anura; Pipoidea; Pipidae; Xenopodinae; Xenopus; Silurana	T1JGQ7_STRMM^T1JGQ7_STRMM^Q:15-234,H:1-220^95.91%ID^E:2e-155^RecName: Full=Serine/threonine-protein phosphatase {ECO:0000256|RuleBase:RU004273};^Eukaryota; Metazoa; Ecdysozoa; Arthropoda; Myriapoda; Chilopoda; Pleurostigmophora; Geophilomorpha; Linotaeniidae; Strigamia	PF00149.23^Metallophos^Calcineurin-like phosphoesterase^72-199^E:6.7e-37	.	.	COG0639^serine threonine-protein phosphatase	GO:0005737^cellular_component^cytoplasm`GO:0005634^cellular_component^nucleus`GO:0072357^cellular_component^PTW/PP1 phosphatase complex`GO:0046872^molecular_function^metal ion binding`GO:0050115^molecular_function^myosin-light-chain-phosphatase activity`GO:0004721^molecular_function^phosphoprotein phosphatase activity`GO:0007049^biological_process^cell cycle`GO:0051301^biological_process^cell div…	GO:0016787^molecular_function^hydrolase activity
TR3904|c0_g1	TR3904|c0_g1_i1	CENPE_HUMAN^CENPE_HUMAN^Q:2-277,H:2506-2603^39%ID^E:7e-10^RecName: Full=Centromere-associated protein E;^Eukaryota; Metazoa; Chordata; Craniata; Vertebrata; Euteleostomi; Mammalia; Eutheria; Euarchontoglires; Primates; Haplorrhini; Catarrhini; Hominidae; Homo	W5MIM0_LEPOC^W5MIM0_LEPOC^Q:2-256,H:1277-1358^43.53%ID^E:3e-12^RecName: Full=Kinesin-like protein {ECO:0000256|RuleBase:RU000394};^Eukaryota; Metazoa; Chordata; Craniata; Vertebrata; Euteleostomi; Actinopterygii; Neopterygii; Holostei; Semionotiformes; Lepisosteidae; Lepisosteus	TR3904|c0_g1_i1|m.1321	2-352[+]	CENPE_HUMAN^CENPE_HUMAN^Q:1-92,H:2506-2603^39%ID^E:6e-10^RecName: Full=Centromere-associated protein E;^Eukaryota; Metazoa; Chordata; Craniata; Vertebrata; Euteleostomi; Mammalia; Eutheria; Euarchontoglires; Primates; Haplorrhini; Catarrhini; Hominidae; Homo	W5MIM0_LEPOC^W5MIM0_LEPOC^Q:1-85,H:1277-1358^43.53%ID^E:3e-12^RecName: Full=Kinesin-like protein {ECO:0000256|RuleBase:RU000394};^Eukaryota; Metazoa; Chordata; Craniata; Vertebrata; Euteleostomi; Actinopterygii; Neopterygii; Holostei; Semionotiformes; Lepisosteidae; Lepisosteus	.	.	.	COG5059^Kinesin family member	GO:0005694^cellular_component^chromosome`GO:0000775^cellular_component^chromosome, centromeric region`GO:0000940^cellular_component^condensed chromosome outer kinetochore`GO:0000779^cellular_component^condensed chromosome, centromeric region`GO:0000778^cellular_component^condensed nuclear chromosome kinetochore`GO:0005737^cellular_component^cytoplasm`GO:0005829^cellular_component^cytosol`GO:00058…	.
TR3911|c0_g1	TR3911|c0_g1_i1	AT1A2_PONAB^AT1A2_PONAB^Q:1-393,H:93-223^90.84%ID^E:1e-77^RecName: Full=Sodium/potassium-transporting ATPase subunit alpha-2;^Eukaryota; Metazoa; Chordata; Craniata; Vertebrata; Euteleostomi; Mammalia; Eutheria; Euarchontoglires; Primates; Haplorrhini; Catarrhini; Hominidae; Pongo	V9XR65_HIMSI^V9XR65_HIMSI^Q:1-393,H:90-220^96.18%ID^E:9e-80^SubName: Full=Na+/K+-ATPase alpha-subunit 2 {ECO:0000313|EMBL:AHD24597.1};^Eukaryota; Metazoa; Chordata; Craniata; Vertebrata; Chondrichthyes; Elasmobranchii; Batoidea; Myliobatiformes; Dasyatidae; Himantura	TR3911|c0_g1_i1|m.1324	1-393[+]	AT1A2_PONAB^AT1A2_PONAB^Q:1-131,H:93-223^90.84%ID^E:1e-77^RecName: Full=Sodium/potassium-transporting ATPase subunit alpha-2;^Eukaryota; Metazoa; Chordata; Craniata; Vertebrata; Euteleostomi; Mammalia; Eutheria; Euarchontoglires; Primates; Haplorrhini; Catarrhini; Hominidae; Pongo	V9XR65_HIMSI^V9XR65_HIMSI^Q:1-131,H:90-220^96.18%ID^E:8e-80^SubName: Full=Na+/K+-ATPase alpha-subunit 2 {ECO:0000313|EMBL:AHD24597.1};^Eukaryota; Metazoa; Chordata; Craniata; Vertebrata; Chondrichthyes; Elasmobranchii; Batoidea; Myliobatiformes; Dasyatidae; Himantura	PF00122.15^E1-E2_ATPase^E1-E2 ATPase^41-130^E:1.4e-26	sigP:1^25^0.706^YES	ExpAA=41.28^PredHel=2^Topology=i7-26o36-55i	.	GO:0005737^cellular_component^cytoplasm`GO:0016021^cellular_component^integral component of membrane`GO:0005886^cellular_component^plasma membrane`GO:0005524^molecular_function^ATP binding`GO:0046872^molecular_function^metal ion binding`GO:0005391^molecular_function^sodium:potassium-exchanging ATPase activity`GO:0006754^biological_process^ATP biosynthetic process`GO:0035725^biological_process^sod…	GO:0000166^molecular_function^nucleotide binding`GO:0046872^molecular_function^metal ion binding
TR3942|c0_g1	TR3942|c0_g1_i1	.	.	TR3942|c0_g1_i1|m.1333	106-309[+]	.	.	.	sigP:1^24^0.679^YES	.	.	.	.
TR3961|c0_g1	TR3961|c0_g1_i1	PAR12_MOUSE^PAR12_MOUSE^Q:72-377,H:491-591^55.88%ID^E:2e-34^RecName: Full=Poly [ADP-ribose] polymerase 12;^Eukaryota; Metazoa; Chordata; Craniata; Vertebrata; Euteleostomi; Mammalia; Eutheria; Euarchontoglires; Glires; Rodentia; Sciurognathi; Muroidea; Muridae; Murinae; Mus; Mus	V9L3S1_CALMI^V9L3S1_CALMI^Q:3-380,H:103-227^61.9%ID^E:2e-46^SubName: Full=Poly (ADP-ribose) polymerase 12 {ECO:0000313|EMBL:AFP06509.1};^Eukaryota; Metazoa; Chordata; Craniata; Vertebrata; Chondrichthyes; Holocephali; Chimaeriformes; Callorhinchidae; Callorhinchus	TR3961|c0_g1_i1|m.1335	3-380[+]	PAR12_MOUSE^PAR12_MOUSE^Q:24-125,H:491-591^55.88%ID^E:2e-34^RecName: Full=Poly [ADP-ribose] polymerase 12;^Eukaryota; Metazoa; Chordata; Craniata; Vertebrata; Euteleostomi; Mammalia; Eutheria; Euarchontoglires; Glires; Rodentia; Sciurognathi; Muroidea; Muridae; Murinae; Mus; Mus	V9L3S1_CALMI^V9L3S1_CALMI^Q:1-126,H:103-227^61.9%ID^E:2e-46^SubName: Full=Poly (ADP-ribose) polymerase 12 {ECO:0000313|EMBL:AFP06509.1};^Eukaryota; Metazoa; Chordata; Craniata; Vertebrata; Chondrichthyes; Holocephali; Chimaeriformes; Callorhinchidae; Callorhinchus	PF00644.15^PARP^Poly(ADP-ribose) polymerase catalytic domain^43-123^E:2.8e-11	.	.	.	GO:0005634^cellular_component^nucleus`GO:0046872^molecular_function^metal ion binding`GO:0003950^molecular_function^NAD+ ADP-ribosyltransferase activity`GO:0044822^molecular_function^poly(A) RNA binding	GO:0003950^molecular_function^NAD+ ADP-ribosyltransferase activity
TR3962|c0_g2	TR3962|c0_g2_i1	PGCA_CANFA^PGCA_CANFA^Q:2-298,H:595-693^62.63%ID^E:7e-37^RecName: Full=Aggrecan core protein;^Eukaryota; Metazoa; Chordata; Craniata; Vertebrata; Euteleostomi; Mammalia; Eutheria; Laurasiatheria; Carnivora; Caniformia; Canidae; Canis`PGCA_CANFA^PGCA_CANFA^Q:2-295,H:252-349^58.16%ID^E:2e-32^RecName: Full=Aggrecan core protein;^Eukaryota; Metazoa; Chordata; Craniata; Vertebrata; Euteleostomi; Mamma…	F7DM12_CALJA^F7DM12_CALJA^Q:2-316,H:583-699^59.83%ID^E:9e-39^SubName: Full=Uncharacterized protein {ECO:0000313|Ensembl:ENSCJAP00000023808};^Eukaryota; Metazoa; Chordata; Craniata; Vertebrata; Euteleostomi; Mammalia; Eutheria; Euarchontoglires; Primates; Haplorrhini; Platyrrhini; Cebidae; Callitrichinae; Callithrix`F7DM12_CALJA^F7DM12_CALJA^Q:2-295,H:252-349^59.18%ID^E:8e-32^SubName: Full=Unchara…	TR3962|c0_g2_i1|m.1340	2-331[+]	PGCA_CANFA^PGCA_CANFA^Q:1-99,H:595-693^62.63%ID^E:6e-37^RecName: Full=Aggrecan core protein;^Eukaryota; Metazoa; Chordata; Craniata; Vertebrata; Euteleostomi; Mammalia; Eutheria; Laurasiatheria; Carnivora; Caniformia; Canidae; Canis`PGCA_CANFA^PGCA_CANFA^Q:1-98,H:252-349^58.16%ID^E:2e-32^RecName: Full=Aggrecan core protein;^Eukaryota; Metazoa; Chordata; Craniata; Vertebrata; Euteleostomi; Mammali…	F7DM12_CALJA^F7DM12_CALJA^Q:1-105,H:583-699^59.83%ID^E:8e-39^SubName: Full=Uncharacterized protein {ECO:0000313|Ensembl:ENSCJAP00000023808};^Eukaryota; Metazoa; Chordata; Craniata; Vertebrata; Euteleostomi; Mammalia; Eutheria; Euarchontoglires; Primates; Haplorrhini; Platyrrhini; Cebidae; Callitrichinae; Callithrix`F7DM12_CALJA^F7DM12_CALJA^Q:1-98,H:252-349^59.18%ID^E:7e-32^SubName: Full=Uncharac…	PF00193.12^Xlink^Extracellular link domain^2-98^E:2e-34	.	.	.	GO:0005578^cellular_component^proteinaceous extracellular matrix`GO:0005509^molecular_function^calcium ion binding`GO:0030246^molecular_function^carbohydrate binding`GO:0005540^molecular_function^hyaluronic acid binding`GO:0007155^biological_process^cell adhesion	GO:0005540^molecular_function^hyaluronic acid binding`GO:0007155^biological_process^cell adhesion
TR3985|c0_g1	TR3985|c0_g1_i1	HIC2_HUMAN^HIC2_HUMAN^Q:3-341,H:503-615^91.15%ID^E:6e-73^RecName: Full=Hypermethylated in cancer 2 protein;^Eukaryota; Metazoa; Chordata; Craniata; Vertebrata; Euteleostomi; Mammalia; Eutheria; Euarchontoglires; Primates; Haplorrhini; Catarrhini; Hominidae; Homo	U3I2W1_ANAPL^U3I2W1_ANAPL^Q:3-341,H:458-570^93.81%ID^E:7e-74^SubName: Full=Uncharacterized protein {ECO:0000313|Ensembl:ENSAPLP00000001581};^Eukaryota; Metazoa; Chordata; Craniata; Vertebrata; Euteleostomi; Testudines + Archosauria group; Archosauria; Dinosauria; Saurischia; Theropoda; Coelurosauria; Aves; Neognathae; Galloanserae; Anseriformes; Anatidae; Anas	TR3985|c0_g1_i1|m.1343	2-460[+]	.	.	.	.	.	.	.	.
TR3995|c0_g1	TR3995|c0_g1_i1	.	H2MKZ9_ORYLA^H2MKZ9_ORYLA^Q:306-115,H:146-209^39.06%ID^E:7e-06^SubName: Full=Uncharacterized protein {ECO:0000313|Ensembl:ENSORLP00000019370};^Eukaryota; Metazoa; Chordata; Craniata; Vertebrata; Euteleostomi; Actinopterygii; Neopterygii; Teleostei; Neoteleostei; Acanthomorphata; Ovalentaria; Atherinomorphae; Beloniformes; Adrianichthyidae; Oryziinae; Oryzias	.	.	.	.	.	.	.	.	.	.
TR4006|c0_g1	TR4006|c0_g1_i1	C25L2_DANRE^C25L2_DANRE^Q:88-567,H:1-160^56.88%ID^E:2e-52^RecName: Full=Cholesterol 25-hydroxylase-like protein 2 {ECO:0000312|ZFIN:ZDB-GENE-080204-82};^Eukaryota; Metazoa; Chordata; Craniata; Vertebrata; Euteleostomi; Actinopterygii; Neopterygii; Teleostei; Ostariophysi; Cypriniformes; Cyprinidae; Danio	V9L170_CALMI^V9L170_CALMI^Q:46-567,H:2-175^63.79%ID^E:3e-71^SubName: Full=Cholesterol 25-hydroxylase-like protein 2 {ECO:0000313|EMBL:AFP05040.1};^Eukaryota; Metazoa; Chordata; Craniata; Vertebrata; Chondrichthyes; Holocephali; Chimaeriformes; Callorhinchidae; Callorhinchus	.	.	.	.	.	.	.	COG3000^fatty acid hydroxylase	GO:0005789^cellular_component^endoplasmic reticulum membrane`GO:0016021^cellular_component^integral component of membrane`GO:0005506^molecular_function^iron ion binding`GO:0004497^molecular_function^monooxygenase activity`GO:0006633^biological_process^fatty acid biosynthetic process`GO:0016126^biological_process^sterol biosynthetic process	.
TR4012|c0_g1	TR4012|c0_g1_i1	AMBP_BOVIN^AMBP_BOVIN^Q:103-309,H:31-99^36.23%ID^E:3e-11^RecName: Full=Protein AMBP;^Eukaryota; Metazoa; Chordata; Craniata; Vertebrata; Euteleostomi; Mammalia; Eutheria; Laurasiatheria; Cetartiodactyla; Ruminantia; Pecora; Bovidae; Bovinae; Bos	I3LW15_SPETR^I3LW15_SPETR^Q:31-327,H:6-102^32.32%ID^E:5e-11^SubName: Full=Uncharacterized protein {ECO:0000313|Ensembl:ENSSTOP00000000120};^Eukaryota; Metazoa; Chordata; Craniata; Vertebrata; Euteleostomi; Mammalia; Eutheria; Euarchontoglires; Glires; Rodentia; Sciurognathi; Sciuridae; Xerinae; Marmotini; Ictidomys	TR4012|c0_g1_i1|m.1355	22-327[+]	AMBP_BOVIN^AMBP_BOVIN^Q:27-102,H:30-105^34.21%ID^E:6e-11^RecName: Full=Protein AMBP;^Eukaryota; Metazoa; Chordata; Craniata; Vertebrata; Euteleostomi; Mammalia; Eutheria; Laurasiatheria; Cetartiodactyla; Ruminantia; Pecora; Bovidae; Bovinae; Bos	I3LW15_SPETR^I3LW15_SPETR^Q:4-102,H:6-102^32.32%ID^E:5e-11^SubName: Full=Uncharacterized protein {ECO:0000313|Ensembl:ENSSTOP00000000120};^Eukaryota; Metazoa; Chordata; Craniata; Vertebrata; Euteleostomi; Mammalia; Eutheria; Euarchontoglires; Glires; Rodentia; Sciurognathi; Sciuridae; Xerinae; Marmotini; Ictidomys	.	sigP:1^19^0.839^YES	ExpAA=37.79^PredHel=2^Topology=i5-22o37-56i	.	GO:0005576^cellular_component^extracellular region`GO:0005886^cellular_component^plasma membrane`GO:0020037^molecular_function^heme binding`GO:0019862^molecular_function^IgA binding`GO:0042803^molecular_function^protein homodimerization activity`GO:0004867^molecular_function^serine-type endopeptidase inhibitor activity`GO:0036094^molecular_function^small molecule binding`GO:0018298^biological_pro…	.
TR4027|c0_g2	TR4027|c0_g2_i1	.	W4Y9L5_STRPU^W4Y9L5_STRPU^Q:162-356,H:99-163^43.08%ID^E:6e-06^.^.	.	.	.	.	.	.	.	.	.	.
TR4038|c0_g1	TR4038|c0_g1_i1	EPS8_RAT^EPS8_RAT^Q:352-35,H:358-463^71.7%ID^E:2e-50^RecName: Full=Epidermal growth factor receptor kinase substrate 8;^Eukaryota; Metazoa; Chordata; Craniata; Vertebrata; Euteleostomi; Mammalia; Eutheria; Euarchontoglires; Glires; Rodentia; Sciurognathi; Muroidea; Muridae; Murinae; Rattus	V9KAA2_CALMI^V9KAA2_CALMI^Q:352-35,H:360-465^87.74%ID^E:2e-61^SubName: Full=Epidermal growth factor receptor kinase substrate 8 {ECO:0000313|EMBL:AFO95070.1};^Eukaryota; Metazoa; Chordata; Craniata; Vertebrata; Chondrichthyes; Holocephali; Chimaeriformes; Callorhinchidae; Callorhinchus	.	.	.	.	.	.	.	.	GO:0005938^cellular_component^cell cortex`GO:0030054^cellular_component^cell junction`GO:0070062^cellular_component^extracellular vesicular exosome`GO:0030426^cellular_component^growth cone`GO:0017146^cellular_component^N-methyl-D-aspartate selective glutamate receptor complex`GO:0014069^cellular_component^postsynaptic density`GO:0032587^cellular_component^ruffle membrane`GO:0032420^cellular_comp…	.
TR4059|c0_g1	TR4059|c0_g1_i1	BET1_RAT^BET1_RAT^Q:29-358,H:2-118^62.39%ID^E:2e-32^RecName: Full=BET1 homolog;^Eukaryota; Metazoa; Chordata; Craniata; Vertebrata; Euteleostomi; Mammalia; Eutheria; Euarchontoglires; Glires; Rodentia; Sciurognathi; Muroidea; Muridae; Murinae; Rattus	V9LF81_CALMI^V9LF81_CALMI^Q:29-358,H:2-112^81.08%ID^E:3e-43^SubName: Full=BET1-like protein {ECO:0000313|EMBL:AFP11669.1};^Eukaryota; Metazoa; Chordata; Craniata; Vertebrata; Chondrichthyes; Holocephali; Chimaeriformes; Callorhinchidae; Callorhinchus	TR4059|c0_g1_i1|m.1373	2-361[+]	BET1_RAT^BET1_RAT^Q:10-119,H:2-118^62.39%ID^E:2e-45^RecName: Full=BET1 homolog;^Eukaryota; Metazoa; Chordata; Craniata; Vertebrata; Euteleostomi; Mammalia; Eutheria; Euarchontoglires; Glires; Rodentia; Sciurognathi; Muroidea; Muridae; Murinae; Rattus	H2UR03_TAKRU^H2UR03_TAKRU^Q:10-119,H:2-112^73.87%ID^E:3e-53^SubName: Full=Uncharacterized protein {ECO:0000313|Ensembl:ENSTRUP00000039376};^Eukaryota; Metazoa; Chordata; Craniata; Vertebrata; Euteleostomi; Actinopterygii; Neopterygii; Teleostei; Neoteleostei; Acanthomorphata; Eupercaria; Tetraodontiformes; Tetradontoidea; Tetraodontidae; Takifugu	PF05739.14^SNARE^SNARE domain^33-91^E:7.6e-12	.	ExpAA=20.37^PredHel=1^Topology=i97-116o	.	GO:0005801^cellular_component^cis-Golgi network`GO:0005789^cellular_component^endoplasmic reticulum membrane`GO:0031985^cellular_component^Golgi cisterna`GO:0000139^cellular_component^Golgi membrane`GO:0016021^cellular_component^integral component of membrane`GO:0031201^cellular_component^SNARE complex`GO:0019905^molecular_function^syntaxin binding`GO:0006888^biological_process^ER to Golgi vesicl…	GO:0005515^molecular_function^protein binding
TR4059|c0_g2	TR4059|c0_g2_i1	BET1_RAT^BET1_RAT^Q:132-464,H:1-118^66.1%ID^E:4e-36^RecName: Full=BET1 homolog;^Eukaryota; Metazoa; Chordata; Craniata; Vertebrata; Euteleostomi; Mammalia; Eutheria; Euarchontoglires; Glires; Rodentia; Sciurognathi; Muroidea; Muridae; Murinae; Rattus	V9LF81_CALMI^V9LF81_CALMI^Q:132-464,H:1-112^84.82%ID^E:4e-47^SubName: Full=BET1-like protein {ECO:0000313|EMBL:AFP11669.1};^Eukaryota; Metazoa; Chordata; Craniata; Vertebrata; Chondrichthyes; Holocephali; Chimaeriformes; Callorhinchidae; Callorhinchus	TR4059|c0_g2_i1|m.1374	132-467[+]	BET1_RAT^BET1_RAT^Q:1-111,H:1-118^66.1%ID^E:9e-50^RecName: Full=BET1 homolog;^Eukaryota; Metazoa; Chordata; Craniata; Vertebrata; Euteleostomi; Mammalia; Eutheria; Euarchontoglires; Glires; Rodentia; Sciurognathi; Muroidea; Muridae; Murinae; Rattus	H2UR03_TAKRU^H2UR03_TAKRU^Q:1-111,H:1-112^77.68%ID^E:2e-57^SubName: Full=Uncharacterized protein {ECO:0000313|Ensembl:ENSTRUP00000039376};^Eukaryota; Metazoa; Chordata; Craniata; Vertebrata; Euteleostomi; Actinopterygii; Neopterygii; Teleostei; Neoteleostei; Acanthomorphata; Eupercaria; Tetraodontiformes; Tetradontoidea; Tetraodontidae; Takifugu	PF05739.14^SNARE^SNARE domain^25-83^E:6.4e-12	.	ExpAA=20.55^PredHel=1^Topology=i89-108o	.	GO:0005801^cellular_component^cis-Golgi network`GO:0005789^cellular_component^endoplasmic reticulum membrane`GO:0031985^cellular_component^Golgi cisterna`GO:0000139^cellular_component^Golgi membrane`GO:0016021^cellular_component^integral component of membrane`GO:0031201^cellular_component^SNARE complex`GO:0019905^molecular_function^syntaxin binding`GO:0006888^biological_process^ER to Golgi vesicl…	GO:0005515^molecular_function^protein binding
TR4079|c0_g1	TR4079|c0_g1_i1	.	A0A061IEE9_CRIGR^A0A061IEE9_CRIGR^Q:141-1,H:24-70^87.23%ID^E:2e-18^SubName: Full=Uncharacterized protein {ECO:0000313|EMBL:ERE83961.1};^Eukaryota; Metazoa; Chordata; Craniata; Vertebrata; Euteleostomi; Mammalia; Eutheria; Euarchontoglires; Glires; Rodentia; Sciurognathi; Muroidea; Cricetidae; Cricetinae; Cricetulus	.	.	.	.	.	.	.	.	.	.
TR4094|c0_g1	TR4094|c0_g1_i1	.	A0A093G966_PICPB^A0A093G966_PICPB^Q:198-353,H:94-145^46.15%ID^E:1e-06^SubName: Full=Uncharacterized protein {ECO:0000313|EMBL:KFV63367.1};^Eukaryota; Metazoa; Chordata; Craniata; Vertebrata; Euteleostomi; Testudines + Archosauria group; Archosauria; Dinosauria; Saurischia; Theropoda; Coelurosauria; Aves; Neognathae; Piciformes; Picidae; Picoides	.	.	.	.	.	.	.	.	.	.
TR4111|c0_g1	TR4111|c0_g1_i1	.	.	TR4111|c0_g1_i1|m.1387	1-312[+]	.	.	.	.	ExpAA=20.68^PredHel=1^Topology=i25-44o	.	.	.
TR4115|c0_g1	TR4115|c0_g1_i1	.	.	TR4115|c0_g1_i1|m.1390	3-311[+]	.	.	.	.	ExpAA=32.78^PredHel=2^Topology=o20-42i83-100o	.	.	.
TR4129|c0_g1	TR4129|c0_g1_i1	LRP4_MOUSE^LRP4_MOUSE^Q:3-311,H:881-983^73.79%ID^E:2e-46^RecName: Full=Low-density lipoprotein receptor-related protein 4;^Eukaryota; Metazoa; Chordata; Craniata; Vertebrata; Euteleostomi; Mammalia; Eutheria; Euarchontoglires; Glires; Rodentia; Sciurognathi; Muroidea; Muridae; Murinae; Mus; Mus`LRP4_MOUSE^LRP4_MOUSE^Q:9-290,H:1495-1587^60.64%ID^E:5e-30^RecName: Full=Low-density lipoprotein recept…	W5NBR2_LEPOC^W5NBR2_LEPOC^Q:3-308,H:878-979^87.25%ID^E:2e-54^SubName: Full=Uncharacterized protein {ECO:0000313|Ensembl:ENSLOCP00000018071};^Eukaryota; Metazoa; Chordata; Craniata; Vertebrata; Euteleostomi; Actinopterygii; Neopterygii; Holostei; Semionotiformes; Lepisosteidae; Lepisosteus`W5NBR2_LEPOC^W5NBR2_LEPOC^Q:9-311,H:1188-1287^57.43%ID^E:2e-29^SubName: Full=Uncharacterized protein {ECO:000…	TR4129|c0_g1_i1|m.1399	3-311[+]	LRP4_MOUSE^LRP4_MOUSE^Q:1-103,H:881-983^73.79%ID^E:2e-46^RecName: Full=Low-density lipoprotein receptor-related protein 4;^Eukaryota; Metazoa; Chordata; Craniata; Vertebrata; Euteleostomi; Mammalia; Eutheria; Euarchontoglires; Glires; Rodentia; Sciurognathi; Muroidea; Muridae; Murinae; Mus; Mus`LRP4_MOUSE^LRP4_MOUSE^Q:3-96,H:1495-1587^60.64%ID^E:5e-30^RecName: Full=Low-density lipoprotein recepto…	W5NBR2_LEPOC^W5NBR2_LEPOC^Q:1-102,H:878-979^87.25%ID^E:2e-54^SubName: Full=Uncharacterized protein {ECO:0000313|Ensembl:ENSLOCP00000018071};^Eukaryota; Metazoa; Chordata; Craniata; Vertebrata; Euteleostomi; Actinopterygii; Neopterygii; Holostei; Semionotiformes; Lepisosteidae; Lepisosteus`W5NBR2_LEPOC^W5NBR2_LEPOC^Q:3-103,H:1188-1287^57.43%ID^E:1e-29^SubName: Full=Uncharacterized protein {ECO:000…	PF00058.12^Ldl_recept_b^Low-density lipoprotein receptor repeat class B^2-32^E:1.2e-06`PF00058.12^Ldl_recept_b^Low-density lipoprotein receptor repeat class B^36-74^E:4.9e-10	.	.	.	GO:0009986^cellular_component^cell surface`GO:0030425^cellular_component^dendrite`GO:0016600^cellular_component^flotillin complex`GO:0016021^cellular_component^integral component of membrane`GO:0031594^cellular_component^neuromuscular junction`GO:0043025^cellular_component^neuronal cell body`GO:0005886^cellular_component^plasma membrane`GO:0014069^cellular_component^postsynaptic density`GO:009706…	.
TR4135|c0_g1	TR4135|c0_g1_i1	S26A5_HUMAN^S26A5_HUMAN^Q:158-343,H:297-358^58.06%ID^E:3e-15^RecName: Full=Prestin;^Eukaryota; Metazoa; Chordata; Craniata; Vertebrata; Euteleostomi; Mammalia; Eutheria; Euarchontoglires; Primates; Haplorrhini; Catarrhini; Hominidae; Homo	H3A5I1_LATCH^H3A5I1_LATCH^Q:158-343,H:300-361^77.42%ID^E:3e-22^SubName: Full=Uncharacterized protein {ECO:0000313|Ensembl:ENSLACP00000004902};^Eukaryota; Metazoa; Chordata; Craniata; Vertebrata; Euteleostomi; Coelacanthiformes; Coelacanthidae; Latimeria	.	.	.	.	.	.	.	COG0659^sulfate transporter	GO:0016323^cellular_component^basolateral plasma membrane`GO:0016021^cellular_component^integral component of membrane`GO:0016328^cellular_component^lateral plasma membrane`GO:0008271^molecular_function^secondary active sulfate transmembrane transporter activity`GO:0008360^biological_process^regulation of cell shape`GO:0042391^biological_process^regulation of membrane potential`GO:0007605^biologi…	.
TR4135|c0_g2	TR4135|c0_g2_i1	S26A5_MOUSE^S26A5_MOUSE^Q:3-428,H:217-358^53.52%ID^E:2e-42^RecName: Full=Prestin;^Eukaryota; Metazoa; Chordata; Craniata; Vertebrata; Euteleostomi; Mammalia; Eutheria; Euarchontoglires; Glires; Rodentia; Sciurognathi; Muroidea; Muridae; Murinae; Mus; Mus	H3A5I1_LATCH^H3A5I1_LATCH^Q:3-428,H:220-361^69.72%ID^E:2e-58^SubName: Full=Uncharacterized protein {ECO:0000313|Ensembl:ENSLACP00000004902};^Eukaryota; Metazoa; Chordata; Craniata; Vertebrata; Euteleostomi; Coelacanthiformes; Coelacanthidae; Latimeria	TR4135|c0_g2_i1|m.1400	3-428[+]	S26A5_MOUSE^S26A5_MOUSE^Q:1-142,H:217-358^53.52%ID^E:1e-42^RecName: Full=Prestin;^Eukaryota; Metazoa; Chordata; Craniata; Vertebrata; Euteleostomi; Mammalia; Eutheria; Euarchontoglires; Glires; Rodentia; Sciurognathi; Muroidea; Muridae; Murinae; Mus; Mus	H3A5I1_LATCH^H3A5I1_LATCH^Q:1-142,H:220-361^69.72%ID^E:2e-58^SubName: Full=Uncharacterized protein {ECO:0000313|Ensembl:ENSLACP00000004902};^Eukaryota; Metazoa; Chordata; Craniata; Vertebrata; Euteleostomi; Coelacanthiformes; Coelacanthidae; Latimeria	PF00916.15^Sulfate_transp^Sulfate transporter family^1-142^E:2.7e-24	.	ExpAA=54.95^PredHel=1^Topology=o42-59i	COG0659^sulfate transporter	GO:0016323^cellular_component^basolateral plasma membrane`GO:0016021^cellular_component^integral component of membrane`GO:0016328^cellular_component^lateral plasma membrane`GO:0005886^cellular_component^plasma membrane`GO:0008271^molecular_function^secondary active sulfate transmembrane transporter activity`GO:0030507^molecular_function^spectrin binding`GO:0008360^biological_process^regulation of…	GO:0015116^molecular_function^sulfate transmembrane transporter activity`GO:0008272^biological_process^sulfate transport`GO:0016021^cellular_component^integral component of membrane
TR4152|c0_g1	TR4152|c0_g1_i1	.	K7F0G0_PELSI^K7F0G0_PELSI^Q:4-225,H:613-691^43.04%ID^E:5e-11^SubName: Full=Uncharacterized protein {ECO:0000313|Ensembl:ENSPSIP00000001520};^Eukaryota; Metazoa; Chordata; Craniata; Vertebrata; Euteleostomi; Testudines + Archosauria group; Testudines; Cryptodira; Trionychoidea; Trionychidae; Pelodiscus`K7F0G0_PELSI^K7F0G0_PELSI^Q:284-400,H:716-754^35.9%ID^E:5e-11^SubName: Full=Uncharacterized prot…	.	.	.	.	.	.	.	.	.	.
TR4162|c0_g1	TR4162|c0_g1_i1	SCAR5_MOUSE^SCAR5_MOUSE^Q:214-411,H:1-62^42.42%ID^E:3e-06^RecName: Full=Scavenger receptor class A member 5;^Eukaryota; Metazoa; Chordata; Craniata; Vertebrata; Euteleostomi; Mammalia; Eutheria; Euarchontoglires; Glires; Rodentia; Sciurognathi; Muroidea; Muridae; Murinae; Mus; Mus	A0A023VTD6_LARCR^A0A023VTD6_LARCR^Q:214-411,H:1-63^50%ID^E:6e-09^SubName: Full=Scavenger receptor class A member 5 {ECO:0000313|EMBL:AHY18728.1};^Eukaryota; Metazoa; Chordata; Craniata; Vertebrata; Euteleostomi; Actinopterygii; Neopterygii; Teleostei; Neoteleostei; Acanthomorphata; Eupercaria; Sciaenidae; Larimichthys	TR4162|c0_g1_i1|m.1410	214-411[+]	SCAR5_MOUSE^SCAR5_MOUSE^Q:1-66,H:1-62^42.42%ID^E:7e-07^RecName: Full=Scavenger receptor class A member 5;^Eukaryota; Metazoa; Chordata; Craniata; Vertebrata; Euteleostomi; Mammalia; Eutheria; Euarchontoglires; Glires; Rodentia; Sciurognathi; Muroidea; Muridae; Murinae; Mus; Mus	A0A023VTD6_LARCR^A0A023VTD6_LARCR^Q:1-66,H:1-63^50%ID^E:8e-10^SubName: Full=Scavenger receptor class A member 5 {ECO:0000313|EMBL:AHY18728.1};^Eukaryota; Metazoa; Chordata; Craniata; Vertebrata; Euteleostomi; Actinopterygii; Neopterygii; Teleostei; Neoteleostei; Acanthomorphata; Eupercaria; Sciaenidae; Larimichthys	.	.	.	NOG139390^	GO:0009986^cellular_component^cell surface`GO:0030666^cellular_component^endocytic vesicle membrane`GO:0005887^cellular_component^integral component of plasma membrane`GO:0005886^cellular_component^plasma membrane`GO:0070287^molecular_function^ferritin receptor activity`GO:0005044^molecular_function^scavenger receptor activity`GO:0006879^biological_process^cellular iron ion homeostasis`GO:0034605…	.
TR4162|c0_g2	TR4162|c0_g2_i1	SCAR5_MOUSE^SCAR5_MOUSE^Q:215-412,H:1-62^42.42%ID^E:3e-06^RecName: Full=Scavenger receptor class A member 5;^Eukaryota; Metazoa; Chordata; Craniata; Vertebrata; Euteleostomi; Mammalia; Eutheria; Euarchontoglires; Glires; Rodentia; Sciurognathi; Muroidea; Muridae; Murinae; Mus; Mus	A0A023VTD6_LARCR^A0A023VTD6_LARCR^Q:215-412,H:1-63^50%ID^E:6e-09^SubName: Full=Scavenger receptor class A member 5 {ECO:0000313|EMBL:AHY18728.1};^Eukaryota; Metazoa; Chordata; Craniata; Vertebrata; Euteleostomi; Actinopterygii; Neopterygii; Teleostei; Neoteleostei; Acanthomorphata; Eupercaria; Sciaenidae; Larimichthys	TR4162|c0_g2_i1|m.1411	215-412[+]	SCAR5_MOUSE^SCAR5_MOUSE^Q:1-66,H:1-62^42.42%ID^E:7e-07^RecName: Full=Scavenger receptor class A member 5;^Eukaryota; Metazoa; Chordata; Craniata; Vertebrata; Euteleostomi; Mammalia; Eutheria; Euarchontoglires; Glires; Rodentia; Sciurognathi; Muroidea; Muridae; Murinae; Mus; Mus	A0A023VTD6_LARCR^A0A023VTD6_LARCR^Q:1-66,H:1-63^50%ID^E:8e-10^SubName: Full=Scavenger receptor class A member 5 {ECO:0000313|EMBL:AHY18728.1};^Eukaryota; Metazoa; Chordata; Craniata; Vertebrata; Euteleostomi; Actinopterygii; Neopterygii; Teleostei; Neoteleostei; Acanthomorphata; Eupercaria; Sciaenidae; Larimichthys	.	.	.	NOG139390^	GO:0009986^cellular_component^cell surface`GO:0030666^cellular_component^endocytic vesicle membrane`GO:0005887^cellular_component^integral component of plasma membrane`GO:0005886^cellular_component^plasma membrane`GO:0070287^molecular_function^ferritin receptor activity`GO:0005044^molecular_function^scavenger receptor activity`GO:0006879^biological_process^cellular iron ion homeostasis`GO:0034605…	.
TR4170|c0_g1	TR4170|c0_g1_i1	.	A0A091M5Z1_CARIC^A0A091M5Z1_CARIC^Q:103-291,H:95-160^40.91%ID^E:2e-07^SubName: Full=Uncharacterized protein {ECO:0000313|EMBL:KFP66142.1};^Eukaryota; Metazoa; Chordata; Craniata; Vertebrata; Euteleostomi; Testudines + Archosauria group; Archosauria; Dinosauria; Saurischia; Theropoda; Coelurosauria; Aves; Neognathae; Gruiformes; Cariamidae; Cariama	TR4170|c0_g1_i1|m.1414	130-327[+]	.	.	.	.	.	.	.	.
TR4186|c0_g1	TR4186|c0_g1_i1	.	.	TR4186|c0_g1_i1|m.1426	3-449[+]	GWL_HUMAN^GWL_HUMAN^Q:28-112,H:520-606^40.91%ID^E:2e-07^RecName: Full=Serine/threonine-protein kinase greatwall;^Eukaryota; Metazoa; Chordata; Craniata; Vertebrata; Euteleostomi; Mammalia; Eutheria; Euarchontoglires; Primates; Haplorrhini; Catarrhini; Hominidae; Homo	W5MLD4_LEPOC^W5MLD4_LEPOC^Q:11-105,H:492-584^47.92%ID^E:8e-10^SubName: Full=Uncharacterized protein {ECO:0000313|Ensembl:ENSLOCP00000009193};^Eukaryota; Metazoa; Chordata; Craniata; Vertebrata; Euteleostomi; Actinopterygii; Neopterygii; Holostei; Semionotiformes; Lepisosteidae; Lepisosteus	.	.	.	COG0515^Serine Threonine protein kinase	GO:0005813^cellular_component^centrosome`GO:0032154^cellular_component^cleavage furrow`GO:0005737^cellular_component^cytoplasm`GO:0005654^cellular_component^nucleoplasm`GO:0005634^cellular_component^nucleus`GO:0005524^molecular_function^ATP binding`GO:0016301^molecular_function^kinase activity`GO:0051721^molecular_function^protein phosphatase 2A binding`GO:0004674^molecular_function^protein serin…	.
TR4186|c0_g2	TR4186|c0_g2_i1	GWL_CHICK^GWL_CHICK^Q:15-461,H:468-606^36.84%ID^E:6e-09^RecName: Full=Serine/threonine-protein kinase greatwall;^Eukaryota; Metazoa; Chordata; Craniata; Vertebrata; Euteleostomi; Testudines + Archosauria group; Archosauria; Dinosauria; Saurischia; Theropoda; Coelurosauria; Aves; Neognathae; Galloanserae; Galliformes; Phasianidae; Phasianinae; Gallus	A0A099YX99_TINGU^A0A099YX99_TINGU^Q:15-452,H:447-589^41.33%ID^E:3e-12^SubName: Full=Serine/threonine-protein kinase greatwall {ECO:0000313|EMBL:KGL74082.1};^Eukaryota; Metazoa; Chordata; Craniata; Vertebrata; Euteleostomi; Testudines + Archosauria group; Archosauria; Dinosauria; Saurischia; Theropoda; Coelurosauria; Aves; Palaeognathae; Tinamiformes; Tinamidae; Tinamus	TR4186|c0_g2_i1|m.1427	3-563[+]	GWL_CHICK^GWL_CHICK^Q:5-153,H:468-606^38.16%ID^E:5e-13^RecName: Full=Serine/threonine-protein kinase greatwall;^Eukaryota; Metazoa; Chordata; Craniata; Vertebrata; Euteleostomi; Testudines + Archosauria group; Archosauria; Dinosauria; Saurischia; Theropoda; Coelurosauria; Aves; Neognathae; Galloanserae; Galliformes; Phasianidae; Phasianinae; Gallus	H2ZW27_LATCH^H2ZW27_LATCH^Q:2-151,H:461-606^43.79%ID^E:2e-19^SubName: Full=Uncharacterized protein {ECO:0000313|Ensembl:ENSLACP00000001598};^Eukaryota; Metazoa; Chordata; Craniata; Vertebrata; Euteleostomi; Coelacanthiformes; Coelacanthidae; Latimeria	.	.	.	.	GO:0005813^cellular_component^centrosome`GO:0032154^cellular_component^cleavage furrow`GO:0005737^cellular_component^cytoplasm`GO:0005634^cellular_component^nucleus`GO:0005524^molecular_function^ATP binding`GO:0051721^molecular_function^protein phosphatase 2A binding`GO:0004674^molecular_function^protein serine/threonine kinase activity`GO:0006974^biological_process^cellular response to DNA damag…	.
TR4204|c0_g1	TR4204|c0_g1_i1	FOG1_XENLA^FOG1_XENLA^Q:2-613,H:259-445^34.72%ID^E:2e-19^RecName: Full=Zinc finger protein ZFPM1;^Eukaryota; Metazoa; Chordata; Craniata; Vertebrata; Euteleostomi; Amphibia; Batrachia; Anura; Pipoidea; Pipidae; Xenopodinae; Xenopus; Xenopus	H3BGB1_LATCH^H3BGB1_LATCH^Q:2-613,H:209-415^43.33%ID^E:8e-25^SubName: Full=Uncharacterized protein {ECO:0000313|Ensembl:ENSLACP00000020932};^Eukaryota; Metazoa; Chordata; Craniata; Vertebrata; Euteleostomi; Coelacanthiformes; Coelacanthidae; Latimeria	TR4204|c0_g1_i1|m.1433	2-613[+]	FOG1_MOUSE^FOG1_MOUSE^Q:1-201,H:358-515^40.58%ID^E:4e-24^RecName: Full=Zinc finger protein ZFPM1;^Eukaryota; Metazoa; Chordata; Craniata; Vertebrata; Euteleostomi; Mammalia; Eutheria; Euarchontoglires; Glires; Rodentia; Sciurognathi; Muroidea; Muridae; Murinae; Mus; Mus	H3BGB1_LATCH^H3BGB1_LATCH^Q:1-204,H:209-415^45.24%ID^E:8e-37^SubName: Full=Uncharacterized protein {ECO:0000313|Ensembl:ENSLACP00000020932};^Eukaryota; Metazoa; Chordata; Craniata; Vertebrata; Euteleostomi; Coelacanthiformes; Coelacanthidae; Latimeria	PF13909.1^zf-H2C2_5^C2H2-type zinc-finger domain^63-84^E:0.0055`PF13894.1^zf-C2H2_4^C2H2-type zinc finger^90-112^E:0.049`PF00096.21^zf-C2H2^Zinc finger, C2H2 type^90-112^E:0.038	.	.	NOG146797^	GO:0005737^cellular_component^cytoplasm`GO:0005634^cellular_component^nucleus`GO:0005667^cellular_component^transcription factor complex`GO:0017053^cellular_component^transcriptional repressor complex`GO:0003677^molecular_function^DNA binding`GO:0046872^molecular_function^metal ion binding`GO:0001102^molecular_function^RNA polymerase II activating transcription factor binding`GO:0001078^molecular…	GO:0046872^molecular_function^metal ion binding
TR4204|c0_g2	TR4204|c0_g2_i1	FOG1_MOUSE^FOG1_MOUSE^Q:2-121,H:358-397^90%ID^E:3e-18^RecName: Full=Zinc finger protein ZFPM1;^Eukaryota; Metazoa; Chordata; Craniata; Vertebrata; Euteleostomi; Mammalia; Eutheria; Euarchontoglires; Glires; Rodentia; Sciurognathi; Muroidea; Muridae; Murinae; Mus; Mus	M7BKK5_CHEMY^M7BKK5_CHEMY^Q:2-121,H:661-700^87.5%ID^E:1e-17^SubName: Full=Zinc finger protein {ECO:0000313|EMBL:EMP36255.1};^Eukaryota; Metazoa; Chordata; Craniata; Vertebrata; Euteleostomi; Testudines + Archosauria group; Testudines; Cryptodira; Chelonioidea; Cheloniidae; Chelonia	.	.	.	.	.	.	.	NOG146797^	GO:0005737^cellular_component^cytoplasm`GO:0005634^cellular_component^nucleus`GO:0005667^cellular_component^transcription factor complex`GO:0017053^cellular_component^transcriptional repressor complex`GO:0003677^molecular_function^DNA binding`GO:0046872^molecular_function^metal ion binding`GO:0001102^molecular_function^RNA polymerase II activating transcription factor binding`GO:0001078^molecular…	.
TR4206|c0_g1	TR4206|c0_g1_i1	CXB3_HUMAN^CXB3_HUMAN^Q:2-127,H:175-216^69.05%ID^E:1e-12^RecName: Full=Gap junction beta-3 protein;^Eukaryota; Metazoa; Chordata; Craniata; Vertebrata; Euteleostomi; Mammalia; Eutheria; Euarchontoglires; Primates; Haplorrhini; Catarrhini; Hominidae; Homo	V9KRL0_CALMI^V9KRL0_CALMI^Q:2-223,H:174-249^54.43%ID^E:2e-17^RecName: Full=Gap junction protein {ECO:0000256|RuleBase:RU000630};^Eukaryota; Metazoa; Chordata; Craniata; Vertebrata; Chondrichthyes; Holocephali; Chimaeriformes; Callorhinchidae; Callorhinchus	TR4206|c0_g1_i1|m.1437	2-247[+]	CXB3_HUMAN^CXB3_HUMAN^Q:1-42,H:175-216^69.05%ID^E:2e-14^RecName: Full=Gap junction beta-3 protein;^Eukaryota; Metazoa; Chordata; Craniata; Vertebrata; Euteleostomi; Mammalia; Eutheria; Euarchontoglires; Primates; Haplorrhini; Catarrhini; Hominidae; Homo	V9KRL0_CALMI^V9KRL0_CALMI^Q:1-74,H:174-249^54.43%ID^E:9e-19^RecName: Full=Gap junction protein {ECO:0000256|RuleBase:RU000630};^Eukaryota; Metazoa; Chordata; Craniata; Vertebrata; Chondrichthyes; Holocephali; Chimaeriformes; Callorhinchidae; Callorhinchus	PF10582.4^Connexin_CCC^Gap junction channel protein cysteine-rich domain^1-35^E:4.2e-13	.	ExpAA=22.93^PredHel=1^Topology=o15-37i	NOG39157^tPR repeats containing protein	GO:0005922^cellular_component^connexon complex`GO:0005737^cellular_component^cytoplasm`GO:0005921^cellular_component^gap junction`GO:0016021^cellular_component^integral component of membrane`GO:0005243^molecular_function^gap junction channel activity`GO:0007154^biological_process^cell communication`GO:0001701^biological_process^in utero embryonic development`GO:0001890^biological_process^placenta…	.
TR4211|c0_g1	TR4211|c0_g1_i1	.	W4YBG1_STRPU^W4YBG1_STRPU^Q:2-148,H:598-646^57.14%ID^E:4e-13^.^.`W4YBG1_STRPU^W4YBG1_STRPU^Q:139-360,H:644-716^36.49%ID^E:4e-13^.^.	.	.	.	.	.	.	.	.	.	.
TR4220|c0_g1	TR4220|c0_g1_i1	.	A0A091REG9_MERNU^A0A091REG9_MERNU^Q:161-481,H:119-226^39.29%ID^E:3e-07^SubName: Full=Uncharacterized protein {ECO:0000313|EMBL:KFQ27042.1};^Eukaryota; Metazoa; Chordata; Craniata; Vertebrata; Euteleostomi; Testudines + Archosauria group; Archosauria; Dinosauria; Saurischia; Theropoda; Coelurosauria; Aves; Neognathae; Coraciiformes; Meropidae; Merops	.	.	.	.	.	.	.	.	.	.
[truncated: 62,929 more rows]
