# Supplementary material for: Multi-tissue RNA-seq and transcriptome characterisation of the spiny dogfish shark (Squalus acanthias) provides a molecular tool for biological research and reveals new genes involved in osmoregulation
Source: PLoS One. 2017 Aug 23;12(8):e0182756. doi: 10.1371/journal.pone.0182756 (PMC5568229; doi:10.1371/journal.pone.0182756)
Supplement: S3 Table — (ZIP) [file pone.0182756.s004.zip › S3_Table.xlsx]

## Sheet: Liver Trinotate report
#gene_id	transcript_id	sprot_Top_BLASTX_hit	TrEMBL_Top_BLASTX_hit	prot_id	prot_coords	sprot_Top_BLASTP_hit	TrEMBL_Top_BLASTP_hit	Pfam	SignalP	TmHMM	eggnog	gene_ontology_blast	gene_ontology_pfam
TR5|c0_g1	TR5|c0_g1_i1	ARPC5_RAT^ARPC5_RAT^Q:345-34,H:48-151^85.58%ID^E:2e-50^RecName: Full=Actin-related protein 2/3 complex subunit 5;^Eukaryota; Metazoa; Chordata; Craniata; Vertebrata; Euteleostomi; Mammalia; Eutheria; Euarchontoglires; Glires; Rodentia; Sciurognathi; Muroidea; Muridae; Murinae; Rattus	K7FW72_PELSI^K7FW72_PELSI^Q:303-34,H:65-154^86.67%ID^E:5e-50^RecName: Full=Actin-related protein 2/3 complex subunit 5 {ECO:0000256|RuleBase:RU004301};^Eukaryota; Metazoa; Chordata; Craniata; Vertebrata; Euteleostomi; Testudines + Archosauria group; Testudines; Cryptodira; Trionychoidea; Trionychidae; Pelodiscus	.	.	.	.	.	.	.	.	GO:0042995^cellular_component^cell projection`GO:0005737^cellular_component^cytoplasm`GO:0005856^cellular_component^cytoskeleton`GO:0070062^cellular_component^extracellular vesicular exosome`GO:0030833^biological_process^regulation of actin filament polymerization	.
TR37|c0_g1	TR37|c0_g1_i1	TMIG1_MOUSE^TMIG1_MOUSE^Q:7-321,H:24-128^39.05%ID^E:3e-19^RecName: Full=Transmembrane and immunoglobulin domain-containing protein 1;^Eukaryota; Metazoa; Chordata; Craniata; Vertebrata; Euteleostomi; Mammalia; Eutheria; Euarchontoglires; Glires; Rodentia; Sciurognathi; Muroidea; Muridae; Murinae; Mus; Mus	U3JUK1_FICAL^U3JUK1_FICAL^Q:13-318,H:26-127^41.18%ID^E:6e-24^SubName: Full=Uncharacterized protein {ECO:0000313|Ensembl:ENSFALP00000006455};^Eukaryota; Metazoa; Chordata; Craniata; Vertebrata; Euteleostomi; Testudines + Archosauria group; Archosauria; Dinosauria; Saurischia; Theropoda; Coelurosauria; Aves; Neognathae; Passeriformes; Muscicapidae; Ficedula	TR37|c0_g1_i1|m.14	1-351[+]	TMIG1_MOUSE^TMIG1_MOUSE^Q:3-107,H:24-128^39.05%ID^E:3e-19^RecName: Full=Transmembrane and immunoglobulin domain-containing protein 1;^Eukaryota; Metazoa; Chordata; Craniata; Vertebrata; Euteleostomi; Mammalia; Eutheria; Euarchontoglires; Glires; Rodentia; Sciurognathi; Muroidea; Muridae; Murinae; Mus; Mus	U3JUK1_FICAL^U3JUK1_FICAL^Q:5-106,H:26-127^41.18%ID^E:6e-24^SubName: Full=Uncharacterized protein {ECO:0000313|Ensembl:ENSFALP00000006455};^Eukaryota; Metazoa; Chordata; Craniata; Vertebrata; Euteleostomi; Testudines + Archosauria group; Archosauria; Dinosauria; Saurischia; Theropoda; Coelurosauria; Aves; Neognathae; Passeriformes; Muscicapidae; Ficedula	PF13927.1^Ig_3^Immunoglobulin domain^23-83^E:0.0019	.	.	.	GO:0016021^cellular_component^integral component of membrane	.
TR57|c0_g1	TR57|c0_g1_i1	.	A0A096M0M3_POEFO^A0A096M0M3_POEFO^Q:331-191,H:736-781^68.09%ID^E:3e-09^SubName: Full=Uncharacterized protein {ECO:0000313|Ensembl:ENSPFOP00000024964};^Eukaryota; Metazoa; Chordata; Craniata; Vertebrata; Euteleostomi; Actinopterygii; Neopterygii; Teleostei; Neoteleostei; Acanthomorphata; Ovalentaria; Atherinomorphae; Cyprinodontiformes; Poeciliidae; Poeciliinae; Poecilia	.	.	.	.	.	.	.	.	.	.
TR76|c0_g1	TR76|c0_g1_i1	PCX3_HUMAN^PCX3_HUMAN^Q:3-224,H:678-749^72.97%ID^E:1e-20^RecName: Full=Pecanex-like protein 3;^Eukaryota; Metazoa; Chordata; Craniata; Vertebrata; Euteleostomi; Mammalia; Eutheria; Euarchontoglires; Primates; Haplorrhini; Catarrhini; Hominidae; Homo	M7BCB0_CHEMY^M7BCB0_CHEMY^Q:3-299,H:635-730^77.78%ID^E:1e-43^SubName: Full=Pecanex-like protein 3 {ECO:0000313|EMBL:EMP25837.1};^Eukaryota; Metazoa; Chordata; Craniata; Vertebrata; Euteleostomi; Testudines + Archosauria group; Testudines; Cryptodira; Chelonioidea; Cheloniidae; Chelonia	TR76|c0_g1_i1|m.39	3-299[+]	PCX3_HUMAN^PCX3_HUMAN^Q:1-74,H:678-749^72.97%ID^E:1e-20^RecName: Full=Pecanex-like protein 3;^Eukaryota; Metazoa; Chordata; Craniata; Vertebrata; Euteleostomi; Mammalia; Eutheria; Euarchontoglires; Primates; Haplorrhini; Catarrhini; Hominidae; Homo	M7BCB0_CHEMY^M7BCB0_CHEMY^Q:1-99,H:635-730^77.78%ID^E:1e-43^SubName: Full=Pecanex-like protein 3 {ECO:0000313|EMBL:EMP25837.1};^Eukaryota; Metazoa; Chordata; Craniata; Vertebrata; Euteleostomi; Testudines + Archosauria group; Testudines; Cryptodira; Chelonioidea; Cheloniidae; Chelonia	.	.	.	.	GO:0016021^cellular_component^integral component of membrane	.
TR77|c0_g1	TR77|c0_g1_i1	ERF_MOUSE^ERF_MOUSE^Q:177-461,H:1-95^93.68%ID^E:5e-57^RecName: Full=ETS domain-containing transcription factor ERF;^Eukaryota; Metazoa; Chordata; Craniata; Vertebrata; Euteleostomi; Mammalia; Eutheria; Euarchontoglires; Glires; Rodentia; Sciurognathi; Muroidea; Muridae; Murinae; Mus; Mus	Q3B8H7_XENLA^Q3B8H7_XENLA^Q:177-461,H:1-95^97.89%ID^E:1e-59^SubName: Full=MGC131044 protein {ECO:0000313|EMBL:AAI06407.1};^Eukaryota; Metazoa; Chordata; Craniata; Vertebrata; Euteleostomi; Amphibia; Batrachia; Anura; Pipoidea; Pipidae; Xenopodinae; Xenopus; Xenopus	TR77|c0_g1_i1|m.43	177-461[+]	ERF_MOUSE^ERF_MOUSE^Q:1-95,H:1-95^93.68%ID^E:5e-58^RecName: Full=ETS domain-containing transcription factor ERF;^Eukaryota; Metazoa; Chordata; Craniata; Vertebrata; Euteleostomi; Mammalia; Eutheria; Euarchontoglires; Glires; Rodentia; Sciurognathi; Muroidea; Muridae; Murinae; Mus; Mus	Q3B8H7_XENLA^Q3B8H7_XENLA^Q:1-95,H:1-95^97.89%ID^E:1e-60^SubName: Full=MGC131044 protein {ECO:0000313|EMBL:AAI06407.1};^Eukaryota; Metazoa; Chordata; Craniata; Vertebrata; Euteleostomi; Amphibia; Batrachia; Anura; Pipoidea; Pipidae; Xenopodinae; Xenopus; Xenopus	PF00178.17^Ets^Ets-domain^26-93^E:5.7e-30	.	.	.	GO:0005634^cellular_component^nucleus`GO:0043565^molecular_function^sequence-specific DNA binding`GO:0000981^molecular_function^sequence-specific DNA binding RNA polymerase II transcription factor activity`GO:0003714^molecular_function^transcription corepressor activity`GO:0060710^biological_process^chorio-allantoic fusion`GO:0010668^biological_process^ectodermal cell differentiation`GO:0001701^b…	GO:0003700^molecular_function^sequence-specific DNA binding transcription factor activity`GO:0043565^molecular_function^sequence-specific DNA binding`GO:0006355^biological_process^regulation of transcription, DNA-templated
TR77|c0_g2	TR77|c0_g2_i1	ERF_MOUSE^ERF_MOUSE^Q:177-317,H:1-47^89.36%ID^E:6e-21^RecName: Full=ETS domain-containing transcription factor ERF;^Eukaryota; Metazoa; Chordata; Craniata; Vertebrata; Euteleostomi; Mammalia; Eutheria; Euarchontoglires; Glires; Rodentia; Sciurognathi; Muroidea; Muridae; Murinae; Mus; Mus	Q3B8H7_XENLA^Q3B8H7_XENLA^Q:177-317,H:1-47^97.87%ID^E:6e-23^SubName: Full=MGC131044 protein {ECO:0000313|EMBL:AAI06407.1};^Eukaryota; Metazoa; Chordata; Craniata; Vertebrata; Euteleostomi; Amphibia; Batrachia; Anura; Pipoidea; Pipidae; Xenopodinae; Xenopus; Xenopus	.	.	.	.	.	.	.	.	GO:0005634^cellular_component^nucleus`GO:0043565^molecular_function^sequence-specific DNA binding`GO:0000981^molecular_function^sequence-specific DNA binding RNA polymerase II transcription factor activity`GO:0003714^molecular_function^transcription corepressor activity`GO:0060710^biological_process^chorio-allantoic fusion`GO:0010668^biological_process^ectodermal cell differentiation`GO:0001701^b…	.
TR81|c0_g1	TR81|c0_g1_i1	.	V9LKT1_CALMI^V9LKT1_CALMI^Q:173-421,H:15-97^37.35%ID^E:8e-09^SubName: Full=Uncharacterized protein {ECO:0000313|EMBL:AFP13877.1};^Eukaryota; Metazoa; Chordata; Craniata; Vertebrata; Chondrichthyes; Holocephali; Chimaeriformes; Callorhinchidae; Callorhinchus	.	.	.	.	.	.	.	.	.	.
TR83|c0_g2	TR83|c0_g2_i1	TMM80_BOVIN^TMM80_BOVIN^Q:7-393,H:13-141^57.36%ID^E:6e-24^RecName: Full=Transmembrane protein 80;^Eukaryota; Metazoa; Chordata; Craniata; Vertebrata; Euteleostomi; Mammalia; Eutheria; Laurasiatheria; Cetartiodactyla; Ruminantia; Pecora; Bovidae; Bovinae; Bos	M7B9U0_CHEMY^M7B9U0_CHEMY^Q:10-393,H:1-128^70.31%ID^E:2e-33^SubName: Full=Transmembrane protein 80 {ECO:0000313|EMBL:EMP34731.1};^Eukaryota; Metazoa; Chordata; Craniata; Vertebrata; Euteleostomi; Testudines + Archosauria group; Testudines; Cryptodira; Chelonioidea; Cheloniidae; Chelonia	TR83|c0_g2_i1|m.46	1-411[+]	TMM80_HUMAN^TMM80_HUMAN^Q:3-133,H:38-168^55.73%ID^E:3e-39^RecName: Full=Transmembrane protein 80;^Eukaryota; Metazoa; Chordata; Craniata; Vertebrata; Euteleostomi; Mammalia; Eutheria; Euarchontoglires; Primates; Haplorrhini; Catarrhini; Hominidae; Homo	M7B9U0_CHEMY^M7B9U0_CHEMY^Q:4-131,H:1-128^70.31%ID^E:2e-56^SubName: Full=Transmembrane protein 80 {ECO:0000313|EMBL:EMP34731.1};^Eukaryota; Metazoa; Chordata; Craniata; Vertebrata; Euteleostomi; Testudines + Archosauria group; Testudines; Cryptodira; Chelonioidea; Cheloniidae; Chelonia	PF09799.4^Transmemb_17^Predicted membrane protein^11-115^E:1.4e-28	.	ExpAA=87.72^PredHel=4^Topology=o10-32i44-66o76-98i110-132o	NOG130614^	GO:0016021^cellular_component^integral component of membrane	.
TR94|c0_g1	TR94|c0_g1_i1	.	.	TR94|c0_g1_i1|m.51	2-265[+]	.	.	.	sigP:1^18^0.597^YES	.	.	.	.
TR114|c0_g1	TR114|c0_g1_i1	IMA1_MOUSE^IMA1_MOUSE^Q:1-543,H:327-507^71.27%ID^E:2e-85^RecName: Full=Importin subunit alpha-1;^Eukaryota; Metazoa; Chordata; Craniata; Vertebrata; Euteleostomi; Mammalia; Eutheria; Euarchontoglires; Glires; Rodentia; Sciurognathi; Muroidea; Muridae; Murinae; Mus; Mus`IMA1_MOUSE^IMA1_MOUSE^Q:13-333,H:115-221^36.11%ID^E:3e-13^RecName: Full=Importin subunit alpha-1;^Eukaryota; Metazoa; Chordata; C…	V9KME0_CALMI^V9KME0_CALMI^Q:1-543,H:326-506^86.19%ID^E:3e-105^RecName: Full=Importin subunit alpha {ECO:0000256|PIRNR:PIRNR005673};^Eukaryota; Metazoa; Chordata; Craniata; Vertebrata; Chondrichthyes; Holocephali; Chimaeriformes; Callorhinchidae; Callorhinchus`V9KME0_CALMI^V9KME0_CALMI^Q:13-321,H:114-216^33.65%ID^E:7e-09^RecName: Full=Importin subunit alpha {ECO:0000256|PIRNR:PIRNR005673};^Eukaryo…	TR114|c0_g1_i1|m.55	1-543[+]	IMA1_MOUSE^IMA1_MOUSE^Q:1-181,H:327-507^71.27%ID^E:2e-85^RecName: Full=Importin subunit alpha-1;^Eukaryota; Metazoa; Chordata; Craniata; Vertebrata; Euteleostomi; Mammalia; Eutheria; Euarchontoglires; Glires; Rodentia; Sciurognathi; Muroidea; Muridae; Murinae; Mus; Mus`IMA1_MOUSE^IMA1_MOUSE^Q:5-111,H:115-221^36.11%ID^E:3e-13^RecName: Full=Importin subunit alpha-1;^Eukaryota; Metazoa; Chordata; Cr…	V9KME0_CALMI^V9KME0_CALMI^Q:1-181,H:326-506^86.19%ID^E:2e-105^RecName: Full=Importin subunit alpha {ECO:0000256|PIRNR:PIRNR005673};^Eukaryota; Metazoa; Chordata; Craniata; Vertebrata; Chondrichthyes; Holocephali; Chimaeriformes; Callorhinchidae; Callorhinchus`V9KME0_CALMI^V9KME0_CALMI^Q:5-107,H:114-216^33.65%ID^E:6e-09^RecName: Full=Importin subunit alpha {ECO:0000256|PIRNR:PIRNR005673};^Eukaryot…	PF00514.18^Arm^Armadillo/beta-catenin-like repeat^1-38^E:9.8e-10`PF00514.18^Arm^Armadillo/beta-catenin-like repeat^41-79^E:1.2e-12`PF00514.18^Arm^Armadillo/beta-catenin-like repeat^85-121^E:3.6e-06	.	.	COG5064^importin subunit alpha	GO:0005737^cellular_component^cytoplasm`GO:0005634^cellular_component^nucleus`GO:0008565^molecular_function^protein transporter activity`GO:0006606^biological_process^protein import into nucleus	GO:0005515^molecular_function^protein binding
TR114|c0_g2	TR114|c0_g2_i1	IMA1_MOUSE^IMA1_MOUSE^Q:7-384,H:382-507^74.6%ID^E:1e-58^RecName: Full=Importin subunit alpha-1;^Eukaryota; Metazoa; Chordata; Craniata; Vertebrata; Euteleostomi; Mammalia; Eutheria; Euarchontoglires; Glires; Rodentia; Sciurognathi; Muroidea; Muridae; Murinae; Mus; Mus	V9KME0_CALMI^V9KME0_CALMI^Q:4-384,H:380-506^89.76%ID^E:2e-72^RecName: Full=Importin subunit alpha {ECO:0000256|PIRNR:PIRNR005673};^Eukaryota; Metazoa; Chordata; Craniata; Vertebrata; Chondrichthyes; Holocephali; Chimaeriformes; Callorhinchidae; Callorhinchus	TR114|c0_g2_i1|m.56	1-384[+]	IMA1_MOUSE^IMA1_MOUSE^Q:3-128,H:382-507^74.6%ID^E:9e-59^RecName: Full=Importin subunit alpha-1;^Eukaryota; Metazoa; Chordata; Craniata; Vertebrata; Euteleostomi; Mammalia; Eutheria; Euarchontoglires; Glires; Rodentia; Sciurognathi; Muroidea; Muridae; Murinae; Mus; Mus	V9KME0_CALMI^V9KME0_CALMI^Q:2-128,H:380-506^89.76%ID^E:2e-72^RecName: Full=Importin subunit alpha {ECO:0000256|PIRNR:PIRNR005673};^Eukaryota; Metazoa; Chordata; Craniata; Vertebrata; Chondrichthyes; Holocephali; Chimaeriformes; Callorhinchidae; Callorhinchus	PF00514.18^Arm^Armadillo/beta-catenin-like repeat^2-26^E:4.7e-05`PF00514.18^Arm^Armadillo/beta-catenin-like repeat^32-68^E:1.9e-06	.	.	COG5064^importin subunit alpha	GO:0005737^cellular_component^cytoplasm`GO:0005634^cellular_component^nucleus`GO:0008565^molecular_function^protein transporter activity`GO:0006606^biological_process^protein import into nucleus	GO:0005515^molecular_function^protein binding
TR118|c0_g1	TR118|c0_g1_i1	DYHC2_HUMAN^DYHC2_HUMAN^Q:16-477,H:2732-2889^68.35%ID^E:5e-59^RecName: Full=Cytoplasmic dynein 2 heavy chain 1;^Eukaryota; Metazoa; Chordata; Craniata; Vertebrata; Euteleostomi; Mammalia; Eutheria; Euarchontoglires; Primates; Haplorrhini; Catarrhini; Hominidae; Homo	H2ZUH0_LATCH^H2ZUH0_LATCH^Q:22-477,H:169-323^79.35%ID^E:9e-80^SubName: Full=Uncharacterized protein {ECO:0000313|Ensembl:ENSLACP00000001041};^Eukaryota; Metazoa; Chordata; Craniata; Vertebrata; Euteleostomi; Coelacanthiformes; Coelacanthidae; Latimeria	TR118|c0_g1_i1|m.59	1-477[+]	DYHC2_HUMAN^DYHC2_HUMAN^Q:6-159,H:2732-2889^68.35%ID^E:4e-59^RecName: Full=Cytoplasmic dynein 2 heavy chain 1;^Eukaryota; Metazoa; Chordata; Craniata; Vertebrata; Euteleostomi; Mammalia; Eutheria; Euarchontoglires; Primates; Haplorrhini; Catarrhini; Hominidae; Homo	H2ZUH0_LATCH^H2ZUH0_LATCH^Q:8-159,H:169-323^79.35%ID^E:8e-80^SubName: Full=Uncharacterized protein {ECO:0000313|Ensembl:ENSLACP00000001041};^Eukaryota; Metazoa; Chordata; Craniata; Vertebrata; Euteleostomi; Coelacanthiformes; Coelacanthidae; Latimeria	PF12780.2^AAA_8^P-loop containing dynein motor region D4^6-142^E:8.2e-08	.	.	COG5245^heavy chain	GO:0045177^cellular_component^apical part of cell`GO:0005930^cellular_component^axoneme`GO:0005829^cellular_component^cytosol`GO:0030286^cellular_component^dynein complex`GO:0070062^cellular_component^extracellular vesicular exosome`GO:0005794^cellular_component^Golgi apparatus`GO:0005874^cellular_component^microtubule`GO:0031512^cellular_component^motile primary cilium`GO:0005886^cellular_compon…	.
TR130|c0_g1	TR130|c0_g1_i1	SEM4D_CHICK^SEM4D_CHICK^Q:25-390,H:81-206^46.03%ID^E:1e-33^RecName: Full=Semaphorin-4D;^Eukaryota; Metazoa; Chordata; Craniata; Vertebrata; Euteleostomi; Testudines + Archosauria group; Archosauria; Dinosauria; Saurischia; Theropoda; Coelurosauria; Aves; Neognathae; Galloanserae; Galliformes; Phasianidae; Phasianinae; Gallus	Q6NRA4_XENLA^Q6NRA4_XENLA^Q:19-381,H:310-430^52.07%ID^E:1e-40^SubName: Full=MGC84614 protein {ECO:0000313|EMBL:AAH70859.1};^Eukaryota; Metazoa; Chordata; Craniata; Vertebrata; Euteleostomi; Amphibia; Batrachia; Anura; Pipoidea; Pipidae; Xenopodinae; Xenopus; Xenopus	TR130|c0_g1_i1|m.65	1-390[+]	SEM4D_CHICK^SEM4D_CHICK^Q:9-130,H:81-206^46.03%ID^E:9e-34^RecName: Full=Semaphorin-4D;^Eukaryota; Metazoa; Chordata; Craniata; Vertebrata; Euteleostomi; Testudines + Archosauria group; Archosauria; Dinosauria; Saurischia; Theropoda; Coelurosauria; Aves; Neognathae; Galloanserae; Galliformes; Phasianidae; Phasianinae; Gallus	Q6NRA4_XENLA^Q6NRA4_XENLA^Q:7-127,H:310-430^52.07%ID^E:1e-40^SubName: Full=MGC84614 protein {ECO:0000313|EMBL:AAH70859.1};^Eukaryota; Metazoa; Chordata; Craniata; Vertebrata; Euteleostomi; Amphibia; Batrachia; Anura; Pipoidea; Pipidae; Xenopodinae; Xenopus; Xenopus	PF01403.14^Sema^Sema domain^3-130^E:4.3e-31	.	.	.	GO:0005886^cellular_component^plasma membrane`GO:0004872^molecular_function^receptor activity`GO:0030154^biological_process^cell differentiation`GO:0007399^biological_process^nervous system development	GO:0005515^molecular_function^protein binding
TR138|c0_g2	TR138|c0_g2_i1	SEP15_HUMAN^SEP15_HUMAN^Q:504-394,H:126-162^94.59%ID^E:1e-14^RecName: Full=15 kDa selenoprotein;^Eukaryota; Metazoa; Chordata; Craniata; Vertebrata; Euteleostomi; Mammalia; Eutheria; Euarchontoglires; Primates; Haplorrhini; Catarrhini; Hominidae; Homo	G1KWF0_ANOCA^G1KWF0_ANOCA^Q:504-394,H:37-73^97.3%ID^E:1e-13^SubName: Full=Uncharacterized protein {ECO:0000313|Ensembl:ENSACAP00000019277};^Eukaryota; Metazoa; Chordata; Craniata; Vertebrata; Euteleostomi; Lepidosauria; Squamata; Bifurcata; Unidentata; Episquamata; Toxicofera; Iguania; Iguanidae; Polychrotinae; Anolis	.	.	.	.	.	.	.	.	GO:0005788^cellular_component^endoplasmic reticulum lumen`GO:0070062^cellular_component^extracellular vesicular exosome`GO:0008430^molecular_function^selenium binding`GO:0051084^biological_process^'de novo' posttranslational protein folding	.
TR140|c0_g1	TR140|c0_g1_i1	LRP2_HUMAN^LRP2_HUMAN^Q:2-400,H:3131-3263^73.68%ID^E:4e-62^RecName: Full=Low-density lipoprotein receptor-related protein 2;^Eukaryota; Metazoa; Chordata; Craniata; Vertebrata; Euteleostomi; Mammalia; Eutheria; Euarchontoglires; Primates; Haplorrhini; Catarrhini; Hominidae; Homo`LRP2_HUMAN^LRP2_HUMAN^Q:14-394,H:1373-1500^36.92%ID^E:8e-18^RecName: Full=Low-density lipoprotein receptor-related prot…	A0A087V8B0_BALRE^A0A087V8B0_BALRE^Q:2-400,H:1331-1463^79.7%ID^E:6e-68^SubName: Full=Low-density lipoprotein receptor-related protein 2 {ECO:0000313|EMBL:KFO08852.1};^Eukaryota; Metazoa; Chordata; Craniata; Vertebrata; Euteleostomi; Testudines + Archosauria group; Archosauria; Dinosauria; Saurischia; Theropoda; Coelurosauria; Aves; Neognathae; Gruiformes; Gruidae; Balearica`A0A087V8B0_BALRE^A0A087…	TR140|c0_g1_i1|m.70	2-400[+]	LRP2_HUMAN^LRP2_HUMAN^Q:1-133,H:3131-3263^73.68%ID^E:4e-62^RecName: Full=Low-density lipoprotein receptor-related protein 2;^Eukaryota; Metazoa; Chordata; Craniata; Vertebrata; Euteleostomi; Mammalia; Eutheria; Euarchontoglires; Primates; Haplorrhini; Catarrhini; Hominidae; Homo`LRP2_HUMAN^LRP2_HUMAN^Q:5-131,H:1373-1500^36.92%ID^E:7e-18^RecName: Full=Low-density lipoprotein receptor-related prote…	A0A087V8B0_BALRE^A0A087V8B0_BALRE^Q:1-133,H:1331-1463^79.7%ID^E:5e-68^SubName: Full=Low-density lipoprotein receptor-related protein 2 {ECO:0000313|EMBL:KFO08852.1};^Eukaryota; Metazoa; Chordata; Craniata; Vertebrata; Euteleostomi; Testudines + Archosauria group; Archosauria; Dinosauria; Saurischia; Theropoda; Coelurosauria; Aves; Neognathae; Gruiformes; Gruidae; Balearica`A0A087V8B0_BALRE^A0A087…	PF12662.2^cEGF^Complement Clr-like EGF-like^2-25^E:6.6e-10`PF07645.10^EGF_CA^Calcium-binding EGF domain^22-61^E:8.2e-09	.	.	.	GO:0016324^cellular_component^apical plasma membrane`GO:0031526^cellular_component^brush border membrane`GO:0005905^cellular_component^coated pit`GO:0030139^cellular_component^endocytic vesicle`GO:0005783^cellular_component^endoplasmic reticulum`GO:0005768^cellular_component^endosome`GO:0070062^cellular_component^extracellular vesicular exosome`GO:0005794^cellular_component^Golgi apparatus`GO:001…	GO:0005509^molecular_function^calcium ion binding
TR157|c0_g1	TR157|c0_g1_i1	XPO6_MOUSE^XPO6_MOUSE^Q:92-520,H:982-1124^88.81%ID^E:2e-84^RecName: Full=Exportin-6;^Eukaryota; Metazoa; Chordata; Craniata; Vertebrata; Euteleostomi; Mammalia; Eutheria; Euarchontoglires; Glires; Rodentia; Sciurognathi; Muroidea; Muridae; Murinae; Mus; Mus	F6VAC3_ORNAN^F6VAC3_ORNAN^Q:8-520,H:427-590^78.36%ID^E:2e-87^SubName: Full=Uncharacterized protein {ECO:0000313|Ensembl:ENSOANP00000017318};^Eukaryota; Metazoa; Chordata; Craniata; Vertebrata; Euteleostomi; Mammalia; Monotremata; Ornithorhynchidae; Ornithorhynchus	TR157|c0_g1_i1|m.73	212-526[+]	XPO6_HUMAN^XPO6_HUMAN^Q:1-104,H:1022-1125^87.5%ID^E:2e-59^RecName: Full=Exportin-6;^Eukaryota; Metazoa; Chordata; Craniata; Vertebrata; Euteleostomi; Mammalia; Eutheria; Euarchontoglires; Primates; Haplorrhini; Catarrhini; Hominidae; Homo	F6VAC3_ORNAN^F6VAC3_ORNAN^Q:1-104,H:488-591^88.46%ID^E:7e-60^SubName: Full=Uncharacterized protein {ECO:0000313|Ensembl:ENSOANP00000017318};^Eukaryota; Metazoa; Chordata; Craniata; Vertebrata; Euteleostomi; Mammalia; Monotremata; Ornithorhynchidae; Ornithorhynchus	.	.	.	.	GO:0005737^cellular_component^cytoplasm`GO:0005730^cellular_component^nucleolus`GO:0005634^cellular_component^nucleus`GO:0005886^cellular_component^plasma membrane`GO:0008565^molecular_function^protein transporter activity`GO:0006611^biological_process^protein export from nucleus	.
TR157|c0_g2	TR157|c0_g2_i1	XPO6_MOUSE^XPO6_MOUSE^Q:8-739,H:881-1124^85.66%ID^E:4e-148^RecName: Full=Exportin-6;^Eukaryota; Metazoa; Chordata; Craniata; Vertebrata; Euteleostomi; Mammalia; Eutheria; Euarchontoglires; Glires; Rodentia; Sciurognathi; Muroidea; Muridae; Murinae; Mus; Mus	F6VAC3_ORNAN^F6VAC3_ORNAN^Q:8-739,H:347-590^86.89%ID^E:5e-155^SubName: Full=Uncharacterized protein {ECO:0000313|Ensembl:ENSOANP00000017318};^Eukaryota; Metazoa; Chordata; Craniata; Vertebrata; Euteleostomi; Mammalia; Monotremata; Ornithorhynchidae; Ornithorhynchus	TR157|c0_g2_i1|m.75	2-745[+]	XPO6_MOUSE^XPO6_MOUSE^Q:3-247,H:881-1125^85.71%ID^E:5e-149^RecName: Full=Exportin-6;^Eukaryota; Metazoa; Chordata; Craniata; Vertebrata; Euteleostomi; Mammalia; Eutheria; Euarchontoglires; Glires; Rodentia; Sciurognathi; Muroidea; Muridae; Murinae; Mus; Mus	F6VAC3_ORNAN^F6VAC3_ORNAN^Q:3-247,H:347-591^86.94%ID^E:1e-155^SubName: Full=Uncharacterized protein {ECO:0000313|Ensembl:ENSOANP00000017318};^Eukaryota; Metazoa; Chordata; Craniata; Vertebrata; Euteleostomi; Mammalia; Monotremata; Ornithorhynchidae; Ornithorhynchus	.	.	.	.	GO:0005737^cellular_component^cytoplasm`GO:0005730^cellular_component^nucleolus`GO:0005886^cellular_component^plasma membrane`GO:0008565^molecular_function^protein transporter activity`GO:0006611^biological_process^protein export from nucleus	.
TR182|c0_g1	TR182|c0_g1_i1	CCD51_HUMAN^CCD51_HUMAN^Q:2-115,H:374-411^50%ID^E:3e-06^RecName: Full=Coiled-coil domain-containing protein 51;^Eukaryota; Metazoa; Chordata; Craniata; Vertebrata; Euteleostomi; Mammalia; Eutheria; Euarchontoglires; Primates; Haplorrhini; Catarrhini; Hominidae; Homo	V9KUD8_CALMI^V9KUD8_CALMI^Q:5-115,H:398-434^75.68%ID^E:2e-09^SubName: Full=Coiled-coil domain-containing protein 51 {ECO:0000313|EMBL:AFP02183.1};^Eukaryota; Metazoa; Chordata; Craniata; Vertebrata; Chondrichthyes; Holocephali; Chimaeriformes; Callorhinchidae; Callorhinchus	.	.	.	.	.	.	.	.	GO:0016021^cellular_component^integral component of membrane`GO:0005739^cellular_component^mitochondrion`GO:0005634^cellular_component^nucleus	.
TR184|c0_g1	TR184|c0_g1_i1	PSD1_MOUSE^PSD1_MOUSE^Q:206-292,H:278-306^72.41%ID^E:3e-06^RecName: Full=PH and SEC7 domain-containing protein 1;^Eukaryota; Metazoa; Chordata; Craniata; Vertebrata; Euteleostomi; Mammalia; Eutheria; Euarchontoglires; Glires; Rodentia; Sciurognathi; Muroidea; Muridae; Murinae; Mus; Mus	M4ANK8_XIPMA^M4ANK8_XIPMA^Q:164-286,H:50-90^63.41%ID^E:5e-07^SubName: Full=Uncharacterized protein {ECO:0000313|Ensembl:ENSXMAP00000016053};^Eukaryota; Metazoa; Chordata; Craniata; Vertebrata; Euteleostomi; Actinopterygii; Neopterygii; Teleostei; Neoteleostei; Acanthomorphata; Ovalentaria; Atherinomorphae; Cyprinodontiformes; Poeciliidae; Poeciliinae; Xiphophorus	TR184|c0_g1_i1|m.80	2-307[+]	PSD1_MOUSE^PSD1_MOUSE^Q:69-97,H:278-306^72.41%ID^E:2e-06^RecName: Full=PH and SEC7 domain-containing protein 1;^Eukaryota; Metazoa; Chordata; Craniata; Vertebrata; Euteleostomi; Mammalia; Eutheria; Euarchontoglires; Glires; Rodentia; Sciurognathi; Muroidea; Muridae; Murinae; Mus; Mus	M4ANK8_XIPMA^M4ANK8_XIPMA^Q:55-95,H:50-90^63.41%ID^E:5e-07^SubName: Full=Uncharacterized protein {ECO:0000313|Ensembl:ENSXMAP00000016053};^Eukaryota; Metazoa; Chordata; Craniata; Vertebrata; Euteleostomi; Actinopterygii; Neopterygii; Teleostei; Neoteleostei; Acanthomorphata; Ovalentaria; Atherinomorphae; Cyprinodontiformes; Poeciliidae; Poeciliinae; Xiphophorus	.	.	.	COG5307^and SEC7 domain	GO:0030054^cellular_component^cell junction`GO:0016021^cellular_component^integral component of membrane`GO:0005886^cellular_component^plasma membrane`GO:0001726^cellular_component^ruffle`GO:0005086^molecular_function^ARF guanyl-nucleotide exchange factor activity`GO:0005543^molecular_function^phospholipid binding`GO:0030182^biological_process^neuron differentiation`GO:0043547^biological_process^…	.
TR184|c0_g2	TR184|c0_g2_i1	PSD1_MOUSE^PSD1_MOUSE^Q:206-292,H:278-306^72.41%ID^E:3e-06^RecName: Full=PH and SEC7 domain-containing protein 1;^Eukaryota; Metazoa; Chordata; Craniata; Vertebrata; Euteleostomi; Mammalia; Eutheria; Euarchontoglires; Glires; Rodentia; Sciurognathi; Muroidea; Muridae; Murinae; Mus; Mus	M4ANK8_XIPMA^M4ANK8_XIPMA^Q:164-286,H:50-90^63.41%ID^E:5e-07^SubName: Full=Uncharacterized protein {ECO:0000313|Ensembl:ENSXMAP00000016053};^Eukaryota; Metazoa; Chordata; Craniata; Vertebrata; Euteleostomi; Actinopterygii; Neopterygii; Teleostei; Neoteleostei; Acanthomorphata; Ovalentaria; Atherinomorphae; Cyprinodontiformes; Poeciliidae; Poeciliinae; Xiphophorus	TR184|c0_g2_i1|m.81	2-307[+]	PSD1_MOUSE^PSD1_MOUSE^Q:69-97,H:278-306^72.41%ID^E:2e-06^RecName: Full=PH and SEC7 domain-containing protein 1;^Eukaryota; Metazoa; Chordata; Craniata; Vertebrata; Euteleostomi; Mammalia; Eutheria; Euarchontoglires; Glires; Rodentia; Sciurognathi; Muroidea; Muridae; Murinae; Mus; Mus	M4ANK8_XIPMA^M4ANK8_XIPMA^Q:55-95,H:50-90^63.41%ID^E:5e-07^SubName: Full=Uncharacterized protein {ECO:0000313|Ensembl:ENSXMAP00000016053};^Eukaryota; Metazoa; Chordata; Craniata; Vertebrata; Euteleostomi; Actinopterygii; Neopterygii; Teleostei; Neoteleostei; Acanthomorphata; Ovalentaria; Atherinomorphae; Cyprinodontiformes; Poeciliidae; Poeciliinae; Xiphophorus	.	.	.	COG5307^and SEC7 domain	GO:0030054^cellular_component^cell junction`GO:0016021^cellular_component^integral component of membrane`GO:0005886^cellular_component^plasma membrane`GO:0001726^cellular_component^ruffle`GO:0005086^molecular_function^ARF guanyl-nucleotide exchange factor activity`GO:0005543^molecular_function^phospholipid binding`GO:0030182^biological_process^neuron differentiation`GO:0043547^biological_process^…	.
TR196|c0_g1	TR196|c0_g1_i1	UBIQ_AVESA^UBIQ_AVESA^Q:101-340,H:2-72^37.5%ID^E:2e-06^RecName: Full=Ubiquitin;^Eukaryota; Viridiplantae; Streptophyta; Embryophyta; Tracheophyta; Spermatophyta; Magnoliophyta; Liliopsida; Poales; Poaceae; BEP clade; Pooideae; Poeae; Aveninae; Avena	K4G5U3_CALMI^K4G5U3_CALMI^Q:95-370,H:4-95^40.22%ID^E:1e-16^SubName: Full=Ubiquitin-like protein {ECO:0000313|EMBL:AFM87869.1};^Eukaryota; Metazoa; Chordata; Craniata; Vertebrata; Chondrichthyes; Holocephali; Chimaeriformes; Callorhinchidae; Callorhinchus	.	.	.	.	.	.	.	.	GO:0005737^cellular_component^cytoplasm`GO:0005634^cellular_component^nucleus	.
TR235|c0_g1	TR235|c0_g1_i1	PLS1_MOUSE^PLS1_MOUSE^Q:1-258,H:243-328^62.79%ID^E:1e-33^RecName: Full=Phospholipid scramblase 1;^Eukaryota; Metazoa; Chordata; Craniata; Vertebrata; Euteleostomi; Mammalia; Eutheria; Euarchontoglires; Glires; Rodentia; Sciurognathi; Muroidea; Muridae; Murinae; Mus; Mus	V9KRJ5_CALMI^V9KRJ5_CALMI^Q:1-261,H:225-309^74.71%ID^E:4e-38^SubName: Full=Phospholipid scramblase 1 {ECO:0000313|EMBL:AFP00971.1};^Eukaryota; Metazoa; Chordata; Craniata; Vertebrata; Chondrichthyes; Holocephali; Chimaeriformes; Callorhinchidae; Callorhinchus	TR235|c0_g1_i1|m.92	1-267[+]	PLS1_MOUSE^PLS1_MOUSE^Q:1-86,H:243-328^62.79%ID^E:3e-36^RecName: Full=Phospholipid scramblase 1;^Eukaryota; Metazoa; Chordata; Craniata; Vertebrata; Euteleostomi; Mammalia; Eutheria; Euarchontoglires; Glires; Rodentia; Sciurognathi; Muroidea; Muridae; Murinae; Mus; Mus	V9KRJ5_CALMI^V9KRJ5_CALMI^Q:1-87,H:225-309^74.71%ID^E:3e-41^SubName: Full=Phospholipid scramblase 1 {ECO:0000313|EMBL:AFP00971.1};^Eukaryota; Metazoa; Chordata; Craniata; Vertebrata; Chondrichthyes; Holocephali; Chimaeriformes; Callorhinchidae; Callorhinchus	PF03803.10^Scramblase^Scramblase^1-74^E:2e-28	.	.	NOG119855^phospholipase carboxylesterase	GO:0005829^cellular_component^cytosol`GO:0031012^cellular_component^extracellular matrix`GO:0005794^cellular_component^Golgi apparatus`GO:0005887^cellular_component^integral component of plasma membrane`GO:0045121^cellular_component^membrane raft`GO:0005730^cellular_component^nucleolus`GO:0005634^cellular_component^nucleus`GO:0005886^cellular_component^plasma membrane`GO:0005509^molecular_functio…	.
TR247|c0_g1	TR247|c0_g1_i1	.	V9K8A7_CALMI^V9K8A7_CALMI^Q:324-416,H:1-31^64.52%ID^E:9e-07^SubName: Full=Putative phospholipid-transporting ATPase IG {ECO:0000313|EMBL:AFO94075.1};^Eukaryota; Metazoa; Chordata; Craniata; Vertebrata; Chondrichthyes; Holocephali; Chimaeriformes; Callorhinchidae; Callorhinchus	TR247|c0_g1_i1|m.95	2-292[+]	.	.	.	.	.	.	.	.
TR247|c0_g2	TR247|c0_g2_i1	.	V9K8A7_CALMI^V9K8A7_CALMI^Q:323-415,H:1-31^64.52%ID^E:9e-07^SubName: Full=Putative phospholipid-transporting ATPase IG {ECO:0000313|EMBL:AFO94075.1};^Eukaryota; Metazoa; Chordata; Craniata; Vertebrata; Chondrichthyes; Holocephali; Chimaeriformes; Callorhinchidae; Callorhinchus	.	.	.	.	.	.	.	.	.	.
TR251|c0_g2	TR251|c0_g2_i1	STK26_HUMAN^STK26_HUMAN^Q:1-447,H:195-341^83.89%ID^E:3e-74^RecName: Full=Serine/threonine-protein kinase 26 {ECO:0000305};^Eukaryota; Metazoa; Chordata; Craniata; Vertebrata; Euteleostomi; Mammalia; Eutheria; Euarchontoglires; Primates; Haplorrhini; Catarrhini; Hominidae; Homo	V9KNP6_CALMI^V9KNP6_CALMI^Q:1-447,H:195-342^82.55%ID^E:1e-74^SubName: Full=Serine/threonine-protein kinase MST4 {ECO:0000313|EMBL:AFO99805.1};^Eukaryota; Metazoa; Chordata; Craniata; Vertebrata; Chondrichthyes; Holocephali; Chimaeriformes; Callorhinchidae; Callorhinchus	TR251|c0_g2_i1|m.97	1-447[+]	STK26_HUMAN^STK26_HUMAN^Q:1-149,H:195-341^83.89%ID^E:1e-75^RecName: Full=Serine/threonine-protein kinase 26 {ECO:0000305};^Eukaryota; Metazoa; Chordata; Craniata; Vertebrata; Euteleostomi; Mammalia; Eutheria; Euarchontoglires; Primates; Haplorrhini; Catarrhini; Hominidae; Homo	V8PC58_OPHHA^V8PC58_OPHHA^Q:1-149,H:169-315^84.56%ID^E:3e-78^SubName: Full=Serine/threonine-protein kinase MST4 {ECO:0000313|EMBL:ETE71935.1};^Eukaryota; Metazoa; Chordata; Craniata; Vertebrata; Euteleostomi; Lepidosauria; Squamata; Bifurcata; Unidentata; Episquamata; Toxicofera; Serpentes; Colubroidea; Elapidae; Elapinae; Ophiophagus	PF00069.20^Pkinase^Protein kinase domain^2-80^E:9e-13`PF07714.12^Pkinase_Tyr^Protein tyrosine kinase^2-76^E:1.8e-09	.	.	COG0515^Serine Threonine protein kinase	GO:0005813^cellular_component^centrosome`GO:0005737^cellular_component^cytoplasm`GO:0005829^cellular_component^cytosol`GO:0070062^cellular_component^extracellular vesicular exosome`GO:0005794^cellular_component^Golgi apparatus`GO:0000139^cellular_component^Golgi membrane`GO:0005634^cellular_component^nucleus`GO:0005524^molecular_function^ATP binding`GO:0042802^molecular_function^identical protein…	GO:0004672^molecular_function^protein kinase activity`GO:0005524^molecular_function^ATP binding`GO:0006468^biological_process^protein phosphorylation
TR264|c0_g1	TR264|c0_g1_i1	SRK3_SPOLA^SRK3_SPOLA^Q:1-420,H:192-331^50%ID^E:2e-47^RecName: Full=Tyrosine-protein kinase SRK3;^Eukaryota; Metazoa; Porifera; Demospongiae; Haplosclerida; Spongillidae; Spongilla	Q6E5A9_SUBDO^Q6E5A9_SUBDO^Q:1-396,H:360-491^55.3%ID^E:9e-47^SubName: Full=Src tyrosine kinase 2 {ECO:0000313|EMBL:AAT67597.1};^Eukaryota; Metazoa; Porifera; Demospongiae; Hadromerida; Suberitidae; Suberites	TR264|c0_g1_i1|m.105	1-414[+]	SRK1_SPOLA^SRK1_SPOLA^Q:1-128,H:365-492^54.69%ID^E:3e-48^RecName: Full=Tyrosine-protein kinase isoform SRK1;^Eukaryota; Metazoa; Porifera; Demospongiae; Haplosclerida; Spongillidae; Spongilla	Q6E5A9_SUBDO^Q6E5A9_SUBDO^Q:1-132,H:360-491^55.3%ID^E:7e-47^SubName: Full=Src tyrosine kinase 2 {ECO:0000313|EMBL:AAT67597.1};^Eukaryota; Metazoa; Porifera; Demospongiae; Hadromerida; Suberitidae; Suberites	PF07714.12^Pkinase_Tyr^Protein tyrosine kinase^1-124^E:9.3e-43`PF00069.20^Pkinase^Protein kinase domain^1-121^E:2.3e-16	.	.	.	GO:0005737^cellular_component^cytoplasm`GO:0005524^molecular_function^ATP binding`GO:0004715^molecular_function^non-membrane spanning protein tyrosine kinase activity	GO:0004672^molecular_function^protein kinase activity`GO:0006468^biological_process^protein phosphorylation`GO:0005524^molecular_function^ATP binding
TR264|c0_g2	TR264|c0_g2_i1	SRK3_SPOLA^SRK3_SPOLA^Q:1-393,H:192-322^51.91%ID^E:2e-47^RecName: Full=Tyrosine-protein kinase SRK3;^Eukaryota; Metazoa; Porifera; Demospongiae; Haplosclerida; Spongillidae; Spongilla	Q6E5A9_SUBDO^Q6E5A9_SUBDO^Q:1-396,H:360-491^55.3%ID^E:9e-47^SubName: Full=Src tyrosine kinase 2 {ECO:0000313|EMBL:AAT67597.1};^Eukaryota; Metazoa; Porifera; Demospongiae; Hadromerida; Suberitidae; Suberites	TR264|c0_g2_i1|m.106	1-414[+]	SRK1_SPOLA^SRK1_SPOLA^Q:1-128,H:365-492^54.69%ID^E:3e-48^RecName: Full=Tyrosine-protein kinase isoform SRK1;^Eukaryota; Metazoa; Porifera; Demospongiae; Haplosclerida; Spongillidae; Spongilla	Q6E5A9_SUBDO^Q6E5A9_SUBDO^Q:1-132,H:360-491^55.3%ID^E:7e-47^SubName: Full=Src tyrosine kinase 2 {ECO:0000313|EMBL:AAT67597.1};^Eukaryota; Metazoa; Porifera; Demospongiae; Hadromerida; Suberitidae; Suberites	PF07714.12^Pkinase_Tyr^Protein tyrosine kinase^1-124^E:9.3e-43`PF00069.20^Pkinase^Protein kinase domain^1-121^E:2.3e-16	.	.	.	GO:0005737^cellular_component^cytoplasm`GO:0005524^molecular_function^ATP binding`GO:0004715^molecular_function^non-membrane spanning protein tyrosine kinase activity	GO:0004672^molecular_function^protein kinase activity`GO:0006468^biological_process^protein phosphorylation`GO:0005524^molecular_function^ATP binding
TR265|c0_g1	TR265|c0_g1_i1	CPNE3_MOUSE^CPNE3_MOUSE^Q:117-476,H:3-122^74.17%ID^E:1e-55^RecName: Full=Copine-3;^Eukaryota; Metazoa; Chordata; Craniata; Vertebrata; Euteleostomi; Mammalia; Eutheria; Euarchontoglires; Glires; Rodentia; Sciurognathi; Muroidea; Muridae; Murinae; Mus; Mus	K4FTH5_CALMI^K4FTH5_CALMI^Q:114-476,H:1-121^84.3%ID^E:5e-64^SubName: Full=Copine III {ECO:0000313|EMBL:AFK11458.1};^Eukaryota; Metazoa; Chordata; Craniata; Vertebrata; Chondrichthyes; Holocephali; Chimaeriformes; Callorhinchidae; Callorhinchus	TR265|c0_g1_i1|m.107	3-476[+]	CPNE3_MOUSE^CPNE3_MOUSE^Q:39-158,H:3-122^74.17%ID^E:1e-55^RecName: Full=Copine-3;^Eukaryota; Metazoa; Chordata; Craniata; Vertebrata; Euteleostomi; Mammalia; Eutheria; Euarchontoglires; Glires; Rodentia; Sciurognathi; Muroidea; Muridae; Murinae; Mus; Mus	K4FTH5_CALMI^K4FTH5_CALMI^Q:38-158,H:1-121^84.3%ID^E:4e-64^SubName: Full=Copine III {ECO:0000313|EMBL:AFK11458.1};^Eukaryota; Metazoa; Chordata; Craniata; Vertebrata; Chondrichthyes; Holocephali; Chimaeriformes; Callorhinchidae; Callorhinchus	PF00168.25^C2^C2 domain^49-134^E:2.3e-11	.	.	.	GO:0005829^cellular_component^cytosol`GO:0070062^cellular_component^extracellular vesicular exosome`GO:0044822^molecular_function^poly(A) RNA binding`GO:0004674^molecular_function^protein serine/threonine kinase activity	GO:0005515^molecular_function^protein binding
TR279|c0_g1	TR279|c0_g1_i1	DMXL2_HUMAN^DMXL2_HUMAN^Q:1-1365,H:1021-1473^71.12%ID^E:0^RecName: Full=DmX-like protein 2;^Eukaryota; Metazoa; Chordata; Craniata; Vertebrata; Euteleostomi; Mammalia; Eutheria; Euarchontoglires; Primates; Haplorrhini; Catarrhini; Hominidae; Homo	A0A093QXC1_PHACA^A0A093QXC1_PHACA^Q:1-1365,H:140-591^72.81%ID^E:0^SubName: Full=DmX-like 2 {ECO:0000313|EMBL:KFW93161.1};^Eukaryota; Metazoa; Chordata; Craniata; Vertebrata; Euteleostomi; Testudines + Archosauria group; Archosauria; Dinosauria; Saurischia; Theropoda; Coelurosauria; Aves; Neognathae; Pelecaniformes; Phalacrocoracidae; Phalacrocorax	TR279|c0_g1_i1|m.111	1-1374[+]	DMXL2_HUMAN^DMXL2_HUMAN^Q:1-455,H:1021-1473^71.12%ID^E:0^RecName: Full=DmX-like protein 2;^Eukaryota; Metazoa; Chordata; Craniata; Vertebrata; Euteleostomi; Mammalia; Eutheria; Euarchontoglires; Primates; Haplorrhini; Catarrhini; Hominidae; Homo	A0A093QXC1_PHACA^A0A093QXC1_PHACA^Q:1-455,H:140-591^72.81%ID^E:0^SubName: Full=DmX-like 2 {ECO:0000313|EMBL:KFW93161.1};^Eukaryota; Metazoa; Chordata; Craniata; Vertebrata; Euteleostomi; Testudines + Archosauria group; Archosauria; Dinosauria; Saurischia; Theropoda; Coelurosauria; Aves; Neognathae; Pelecaniformes; Phalacrocoracidae; Phalacrocorax	.	.	.	COG2319^repeat-containing protein	GO:0030054^cellular_component^cell junction`GO:0005615^cellular_component^extracellular space`GO:0008021^cellular_component^synaptic vesicle`GO:0030672^cellular_component^synaptic vesicle membrane`GO:0017137^molecular_function^Rab GTPase binding	.
TR279|c0_g2	TR279|c0_g2_i1	DMXL2_HUMAN^DMXL2_HUMAN^Q:1-1326,H:1021-1460^71.62%ID^E:0^RecName: Full=DmX-like protein 2;^Eukaryota; Metazoa; Chordata; Craniata; Vertebrata; Euteleostomi; Mammalia; Eutheria; Euarchontoglires; Primates; Haplorrhini; Catarrhini; Hominidae; Homo	A0A093QXC1_PHACA^A0A093QXC1_PHACA^Q:1-1335,H:140-581^72.65%ID^E:0^SubName: Full=DmX-like 2 {ECO:0000313|EMBL:KFW93161.1};^Eukaryota; Metazoa; Chordata; Craniata; Vertebrata; Euteleostomi; Testudines + Archosauria group; Archosauria; Dinosauria; Saurischia; Theropoda; Coelurosauria; Aves; Neognathae; Pelecaniformes; Phalacrocoracidae; Phalacrocorax	TR279|c0_g2_i1|m.113	1-1338[+]	DMXL2_HUMAN^DMXL2_HUMAN^Q:1-442,H:1021-1460^71.62%ID^E:0^RecName: Full=DmX-like protein 2;^Eukaryota; Metazoa; Chordata; Craniata; Vertebrata; Euteleostomi; Mammalia; Eutheria; Euarchontoglires; Primates; Haplorrhini; Catarrhini; Hominidae; Homo	A0A093QXC1_PHACA^A0A093QXC1_PHACA^Q:1-445,H:140-581^72.65%ID^E:0^SubName: Full=DmX-like 2 {ECO:0000313|EMBL:KFW93161.1};^Eukaryota; Metazoa; Chordata; Craniata; Vertebrata; Euteleostomi; Testudines + Archosauria group; Archosauria; Dinosauria; Saurischia; Theropoda; Coelurosauria; Aves; Neognathae; Pelecaniformes; Phalacrocoracidae; Phalacrocorax	.	.	.	COG2319^repeat-containing protein	GO:0030054^cellular_component^cell junction`GO:0005615^cellular_component^extracellular space`GO:0008021^cellular_component^synaptic vesicle`GO:0030672^cellular_component^synaptic vesicle membrane`GO:0017137^molecular_function^Rab GTPase binding	.
TR299|c0_g1	TR299|c0_g1_i1	NDUA1_HUMAN^NDUA1_HUMAN^Q:75-284,H:1-70^70%ID^E:2e-30^RecName: Full=NADH dehydrogenase [ubiquinone] 1 alpha subcomplex subunit 1;^Eukaryota; Metazoa; Chordata; Craniata; Vertebrata; Euteleostomi; Mammalia; Eutheria; Euarchontoglires; Primates; Haplorrhini; Catarrhini; Hominidae; Homo	A9JSD3_XENTR^A9JSD3_XENTR^Q:75-284,H:1-70^77.14%ID^E:8e-33^SubName: Full=LOC100135137 protein {ECO:0000313|EMBL:AAI56011.1};^Eukaryota; Metazoa; Chordata; Craniata; Vertebrata; Euteleostomi; Amphibia; Batrachia; Anura; Pipoidea; Pipidae; Xenopodinae; Xenopus; Silurana	.	.	.	.	.	.	.	NOG79354^	GO:0016021^cellular_component^integral component of membrane`GO:0005743^cellular_component^mitochondrial inner membrane`GO:0031966^cellular_component^mitochondrial membrane`GO:0005747^cellular_component^mitochondrial respiratory chain complex I`GO:0005739^cellular_component^mitochondrion`GO:0008137^molecular_function^NADH dehydrogenase (ubiquinone) activity`GO:0044237^biological_process^cellular …	.
TR305|c0_g1	TR305|c0_g1_i1	.	W5N2T2_LEPOC^W5N2T2_LEPOC^Q:49-156,H:410-445^61.11%ID^E:4e-06^SubName: Full=Uncharacterized protein {ECO:0000313|Ensembl:ENSLOCP00000014941};^Eukaryota; Metazoa; Chordata; Craniata; Vertebrata; Euteleostomi; Actinopterygii; Neopterygii; Holostei; Semionotiformes; Lepisosteidae; Lepisosteus	.	.	.	.	.	.	.	.	.	.
TR316|c0_g1	TR316|c0_g1_i1	SSRG_HUMAN^SSRG_HUMAN^Q:76-630,H:1-185^95.14%ID^E:8e-126^RecName: Full=Translocon-associated protein subunit gamma;^Eukaryota; Metazoa; Chordata; Craniata; Vertebrata; Euteleostomi; Mammalia; Eutheria; Euarchontoglires; Primates; Haplorrhini; Catarrhini; Hominidae; Homo	H0V6J9_CAVPO^H0V6J9_CAVPO^Q:76-630,H:1-185^94.05%ID^E:1e-123^SubName: Full=Uncharacterized protein {ECO:0000313|Ensembl:ENSCPOP00000005320};^Eukaryota; Metazoa; Chordata; Craniata; Vertebrata; Euteleostomi; Mammalia; Eutheria; Euarchontoglires; Glires; Rodentia; Hystricognathi; Caviidae; Cavia	TR316|c0_g1_i1|m.131	76-633[+]	SSRG_HUMAN^SSRG_HUMAN^Q:1-185,H:1-185^95.14%ID^E:9e-128^RecName: Full=Translocon-associated protein subunit gamma;^Eukaryota; Metazoa; Chordata; Craniata; Vertebrata; Euteleostomi; Mammalia; Eutheria; Euarchontoglires; Primates; Haplorrhini; Catarrhini; Hominidae; Homo	H0V6J9_CAVPO^H0V6J9_CAVPO^Q:1-185,H:1-185^94.05%ID^E:2e-125^SubName: Full=Uncharacterized protein {ECO:0000313|Ensembl:ENSCPOP00000005320};^Eukaryota; Metazoa; Chordata; Craniata; Vertebrata; Euteleostomi; Mammalia; Eutheria; Euarchontoglires; Glires; Rodentia; Hystricognathi; Caviidae; Cavia	PF07074.7^TRAP-gamma^Translocon-associated protein, gamma subunit (TRAP-gamma)^12-183^E:1.3e-90	.	ExpAA=84.34^PredHel=4^Topology=i29-51o55-77i138-157o162-184i	.	GO:0030176^cellular_component^integral component of endoplasmic reticulum membrane`GO:0005784^cellular_component^Sec61 translocon complex`GO:0044267^biological_process^cellular protein metabolic process`GO:0010467^biological_process^gene expression`GO:0006614^biological_process^SRP-dependent cotranslational protein targeting to membrane`GO:0006412^biological_process^translation	GO:0006613^biological_process^cotranslational protein targeting to membrane`GO:0005784^cellular_component^Sec61 translocon complex`GO:0030176^cellular_component^integral component of endoplasmic reticulum membrane
TR317|c0_g1	TR317|c0_g1_i1	LAP4A_CHICK^LAP4A_CHICK^Q:92-736,H:1-215^80%ID^E:5e-107^RecName: Full=Lysosomal-associated transmembrane protein 4A;^Eukaryota; Metazoa; Chordata; Craniata; Vertebrata; Euteleostomi; Testudines + Archosauria group; Archosauria; Dinosauria; Saurischia; Theropoda; Coelurosauria; Aves; Neognathae; Galloanserae; Galliformes; Phasianidae; Phasianinae; Gallus	K4G039_CALMI^K4G039_CALMI^Q:92-736,H:1-215^88.84%ID^E:2e-115^SubName: Full=Lysosomal-associated transmembrane protein 4A-like isoform 1 {ECO:0000313|EMBL:AFK10596.1};^Eukaryota; Metazoa; Chordata; Craniata; Vertebrata; Chondrichthyes; Holocephali; Chimaeriformes; Callorhinchidae; Callorhinchus	TR317|c0_g1_i1|m.132	2-781[+]	LAP4A_CHICK^LAP4A_CHICK^Q:31-259,H:1-229^79.91%ID^E:2e-123^RecName: Full=Lysosomal-associated transmembrane protein 4A;^Eukaryota; Metazoa; Chordata; Craniata; Vertebrata; Euteleostomi; Testudines + Archosauria group; Archosauria; Dinosauria; Saurischia; Theropoda; Coelurosauria; Aves; Neognathae; Galloanserae; Galliformes; Phasianidae; Phasianinae; Gallus	K4G039_CALMI^K4G039_CALMI^Q:31-257,H:1-227^88.99%ID^E:5e-145^SubName: Full=Lysosomal-associated transmembrane protein 4A-like isoform 1 {ECO:0000313|EMBL:AFK10596.1};^Eukaryota; Metazoa; Chordata; Craniata; Vertebrata; Chondrichthyes; Holocephali; Chimaeriformes; Callorhinchidae; Callorhinchus	PF03821.11^Mtp^Golgi 4-transmembrane spanning transporter^86-258^E:7.5e-64	.	ExpAA=105.24^PredHel=5^Topology=o20-42i55-77o106-128i135-157o188-210i	.	GO:0012505^cellular_component^endomembrane system`GO:0016021^cellular_component^integral component of membrane`GO:0006810^biological_process^transport	GO:0016021^cellular_component^integral component of membrane
TR319|c0_g2	TR319|c0_g2_i1	DHPR_RAT^DHPR_RAT^Q:1194-817,H:116-241^73.81%ID^E:2e-46^RecName: Full=Dihydropteridine reductase;^Eukaryota; Metazoa; Chordata; Craniata; Vertebrata; Euteleostomi; Mammalia; Eutheria; Euarchontoglires; Glires; Rodentia; Sciurognathi; Muroidea; Muridae; Murinae; Rattus	V9L843_CALMI^V9L843_CALMI^Q:1194-817,H:113-238^82.54%ID^E:1e-53^SubName: Full=Dihydropteridine reductase {ECO:0000313|EMBL:AFP08053.1};^Eukaryota; Metazoa; Chordata; Craniata; Vertebrata; Chondrichthyes; Holocephali; Chimaeriformes; Callorhinchidae; Callorhinchus	.	.	.	.	.	.	.	COG1028^short-chain dehydrogenase reductase	GO:0005829^cellular_component^cytosol`GO:0070062^cellular_component^extracellular vesicular exosome`GO:0005739^cellular_component^mitochondrion`GO:0043005^cellular_component^neuron projection`GO:0004155^molecular_function^6,7-dihydropteridine reductase activity`GO:0070404^molecular_function^NADH binding`GO:0070402^molecular_function^NADPH binding`GO:0042803^molecular_function^protein homodimeriza…	.
TR331|c0_g1	TR331|c0_g1_i1	SMG5_MOUSE^SMG5_MOUSE^Q:2-136,H:972-1016^64.44%ID^E:2e-06^RecName: Full=Protein SMG5;^Eukaryota; Metazoa; Chordata; Craniata; Vertebrata; Euteleostomi; Mammalia; Eutheria; Euarchontoglires; Glires; Rodentia; Sciurognathi; Muroidea; Muridae; Murinae; Mus; Mus	V9KY25_CALMI^V9KY25_CALMI^Q:2-136,H:396-440^75.56%ID^E:2e-16^SubName: Full=Protein SMG5 {ECO:0000313|EMBL:AFP04132.1};^Eukaryota; Metazoa; Chordata; Craniata; Vertebrata; Chondrichthyes; Holocephali; Chimaeriformes; Callorhinchidae; Callorhinchus	.	.	.	.	.	.	.	.	GO:0005737^cellular_component^cytoplasm`GO:0005634^cellular_component^nucleus`GO:0051721^molecular_function^protein phosphatase 2A binding`GO:0000184^biological_process^nuclear-transcribed mRNA catabolic process, nonsense-mediated decay`GO:0035303^biological_process^regulation of dephosphorylation	.
TR335|c0_g1	TR335|c0_g1_i1	CHD6_HUMAN^CHD6_HUMAN^Q:188-352,H:2598-2652^58.18%ID^E:4e-13^RecName: Full=Chromodomain-helicase-DNA-binding protein 6;^Eukaryota; Metazoa; Chordata; Craniata; Vertebrata; Euteleostomi; Mammalia; Eutheria; Euarchontoglires; Primates; Haplorrhini; Catarrhini; Hominidae; Homo	G1MR36_MELGA^G1MR36_MELGA^Q:188-370,H:2558-2618^63.93%ID^E:2e-16^SubName: Full=Uncharacterized protein {ECO:0000313|Ensembl:ENSMGAP00000000593};^Eukaryota; Metazoa; Chordata; Craniata; Vertebrata; Euteleostomi; Testudines + Archosauria group; Archosauria; Dinosauria; Saurischia; Theropoda; Coelurosauria; Aves; Neognathae; Galloanserae; Galliformes; Phasianidae; Meleagridinae; Meleagris	TR335|c0_g1_i1|m.146	2-370[+]	CHD6_HUMAN^CHD6_HUMAN^Q:5-117,H:2544-2652^43.36%ID^E:2e-17^RecName: Full=Chromodomain-helicase-DNA-binding protein 6;^Eukaryota; Metazoa; Chordata; Craniata; Vertebrata; Euteleostomi; Mammalia; Eutheria; Euarchontoglires; Primates; Haplorrhini; Catarrhini; Hominidae; Homo	M7BZP9_CHEMY^M7BZP9_CHEMY^Q:1-123,H:2343-2463^49.6%ID^E:5e-23^SubName: Full=Chromodomain-helicase-DNA-binding protein 6 {ECO:0000313|EMBL:EMP41320.1};^Eukaryota; Metazoa; Chordata; Craniata; Vertebrata; Euteleostomi; Testudines + Archosauria group; Testudines; Cryptodira; Chelonioidea; Cheloniidae; Chelonia	.	.	.	COG0553^helicase	GO:0005654^cellular_component^nucleoplasm`GO:0005524^molecular_function^ATP binding`GO:0008026^molecular_function^ATP-dependent helicase activity`GO:0003682^molecular_function^chromatin binding`GO:0003677^molecular_function^DNA binding`GO:0008094^molecular_function^DNA-dependent ATPase activity`GO:0001221^molecular_function^transcription cofactor binding`GO:0006200^biological_process^ATP cataboli…	.
TR345|c0_g1	TR345|c0_g1_i1	TS101_MOUSE^TS101_MOUSE^Q:302-210,H:361-391^96.77%ID^E:1e-10^RecName: Full=Tumor susceptibility gene 101 protein;^Eukaryota; Metazoa; Chordata; Craniata; Vertebrata; Euteleostomi; Mammalia; Eutheria; Euarchontoglires; Glires; Rodentia; Sciurognathi; Muroidea; Muridae; Murinae; Mus; Mus	V8P5L4_OPHHA^V8P5L4_OPHHA^Q:299-210,H:112-141^96.67%ID^E:1e-10^SubName: Full=Tumor susceptibility protein {ECO:0000313|EMBL:ETE69610.1};^Eukaryota; Metazoa; Chordata; Craniata; Vertebrata; Euteleostomi; Lepidosauria; Squamata; Bifurcata; Unidentata; Episquamata; Toxicofera; Serpentes; Colubroidea; Elapidae; Elapinae; Ophiophagus	.	.	.	.	.	.	.	.	GO:0005737^cellular_component^cytoplasm`GO:0005769^cellular_component^early endosome`GO:0000813^cellular_component^ESCRT I complex`GO:0070062^cellular_component^extracellular vesicular exosome`GO:0031902^cellular_component^late endosome membrane`GO:0005730^cellular_component^nucleolus`GO:0005634^cellular_component^nucleus`GO:0005886^cellular_component^plasma membrane`GO:0003714^molecular_function…	.
TR347|c0_g1	TR347|c0_g1_i1	CP2CK_MACFA^CP2CK_MACFA^Q:7-603,H:152-351^47%ID^E:1e-52^RecName: Full=Cytochrome P450 2C20;^Eukaryota; Metazoa; Chordata; Craniata; Vertebrata; Euteleostomi; Mammalia; Eutheria; Euarchontoglires; Primates; Haplorrhini; Catarrhini; Cercopithecidae; Cercopithecinae; Macaca	V9KLN9_CALMI^V9KLN9_CALMI^Q:4-603,H:162-361^59.5%ID^E:7e-78^SubName: Full=Cytochrome P450 2K1-like protein {ECO:0000313|EMBL:AFO99439.1};^Eukaryota; Metazoa; Chordata; Craniata; Vertebrata; Chondrichthyes; Holocephali; Chimaeriformes; Callorhinchidae; Callorhinchus	TR347|c0_g1_i1|m.149	1-603[+]	CP2CK_MACFA^CP2CK_MACFA^Q:3-201,H:152-351^47%ID^E:1e-52^RecName: Full=Cytochrome P450 2C20;^Eukaryota; Metazoa; Chordata; Craniata; Vertebrata; Euteleostomi; Mammalia; Eutheria; Euarchontoglires; Primates; Haplorrhini; Catarrhini; Cercopithecidae; Cercopithecinae; Macaca	V9KLN9_CALMI^V9KLN9_CALMI^Q:2-201,H:162-361^59.5%ID^E:6e-78^SubName: Full=Cytochrome P450 2K1-like protein {ECO:0000313|EMBL:AFO99439.1};^Eukaryota; Metazoa; Chordata; Craniata; Vertebrata; Chondrichthyes; Holocephali; Chimaeriformes; Callorhinchidae; Callorhinchus	PF00067.17^p450^Cytochrome P450^3-201^E:2.3e-53	.	.	.	GO:0005789^cellular_component^endoplasmic reticulum membrane`GO:0070330^molecular_function^aromatase activity`GO:0020037^molecular_function^heme binding`GO:0005506^molecular_function^iron ion binding	GO:0005506^molecular_function^iron ion binding`GO:0016705^molecular_function^oxidoreductase activity, acting on paired donors, with incorporation or reduction of molecular oxygen`GO:0020037^molecular_function^heme binding`GO:0055114^biological_process^oxidation-reduction process
TR347|c0_g2	TR347|c0_g2_i1	CP2F5_GORGO^CP2F5_GORGO^Q:4-561,H:152-338^40.11%ID^E:7e-47^RecName: Full=Cytochrome P450 2F5;^Eukaryota; Metazoa; Chordata; Craniata; Vertebrata; Euteleostomi; Mammalia; Eutheria; Euarchontoglires; Primates; Haplorrhini; Catarrhini; Hominidae; Gorilla	V9KLN9_CALMI^V9KLN9_CALMI^Q:4-564,H:162-348^58.29%ID^E:5e-70^SubName: Full=Cytochrome P450 2K1-like protein {ECO:0000313|EMBL:AFO99439.1};^Eukaryota; Metazoa; Chordata; Craniata; Vertebrata; Chondrichthyes; Holocephali; Chimaeriformes; Callorhinchidae; Callorhinchus	TR347|c0_g2_i1|m.150	1-567[+]	CP2F5_GORGO^CP2F5_GORGO^Q:2-187,H:152-338^40.11%ID^E:6e-47^RecName: Full=Cytochrome P450 2F5;^Eukaryota; Metazoa; Chordata; Craniata; Vertebrata; Euteleostomi; Mammalia; Eutheria; Euarchontoglires; Primates; Haplorrhini; Catarrhini; Hominidae; Gorilla	V9KLN9_CALMI^V9KLN9_CALMI^Q:2-188,H:162-348^58.29%ID^E:4e-70^SubName: Full=Cytochrome P450 2K1-like protein {ECO:0000313|EMBL:AFO99439.1};^Eukaryota; Metazoa; Chordata; Craniata; Vertebrata; Chondrichthyes; Holocephali; Chimaeriformes; Callorhinchidae; Callorhinchus	PF00067.17^p450^Cytochrome P450^3-187^E:1.1e-47	.	.	.	GO:0005789^cellular_component^endoplasmic reticulum membrane`GO:0070330^molecular_function^aromatase activity`GO:0020037^molecular_function^heme binding`GO:0005506^molecular_function^iron ion binding`GO:0019825^molecular_function^oxygen binding	GO:0005506^molecular_function^iron ion binding`GO:0016705^molecular_function^oxidoreductase activity, acting on paired donors, with incorporation or reduction of molecular oxygen`GO:0020037^molecular_function^heme binding`GO:0055114^biological_process^oxidation-reduction process
TR348|c0_g2	TR348|c0_g2_i1	.	K7EWW9_PELSI^K7EWW9_PELSI^Q:67-360,H:92-199^39.81%ID^E:2e-11^SubName: Full=Uncharacterized protein {ECO:0000313|Ensembl:ENSPSIP00000000279};^Eukaryota; Metazoa; Chordata; Craniata; Vertebrata; Euteleostomi; Testudines + Archosauria group; Testudines; Cryptodira; Trionychoidea; Trionychidae; Pelodiscus	.	.	.	.	.	.	.	.	.	.
TR354|c0_g1	TR354|c0_g1_i1	PDPR_HUMAN^PDPR_HUMAN^Q:3-350,H:268-383^73.28%ID^E:9e-57^RecName: Full=Pyruvate dehydrogenase phosphatase regulatory subunit, mitochondrial;^Eukaryota; Metazoa; Chordata; Craniata; Vertebrata; Euteleostomi; Mammalia; Eutheria; Euarchontoglires; Primates; Haplorrhini; Catarrhini; Hominidae; Homo	V9K9E1_CALMI^V9K9E1_CALMI^Q:3-350,H:281-396^85.34%ID^E:2e-63^SubName: Full=Pyruvate dehydrogenase phosphatase regulatory subunit, mitochondrial {ECO:0000313|EMBL:AFO94229.1};^Eukaryota; Metazoa; Chordata; Craniata; Vertebrata; Chondrichthyes; Holocephali; Chimaeriformes; Callorhinchidae; Callorhinchus	TR354|c0_g1_i1|m.151	3-350[+]	PDPR_HUMAN^PDPR_HUMAN^Q:1-116,H:268-383^73.28%ID^E:8e-57^RecName: Full=Pyruvate dehydrogenase phosphatase regulatory subunit, mitochondrial;^Eukaryota; Metazoa; Chordata; Craniata; Vertebrata; Euteleostomi; Mammalia; Eutheria; Euarchontoglires; Primates; Haplorrhini; Catarrhini; Hominidae; Homo	V9K9E1_CALMI^V9K9E1_CALMI^Q:1-116,H:281-396^85.34%ID^E:2e-63^SubName: Full=Pyruvate dehydrogenase phosphatase regulatory subunit, mitochondrial {ECO:0000313|EMBL:AFO94229.1};^Eukaryota; Metazoa; Chordata; Craniata; Vertebrata; Chondrichthyes; Holocephali; Chimaeriformes; Callorhinchidae; Callorhinchus	PF01266.19^DAO^FAD dependent oxidoreductase^1-116^E:5e-07	.	.	COG0665^Catalyzes the last two steps in the biosynthesis of 5- methylaminomethyl-2-thiouridine (mnm(5)s(2)U) at the wobble position (U34) in tRNA. Catalyzes the FAD-dependent demodification of cmnm(5)s(2)U34 to nm(5)s(2)U34, followed by the transfer of a methyl group from S-adenosyl-L-methionine to nm(5)s(2)U34, to form mnm(5)s(2)U34 (By similarity)	GO:0005737^cellular_component^cytoplasm`GO:0005759^cellular_component^mitochondrial matrix`GO:0004047^molecular_function^aminomethyltransferase activity`GO:0016491^molecular_function^oxidoreductase activity`GO:0044237^biological_process^cellular metabolic process`GO:0006546^biological_process^glycine catabolic process`GO:0006090^biological_process^pyruvate metabolic process`GO:0010510^biological_…	GO:0016491^molecular_function^oxidoreductase activity`GO:0055114^biological_process^oxidation-reduction process
TR363|c0_g1	TR363|c0_g1_i1	ARM10_MOUSE^ARM10_MOUSE^Q:105-356,H:71-154^48.81%ID^E:5e-17^RecName: Full=Armadillo repeat-containing protein 10;^Eukaryota; Metazoa; Chordata; Craniata; Vertebrata; Euteleostomi; Mammalia; Eutheria; Euarchontoglires; Glires; Rodentia; Sciurognathi; Muroidea; Muridae; Murinae; Mus; Mus	V9L067_CALMI^V9L067_CALMI^Q:30-356,H:82-190^75.23%ID^E:2e-37^SubName: Full=Armadillo repeat-containing protein 10-like protein {ECO:0000313|EMBL:AFP04536.1};^Eukaryota; Metazoa; Chordata; Craniata; Vertebrata; Chondrichthyes; Holocephali; Chimaeriformes; Callorhinchidae; Callorhinchus	TR363|c0_g1_i1|m.157	3-356[+]	ARM10_HUMAN^ARM10_HUMAN^Q:20-111,H:93-184^48.91%ID^E:8e-20^RecName: Full=Armadillo repeat-containing protein 10;^Eukaryota; Metazoa; Chordata; Craniata; Vertebrata; Euteleostomi; Mammalia; Eutheria; Euarchontoglires; Primates; Haplorrhini; Catarrhini; Hominidae; Homo	V9L067_CALMI^V9L067_CALMI^Q:10-118,H:82-190^75.23%ID^E:1e-46^SubName: Full=Armadillo repeat-containing protein 10-like protein {ECO:0000313|EMBL:AFP04536.1};^Eukaryota; Metazoa; Chordata; Craniata; Vertebrata; Chondrichthyes; Holocephali; Chimaeriformes; Callorhinchidae; Callorhinchus	PF04826.8^Arm_2^Armadillo-like^18-114^E:1.9e-28	.	.	NOG18524^follistatin-like 1	GO:0005789^cellular_component^endoplasmic reticulum membrane`GO:0016021^cellular_component^integral component of membrane`GO:0005739^cellular_component^mitochondrion`GO:0040008^biological_process^regulation of growth	.
TR365|c0_g1	TR365|c0_g1_i1	PAXB1_HUMAN^PAXB1_HUMAN^Q:347-3,H:287-400^66.09%ID^E:3e-45^RecName: Full=PAX3- and PAX7-binding protein 1;^Eukaryota; Metazoa; Chordata; Craniata; Vertebrata; Euteleostomi; Mammalia; Eutheria; Euarchontoglires; Primates; Haplorrhini; Catarrhini; Hominidae; Homo	G1KBN6_ANOCA^G1KBN6_ANOCA^Q:347-3,H:276-390^70.43%ID^E:3e-47^SubName: Full=Uncharacterized protein {ECO:0000313|Ensembl:ENSACAP00000003129};^Eukaryota; Metazoa; Chordata; Craniata; Vertebrata; Euteleostomi; Lepidosauria; Squamata; Bifurcata; Unidentata; Episquamata; Toxicofera; Iguania; Iguanidae; Polychrotinae; Anolis	.	.	.	.	.	.	.	.	GO:0005829^cellular_component^cytosol`GO:0005634^cellular_component^nucleus`GO:0003677^molecular_function^DNA binding`GO:0003700^molecular_function^sequence-specific DNA binding transcription factor activity`GO:0007517^biological_process^muscle organ development`GO:0031062^biological_process^positive regulation of histone methylation`GO:2000288^biological_process^positive regulation of myoblast p…	.
TR376|c0_g1	TR376|c0_g1_i1	.	W4XMI9_STRPU^W4XMI9_STRPU^Q:13-96,H:505-532^67.86%ID^E:8e-06^.^.`W4XMI9_STRPU^W4XMI9_STRPU^Q:119-313,H:540-608^32.39%ID^E:8e-06^.^.	.	.	.	.	.	.	.	.	.	.
TR379|c0_g1	TR379|c0_g1_i1	.	K7EYG1_PELSI^K7EYG1_PELSI^Q:107-247,H:127-180^40.74%ID^E:6e-06^SubName: Full=Uncharacterized protein {ECO:0000313|Ensembl:ENSPSIP00000000821};^Eukaryota; Metazoa; Chordata; Craniata; Vertebrata; Euteleostomi; Testudines + Archosauria group; Testudines; Cryptodira; Trionychoidea; Trionychidae; Pelodiscus`K7EYG1_PELSI^K7EYG1_PELSI^Q:247-342,H:182-213^50%ID^E:6e-06^SubName: Full=Uncharacterized prot…	.	.	.	.	.	.	.	.	.	.
TR411|c0_g1	TR411|c0_g1_i1	GTD2A_HUMAN^GTD2A_HUMAN^Q:64-315,H:608-691^36.9%ID^E:6e-14^RecName: Full=General transcription factor II-I repeat domain-containing protein 2A;^Eukaryota; Metazoa; Chordata; Craniata; Vertebrata; Euteleostomi; Mammalia; Eutheria; Euarchontoglires; Primates; Haplorrhini; Catarrhini; Hominidae; Homo`GTD2A_HUMAN^GTD2A_HUMAN^Q:320-490,H:693-748^35.09%ID^E:6e-14^RecName: Full=General transcription fac…	A0A087YQD0_POEFO^A0A087YQD0_POEFO^Q:1-315,H:58-166^55.96%ID^E:9e-37^SubName: Full=Uncharacterized protein {ECO:0000313|Ensembl:ENSPFOP00000020233};^Eukaryota; Metazoa; Chordata; Craniata; Vertebrata; Euteleostomi; Actinopterygii; Neopterygii; Teleostei; Neoteleostei; Acanthomorphata; Ovalentaria; Atherinomorphae; Cyprinodontiformes; Poeciliidae; Poeciliinae; Poecilia`A0A087YQD0_POEFO^A0A087YQD0_P…	TR411|c0_g1_i1|m.172	1-330[+]	GTD2A_HUMAN^GTD2A_HUMAN^Q:22-105,H:608-691^36.9%ID^E:4e-11^RecName: Full=General transcription factor II-I repeat domain-containing protein 2A;^Eukaryota; Metazoa; Chordata; Craniata; Vertebrata; Euteleostomi; Mammalia; Eutheria; Euarchontoglires; Primates; Haplorrhini; Catarrhini; Hominidae; Homo	I3JEN3_ORENI^I3JEN3_ORENI^Q:1-105,H:171-279^61.47%ID^E:4e-34^SubName: Full=Uncharacterized protein {ECO:0000313|Ensembl:ENSONIP00000007324};^Eukaryota; Metazoa; Chordata; Craniata; Vertebrata; Euteleostomi; Actinopterygii; Neopterygii; Teleostei; Neoteleostei; Acanthomorphata; Ovalentaria; Cichlomorphae; Cichliformes; Cichlidae; African cichlids; Pseudocrenilabrinae; Oreochromini; Oreochromis	.	.	.	NOG25860^	GO:0005634^cellular_component^nucleus`GO:0003677^molecular_function^DNA binding`GO:0006355^biological_process^regulation of transcription, DNA-templated`GO:0006351^biological_process^transcription, DNA-templated	.
TR417|c0_g1	TR417|c0_g1_i1	NUCL_XENLA^NUCL_XENLA^Q:338-3,H:270-382^56.14%ID^E:3e-34^RecName: Full=Nucleolin;^Eukaryota; Metazoa; Chordata; Craniata; Vertebrata; Euteleostomi; Amphibia; Batrachia; Anura; Pipoidea; Pipidae; Xenopodinae; Xenopus; Xenopus`NUCL_XENLA^NUCL_XENLA^Q:338-9,H:359-469^34.51%ID^E:3e-10^RecName: Full=Nucleolin;^Eukaryota; Metazoa; Chordata; Craniata; Vertebrata; Euteleostomi; Amphibia; Batrachia; Anura…	V9KH58_CALMI^V9KH58_CALMI^Q:338-3,H:251-362^81.25%ID^E:4e-54^SubName: Full=Nucleolin {ECO:0000313|EMBL:AFO97342.1};^Eukaryota; Metazoa; Chordata; Craniata; Vertebrata; Chondrichthyes; Holocephali; Chimaeriformes; Callorhinchidae; Callorhinchus	.	.	.	.	.	.	.	.	GO:0005730^cellular_component^nucleolus`GO:0003677^molecular_function^DNA binding`GO:0000166^molecular_function^nucleotide binding`GO:0003723^molecular_function^RNA binding	.
TR423|c0_g1	TR423|c0_g1_i1	.	.	TR423|c0_g1_i1|m.177	157-381[+]	.	.	.	.	ExpAA=22.38^PredHel=1^Topology=o10-32i	.	.	.
TR428|c0_g1	TR428|c0_g1_i1	TMCO6_HUMAN^TMCO6_HUMAN^Q:2-352,H:85-201^58.97%ID^E:1e-36^RecName: Full=Transmembrane and coiled-coil domain-containing protein 6;^Eukaryota; Metazoa; Chordata; Craniata; Vertebrata; Euteleostomi; Mammalia; Eutheria; Euarchontoglires; Primates; Haplorrhini; Catarrhini; Hominidae; Homo	M7C715_CHEMY^M7C715_CHEMY^Q:8-352,H:95-209^64.35%ID^E:1e-42^SubName: Full=Transmembrane and coiled-coil domain-containing protein 6 {ECO:0000313|EMBL:EMP36342.1};^Eukaryota; Metazoa; Chordata; Craniata; Vertebrata; Euteleostomi; Testudines + Archosauria group; Testudines; Cryptodira; Chelonioidea; Cheloniidae; Chelonia	TR428|c0_g1_i1|m.180	2-358[+]	TMCO6_HUMAN^TMCO6_HUMAN^Q:1-117,H:85-201^58.97%ID^E:8e-37^RecName: Full=Transmembrane and coiled-coil domain-containing protein 6;^Eukaryota; Metazoa; Chordata; Craniata; Vertebrata; Euteleostomi; Mammalia; Eutheria; Euarchontoglires; Primates; Haplorrhini; Catarrhini; Hominidae; Homo	M7C715_CHEMY^M7C715_CHEMY^Q:3-117,H:95-209^64.35%ID^E:8e-43^SubName: Full=Transmembrane and coiled-coil domain-containing protein 6 {ECO:0000313|EMBL:EMP36342.1};^Eukaryota; Metazoa; Chordata; Craniata; Vertebrata; Euteleostomi; Testudines + Archosauria group; Testudines; Cryptodira; Chelonioidea; Cheloniidae; Chelonia	.	.	.	.	GO:0005737^cellular_component^cytoplasm`GO:0016021^cellular_component^integral component of membrane`GO:0005634^cellular_component^nucleus`GO:0008565^molecular_function^protein transporter activity`GO:0006606^biological_process^protein import into nucleus	.
TR428|c0_g2	TR428|c0_g2_i1	TMCO6_MOUSE^TMCO6_MOUSE^Q:291-581,H:105-201^58.76%ID^E:2e-29^RecName: Full=Transmembrane and coiled-coil domain-containing protein 6;^Eukaryota; Metazoa; Chordata; Craniata; Vertebrata; Euteleostomi; Mammalia; Eutheria; Euarchontoglires; Glires; Rodentia; Sciurognathi; Muroidea; Muridae; Murinae; Mus; Mus`TMCO6_MOUSE^TMCO6_MOUSE^Q:2-292,H:105-201^58.76%ID^E:3e-29^RecName: Full=Transmembrane and c…	H3AAM8_LATCH^H3AAM8_LATCH^Q:291-581,H:192-288^65.98%ID^E:4e-35^SubName: Full=Uncharacterized protein {ECO:0000313|Ensembl:ENSLACP00000006699};^Eukaryota; Metazoa; Chordata; Craniata; Vertebrata; Euteleostomi; Coelacanthiformes; Coelacanthidae; Latimeria`H3AAM8_LATCH^H3AAM8_LATCH^Q:2-292,H:192-288^65.98%ID^E:4e-35^SubName: Full=Uncharacterized protein {ECO:0000313|Ensembl:ENSLACP00000006699};^Euka…	.	.	.	.	.	.	.	.	GO:0005737^cellular_component^cytoplasm`GO:0016021^cellular_component^integral component of membrane`GO:0005634^cellular_component^nucleus`GO:0008565^molecular_function^protein transporter activity`GO:0006606^biological_process^protein import into nucleus	.
TR433|c0_g1	TR433|c0_g1_i1	UNC5B_XENLA^UNC5B_XENLA^Q:107-445,H:30-142^79.65%ID^E:9e-59^RecName: Full=Netrin receptor UNC5B;^Eukaryota; Metazoa; Chordata; Craniata; Vertebrata; Euteleostomi; Amphibia; Batrachia; Anura; Pipoidea; Pipidae; Xenopodinae; Xenopus; Xenopus	H3AK04_LATCH^H3AK04_LATCH^Q:107-445,H:26-138^76.99%ID^E:2e-57^SubName: Full=Uncharacterized protein {ECO:0000313|Ensembl:ENSLACP00000009975};^Eukaryota; Metazoa; Chordata; Craniata; Vertebrata; Euteleostomi; Coelacanthiformes; Coelacanthidae; Latimeria	TR433|c0_g1_i1|m.182	227-448[+]	UNC5B_XENLA^UNC5B_XENLA^Q:1-73,H:70-142^79.45%ID^E:1e-36^RecName: Full=Netrin receptor UNC5B;^Eukaryota; Metazoa; Chordata; Craniata; Vertebrata; Euteleostomi; Amphibia; Batrachia; Anura; Pipoidea; Pipidae; Xenopodinae; Xenopus; Xenopus	D6RE16_HUMAN^D6RE16_HUMAN^Q:1-73,H:81-153^73.97%ID^E:5e-36^SubName: Full=Netrin receptor UNC5C {ECO:0000313|Ensembl:ENSP00000425117};^Eukaryota; Metazoa; Chordata; Craniata; Vertebrata; Euteleostomi; Mammalia; Eutheria; Euarchontoglires; Primates; Haplorrhini; Catarrhini; Hominidae; Homo	.	.	.	.	GO:0016021^cellular_component^integral component of membrane`GO:0007275^biological_process^multicellular organismal development`GO:0007165^biological_process^signal transduction	.
TR434|c0_g1	TR434|c0_g1_i1	.	.	TR434|c0_g1_i1|m.183	12-314[+]	.	.	.	.	ExpAA=21.06^PredHel=1^Topology=o20-42i	.	.	.
TR438|c0_g1	TR438|c0_g1_i1	GLRA3_RAT^GLRA3_RAT^Q:1-303,H:102-202^98.02%ID^E:2e-51^RecName: Full=Glycine receptor subunit alpha-3;^Eukaryota; Metazoa; Chordata; Craniata; Vertebrata; Euteleostomi; Mammalia; Eutheria; Euarchontoglires; Glires; Rodentia; Sciurognathi; Muroidea; Muridae; Murinae; Rattus	A0A091LRX8_CARIC^A0A091LRX8_CARIC^Q:1-303,H:14-114^99.01%ID^E:3e-52^SubName: Full=Glycine receptor subunit alpha-3 {ECO:0000313|EMBL:KFP61144.1};^Eukaryota; Metazoa; Chordata; Craniata; Vertebrata; Euteleostomi; Testudines + Archosauria group; Archosauria; Dinosauria; Saurischia; Theropoda; Coelurosauria; Aves; Neognathae; Gruiformes; Cariamidae; Cariama	TR438|c0_g1_i1|m.186	1-306[+]	GLRA3_RAT^GLRA3_RAT^Q:1-101,H:102-202^98.02%ID^E:2e-64^RecName: Full=Glycine receptor subunit alpha-3;^Eukaryota; Metazoa; Chordata; Craniata; Vertebrata; Euteleostomi; Mammalia; Eutheria; Euarchontoglires; Glires; Rodentia; Sciurognathi; Muroidea; Muridae; Murinae; Rattus	A0A091LRX8_CARIC^A0A091LRX8_CARIC^Q:1-101,H:14-114^99.01%ID^E:1e-65^SubName: Full=Glycine receptor subunit alpha-3 {ECO:0000313|EMBL:KFP61144.1};^Eukaryota; Metazoa; Chordata; Craniata; Vertebrata; Euteleostomi; Testudines + Archosauria group; Archosauria; Dinosauria; Saurischia; Theropoda; Coelurosauria; Aves; Neognathae; Gruiformes; Cariamidae; Cariama	PF02931.18^Neur_chan_LBD^Neurotransmitter-gated ion-channel ligand binding domain^1-100^E:1.1e-28	.	.	.	GO:0030054^cellular_component^cell junction`GO:0034707^cellular_component^chloride channel complex`GO:0005887^cellular_component^integral component of plasma membrane`GO:0045211^cellular_component^postsynaptic membrane`GO:0016934^molecular_function^extracellular-glycine-gated chloride channel activity`GO:0016594^molecular_function^glycine binding`GO:0022824^molecular_function^transmitter-gated io…	GO:0005230^molecular_function^extracellular ligand-gated ion channel activity`GO:0006810^biological_process^transport`GO:0016020^cellular_component^membrane
TR438|c0_g2	TR438|c0_g2_i1	GLRA3_RAT^GLRA3_RAT^Q:1-273,H:102-192^97.8%ID^E:1e-43^RecName: Full=Glycine receptor subunit alpha-3;^Eukaryota; Metazoa; Chordata; Craniata; Vertebrata; Euteleostomi; Mammalia; Eutheria; Euarchontoglires; Glires; Rodentia; Sciurognathi; Muroidea; Muridae; Murinae; Rattus	A0A091LRX8_CARIC^A0A091LRX8_CARIC^Q:1-273,H:14-104^98.9%ID^E:2e-44^SubName: Full=Glycine receptor subunit alpha-3 {ECO:0000313|EMBL:KFP61144.1};^Eukaryota; Metazoa; Chordata; Craniata; Vertebrata; Euteleostomi; Testudines + Archosauria group; Archosauria; Dinosauria; Saurischia; Theropoda; Coelurosauria; Aves; Neognathae; Gruiformes; Cariamidae; Cariama	TR438|c0_g2_i1|m.187	1-342[+]	GLRA3_RAT^GLRA3_RAT^Q:1-91,H:102-192^97.8%ID^E:2e-56^RecName: Full=Glycine receptor subunit alpha-3;^Eukaryota; Metazoa; Chordata; Craniata; Vertebrata; Euteleostomi; Mammalia; Eutheria; Euarchontoglires; Glires; Rodentia; Sciurognathi; Muroidea; Muridae; Murinae; Rattus	A0A091LRX8_CARIC^A0A091LRX8_CARIC^Q:1-91,H:14-104^98.9%ID^E:1e-57^SubName: Full=Glycine receptor subunit alpha-3 {ECO:0000313|EMBL:KFP61144.1};^Eukaryota; Metazoa; Chordata; Craniata; Vertebrata; Euteleostomi; Testudines + Archosauria group; Archosauria; Dinosauria; Saurischia; Theropoda; Coelurosauria; Aves; Neognathae; Gruiformes; Cariamidae; Cariama	PF02931.18^Neur_chan_LBD^Neurotransmitter-gated ion-channel ligand binding domain^1-91^E:1.6e-25	.	.	.	GO:0030054^cellular_component^cell junction`GO:0034707^cellular_component^chloride channel complex`GO:0005887^cellular_component^integral component of plasma membrane`GO:0045211^cellular_component^postsynaptic membrane`GO:0016934^molecular_function^extracellular-glycine-gated chloride channel activity`GO:0016594^molecular_function^glycine binding`GO:0022824^molecular_function^transmitter-gated io…	GO:0005230^molecular_function^extracellular ligand-gated ion channel activity`GO:0006810^biological_process^transport`GO:0016020^cellular_component^membrane
TR448|c0_g1	TR448|c0_g1_i1	.	A0A087UIC6_9ARAC^A0A087UIC6_9ARAC^Q:38-343,H:152-251^33.98%ID^E:4e-06^.^.	.	.	.	.	.	.	.	.	.	.
TR498|c0_g1	TR498|c0_g1_i1	ZN536_HUMAN^ZN536_HUMAN^Q:10-177,H:125-180^46.43%ID^E:2e-11^RecName: Full=Zinc finger protein 536;^Eukaryota; Metazoa; Chordata; Craniata; Vertebrata; Euteleostomi; Mammalia; Eutheria; Euarchontoglires; Primates; Haplorrhini; Catarrhini; Hominidae; Homo`ZN536_HUMAN^ZN536_HUMAN^Q:31-216,H:753-816^45.31%ID^E:3e-07^RecName: Full=Zinc finger protein 536;^Eukaryota; Metazoa; Chordata; Craniata; Verteb…	V9LD63_CALMI^V9LD63_CALMI^Q:1-180,H:35-94^58.33%ID^E:4e-12^SubName: Full=Zinc finger protein 850-like protein {ECO:0000313|EMBL:AFP10308.1};^Eukaryota; Metazoa; Chordata; Craniata; Vertebrata; Chondrichthyes; Holocephali; Chimaeriformes; Callorhinchidae; Callorhinchus`V9LD63_CALMI^V9LD63_CALMI^Q:25-207,H:155-215^52.46%ID^E:1e-07^SubName: Full=Zinc finger protein 850-like protein {ECO:0000313|EMBL…	TR498|c0_g1_i1|m.203	2-391[+]	.	.	.	.	.	.	.	.
TR500|c0_g1	TR500|c0_g1_i1	2ABA_RABIT^2ABA_RABIT^Q:153-1451,H:1-432^94.69%ID^E:0^RecName: Full=Serine/threonine-protein phosphatase 2A 55 kDa regulatory subunit B alpha isoform;^Eukaryota; Metazoa; Chordata; Craniata; Vertebrata; Euteleostomi; Mammalia; Eutheria; Euarchontoglires; Glires; Lagomorpha; Leporidae; Oryctolagus	W5NGT3_LEPOC^W5NGT3_LEPOC^Q:153-1451,H:4-461^88.43%ID^E:0^RecName: Full=Serine/threonine-protein phosphatase 2A 55 kDa regulatory subunit B {ECO:0000256|RuleBase:RU331113};^Eukaryota; Metazoa; Chordata; Craniata; Vertebrata; Euteleostomi; Actinopterygii; Neopterygii; Holostei; Semionotiformes; Lepisosteidae; Lepisosteus	TR500|c0_g1_i1|m.206	3-1451[+]	2ABA_RABIT^2ABA_RABIT^Q:51-483,H:1-432^94.69%ID^E:0^RecName: Full=Serine/threonine-protein phosphatase 2A 55 kDa regulatory subunit B alpha isoform;^Eukaryota; Metazoa; Chordata; Craniata; Vertebrata; Euteleostomi; Mammalia; Eutheria; Euarchontoglires; Glires; Lagomorpha; Leporidae; Oryctolagus	W5NGT3_LEPOC^W5NGT3_LEPOC^Q:53-483,H:6-461^88.82%ID^E:0^RecName: Full=Serine/threonine-protein phosphatase 2A 55 kDa regulatory subunit B {ECO:0000256|RuleBase:RU331113};^Eukaryota; Metazoa; Chordata; Craniata; Vertebrata; Euteleostomi; Actinopterygii; Neopterygii; Holostei; Semionotiformes; Lepisosteidae; Lepisosteus	.	.	.	COG5170^Protein phosphatase 2, regulatory subunit B	GO:0000159^cellular_component^protein phosphatase type 2A complex`GO:0008601^molecular_function^protein phosphatase type 2A regulator activity`GO:0004722^molecular_function^protein serine/threonine phosphatase activity`GO:0006470^biological_process^protein dephosphorylation`GO:0043278^biological_process^response to morphine`GO:0007165^biological_process^signal transduction	.
TR508|c0_g1	TR508|c0_g1_i1	.	.	TR508|c0_g1_i1|m.211	27-440[+]	.	G5BS17_HETGA^G5BS17_HETGA^Q:4-137,H:9-156^30.52%ID^E:5e-06^SubName: Full=Modulator of retrovirus infection {ECO:0000313|EMBL:EHB12078.1};^Eukaryota; Metazoa; Chordata; Craniata; Vertebrata; Euteleostomi; Mammalia; Eutheria; Euarchontoglires; Glires; Rodentia; Hystricognathi; Bathyergidae; Heterocephalus	PF15325.1^MRI^Modulator of retrovirus infection^30-137^E:6.9e-07	.	.	.	.	.
TR512|c0_g1	TR512|c0_g1_i1	MATN4_HUMAN^MATN4_HUMAN^Q:5-307,H:520-621^55.88%ID^E:2e-28^RecName: Full=Matrilin-4;^Eukaryota; Metazoa; Chordata; Craniata; Vertebrata; Euteleostomi; Mammalia; Eutheria; Euarchontoglires; Primates; Haplorrhini; Catarrhini; Hominidae; Homo	V9KII0_CALMI^V9KII0_CALMI^Q:2-307,H:569-670^91.18%ID^E:1e-56^SubName: Full=Matrilin-4-like protein {ECO:0000313|EMBL:AFO97857.1};^Eukaryota; Metazoa; Chordata; Craniata; Vertebrata; Chondrichthyes; Holocephali; Chimaeriformes; Callorhinchidae; Callorhinchus	TR512|c0_g1_i1|m.214	2-310[+]	MATN4_HUMAN^MATN4_HUMAN^Q:2-102,H:520-621^55.88%ID^E:1e-28^RecName: Full=Matrilin-4;^Eukaryota; Metazoa; Chordata; Craniata; Vertebrata; Euteleostomi; Mammalia; Eutheria; Euarchontoglires; Primates; Haplorrhini; Catarrhini; Hominidae; Homo	V9KII0_CALMI^V9KII0_CALMI^Q:1-102,H:569-670^91.18%ID^E:6e-57^SubName: Full=Matrilin-4-like protein {ECO:0000313|EMBL:AFO97857.1};^Eukaryota; Metazoa; Chordata; Craniata; Vertebrata; Chondrichthyes; Holocephali; Chimaeriformes; Callorhinchidae; Callorhinchus	PF00092.23^VWA^von Willebrand factor type A domain^2-42^E:4.5e-05`PF10393.4^Matrilin_ccoil^Trimeric coiled-coil oligomerisation domain of matrilin^56-99^E:1e-13	.	.	.	GO:0005576^cellular_component^extracellular region`GO:0030198^biological_process^extracellular matrix organization`GO:0048678^biological_process^response to axon injury	.
TR526|c0_g1	TR526|c0_g1_i1	BTF3_HUMAN^BTF3_HUMAN^Q:284-3,H:44-137^98.94%ID^E:3e-60^RecName: Full=Transcription factor BTF3;^Eukaryota; Metazoa; Chordata; Craniata; Vertebrata; Euteleostomi; Mammalia; Eutheria; Euarchontoglires; Primates; Haplorrhini; Catarrhini; Hominidae; Homo	Q28IY1_XENTR^Q28IY1_XENTR^Q:356-3,H:18-140^83.74%ID^E:2e-61^SubName: Full=Basic transcription factor 3 {ECO:0000313|EMBL:CAJ82851.1};^Eukaryota; Metazoa; Chordata; Craniata; Vertebrata; Euteleostomi; Amphibia; Batrachia; Anura; Pipoidea; Pipidae; Xenopodinae; Xenopus; Silurana	.	.	.	.	.	.	.	.	GO:0005737^cellular_component^cytoplasm`GO:0005634^cellular_component^nucleus`GO:0044822^molecular_function^poly(A) RNA binding`GO:0001701^biological_process^in utero embryonic development`GO:0015031^biological_process^protein transport`GO:0006355^biological_process^regulation of transcription, DNA-templated`GO:0006366^biological_process^transcription from RNA polymerase II promoter	.
TR531|c0_g1	TR531|c0_g1_i1	ZN292_HUMAN^ZN292_HUMAN^Q:176-325,H:1095-1144^48%ID^E:7e-09^RecName: Full=Zinc finger protein 292;^Eukaryota; Metazoa; Chordata; Craniata; Vertebrata; Euteleostomi; Mammalia; Eutheria; Euarchontoglires; Primates; Haplorrhini; Catarrhini; Hominidae; Homo	W5NJV9_LEPOC^W5NJV9_LEPOC^Q:137-334,H:982-1045^48.48%ID^E:3e-09^SubName: Full=Uncharacterized protein {ECO:0000313|Ensembl:ENSLOCP00000020918};^Eukaryota; Metazoa; Chordata; Craniata; Vertebrata; Euteleostomi; Actinopterygii; Neopterygii; Holostei; Semionotiformes; Lepisosteidae; Lepisosteus	TR531|c0_g1_i1|m.225	2-493[+]	ZN292_HUMAN^ZN292_HUMAN^Q:59-108,H:1095-1144^48%ID^E:6e-09^RecName: Full=Zinc finger protein 292;^Eukaryota; Metazoa; Chordata; Craniata; Vertebrata; Euteleostomi; Mammalia; Eutheria; Euarchontoglires; Primates; Haplorrhini; Catarrhini; Hominidae; Homo	W5NJV9_LEPOC^W5NJV9_LEPOC^Q:46-111,H:982-1045^48.48%ID^E:3e-09^SubName: Full=Uncharacterized protein {ECO:0000313|Ensembl:ENSLOCP00000020918};^Eukaryota; Metazoa; Chordata; Craniata; Vertebrata; Euteleostomi; Actinopterygii; Neopterygii; Holostei; Semionotiformes; Lepisosteidae; Lepisosteus	PF13894.1^zf-C2H2_4^C2H2-type zinc finger^62-87^E:0.066	.	.	.	GO:0005634^cellular_component^nucleus`GO:0003677^molecular_function^DNA binding`GO:0046872^molecular_function^metal ion binding`GO:0001077^molecular_function^RNA polymerase II core promoter proximal region sequence-specific DNA binding transcription factor activity involved in positive regulation of transcription	.
TR538|c0_g1	TR538|c0_g1_i1	PECR_CAVPO^PECR_CAVPO^Q:19-843,H:7-280^64.36%ID^E:1e-110^RecName: Full=Peroxisomal trans-2-enoyl-CoA reductase;^Eukaryota; Metazoa; Chordata; Craniata; Vertebrata; Euteleostomi; Mammalia; Eutheria; Euarchontoglires; Glires; Rodentia; Hystricognathi; Caviidae; Cavia	Q6DDM3_XENLA^Q6DDM3_XENLA^Q:13-912,H:1-300^75.33%ID^E:4e-151^SubName: Full=Pecr-prov protein {ECO:0000313|EMBL:AAH77532.1};^Eukaryota; Metazoa; Chordata; Craniata; Vertebrata; Euteleostomi; Amphibia; Batrachia; Anura; Pipoidea; Pipidae; Xenopodinae; Xenopus; Xenopus	TR538|c0_g1_i1|m.227	1-915[+]	PECR_HUMAN^PECR_HUMAN^Q:7-281,H:7-281^62.18%ID^E:3e-124^RecName: Full=Peroxisomal trans-2-enoyl-CoA reductase;^Eukaryota; Metazoa; Chordata; Craniata; Vertebrata; Euteleostomi; Mammalia; Eutheria; Euarchontoglires; Primates; Haplorrhini; Catarrhini; Hominidae; Homo	Q6DDM3_XENLA^Q6DDM3_XENLA^Q:5-304,H:1-300^75.33%ID^E:3e-160^SubName: Full=Pecr-prov protein {ECO:0000313|EMBL:AAH77532.1};^Eukaryota; Metazoa; Chordata; Craniata; Vertebrata; Euteleostomi; Amphibia; Batrachia; Anura; Pipoidea; Pipidae; Xenopodinae; Xenopus; Xenopus	PF00106.20^adh_short^short chain dehydrogenase^20-188^E:3e-26`PF08659.5^KR^KR domain^21-136^E:2e-08`PF13561.1^adh_short_C2^Enoyl-(Acyl carrier protein) reductase^28-262^E:2.8e-26	.	.	COG1028^short-chain dehydrogenase reductase	GO:0043231^cellular_component^intracellular membrane-bounded organelle`GO:0005739^cellular_component^mitochondrion`GO:0005778^cellular_component^peroxisomal membrane`GO:0005777^cellular_component^peroxisome`GO:0005102^molecular_function^receptor binding`GO:0019166^molecular_function^trans-2-enoyl-CoA reductase (NADPH) activity`GO:0006633^biological_process^fatty acid biosynthetic process`GO:00551…	GO:0016491^molecular_function^oxidoreductase activity`GO:0008152^biological_process^metabolic process
TR540|c0_g1	TR540|c0_g1_i1	VATD_PONAB^VATD_PONAB^Q:184-789,H:1-202^95.54%ID^E:3e-134^RecName: Full=V-type proton ATPase subunit D;^Eukaryota; Metazoa; Chordata; Craniata; Vertebrata; Euteleostomi; Mammalia; Eutheria; Euarchontoglires; Primates; Haplorrhini; Catarrhini; Hominidae; Pongo	E1BT00_CHICK^E1BT00_CHICK^Q:184-789,H:1-202^97.03%ID^E:4e-135^SubName: Full=Uncharacterized protein {ECO:0000313|Ensembl:ENSGALP00000015572};^Eukaryota; Metazoa; Chordata; Craniata; Vertebrata; Euteleostomi; Testudines + Archosauria group; Archosauria; Dinosauria; Saurischia; Theropoda; Coelurosauria; Aves; Neognathae; Galloanserae; Galliformes; Phasianidae; Phasianinae; Gallus	TR540|c0_g1_i1|m.229	184-924[+]	VATD_PONAB^VATD_PONAB^Q:1-246,H:1-247^90.69%ID^E:6e-156^RecName: Full=V-type proton ATPase subunit D;^Eukaryota; Metazoa; Chordata; Craniata; Vertebrata; Euteleostomi; Mammalia; Eutheria; Euarchontoglires; Primates; Haplorrhini; Catarrhini; Hominidae; Pongo	E1BT00_CHICK^E1BT00_CHICK^Q:1-246,H:1-247^92.31%ID^E:1e-157^SubName: Full=Uncharacterized protein {ECO:0000313|Ensembl:ENSGALP00000015572};^Eukaryota; Metazoa; Chordata; Craniata; Vertebrata; Euteleostomi; Testudines + Archosauria group; Archosauria; Dinosauria; Saurischia; Theropoda; Coelurosauria; Aves; Neognathae; Galloanserae; Galliformes; Phasianidae; Phasianinae; Gallus	PF01813.12^ATP-synt_D^ATP synthase subunit D^14-208^E:3.4e-66	.	.	.	GO:0005813^cellular_component^centrosome`GO:0005929^cellular_component^cilium`GO:0070062^cellular_component^extracellular vesicular exosome`GO:0005765^cellular_component^lysosomal membrane`GO:0016471^cellular_component^vacuolar proton-transporting V-type ATPase complex`GO:0042626^molecular_function^ATPase activity, coupled to transmembrane movement of substances`GO:0042384^biological_process^cili…	GO:0042626^molecular_function^ATPase activity, coupled to transmembrane movement of substances
TR547|c0_g1	TR547|c0_g1_i1	ZN532_MOUSE^ZN532_MOUSE^Q:151-372,H:3-75^68.92%ID^E:4e-24^RecName: Full=Zinc finger protein 532;^Eukaryota; Metazoa; Chordata; Craniata; Vertebrata; Euteleostomi; Mammalia; Eutheria; Euarchontoglires; Glires; Rodentia; Sciurognathi; Muroidea; Muridae; Murinae; Mus; Mus	W5N1X7_LEPOC^W5N1X7_LEPOC^Q:151-384,H:1-77^73.08%ID^E:2e-27^SubName: Full=Uncharacterized protein {ECO:0000313|Ensembl:ENSLOCP00000014636};^Eukaryota; Metazoa; Chordata; Craniata; Vertebrata; Euteleostomi; Actinopterygii; Neopterygii; Holostei; Semionotiformes; Lepisosteidae; Lepisosteus	TR547|c0_g1_i1|m.230	151-384[+]	ZN532_MOUSE^ZN532_MOUSE^Q:1-74,H:3-75^68.92%ID^E:2e-24^RecName: Full=Zinc finger protein 532;^Eukaryota; Metazoa; Chordata; Craniata; Vertebrata; Euteleostomi; Mammalia; Eutheria; Euarchontoglires; Glires; Rodentia; Sciurognathi; Muroidea; Muridae; Murinae; Mus; Mus	W5N1X7_LEPOC^W5N1X7_LEPOC^Q:1-78,H:1-77^73.08%ID^E:7e-28^SubName: Full=Uncharacterized protein {ECO:0000313|Ensembl:ENSLOCP00000014636};^Eukaryota; Metazoa; Chordata; Craniata; Vertebrata; Euteleostomi; Actinopterygii; Neopterygii; Holostei; Semionotiformes; Lepisosteidae; Lepisosteus	.	.	.	NOG112796^Salt tolerance-like protein	GO:0005634^cellular_component^nucleus`GO:0003677^molecular_function^DNA binding`GO:0046872^molecular_function^metal ion binding`GO:0006355^biological_process^regulation of transcription, DNA-templated`GO:0006351^biological_process^transcription, DNA-templated	.
TR565|c0_g1	TR565|c0_g1_i1	CQ105_MOUSE^CQ105_MOUSE^Q:44-298,H:74-158^42.35%ID^E:5e-13^RecName: Full=Uncharacterized protein C17orf105 homolog;^Eukaryota; Metazoa; Chordata; Craniata; Vertebrata; Euteleostomi; Mammalia; Eutheria; Euarchontoglires; Glires; Rodentia; Sciurognathi; Muroidea; Muridae; Murinae; Mus; Mus	H2ZWY0_LATCH^H2ZWY0_LATCH^Q:38-313,H:65-156^71.74%ID^E:1e-38^SubName: Full=Uncharacterized protein {ECO:0000313|Ensembl:ENSLACP00000001901};^Eukaryota; Metazoa; Chordata; Craniata; Vertebrata; Euteleostomi; Coelacanthiformes; Coelacanthidae; Latimeria	TR565|c0_g1_i1|m.236	2-412[+]	CQ105_MOUSE^CQ105_MOUSE^Q:1-99,H:60-158^40.4%ID^E:4e-16^RecName: Full=Uncharacterized protein C17orf105 homolog;^Eukaryota; Metazoa; Chordata; Craniata; Vertebrata; Euteleostomi; Mammalia; Eutheria; Euarchontoglires; Glires; Rodentia; Sciurognathi; Muroidea; Muridae; Murinae; Mus; Mus	F6RL00_XENTR^F6RL00_XENTR^Q:1-121,H:53-175^64.23%ID^E:2e-46^SubName: Full=Uncharacterized protein {ECO:0000313|Ensembl:ENSXETP00000030273};^Eukaryota; Metazoa; Chordata; Craniata; Vertebrata; Euteleostomi; Amphibia; Batrachia; Anura; Pipoidea; Pipidae; Xenopodinae; Xenopus; Silurana	PF13879.1^KIAA1430^KIAA1430 homologue^1-72^E:9.2e-17	.	.	NOG80085^F-box domain containing protein	.	.
TR576|c0_g1	TR576|c0_g1_i1	PLD1_HUMAN^PLD1_HUMAN^Q:3-797,H:674-938^80.75%ID^E:6e-140^RecName: Full=Phospholipase D1;^Eukaryota; Metazoa; Chordata; Craniata; Vertebrata; Euteleostomi; Mammalia; Eutheria; Euarchontoglires; Primates; Haplorrhini; Catarrhini; Hominidae; Homo	V9K928_CALMI^V9K928_CALMI^Q:3-797,H:665-929^82.26%ID^E:5e-145^SubName: Full=Phospholipase D1 {ECO:0000313|EMBL:AFO94633.1};^Eukaryota; Metazoa; Chordata; Craniata; Vertebrata; Chondrichthyes; Holocephali; Chimaeriformes; Callorhinchidae; Callorhinchus	TR576|c0_g1_i1|m.239	3-797[+]	PLD1_HUMAN^PLD1_HUMAN^Q:1-265,H:674-938^80.75%ID^E:2e-152^RecName: Full=Phospholipase D1;^Eukaryota; Metazoa; Chordata; Craniata; Vertebrata; Euteleostomi; Mammalia; Eutheria; Euarchontoglires; Primates; Haplorrhini; Catarrhini; Hominidae; Homo	V9K928_CALMI^V9K928_CALMI^Q:1-265,H:665-929^82.26%ID^E:2e-159^SubName: Full=Phospholipase D1 {ECO:0000313|EMBL:AFO94633.1};^Eukaryota; Metazoa; Chordata; Craniata; Vertebrata; Chondrichthyes; Holocephali; Chimaeriformes; Callorhinchidae; Callorhinchus	PF12653.2^DUF3785^Protein of unknown function (DUF3785)^64-128^E:0.0002`PF13091.1^PLDc_2^PLD-like domain^95-262^E:2.7e-10`PF00614.17^PLDc^Phospholipase D Active site motif^220-245^E:1.1e-05	.	.	COG1502^Catalyzes the reversible phosphatidyl group transfer from one phosphatidylglycerol molecule to another to form cardiolipin (CL) (diphosphatidylglycerol) and glycerol (By similarity)	GO:0005789^cellular_component^endoplasmic reticulum membrane`GO:0005768^cellular_component^endosome`GO:0005794^cellular_component^Golgi apparatus`GO:0000139^cellular_component^Golgi membrane`GO:0031902^cellular_component^late endosome membrane`GO:0005765^cellular_component^lysosomal membrane`GO:0016020^cellular_component^membrane`GO:0048471^cellular_component^perinuclear region of cytoplasm`GO:00…	GO:0003824^molecular_function^catalytic activity`GO:0008152^biological_process^metabolic process
TR578|c0_g1	TR578|c0_g1_i1	FRAS1_MOUSE^FRAS1_MOUSE^Q:1-402,H:1036-1168^36.57%ID^E:3e-24^RecName: Full=Extracellular matrix protein FRAS1;^Eukaryota; Metazoa; Chordata; Craniata; Vertebrata; Euteleostomi; Mammalia; Eutheria; Euarchontoglires; Glires; Rodentia; Sciurognathi; Muroidea; Muridae; Murinae; Mus; Mus	W5MKR3_LEPOC^W5MKR3_LEPOC^Q:1-402,H:1022-1154^50%ID^E:5e-36^SubName: Full=Uncharacterized protein {ECO:0000313|Ensembl:ENSLOCP00000008972};^Eukaryota; Metazoa; Chordata; Craniata; Vertebrata; Euteleostomi; Actinopterygii; Neopterygii; Holostei; Semionotiformes; Lepisosteidae; Lepisosteus	TR578|c0_g1_i1|m.240	1-405[+]	FRAS1_MOUSE^FRAS1_MOUSE^Q:1-134,H:1036-1168^36.57%ID^E:3e-24^RecName: Full=Extracellular matrix protein FRAS1;^Eukaryota; Metazoa; Chordata; Craniata; Vertebrata; Euteleostomi; Mammalia; Eutheria; Euarchontoglires; Glires; Rodentia; Sciurognathi; Muroidea; Muridae; Murinae; Mus; Mus	W5MKR3_LEPOC^W5MKR3_LEPOC^Q:1-134,H:1022-1154^50%ID^E:5e-36^SubName: Full=Uncharacterized protein {ECO:0000313|Ensembl:ENSLOCP00000008972};^Eukaryota; Metazoa; Chordata; Craniata; Vertebrata; Euteleostomi; Actinopterygii; Neopterygii; Holostei; Semionotiformes; Lepisosteidae; Lepisosteus	.	.	.	.	GO:0005604^cellular_component^basement membrane`GO:0016021^cellular_component^integral component of membrane`GO:0005886^cellular_component^plasma membrane`GO:0061618^cellular_component^sublamina densa`GO:0046872^molecular_function^metal ion binding`GO:0007154^biological_process^cell communication`GO:0030326^biological_process^embryonic limb morphogenesis`GO:0003338^biological_process^metanephros …	.
TR605|c0_g1	TR605|c0_g1_i1	NOG2_HUMAN^NOG2_HUMAN^Q:439-5,H:274-418^89.66%ID^E:1e-88^RecName: Full=Nucleolar GTP-binding protein 2;^Eukaryota; Metazoa; Chordata; Craniata; Vertebrata; Euteleostomi; Mammalia; Eutheria; Euarchontoglires; Primates; Haplorrhini; Catarrhini; Hominidae; Homo	V9KJ89_CALMI^V9KJ89_CALMI^Q:439-2,H:272-417^91.1%ID^E:5e-90^SubName: Full=Nucleolar GTP-binding protein 2 {ECO:0000313|EMBL:AFO98164.1};^Eukaryota; Metazoa; Chordata; Craniata; Vertebrata; Chondrichthyes; Holocephali; Chimaeriformes; Callorhinchidae; Callorhinchus	.	.	.	.	.	.	.	COG1161^Required for a late step of 50S ribosomal subunit assembly. Has GTPase activity (By similarity)	GO:0016020^cellular_component^membrane`GO:0005730^cellular_component^nucleolus`GO:0005634^cellular_component^nucleus`GO:0005525^molecular_function^GTP binding`GO:0003924^molecular_function^GTPase activity`GO:0044822^molecular_function^poly(A) RNA binding`GO:0006184^biological_process^GTP catabolic process`GO:0042254^biological_process^ribosome biogenesis	.
TR605|c0_g2	TR605|c0_g2_i1	NOG2_HUMAN^NOG2_HUMAN^Q:395-3,H:274-404^90.08%ID^E:7e-79^RecName: Full=Nucleolar GTP-binding protein 2;^Eukaryota; Metazoa; Chordata; Craniata; Vertebrata; Euteleostomi; Mammalia; Eutheria; Euarchontoglires; Primates; Haplorrhini; Catarrhini; Hominidae; Homo	V9KJ89_CALMI^V9KJ89_CALMI^Q:395-3,H:272-402^92.37%ID^E:3e-80^SubName: Full=Nucleolar GTP-binding protein 2 {ECO:0000313|EMBL:AFO98164.1};^Eukaryota; Metazoa; Chordata; Craniata; Vertebrata; Chondrichthyes; Holocephali; Chimaeriformes; Callorhinchidae; Callorhinchus	.	.	.	.	.	.	.	COG1161^Required for a late step of 50S ribosomal subunit assembly. Has GTPase activity (By similarity)	GO:0016020^cellular_component^membrane`GO:0005730^cellular_component^nucleolus`GO:0005634^cellular_component^nucleus`GO:0005525^molecular_function^GTP binding`GO:0003924^molecular_function^GTPase activity`GO:0044822^molecular_function^poly(A) RNA binding`GO:0006184^biological_process^GTP catabolic process`GO:0042254^biological_process^ribosome biogenesis	.
TR607|c0_g1	TR607|c0_g1_i1	CAD23_RAT^CAD23_RAT^Q:1-507,H:2921-3089^82.84%ID^E:3e-83^RecName: Full=Cadherin-23;^Eukaryota; Metazoa; Chordata; Craniata; Vertebrata; Euteleostomi; Mammalia; Eutheria; Euarchontoglires; Glires; Rodentia; Sciurognathi; Muroidea; Muridae; Murinae; Rattus	H3AUU3_LATCH^H3AUU3_LATCH^Q:1-507,H:1317-1485^89.94%ID^E:2e-86^SubName: Full=Uncharacterized protein {ECO:0000313|Ensembl:ENSLACP00000013414};^Eukaryota; Metazoa; Chordata; Craniata; Vertebrata; Euteleostomi; Coelacanthiformes; Coelacanthidae; Latimeria	TR607|c0_g1_i1|m.249	1-507[+]	CAD23_MOUSE^CAD23_MOUSE^Q:1-169,H:2923-3091^82.84%ID^E:6e-92^RecName: Full=Cadherin-23;^Eukaryota; Metazoa; Chordata; Craniata; Vertebrata; Euteleostomi; Mammalia; Eutheria; Euarchontoglires; Glires; Rodentia; Sciurognathi; Muroidea; Muridae; Murinae; Mus; Mus	H3AUU3_LATCH^H3AUU3_LATCH^Q:1-169,H:1317-1485^89.94%ID^E:5e-96^SubName: Full=Uncharacterized protein {ECO:0000313|Ensembl:ENSLACP00000013414};^Eukaryota; Metazoa; Chordata; Craniata; Vertebrata; Euteleostomi; Coelacanthiformes; Coelacanthidae; Latimeria	.	.	ExpAA=23.11^PredHel=1^Topology=o146-168i	.	GO:0005813^cellular_component^centrosome`GO:0016021^cellular_component^integral component of membrane`GO:0060091^cellular_component^kinocilium`GO:0001917^cellular_component^photoreceptor inner segment`GO:0005886^cellular_component^plasma membrane`GO:0032420^cellular_component^stereocilium`GO:0032426^cellular_component^stereocilium bundle tip`GO:0045202^cellular_component^synapse`GO:0005509^molecu…	.
TR608|c0_g2	TR608|c0_g2_i1	FAT4_HUMAN^FAT4_HUMAN^Q:3-497,H:2837-3001^74.55%ID^E:2e-78^RecName: Full=Protocadherin Fat 4;^Eukaryota; Metazoa; Chordata; Craniata; Vertebrata; Euteleostomi; Mammalia; Eutheria; Euarchontoglires; Primates; Haplorrhini; Catarrhini; Hominidae; Homo`FAT4_HUMAN^FAT4_HUMAN^Q:15-494,H:1281-1437^33.14%ID^E:5e-16^RecName: Full=Protocadherin Fat 4;^Eukaryota; Metazoa; Chordata; Craniata; Vertebrata; Eut…	W5M479_LEPOC^W5M479_LEPOC^Q:3-497,H:2802-2966^78.79%ID^E:2e-81^SubName: Full=Uncharacterized protein {ECO:0000313|Ensembl:ENSLOCP00000003187};^Eukaryota; Metazoa; Chordata; Craniata; Vertebrata; Euteleostomi; Actinopterygii; Neopterygii; Holostei; Semionotiformes; Lepisosteidae; Lepisosteus`W5M479_LEPOC^W5M479_LEPOC^Q:3-485,H:2079-2236^35.54%ID^E:1e-16^SubName: Full=Uncharacterized protein {ECO:0…	TR608|c0_g2_i1|m.251	3-497[+]	FAT4_HUMAN^FAT4_HUMAN^Q:1-165,H:2837-3001^74.55%ID^E:2e-78^RecName: Full=Protocadherin Fat 4;^Eukaryota; Metazoa; Chordata; Craniata; Vertebrata; Euteleostomi; Mammalia; Eutheria; Euarchontoglires; Primates; Haplorrhini; Catarrhini; Hominidae; Homo`FAT4_HUMAN^FAT4_HUMAN^Q:5-164,H:1281-1437^33.14%ID^E:4e-16^RecName: Full=Protocadherin Fat 4;^Eukaryota; Metazoa; Chordata; Craniata; Vertebrata; Eute…	W5M479_LEPOC^W5M479_LEPOC^Q:1-165,H:2802-2966^78.79%ID^E:2e-81^SubName: Full=Uncharacterized protein {ECO:0000313|Ensembl:ENSLOCP00000003187};^Eukaryota; Metazoa; Chordata; Craniata; Vertebrata; Euteleostomi; Actinopterygii; Neopterygii; Holostei; Semionotiformes; Lepisosteidae; Lepisosteus`W5M479_LEPOC^W5M479_LEPOC^Q:1-161,H:2079-2236^35.54%ID^E:1e-16^SubName: Full=Uncharacterized protein {ECO:0…	PF00028.12^Cadherin^Cadherin domain^44-137^E:1.7e-16	.	.	.	GO:0045177^cellular_component^apical part of cell`GO:0070062^cellular_component^extracellular vesicular exosome`GO:0016021^cellular_component^integral component of membrane`GO:0005886^cellular_component^plasma membrane`GO:0005509^molecular_function^calcium ion binding`GO:0001658^biological_process^branching involved in ureteric bud morphogenesis`GO:0021987^biological_process^cerebral cortex devel…	GO:0005509^molecular_function^calcium ion binding`GO:0007156^biological_process^homophilic cell adhesion via plasma membrane adhesion molecules`GO:0016020^cellular_component^membrane
TR609|c0_g1	TR609|c0_g1_i1	RRP12_CHICK^RRP12_CHICK^Q:1-1197,H:888-1292^54.79%ID^E:6e-129^RecName: Full=RRP12-like protein;^Eukaryota; Metazoa; Chordata; Craniata; Vertebrata; Euteleostomi; Testudines + Archosauria group; Archosauria; Dinosauria; Saurischia; Theropoda; Coelurosauria; Aves; Neognathae; Galloanserae; Galliformes; Phasianidae; Phasianinae; Gallus	W5M895_LEPOC^W5M895_LEPOC^Q:1-1197,H:882-1282^60.4%ID^E:2e-162^SubName: Full=Uncharacterized protein {ECO:0000313|Ensembl:ENSLOCP00000004603};^Eukaryota; Metazoa; Chordata; Craniata; Vertebrata; Euteleostomi; Actinopterygii; Neopterygii; Holostei; Semionotiformes; Lepisosteidae; Lepisosteus	TR609|c0_g1_i1|m.252	1-1206[+]	RRP12_CHICK^RRP12_CHICK^Q:1-399,H:888-1292^54.79%ID^E:7e-130^RecName: Full=RRP12-like protein;^Eukaryota; Metazoa; Chordata; Craniata; Vertebrata; Euteleostomi; Testudines + Archosauria group; Archosauria; Dinosauria; Saurischia; Theropoda; Coelurosauria; Aves; Neognathae; Galloanserae; Galliformes; Phasianidae; Phasianinae; Gallus	W5M895_LEPOC^W5M895_LEPOC^Q:1-399,H:882-1282^60.4%ID^E:1e-163^SubName: Full=Uncharacterized protein {ECO:0000313|Ensembl:ENSLOCP00000004603};^Eukaryota; Metazoa; Chordata; Craniata; Vertebrata; Euteleostomi; Actinopterygii; Neopterygii; Holostei; Semionotiformes; Lepisosteidae; Lepisosteus	.	.	ExpAA=23.62^PredHel=1^Topology=i19-41o	NOG149372^	GO:0016021^cellular_component^integral component of membrane`GO:0031965^cellular_component^nuclear membrane`GO:0005730^cellular_component^nucleolus	.
TR609|c0_g2	TR609|c0_g2_i1	RRP12_CHICK^RRP12_CHICK^Q:1-1194,H:888-1292^54.79%ID^E:4e-127^RecName: Full=RRP12-like protein;^Eukaryota; Metazoa; Chordata; Craniata; Vertebrata; Euteleostomi; Testudines + Archosauria group; Archosauria; Dinosauria; Saurischia; Theropoda; Coelurosauria; Aves; Neognathae; Galloanserae; Galliformes; Phasianidae; Phasianinae; Gallus	W5M895_LEPOC^W5M895_LEPOC^Q:1-1194,H:882-1282^60.4%ID^E:1e-160^SubName: Full=Uncharacterized protein {ECO:0000313|Ensembl:ENSLOCP00000004603};^Eukaryota; Metazoa; Chordata; Craniata; Vertebrata; Euteleostomi; Actinopterygii; Neopterygii; Holostei; Semionotiformes; Lepisosteidae; Lepisosteus	TR609|c0_g2_i1|m.253	1-1203[+]	RRP12_CHICK^RRP12_CHICK^Q:1-398,H:888-1292^54.79%ID^E:4e-128^RecName: Full=RRP12-like protein;^Eukaryota; Metazoa; Chordata; Craniata; Vertebrata; Euteleostomi; Testudines + Archosauria group; Archosauria; Dinosauria; Saurischia; Theropoda; Coelurosauria; Aves; Neognathae; Galloanserae; Galliformes; Phasianidae; Phasianinae; Gallus	W5M895_LEPOC^W5M895_LEPOC^Q:1-398,H:882-1282^60.4%ID^E:6e-162^SubName: Full=Uncharacterized protein {ECO:0000313|Ensembl:ENSLOCP00000004603};^Eukaryota; Metazoa; Chordata; Craniata; Vertebrata; Euteleostomi; Actinopterygii; Neopterygii; Holostei; Semionotiformes; Lepisosteidae; Lepisosteus	.	.	ExpAA=23.62^PredHel=1^Topology=i19-41o	NOG149372^	GO:0016021^cellular_component^integral component of membrane`GO:0031965^cellular_component^nuclear membrane`GO:0005730^cellular_component^nucleolus	.
TR616|c0_g1	TR616|c0_g1_i1	NUSAP_CHICK^NUSAP_CHICK^Q:10-276,H:251-339^44.94%ID^E:6e-16^RecName: Full=Nucleolar and spindle-associated protein 1;^Eukaryota; Metazoa; Chordata; Craniata; Vertebrata; Euteleostomi; Testudines + Archosauria group; Archosauria; Dinosauria; Saurischia; Theropoda; Coelurosauria; Aves; Neognathae; Galloanserae; Galliformes; Phasianidae; Phasianinae; Gallus	H2ZZ71_LATCH^H2ZZ71_LATCH^Q:1-285,H:44-137^51.58%ID^E:2e-20^SubName: Full=Uncharacterized protein {ECO:0000313|Ensembl:ENSLACP00000002692};^Eukaryota; Metazoa; Chordata; Craniata; Vertebrata; Euteleostomi; Coelacanthiformes; Coelacanthidae; Latimeria	TR616|c0_g1_i1|m.256	1-342[+]	NUSAP_CHICK^NUSAP_CHICK^Q:4-92,H:251-339^44.94%ID^E:5e-16^RecName: Full=Nucleolar and spindle-associated protein 1;^Eukaryota; Metazoa; Chordata; Craniata; Vertebrata; Euteleostomi; Testudines + Archosauria group; Archosauria; Dinosauria; Saurischia; Theropoda; Coelurosauria; Aves; Neognathae; Galloanserae; Galliformes; Phasianidae; Phasianinae; Gallus	H2ZZ71_LATCH^H2ZZ71_LATCH^Q:1-95,H:44-137^51.58%ID^E:2e-20^SubName: Full=Uncharacterized protein {ECO:0000313|Ensembl:ENSLACP00000002692};^Eukaryota; Metazoa; Chordata; Craniata; Vertebrata; Euteleostomi; Coelacanthiformes; Coelacanthidae; Latimeria	.	.	.	NOG43775^MFS monocarboxylate transporter	GO:0005737^cellular_component^cytoplasm`GO:0005874^cellular_component^microtubule`GO:0005634^cellular_component^nucleus`GO:0005819^cellular_component^spindle`GO:0003677^molecular_function^DNA binding`GO:0040001^biological_process^establishment of mitotic spindle localization`GO:0000281^biological_process^mitotic cytokinesis`GO:0007067^biological_process^mitotic nuclear division	.
TR618|c0_g1	TR618|c0_g1_i1	ACTS_PLEWA^ACTS_PLEWA^Q:95-280,H:18-79^96.77%ID^E:3e-37^RecName: Full=Actin, alpha skeletal muscle;^Eukaryota; Metazoa; Chordata; Craniata; Vertebrata; Euteleostomi; Amphibia; Batrachia; Caudata; Salamandroidea; Salamandridae; Pleurodelinae; Pleurodeles	H2YQW0_CIOSA^H2YQW0_CIOSA^Q:95-280,H:28-89^98.39%ID^E:6e-36^.^.	TR618|c0_g1_i1|m.257	2-286[+]	ACTS_PLEWA^ACTS_PLEWA^Q:32-93,H:18-79^96.77%ID^E:2e-37^RecName: Full=Actin, alpha skeletal muscle;^Eukaryota; Metazoa; Chordata; Craniata; Vertebrata; Euteleostomi; Amphibia; Batrachia; Caudata; Salamandroidea; Salamandridae; Pleurodelinae; Pleurodeles	H2YQW0_CIOSA^H2YQW0_CIOSA^Q:32-93,H:28-89^98.39%ID^E:3e-36^.^.	PF00022.14^Actin^Actin^32-93^E:9.2e-22	.	.	.	GO:0005737^cellular_component^cytoplasm`GO:0005856^cellular_component^cytoskeleton`GO:0005524^molecular_function^ATP binding	.
TR618|c0_g1	TR618|c0_g1_i2	ACT3_XENLA^ACT3_XENLA^Q:1-372,H:231-354^100%ID^E:3e-84^RecName: Full=Actin, alpha skeletal muscle 3;^Eukaryota; Metazoa; Chordata; Craniata; Vertebrata; Euteleostomi; Amphibia; Batrachia; Anura; Pipoidea; Pipidae; Xenopodinae; Xenopus; Xenopus	G3GX23_CRIGR^G3GX23_CRIGR^Q:1-372,H:40-163^99.19%ID^E:4e-85^SubName: Full=Actin, alpha skeletal muscle {ECO:0000313|EMBL:EGW03367.1};^Eukaryota; Metazoa; Chordata; Craniata; Vertebrata; Euteleostomi; Mammalia; Eutheria; Euarchontoglires; Glires; Rodentia; Sciurognathi; Muroidea; Cricetidae; Cricetinae; Cricetulus	TR618|c0_g1_i2|m.258	1-372[+]	ACT3_XENLA^ACT3_XENLA^Q:1-124,H:231-354^100%ID^E:2e-84^RecName: Full=Actin, alpha skeletal muscle 3;^Eukaryota; Metazoa; Chordata; Craniata; Vertebrata; Euteleostomi; Amphibia; Batrachia; Anura; Pipoidea; Pipidae; Xenopodinae; Xenopus; Xenopus	G3GX23_CRIGR^G3GX23_CRIGR^Q:1-124,H:40-163^99.19%ID^E:4e-85^SubName: Full=Actin, alpha skeletal muscle {ECO:0000313|EMBL:EGW03367.1};^Eukaryota; Metazoa; Chordata; Craniata; Vertebrata; Euteleostomi; Mammalia; Eutheria; Euarchontoglires; Glires; Rodentia; Sciurognathi; Muroidea; Cricetidae; Cricetinae; Cricetulus	PF00022.14^Actin^Actin^3-124^E:1.1e-52	.	.	.	GO:0005737^cellular_component^cytoplasm`GO:0005856^cellular_component^cytoskeleton`GO:0005524^molecular_function^ATP binding	.
TR619|c0_g1	TR619|c0_g1_i1	PEX14_HUMAN^PEX14_HUMAN^Q:438-88,H:195-315^66.39%ID^E:2e-29^RecName: Full=Peroxisomal membrane protein PEX14;^Eukaryota; Metazoa; Chordata; Craniata; Vertebrata; Euteleostomi; Mammalia; Eutheria; Euarchontoglires; Primates; Haplorrhini; Catarrhini; Hominidae; Homo	A0A093GPQ5_PICPB^A0A093GPQ5_PICPB^Q:444-88,H:164-286^68.55%ID^E:1e-31^SubName: Full=Peroxisomal membrane protein PEX14 {ECO:0000313|EMBL:KFV72288.1};^Eukaryota; Metazoa; Chordata; Craniata; Vertebrata; Euteleostomi; Testudines + Archosauria group; Archosauria; Dinosauria; Saurischia; Theropoda; Coelurosauria; Aves; Neognathae; Piciformes; Picidae; Picoides	.	.	.	.	.	.	.	NOG136629^	GO:0016021^cellular_component^integral component of membrane`GO:0005622^cellular_component^intracellular`GO:0043231^cellular_component^intracellular membrane-bounded organelle`GO:0016020^cellular_component^membrane`GO:0005730^cellular_component^nucleolus`GO:0005634^cellular_component^nucleus`GO:0005778^cellular_component^peroxisomal membrane`GO:0005777^cellular_component^peroxisome`GO:0043234^cel…	.
TR621|c0_g1	TR621|c0_g1_i1	.	V9KVZ1_CALMI^V9KVZ1_CALMI^Q:342-241,H:321-354^67.65%ID^E:6e-06^SubName: Full=KH domain-containing, RNA-binding, signal transduction-associated protein 2-like protein {ECO:0000313|EMBL:AFP03201.1};^Eukaryota; Metazoa; Chordata; Craniata; Vertebrata; Chondrichthyes; Holocephali; Chimaeriformes; Callorhinchidae; Callorhinchus	.	.	.	.	.	.	.	.	.	.
TR621|c0_g2	TR621|c0_g2_i1	.	V9KVZ1_CALMI^V9KVZ1_CALMI^Q:342-241,H:321-354^67.65%ID^E:6e-06^SubName: Full=KH domain-containing, RNA-binding, signal transduction-associated protein 2-like protein {ECO:0000313|EMBL:AFP03201.1};^Eukaryota; Metazoa; Chordata; Craniata; Vertebrata; Chondrichthyes; Holocephali; Chimaeriformes; Callorhinchidae; Callorhinchus	.	.	.	.	.	.	.	.	.	.
TR628|c0_g1	TR628|c0_g1_i1	.	V9KF75_CALMI^V9KF75_CALMI^Q:435-250,H:31-92^95.16%ID^E:1e-20^SubName: Full=Nuclear receptor coactivator 5 {ECO:0000313|EMBL:AFO96650.1};^Eukaryota; Metazoa; Chordata; Craniata; Vertebrata; Chondrichthyes; Holocephali; Chimaeriformes; Callorhinchidae; Callorhinchus	.	.	.	.	.	.	.	.	.	.
TR657|c0_g1	TR657|c0_g1_i1	NSD3_HUMAN^NSD3_HUMAN^Q:1-387,H:1311-1437^64.34%ID^E:5e-51^RecName: Full=Histone-lysine N-methyltransferase NSD3;^Eukaryota; Metazoa; Chordata; Craniata; Vertebrata; Euteleostomi; Mammalia; Eutheria; Euarchontoglires; Primates; Haplorrhini; Catarrhini; Hominidae; Homo	G3R8A8_GORGO^G3R8A8_GORGO^Q:1-387,H:1256-1382^64.34%ID^E:2e-49^SubName: Full=Uncharacterized protein {ECO:0000313|Ensembl:ENSGGOP00000011612};^Eukaryota; Metazoa; Chordata; Craniata; Vertebrata; Euteleostomi; Mammalia; Eutheria; Euarchontoglires; Primates; Haplorrhini; Catarrhini; Hominidae; Gorilla	TR657|c0_g1_i1|m.273	1-390[+]	NSD3_HUMAN^NSD3_HUMAN^Q:1-129,H:1311-1437^64.34%ID^E:3e-52^RecName: Full=Histone-lysine N-methyltransferase NSD3;^Eukaryota; Metazoa; Chordata; Craniata; Vertebrata; Euteleostomi; Mammalia; Eutheria; Euarchontoglires; Primates; Haplorrhini; Catarrhini; Hominidae; Homo	G3R8A8_GORGO^G3R8A8_GORGO^Q:1-129,H:1256-1382^64.34%ID^E:1e-50^SubName: Full=Uncharacterized protein {ECO:0000313|Ensembl:ENSGGOP00000011612};^Eukaryota; Metazoa; Chordata; Craniata; Vertebrata; Euteleostomi; Mammalia; Eutheria; Euarchontoglires; Primates; Haplorrhini; Catarrhini; Hominidae; Gorilla	.	.	.	COG2940^Histone-lysine N-methyltransferase	GO:0005694^cellular_component^chromosome`GO:0005634^cellular_component^nucleus`GO:0018024^molecular_function^histone-lysine N-methyltransferase activity`GO:0008270^molecular_function^zinc ion binding`GO:0034968^biological_process^histone lysine methylation`GO:0016571^biological_process^histone methylation`GO:0006355^biological_process^regulation of transcription, DNA-templated`GO:0006351^biologic…	.
TR667|c0_g1	TR667|c0_g1_i1	ARF3_TAKRU^ARF3_TAKRU^Q:3-158,H:125-176^84.62%ID^E:2e-23^RecName: Full=ADP-ribosylation factor 3;^Eukaryota; Metazoa; Chordata; Craniata; Vertebrata; Euteleostomi; Actinopterygii; Neopterygii; Teleostei; Neoteleostei; Acanthomorphata; Eupercaria; Tetraodontiformes; Tetradontoidea; Tetraodontidae; Takifugu	M7C5P1_CHEMY^M7C5P1_CHEMY^Q:3-158,H:100-151^82.69%ID^E:7e-22^SubName: Full=ADP-ribosylation factor 1 {ECO:0000313|EMBL:EMP39793.1};^Eukaryota; Metazoa; Chordata; Craniata; Vertebrata; Euteleostomi; Testudines + Archosauria group; Testudines; Cryptodira; Chelonioidea; Cheloniidae; Chelonia	.	.	.	.	.	.	.	COG1100^GTP-binding Protein	GO:0005794^cellular_component^Golgi apparatus`GO:0005525^molecular_function^GTP binding`GO:0015031^biological_process^protein transport`GO:0007264^biological_process^small GTPase mediated signal transduction`GO:0016192^biological_process^vesicle-mediated transport	.
TR671|c0_g1	TR671|c0_g1_i1	COX8A_TARSY^COX8A_TARSY^Q:106-246,H:23-69^46.81%ID^E:3e-08^RecName: Full=Cytochrome c oxidase subunit 8A, mitochondrial;^Eukaryota; Metazoa; Chordata; Craniata; Vertebrata; Euteleostomi; Mammalia; Eutheria; Euarchontoglires; Primates; Haplorrhini; Tarsiiformes; Tarsiidae; Tarsius	H9L049_CHICK^H9L049_CHICK^Q:106-246,H:23-68^55.32%ID^E:4e-08^SubName: Full=Uncharacterized protein {ECO:0000313|Ensembl:ENSGALP00000021915};^Eukaryota; Metazoa; Chordata; Craniata; Vertebrata; Euteleostomi; Testudines + Archosauria group; Archosauria; Dinosauria; Saurischia; Theropoda; Coelurosauria; Aves; Neognathae; Galloanserae; Galliformes; Phasianidae; Phasianinae; Gallus	.	.	.	.	.	.	.	.	GO:0016021^cellular_component^integral component of membrane`GO:0005743^cellular_component^mitochondrial inner membrane`GO:0004129^molecular_function^cytochrome-c oxidase activity	.
TR673|c0_g1	TR673|c0_g1_i1	HSBP1_PONAB^HSBP1_PONAB^Q:124-339,H:1-71^88.89%ID^E:6e-34^RecName: Full=Heat shock factor-binding protein 1;^Eukaryota; Metazoa; Chordata; Craniata; Vertebrata; Euteleostomi; Mammalia; Eutheria; Euarchontoglires; Primates; Haplorrhini; Catarrhini; Hominidae; Pongo	C1BJL8_OSMMO^C1BJL8_OSMMO^Q:124-342,H:1-73^89.04%ID^E:1e-33^SubName: Full=Heat shock factor-binding protein 1 {ECO:0000313|EMBL:ACO09221.1};^Eukaryota; Metazoa; Chordata; Craniata; Vertebrata; Euteleostomi; Actinopterygii; Neopterygii; Teleostei; Stomiatii; Osmeriformes; Osmeridae; Osmerus	TR673|c0_g1_i1|m.287	1-345[+]	HSBP1_PONAB^HSBP1_PONAB^Q:42-113,H:1-71^88.89%ID^E:1e-37^RecName: Full=Heat shock factor-binding protein 1;^Eukaryota; Metazoa; Chordata; Craniata; Vertebrata; Euteleostomi; Mammalia; Eutheria; Euarchontoglires; Primates; Haplorrhini; Catarrhini; Hominidae; Pongo	C1BJL8_OSMMO^C1BJL8_OSMMO^Q:42-114,H:1-73^89.04%ID^E:8e-38^SubName: Full=Heat shock factor-binding protein 1 {ECO:0000313|EMBL:ACO09221.1};^Eukaryota; Metazoa; Chordata; Craniata; Vertebrata; Euteleostomi; Actinopterygii; Neopterygii; Teleostei; Stomiatii; Osmeriformes; Osmeridae; Osmerus	PF06825.7^HSBP1^Heat shock factor binding protein 1^51-103^E:1.9e-26	.	.	.	GO:0005634^cellular_component^nucleus	.
TR673|c0_g2	TR673|c0_g2_i1	HSBP1_PONAB^HSBP1_PONAB^Q:123-338,H:1-71^88.89%ID^E:2e-34^RecName: Full=Heat shock factor-binding protein 1;^Eukaryota; Metazoa; Chordata; Craniata; Vertebrata; Euteleostomi; Mammalia; Eutheria; Euarchontoglires; Primates; Haplorrhini; Catarrhini; Hominidae; Pongo	C1BJL8_OSMMO^C1BJL8_OSMMO^Q:123-341,H:1-73^89.04%ID^E:2e-34^SubName: Full=Heat shock factor-binding protein 1 {ECO:0000313|EMBL:ACO09221.1};^Eukaryota; Metazoa; Chordata; Craniata; Vertebrata; Euteleostomi; Actinopterygii; Neopterygii; Teleostei; Stomiatii; Osmeriformes; Osmeridae; Osmerus	TR673|c0_g2_i1|m.289	3-344[+]	HSBP1_PONAB^HSBP1_PONAB^Q:41-112,H:1-71^88.89%ID^E:6e-38^RecName: Full=Heat shock factor-binding protein 1;^Eukaryota; Metazoa; Chordata; Craniata; Vertebrata; Euteleostomi; Mammalia; Eutheria; Euarchontoglires; Primates; Haplorrhini; Catarrhini; Hominidae; Pongo	C1BJL8_OSMMO^C1BJL8_OSMMO^Q:41-113,H:1-73^89.04%ID^E:4e-38^SubName: Full=Heat shock factor-binding protein 1 {ECO:0000313|EMBL:ACO09221.1};^Eukaryota; Metazoa; Chordata; Craniata; Vertebrata; Euteleostomi; Actinopterygii; Neopterygii; Teleostei; Stomiatii; Osmeriformes; Osmeridae; Osmerus	PF06825.7^HSBP1^Heat shock factor binding protein 1^50-102^E:1.8e-26	.	.	.	GO:0005634^cellular_component^nucleus	.
TR678|c0_g1	TR678|c0_g1_i1	TCF20_HUMAN^TCF20_HUMAN^Q:3-161,H:1896-1960^56.92%ID^E:2e-14^RecName: Full=Transcription factor 20;^Eukaryota; Metazoa; Chordata; Craniata; Vertebrata; Euteleostomi; Mammalia; Eutheria; Euarchontoglires; Primates; Haplorrhini; Catarrhini; Hominidae; Homo	R0K8X6_ANAPL^R0K8X6_ANAPL^Q:3-161,H:33-86^72.22%ID^E:8e-17^SubName: Full=Transcription factor 20 {ECO:0000313|EMBL:EOB06716.1};^Eukaryota; Metazoa; Chordata; Craniata; Vertebrata; Euteleostomi; Testudines + Archosauria group; Archosauria; Dinosauria; Saurischia; Theropoda; Coelurosauria; Aves; Neognathae; Galloanserae; Anseriformes; Anatidae; Anas	.	.	.	.	.	.	.	NOG146768^	GO:0005634^cellular_component^nucleus`GO:0003677^molecular_function^DNA binding`GO:0044822^molecular_function^poly(A) RNA binding`GO:0003713^molecular_function^transcription coactivator activity`GO:0008270^molecular_function^zinc ion binding`GO:0006355^biological_process^regulation of transcription, DNA-templated`GO:0006351^biological_process^transcription, DNA-templated	.
TR697|c0_g1	TR697|c0_g1_i1	PAPS1_MOUSE^PAPS1_MOUSE^Q:305-3,H:494-594^91.09%ID^E:1e-60^RecName: Full=Bifunctional 3'-phosphoadenosine 5'-phosphosulfate synthase 1;^Eukaryota; Metazoa; Chordata; Craniata; Vertebrata; Euteleostomi; Mammalia; Eutheria; Euarchontoglires; Glires; Rodentia; Sciurognathi; Muroidea; Muridae; Murinae; Mus; Mus	V9KBT0_CALMI^V9KBT0_CALMI^Q:305-3,H:492-592^97.03%ID^E:8e-63^SubName: Full=Bifunctional 3'-phosphoadenosine 5'-phosphosulfate synthase 1 {ECO:0000313|EMBL:AFO95662.1};^Eukaryota; Metazoa; Chordata; Craniata; Vertebrata; Chondrichthyes; Holocephali; Chimaeriformes; Callorhinchidae; Callorhinchus	.	.	.	.	.	.	.	COG0529^Catalyzes the synthesis of activated sulfate (By similarity)	GO:0009336^cellular_component^sulfate adenylyltransferase complex (ATP)`GO:0004020^molecular_function^adenylylsulfate kinase activity`GO:0005524^molecular_function^ATP binding`GO:0016779^molecular_function^nucleotidyltransferase activity`GO:0004781^molecular_function^sulfate adenylyltransferase (ATP) activity`GO:0050428^biological_process^3'-phosphoadenosine 5'-phosphosulfate biosynthetic process…	.
TR711|c0_g1	TR711|c0_g1_i1	IF3T_TORCA^IF3T_TORCA^Q:410-3,H:290-425^78.68%ID^E:8e-73^RecName: Full=Type III intermediate filament;^Eukaryota; Metazoa; Chordata; Craniata; Vertebrata; Chondrichthyes; Elasmobranchii; Batoidea; Torpediniformes; Torpedinidae; Torpedo	Q9DDB3_SCYST^Q9DDB3_SCYST^Q:410-3,H:282-417^86.03%ID^E:4e-76^SubName: Full=Vimentin {ECO:0000313|EMBL:CAC17961.1};^Eukaryota; Metazoa; Chordata; Craniata; Vertebrata; Chondrichthyes; Elasmobranchii; Galeomorphii; Galeoidea; Carcharhiniformes; Scyliorhinidae; Scyliorhinus	.	.	.	.	.	.	.	.	GO:0005882^cellular_component^intermediate filament`GO:0005198^molecular_function^structural molecule activity	.
TR727|c0_g1	TR727|c0_g1_i1	ABCB8_DANRE^ABCB8_DANRE^Q:5-427,H:571-711^75.18%ID^E:8e-66^RecName: Full=ATP-binding cassette sub-family B member 8, mitochondrial;^Eukaryota; Metazoa; Chordata; Craniata; Vertebrata; Euteleostomi; Actinopterygii; Neopterygii; Teleostei; Ostariophysi; Cypriniformes; Cyprinidae; Danio	K4G0R3_CALMI^K4G0R3_CALMI^Q:2-436,H:556-700^79.31%ID^E:5e-73^SubName: Full=ATP-binding cassette sub-family B member 8, mitochondrial {ECO:0000313|EMBL:AFK11621.1};^Eukaryota; Metazoa; Chordata; Craniata; Vertebrata; Chondrichthyes; Holocephali; Chimaeriformes; Callorhinchidae; Callorhinchus	TR727|c0_g1_i1|m.307	2-442[+]	ABCB8_DANRE^ABCB8_DANRE^Q:2-142,H:571-711^75.18%ID^E:4e-66^RecName: Full=ATP-binding cassette sub-family B member 8, mitochondrial;^Eukaryota; Metazoa; Chordata; Craniata; Vertebrata; Euteleostomi; Actinopterygii; Neopterygii; Teleostei; Ostariophysi; Cypriniformes; Cyprinidae; Danio	K4G0R3_CALMI^K4G0R3_CALMI^Q:1-145,H:556-700^79.31%ID^E:2e-73^SubName: Full=ATP-binding cassette sub-family B member 8, mitochondrial {ECO:0000313|EMBL:AFK11621.1};^Eukaryota; Metazoa; Chordata; Craniata; Vertebrata; Chondrichthyes; Holocephali; Chimaeriformes; Callorhinchidae; Callorhinchus	PF00005.22^ABC_tran^ABC transporter^10-69^E:8.1e-12	.	.	COG1132^(ABC) transporter	GO:0016021^cellular_component^integral component of membrane`GO:0005743^cellular_component^mitochondrial inner membrane`GO:0005524^molecular_function^ATP binding`GO:0042626^molecular_function^ATPase activity, coupled to transmembrane movement of substances`GO:0055085^biological_process^transmembrane transport	GO:0005524^molecular_function^ATP binding`GO:0016887^molecular_function^ATPase activity
TR734|c0_g1	TR734|c0_g1_i1	BIN1_MOUSE^BIN1_MOUSE^Q:304-528,H:511-587^49.35%ID^E:2e-18^RecName: Full=Myc box-dependent-interacting protein 1;^Eukaryota; Metazoa; Chordata; Craniata; Vertebrata; Euteleostomi; Mammalia; Eutheria; Euarchontoglires; Glires; Rodentia; Sciurognathi; Muroidea; Muridae; Murinae; Mus; Mus	A6MKT2_CALJA^A6MKT2_CALJA^Q:304-528,H:2-78^49.35%ID^E:3e-18^SubName: Full=Myc box-dependent interacting protein 1-like protein {ECO:0000313|EMBL:ABQ22673.1};^Eukaryota; Metazoa; Chordata; Craniata; Vertebrata; Euteleostomi; Mammalia; Eutheria; Euarchontoglires; Primates; Haplorrhini; Platyrrhini; Cebidae; Callitrichinae; Callithrix	TR734|c0_g1_i1|m.310	479-685[+]	.	.	.	.	.	.	.	.
TR734|c0_g1	TR734|c0_g1_i1	BIN1_MOUSE^BIN1_MOUSE^Q:304-528,H:511-587^49.35%ID^E:2e-18^RecName: Full=Myc box-dependent-interacting protein 1;^Eukaryota; Metazoa; Chordata; Craniata; Vertebrata; Euteleostomi; Mammalia; Eutheria; Euarchontoglires; Glires; Rodentia; Sciurognathi; Muroidea; Muridae; Murinae; Mus; Mus	A6MKT2_CALJA^A6MKT2_CALJA^Q:304-528,H:2-78^49.35%ID^E:3e-18^SubName: Full=Myc box-dependent interacting protein 1-like protein {ECO:0000313|EMBL:ABQ22673.1};^Eukaryota; Metazoa; Chordata; Craniata; Vertebrata; Euteleostomi; Mammalia; Eutheria; Euarchontoglires; Primates; Haplorrhini; Platyrrhini; Cebidae; Callitrichinae; Callithrix	TR734|c0_g1_i1|m.308	1-534[+]	BIN1_MOUSE^BIN1_MOUSE^Q:34-176,H:435-587^35.95%ID^E:3e-19^RecName: Full=Myc box-dependent-interacting protein 1;^Eukaryota; Metazoa; Chordata; Craniata; Vertebrata; Euteleostomi; Mammalia; Eutheria; Euarchontoglires; Glires; Rodentia; Sciurognathi; Muroidea; Muridae; Murinae; Mus; Mus	W5Q3U4_SHEEP^W5Q3U4_SHEEP^Q:5-176,H:249-427^34.07%ID^E:2e-19^SubName: Full=Uncharacterized protein {ECO:0000313|Ensembl:ENSOARP00000017383};^Eukaryota; Metazoa; Chordata; Craniata; Vertebrata; Euteleostomi; Mammalia; Eutheria; Laurasiatheria; Cetartiodactyla; Ruminantia; Pecora; Bovidae; Caprinae; Ovis	.	.	.	.	GO:0030424^cellular_component^axon`GO:0043194^cellular_component^axon initial segment`GO:0043679^cellular_component^axon terminus`GO:0044300^cellular_component^cerebellar mossy fiber`GO:0031674^cellular_component^I band`GO:0060987^cellular_component^lipid tube`GO:0005874^cellular_component^microtubule`GO:0033268^cellular_component^node of Ranvier`GO:0005634^cellular_component^nucleus`GO:0008021^c…	.
TR738|c0_g1	TR738|c0_g1_i1	.	.	TR738|c0_g1_i1|m.311	377-592[+]	.	.	.	.	ExpAA=22.21^PredHel=1^Topology=i7-29o	.	.	.
TR738|c0_g2	TR738|c0_g2_i1	.	.	TR738|c0_g2_i1|m.312	377-592[+]	.	.	.	.	ExpAA=22.21^PredHel=1^Topology=i7-29o	.	.	.
TR742|c0_g1	TR742|c0_g1_i1	.	E6ZF57_DICLA^E6ZF57_DICLA^Q:364-188,H:469-526^52.54%ID^E:1e-07^SubName: Full=Uncharacterized protein {ECO:0000313|EMBL:CBN80807.1};^Eukaryota; Metazoa; Chordata; Craniata; Vertebrata; Euteleostomi; Actinopterygii; Neopterygii; Teleostei; Neoteleostei; Acanthomorphata; Eupercaria; Moronidae; Dicentrarchus	.	.	.	.	.	.	.	.	.	.
TR752|c0_g1	TR752|c0_g1_i1	PLD1_HUMAN^PLD1_HUMAN^Q:2-418,H:895-1033^63.31%ID^E:1e-50^RecName: Full=Phospholipase D1;^Eukaryota; Metazoa; Chordata; Craniata; Vertebrata; Euteleostomi; Mammalia; Eutheria; Euarchontoglires; Primates; Haplorrhini; Catarrhini; Hominidae; Homo	V9K974_CALMI^V9K974_CALMI^Q:2-418,H:790-928^77.7%ID^E:4e-59^SubName: Full=Phospholipase D2-like protein {ECO:0000313|EMBL:AFO94301.1};^Eukaryota; Metazoa; Chordata; Craniata; Vertebrata; Chondrichthyes; Holocephali; Chimaeriformes; Callorhinchidae; Callorhinchus	TR752|c0_g1_i1|m.314	2-421[+]	PLD1_HUMAN^PLD1_HUMAN^Q:1-139,H:895-1033^63.31%ID^E:6e-55^RecName: Full=Phospholipase D1;^Eukaryota; Metazoa; Chordata; Craniata; Vertebrata; Euteleostomi; Mammalia; Eutheria; Euarchontoglires; Primates; Haplorrhini; Catarrhini; Hominidae; Homo	V9K974_CALMI^V9K974_CALMI^Q:1-139,H:790-928^77.7%ID^E:8e-66^SubName: Full=Phospholipase D2-like protein {ECO:0000313|EMBL:AFO94301.1};^Eukaryota; Metazoa; Chordata; Craniata; Vertebrata; Chondrichthyes; Holocephali; Chimaeriformes; Callorhinchidae; Callorhinchus	PF13091.1^PLDc_2^PLD-like domain^2-41^E:6.9e-07`PF00614.17^PLDc^Phospholipase D Active site motif^2-24^E:1.4e-05	.	.	COG1502^Catalyzes the reversible phosphatidyl group transfer from one phosphatidylglycerol molecule to another to form cardiolipin (CL) (diphosphatidylglycerol) and glycerol (By similarity)	GO:0005789^cellular_component^endoplasmic reticulum membrane`GO:0005768^cellular_component^endosome`GO:0005794^cellular_component^Golgi apparatus`GO:0000139^cellular_component^Golgi membrane`GO:0031902^cellular_component^late endosome membrane`GO:0005765^cellular_component^lysosomal membrane`GO:0016020^cellular_component^membrane`GO:0048471^cellular_component^perinuclear region of cytoplasm`GO:00…	GO:0003824^molecular_function^catalytic activity`GO:0008152^biological_process^metabolic process
TR757|c0_g1	TR757|c0_g1_i1	FBF1_MOUSE^FBF1_MOUSE^Q:8-439,H:627-770^55.56%ID^E:5e-23^RecName: Full=Fas-binding factor 1;^Eukaryota; Metazoa; Chordata; Craniata; Vertebrata; Euteleostomi; Mammalia; Eutheria; Euarchontoglires; Glires; Rodentia; Sciurognathi; Muroidea; Muridae; Murinae; Mus; Mus	V9KPF5_CALMI^V9KPF5_CALMI^Q:2-439,H:43-188^64.38%ID^E:2e-29^SubName: Full=Fas-binding factor 1-like protein {ECO:0000313|EMBL:AFP00150.1};^Eukaryota; Metazoa; Chordata; Craniata; Vertebrata; Chondrichthyes; Holocephali; Chimaeriformes; Callorhinchidae; Callorhinchus	TR757|c0_g1_i1|m.319	2-439[+]	FBF1_MOUSE^FBF1_MOUSE^Q:3-146,H:627-770^55.56%ID^E:1e-38^RecName: Full=Fas-binding factor 1;^Eukaryota; Metazoa; Chordata; Craniata; Vertebrata; Euteleostomi; Mammalia; Eutheria; Euarchontoglires; Glires; Rodentia; Sciurognathi; Muroidea; Muridae; Murinae; Mus; Mus	V9KPF5_CALMI^V9KPF5_CALMI^Q:1-146,H:43-188^64.38%ID^E:4e-49^SubName: Full=Fas-binding factor 1-like protein {ECO:0000313|EMBL:AFP00150.1};^Eukaryota; Metazoa; Chordata; Craniata; Vertebrata; Chondrichthyes; Holocephali; Chimaeriformes; Callorhinchidae; Callorhinchus	.	.	.	NOG115136^Collagen type IX alpha 1	GO:0043296^cellular_component^apical junction complex`GO:0005814^cellular_component^centriole`GO:0097539^cellular_component^ciliary transition fiber`GO:0045095^cellular_component^keratin filament`GO:0000922^cellular_component^spindle pole`GO:0043297^biological_process^apical junction assembly`GO:0042384^biological_process^cilium assembly`GO:0090162^biological_process^establishment of epithelial c…	.
TR776|c0_g1	TR776|c0_g1_i1	COLQ_RAT^COLQ_RAT^Q:4-201,H:149-214^53.03%ID^E:7e-08^RecName: Full=Acetylcholinesterase collagenic tail peptide;^Eukaryota; Metazoa; Chordata; Craniata; Vertebrata; Euteleostomi; Mammalia; Eutheria; Euarchontoglires; Glires; Rodentia; Sciurognathi; Muroidea; Muridae; Murinae; Rattus	F1Q7Y1_DANRE^F1Q7Y1_DANRE^Q:13-195,H:155-215^59.02%ID^E:8e-09^SubName: Full=Uncharacterized protein {ECO:0000313|Ensembl:ENSDARP00000019894};^Eukaryota; Metazoa; Chordata; Craniata; Vertebrata; Euteleostomi; Actinopterygii; Neopterygii; Teleostei; Ostariophysi; Cypriniformes; Cyprinidae; Danio	TR776|c0_g1_i1|m.326	1-327[+]	CORA1_RAT^CORA1_RAT^Q:2-109,H:727-834^51.85%ID^E:1e-13^RecName: Full=Collagen alpha-1(XXVII) chain;^Eukaryota; Metazoa; Chordata; Craniata; Vertebrata; Euteleostomi; Mammalia; Eutheria; Euarchontoglires; Glires; Rodentia; Sciurognathi; Muroidea; Muridae; Murinae; Rattus`CORA1_RAT^CORA1_RAT^Q:1-109,H:825-939^48.7%ID^E:2e-08^RecName: Full=Collagen alpha-1(XXVII) chain;^Eukaryota; Metazoa; Chordata;…	M4AHF8_XIPMA^M4AHF8_XIPMA^Q:7-102,H:160-258^53.54%ID^E:6e-13^SubName: Full=Uncharacterized protein {ECO:0000313|Ensembl:ENSXMAP00000013902};^Eukaryota; Metazoa; Chordata; Craniata; Vertebrata; Euteleostomi; Actinopterygii; Neopterygii; Teleostei; Neoteleostei; Acanthomorphata; Ovalentaria; Atherinomorphae; Cyprinodontiformes; Poeciliidae; Poeciliinae; Xiphophorus	PF01391.13^Collagen^Collagen triple helix repeat (20 copies)^17-68^E:2.2e-05`PF01391.13^Collagen^Collagen triple helix repeat (20 copies)^50-108^E:9.8e-10	.	.	.	GO:0005583^cellular_component^fibrillar collagen trimer`GO:0005201^molecular_function^extracellular matrix structural constituent`GO:0046872^molecular_function^metal ion binding	.
TR805|c0_g1	TR805|c0_g1_i1	SC5A9_MOUSE^SC5A9_MOUSE^Q:1-306,H:481-586^48.11%ID^E:7e-30^RecName: Full=Sodium/glucose cotransporter 4;^Eukaryota; Metazoa; Chordata; Craniata; Vertebrata; Euteleostomi; Mammalia; Eutheria; Euarchontoglires; Glires; Rodentia; Sciurognathi; Muroidea; Muridae; Murinae; Mus; Mus	K4FSR9_CALMI^K4FSR9_CALMI^Q:1-384,H:468-592^77.34%ID^E:2e-63^SubName: Full=Sodium/glucose cotransporter 5-like protein {ECO:0000313|EMBL:AFK11138.1};^Eukaryota; Metazoa; Chordata; Craniata; Vertebrata; Chondrichthyes; Holocephali; Chimaeriformes; Callorhinchidae; Callorhinchus	TR805|c0_g1_i1|m.334	1-387[+]	SC5A9_MOUSE^SC5A9_MOUSE^Q:1-102,H:481-586^48.11%ID^E:6e-30^RecName: Full=Sodium/glucose cotransporter 4;^Eukaryota; Metazoa; Chordata; Craniata; Vertebrata; Euteleostomi; Mammalia; Eutheria; Euarchontoglires; Glires; Rodentia; Sciurognathi; Muroidea; Muridae; Murinae; Mus; Mus	K4FSR9_CALMI^K4FSR9_CALMI^Q:1-128,H:468-592^77.34%ID^E:2e-63^SubName: Full=Sodium/glucose cotransporter 5-like protein {ECO:0000313|EMBL:AFK11138.1};^Eukaryota; Metazoa; Chordata; Craniata; Vertebrata; Chondrichthyes; Holocephali; Chimaeriformes; Callorhinchidae; Callorhinchus	.	.	ExpAA=43.79^PredHel=2^Topology=o4-26i46-68o	COG4146^solute carrier family 5 (sodium glucose cotransporter), member	GO:0070062^cellular_component^extracellular vesicular exosome`GO:0016021^cellular_component^integral component of membrane`GO:0005215^molecular_function^transporter activity`GO:0006814^biological_process^sodium ion transport`GO:0055085^biological_process^transmembrane transport	.
TR815|c0_g1	TR815|c0_g1_i1	SOX8_TETNG^SOX8_TETNG^Q:5-397,H:43-173^84.73%ID^E:1e-75^RecName: Full=Transcription factor Sox-8;^Eukaryota; Metazoa; Chordata; Craniata; Vertebrata; Euteleostomi; Actinopterygii; Neopterygii; Teleostei; Neoteleostei; Acanthomorphata; Eupercaria; Tetraodontiformes; Tetradontoidea; Tetraodontidae; Tetraodon	A0A060Y2K7_ONCMY^A0A060Y2K7_ONCMY^Q:20-397,H:43-168^89.68%ID^E:1e-75^SubName: Full=Oncorhynchus mykiss genomic scaffold, scaffold_2863 {ECO:0000313|EMBL:CDQ86148.1};^Eukaryota; Metazoa; Chordata; Craniata; Vertebrata; Euteleostomi; Actinopterygii; Neopterygii; Teleostei; Protacanthopterygii; Salmoniformes; Salmonidae; Salmoninae; Oncorhynchus	TR815|c0_g1_i1|m.337	2-397[+]	SOX8_TETNG^SOX8_TETNG^Q:2-132,H:43-173^84.73%ID^E:1e-75^RecName: Full=Transcription factor Sox-8;^Eukaryota; Metazoa; Chordata; Craniata; Vertebrata; Euteleostomi; Actinopterygii; Neopterygii; Teleostei; Neoteleostei; Acanthomorphata; Eupercaria; Tetraodontiformes; Tetradontoidea; Tetraodontidae; Tetraodon	A0A060Y2K7_ONCMY^A0A060Y2K7_ONCMY^Q:7-132,H:43-168^89.68%ID^E:1e-75^SubName: Full=Oncorhynchus mykiss genomic scaffold, scaffold_2863 {ECO:0000313|EMBL:CDQ86148.1};^Eukaryota; Metazoa; Chordata; Craniata; Vertebrata; Euteleostomi; Actinopterygii; Neopterygii; Teleostei; Protacanthopterygii; Salmoniformes; Salmonidae; Salmoninae; Oncorhynchus	PF12444.3^Sox_N^Sox developmental protein N terminal^9-48^E:3.8e-21`PF09011.5^HMG_box_2^HMG-box domain^56-126^E:6.6e-12`PF00505.14^HMG_box^HMG (high mobility group) box^59-127^E:4.5e-26	.	.	.	GO:0005634^cellular_component^nucleus`GO:0003677^molecular_function^DNA binding`GO:0006355^biological_process^regulation of transcription, DNA-templated`GO:0006351^biological_process^transcription, DNA-templated	.
TR816|c0_g1	TR816|c0_g1_i1	AMER1_DANRE^AMER1_DANRE^Q:1-336,H:643-757^53.91%ID^E:7e-25^RecName: Full=APC membrane recruitment protein 1;^Eukaryota; Metazoa; Chordata; Craniata; Vertebrata; Euteleostomi; Actinopterygii; Neopterygii; Teleostei; Ostariophysi; Cypriniformes; Cyprinidae; Danio	W5NBH1_LEPOC^W5NBH1_LEPOC^Q:1-336,H:632-743^59.82%ID^E:6e-33^SubName: Full=Uncharacterized protein {ECO:0000313|Ensembl:ENSLOCP00000017980};^Eukaryota; Metazoa; Chordata; Craniata; Vertebrata; Euteleostomi; Actinopterygii; Neopterygii; Holostei; Semionotiformes; Lepisosteidae; Lepisosteus	TR816|c0_g1_i1|m.338	1-336[+]	AMER1_DANRE^AMER1_DANRE^Q:1-112,H:643-757^53.91%ID^E:5e-29^RecName: Full=APC membrane recruitment protein 1;^Eukaryota; Metazoa; Chordata; Craniata; Vertebrata; Euteleostomi; Actinopterygii; Neopterygii; Teleostei; Ostariophysi; Cypriniformes; Cyprinidae; Danio	W5NBH1_LEPOC^W5NBH1_LEPOC^Q:1-112,H:632-743^59.82%ID^E:4e-40^SubName: Full=Uncharacterized protein {ECO:0000313|Ensembl:ENSLOCP00000017980};^Eukaryota; Metazoa; Chordata; Craniata; Vertebrata; Euteleostomi; Actinopterygii; Neopterygii; Holostei; Semionotiformes; Lepisosteidae; Lepisosteus	.	.	.	.	GO:0005737^cellular_component^cytoplasm`GO:0005634^cellular_component^nucleus`GO:0005886^cellular_component^plasma membrane`GO:0008013^molecular_function^beta-catenin binding`GO:0005546^molecular_function^phosphatidylinositol-4,5-bisphosphate binding`GO:0090090^biological_process^negative regulation of canonical Wnt signaling pathway`GO:0030178^biological_process^negative regulation of Wnt signal…	.
TR829|c0_g2	TR829|c0_g2_i1	XYLL_PSEPU^XYLL_PSEPU^Q:2-94,H:224-254^70.97%ID^E:3e-06^RecName: Full=1,6-dihydroxycyclohexa-2,4-diene-1-carboxylate dehydrogenase;^Bacteria; Proteobacteria; Gammaproteobacteria; Pseudomonadales; Pseudomonadaceae; Pseudomonas	Q66IW5_XENLA^Q66IW5_XENLA^Q:2-115,H:232-269^94.74%ID^E:4e-15^SubName: Full=MGC84267 protein {ECO:0000313|EMBL:AAH81161.1};^Eukaryota; Metazoa; Chordata; Craniata; Vertebrata; Euteleostomi; Amphibia; Batrachia; Anura; Pipoidea; Pipidae; Xenopodinae; Xenopus; Xenopus	.	.	.	.	.	.	.	.	GO:0047116^molecular_function^1,6-dihydroxycyclohexa-2,4-diene-1-carboxylate dehydrogenase activity`GO:0043640^biological_process^benzoate catabolic process via hydroxylation	.
TR846|c0_g1	TR846|c0_g1_i1	NVL_HUMAN^NVL_HUMAN^Q:1-465,H:582-736^89.03%ID^E:3e-91^RecName: Full=Nuclear valosin-containing protein-like;^Eukaryota; Metazoa; Chordata; Craniata; Vertebrata; Euteleostomi; Mammalia; Eutheria; Euarchontoglires; Primates; Haplorrhini; Catarrhini; Hominidae; Homo`NVL_HUMAN^NVL_HUMAN^Q:1-465,H:266-422^44.3%ID^E:3e-35^RecName: Full=Nuclear valosin-containing protein-like;^Eukaryota; Metazoa; Chord…	H0Z0S7_TAEGU^H0Z0S7_TAEGU^Q:1-465,H:231-385^90.32%ID^E:8e-94^SubName: Full=Uncharacterized protein {ECO:0000313|Ensembl:ENSTGUP00000004164};^Eukaryota; Metazoa; Chordata; Craniata; Vertebrata; Euteleostomi; Testudines + Archosauria group; Archosauria; Dinosauria; Saurischia; Theropoda; Coelurosauria; Aves; Neognathae; Passeriformes; Passeroidea; Estrildidae; Estrildinae; Taeniopygia`H0Z0S7_TAEGU^…	TR846|c0_g1_i1|m.356	1-465[+]	NVL_HUMAN^NVL_HUMAN^Q:1-155,H:582-736^89.03%ID^E:3e-91^RecName: Full=Nuclear valosin-containing protein-like;^Eukaryota; Metazoa; Chordata; Craniata; Vertebrata; Euteleostomi; Mammalia; Eutheria; Euarchontoglires; Primates; Haplorrhini; Catarrhini; Hominidae; Homo`NVL_HUMAN^NVL_HUMAN^Q:1-155,H:266-422^44.3%ID^E:3e-35^RecName: Full=Nuclear valosin-containing protein-like;^Eukaryota; Metazoa; Chord…	H0Z0S7_TAEGU^H0Z0S7_TAEGU^Q:1-155,H:231-385^90.32%ID^E:8e-94^SubName: Full=Uncharacterized protein {ECO:0000313|Ensembl:ENSTGUP00000004164};^Eukaryota; Metazoa; Chordata; Craniata; Vertebrata; Euteleostomi; Testudines + Archosauria group; Archosauria; Dinosauria; Saurischia; Theropoda; Coelurosauria; Aves; Neognathae; Passeriformes; Passeroidea; Estrildidae; Estrildinae; Taeniopygia`H0Z0S7_TAEGU^…	PF06414.7^Zeta_toxin^Zeta toxin^32-70^E:4.3e-06`PF05496.7^RuvB_N^Holliday junction DNA helicase ruvB N-terminus^36-70^E:1.2e-05`PF00004.24^AAA^ATPase family associated with various cellular activities (AAA)^37-155^E:3.6e-46`PF07724.9^AAA_2^AAA domain (Cdc48 subfamily)^37-130^E:2.3e-05	.	.	COG0464^Aaa atpase	GO:0016020^cellular_component^membrane`GO:0005730^cellular_component^nucleolus`GO:0005634^cellular_component^nucleus`GO:0005524^molecular_function^ATP binding`GO:0044822^molecular_function^poly(A) RNA binding	GO:0005524^molecular_function^ATP binding`GO:0016301^molecular_function^kinase activity`GO:0009378^molecular_function^four-way junction helicase activity`GO:0006281^biological_process^DNA repair`GO:0006310^biological_process^DNA recombination
TR860|c0_g1	TR860|c0_g1_i1	ETV1_HUMAN^ETV1_HUMAN^Q:192-560,H:1-123^82.11%ID^E:5e-65^RecName: Full=ETS translocation variant 1;^Eukaryota; Metazoa; Chordata; Craniata; Vertebrata; Euteleostomi; Mammalia; Eutheria; Euarchontoglires; Primates; Haplorrhini; Catarrhini; Hominidae; Homo	A0A093RET6_PHACA^A0A093RET6_PHACA^Q:192-560,H:1-123^82.93%ID^E:5e-68^SubName: Full=ETS translocation variant 1 {ECO:0000313|EMBL:KFW94532.1};^Eukaryota; Metazoa; Chordata; Craniata; Vertebrata; Euteleostomi; Testudines + Archosauria group; Archosauria; Dinosauria; Saurischia; Theropoda; Coelurosauria; Aves; Neognathae; Pelecaniformes; Phalacrocoracidae; Phalacrocorax	TR860|c0_g1_i1|m.363	192-560[+]	ETV1_HUMAN^ETV1_HUMAN^Q:1-123,H:1-123^82.11%ID^E:4e-66^RecName: Full=ETS translocation variant 1;^Eukaryota; Metazoa; Chordata; Craniata; Vertebrata; Euteleostomi; Mammalia; Eutheria; Euarchontoglires; Primates; Haplorrhini; Catarrhini; Hominidae; Homo	A0A093RET6_PHACA^A0A093RET6_PHACA^Q:1-123,H:1-123^82.93%ID^E:4e-69^SubName: Full=ETS translocation variant 1 {ECO:0000313|EMBL:KFW94532.1};^Eukaryota; Metazoa; Chordata; Craniata; Vertebrata; Euteleostomi; Testudines + Archosauria group; Archosauria; Dinosauria; Saurischia; Theropoda; Coelurosauria; Aves; Neognathae; Pelecaniformes; Phalacrocoracidae; Phalacrocorax	PF04621.8^ETS_PEA3_N^PEA3 subfamily ETS-domain transcription factor N terminal domain^1-123^E:1.5e-66	.	.	.	GO:0005634^cellular_component^nucleus`GO:0000978^molecular_function^RNA polymerase II core promoter proximal region sequence-specific DNA binding`GO:0001077^molecular_function^RNA polymerase II core promoter proximal region sequence-specific DNA binding transcription factor activity involved in positive regulation of transcription`GO:0000981^molecular_function^sequence-specific DNA binding RNA po…	GO:0003700^molecular_function^sequence-specific DNA binding transcription factor activity`GO:0006355^biological_process^regulation of transcription, DNA-templated`GO:0005634^cellular_component^nucleus
TR860|c0_g2	TR860|c0_g2_i1	ETV1_HUMAN^ETV1_HUMAN^Q:147-515,H:1-123^82.11%ID^E:3e-65^RecName: Full=ETS translocation variant 1;^Eukaryota; Metazoa; Chordata; Craniata; Vertebrata; Euteleostomi; Mammalia; Eutheria; Euarchontoglires; Primates; Haplorrhini; Catarrhini; Hominidae; Homo	A0A093RET6_PHACA^A0A093RET6_PHACA^Q:147-515,H:1-123^82.93%ID^E:3e-68^SubName: Full=ETS translocation variant 1 {ECO:0000313|EMBL:KFW94532.1};^Eukaryota; Metazoa; Chordata; Craniata; Vertebrata; Euteleostomi; Testudines + Archosauria group; Archosauria; Dinosauria; Saurischia; Theropoda; Coelurosauria; Aves; Neognathae; Pelecaniformes; Phalacrocoracidae; Phalacrocorax	TR860|c0_g2_i1|m.364	147-515[+]	ETV1_HUMAN^ETV1_HUMAN^Q:1-123,H:1-123^82.11%ID^E:4e-66^RecName: Full=ETS translocation variant 1;^Eukaryota; Metazoa; Chordata; Craniata; Vertebrata; Euteleostomi; Mammalia; Eutheria; Euarchontoglires; Primates; Haplorrhini; Catarrhini; Hominidae; Homo	A0A093RET6_PHACA^A0A093RET6_PHACA^Q:1-123,H:1-123^82.93%ID^E:4e-69^SubName: Full=ETS translocation variant 1 {ECO:0000313|EMBL:KFW94532.1};^Eukaryota; Metazoa; Chordata; Craniata; Vertebrata; Euteleostomi; Testudines + Archosauria group; Archosauria; Dinosauria; Saurischia; Theropoda; Coelurosauria; Aves; Neognathae; Pelecaniformes; Phalacrocoracidae; Phalacrocorax	PF04621.8^ETS_PEA3_N^PEA3 subfamily ETS-domain transcription factor N terminal domain^1-123^E:1.5e-66	.	.	.	GO:0005634^cellular_component^nucleus`GO:0000978^molecular_function^RNA polymerase II core promoter proximal region sequence-specific DNA binding`GO:0001077^molecular_function^RNA polymerase II core promoter proximal region sequence-specific DNA binding transcription factor activity involved in positive regulation of transcription`GO:0000981^molecular_function^sequence-specific DNA binding RNA po…	GO:0003700^molecular_function^sequence-specific DNA binding transcription factor activity`GO:0006355^biological_process^regulation of transcription, DNA-templated`GO:0005634^cellular_component^nucleus
TR869|c0_g1	TR869|c0_g1_i1	SPAG7_MOUSE^SPAG7_MOUSE^Q:15-680,H:1-221^77.03%ID^E:5e-111^RecName: Full=Sperm-associated antigen 7;^Eukaryota; Metazoa; Chordata; Craniata; Vertebrata; Euteleostomi; Mammalia; Eutheria; Euarchontoglires; Glires; Rodentia; Sciurognathi; Muroidea; Muridae; Murinae; Mus; Mus	V9LC69_CALMI^V9LC69_CALMI^Q:15-683,H:1-222^77.13%ID^E:2e-112^SubName: Full=Sperm associated antigen 7 {ECO:0000313|EMBL:AFP09926.1};^Eukaryota; Metazoa; Chordata; Craniata; Vertebrata; Chondrichthyes; Holocephali; Chimaeriformes; Callorhinchidae; Callorhinchus	TR869|c0_g1_i1|m.369	3-692[+]	SPAG7_MOUSE^SPAG7_MOUSE^Q:5-226,H:1-221^77.03%ID^E:4e-121^RecName: Full=Sperm-associated antigen 7;^Eukaryota; Metazoa; Chordata; Craniata; Vertebrata; Euteleostomi; Mammalia; Eutheria; Euarchontoglires; Glires; Rodentia; Sciurognathi; Muroidea; Muridae; Murinae; Mus; Mus	L9KR56_TUPCH^L9KR56_TUPCH^Q:5-226,H:1-221^77.93%ID^E:2e-120^SubName: Full=Sperm-associated antigen 7 {ECO:0000313|EMBL:ELW63657.1};^Eukaryota; Metazoa; Chordata; Craniata; Vertebrata; Euteleostomi; Mammalia; Eutheria; Euarchontoglires; Scandentia; Tupaiidae; Tupaia	PF01424.17^R3H^R3H domain^49-113^E:4.5e-16	.	.	NOG75013^	GO:0005634^cellular_component^nucleus`GO:0003676^molecular_function^nucleic acid binding	GO:0003676^molecular_function^nucleic acid binding
TR869|c0_g2	TR869|c0_g2_i1	SPAG7_MOUSE^SPAG7_MOUSE^Q:15-683,H:1-221^76.68%ID^E:3e-109^RecName: Full=Sperm-associated antigen 7;^Eukaryota; Metazoa; Chordata; Craniata; Vertebrata; Euteleostomi; Mammalia; Eutheria; Euarchontoglires; Glires; Rodentia; Sciurognathi; Muroidea; Muridae; Murinae; Mus; Mus	V9LC69_CALMI^V9LC69_CALMI^Q:15-686,H:1-222^76.79%ID^E:1e-110^SubName: Full=Sperm associated antigen 7 {ECO:0000313|EMBL:AFP09926.1};^Eukaryota; Metazoa; Chordata; Craniata; Vertebrata; Chondrichthyes; Holocephali; Chimaeriformes; Callorhinchidae; Callorhinchus	TR869|c0_g2_i1|m.371	3-695[+]	SPAG7_MOUSE^SPAG7_MOUSE^Q:5-227,H:1-221^76.68%ID^E:3e-119^RecName: Full=Sperm-associated antigen 7;^Eukaryota; Metazoa; Chordata; Craniata; Vertebrata; Euteleostomi; Mammalia; Eutheria; Euarchontoglires; Glires; Rodentia; Sciurognathi; Muroidea; Muridae; Murinae; Mus; Mus	L9KR56_TUPCH^L9KR56_TUPCH^Q:5-227,H:1-221^77.58%ID^E:1e-118^SubName: Full=Sperm-associated antigen 7 {ECO:0000313|EMBL:ELW63657.1};^Eukaryota; Metazoa; Chordata; Craniata; Vertebrata; Euteleostomi; Mammalia; Eutheria; Euarchontoglires; Scandentia; Tupaiidae; Tupaia	PF01424.17^R3H^R3H domain^49-113^E:4.5e-16	.	.	NOG75013^	GO:0005634^cellular_component^nucleus`GO:0003676^molecular_function^nucleic acid binding	GO:0003676^molecular_function^nucleic acid binding
TR872|c0_g1	TR872|c0_g1_i1	.	.	TR872|c0_g1_i1|m.373	3-338[+]	.	.	PF08563.6^P53_TAD^P53 transactivation motif^44-67^E:9.4e-06	.	.	.	.	GO:0005515^molecular_function^protein binding
TR872|c0_g2	TR872|c0_g2_i1	.	.	TR872|c0_g2_i1|m.375	2-298[+]	.	.	PF08563.6^P53_TAD^P53 transactivation motif^31-54^E:7.6e-06	.	.	.	.	GO:0005515^molecular_function^protein binding
TR877|c0_g1	TR877|c0_g1_i1	.	Q3LG56_DANRE^Q3LG56_DANRE^Q:223-89,H:707-754^58.33%ID^E:5e-08^SubName: Full=ORF2-encoded protein {ECO:0000313|EMBL:BAE46429.1};^Eukaryota; Metazoa; Chordata; Craniata; Vertebrata; Euteleostomi; Actinopterygii; Neopterygii; Teleostei; Ostariophysi; Cypriniformes; Cyprinidae; Danio	TR877|c0_g1_i1|m.376	2-280[+]	.	.	.	.	.	.	.	.
TR880|c0_g1	TR880|c0_g1_i1	CQ089_MOUSE^CQ089_MOUSE^Q:82-267,H:7-68^53.23%ID^E:3e-16^RecName: Full=Uncharacterized protein C17orf89 homolog;^Eukaryota; Metazoa; Chordata; Craniata; Vertebrata; Euteleostomi; Mammalia; Eutheria; Euarchontoglires; Glires; Rodentia; Sciurognathi; Muroidea; Muridae; Murinae; Mus; Mus	M3XLE9_LATCH^M3XLE9_LATCH^Q:67-267,H:1-67^68.66%ID^E:9e-24^SubName: Full=Uncharacterized protein {ECO:0000313|Ensembl:ENSLACP00000023555};^Eukaryota; Metazoa; Chordata; Craniata; Vertebrata; Euteleostomi; Coelacanthiformes; Coelacanthidae; Latimeria	TR880|c0_g1_i1|m.379	1-276[+]	CQ089_MOUSE^CQ089_MOUSE^Q:28-89,H:7-68^53.23%ID^E:7e-18^RecName: Full=Uncharacterized protein C17orf89 homolog;^Eukaryota; Metazoa; Chordata; Craniata; Vertebrata; Euteleostomi; Mammalia; Eutheria; Euarchontoglires; Glires; Rodentia; Sciurognathi; Muroidea; Muridae; Murinae; Mus; Mus	M3XLE9_LATCH^M3XLE9_LATCH^Q:23-89,H:1-67^68.66%ID^E:4e-26^SubName: Full=Uncharacterized protein {ECO:0000313|Ensembl:ENSLACP00000023555};^Eukaryota; Metazoa; Chordata; Craniata; Vertebrata; Euteleostomi; Coelacanthiformes; Coelacanthidae; Latimeria	.	.	.	.	GO:0005739^cellular_component^mitochondrion	.
TR880|c0_g2	TR880|c0_g2_i1	CQ089_MOUSE^CQ089_MOUSE^Q:82-267,H:7-68^53.23%ID^E:3e-16^RecName: Full=Uncharacterized protein C17orf89 homolog;^Eukaryota; Metazoa; Chordata; Craniata; Vertebrata; Euteleostomi; Mammalia; Eutheria; Euarchontoglires; Glires; Rodentia; Sciurognathi; Muroidea; Muridae; Murinae; Mus; Mus	M3XLE9_LATCH^M3XLE9_LATCH^Q:67-267,H:1-67^68.66%ID^E:9e-24^SubName: Full=Uncharacterized protein {ECO:0000313|Ensembl:ENSLACP00000023555};^Eukaryota; Metazoa; Chordata; Craniata; Vertebrata; Euteleostomi; Coelacanthiformes; Coelacanthidae; Latimeria	TR880|c0_g2_i1|m.380	1-276[+]	CQ089_MOUSE^CQ089_MOUSE^Q:28-89,H:7-68^53.23%ID^E:7e-18^RecName: Full=Uncharacterized protein C17orf89 homolog;^Eukaryota; Metazoa; Chordata; Craniata; Vertebrata; Euteleostomi; Mammalia; Eutheria; Euarchontoglires; Glires; Rodentia; Sciurognathi; Muroidea; Muridae; Murinae; Mus; Mus	M3XLE9_LATCH^M3XLE9_LATCH^Q:23-89,H:1-67^68.66%ID^E:4e-26^SubName: Full=Uncharacterized protein {ECO:0000313|Ensembl:ENSLACP00000023555};^Eukaryota; Metazoa; Chordata; Craniata; Vertebrata; Euteleostomi; Coelacanthiformes; Coelacanthidae; Latimeria	.	.	.	.	GO:0005739^cellular_component^mitochondrion	.
TR890|c0_g1	TR890|c0_g1_i1	TIRAP_HUMAN^TIRAP_HUMAN^Q:3-275,H:131-220^53.85%ID^E:2e-28^RecName: Full=Toll/interleukin-1 receptor domain-containing adapter protein;^Eukaryota; Metazoa; Chordata; Craniata; Vertebrata; Euteleostomi; Mammalia; Eutheria; Euarchontoglires; Primates; Haplorrhini; Catarrhini; Hominidae; Homo	V9L8Z7_CALMI^V9L8Z7_CALMI^Q:3-377,H:96-220^60%ID^E:2e-47^SubName: Full=Toll/interleukin-1 receptor domain-containing adapter protein {ECO:0000313|EMBL:AFP08388.1};^Eukaryota; Metazoa; Chordata; Craniata; Vertebrata; Chondrichthyes; Holocephali; Chimaeriformes; Callorhinchidae; Callorhinchus	TR890|c0_g1_i1|m.382	3-377[+]	TIRAP_HUMAN^TIRAP_HUMAN^Q:1-91,H:131-220^53.85%ID^E:2e-28^RecName: Full=Toll/interleukin-1 receptor domain-containing adapter protein;^Eukaryota; Metazoa; Chordata; Craniata; Vertebrata; Euteleostomi; Mammalia; Eutheria; Euarchontoglires; Primates; Haplorrhini; Catarrhini; Hominidae; Homo	V9L8Z7_CALMI^V9L8Z7_CALMI^Q:1-125,H:96-220^60%ID^E:2e-47^SubName: Full=Toll/interleukin-1 receptor domain-containing adapter protein {ECO:0000313|EMBL:AFP08388.1};^Eukaryota; Metazoa; Chordata; Craniata; Vertebrata; Chondrichthyes; Holocephali; Chimaeriformes; Callorhinchidae; Callorhinchus	PF01582.15^TIR^TIR domain^2-77^E:8.5e-05`PF13676.1^TIR_2^TIR domain^3-67^E:6e-08	.	.	NOG80263^Proteasome maturation factor UMP1	GO:0005737^cellular_component^cytoplasm`GO:0005829^cellular_component^cytosol`GO:0030139^cellular_component^endocytic vesicle`GO:0005886^cellular_component^plasma membrane`GO:0032587^cellular_component^ruffle membrane`GO:0005546^molecular_function^phosphatidylinositol-4,5-bisphosphate binding`GO:0030674^molecular_function^protein binding, bridging`GO:0046982^molecular_function^protein heterodimer…	GO:0005515^molecular_function^protein binding`GO:0007165^biological_process^signal transduction
TR891|c0_g1	TR891|c0_g1_i1	SOAT2_HUMAN^SOAT2_HUMAN^Q:397-1185,H:38-292^47.35%ID^E:3e-82^RecName: Full=Sterol O-acyltransferase 2;^Eukaryota; Metazoa; Chordata; Craniata; Vertebrata; Euteleostomi; Mammalia; Eutheria; Euarchontoglires; Primates; Haplorrhini; Catarrhini; Hominidae; Homo	H3BA85_LATCH^H3BA85_LATCH^Q:364-1185,H:1-275^64.73%ID^E:2e-121^SubName: Full=Uncharacterized protein {ECO:0000313|Ensembl:ENSLACP00000018806};^Eukaryota; Metazoa; Chordata; Craniata; Vertebrata; Euteleostomi; Coelacanthiformes; Coelacanthidae; Latimeria	TR891|c0_g1_i1|m.385	3-266[+]	.	.	.	.	.	.	.	.
TR891|c0_g1	TR891|c0_g1_i1	SOAT2_HUMAN^SOAT2_HUMAN^Q:397-1185,H:38-292^47.35%ID^E:3e-82^RecName: Full=Sterol O-acyltransferase 2;^Eukaryota; Metazoa; Chordata; Craniata; Vertebrata; Euteleostomi; Mammalia; Eutheria; Euarchontoglires; Primates; Haplorrhini; Catarrhini; Hominidae; Homo	H3BA85_LATCH^H3BA85_LATCH^Q:364-1185,H:1-275^64.73%ID^E:2e-121^SubName: Full=Uncharacterized protein {ECO:0000313|Ensembl:ENSLACP00000018806};^Eukaryota; Metazoa; Chordata; Craniata; Vertebrata; Euteleostomi; Coelacanthiformes; Coelacanthidae; Latimeria	TR891|c0_g1_i1|m.386	1-180[+]	.	.	.	.	.	.	.	.
TR891|c0_g1	TR891|c0_g1_i1	SOAT2_HUMAN^SOAT2_HUMAN^Q:397-1185,H:38-292^47.35%ID^E:3e-82^RecName: Full=Sterol O-acyltransferase 2;^Eukaryota; Metazoa; Chordata; Craniata; Vertebrata; Euteleostomi; Mammalia; Eutheria; Euarchontoglires; Primates; Haplorrhini; Catarrhini; Hominidae; Homo	H3BA85_LATCH^H3BA85_LATCH^Q:364-1185,H:1-275^64.73%ID^E:2e-121^SubName: Full=Uncharacterized protein {ECO:0000313|Ensembl:ENSLACP00000018806};^Eukaryota; Metazoa; Chordata; Craniata; Vertebrata; Euteleostomi; Coelacanthiformes; Coelacanthidae; Latimeria	TR891|c0_g1_i1|m.384	280-1185[+]	SOAT1_CRIGR^SOAT1_CRIGR^Q:6-302,H:5-314^44.84%ID^E:1e-85^RecName: Full=Sterol O-acyltransferase 1;^Eukaryota; Metazoa; Chordata; Craniata; Vertebrata; Euteleostomi; Mammalia; Eutheria; Euarchontoglires; Glires; Rodentia; Sciurognathi; Muroidea; Cricetidae; Cricetinae; Cricetulus	H3BA85_LATCH^H3BA85_LATCH^Q:29-302,H:1-275^64.73%ID^E:4e-123^SubName: Full=Uncharacterized protein {ECO:0000313|Ensembl:ENSLACP00000018806};^Eukaryota; Metazoa; Chordata; Craniata; Vertebrata; Euteleostomi; Coelacanthiformes; Coelacanthidae; Latimeria	.	.	ExpAA=86.39^PredHel=4^Topology=i124-146o159-181i202-224o270-292i	.	GO:0005789^cellular_component^endoplasmic reticulum membrane`GO:0016021^cellular_component^integral component of membrane`GO:0034736^molecular_function^cholesterol O-acyltransferase activity`GO:0008203^biological_process^cholesterol metabolic process	.
TR892|c0_g1	TR892|c0_g1_i1	SMAP2_CHICK^SMAP2_CHICK^Q:67-504,H:15-164^69.33%ID^E:1e-61^RecName: Full=Stromal membrane-associated protein 2;^Eukaryota; Metazoa; Chordata; Craniata; Vertebrata; Euteleostomi; Testudines + Archosauria group; Archosauria; Dinosauria; Saurischia; Theropoda; Coelurosauria; Aves; Neognathae; Galloanserae; Galliformes; Phasianidae; Phasianinae; Gallus	V9KSV6_CALMI^V9KSV6_CALMI^Q:67-507,H:20-168^80.54%ID^E:1e-69^SubName: Full=Stromal membrane-associated protein 2 {ECO:0000313|EMBL:AFP01512.1};^Eukaryota; Metazoa; Chordata; Craniata; Vertebrata; Chondrichthyes; Holocephali; Chimaeriformes; Callorhinchidae; Callorhinchus	TR892|c0_g1_i1|m.387	1-507[+]	SMAP2_BOVIN^SMAP2_BOVIN^Q:18-168,H:10-164^72.26%ID^E:4e-74^RecName: Full=Stromal membrane-associated protein 2;^Eukaryota; Metazoa; Chordata; Craniata; Vertebrata; Euteleostomi; Mammalia; Eutheria; Laurasiatheria; Cetartiodactyla; Ruminantia; Pecora; Bovidae; Bovinae; Bos	V9KSV6_CALMI^V9KSV6_CALMI^Q:7-169,H:1-168^76.79%ID^E:4e-85^SubName: Full=Stromal membrane-associated protein 2 {ECO:0000313|EMBL:AFP01512.1};^Eukaryota; Metazoa; Chordata; Craniata; Vertebrata; Chondrichthyes; Holocephali; Chimaeriformes; Callorhinchidae; Callorhinchus	PF01412.13^ArfGap^Putative GTPase activating protein for Arf^29-131^E:9.3e-41	.	.	COG5347^ankyrin repeat and PH	GO:0005737^cellular_component^cytoplasm`GO:0005634^cellular_component^nucleus`GO:0008060^molecular_function^ARF GTPase activator activity`GO:0008270^molecular_function^zinc ion binding`GO:0032312^biological_process^regulation of ARF GTPase activity	GO:0008060^molecular_function^ARF GTPase activator activity`GO:0008270^molecular_function^zinc ion binding`GO:0032312^biological_process^regulation of ARF GTPase activity
TR914|c0_g1	TR914|c0_g1_i1	RPB4_MOUSE^RPB4_MOUSE^Q:46-471,H:1-142^94.37%ID^E:1e-91^RecName: Full=DNA-directed RNA polymerase II subunit RPB4;^Eukaryota; Metazoa; Chordata; Craniata; Vertebrata; Euteleostomi; Mammalia; Eutheria; Euarchontoglires; Glires; Rodentia; Sciurognathi; Muroidea; Muridae; Murinae; Mus; Mus	H2LKT5_ORYLA^H2LKT5_ORYLA^Q:46-471,H:1-144^91.67%ID^E:6e-86^SubName: Full=Uncharacterized protein {ECO:0000313|Ensembl:ENSORLP00000006639};^Eukaryota; Metazoa; Chordata; Craniata; Vertebrata; Euteleostomi; Actinopterygii; Neopterygii; Teleostei; Neoteleostei; Acanthomorphata; Ovalentaria; Atherinomorphae; Beloniformes; Adrianichthyidae; Oryziinae; Oryzias	TR914|c0_g1_i1|m.396	1-474[+]	RPB4_MOUSE^RPB4_MOUSE^Q:16-157,H:1-142^94.37%ID^E:4e-93^RecName: Full=DNA-directed RNA polymerase II subunit RPB4;^Eukaryota; Metazoa; Chordata; Craniata; Vertebrata; Euteleostomi; Mammalia; Eutheria; Euarchontoglires; Glires; Rodentia; Sciurognathi; Muroidea; Muridae; Murinae; Mus; Mus	H2LKT5_ORYLA^H2LKT5_ORYLA^Q:16-157,H:1-144^91.67%ID^E:2e-87^SubName: Full=Uncharacterized protein {ECO:0000313|Ensembl:ENSORLP00000006639};^Eukaryota; Metazoa; Chordata; Craniata; Vertebrata; Euteleostomi; Actinopterygii; Neopterygii; Teleostei; Neoteleostei; Acanthomorphata; Ovalentaria; Atherinomorphae; Beloniformes; Adrianichthyidae; Oryziinae; Oryzias	PF03874.11^RNA_pol_Rpb4^RNA polymerase Rpb4^47-151^E:7e-29	.	.	COG5250^polymerase (RNA) II (DNA directed) polypeptide D	GO:0000932^cellular_component^cytoplasmic mRNA processing body`GO:0005665^cellular_component^DNA-directed RNA polymerase II, core complex`GO:0005634^cellular_component^nucleus`GO:0003899^molecular_function^DNA-directed RNA polymerase activity`GO:0000166^molecular_function^nucleotide binding`GO:0031369^molecular_function^translation initiation factor binding`GO:0031990^biological_process^mRNA expo…	GO:0003899^molecular_function^DNA-directed RNA polymerase activity`GO:0006351^biological_process^transcription, DNA-templated
TR914|c0_g2	TR914|c0_g2_i1	RPB4_MOUSE^RPB4_MOUSE^Q:46-471,H:1-142^94.37%ID^E:5e-91^RecName: Full=DNA-directed RNA polymerase II subunit RPB4;^Eukaryota; Metazoa; Chordata; Craniata; Vertebrata; Euteleostomi; Mammalia; Eutheria; Euarchontoglires; Glires; Rodentia; Sciurognathi; Muroidea; Muridae; Murinae; Mus; Mus	H2LKT5_ORYLA^H2LKT5_ORYLA^Q:46-471,H:1-144^91.67%ID^E:3e-85^SubName: Full=Uncharacterized protein {ECO:0000313|Ensembl:ENSORLP00000006639};^Eukaryota; Metazoa; Chordata; Craniata; Vertebrata; Euteleostomi; Actinopterygii; Neopterygii; Teleostei; Neoteleostei; Acanthomorphata; Ovalentaria; Atherinomorphae; Beloniformes; Adrianichthyidae; Oryziinae; Oryzias	TR914|c0_g2_i1|m.397	1-474[+]	RPB4_MOUSE^RPB4_MOUSE^Q:16-157,H:1-142^94.37%ID^E:4e-93^RecName: Full=DNA-directed RNA polymerase II subunit RPB4;^Eukaryota; Metazoa; Chordata; Craniata; Vertebrata; Euteleostomi; Mammalia; Eutheria; Euarchontoglires; Glires; Rodentia; Sciurognathi; Muroidea; Muridae; Murinae; Mus; Mus	H2LKT5_ORYLA^H2LKT5_ORYLA^Q:16-157,H:1-144^91.67%ID^E:2e-87^SubName: Full=Uncharacterized protein {ECO:0000313|Ensembl:ENSORLP00000006639};^Eukaryota; Metazoa; Chordata; Craniata; Vertebrata; Euteleostomi; Actinopterygii; Neopterygii; Teleostei; Neoteleostei; Acanthomorphata; Ovalentaria; Atherinomorphae; Beloniformes; Adrianichthyidae; Oryziinae; Oryzias	PF03874.11^RNA_pol_Rpb4^RNA polymerase Rpb4^47-151^E:7e-29	.	.	COG5250^polymerase (RNA) II (DNA directed) polypeptide D	GO:0000932^cellular_component^cytoplasmic mRNA processing body`GO:0005665^cellular_component^DNA-directed RNA polymerase II, core complex`GO:0005634^cellular_component^nucleus`GO:0003899^molecular_function^DNA-directed RNA polymerase activity`GO:0000166^molecular_function^nucleotide binding`GO:0031369^molecular_function^translation initiation factor binding`GO:0031990^biological_process^mRNA expo…	GO:0003899^molecular_function^DNA-directed RNA polymerase activity`GO:0006351^biological_process^transcription, DNA-templated
TR916|c0_g1	TR916|c0_g1_i1	ANK1_MOUSE^ANK1_MOUSE^Q:5-310,H:224-325^86.27%ID^E:2e-53^RecName: Full=Ankyrin-1;^Eukaryota; Metazoa; Chordata; Craniata; Vertebrata; Euteleostomi; Mammalia; Eutheria; Euarchontoglires; Glires; Rodentia; Sciurognathi; Muroidea; Muridae; Murinae; Mus; Mus`ANK1_MOUSE^ANK1_MOUSE^Q:8-310,H:291-391^40.59%ID^E:2e-17^RecName: Full=Ankyrin-1;^Eukaryota; Metazoa; Chordata; Craniata; Vertebrata; Euteleosto…	V9KB95_CALMI^V9KB95_CALMI^Q:2-310,H:238-340^90.29%ID^E:6e-56^SubName: Full=Ankyrin-1 {ECO:0000313|EMBL:AFO95007.1};^Eukaryota; Metazoa; Chordata; Craniata; Vertebrata; Chondrichthyes; Holocephali; Chimaeriformes; Callorhinchidae; Callorhinchus`V9KB95_CALMI^V9KB95_CALMI^Q:8-310,H:438-538^43.56%ID^E:1e-17^SubName: Full=Ankyrin-1 {ECO:0000313|EMBL:AFO95007.1};^Eukaryota; Metazoa; Chordata; Craniata;…	TR916|c0_g1_i1|m.398	2-310[+]	ANK1_MOUSE^ANK1_MOUSE^Q:2-103,H:224-325^86.27%ID^E:2e-53^RecName: Full=Ankyrin-1;^Eukaryota; Metazoa; Chordata; Craniata; Vertebrata; Euteleostomi; Mammalia; Eutheria; Euarchontoglires; Glires; Rodentia; Sciurognathi; Muroidea; Muridae; Murinae; Mus; Mus`ANK1_MOUSE^ANK1_MOUSE^Q:3-103,H:291-391^40.59%ID^E:2e-17^RecName: Full=Ankyrin-1;^Eukaryota; Metazoa; Chordata; Craniata; Vertebrata; Euteleosto…	V9KB95_CALMI^V9KB95_CALMI^Q:1-103,H:238-340^90.29%ID^E:5e-56^SubName: Full=Ankyrin-1 {ECO:0000313|EMBL:AFO95007.1};^Eukaryota; Metazoa; Chordata; Craniata; Vertebrata; Chondrichthyes; Holocephali; Chimaeriformes; Callorhinchidae; Callorhinchus`V9KB95_CALMI^V9KB95_CALMI^Q:3-103,H:438-538^43.56%ID^E:1e-17^SubName: Full=Ankyrin-1 {ECO:0000313|EMBL:AFO95007.1};^Eukaryota; Metazoa; Chordata; Craniata;…	PF12796.2^Ank_2^Ankyrin repeats (3 copies)^2-70^E:4.8e-18`PF13637.1^Ank_4^Ankyrin repeats (many copies)^2-33^E:8.3e-07`PF13857.1^Ank_5^Ankyrin repeats (many copies)^3-50^E:5.4e-09`PF00023.25^Ank^Ankyrin repeat^12-44^E:8.1e-11`PF13606.1^Ank_3^Ankyrin repeat^12-40^E:9.7e-06`PF13637.1^Ank_4^Ankyrin repeats (many copies)^23-66^E:7.2e-10`PF00023.25^Ank^Ankyrin repeat^46-77^E:6.1e-09`PF13637.1^Ank_4^An…	.	.	COG0666^Ankyrin Repeat	GO:0030673^cellular_component^axolemma`GO:0030863^cellular_component^cortical cytoskeleton`GO:0031430^cellular_component^M band`GO:0016020^cellular_component^membrane`GO:0005634^cellular_component^nucleus`GO:0045211^cellular_component^postsynaptic membrane`GO:0042383^cellular_component^sarcolemma`GO:0016529^cellular_component^sarcoplasmic reticulum`GO:0014731^cellular_component^spectrin-associate…	GO:0005515^molecular_function^protein binding
TR917|c0_g1	TR917|c0_g1_i1	FA83G_HUMAN^FA83G_HUMAN^Q:91-336,H:1-79^50%ID^E:8e-21^RecName: Full=Protein FAM83G;^Eukaryota; Metazoa; Chordata; Craniata; Vertebrata; Euteleostomi; Mammalia; Eutheria; Euarchontoglires; Primates; Haplorrhini; Catarrhini; Hominidae; Homo	H3AVK3_LATCH^H3AVK3_LATCH^Q:91-336,H:1-79^57.32%ID^E:1e-22^SubName: Full=Uncharacterized protein {ECO:0000313|Ensembl:ENSLACP00000013674};^Eukaryota; Metazoa; Chordata; Craniata; Vertebrata; Euteleostomi; Coelacanthiformes; Coelacanthidae; Latimeria	TR917|c0_g1_i1|m.399	91-441[+]	FA83G_HUMAN^FA83G_HUMAN^Q:1-111,H:1-106^45.05%ID^E:3e-23^RecName: Full=Protein FAM83G;^Eukaryota; Metazoa; Chordata; Craniata; Vertebrata; Euteleostomi; Mammalia; Eutheria; Euarchontoglires; Primates; Haplorrhini; Catarrhini; Hominidae; Homo	U3IYV1_ANAPL^U3IYV1_ANAPL^Q:1-104,H:1-100^46.15%ID^E:9e-24^SubName: Full=Uncharacterized protein {ECO:0000313|Ensembl:ENSAPLP00000012427};^Eukaryota; Metazoa; Chordata; Craniata; Vertebrata; Euteleostomi; Testudines + Archosauria group; Archosauria; Dinosauria; Saurischia; Theropoda; Coelurosauria; Aves; Neognathae; Galloanserae; Anseriformes; Anatidae; Anas	PF07894.7^DUF1669^Protein of unknown function (DUF1669)^9-91^E:5.1e-17	.	.	.	GO:0005829^cellular_component^cytosol`GO:0005634^cellular_component^nucleus`GO:0030509^biological_process^BMP signaling pathway	.
TR917|c0_g2	TR917|c0_g2_i1	FA83G_HUMAN^FA83G_HUMAN^Q:91-336,H:1-79^50%ID^E:1e-20^RecName: Full=Protein FAM83G;^Eukaryota; Metazoa; Chordata; Craniata; Vertebrata; Euteleostomi; Mammalia; Eutheria; Euarchontoglires; Primates; Haplorrhini; Catarrhini; Hominidae; Homo	H3AVK3_LATCH^H3AVK3_LATCH^Q:91-336,H:1-79^57.32%ID^E:2e-22^SubName: Full=Uncharacterized protein {ECO:0000313|Ensembl:ENSLACP00000013674};^Eukaryota; Metazoa; Chordata; Craniata; Vertebrata; Euteleostomi; Coelacanthiformes; Coelacanthidae; Latimeria	TR917|c0_g2_i1|m.400	91-471[+]	FA83G_HUMAN^FA83G_HUMAN^Q:1-111,H:1-106^45.05%ID^E:4e-23^RecName: Full=Protein FAM83G;^Eukaryota; Metazoa; Chordata; Craniata; Vertebrata; Euteleostomi; Mammalia; Eutheria; Euarchontoglires; Primates; Haplorrhini; Catarrhini; Hominidae; Homo	U3IYV1_ANAPL^U3IYV1_ANAPL^Q:1-104,H:1-100^46.15%ID^E:2e-23^SubName: Full=Uncharacterized protein {ECO:0000313|Ensembl:ENSAPLP00000012427};^Eukaryota; Metazoa; Chordata; Craniata; Vertebrata; Euteleostomi; Testudines + Archosauria group; Archosauria; Dinosauria; Saurischia; Theropoda; Coelurosauria; Aves; Neognathae; Galloanserae; Anseriformes; Anatidae; Anas	PF07894.7^DUF1669^Protein of unknown function (DUF1669)^9-91^E:9.7e-17	.	.	.	GO:0005829^cellular_component^cytosol`GO:0005634^cellular_component^nucleus`GO:0030509^biological_process^BMP signaling pathway	.
TR925|c0_g2	TR925|c0_g2_i1	.	V9L0S3_CALMI^V9L0S3_CALMI^Q:1-168,H:324-379^73.21%ID^E:9e-07^SubName: Full=Uncharacterized protein {ECO:0000313|EMBL:AFP04420.1};^Eukaryota; Metazoa; Chordata; Craniata; Vertebrata; Chondrichthyes; Holocephali; Chimaeriformes; Callorhinchidae; Callorhinchus	TR925|c0_g2_i1|m.411	1-216[+]	.	V9L0S3_CALMI^V9L0S3_CALMI^Q:1-71,H:324-394^74.65%ID^E:2e-25^SubName: Full=Uncharacterized protein {ECO:0000313|EMBL:AFP04420.1};^Eukaryota; Metazoa; Chordata; Craniata; Vertebrata; Chondrichthyes; Holocephali; Chimaeriformes; Callorhinchidae; Callorhinchus	.	.	.	.	.	.
TR936|c0_g1	TR936|c0_g1_i1	RERE_MOUSE^RERE_MOUSE^Q:1-456,H:1003-1154^52.94%ID^E:7e-26^RecName: Full=Arginine-glutamic acid dipeptide repeats protein;^Eukaryota; Metazoa; Chordata; Craniata; Vertebrata; Euteleostomi; Mammalia; Eutheria; Euarchontoglires; Glires; Rodentia; Sciurognathi; Muroidea; Muridae; Murinae; Mus; Mus	V9KDP5_CALMI^V9KDP5_CALMI^Q:1-456,H:721-874^74.03%ID^E:6e-30^SubName: Full=Arginine-glutamic acid dipeptide repeats protein {ECO:0000313|EMBL:AFO95855.1};^Eukaryota; Metazoa; Chordata; Craniata; Vertebrata; Chondrichthyes; Holocephali; Chimaeriformes; Callorhinchidae; Callorhinchus	TR936|c0_g1_i1|m.414	1-561[+]	RERE_MOUSE^RERE_MOUSE^Q:1-166,H:1003-1168^55.09%ID^E:4e-34^RecName: Full=Arginine-glutamic acid dipeptide repeats protein;^Eukaryota; Metazoa; Chordata; Craniata; Vertebrata; Euteleostomi; Mammalia; Eutheria; Euarchontoglires; Glires; Rodentia; Sciurognathi; Muroidea; Muridae; Murinae; Mus; Mus	V9KDP5_CALMI^V9KDP5_CALMI^Q:1-166,H:721-888^76.19%ID^E:2e-48^SubName: Full=Arginine-glutamic acid dipeptide repeats protein {ECO:0000313|EMBL:AFO95855.1};^Eukaryota; Metazoa; Chordata; Craniata; Vertebrata; Chondrichthyes; Holocephali; Chimaeriformes; Callorhinchidae; Callorhinchus	PF03154.10^Atrophin-1^Atrophin-1 family^1-186^E:3.1e-73	.	.	.	GO:0000118^cellular_component^histone deacetylase complex`GO:0016605^cellular_component^PML body`GO:0003682^molecular_function^chromatin binding`GO:0043565^molecular_function^sequence-specific DNA binding`GO:0003700^molecular_function^sequence-specific DNA binding transcription factor activity`GO:0008270^molecular_function^zinc ion binding`GO:0006338^biological_process^chromatin remodeling`GO:000…	.
TR937|c0_g1	TR937|c0_g1_i1	RECQ1_HUMAN^RECQ1_HUMAN^Q:135-1904,H:1-590^70%ID^E:0^RecName: Full=ATP-dependent DNA helicase Q1;^Eukaryota; Metazoa; Chordata; Craniata; Vertebrata; Euteleostomi; Mammalia; Eutheria; Euarchontoglires; Primates; Haplorrhini; Catarrhini; Hominidae; Homo	V9KK30_CALMI^V9KK30_CALMI^Q:135-2042,H:1-633^75.59%ID^E:0^SubName: Full=ATP-dependent DNA helicase Q1 {ECO:0000313|EMBL:AFO98478.1};^Eukaryota; Metazoa; Chordata; Craniata; Vertebrata; Chondrichthyes; Holocephali; Chimaeriformes; Callorhinchidae; Callorhinchus	TR937|c0_g1_i1|m.417	135-2075[+]	RECQ1_MOUSE^RECQ1_MOUSE^Q:1-615,H:1-609^68.46%ID^E:0^RecName: Full=ATP-dependent DNA helicase Q1;^Eukaryota; Metazoa; Chordata; Craniata; Vertebrata; Euteleostomi; Mammalia; Eutheria; Euarchontoglires; Glires; Rodentia; Sciurognathi; Muroidea; Muridae; Murinae; Mus; Mus	V9KK30_CALMI^V9KK30_CALMI^Q:1-637,H:1-634^75.62%ID^E:0^SubName: Full=ATP-dependent DNA helicase Q1 {ECO:0000313|EMBL:AFO98478.1};^Eukaryota; Metazoa; Chordata; Craniata; Vertebrata; Chondrichthyes; Holocephali; Chimaeriformes; Callorhinchidae; Callorhinchus	PF04851.10^ResIII^Type III restriction enzyme, res subunit^92-257^E:0.00016`PF00270.24^DEAD^DEAD/DEAH box helicase^94-261^E:1.1e-17`PF00271.26^Helicase_C^Helicase conserved C-terminal domain^334-408^E:2.4e-14	.	.	COG0514^atp-dependent dna helicase	GO:0016020^cellular_component^membrane`GO:0005634^cellular_component^nucleus`GO:0036310^molecular_function^annealing helicase activity`GO:0005524^molecular_function^ATP binding`GO:0043140^molecular_function^ATP-dependent 3'-5' DNA helicase activity`GO:0003677^molecular_function^DNA binding`GO:0006310^biological_process^DNA recombination`GO:0006281^biological_process^DNA repair`GO:0006260^biologic…	GO:0003677^molecular_function^DNA binding`GO:0005524^molecular_function^ATP binding`GO:0016787^molecular_function^hydrolase activity`GO:0003676^molecular_function^nucleic acid binding
TR943|c0_g1	TR943|c0_g1_i1	RS13_PIG^RS13_PIG^Q:232-303,H:25-48^95.83%ID^E:7e-08^RecName: Full=40S ribosomal protein S13;^Eukaryota; Metazoa; Chordata; Craniata; Vertebrata; Euteleostomi; Mammalia; Eutheria; Laurasiatheria; Cetartiodactyla; Suina; Suidae; Sus	F7APU0_XENTR^F7APU0_XENTR^Q:214-303,H:13-50^71.05%ID^E:1e-06^SubName: Full=Uncharacterized protein {ECO:0000313|Ensembl:ENSXETP00000055787};^Eukaryota; Metazoa; Chordata; Craniata; Vertebrata; Euteleostomi; Amphibia; Batrachia; Anura; Pipoidea; Pipidae; Xenopodinae; Xenopus; Silurana	.	.	.	.	.	.	.	COG0184^Forms an intersubunit bridge (bridge B4) with the 23S rRNA of the 50S subunit in the ribosome (By similarity)	GO:0022627^cellular_component^cytosolic small ribosomal subunit`GO:0070062^cellular_component^extracellular vesicular exosome`GO:0016020^cellular_component^membrane`GO:0005730^cellular_component^nucleolus`GO:0003729^molecular_function^mRNA binding`GO:0003735^molecular_function^structural constituent of ribosome`GO:0033119^biological_process^negative regulation of RNA splicing`GO:0006412^biologica…	.
TR944|c0_g1	TR944|c0_g1_i1	.	.	TR944|c0_g1_i1|m.422	116-304[+]	.	.	.	.	ExpAA=42.64^PredHel=2^Topology=i2-24o39-61i	.	.	.
TR949|c0_g1	TR949|c0_g1_i1	.	K7EX37_PELSI^K7EX37_PELSI^Q:12-161,H:159-208^52%ID^E:2e-08^SubName: Full=Uncharacterized protein {ECO:0000313|Ensembl:ENSPSIP00000000347};^Eukaryota; Metazoa; Chordata; Craniata; Vertebrata; Euteleostomi; Testudines + Archosauria group; Testudines; Cryptodira; Trionychoidea; Trionychidae; Pelodiscus	.	.	.	.	.	.	.	.	.	.
TR951|c0_g1	TR951|c0_g1_i1	SSFA2_MOUSE^SSFA2_MOUSE^Q:375-85,H:996-1093^57%ID^E:9e-14^RecName: Full=Sperm-specific antigen 2 homolog;^Eukaryota; Metazoa; Chordata; Craniata; Vertebrata; Euteleostomi; Mammalia; Eutheria; Euarchontoglires; Glires; Rodentia; Sciurognathi; Muroidea; Muridae; Murinae; Mus; Mus	W5MHS7_LEPOC^W5MHS7_LEPOC^Q:375-13,H:922-1044^48.82%ID^E:5e-14^SubName: Full=Uncharacterized protein {ECO:0000313|Ensembl:ENSLOCP00000007936};^Eukaryota; Metazoa; Chordata; Craniata; Vertebrata; Euteleostomi; Actinopterygii; Neopterygii; Holostei; Semionotiformes; Lepisosteidae; Lepisosteus	.	.	.	.	.	.	.	NOG45812^RRM	GO:0005737^cellular_component^cytoplasm`GO:0005634^cellular_component^nucleus`GO:0005886^cellular_component^plasma membrane	.
TR954|c0_g1	TR954|c0_g1_i1	FZD2_CHICK^FZD2_CHICK^Q:319-2,H:104-213^70%ID^E:4e-45^RecName: Full=Frizzled-2;^Eukaryota; Metazoa; Chordata; Craniata; Vertebrata; Euteleostomi; Testudines + Archosauria group; Archosauria; Dinosauria; Saurischia; Theropoda; Coelurosauria; Aves; Neognathae; Galloanserae; Galliformes; Phasianidae; Phasianinae; Gallus	A0A093PAR4_PYGAD^A0A093PAR4_PYGAD^Q:319-2,H:45-153^71.56%ID^E:1e-45^SubName: Full=Uncharacterized protein {ECO:0000313|EMBL:KFW71320.1};^Eukaryota; Metazoa; Chordata; Craniata; Vertebrata; Euteleostomi; Testudines + Archosauria group; Archosauria; Dinosauria; Saurischia; Theropoda; Coelurosauria; Aves; Neognathae; Sphenisciformes; Spheniscidae; Pygoscelis	.	.	.	.	.	.	.	.	GO:0016021^cellular_component^integral component of membrane`GO:0005886^cellular_component^plasma membrane`GO:0004930^molecular_function^G-protein coupled receptor activity`GO:0042813^molecular_function^Wnt-activated receptor activity`GO:0007275^biological_process^multicellular organismal development`GO:0016055^biological_process^Wnt signaling pathway	.
TR956|c0_g1	TR956|c0_g1_i1	KMT2A_MOUSE^KMT2A_MOUSE^Q:3-257,H:3881-3965^94.12%ID^E:2e-52^RecName: Full=Histone-lysine N-methyltransferase 2A;^Eukaryota; Metazoa; Chordata; Craniata; Vertebrata; Euteleostomi; Mammalia; Eutheria; Euarchontoglires; Glires; Rodentia; Sciurognathi; Muroidea; Muridae; Murinae; Mus; Mus	G3USR7_MELGA^G3USR7_MELGA^Q:3-257,H:595-679^94.12%ID^E:4e-53^SubName: Full=Uncharacterized protein {ECO:0000313|Ensembl:ENSMGAP00000018749};^Eukaryota; Metazoa; Chordata; Craniata; Vertebrata; Euteleostomi; Testudines + Archosauria group; Archosauria; Dinosauria; Saurischia; Theropoda; Coelurosauria; Aves; Neognathae; Galloanserae; Galliformes; Phasianidae; Meleagridinae; Meleagris	TR956|c0_g1_i1|m.425	3-263[+]	KMT2A_MOUSE^KMT2A_MOUSE^Q:1-86,H:3881-3966^94.19%ID^E:4e-54^RecName: Full=Histone-lysine N-methyltransferase 2A;^Eukaryota; Metazoa; Chordata; Craniata; Vertebrata; Euteleostomi; Mammalia; Eutheria; Euarchontoglires; Glires; Rodentia; Sciurognathi; Muroidea; Muridae; Murinae; Mus; Mus	G3USR7_MELGA^G3USR7_MELGA^Q:1-86,H:595-680^94.19%ID^E:3e-54^SubName: Full=Uncharacterized protein {ECO:0000313|Ensembl:ENSMGAP00000018749};^Eukaryota; Metazoa; Chordata; Craniata; Vertebrata; Euteleostomi; Testudines + Archosauria group; Archosauria; Dinosauria; Saurischia; Theropoda; Coelurosauria; Aves; Neognathae; Galloanserae; Galliformes; Phasianidae; Meleagridinae; Meleagris	PF00856.23^SET^SET domain^2-61^E:5.3e-19	.	.	COG2940^Histone-lysine N-methyltransferase	GO:0005737^cellular_component^cytoplasm`GO:0035097^cellular_component^histone methyltransferase complex`GO:0071339^cellular_component^MLL1 complex`GO:0005634^cellular_component^nucleus`GO:0003682^molecular_function^chromatin binding`GO:0042800^molecular_function^histone methyltransferase activity (H3-K4 specific)`GO:0070577^molecular_function^lysine-acetylated histone binding`GO:0044212^molecular…	GO:0005515^molecular_function^protein binding
TR957|c0_g1	TR957|c0_g1_i1	PIEZ2_HUMAN^PIEZ2_HUMAN^Q:2-241,H:774-853^70%ID^E:7e-32^RecName: Full=Piezo-type mechanosensitive ion channel component 2;^Eukaryota; Metazoa; Chordata; Craniata; Vertebrata; Euteleostomi; Mammalia; Eutheria; Euarchontoglires; Primates; Haplorrhini; Catarrhini; Hominidae; Homo	U3JV87_FICAL^U3JV87_FICAL^Q:2-241,H:635-714^78.75%ID^E:4e-34^SubName: Full=Uncharacterized protein {ECO:0000313|Ensembl:ENSFALP00000006691};^Eukaryota; Metazoa; Chordata; Craniata; Vertebrata; Euteleostomi; Testudines + Archosauria group; Archosauria; Dinosauria; Saurischia; Theropoda; Coelurosauria; Aves; Neognathae; Passeriformes; Muscicapidae; Ficedula	TR957|c0_g1_i1|m.426	2-316[+]	PIEZ2_HUMAN^PIEZ2_HUMAN^Q:1-101,H:774-875^61.76%ID^E:2e-34^RecName: Full=Piezo-type mechanosensitive ion channel component 2;^Eukaryota; Metazoa; Chordata; Craniata; Vertebrata; Euteleostomi; Mammalia; Eutheria; Euarchontoglires; Primates; Haplorrhini; Catarrhini; Hominidae; Homo	F1NVW5_CHICK^F1NVW5_CHICK^Q:1-105,H:762-861^68.57%ID^E:4e-37^SubName: Full=Uncharacterized protein {ECO:0000313|Ensembl:ENSGALP00000022580};^Eukaryota; Metazoa; Chordata; Craniata; Vertebrata; Euteleostomi; Testudines + Archosauria group; Archosauria; Dinosauria; Saurischia; Theropoda; Coelurosauria; Aves; Neognathae; Galloanserae; Galliformes; Phasianidae; Phasianinae; Gallus	.	.	ExpAA=21.16^PredHel=1^Topology=o15-34i	.	GO:0016021^cellular_component^integral component of membrane`GO:0005261^molecular_function^cation channel activity`GO:0008381^molecular_function^mechanically-gated ion channel activity`GO:0006812^biological_process^cation transport`GO:0050974^biological_process^detection of mechanical stimulus involved in sensory perception`GO:0042391^biological_process^regulation of membrane potential`GO:0009612…	.
TR960|c0_g1	TR960|c0_g1_i1	CADH1_CHICK^CADH1_CHICK^Q:1-732,H:643-885^65.32%ID^E:7e-60^RecName: Full=Cadherin-1;^Eukaryota; Metazoa; Chordata; Craniata; Vertebrata; Euteleostomi; Testudines + Archosauria group; Archosauria; Dinosauria; Saurischia; Theropoda; Coelurosauria; Aves; Neognathae; Galloanserae; Galliformes; Phasianidae; Phasianinae; Gallus	V9K8P8_CALMI^V9K8P8_CALMI^Q:1-732,H:631-874^67.35%ID^E:2e-65^SubName: Full=Cadherin-1-like protein {ECO:0000313|EMBL:AFO93985.1};^Eukaryota; Metazoa; Chordata; Craniata; Vertebrata; Chondrichthyes; Holocephali; Chimaeriformes; Callorhinchidae; Callorhinchus	TR960|c0_g1_i1|m.427	1-735[+]	CADH1_BOVIN^CADH1_BOVIN^Q:1-244,H:637-881^64.66%ID^E:6e-86^RecName: Full=Cadherin-1;^Eukaryota; Metazoa; Chordata; Craniata; Vertebrata; Euteleostomi; Mammalia; Eutheria; Laurasiatheria; Cetartiodactyla; Ruminantia; Pecora; Bovidae; Bovinae; Bos	V9K8P8_CALMI^V9K8P8_CALMI^Q:1-244,H:631-874^67.35%ID^E:2e-98^SubName: Full=Cadherin-1-like protein {ECO:0000313|EMBL:AFO93985.1};^Eukaryota; Metazoa; Chordata; Craniata; Vertebrata; Chondrichthyes; Holocephali; Chimaeriformes; Callorhinchidae; Callorhinchus	PF01049.12^Cadherin_C^Cadherin cytoplasmic region^97-241^E:6.2e-50	.	ExpAA=23.69^PredHel=1^Topology=o72-94i	.	GO:0030054^cellular_component^cell junction`GO:0005768^cellular_component^endosome`GO:0005794^cellular_component^Golgi apparatus`GO:0016021^cellular_component^integral component of membrane`GO:0005886^cellular_component^plasma membrane`GO:0005509^molecular_function^calcium ion binding`GO:0007156^biological_process^homophilic cell adhesion via plasma membrane adhesion molecules	GO:0005509^molecular_function^calcium ion binding`GO:0007156^biological_process^homophilic cell adhesion via plasma membrane adhesion molecules`GO:0016020^cellular_component^membrane
TR967|c0_g1	TR967|c0_g1_i1	PLCA_HUMAN^PLCA_HUMAN^Q:32-745,H:29-266^60.5%ID^E:2e-102^RecName: Full=1-acyl-sn-glycerol-3-phosphate acyltransferase alpha;^Eukaryota; Metazoa; Chordata; Craniata; Vertebrata; Euteleostomi; Mammalia; Eutheria; Euarchontoglires; Primates; Haplorrhini; Catarrhini; Hominidae; Homo	V9KIT3_CALMI^V9KIT3_CALMI^Q:32-775,H:55-302^78.23%ID^E:3e-135^SubName: Full=1-acyl-sn-glycerol-3-phosphate acyltransferase alpha {ECO:0000313|EMBL:AFO97863.1};^Eukaryota; Metazoa; Chordata; Craniata; Vertebrata; Chondrichthyes; Holocephali; Chimaeriformes; Callorhinchidae; Callorhinchus	TR967|c0_g1_i1|m.432	2-778[+]	PLCA_HUMAN^PLCA_HUMAN^Q:5-248,H:23-266^60.25%ID^E:8e-112^RecName: Full=1-acyl-sn-glycerol-3-phosphate acyltransferase alpha;^Eukaryota; Metazoa; Chordata; Craniata; Vertebrata; Euteleostomi; Mammalia; Eutheria; Euarchontoglires; Primates; Haplorrhini; Catarrhini; Hominidae; Homo	V9KIT3_CALMI^V9KIT3_CALMI^Q:4-258,H:48-302^77.25%ID^E:1e-144^SubName: Full=1-acyl-sn-glycerol-3-phosphate acyltransferase alpha {ECO:0000313|EMBL:AFO97863.1};^Eukaryota; Metazoa; Chordata; Craniata; Vertebrata; Chondrichthyes; Holocephali; Chimaeriformes; Callorhinchidae; Callorhinchus	PF01553.16^Acyltransferase^Acyltransferase^66-193^E:3.1e-35	.	ExpAA=54.63^PredHel=2^Topology=o20-39i111-129o	COG0204^Acyltransferase	GO:0005783^cellular_component^endoplasmic reticulum`GO:0005789^cellular_component^endoplasmic reticulum membrane`GO:0016021^cellular_component^integral component of membrane`GO:0016020^cellular_component^membrane`GO:0003841^molecular_function^1-acylglycerol-3-phosphate O-acyltransferase activity`GO:0016024^biological_process^CDP-diacylglycerol biosynthetic process`GO:0044255^biological_process^ce…	GO:0016746^molecular_function^transferase activity, transferring acyl groups`GO:0008152^biological_process^metabolic process
TR968|c0_g1	TR968|c0_g1_i1	RGS12_RAT^RGS12_RAT^Q:2-319,H:25-129^67.92%ID^E:2e-40^RecName: Full=Regulator of G-protein signaling 12;^Eukaryota; Metazoa; Chordata; Craniata; Vertebrata; Euteleostomi; Mammalia; Eutheria; Euarchontoglires; Glires; Rodentia; Sciurognathi; Muroidea; Muridae; Murinae; Rattus	V9KAQ5_CALMI^V9KAQ5_CALMI^Q:2-310,H:26-128^91.26%ID^E:2e-56^SubName: Full=Regulator of G-protein signaling 12-like protein {ECO:0000313|EMBL:AFO94793.1};^Eukaryota; Metazoa; Chordata; Craniata; Vertebrata; Chondrichthyes; Holocephali; Chimaeriformes; Callorhinchidae; Callorhinchus	TR968|c0_g1_i1|m.434	2-319[+]	RGS12_RAT^RGS12_RAT^Q:1-106,H:25-129^67.92%ID^E:2e-40^RecName: Full=Regulator of G-protein signaling 12;^Eukaryota; Metazoa; Chordata; Craniata; Vertebrata; Euteleostomi; Mammalia; Eutheria; Euarchontoglires; Glires; Rodentia; Sciurognathi; Muroidea; Muridae; Murinae; Rattus	V9KAQ5_CALMI^V9KAQ5_CALMI^Q:1-103,H:26-128^91.26%ID^E:2e-56^SubName: Full=Regulator of G-protein signaling 12-like protein {ECO:0000313|EMBL:AFO94793.1};^Eukaryota; Metazoa; Chordata; Craniata; Vertebrata; Chondrichthyes; Holocephali; Chimaeriformes; Callorhinchidae; Callorhinchus	PF00595.19^PDZ^PDZ domain (Also known as DHR or GLGF)^3-70^E:8.9e-14	.	.	.	GO:0097440^cellular_component^apical dendrite`GO:0005737^cellular_component^cytoplasm`GO:0005829^cellular_component^cytosol`GO:0043025^cellular_component^neuronal cell body`GO:0005634^cellular_component^nucleus`GO:0005886^cellular_component^plasma membrane`GO:0043234^cellular_component^protein complex`GO:0001965^molecular_function^G-protein alpha-subunit binding`GO:0005096^molecular_function^GTPa…	GO:0005515^molecular_function^protein binding
TR968|c0_g2	TR968|c0_g2_i1	RGS12_RAT^RGS12_RAT^Q:2-457,H:25-175^60.53%ID^E:3e-54^RecName: Full=Regulator of G-protein signaling 12;^Eukaryota; Metazoa; Chordata; Craniata; Vertebrata; Euteleostomi; Mammalia; Eutheria; Euarchontoglires; Glires; Rodentia; Sciurognathi; Muroidea; Muridae; Murinae; Rattus	V9KAQ5_CALMI^V9KAQ5_CALMI^Q:2-469,H:26-181^83.97%ID^E:8e-83^SubName: Full=Regulator of G-protein signaling 12-like protein {ECO:0000313|EMBL:AFO94793.1};^Eukaryota; Metazoa; Chordata; Craniata; Vertebrata; Chondrichthyes; Holocephali; Chimaeriformes; Callorhinchidae; Callorhinchus	TR968|c0_g2_i1|m.435	2-469[+]	RGS12_RAT^RGS12_RAT^Q:1-152,H:25-175^60.53%ID^E:3e-54^RecName: Full=Regulator of G-protein signaling 12;^Eukaryota; Metazoa; Chordata; Craniata; Vertebrata; Euteleostomi; Mammalia; Eutheria; Euarchontoglires; Glires; Rodentia; Sciurognathi; Muroidea; Muridae; Murinae; Rattus	V9KAQ5_CALMI^V9KAQ5_CALMI^Q:1-156,H:26-181^83.97%ID^E:7e-83^SubName: Full=Regulator of G-protein signaling 12-like protein {ECO:0000313|EMBL:AFO94793.1};^Eukaryota; Metazoa; Chordata; Craniata; Vertebrata; Chondrichthyes; Holocephali; Chimaeriformes; Callorhinchidae; Callorhinchus	PF00595.19^PDZ^PDZ domain (Also known as DHR or GLGF)^3-70^E:2.5e-13	.	.	.	GO:0097440^cellular_component^apical dendrite`GO:0005737^cellular_component^cytoplasm`GO:0005829^cellular_component^cytosol`GO:0043025^cellular_component^neuronal cell body`GO:0005634^cellular_component^nucleus`GO:0005886^cellular_component^plasma membrane`GO:0043234^cellular_component^protein complex`GO:0001965^molecular_function^G-protein alpha-subunit binding`GO:0005096^molecular_function^GTPa…	GO:0005515^molecular_function^protein binding
TR983|c0_g1	TR983|c0_g1_i1	ACOD_CYPCA^ACOD_CYPCA^Q:555-1,H:89-273^79.46%ID^E:2e-102^RecName: Full=Acyl-CoA desaturase;^Eukaryota; Metazoa; Chordata; Craniata; Vertebrata; Euteleostomi; Actinopterygii; Neopterygii; Teleostei; Ostariophysi; Cypriniformes; Cyprinidae; Cyprinus	V9KU92_CALMI^V9KU92_CALMI^Q:555-1,H:122-306^89.73%ID^E:2e-114^SubName: Full=Steroyl-CoA desaturase 1 {ECO:0000313|EMBL:AFP02004.1};^Eukaryota; Metazoa; Chordata; Craniata; Vertebrata; Chondrichthyes; Holocephali; Chimaeriformes; Callorhinchidae; Callorhinchus	.	.	.	.	.	.	.	.	GO:0005789^cellular_component^endoplasmic reticulum membrane`GO:0016021^cellular_component^integral component of membrane`GO:0005506^molecular_function^iron ion binding`GO:0004768^molecular_function^stearoyl-CoA 9-desaturase activity`GO:0006633^biological_process^fatty acid biosynthetic process	.
TR983|c0_g2	TR983|c0_g2_i1	ACOD_CYPCA^ACOD_CYPCA^Q:549-1,H:91-273^78.14%ID^E:1e-99^RecName: Full=Acyl-CoA desaturase;^Eukaryota; Metazoa; Chordata; Craniata; Vertebrata; Euteleostomi; Actinopterygii; Neopterygii; Teleostei; Ostariophysi; Cypriniformes; Cyprinidae; Cyprinus	F6M740_SCYCA^F6M740_SCYCA^Q:549-1,H:106-288^89.07%ID^E:2e-111^SubName: Full=Steroyl-CoA desaturase 1 {ECO:0000313|EMBL:AEG25343.1};^Eukaryota; Metazoa; Chordata; Craniata; Vertebrata; Chondrichthyes; Elasmobranchii; Galeomorphii; Galeoidea; Carcharhiniformes; Scyliorhinidae; Scyliorhinus	.	.	.	.	.	.	.	.	GO:0005789^cellular_component^endoplasmic reticulum membrane`GO:0016021^cellular_component^integral component of membrane`GO:0005506^molecular_function^iron ion binding`GO:0004768^molecular_function^stearoyl-CoA 9-desaturase activity`GO:0006633^biological_process^fatty acid biosynthetic process	.
TR986|c0_g1	TR986|c0_g1_i1	KLF11_HUMAN^KLF11_HUMAN^Q:150-1031,H:4-293^42.72%ID^E:3e-52^RecName: Full=Krueppel-like factor 11;^Eukaryota; Metazoa; Chordata; Craniata; Vertebrata; Euteleostomi; Mammalia; Eutheria; Euarchontoglires; Primates; Haplorrhini; Catarrhini; Hominidae; Homo	V9L996_CALMI^V9L996_CALMI^Q:177-1031,H:5-288^65.74%ID^E:9e-116^SubName: Full=Kruppel-like factor 11 {ECO:0000313|EMBL:AFP08086.1};^Eukaryota; Metazoa; Chordata; Craniata; Vertebrata; Chondrichthyes; Holocephali; Chimaeriformes; Callorhinchidae; Callorhinchus	TR986|c0_g1_i1|m.442	3-1091[+]	KLF11_HUMAN^KLF11_HUMAN^Q:50-344,H:4-294^42.9%ID^E:7e-53^RecName: Full=Krueppel-like factor 11;^Eukaryota; Metazoa; Chordata; Craniata; Vertebrata; Euteleostomi; Mammalia; Eutheria; Euarchontoglires; Primates; Haplorrhini; Catarrhini; Hominidae; Homo	V9L996_CALMI^V9L996_CALMI^Q:59-343,H:5-288^65.74%ID^E:9e-116^SubName: Full=Kruppel-like factor 11 {ECO:0000313|EMBL:AFP08086.1};^Eukaryota; Metazoa; Chordata; Craniata; Vertebrata; Chondrichthyes; Holocephali; Chimaeriformes; Callorhinchidae; Callorhinchus	.	.	.	COG5048^Zinc finger protein	GO:0005634^cellular_component^nucleus`GO:0046872^molecular_function^metal ion binding`GO:0000981^molecular_function^sequence-specific DNA binding RNA polymerase II transcription factor activity`GO:0003700^molecular_function^sequence-specific DNA binding transcription factor activity`GO:0044212^molecular_function^transcription regulatory region DNA binding`GO:0006915^biological_process^apoptotic p…	.
TR987|c0_g1	TR987|c0_g1_i1	CSN1_XENLA^CSN1_XENLA^Q:76-1536,H:1-487^91.58%ID^E:0^RecName: Full=COP9 signalosome complex subunit 1;^Eukaryota; Metazoa; Chordata; Craniata; Vertebrata; Euteleostomi; Amphibia; Batrachia; Anura; Pipoidea; Pipidae; Xenopodinae; Xenopus; Xenopus	U3KB26_FICAL^U3KB26_FICAL^Q:109-1536,H:75-550^92.86%ID^E:0^SubName: Full=Uncharacterized protein {ECO:0000313|Ensembl:ENSFALP00000012230};^Eukaryota; Metazoa; Chordata; Craniata; Vertebrata; Euteleostomi; Testudines + Archosauria group; Archosauria; Dinosauria; Saurischia; Theropoda; Coelurosauria; Aves; Neognathae; Passeriformes; Muscicapidae; Ficedula	TR987|c0_g1_i1|m.444	1973-2212[+]	.	.	.	.	.	.	.	.
TR987|c0_g1	TR987|c0_g1_i1	CSN1_XENLA^CSN1_XENLA^Q:76-1536,H:1-487^91.58%ID^E:0^RecName: Full=COP9 signalosome complex subunit 1;^Eukaryota; Metazoa; Chordata; Craniata; Vertebrata; Euteleostomi; Amphibia; Batrachia; Anura; Pipoidea; Pipidae; Xenopodinae; Xenopus; Xenopus	U3KB26_FICAL^U3KB26_FICAL^Q:109-1536,H:75-550^92.86%ID^E:0^SubName: Full=Uncharacterized protein {ECO:0000313|Ensembl:ENSFALP00000012230};^Eukaryota; Metazoa; Chordata; Craniata; Vertebrata; Euteleostomi; Testudines + Archosauria group; Archosauria; Dinosauria; Saurischia; Theropoda; Coelurosauria; Aves; Neognathae; Passeriformes; Muscicapidae; Ficedula	TR987|c0_g1_i1|m.443	64-1539[+]	CSN1_XENLA^CSN1_XENLA^Q:5-491,H:1-487^91.58%ID^E:0^RecName: Full=COP9 signalosome complex subunit 1;^Eukaryota; Metazoa; Chordata; Craniata; Vertebrata; Euteleostomi; Amphibia; Batrachia; Anura; Pipoidea; Pipidae; Xenopodinae; Xenopus; Xenopus	U3KB26_FICAL^U3KB26_FICAL^Q:16-491,H:75-550^92.86%ID^E:0^SubName: Full=Uncharacterized protein {ECO:0000313|Ensembl:ENSFALP00000012230};^Eukaryota; Metazoa; Chordata; Craniata; Vertebrata; Euteleostomi; Testudines + Archosauria group; Archosauria; Dinosauria; Saurischia; Theropoda; Coelurosauria; Aves; Neognathae; Passeriformes; Muscicapidae; Ficedula	PF10602.4^RPN7^26S proteasome subunit RPN7^127-308^E:8.7e-75`PF01399.22^PCI^PCI domain^324-426^E:4.1e-15	.	.	.	GO:0008180^cellular_component^COP9 signalosome`GO:0005737^cellular_component^cytoplasm	GO:0005515^molecular_function^protein binding
TR988|c0_g1	TR988|c0_g1_i1	STIP1_MACFA^STIP1_MACFA^Q:57-1679,H:3-543^81.89%ID^E:0^RecName: Full=Stress-induced-phosphoprotein 1;^Eukaryota; Metazoa; Chordata; Craniata; Vertebrata; Euteleostomi; Mammalia; Eutheria; Euarchontoglires; Primates; Haplorrhini; Catarrhini; Cercopithecidae; Cercopithecinae; Macaca	V9KQQ1_CALMI^V9KQQ1_CALMI^Q:45-1679,H:1-547^85.74%ID^E:0^SubName: Full=Stress-induced-phosphoprotein 1 {ECO:0000313|EMBL:AFP00667.1};^Eukaryota; Metazoa; Chordata; Craniata; Vertebrata; Chondrichthyes; Holocephali; Chimaeriformes; Callorhinchidae; Callorhinchus	TR988|c0_g1_i1|m.445	45-1682[+]	STIP1_MACFA^STIP1_MACFA^Q:5-545,H:3-543^81.89%ID^E:0^RecName: Full=Stress-induced-phosphoprotein 1;^Eukaryota; Metazoa; Chordata; Craniata; Vertebrata; Euteleostomi; Mammalia; Eutheria; Euarchontoglires; Primates; Haplorrhini; Catarrhini; Cercopithecidae; Cercopithecinae; Macaca	V9KQQ1_CALMI^V9KQQ1_CALMI^Q:1-545,H:1-547^85.74%ID^E:0^SubName: Full=Stress-induced-phosphoprotein 1 {ECO:0000313|EMBL:AFP00667.1};^Eukaryota; Metazoa; Chordata; Craniata; Vertebrata; Chondrichthyes; Holocephali; Chimaeriformes; Callorhinchidae; Callorhinchus	PF13414.1^TPR_11^TPR repeat^7-67^E:1.5e-16`PF00515.23^TPR_1^Tetratricopeptide repeat^9-39^E:1.2e-05`PF07719.12^TPR_2^Tetratricopeptide repeat^9-39^E:0.00045`PF13181.1^TPR_8^Tetratricopeptide repeat^18-39^E:0.27`PF13431.1^TPR_17^Tetratricopeptide repeat^28-59^E:3.1e-05`PF13181.1^TPR_8^Tetratricopeptide repeat^43-71^E:0.092`PF00515.23^TPR_1^Tetratricopeptide repeat^75-105^E:0.0012`PF07719.12^TPR_2^…	.	.	.	GO:0005737^cellular_component^cytoplasm`GO:0005634^cellular_component^nucleus	GO:0005515^molecular_function^protein binding
TR989|c0_g1	TR989|c0_g1_i1	AVPI1_HUMAN^AVPI1_HUMAN^Q:160-285,H:19-60^69.05%ID^E:2e-10^RecName: Full=Arginine vasopressin-induced protein 1;^Eukaryota; Metazoa; Chordata; Craniata; Vertebrata; Euteleostomi; Mammalia; Eutheria; Euarchontoglires; Primates; Haplorrhini; Catarrhini; Hominidae; Homo	V9LHB0_CALMI^V9LHB0_CALMI^Q:94-435,H:1-112^61.21%ID^E:3e-38^SubName: Full=Arginine vasopressin-induced protein 1-like protein {ECO:0000313|EMBL:AFP11940.1};^Eukaryota; Metazoa; Chordata; Craniata; Vertebrata; Chondrichthyes; Holocephali; Chimaeriformes; Callorhinchidae; Callorhinchus	TR989|c0_g1_i1|m.448	3-371[+]	.	.	.	.	.	.	.	.
TR989|c0_g1	TR989|c0_g1_i1	AVPI1_HUMAN^AVPI1_HUMAN^Q:160-285,H:19-60^69.05%ID^E:2e-10^RecName: Full=Arginine vasopressin-induced protein 1;^Eukaryota; Metazoa; Chordata; Craniata; Vertebrata; Euteleostomi; Mammalia; Eutheria; Euarchontoglires; Primates; Haplorrhini; Catarrhini; Hominidae; Homo	V9LHB0_CALMI^V9LHB0_CALMI^Q:94-435,H:1-112^61.21%ID^E:3e-38^SubName: Full=Arginine vasopressin-induced protein 1-like protein {ECO:0000313|EMBL:AFP11940.1};^Eukaryota; Metazoa; Chordata; Craniata; Vertebrata; Chondrichthyes; Holocephali; Chimaeriformes; Callorhinchidae; Callorhinchus	TR989|c0_g1_i1|m.447	1-552[+]	AVPI1_HUMAN^AVPI1_HUMAN^Q:54-95,H:19-60^69.05%ID^E:4e-11^RecName: Full=Arginine vasopressin-induced protein 1;^Eukaryota; Metazoa; Chordata; Craniata; Vertebrata; Euteleostomi; Mammalia; Eutheria; Euarchontoglires; Primates; Haplorrhini; Catarrhini; Hominidae; Homo	V9LHB0_CALMI^V9LHB0_CALMI^Q:32-172,H:1-134^55.94%ID^E:2e-41^SubName: Full=Arginine vasopressin-induced protein 1-like protein {ECO:0000313|EMBL:AFP11940.1};^Eukaryota; Metazoa; Chordata; Craniata; Vertebrata; Chondrichthyes; Holocephali; Chimaeriformes; Callorhinchidae; Callorhinchus	PF15063.1^TC1^Thyroid cancer protein 1^40-112^E:4.4e-22	.	.	.	GO:0000187^biological_process^activation of MAPK activity`GO:0007049^biological_process^cell cycle	.
TR989|c0_g2	TR989|c0_g2_i1	AVPI1_HUMAN^AVPI1_HUMAN^Q:160-285,H:19-60^69.05%ID^E:5e-10^RecName: Full=Arginine vasopressin-induced protein 1;^Eukaryota; Metazoa; Chordata; Craniata; Vertebrata; Euteleostomi; Mammalia; Eutheria; Euarchontoglires; Primates; Haplorrhini; Catarrhini; Hominidae; Homo	V9LHB0_CALMI^V9LHB0_CALMI^Q:94-405,H:1-102^61.32%ID^E:2e-32^SubName: Full=Arginine vasopressin-induced protein 1-like protein {ECO:0000313|EMBL:AFP11940.1};^Eukaryota; Metazoa; Chordata; Craniata; Vertebrata; Chondrichthyes; Holocephali; Chimaeriformes; Callorhinchidae; Callorhinchus	TR989|c0_g2_i1|m.450	1-429[+]	AVPI1_HUMAN^AVPI1_HUMAN^Q:54-95,H:19-60^69.05%ID^E:3e-11^RecName: Full=Arginine vasopressin-induced protein 1;^Eukaryota; Metazoa; Chordata; Craniata; Vertebrata; Euteleostomi; Mammalia; Eutheria; Euarchontoglires; Primates; Haplorrhini; Catarrhini; Hominidae; Homo	V9LHB0_CALMI^V9LHB0_CALMI^Q:32-142,H:1-109^61.95%ID^E:1e-38^SubName: Full=Arginine vasopressin-induced protein 1-like protein {ECO:0000313|EMBL:AFP11940.1};^Eukaryota; Metazoa; Chordata; Craniata; Vertebrata; Chondrichthyes; Holocephali; Chimaeriformes; Callorhinchidae; Callorhinchus	PF15063.1^TC1^Thyroid cancer protein 1^40-112^E:2.4e-22	.	.	.	GO:0000187^biological_process^activation of MAPK activity`GO:0007049^biological_process^cell cycle	.
TR989|c0_g2	TR989|c0_g2_i1	AVPI1_HUMAN^AVPI1_HUMAN^Q:160-285,H:19-60^69.05%ID^E:5e-10^RecName: Full=Arginine vasopressin-induced protein 1;^Eukaryota; Metazoa; Chordata; Craniata; Vertebrata; Euteleostomi; Mammalia; Eutheria; Euarchontoglires; Primates; Haplorrhini; Catarrhini; Hominidae; Homo	V9LHB0_CALMI^V9LHB0_CALMI^Q:94-405,H:1-102^61.32%ID^E:2e-32^SubName: Full=Arginine vasopressin-induced protein 1-like protein {ECO:0000313|EMBL:AFP11940.1};^Eukaryota; Metazoa; Chordata; Craniata; Vertebrata; Chondrichthyes; Holocephali; Chimaeriformes; Callorhinchidae; Callorhinchus	TR989|c0_g2_i1|m.451	3-371[+]	.	.	.	.	.	.	.	.
TR998|c0_g2	TR998|c0_g2_i1	.	K7EZ86_PELSI^K7EZ86_PELSI^Q:437-297,H:256-302^44.68%ID^E:3e-13^SubName: Full=Uncharacterized protein {ECO:0000313|Ensembl:ENSPSIP00000001096};^Eukaryota; Metazoa; Chordata; Craniata; Vertebrata; Euteleostomi; Testudines + Archosauria group; Testudines; Cryptodira; Trionychoidea; Trionychidae; Pelodiscus`K7EZ86_PELSI^K7EZ86_PELSI^Q:223-101,H:327-367^48.78%ID^E:3e-13^SubName: Full=Uncharacterized p…	.	.	.	.	.	.	.	.	.	.
TR1002|c0_g1	TR1002|c0_g1_i1	AT2A2_CANFA^AT2A2_CANFA^Q:499-1362,H:1-288^91.67%ID^E:6e-170^RecName: Full=Sarcoplasmic/endoplasmic reticulum calcium ATPase 2;^Eukaryota; Metazoa; Chordata; Craniata; Vertebrata; Euteleostomi; Mammalia; Eutheria; Laurasiatheria; Carnivora; Caniformia; Canidae; Canis	Q5XHA9_XENLA^Q5XHA9_XENLA^Q:499-1362,H:1-288^94.1%ID^E:5e-179^SubName: Full=LOC495046 protein {ECO:0000313|EMBL:AAH84163.1};^Eukaryota; Metazoa; Chordata; Craniata; Vertebrata; Euteleostomi; Amphibia; Batrachia; Anura; Pipoidea; Pipidae; Xenopodinae; Xenopus; Xenopus	TR1002|c0_g1_i1|m.460	499-1362[+]	AT2A2_CANFA^AT2A2_CANFA^Q:1-288,H:1-288^91.67%ID^E:0^RecName: Full=Sarcoplasmic/endoplasmic reticulum calcium ATPase 2;^Eukaryota; Metazoa; Chordata; Craniata; Vertebrata; Euteleostomi; Mammalia; Eutheria; Laurasiatheria; Carnivora; Caniformia; Canidae; Canis	Q5XHA9_XENLA^Q5XHA9_XENLA^Q:1-288,H:1-288^94.1%ID^E:0^SubName: Full=LOC495046 protein {ECO:0000313|EMBL:AAH84163.1};^Eukaryota; Metazoa; Chordata; Craniata; Vertebrata; Euteleostomi; Amphibia; Batrachia; Anura; Pipoidea; Pipidae; Xenopodinae; Xenopus; Xenopus	PF00690.21^Cation_ATPase_N^Cation transporter/ATPase, N-terminus^5-72^E:2.4e-20`PF00122.15^E1-E2_ATPase^E1-E2 ATPase^93-277^E:5.2e-48	.	ExpAA=54.37^PredHel=3^Topology=i60-78o88-107i260-279o	COG0474^P-type atpase	GO:0016021^cellular_component^integral component of membrane`GO:0033017^cellular_component^sarcoplasmic reticulum membrane`GO:0005524^molecular_function^ATP binding`GO:0005388^molecular_function^calcium-transporting ATPase activity`GO:0046872^molecular_function^metal ion binding`GO:0006874^biological_process^cellular calcium ion homeostasis`GO:0006984^biological_process^ER-nucleus signaling pathw…	GO:0000166^molecular_function^nucleotide binding`GO:0046872^molecular_function^metal ion binding
TR1002|c0_g2	TR1002|c0_g2_i1	AT2A2_CANFA^AT2A2_CANFA^Q:496-1359,H:1-288^91.67%ID^E:6e-170^RecName: Full=Sarcoplasmic/endoplasmic reticulum calcium ATPase 2;^Eukaryota; Metazoa; Chordata; Craniata; Vertebrata; Euteleostomi; Mammalia; Eutheria; Laurasiatheria; Carnivora; Caniformia; Canidae; Canis	Q5XHA9_XENLA^Q5XHA9_XENLA^Q:496-1359,H:1-288^94.1%ID^E:5e-179^SubName: Full=LOC495046 protein {ECO:0000313|EMBL:AAH84163.1};^Eukaryota; Metazoa; Chordata; Craniata; Vertebrata; Euteleostomi; Amphibia; Batrachia; Anura; Pipoidea; Pipidae; Xenopodinae; Xenopus; Xenopus	TR1002|c0_g2_i1|m.461	496-1359[+]	AT2A2_CANFA^AT2A2_CANFA^Q:1-288,H:1-288^91.67%ID^E:0^RecName: Full=Sarcoplasmic/endoplasmic reticulum calcium ATPase 2;^Eukaryota; Metazoa; Chordata; Craniata; Vertebrata; Euteleostomi; Mammalia; Eutheria; Laurasiatheria; Carnivora; Caniformia; Canidae; Canis	Q5XHA9_XENLA^Q5XHA9_XENLA^Q:1-288,H:1-288^94.1%ID^E:0^SubName: Full=LOC495046 protein {ECO:0000313|EMBL:AAH84163.1};^Eukaryota; Metazoa; Chordata; Craniata; Vertebrata; Euteleostomi; Amphibia; Batrachia; Anura; Pipoidea; Pipidae; Xenopodinae; Xenopus; Xenopus	PF00690.21^Cation_ATPase_N^Cation transporter/ATPase, N-terminus^5-72^E:2.4e-20`PF00122.15^E1-E2_ATPase^E1-E2 ATPase^93-277^E:5.2e-48	.	ExpAA=54.37^PredHel=3^Topology=i60-78o88-107i260-279o	COG0474^P-type atpase	GO:0016021^cellular_component^integral component of membrane`GO:0033017^cellular_component^sarcoplasmic reticulum membrane`GO:0005524^molecular_function^ATP binding`GO:0005388^molecular_function^calcium-transporting ATPase activity`GO:0046872^molecular_function^metal ion binding`GO:0006874^biological_process^cellular calcium ion homeostasis`GO:0006984^biological_process^ER-nucleus signaling pathw…	GO:0000166^molecular_function^nucleotide binding`GO:0046872^molecular_function^metal ion binding
TR1003|c0_g1	TR1003|c0_g1_i1	VPS28_MOUSE^VPS28_MOUSE^Q:70-732,H:1-221^87.78%ID^E:3e-144^RecName: Full=Vacuolar protein sorting-associated protein 28 homolog;^Eukaryota; Metazoa; Chordata; Craniata; Vertebrata; Euteleostomi; Mammalia; Eutheria; Euarchontoglires; Glires; Rodentia; Sciurognathi; Muroidea; Muridae; Murinae; Mus; Mus	H0V681_CAVPO^H0V681_CAVPO^Q:70-732,H:1-221^87.78%ID^E:1e-142^SubName: Full=Uncharacterized protein {ECO:0000313|Ensembl:ENSCPOP00000005190};^Eukaryota; Metazoa; Chordata; Craniata; Vertebrata; Euteleostomi; Mammalia; Eutheria; Euarchontoglires; Glires; Rodentia; Hystricognathi; Caviidae; Cavia	TR1003|c0_g1_i1|m.462	70-738[+]	VPS28_MOUSE^VPS28_MOUSE^Q:1-221,H:1-221^87.78%ID^E:2e-146^RecName: Full=Vacuolar protein sorting-associated protein 28 homolog;^Eukaryota; Metazoa; Chordata; Craniata; Vertebrata; Euteleostomi; Mammalia; Eutheria; Euarchontoglires; Glires; Rodentia; Sciurognathi; Muroidea; Muridae; Murinae; Mus; Mus	H0V681_CAVPO^H0V681_CAVPO^Q:1-221,H:1-221^87.78%ID^E:8e-145^SubName: Full=Uncharacterized protein {ECO:0000313|Ensembl:ENSCPOP00000005190};^Eukaryota; Metazoa; Chordata; Craniata; Vertebrata; Euteleostomi; Mammalia; Eutheria; Euarchontoglires; Glires; Rodentia; Hystricognathi; Caviidae; Cavia	PF03997.7^VPS28^VPS28 protein^39-220^E:2.3e-83	.	.	.	GO:0005737^cellular_component^cytoplasm`GO:0000813^cellular_component^ESCRT I complex`GO:0031902^cellular_component^late endosome membrane`GO:0005886^cellular_component^plasma membrane`GO:0031397^biological_process^negative regulation of protein ubiquitination`GO:0015031^biological_process^protein transport`GO:0043162^biological_process^ubiquitin-dependent protein catabolic process via the multiv…	.
TR1003|c0_g2	TR1003|c0_g2_i1	VPS28_MOUSE^VPS28_MOUSE^Q:71-733,H:1-221^87.78%ID^E:3e-144^RecName: Full=Vacuolar protein sorting-associated protein 28 homolog;^Eukaryota; Metazoa; Chordata; Craniata; Vertebrata; Euteleostomi; Mammalia; Eutheria; Euarchontoglires; Glires; Rodentia; Sciurognathi; Muroidea; Muridae; Murinae; Mus; Mus	H0V681_CAVPO^H0V681_CAVPO^Q:71-733,H:1-221^87.78%ID^E:1e-142^SubName: Full=Uncharacterized protein {ECO:0000313|Ensembl:ENSCPOP00000005190};^Eukaryota; Metazoa; Chordata; Craniata; Vertebrata; Euteleostomi; Mammalia; Eutheria; Euarchontoglires; Glires; Rodentia; Hystricognathi; Caviidae; Cavia	TR1003|c0_g2_i1|m.464	71-739[+]	VPS28_MOUSE^VPS28_MOUSE^Q:1-221,H:1-221^87.78%ID^E:2e-146^RecName: Full=Vacuolar protein sorting-associated protein 28 homolog;^Eukaryota; Metazoa; Chordata; Craniata; Vertebrata; Euteleostomi; Mammalia; Eutheria; Euarchontoglires; Glires; Rodentia; Sciurognathi; Muroidea; Muridae; Murinae; Mus; Mus	H0V681_CAVPO^H0V681_CAVPO^Q:1-221,H:1-221^87.78%ID^E:8e-145^SubName: Full=Uncharacterized protein {ECO:0000313|Ensembl:ENSCPOP00000005190};^Eukaryota; Metazoa; Chordata; Craniata; Vertebrata; Euteleostomi; Mammalia; Eutheria; Euarchontoglires; Glires; Rodentia; Hystricognathi; Caviidae; Cavia	PF03997.7^VPS28^VPS28 protein^39-220^E:2.3e-83	.	.	.	GO:0005737^cellular_component^cytoplasm`GO:0000813^cellular_component^ESCRT I complex`GO:0031902^cellular_component^late endosome membrane`GO:0005886^cellular_component^plasma membrane`GO:0031397^biological_process^negative regulation of protein ubiquitination`GO:0015031^biological_process^protein transport`GO:0043162^biological_process^ubiquitin-dependent protein catabolic process via the multiv…	.
TR1004|c0_g1	TR1004|c0_g1_i1	GATA6_CHICK^GATA6_CHICK^Q:237-4,H:1-76^55.13%ID^E:1e-09^RecName: Full=Transcription factor GATA-6;^Eukaryota; Metazoa; Chordata; Craniata; Vertebrata; Euteleostomi; Testudines + Archosauria group; Archosauria; Dinosauria; Saurischia; Theropoda; Coelurosauria; Aves; Neognathae; Galloanserae; Galliformes; Phasianidae; Phasianinae; Gallus	V9KF57_CALMI^V9KF57_CALMI^Q:306-22,H:93-187^86.32%ID^E:8e-37^SubName: Full=Transcription factor GATA-6-like protein {ECO:0000313|EMBL:AFO96909.1};^Eukaryota; Metazoa; Chordata; Craniata; Vertebrata; Chondrichthyes; Holocephali; Chimaeriformes; Callorhinchidae; Callorhinchus	.	.	.	.	.	.	.	COG5641^GATA binding protein	GO:0005634^cellular_component^nucleus`GO:0005667^cellular_component^transcription factor complex`GO:0003682^molecular_function^chromatin binding`GO:0000979^molecular_function^RNA polymerase II core promoter sequence-specific DNA binding`GO:0003705^molecular_function^RNA polymerase II distal enhancer sequence-specific DNA binding transcription factor activity`GO:0008270^molecular_function^zinc ion…	.
TR1016|c0_g1	TR1016|c0_g1_i1	ELOV4_MOUSE^ELOV4_MOUSE^Q:222-851,H:50-274^31.42%ID^E:2e-22^RecName: Full=Elongation of very long chain fatty acids protein 4;^Eukaryota; Metazoa; Chordata; Craniata; Vertebrata; Euteleostomi; Mammalia; Eutheria; Euarchontoglires; Glires; Rodentia; Sciurognathi; Muroidea; Muridae; Murinae; Mus; Mus	V9L8M2_CALMI^V9L8M2_CALMI^Q:459-857,H:1-133^84.21%ID^E:6e-67^RecName: Full=Elongation of very long chain fatty acids protein {ECO:0000256|RuleBase:RU361115};^Eukaryota; Metazoa; Chordata; Craniata; Vertebrata; Chondrichthyes; Holocephali; Chimaeriformes; Callorhinchidae; Callorhinchus	TR1016|c0_g1_i1|m.467	144-860[+]	ELOV4_MOUSE^ELOV4_MOUSE^Q:26-236,H:49-274^32.02%ID^E:9e-27^RecName: Full=Elongation of very long chain fatty acids protein 4;^Eukaryota; Metazoa; Chordata; Craniata; Vertebrata; Euteleostomi; Mammalia; Eutheria; Euarchontoglires; Glires; Rodentia; Sciurognathi; Muroidea; Muridae; Murinae; Mus; Mus	V9L8M2_CALMI^V9L8M2_CALMI^Q:106-238,H:1-133^84.21%ID^E:2e-78^RecName: Full=Elongation of very long chain fatty acids protein {ECO:0000256|RuleBase:RU361115};^Eukaryota; Metazoa; Chordata; Craniata; Vertebrata; Chondrichthyes; Holocephali; Chimaeriformes; Callorhinchidae; Callorhinchus	PF01151.13^ELO^GNS1/SUR4 family^28-236^E:4.6e-38	.	ExpAA=123.86^PredHel=5^Topology=o20-42i55-77o97-116i144-166o205-227i	.	GO:0005783^cellular_component^endoplasmic reticulum`GO:0005789^cellular_component^endoplasmic reticulum membrane`GO:0030176^cellular_component^integral component of endoplasmic reticulum membrane`GO:0016740^molecular_function^transferase activity`GO:0019367^biological_process^fatty acid elongation, saturated fatty acid`GO:0042761^biological_process^very long-chain fatty acid biosynthetic process	GO:0016021^cellular_component^integral component of membrane
TR1021|c0_g1	TR1021|c0_g1_i1	.	.	TR1021|c0_g1_i1|m.469	1-294[+]	.	.	.	.	ExpAA=33.82^PredHel=1^Topology=o51-73i	.	.	.
TR1022|c0_g1	TR1022|c0_g1_i1	APH1B_DANRE^APH1B_DANRE^Q:260-1006,H:1-249^67.47%ID^E:4e-111^RecName: Full=Gamma-secretase subunit Aph-1b;^Eukaryota; Metazoa; Chordata; Craniata; Vertebrata; Euteleostomi; Actinopterygii; Neopterygii; Teleostei; Ostariophysi; Cypriniformes; Cyprinidae; Danio	V9KJC1_CALMI^V9KJC1_CALMI^Q:260-1000,H:1-247^87.85%ID^E:9e-143^SubName: Full=Gamma-secretase subunit APH-1A {ECO:0000313|EMBL:AFO97996.1};^Eukaryota; Metazoa; Chordata; Craniata; Vertebrata; Chondrichthyes; Holocephali; Chimaeriformes; Callorhinchidae; Callorhinchus	TR1022|c0_g1_i1|m.471	2-1009[+]	APH1A_HUMAN^APH1A_HUMAN^Q:87-335,H:1-249^65.46%ID^E:9e-117^RecName: Full=Gamma-secretase subunit APH-1A;^Eukaryota; Metazoa; Chordata; Craniata; Vertebrata; Euteleostomi; Mammalia; Eutheria; Euarchontoglires; Primates; Haplorrhini; Catarrhini; Hominidae; Homo	V9KJC1_CALMI^V9KJC1_CALMI^Q:87-333,H:1-247^87.85%ID^E:4e-146^SubName: Full=Gamma-secretase subunit APH-1A {ECO:0000313|EMBL:AFO97996.1};^Eukaryota; Metazoa; Chordata; Craniata; Vertebrata; Chondrichthyes; Holocephali; Chimaeriformes; Callorhinchidae; Callorhinchus	PF06105.7^Aph-1^Aph-1 protein^88-331^E:2.7e-94	.	ExpAA=155.67^PredHel=7^Topology=o90-112i119-141o156-175i205-227o242-264i273-295o300-322i	.	GO:0005783^cellular_component^endoplasmic reticulum`GO:0005789^cellular_component^endoplasmic reticulum membrane`GO:0005794^cellular_component^Golgi apparatus`GO:0032580^cellular_component^Golgi cisterna membrane`GO:0005887^cellular_component^integral component of plasma membrane`GO:0016020^cellular_component^membrane`GO:0005886^cellular_component^plasma membrane`GO:0004175^molecular_function^end…	GO:0016485^biological_process^protein processing`GO:0043085^biological_process^positive regulation of catalytic activity`GO:0016021^cellular_component^integral component of membrane
TR1030|c0_g1	TR1030|c0_g1_i1	FCN1_HUMAN^FCN1_HUMAN^Q:80-1033,H:14-325^52.13%ID^E:8e-93^RecName: Full=Ficolin-1;^Eukaryota; Metazoa; Chordata; Craniata; Vertebrata; Euteleostomi; Mammalia; Eutheria; Euarchontoglires; Primates; Haplorrhini; Catarrhini; Hominidae; Homo	K7FH68_PELSI^K7FH68_PELSI^Q:65-1033,H:4-333^51.92%ID^E:1e-95^SubName: Full=Uncharacterized protein {ECO:0000313|Ensembl:ENSPSIP00000007378};^Eukaryota; Metazoa; Chordata; Craniata; Vertebrata; Euteleostomi; Testudines + Archosauria group; Testudines; Cryptodira; Trionychoidea; Trionychidae; Pelodiscus	TR1030|c0_g1_i1|m.472	2-1054[+]	FCN1_HUMAN^FCN1_HUMAN^Q:12-344,H:1-325^52.1%ID^E:2e-119^RecName: Full=Ficolin-1;^Eukaryota; Metazoa; Chordata; Craniata; Vertebrata; Euteleostomi; Mammalia; Eutheria; Euarchontoglires; Primates; Haplorrhini; Catarrhini; Hominidae; Homo	K7FH68_PELSI^K7FH68_PELSI^Q:22-344,H:4-333^52.8%ID^E:3e-123^SubName: Full=Uncharacterized protein {ECO:0000313|Ensembl:ENSPSIP00000007378};^Eukaryota; Metazoa; Chordata; Craniata; Vertebrata; Euteleostomi; Testudines + Archosauria group; Testudines; Cryptodira; Trionychoidea; Trionychidae; Pelodiscus	PF01391.13^Collagen^Collagen triple helix repeat (20 copies)^64-117^E:2.1e-10`PF00147.13^Fibrinogen_C^Fibrinogen beta and gamma chains, C-terminal globular domain^128-345^E:1.8e-62	.	.	.	GO:0005581^cellular_component^collagen trimer`GO:0005576^cellular_component^extracellular region`GO:0031232^cellular_component^extrinsic component of external side of plasma membrane`GO:0003823^molecular_function^antigen binding`GO:0005509^molecular_function^calcium ion binding`GO:0030246^molecular_function^carbohydrate binding`GO:0001664^molecular_function^G-protein coupled receptor binding`GO:0…	.
TR1031|c0_g1	TR1031|c0_g1_i1	GBLP_DANRE^GBLP_DANRE^Q:103-1044,H:1-317^90.22%ID^E:0^RecName: Full=Guanine nucleotide-binding protein subunit beta-2-like 1;^Eukaryota; Metazoa; Chordata; Craniata; Vertebrata; Euteleostomi; Actinopterygii; Neopterygii; Teleostei; Ostariophysi; Cypriniformes; Cyprinidae; Danio	H2PUE2_PONAB^H2PUE2_PONAB^Q:103-1044,H:56-372^89.27%ID^E:0^SubName: Full=Uncharacterized protein {ECO:0000313|Ensembl:ENSPPYP00000022328};^Eukaryota; Metazoa; Chordata; Craniata; Vertebrata; Euteleostomi; Mammalia; Eutheria; Euarchontoglires; Primates; Haplorrhini; Catarrhini; Hominidae; Pongo	TR1031|c0_g1_i1|m.474	1-1047[+]	GBLP_DANRE^GBLP_DANRE^Q:35-348,H:1-317^90.22%ID^E:0^RecName: Full=Guanine nucleotide-binding protein subunit beta-2-like 1;^Eukaryota; Metazoa; Chordata; Craniata; Vertebrata; Euteleostomi; Actinopterygii; Neopterygii; Teleostei; Ostariophysi; Cypriniformes; Cyprinidae; Danio	H2PUE2_PONAB^H2PUE2_PONAB^Q:35-348,H:56-372^89.27%ID^E:0^SubName: Full=Uncharacterized protein {ECO:0000313|Ensembl:ENSPPYP00000022328};^Eukaryota; Metazoa; Chordata; Craniata; Vertebrata; Euteleostomi; Mammalia; Eutheria; Euarchontoglires; Primates; Haplorrhini; Catarrhini; Hominidae; Pongo	PF00400.27^WD40^WD domain, G-beta repeat^43-78^E:1.1e-06`PF00400.27^WD40^WD domain, G-beta repeat^88-125^E:7.7e-11`PF00400.27^WD40^WD domain, G-beta repeat^129-167^E:6.2e-13`PF00400.27^WD40^WD domain, G-beta repeat^179-212^E:8.8e-09`PF00400.27^WD40^WD domain, G-beta repeat^217-254^E:5.6e-09`PF00400.27^WD40^WD domain, G-beta repeat^258-294^E:0.0025`PF00400.27^WD40^WD domain, G-beta repeat^316-341^…	sigP:1^19^0.766^YES	.	COG2319^repeat-containing protein	GO:0005737^cellular_component^cytoplasm`GO:0001525^biological_process^angiogenesis`GO:0060027^biological_process^convergent extension involved in gastrulation`GO:0030178^biological_process^negative regulation of Wnt signaling pathway`GO:2000543^biological_process^positive regulation of gastrulation`GO:0051302^biological_process^regulation of cell division`GO:2000114^biological_process^regulation …	GO:0005515^molecular_function^protein binding
TR1040|c0_g1	TR1040|c0_g1_i1	.	A0A091RF62_MERNU^A0A091RF62_MERNU^Q:13-264,H:152-235^39.29%ID^E:8e-10^SubName: Full=Uncharacterized protein {ECO:0000313|EMBL:KFQ27267.1};^Eukaryota; Metazoa; Chordata; Craniata; Vertebrata; Euteleostomi; Testudines + Archosauria group; Archosauria; Dinosauria; Saurischia; Theropoda; Coelurosauria; Aves; Neognathae; Coraciiformes; Meropidae; Merops	.	.	.	.	.	.	.	.	.	.
TR1051|c0_g1	TR1051|c0_g1_i1	TRPM2_HUMAN^TRPM2_HUMAN^Q:299-445,H:54-102^40.82%ID^E:1e-07^RecName: Full=Transient receptor potential cation channel subfamily M member 2;^Eukaryota; Metazoa; Chordata; Craniata; Vertebrata; Euteleostomi; Mammalia; Eutheria; Euarchontoglires; Primates; Haplorrhini; Catarrhini; Hominidae; Homo	A0A091DZ55_FUKDA^A0A091DZ55_FUKDA^Q:299-445,H:121-169^46.94%ID^E:2e-08^SubName: Full=Transient receptor potential cation channel subfamily M member 2 {ECO:0000313|EMBL:KFO28106.1};^Eukaryota; Metazoa; Chordata; Craniata; Vertebrata; Euteleostomi; Mammalia; Eutheria; Euarchontoglires; Glires; Rodentia; Hystricognathi; Bathyergidae; Fukomys	TR1051|c0_g1_i1|m.482	2-472[+]	TRPM2_MOUSE^TRPM2_MOUSE^Q:100-149,H:53-102^42%ID^E:2e-07^RecName: Full=Transient receptor potential cation channel subfamily M member 2;^Eukaryota; Metazoa; Chordata; Craniata; Vertebrata; Euteleostomi; Mammalia; Eutheria; Euarchontoglires; Glires; Rodentia; Sciurognathi; Muroidea; Muridae; Murinae; Mus; Mus	A0A091DZ55_FUKDA^A0A091DZ55_FUKDA^Q:100-148,H:121-169^46.94%ID^E:2e-08^SubName: Full=Transient receptor potential cation channel subfamily M member 2 {ECO:0000313|EMBL:KFO28106.1};^Eukaryota; Metazoa; Chordata; Craniata; Vertebrata; Euteleostomi; Mammalia; Eutheria; Euarchontoglires; Glires; Rodentia; Hystricognathi; Bathyergidae; Fukomys	.	.	.	.	GO:0016021^cellular_component^integral component of membrane`GO:0005886^cellular_component^plasma membrane`GO:0047631^molecular_function^ADP-ribose diphosphatase activity`GO:0005262^molecular_function^calcium channel activity`GO:0005384^molecular_function^manganese ion transmembrane transporter activity`GO:0005272^molecular_function^sodium channel activity`GO:0071421^biological_process^manganese …	.
TR1055|c0_g1	TR1055|c0_g1_i1	EMC7_XENTR^EMC7_XENTR^Q:1-72,H:140-163^91.67%ID^E:7e-09^RecName: Full=ER membrane protein complex subunit 7;^Eukaryota; Metazoa; Chordata; Craniata; Vertebrata; Euteleostomi; Amphibia; Batrachia; Anura; Pipoidea; Pipidae; Xenopodinae; Xenopus; Silurana	V9KYU5_CALMI^V9KYU5_CALMI^Q:1-72,H:143-166^87.5%ID^E:7e-08^SubName: Full=Uncharacterized protein {ECO:0000313|EMBL:AFP04072.1};^Eukaryota; Metazoa; Chordata; Craniata; Vertebrata; Chondrichthyes; Holocephali; Chimaeriformes; Callorhinchidae; Callorhinchus	.	.	.	.	.	.	.	NOG81025^H -ATPase, subunit H	GO:0072546^cellular_component^ER membrane protein complex`GO:0016021^cellular_component^integral component of membrane	.
TR1065|c0_g1	TR1065|c0_g1_i1	CN080_MOUSE^CN080_MOUSE^Q:5-526,H:178-341^35.63%ID^E:3e-24^RecName: Full=Uncharacterized protein C14orf80 homolog;^Eukaryota; Metazoa; Chordata; Craniata; Vertebrata; Euteleostomi; Mammalia; Eutheria; Euarchontoglires; Glires; Rodentia; Sciurognathi; Muroidea; Muridae; Murinae; Mus; Mus	V9KZB5_CALMI^V9KZB5_CALMI^Q:2-547,H:147-327^52.08%ID^E:7e-43^SubName: Full=Uncharacterized protein {ECO:0000313|EMBL:AFP04141.1};^Eukaryota; Metazoa; Chordata; Craniata; Vertebrata; Chondrichthyes; Holocephali; Chimaeriformes; Callorhinchidae; Callorhinchus	TR1065|c0_g1_i1|m.492	2-547[+]	CN080_MOUSE^CN080_MOUSE^Q:2-175,H:178-341^35.63%ID^E:2e-24^RecName: Full=Uncharacterized protein C14orf80 homolog;^Eukaryota; Metazoa; Chordata; Craniata; Vertebrata; Euteleostomi; Mammalia; Eutheria; Euarchontoglires; Glires; Rodentia; Sciurognathi; Muroidea; Muridae; Murinae; Mus; Mus	V9KZB5_CALMI^V9KZB5_CALMI^Q:1-182,H:147-327^52.08%ID^E:6e-43^SubName: Full=Uncharacterized protein {ECO:0000313|EMBL:AFP04141.1};^Eukaryota; Metazoa; Chordata; Craniata; Vertebrata; Chondrichthyes; Holocephali; Chimaeriformes; Callorhinchidae; Callorhinchus	PF14970.1^DUF4509^Domain of unknown function (DUF4509)^1-44^E:9.3e-10	.	.	NOG43941^Protein of unknown function (DUF1570)	.	.
TR1070|c0_g1	TR1070|c0_g1_i1	.	V9KK38_CALMI^V9KK38_CALMI^Q:2-154,H:348-398^68.63%ID^E:7e-16^SubName: Full=Interleukin-1 receptor antagonist {ECO:0000313|EMBL:AFO98485.1};^Eukaryota; Metazoa; Chordata; Craniata; Vertebrata; Chondrichthyes; Holocephali; Chimaeriformes; Callorhinchidae; Callorhinchus	.	.	.	.	.	.	.	.	.	.
TR1070|c0_g2	TR1070|c0_g2_i1	.	V9KK38_CALMI^V9KK38_CALMI^Q:2-154,H:348-398^68.63%ID^E:7e-16^SubName: Full=Interleukin-1 receptor antagonist {ECO:0000313|EMBL:AFO98485.1};^Eukaryota; Metazoa; Chordata; Craniata; Vertebrata; Chondrichthyes; Holocephali; Chimaeriformes; Callorhinchidae; Callorhinchus	.	.	.	.	.	.	.	.	.	.
TR1073|c0_g1	TR1073|c0_g1_i1	SDE2_HUMAN^SDE2_HUMAN^Q:15-638,H:4-215^61.79%ID^E:5e-84^RecName: Full=Protein SDE2 homolog;^Eukaryota; Metazoa; Chordata; Craniata; Vertebrata; Euteleostomi; Mammalia; Eutheria; Euarchontoglires; Primates; Haplorrhini; Catarrhini; Hominidae; Homo	V9KT20_CALMI^V9KT20_CALMI^Q:21-1010,H:10-337^63.14%ID^E:2e-115^SubName: Full=Uncharacterized protein {ECO:0000313|EMBL:AFP02027.1};^Eukaryota; Metazoa; Chordata; Craniata; Vertebrata; Chondrichthyes; Holocephali; Chimaeriformes; Callorhinchidae; Callorhinchus	TR1073|c0_g1_i1|m.496	3-1010[+]	SDE2_HUMAN^SDE2_HUMAN^Q:5-224,H:4-227^61.16%ID^E:7e-89^RecName: Full=Protein SDE2 homolog;^Eukaryota; Metazoa; Chordata; Craniata; Vertebrata; Euteleostomi; Mammalia; Eutheria; Euarchontoglires; Primates; Haplorrhini; Catarrhini; Hominidae; Homo	V9KT20_CALMI^V9KT20_CALMI^Q:7-336,H:10-337^63.14%ID^E:1e-126^SubName: Full=Uncharacterized protein {ECO:0000313|EMBL:AFP02027.1};^Eukaryota; Metazoa; Chordata; Craniata; Vertebrata; Chondrichthyes; Holocephali; Chimaeriformes; Callorhinchidae; Callorhinchus	PF13019.1^Telomere_Sde2^Telomere stability and silencing^68-158^E:2.4e-30	.	.	.	.	.
TR1073|c0_g2	TR1073|c0_g2_i1	SDE2_MOUSE^SDE2_MOUSE^Q:2-856,H:118-443^42.38%ID^E:2e-41^RecName: Full=Protein SDE2 homolog;^Eukaryota; Metazoa; Chordata; Craniata; Vertebrata; Euteleostomi; Mammalia; Eutheria; Euarchontoglires; Glires; Rodentia; Sciurognathi; Muroidea; Muridae; Murinae; Mus; Mus	V9KT20_CALMI^V9KT20_CALMI^Q:2-856,H:121-403^61.19%ID^E:2e-88^SubName: Full=Uncharacterized protein {ECO:0000313|EMBL:AFP02027.1};^Eukaryota; Metazoa; Chordata; Craniata; Vertebrata; Chondrichthyes; Holocephali; Chimaeriformes; Callorhinchidae; Callorhinchus	TR1073|c0_g2_i1|m.498	2-874[+]	SDE2_MOUSE^SDE2_MOUSE^Q:1-290,H:118-448^44.91%ID^E:9e-63^RecName: Full=Protein SDE2 homolog;^Eukaryota; Metazoa; Chordata; Craniata; Vertebrata; Euteleostomi; Mammalia; Eutheria; Euarchontoglires; Glires; Rodentia; Sciurognathi; Muroidea; Muridae; Murinae; Mus; Mus	V9KT20_CALMI^V9KT20_CALMI^Q:1-289,H:121-407^61.38%ID^E:2e-103^SubName: Full=Uncharacterized protein {ECO:0000313|EMBL:AFP02027.1};^Eukaryota; Metazoa; Chordata; Craniata; Vertebrata; Chondrichthyes; Holocephali; Chimaeriformes; Callorhinchidae; Callorhinchus	PF13297.1^Telomere_Sde2_2^Telomere stability C-terminal^228-283^E:2e-27	.	.	.	.	.
TR1073|c0_g3	TR1073|c0_g3_i1	SDE2_XENLA^SDE2_XENLA^Q:660-941,H:112-205^64.89%ID^E:1e-31^RecName: Full=Protein SDE2 homolog;^Eukaryota; Metazoa; Chordata; Craniata; Vertebrata; Euteleostomi; Amphibia; Batrachia; Anura; Pipoidea; Pipidae; Xenopodinae; Xenopus; Xenopus`SDE2_XENLA^SDE2_XENLA^Q:2-283,H:112-205^64.89%ID^E:1e-31^RecName: Full=Protein SDE2 homolog;^Eukaryota; Metazoa; Chordata; Craniata; Vertebrata; Euteleostomi; Am…	V9KT20_CALMI^V9KT20_CALMI^Q:660-1316,H:121-337^59.55%ID^E:1e-53^SubName: Full=Uncharacterized protein {ECO:0000313|EMBL:AFP02027.1};^Eukaryota; Metazoa; Chordata; Craniata; Vertebrata; Chondrichthyes; Holocephali; Chimaeriformes; Callorhinchidae; Callorhinchus`V9KT20_CALMI^V9KT20_CALMI^Q:2-658,H:121-337^59.55%ID^E:1e-53^SubName: Full=Uncharacterized protein {ECO:0000313|EMBL:AFP02027.1};^Eukaryot…	TR1073|c0_g3_i1|m.502	642-1316[+]	SDE2_XENLA^SDE2_XENLA^Q:7-107,H:112-212^65.35%ID^E:2e-37^RecName: Full=Protein SDE2 homolog;^Eukaryota; Metazoa; Chordata; Craniata; Vertebrata; Euteleostomi; Amphibia; Batrachia; Anura; Pipoidea; Pipidae; Xenopodinae; Xenopus; Xenopus	V9KT20_CALMI^V9KT20_CALMI^Q:7-225,H:121-337^59.55%ID^E:6e-67^SubName: Full=Uncharacterized protein {ECO:0000313|EMBL:AFP02027.1};^Eukaryota; Metazoa; Chordata; Craniata; Vertebrata; Chondrichthyes; Holocephali; Chimaeriformes; Callorhinchidae; Callorhinchus	.	.	.	.	.	.
TR1073|c0_g3	TR1073|c0_g3_i1	SDE2_XENLA^SDE2_XENLA^Q:660-941,H:112-205^64.89%ID^E:1e-31^RecName: Full=Protein SDE2 homolog;^Eukaryota; Metazoa; Chordata; Craniata; Vertebrata; Euteleostomi; Amphibia; Batrachia; Anura; Pipoidea; Pipidae; Xenopodinae; Xenopus; Xenopus`SDE2_XENLA^SDE2_XENLA^Q:2-283,H:112-205^64.89%ID^E:1e-31^RecName: Full=Protein SDE2 homolog;^Eukaryota; Metazoa; Chordata; Craniata; Vertebrata; Euteleostomi; Am…	V9KT20_CALMI^V9KT20_CALMI^Q:660-1316,H:121-337^59.55%ID^E:1e-53^SubName: Full=Uncharacterized protein {ECO:0000313|EMBL:AFP02027.1};^Eukaryota; Metazoa; Chordata; Craniata; Vertebrata; Chondrichthyes; Holocephali; Chimaeriformes; Callorhinchidae; Callorhinchus`V9KT20_CALMI^V9KT20_CALMI^Q:2-658,H:121-337^59.55%ID^E:1e-53^SubName: Full=Uncharacterized protein {ECO:0000313|EMBL:AFP02027.1};^Eukaryot…	TR1073|c0_g3_i1|m.501	2-766[+]	SDE2_XENLA^SDE2_XENLA^Q:1-101,H:112-212^65.35%ID^E:3e-37^RecName: Full=Protein SDE2 homolog;^Eukaryota; Metazoa; Chordata; Craniata; Vertebrata; Euteleostomi; Amphibia; Batrachia; Anura; Pipoidea; Pipidae; Xenopodinae; Xenopus; Xenopus	V9KT20_CALMI^V9KT20_CALMI^Q:1-219,H:121-337^59.55%ID^E:9e-67^SubName: Full=Uncharacterized protein {ECO:0000313|EMBL:AFP02027.1};^Eukaryota; Metazoa; Chordata; Craniata; Vertebrata; Chondrichthyes; Holocephali; Chimaeriformes; Callorhinchidae; Callorhinchus	.	.	.	.	.	.
TR1074|c0_g1	TR1074|c0_g1_i1	DNJC2_RAT^DNJC2_RAT^Q:172-2022,H:3-621^77.74%ID^E:0^RecName: Full=DnaJ homolog subfamily C member 2;^Eukaryota; Metazoa; Chordata; Craniata; Vertebrata; Euteleostomi; Mammalia; Eutheria; Euarchontoglires; Glires; Rodentia; Sciurognathi; Muroidea; Muridae; Murinae; Rattus	F1P3V8_CHICK^F1P3V8_CHICK^Q:172-2010,H:1-614^79.51%ID^E:0^SubName: Full=Uncharacterized protein {ECO:0000313|Ensembl:ENSGALP00000013413};^Eukaryota; Metazoa; Chordata; Craniata; Vertebrata; Euteleostomi; Testudines + Archosauria group; Archosauria; Dinosauria; Saurischia; Theropoda; Coelurosauria; Aves; Neognathae; Galloanserae; Galliformes; Phasianidae; Phasianinae; Gallus	TR1074|c0_g1_i1|m.505	172-2025[+]	DNJC2_RAT^DNJC2_RAT^Q:1-617,H:3-621^77.74%ID^E:0^RecName: Full=DnaJ homolog subfamily C member 2;^Eukaryota; Metazoa; Chordata; Craniata; Vertebrata; Euteleostomi; Mammalia; Eutheria; Euarchontoglires; Glires; Rodentia; Sciurognathi; Muroidea; Muridae; Murinae; Rattus	V9KLE2_CALMI^V9KLE2_CALMI^Q:6-617,H:7-621^88.46%ID^E:0^SubName: Full=DnaJ-like subfamily C member 2 {ECO:0000313|EMBL:AFO99013.1};^Eukaryota; Metazoa; Chordata; Craniata; Vertebrata; Chondrichthyes; Holocephali; Chimaeriformes; Callorhinchidae; Callorhinchus	PF00226.26^DnaJ^DnaJ domain^85-155^E:1.3e-16`PF00249.26^Myb_DNA-binding^Myb-like DNA-binding domain^550-595^E:7.4e-11`PF13921.1^Myb_DNA-bind_6^Myb-like DNA-binding domain^551-597^E:1.1e-05	.	.	COG5269^homolog, subfamily C, member	GO:0005829^cellular_component^cytosol`GO:0031965^cellular_component^nuclear membrane`GO:0005634^cellular_component^nucleus`GO:0003682^molecular_function^chromatin binding`GO:0003677^molecular_function^DNA binding`GO:0042393^molecular_function^histone binding`GO:0044822^molecular_function^poly(A) RNA binding`GO:0043130^molecular_function^ubiquitin binding`GO:0016568^biological_process^chromatin mo…	GO:0003682^molecular_function^chromatin binding
TR1091|c0_g1	TR1091|c0_g1_i1	AHNK_HUMAN^AHNK_HUMAN^Q:358-2,H:3684-3798^44.53%ID^E:2e-20^RecName: Full=Neuroblast differentiation-associated protein AHNAK;^Eukaryota; Metazoa; Chordata; Craniata; Vertebrata; Euteleostomi; Mammalia; Eutheria; Euarchontoglires; Primates; Haplorrhini; Catarrhini; Hominidae; Homo`AHNK_HUMAN^AHNK_HUMAN^Q:358-2,H:3104-3272^38.64%ID^E:5e-20^RecName: Full=Neuroblast differentiation-associated protein…	A0A091JSI2_9AVES^A0A091JSI2_9AVES^Q:358-2,H:326-440^49.61%ID^E:1e-20^SubName: Full=Neuroblast differentiation-associated protein AHNAK {ECO:0000313|EMBL:KFP14586.1};^Eukaryota; Metazoa; Chordata; Craniata; Vertebrata; Euteleostomi; Testudines + Archosauria group; Archosauria; Dinosauria; Saurischia; Theropoda; Coelurosauria; Aves; Neognathae; Pelecaniformes; Ardeidae; Egretta`A0A091JSI2_9AVES^A0A…	.	.	.	.	.	.	.	.	GO:0015629^cellular_component^actin cytoskeleton`GO:0044291^cellular_component^cell-cell contact zone`GO:0043034^cellular_component^costamere`GO:0005737^cellular_component^cytoplasm`GO:0005829^cellular_component^cytosol`GO:0070062^cellular_component^extracellular vesicular exosome`GO:0005925^cellular_component^focal adhesion`GO:0005765^cellular_component^lysosomal membrane`GO:0016020^cellular_com…	.
TR1093|c0_g1	TR1093|c0_g1_i1	IDHP_PIG^IDHP_PIG^Q:189-665,H:189-347^90.57%ID^E:7e-110^RecName: Full=Isocitrate dehydrogenase [NADP], mitochondrial;^Eukaryota; Metazoa; Chordata; Craniata; Vertebrata; Euteleostomi; Mammalia; Eutheria; Laurasiatheria; Cetartiodactyla; Suina; Suidae; Sus`IDHP_PIG^IDHP_PIG^Q:1-189,H:126-188^71.43%ID^E:7e-110^RecName: Full=Isocitrate dehydrogenase [NADP], mitochondrial;^Eukaryota; Metazoa; Chordat…	I3J2Y9_ORENI^I3J2Y9_ORENI^Q:189-665,H:222-380^92.45%ID^E:2e-111^RecName: Full=Isocitrate dehydrogenase [NADP] {ECO:0000256|PIRNR:PIRNR000108};^Eukaryota; Metazoa; Chordata; Craniata; Vertebrata; Euteleostomi; Actinopterygii; Neopterygii; Teleostei; Neoteleostei; Acanthomorphata; Ovalentaria; Cichlomorphae; Cichliformes; Cichlidae; African cichlids; Pseudocrenilabrinae; Oreochromini; Oreochromis`I…	TR1093|c0_g1_i1|m.516	1-252[+]	IDHP_MOUSE^IDHP_MOUSE^Q:1-63,H:157-219^74.6%ID^E:2e-28^RecName: Full=Isocitrate dehydrogenase [NADP], mitochondrial;^Eukaryota; Metazoa; Chordata; Craniata; Vertebrata; Euteleostomi; Mammalia; Eutheria; Euarchontoglires; Glires; Rodentia; Sciurognathi; Muroidea; Muridae; Murinae; Mus; Mus	D0R6I3_PLEAT^D0R6I3_PLEAT^Q:1-63,H:107-169^74.6%ID^E:7e-28^SubName: Full=Isocitrate dehydrogenase {ECO:0000313|EMBL:CAY66439.1};^Eukaryota; Metazoa; Chordata; Craniata; Vertebrata; Euteleostomi; Actinopterygii; Neopterygii; Teleostei; Stomiatii; Osmeriformes; Plecoglossus	.	.	.	COG0538^isocitrate dehydrogenase (NADp)	GO:0005743^cellular_component^mitochondrial inner membrane`GO:0005739^cellular_component^mitochondrion`GO:0004450^molecular_function^isocitrate dehydrogenase (NADP+) activity`GO:0000287^molecular_function^magnesium ion binding`GO:0051287^molecular_function^NAD binding`GO:0006103^biological_process^2-oxoglutarate metabolic process`GO:0006097^biological_process^glyoxylate cycle`GO:0006102^biologica…	.
TR1093|c0_g1	TR1093|c0_g1_i1	IDHP_PIG^IDHP_PIG^Q:189-665,H:189-347^90.57%ID^E:7e-110^RecName: Full=Isocitrate dehydrogenase [NADP], mitochondrial;^Eukaryota; Metazoa; Chordata; Craniata; Vertebrata; Euteleostomi; Mammalia; Eutheria; Laurasiatheria; Cetartiodactyla; Suina; Suidae; Sus`IDHP_PIG^IDHP_PIG^Q:1-189,H:126-188^71.43%ID^E:7e-110^RecName: Full=Isocitrate dehydrogenase [NADP], mitochondrial;^Eukaryota; Metazoa; Chordat…	I3J2Y9_ORENI^I3J2Y9_ORENI^Q:189-665,H:222-380^92.45%ID^E:2e-111^RecName: Full=Isocitrate dehydrogenase [NADP] {ECO:0000256|PIRNR:PIRNR000108};^Eukaryota; Metazoa; Chordata; Craniata; Vertebrata; Euteleostomi; Actinopterygii; Neopterygii; Teleostei; Neoteleostei; Acanthomorphata; Ovalentaria; Cichlomorphae; Cichliformes; Cichlidae; African cichlids; Pseudocrenilabrinae; Oreochromini; Oreochromis`I…	TR1093|c0_g1_i1|m.515	192-665[+]	IDHP_PIG^IDHP_PIG^Q:1-158,H:190-347^90.51%ID^E:6e-104^RecName: Full=Isocitrate dehydrogenase [NADP], mitochondrial;^Eukaryota; Metazoa; Chordata; Craniata; Vertebrata; Euteleostomi; Mammalia; Eutheria; Laurasiatheria; Cetartiodactyla; Suina; Suidae; Sus	I3J2Y9_ORENI^I3J2Y9_ORENI^Q:1-158,H:223-380^92.41%ID^E:9e-105^RecName: Full=Isocitrate dehydrogenase [NADP] {ECO:0000256|PIRNR:PIRNR000108};^Eukaryota; Metazoa; Chordata; Craniata; Vertebrata; Euteleostomi; Actinopterygii; Neopterygii; Teleostei; Neoteleostei; Acanthomorphata; Ovalentaria; Cichlomorphae; Cichliformes; Cichlidae; African cichlids; Pseudocrenilabrinae; Oreochromini; Oreochromis	PF00180.15^Iso_dh^Isocitrate/isopropylmalate dehydrogenase^1-157^E:9.7e-40	.	.	COG0538^isocitrate dehydrogenase (NADp)	GO:0005743^cellular_component^mitochondrial inner membrane`GO:0004450^molecular_function^isocitrate dehydrogenase (NADP+) activity`GO:0000287^molecular_function^magnesium ion binding`GO:0051287^molecular_function^NAD binding`GO:0006103^biological_process^2-oxoglutarate metabolic process`GO:0006097^biological_process^glyoxylate cycle`GO:0006102^biological_process^isocitrate metabolic process`GO:00…	GO:0016616^molecular_function^oxidoreductase activity, acting on the CH-OH group of donors, NAD or NADP as acceptor`GO:0055114^biological_process^oxidation-reduction process
TR1093|c0_g2	TR1093|c0_g2_i1	IDHP_PIG^IDHP_PIG^Q:114-569,H:196-347^90.13%ID^E:3e-98^RecName: Full=Isocitrate dehydrogenase [NADP], mitochondrial;^Eukaryota; Metazoa; Chordata; Craniata; Vertebrata; Euteleostomi; Mammalia; Eutheria; Laurasiatheria; Cetartiodactyla; Suina; Suidae; Sus	Q4JHZ8_ICTPU^Q4JHZ8_ICTPU^Q:114-569,H:5-156^90.13%ID^E:4e-99^SubName: Full=Isocitrate dehydrogenase 2 {ECO:0000313|EMBL:AAY86982.1};^Eukaryota; Metazoa; Chordata; Craniata; Vertebrata; Euteleostomi; Actinopterygii; Neopterygii; Teleostei; Ostariophysi; Siluriformes; Ictaluridae; Ictalurus	TR1093|c0_g2_i1|m.517	177-569[+]	IDHP_PIG^IDHP_PIG^Q:1-131,H:217-347^90.84%ID^E:4e-83^RecName: Full=Isocitrate dehydrogenase [NADP], mitochondrial;^Eukaryota; Metazoa; Chordata; Craniata; Vertebrata; Euteleostomi; Mammalia; Eutheria; Laurasiatheria; Cetartiodactyla; Suina; Suidae; Sus	Q4JHZ8_ICTPU^Q4JHZ8_ICTPU^Q:1-131,H:26-156^90.84%ID^E:3e-84^SubName: Full=Isocitrate dehydrogenase 2 {ECO:0000313|EMBL:AAY86982.1};^Eukaryota; Metazoa; Chordata; Craniata; Vertebrata; Euteleostomi; Actinopterygii; Neopterygii; Teleostei; Ostariophysi; Siluriformes; Ictaluridae; Ictalurus	PF00180.15^Iso_dh^Isocitrate/isopropylmalate dehydrogenase^2-130^E:2e-33	.	.	COG0538^isocitrate dehydrogenase (NADp)	GO:0005743^cellular_component^mitochondrial inner membrane`GO:0004450^molecular_function^isocitrate dehydrogenase (NADP+) activity`GO:0000287^molecular_function^magnesium ion binding`GO:0051287^molecular_function^NAD binding`GO:0006103^biological_process^2-oxoglutarate metabolic process`GO:0006097^biological_process^glyoxylate cycle`GO:0006102^biological_process^isocitrate metabolic process`GO:00…	GO:0016616^molecular_function^oxidoreductase activity, acting on the CH-OH group of donors, NAD or NADP as acceptor`GO:0055114^biological_process^oxidation-reduction process
TR1100|c0_g1	TR1100|c0_g1_i1	F207A_HUMAN^F207A_HUMAN^Q:312-797,H:48-222^42.46%ID^E:2e-27^RecName: Full=Protein FAM207A;^Eukaryota; Metazoa; Chordata; Craniata; Vertebrata; Euteleostomi; Mammalia; Eutheria; Euarchontoglires; Primates; Haplorrhini; Catarrhini; Hominidae; Homo	V9L5G9_CALMI^V9L5G9_CALMI^Q:138-803,H:1-224^68.89%ID^E:2e-70^SubName: Full=Uncharacterized protein {ECO:0000313|EMBL:AFP06732.1};^Eukaryota; Metazoa; Chordata; Craniata; Vertebrata; Chondrichthyes; Holocephali; Chimaeriformes; Callorhinchidae; Callorhinchus	TR1100|c0_g1_i1|m.520	138-821[+]	F207A_MOUSE^F207A_MOUSE^Q:2-223,H:1-214^42.04%ID^E:2e-39^RecName: Full=Protein FAM207A;^Eukaryota; Metazoa; Chordata; Craniata; Vertebrata; Euteleostomi; Mammalia; Eutheria; Euarchontoglires; Glires; Rodentia; Sciurognathi; Muroidea; Muridae; Murinae; Mus; Mus	V9L5G9_CALMI^V9L5G9_CALMI^Q:1-227,H:1-229^68.53%ID^E:5e-85^SubName: Full=Uncharacterized protein {ECO:0000313|EMBL:AFP06732.1};^Eukaryota; Metazoa; Chordata; Craniata; Vertebrata; Chondrichthyes; Holocephali; Chimaeriformes; Callorhinchidae; Callorhinchus	PF15341.1^SLX9^Ribosome biogenesis protein SLX9^93-220^E:2.2e-28	.	.	.	.	GO:0000462^biological_process^maturation of SSU-rRNA from tricistronic rRNA transcript (SSU-rRNA, 5.8S rRNA, LSU-rRNA)`GO:0005730^cellular_component^nucleolus`GO:0030686^cellular_component^90S preribosome`GO:0030688^cellular_component^preribosome, small subunit precursor
TR1100|c0_g2	TR1100|c0_g2_i1	F207A_HUMAN^F207A_HUMAN^Q:310-795,H:48-222^42.46%ID^E:2e-27^RecName: Full=Protein FAM207A;^Eukaryota; Metazoa; Chordata; Craniata; Vertebrata; Euteleostomi; Mammalia; Eutheria; Euarchontoglires; Primates; Haplorrhini; Catarrhini; Hominidae; Homo	V9L5G9_CALMI^V9L5G9_CALMI^Q:136-801,H:1-224^69.33%ID^E:1e-70^SubName: Full=Uncharacterized protein {ECO:0000313|EMBL:AFP06732.1};^Eukaryota; Metazoa; Chordata; Craniata; Vertebrata; Chondrichthyes; Holocephali; Chimaeriformes; Callorhinchidae; Callorhinchus	TR1100|c0_g2_i1|m.522	1-819[+]	F207A_MOUSE^F207A_MOUSE^Q:47-268,H:1-214^42.04%ID^E:1e-38^RecName: Full=Protein FAM207A;^Eukaryota; Metazoa; Chordata; Craniata; Vertebrata; Euteleostomi; Mammalia; Eutheria; Euarchontoglires; Glires; Rodentia; Sciurognathi; Muroidea; Muridae; Murinae; Mus; Mus	V9L5G9_CALMI^V9L5G9_CALMI^Q:46-272,H:1-229^68.53%ID^E:6e-84^SubName: Full=Uncharacterized protein {ECO:0000313|EMBL:AFP06732.1};^Eukaryota; Metazoa; Chordata; Craniata; Vertebrata; Chondrichthyes; Holocephali; Chimaeriformes; Callorhinchidae; Callorhinchus	PF15341.1^SLX9^Ribosome biogenesis protein SLX9^138-265^E:3.5e-28	.	.	.	.	GO:0000462^biological_process^maturation of SSU-rRNA from tricistronic rRNA transcript (SSU-rRNA, 5.8S rRNA, LSU-rRNA)`GO:0005730^cellular_component^nucleolus`GO:0030686^cellular_component^90S preribosome`GO:0030688^cellular_component^preribosome, small subunit precursor
TR1105|c0_g2	TR1105|c0_g2_i1	SUCB1_BOVIN^SUCB1_BOVIN^Q:1-327,H:355-463^79.82%ID^E:3e-52^RecName: Full=Succinyl-CoA ligase [ADP-forming] subunit beta, mitochondrial;^Eukaryota; Metazoa; Chordata; Craniata; Vertebrata; Euteleostomi; Mammalia; Eutheria; Laurasiatheria; Cetartiodactyla; Ruminantia; Pecora; Bovidae; Bovinae; Bos	V9KK05_CALMI^V9KK05_CALMI^Q:1-327,H:362-470^87.16%ID^E:1e-54^RecName: Full=Succinyl-CoA ligase subunit beta {ECO:0000256|RuleBase:RU361258};^Eukaryota; Metazoa; Chordata; Craniata; Vertebrata; Chondrichthyes; Holocephali; Chimaeriformes; Callorhinchidae; Callorhinchus	TR1105|c0_g2_i1|m.526	1-330[+]	SUCB1_BOVIN^SUCB1_BOVIN^Q:1-109,H:355-463^79.82%ID^E:2e-53^RecName: Full=Succinyl-CoA ligase [ADP-forming] subunit beta, mitochondrial;^Eukaryota; Metazoa; Chordata; Craniata; Vertebrata; Euteleostomi; Mammalia; Eutheria; Laurasiatheria; Cetartiodactyla; Ruminantia; Pecora; Bovidae; Bovinae; Bos	V9KK05_CALMI^V9KK05_CALMI^Q:1-109,H:362-470^87.16%ID^E:9e-56^RecName: Full=Succinyl-CoA ligase subunit beta {ECO:0000256|RuleBase:RU361258};^Eukaryota; Metazoa; Chordata; Craniata; Vertebrata; Chondrichthyes; Holocephali; Chimaeriformes; Callorhinchidae; Callorhinchus	PF00549.14^Ligase_CoA^CoA-ligase^2-87^E:4.8e-16	.	.	COG0045^Succinyl-CoA synthetase subunit beta	GO:0005739^cellular_component^mitochondrion`GO:0005524^molecular_function^ATP binding`GO:0046872^molecular_function^metal ion binding`GO:0004775^molecular_function^succinate-CoA ligase (ADP-forming) activity`GO:0006099^biological_process^tricarboxylic acid cycle	GO:0003824^molecular_function^catalytic activity`GO:0008152^biological_process^metabolic process
TR1109|c0_g1	TR1109|c0_g1_i1	AMOL1_HUMAN^AMOL1_HUMAN^Q:1-432,H:686-816^63.89%ID^E:5e-26^RecName: Full=Angiomotin-like protein 1;^Eukaryota; Metazoa; Chordata; Craniata; Vertebrata; Euteleostomi; Mammalia; Eutheria; Euarchontoglires; Primates; Haplorrhini; Catarrhini; Hominidae; Homo	V9KHJ4_CALMI^V9KHJ4_CALMI^Q:1-441,H:402-546^80.41%ID^E:8e-41^SubName: Full=Angiomotin like 1 {ECO:0000313|EMBL:AFO97838.1};^Eukaryota; Metazoa; Chordata; Craniata; Vertebrata; Chondrichthyes; Holocephali; Chimaeriformes; Callorhinchidae; Callorhinchus	TR1109|c0_g1_i1|m.529	1-447[+]	AMOL1_BOVIN^AMOL1_BOVIN^Q:1-147,H:688-821^62.59%ID^E:2e-45^RecName: Full=Angiomotin-like protein 1;^Eukaryota; Metazoa; Chordata; Craniata; Vertebrata; Euteleostomi; Mammalia; Eutheria; Laurasiatheria; Cetartiodactyla; Ruminantia; Pecora; Bovidae; Bovinae; Bos	V9KHJ4_CALMI^V9KHJ4_CALMI^Q:1-147,H:402-546^80.41%ID^E:6e-55^SubName: Full=Angiomotin like 1 {ECO:0000313|EMBL:AFO97838.1};^Eukaryota; Metazoa; Chordata; Craniata; Vertebrata; Chondrichthyes; Holocephali; Chimaeriformes; Callorhinchidae; Callorhinchus	PF12240.3^Angiomotin_C^Angiomotin C terminal^1-140^E:1e-43	.	.	.	GO:0016324^cellular_component^apical plasma membrane`GO:0008180^cellular_component^COP9 signalosome`GO:0031410^cellular_component^cytoplasmic vesicle`GO:0030027^cellular_component^lamellipodium`GO:0005923^cellular_component^tight junction`GO:0003365^biological_process^establishment of cell polarity involved in ameboidal cell migration`GO:0035329^biological_process^hippo signaling`GO:0043536^biolo…	.
TR1109|c0_g2	TR1109|c0_g2_i1	AMOL1_BOVIN^AMOL1_BOVIN^Q:143-349,H:753-821^65.22%ID^E:2e-11^RecName: Full=Angiomotin-like protein 1;^Eukaryota; Metazoa; Chordata; Craniata; Vertebrata; Euteleostomi; Mammalia; Eutheria; Laurasiatheria; Cetartiodactyla; Ruminantia; Pecora; Bovidae; Bovinae; Bos	V9KHJ4_CALMI^V9KHJ4_CALMI^Q:98-349,H:463-546^76.19%ID^E:2e-20^SubName: Full=Angiomotin like 1 {ECO:0000313|EMBL:AFO97838.1};^Eukaryota; Metazoa; Chordata; Craniata; Vertebrata; Chondrichthyes; Holocephali; Chimaeriformes; Callorhinchidae; Callorhinchus	.	.	.	.	.	.	.	.	GO:0016324^cellular_component^apical plasma membrane`GO:0008180^cellular_component^COP9 signalosome`GO:0031410^cellular_component^cytoplasmic vesicle`GO:0030027^cellular_component^lamellipodium`GO:0005923^cellular_component^tight junction`GO:0003365^biological_process^establishment of cell polarity involved in ameboidal cell migration`GO:0035329^biological_process^hippo signaling`GO:0043536^biolo…	.
TR1110|c0_g1	TR1110|c0_g1_i1	PANK1_MOUSE^PANK1_MOUSE^Q:437-511,H:484-508^92%ID^E:3e-06^RecName: Full=Pantothenate kinase 1;^Eukaryota; Metazoa; Chordata; Craniata; Vertebrata; Euteleostomi; Mammalia; Eutheria; Euarchontoglires; Glires; Rodentia; Sciurognathi; Muroidea; Muridae; Murinae; Mus; Mus	.	.	.	.	.	.	.	.	COG5146^PaNtothenate Kinase	GO:0071944^cellular_component^cell periphery`GO:0030118^cellular_component^clathrin coat`GO:0005829^cellular_component^cytosol`GO:0005634^cellular_component^nucleus`GO:0055037^cellular_component^recycling endosome`GO:0005524^molecular_function^ATP binding`GO:0004594^molecular_function^pantothenate kinase activity`GO:0015937^biological_process^coenzyme A biosynthetic process	.
TR1160|c0_g1	TR1160|c0_g1_i1	DAZP2_MACFA^DAZP2_MACFA^Q:594-166,H:21-168^57.05%ID^E:4e-33^RecName: Full=DAZ-associated protein 2;^Eukaryota; Metazoa; Chordata; Craniata; Vertebrata; Euteleostomi; Mammalia; Eutheria; Euarchontoglires; Primates; Haplorrhini; Catarrhini; Cercopithecidae; Cercopithecinae; Macaca	V9LAX7_CALMI^V9LAX7_CALMI^Q:603-166,H:20-163^75.34%ID^E:2e-53^SubName: Full=DAZ associated protein 2 {ECO:0000313|EMBL:AFP08923.1};^Eukaryota; Metazoa; Chordata; Craniata; Vertebrata; Chondrichthyes; Holocephali; Chimaeriformes; Callorhinchidae; Callorhinchus	.	.	.	.	.	.	.	.	GO:0005737^cellular_component^cytoplasm`GO:0005634^cellular_component^nucleus	.
TR1160|c0_g2	TR1160|c0_g2_i1	DAZP2_MACFA^DAZP2_MACFA^Q:594-166,H:21-168^57.05%ID^E:4e-33^RecName: Full=DAZ-associated protein 2;^Eukaryota; Metazoa; Chordata; Craniata; Vertebrata; Euteleostomi; Mammalia; Eutheria; Euarchontoglires; Primates; Haplorrhini; Catarrhini; Cercopithecidae; Cercopithecinae; Macaca	V9LAX7_CALMI^V9LAX7_CALMI^Q:603-166,H:20-163^75.34%ID^E:2e-53^SubName: Full=DAZ associated protein 2 {ECO:0000313|EMBL:AFP08923.1};^Eukaryota; Metazoa; Chordata; Craniata; Vertebrata; Chondrichthyes; Holocephali; Chimaeriformes; Callorhinchidae; Callorhinchus	.	.	.	.	.	.	.	.	GO:0005737^cellular_component^cytoplasm`GO:0005634^cellular_component^nucleus	.
TR1161|c0_g1	TR1161|c0_g1_i1	PSDE_MOUSE^PSDE_MOUSE^Q:341-3,H:163-275^97.35%ID^E:2e-73^RecName: Full=26S proteasome non-ATPase regulatory subunit 14;^Eukaryota; Metazoa; Chordata; Craniata; Vertebrata; Euteleostomi; Mammalia; Eutheria; Euarchontoglires; Glires; Rodentia; Sciurognathi; Muroidea; Muridae; Murinae; Mus; Mus	K4H9P1_9PICI^K4H9P1_9PICI^Q:341-3,H:46-158^99.12%ID^E:1e-74^SubName: Full=Proteasome 26S subunit non-ATPase 14 {ECO:0000313|EMBL:AFQ90901.1};^Eukaryota; Metazoa; Chordata; Craniata; Vertebrata; Euteleostomi; Testudines + Archosauria group; Archosauria; Dinosauria; Saurischia; Theropoda; Coelurosauria; Aves; Neognathae; Piciformes; Picidae; Dendropicos	.	.	.	.	.	.	.	COG1310^Component of the eukaryotic translation initiation factor 3 (eIF-3) complex, which is involved in protein synthesis and, together with other initiation factors, stimulates binding of mRNA and methionyl-tRNAi to the 40S ribosome (By similarity)	GO:0070062^cellular_component^extracellular vesicular exosome`GO:0005634^cellular_component^nucleus`GO:0022624^cellular_component^proteasome accessory complex`GO:0000502^cellular_component^proteasome complex`GO:0008541^cellular_component^proteasome regulatory particle, lid subcomplex`GO:0061133^molecular_function^endopeptidase activator activity`GO:0004175^molecular_function^endopeptidase activit…	.
TR1165|c0_g1	TR1165|c0_g1_i1	.	B5FYZ1_TAEGU^B5FYZ1_TAEGU^Q:394-639,H:108-188^80.49%ID^E:3e-27^SubName: Full=Putative aspartate beta-hydroxylase variant 2 {ECO:0000313|EMBL:ACH44252.1};^Eukaryota; Metazoa; Chordata; Craniata; Vertebrata; Euteleostomi; Testudines + Archosauria group; Archosauria; Dinosauria; Saurischia; Theropoda; Coelurosauria; Aves; Neognathae; Passeriformes; Passeroidea; Estrildidae; Estrildinae; Taeniopygia	.	.	.	.	.	.	.	.	.	.
TR1168|c0_g1	TR1168|c0_g1_i1	CNEP1_XENTR^CNEP1_XENTR^Q:1-546,H:53-234^96.7%ID^E:4e-116^RecName: Full=CTD nuclear envelope phosphatase 1;^Eukaryota; Metazoa; Chordata; Craniata; Vertebrata; Euteleostomi; Amphibia; Batrachia; Anura; Pipoidea; Pipidae; Xenopodinae; Xenopus; Silurana	K7FYS2_PELSI^K7FYS2_PELSI^Q:1-546,H:25-206^96.7%ID^E:1e-113^SubName: Full=Uncharacterized protein {ECO:0000313|Ensembl:ENSPSIP00000013182};^Eukaryota; Metazoa; Chordata; Craniata; Vertebrata; Euteleostomi; Testudines + Archosauria group; Testudines; Cryptodira; Trionychoidea; Trionychidae; Pelodiscus	.	.	.	.	.	.	.	COG5190^CTD (Carboxy-terminal domain, RNA polymerase II, polypeptide A)	GO:0005737^cellular_component^cytoplasm`GO:0005789^cellular_component^endoplasmic reticulum membrane`GO:0016021^cellular_component^integral component of membrane`GO:0071595^cellular_component^Nem1-Spo7 phosphatase complex`GO:0005635^cellular_component^nuclear envelope`GO:0031965^cellular_component^nuclear membrane`GO:0048471^cellular_component^perinuclear region of cytoplasm`GO:0004722^molecular_…	.
TR1168|c0_g2	TR1168|c0_g2_i1	CNEP1_XENTR^CNEP1_XENTR^Q:1-321,H:53-159^96.26%ID^E:1e-68^RecName: Full=CTD nuclear envelope phosphatase 1;^Eukaryota; Metazoa; Chordata; Craniata; Vertebrata; Euteleostomi; Amphibia; Batrachia; Anura; Pipoidea; Pipidae; Xenopodinae; Xenopus; Silurana`CNEP1_XENTR^CNEP1_XENTR^Q:321-434,H:197-234^97.37%ID^E:2e-07^RecName: Full=CTD nuclear envelope phosphatase 1;^Eukaryota; Metazoa; Chordata; Crania…	I3L4B2_HUMAN^I3L4B2_HUMAN^Q:1-321,H:53-159^95.33%ID^E:9e-67^SubName: Full=CTD nuclear envelope phosphatase 1 {ECO:0000313|Ensembl:ENSP00000461122};^Eukaryota; Metazoa; Chordata; Craniata; Vertebrata; Euteleostomi; Mammalia; Eutheria; Euarchontoglires; Primates; Haplorrhini; Catarrhini; Hominidae; Homo	.	.	.	.	.	.	.	COG5190^CTD (Carboxy-terminal domain, RNA polymerase II, polypeptide A)	GO:0005737^cellular_component^cytoplasm`GO:0005789^cellular_component^endoplasmic reticulum membrane`GO:0016021^cellular_component^integral component of membrane`GO:0071595^cellular_component^Nem1-Spo7 phosphatase complex`GO:0005635^cellular_component^nuclear envelope`GO:0031965^cellular_component^nuclear membrane`GO:0048471^cellular_component^perinuclear region of cytoplasm`GO:0004722^molecular_…	.
TR1179|c0_g1	TR1179|c0_g1_i1	IPO4_HUMAN^IPO4_HUMAN^Q:2-370,H:546-669^60%ID^E:1e-33^RecName: Full=Importin-4;^Eukaryota; Metazoa; Chordata; Craniata; Vertebrata; Euteleostomi; Mammalia; Eutheria; Euarchontoglires; Primates; Haplorrhini; Catarrhini; Hominidae; Homo	V9KAN5_CALMI^V9KAN5_CALMI^Q:2-370,H:544-666^91.06%ID^E:2e-52^SubName: Full=Importin-4 {ECO:0000313|EMBL:AFO95223.1};^Eukaryota; Metazoa; Chordata; Craniata; Vertebrata; Chondrichthyes; Holocephali; Chimaeriformes; Callorhinchidae; Callorhinchus	TR1179|c0_g1_i1|m.549	2-373[+]	IPO4_HUMAN^IPO4_HUMAN^Q:1-123,H:546-669^61.11%ID^E:1e-34^RecName: Full=Importin-4;^Eukaryota; Metazoa; Chordata; Craniata; Vertebrata; Euteleostomi; Mammalia; Eutheria; Euarchontoglires; Primates; Haplorrhini; Catarrhini; Hominidae; Homo	V9KAN5_CALMI^V9KAN5_CALMI^Q:1-123,H:544-666^91.06%ID^E:8e-53^SubName: Full=Importin-4 {ECO:0000313|EMBL:AFO95223.1};^Eukaryota; Metazoa; Chordata; Craniata; Vertebrata; Chondrichthyes; Holocephali; Chimaeriformes; Callorhinchidae; Callorhinchus	.	.	.	.	GO:0005737^cellular_component^cytoplasm`GO:0016020^cellular_component^membrane`GO:0000790^cellular_component^nuclear chromatin`GO:0043234^cellular_component^protein complex`GO:0006335^biological_process^DNA replication-dependent nucleosome assembly`GO:0006336^biological_process^DNA replication-independent nucleosome assembly`GO:0006886^biological_process^intracellular protein transport`GO:0015031…	.
TR1181|c0_g1	TR1181|c0_g1_i1	TYSY_MOUSE^TYSY_MOUSE^Q:2-490,H:46-208^86.5%ID^E:4e-104^RecName: Full=Thymidylate synthase;^Eukaryota; Metazoa; Chordata; Craniata; Vertebrata; Euteleostomi; Mammalia; Eutheria; Euarchontoglires; Glires; Rodentia; Sciurognathi; Muroidea; Muridae; Murinae; Mus; Mus	U3JUQ8_FICAL^U3JUQ8_FICAL^Q:2-490,H:41-203^87.73%ID^E:1e-105^SubName: Full=Uncharacterized protein {ECO:0000313|Ensembl:ENSFALP00000006512};^Eukaryota; Metazoa; Chordata; Craniata; Vertebrata; Euteleostomi; Testudines + Archosauria group; Archosauria; Dinosauria; Saurischia; Theropoda; Coelurosauria; Aves; Neognathae; Passeriformes; Muscicapidae; Ficedula	TR1181|c0_g1_i1|m.551	2-487[+]	TYSY_MOUSE^TYSY_MOUSE^Q:1-161,H:46-206^86.96%ID^E:7e-104^RecName: Full=Thymidylate synthase;^Eukaryota; Metazoa; Chordata; Craniata; Vertebrata; Euteleostomi; Mammalia; Eutheria; Euarchontoglires; Glires; Rodentia; Sciurognathi; Muroidea; Muridae; Murinae; Mus; Mus	U3JUQ8_FICAL^U3JUQ8_FICAL^Q:1-161,H:41-201^88.2%ID^E:2e-105^SubName: Full=Uncharacterized protein {ECO:0000313|Ensembl:ENSFALP00000006512};^Eukaryota; Metazoa; Chordata; Craniata; Vertebrata; Euteleostomi; Testudines + Archosauria group; Archosauria; Dinosauria; Saurischia; Theropoda; Coelurosauria; Aves; Neognathae; Passeriformes; Muscicapidae; Ficedula	PF00303.14^Thymidylat_synt^Thymidylate synthase^1-161^E:1.9e-63	.	.	COG0207^Provides the sole de novo source of dTMP for DNA biosynthesis (By similarity)	GO:0005737^cellular_component^cytoplasm`GO:0005743^cellular_component^mitochondrial inner membrane`GO:0005759^cellular_component^mitochondrial matrix`GO:0005739^cellular_component^mitochondrion`GO:0005730^cellular_component^nucleolus`GO:0005634^cellular_component^nucleus`GO:0048037^molecular_function^cofactor binding`GO:0008144^molecular_function^drug binding`GO:0005542^molecular_function^folic a…	GO:0004799^molecular_function^thymidylate synthase activity`GO:0006231^biological_process^dTMP biosynthetic process
TR1188|c0_g2	TR1188|c0_g2_i1	.	.	TR1188|c0_g2_i1|m.556	2-325[+]	.	.	.	.	ExpAA=23.94^PredHel=1^Topology=i74-96o	.	.	.
TR1191|c0_g1	TR1191|c0_g1_i1	DLG1_HUMAN^DLG1_HUMAN^Q:4-81,H:621-646^92.31%ID^E:7e-09^RecName: Full=Disks large homolog 1;^Eukaryota; Metazoa; Chordata; Craniata; Vertebrata; Euteleostomi; Mammalia; Eutheria; Euarchontoglires; Primates; Haplorrhini; Catarrhini; Hominidae; Homo	E7EQD7_HUMAN^E7EQD7_HUMAN^Q:4-105,H:621-654^82.35%ID^E:1e-08^SubName: Full=Disks large homolog 1 {ECO:0000313|Ensembl:ENSP00000376186};^Eukaryota; Metazoa; Chordata; Craniata; Vertebrata; Euteleostomi; Mammalia; Eutheria; Euarchontoglires; Primates; Haplorrhini; Catarrhini; Hominidae; Homo	.	.	.	.	.	.	.	COG0194^Essential for recycling GMP and indirectly, cGMP (By similarity)	GO:0005605^cellular_component^basal lamina`GO:0016323^cellular_component^basolateral plasma membrane`GO:0030054^cellular_component^cell junction`GO:0031253^cellular_component^cell projection membrane`GO:0005911^cellular_component^cell-cell junction`GO:0005737^cellular_component^cytoplasm`GO:0009898^cellular_component^cytoplasmic side of plasma membrane`GO:0005829^cellular_component^cytosol`GO:000…	.
TR1210|c0_g1	TR1210|c0_g1_i1	VIPR2_MOUSE^VIPR2_MOUSE^Q:2-445,H:214-361^69.59%ID^E:5e-69^RecName: Full=Vasoactive intestinal polypeptide receptor 2;^Eukaryota; Metazoa; Chordata; Craniata; Vertebrata; Euteleostomi; Mammalia; Eutheria; Euarchontoglires; Glires; Rodentia; Sciurognathi; Muroidea; Muridae; Murinae; Mus; Mus	V9KG85_CALMI^V9KG85_CALMI^Q:2-445,H:212-359^80.41%ID^E:3e-81^SubName: Full=Vasoactive intestinal polypeptide receptor 2 {ECO:0000313|EMBL:AFO97373.1};^Eukaryota; Metazoa; Chordata; Craniata; Vertebrata; Chondrichthyes; Holocephali; Chimaeriformes; Callorhinchidae; Callorhinchus	.	.	.	.	.	.	.	.	GO:0016021^cellular_component^integral component of membrane`GO:0005886^cellular_component^plasma membrane`GO:0004999^molecular_function^vasoactive intestinal polypeptide receptor activity`GO:0007190^biological_process^activation of adenylate cyclase activity`GO:0048662^biological_process^negative regulation of smooth muscle cell proliferation	.
TR1215|c0_g1	TR1215|c0_g1_i1	.	K7EYD9_PELSI^K7EYD9_PELSI^Q:139-270,H:427-470^56.82%ID^E:1e-17^SubName: Full=Uncharacterized protein {ECO:0000313|Ensembl:ENSPSIP00000000799};^Eukaryota; Metazoa; Chordata; Craniata; Vertebrata; Euteleostomi; Testudines + Archosauria group; Testudines; Cryptodira; Trionychoidea; Trionychidae; Pelodiscus`K7EYD9_PELSI^K7EYD9_PELSI^Q:288-452,H:477-536^48.33%ID^E:1e-17^SubName: Full=Uncharacterized p…	.	.	.	.	.	.	.	.	.	.
TR1215|c0_g2	TR1215|c0_g2_i1	.	K7EYD9_PELSI^K7EYD9_PELSI^Q:140-271,H:427-470^56.82%ID^E:9e-18^SubName: Full=Uncharacterized protein {ECO:0000313|Ensembl:ENSPSIP00000000799};^Eukaryota; Metazoa; Chordata; Craniata; Vertebrata; Euteleostomi; Testudines + Archosauria group; Testudines; Cryptodira; Trionychoidea; Trionychidae; Pelodiscus`K7EYD9_PELSI^K7EYD9_PELSI^Q:289-453,H:477-536^48.33%ID^E:9e-18^SubName: Full=Uncharacterized p…	.	.	.	.	.	.	.	.	.	.
TR1244|c0_g1	TR1244|c0_g1_i1	NSA2_HUMAN^NSA2_HUMAN^Q:205-984,H:1-260^96.15%ID^E:0^RecName: Full=Ribosome biogenesis protein NSA2 homolog;^Eukaryota; Metazoa; Chordata; Craniata; Vertebrata; Euteleostomi; Mammalia; Eutheria; Euarchontoglires; Primates; Haplorrhini; Catarrhini; Hominidae; Homo	H0V897_CAVPO^H0V897_CAVPO^Q:208-984,H:1-259^96.14%ID^E:4e-180^SubName: Full=Uncharacterized protein {ECO:0000313|Ensembl:ENSCPOP00000005987};^Eukaryota; Metazoa; Chordata; Craniata; Vertebrata; Euteleostomi; Mammalia; Eutheria; Euarchontoglires; Glires; Rodentia; Hystricognathi; Caviidae; Cavia	TR1244|c0_g1_i1|m.571	1-987[+]	NSA2_HUMAN^NSA2_HUMAN^Q:69-328,H:1-260^96.15%ID^E:0^RecName: Full=Ribosome biogenesis protein NSA2 homolog;^Eukaryota; Metazoa; Chordata; Craniata; Vertebrata; Euteleostomi; Mammalia; Eutheria; Euarchontoglires; Primates; Haplorrhini; Catarrhini; Hominidae; Homo	H0V897_CAVPO^H0V897_CAVPO^Q:70-328,H:1-259^96.14%ID^E:0^SubName: Full=Uncharacterized protein {ECO:0000313|Ensembl:ENSCPOP00000005987};^Eukaryota; Metazoa; Chordata; Craniata; Vertebrata; Euteleostomi; Mammalia; Eutheria; Euarchontoglires; Glires; Rodentia; Hystricognathi; Caviidae; Cavia	PF01201.17^Ribosomal_S8e^Ribosomal protein S8e^69-327^E:5e-38	.	.	COG2007^40S ribosomal protein S8	GO:0005730^cellular_component^nucleolus`GO:0030529^cellular_component^ribonucleoprotein complex`GO:0044822^molecular_function^poly(A) RNA binding`GO:0006364^biological_process^rRNA processing	.
TR1275|c0_g1	TR1275|c0_g1_i1	GDPD1_HUMAN^GDPD1_HUMAN^Q:109-1035,H:4-311^72.82%ID^E:2e-156^RecName: Full=Glycerophosphodiester phosphodiesterase domain-containing protein 1;^Eukaryota; Metazoa; Chordata; Craniata; Vertebrata; Euteleostomi; Mammalia; Eutheria; Euarchontoglires; Primates; Haplorrhini; Catarrhini; Hominidae; Homo	W5LZ25_LEPOC^W5LZ25_LEPOC^Q:103-1041,H:2-315^77.71%ID^E:2e-169^SubName: Full=Uncharacterized protein {ECO:0000313|Ensembl:ENSLOCP00000001382};^Eukaryota; Metazoa; Chordata; Craniata; Vertebrata; Euteleostomi; Actinopterygii; Neopterygii; Holostei; Semionotiformes; Lepisosteidae; Lepisosteus	TR1275|c0_g1_i1|m.577	106-1056[+]	GDPD1_HUMAN^GDPD1_HUMAN^Q:2-310,H:4-311^72.82%ID^E:1e-170^RecName: Full=Glycerophosphodiester phosphodiesterase domain-containing protein 1;^Eukaryota; Metazoa; Chordata; Craniata; Vertebrata; Euteleostomi; Mammalia; Eutheria; Euarchontoglires; Primates; Haplorrhini; Catarrhini; Hominidae; Homo	W5LZ25_LEPOC^W5LZ25_LEPOC^Q:1-311,H:3-313^77.49%ID^E:0^SubName: Full=Uncharacterized protein {ECO:0000313|Ensembl:ENSLOCP00000001382};^Eukaryota; Metazoa; Chordata; Craniata; Vertebrata; Euteleostomi; Actinopterygii; Neopterygii; Holostei; Semionotiformes; Lepisosteidae; Lepisosteus	PF03009.12^GDPD^Glycerophosphoryl diester phosphodiesterase family^43-301^E:1.1e-33`PF13653.1^GDPD_2^Glycerophosphoryl diester phosphodiesterase family^273-301^E:2.6e-07	.	ExpAA=41.09^PredHel=2^Topology=o5-27i199-221o	COG0584^glycerophosphoryl diester phosphodiesterase	GO:0005737^cellular_component^cytoplasm`GO:0016021^cellular_component^integral component of membrane`GO:0016020^cellular_component^membrane`GO:0008889^molecular_function^glycerophosphodiester phosphodiesterase activity`GO:0046872^molecular_function^metal ion binding`GO:0006071^biological_process^glycerol metabolic process`GO:0006629^biological_process^lipid metabolic process	GO:0008081^molecular_function^phosphoric diester hydrolase activity`GO:0006629^biological_process^lipid metabolic process
TR1289|c0_g1	TR1289|c0_g1_i1	COCA1_CHICK^COCA1_CHICK^Q:3-509,H:2502-2670^69.23%ID^E:2e-79^RecName: Full=Collagen alpha-1(XII) chain;^Eukaryota; Metazoa; Chordata; Craniata; Vertebrata; Euteleostomi; Testudines + Archosauria group; Archosauria; Dinosauria; Saurischia; Theropoda; Coelurosauria; Aves; Neognathae; Galloanserae; Galliformes; Phasianidae; Phasianinae; Gallus	H0Y5N9_HUMAN^H0Y5N9_HUMAN^Q:3-509,H:136-304^66.27%ID^E:1e-79^SubName: Full=Collagen alpha-1(XII) chain {ECO:0000313|Ensembl:ENSP00000399812};^Eukaryota; Metazoa; Chordata; Craniata; Vertebrata; Euteleostomi; Mammalia; Eutheria; Euarchontoglires; Primates; Haplorrhini; Catarrhini; Hominidae; Homo	TR1289|c0_g1_i1|m.583	3-509[+]	COCA1_CHICK^COCA1_CHICK^Q:1-169,H:2502-2670^69.23%ID^E:1e-79^RecName: Full=Collagen alpha-1(XII) chain;^Eukaryota; Metazoa; Chordata; Craniata; Vertebrata; Euteleostomi; Testudines + Archosauria group; Archosauria; Dinosauria; Saurischia; Theropoda; Coelurosauria; Aves; Neognathae; Galloanserae; Galliformes; Phasianidae; Phasianinae; Gallus	H0Y5N9_HUMAN^H0Y5N9_HUMAN^Q:1-169,H:136-304^66.27%ID^E:1e-79^SubName: Full=Collagen alpha-1(XII) chain {ECO:0000313|Ensembl:ENSP00000399812};^Eukaryota; Metazoa; Chordata; Craniata; Vertebrata; Euteleostomi; Mammalia; Eutheria; Euarchontoglires; Primates; Haplorrhini; Catarrhini; Hominidae; Homo	.	.	.	.	GO:0005581^cellular_component^collagen trimer`GO:0005578^cellular_component^proteinaceous extracellular matrix`GO:0007155^biological_process^cell adhesion	.
TR1299|c0_g2	TR1299|c0_g2_i1	.	Q4VY13_HUMAN^Q4VY13_HUMAN^Q:252-356,H:24-58^91.43%ID^E:2e-06^RecName: Full=Phosphatase and actin regulator {ECO:0000256|RuleBase:RU301113};^Eukaryota; Metazoa; Chordata; Craniata; Vertebrata; Euteleostomi; Mammalia; Eutheria; Euarchontoglires; Primates; Haplorrhini; Catarrhini; Hominidae; Homo	.	.	.	.	.	.	.	.	.	.
TR1305|c0_g1	TR1305|c0_g1_i1	BT2A2_MOUSE^BT2A2_MOUSE^Q:109-366,H:309-395^35.96%ID^E:4e-09^RecName: Full=Butyrophilin subfamily 2 member A2;^Eukaryota; Metazoa; Chordata; Craniata; Vertebrata; Euteleostomi; Mammalia; Eutheria; Euarchontoglires; Glires; Rodentia; Sciurognathi; Muroidea; Muridae; Murinae; Mus; Mus	V9L888_CALMI^V9L888_CALMI^Q:10-381,H:143-268^39.68%ID^E:1e-18^SubName: Full=E3 ubiquitin/ISG15 ligase TRIM25 {ECO:0000313|EMBL:AFP08124.1};^Eukaryota; Metazoa; Chordata; Craniata; Vertebrata; Chondrichthyes; Holocephali; Chimaeriformes; Callorhinchidae; Callorhinchus	TR1305|c0_g1_i1|m.591	1-381[+]	BT2A2_MOUSE^BT2A2_MOUSE^Q:37-122,H:309-395^35.96%ID^E:3e-09^RecName: Full=Butyrophilin subfamily 2 member A2;^Eukaryota; Metazoa; Chordata; Craniata; Vertebrata; Euteleostomi; Mammalia; Eutheria; Euarchontoglires; Glires; Rodentia; Sciurognathi; Muroidea; Muridae; Murinae; Mus; Mus	V9L888_CALMI^V9L888_CALMI^Q:4-127,H:143-268^39.68%ID^E:1e-18^SubName: Full=E3 ubiquitin/ISG15 ligase TRIM25 {ECO:0000313|EMBL:AFP08124.1};^Eukaryota; Metazoa; Chordata; Craniata; Vertebrata; Chondrichthyes; Holocephali; Chimaeriformes; Callorhinchidae; Callorhinchus	.	.	.	.	GO:0009986^cellular_component^cell surface`GO:0016021^cellular_component^integral component of membrane`GO:0046007^biological_process^negative regulation of activated T cell proliferation`GO:0031324^biological_process^negative regulation of cellular metabolic process`GO:0050710^biological_process^negative regulation of cytokine secretion`GO:0070373^biological_process^negative regulation of ERK1 a…	.
TR1318|c0_g1	TR1318|c0_g1_i1	.	Q8C221_MOUSE^Q8C221_MOUSE^Q:213-332,H:1-40^70%ID^E:3e-11^SubName: Full=Putative uncharacterized protein {ECO:0000313|EMBL:BAC40890.1};^Eukaryota; Metazoa; Chordata; Craniata; Vertebrata; Euteleostomi; Mammalia; Eutheria; Euarchontoglires; Glires; Rodentia; Sciurognathi; Muroidea; Muridae; Murinae; Mus; Mus	.	.	.	.	.	.	.	.	.	.
TR1318|c0_g2	TR1318|c0_g2_i1	.	Q8C221_MOUSE^Q8C221_MOUSE^Q:447-566,H:1-40^70%ID^E:9e-11^SubName: Full=Putative uncharacterized protein {ECO:0000313|EMBL:BAC40890.1};^Eukaryota; Metazoa; Chordata; Craniata; Vertebrata; Euteleostomi; Mammalia; Eutheria; Euarchontoglires; Glires; Rodentia; Sciurognathi; Muroidea; Muridae; Murinae; Mus; Mus	.	.	.	.	.	.	.	.	.	.
TR1350|c0_g1	TR1350|c0_g1_i1	SCPDL_HUMAN^SCPDL_HUMAN^Q:361-8,H:63-181^67.23%ID^E:1e-53^RecName: Full=Saccharopine dehydrogenase-like oxidoreductase;^Eukaryota; Metazoa; Chordata; Craniata; Vertebrata; Euteleostomi; Mammalia; Eutheria; Euarchontoglires; Primates; Haplorrhini; Catarrhini; Hominidae; Homo	V9KWP3_CALMI^V9KWP3_CALMI^Q:361-2,H:63-183^80.17%ID^E:2e-61^SubName: Full=Saccharopine dehydrogenase-like oxidoreductase {ECO:0000313|EMBL:AFP03032.1};^Eukaryota; Metazoa; Chordata; Craniata; Vertebrata; Chondrichthyes; Holocephali; Chimaeriformes; Callorhinchidae; Callorhinchus	.	.	.	.	.	.	.	COG3268^saccharopine dehydrogenase	GO:0005811^cellular_component^lipid particle`GO:0016020^cellular_component^membrane`GO:0030496^cellular_component^midbody`GO:0005739^cellular_component^mitochondrion`GO:0005634^cellular_component^nucleus`GO:0016491^molecular_function^oxidoreductase activity	.
TR1372|c0_g1	TR1372|c0_g1_i1	.	.	TR1372|c0_g1_i1|m.609	55-276[+]	.	.	.	.	ExpAA=21.70^PredHel=1^Topology=i13-35o	.	.	.
TR1372|c0_g2	TR1372|c0_g2_i1	.	.	TR1372|c0_g2_i1|m.610	55-273[+]	.	.	.	.	ExpAA=22.33^PredHel=1^Topology=i13-35o	.	.	.
TR1389|c0_g1	TR1389|c0_g1_i1	GDIA_MOUSE^GDIA_MOUSE^Q:3-584,H:246-439^88.66%ID^E:7e-112^RecName: Full=Rab GDP dissociation inhibitor alpha;^Eukaryota; Metazoa; Chordata; Craniata; Vertebrata; Euteleostomi; Mammalia; Eutheria; Euarchontoglires; Glires; Rodentia; Sciurognathi; Muroidea; Muridae; Murinae; Mus; Mus	V9LEU2_CALMI^V9LEU2_CALMI^Q:3-584,H:11-204^89.69%ID^E:2e-115^SubName: Full=Rab GDP dissociation inhibitor alpha-like protein {ECO:0000313|EMBL:AFP11458.1};^Eukaryota; Metazoa; Chordata; Craniata; Vertebrata; Chondrichthyes; Holocephali; Chimaeriformes; Callorhinchidae; Callorhinchus	TR1389|c0_g1_i1|m.611	3-584[+]	GDIA_MOUSE^GDIA_MOUSE^Q:1-194,H:246-439^88.66%ID^E:9e-126^RecName: Full=Rab GDP dissociation inhibitor alpha;^Eukaryota; Metazoa; Chordata; Craniata; Vertebrata; Euteleostomi; Mammalia; Eutheria; Euarchontoglires; Glires; Rodentia; Sciurognathi; Muroidea; Muridae; Murinae; Mus; Mus	V9LEU2_CALMI^V9LEU2_CALMI^Q:1-194,H:11-204^89.69%ID^E:3e-128^SubName: Full=Rab GDP dissociation inhibitor alpha-like protein {ECO:0000313|EMBL:AFP11458.1};^Eukaryota; Metazoa; Chordata; Craniata; Vertebrata; Chondrichthyes; Holocephali; Chimaeriformes; Callorhinchidae; Callorhinchus	PF00996.13^GDI^GDP dissociation inhibitor^1-192^E:1.9e-91	.	.	COG5044^GDP dissociation inhibitor	GO:0005794^cellular_component^Golgi apparatus`GO:0030496^cellular_component^midbody`GO:0043005^cellular_component^neuron projection`GO:0043234^cellular_component^protein complex`GO:0005096^molecular_function^GTPase activator activity`GO:0005093^molecular_function^Rab GDP-dissociation inhibitor activity`GO:0050771^biological_process^negative regulation of axonogenesis`GO:0090315^biological_process…	.
TR1389|c0_g2	TR1389|c0_g2_i1	GDIA_MOUSE^GDIA_MOUSE^Q:3-302,H:246-345^87%ID^E:8e-59^RecName: Full=Rab GDP dissociation inhibitor alpha;^Eukaryota; Metazoa; Chordata; Craniata; Vertebrata; Euteleostomi; Mammalia; Eutheria; Euarchontoglires; Glires; Rodentia; Sciurognathi; Muroidea; Muridae; Murinae; Mus; Mus	U3IIX3_ANAPL^U3IIX3_ANAPL^Q:3-302,H:163-262^87%ID^E:8e-58^SubName: Full=Uncharacterized protein {ECO:0000313|Ensembl:ENSAPLP00000007195};^Eukaryota; Metazoa; Chordata; Craniata; Vertebrata; Euteleostomi; Testudines + Archosauria group; Archosauria; Dinosauria; Saurischia; Theropoda; Coelurosauria; Aves; Neognathae; Galloanserae; Anseriformes; Anatidae; Anas	TR1389|c0_g2_i1|m.612	3-302[+]	GDIA_MOUSE^GDIA_MOUSE^Q:1-100,H:246-345^87%ID^E:7e-59^RecName: Full=Rab GDP dissociation inhibitor alpha;^Eukaryota; Metazoa; Chordata; Craniata; Vertebrata; Euteleostomi; Mammalia; Eutheria; Euarchontoglires; Glires; Rodentia; Sciurognathi; Muroidea; Muridae; Murinae; Mus; Mus	U3IIX3_ANAPL^U3IIX3_ANAPL^Q:1-100,H:163-262^87%ID^E:7e-58^SubName: Full=Uncharacterized protein {ECO:0000313|Ensembl:ENSAPLP00000007195};^Eukaryota; Metazoa; Chordata; Craniata; Vertebrata; Euteleostomi; Testudines + Archosauria group; Archosauria; Dinosauria; Saurischia; Theropoda; Coelurosauria; Aves; Neognathae; Galloanserae; Anseriformes; Anatidae; Anas	PF00996.13^GDI^GDP dissociation inhibitor^1-98^E:1.1e-45	.	.	COG5044^GDP dissociation inhibitor	GO:0005794^cellular_component^Golgi apparatus`GO:0030496^cellular_component^midbody`GO:0043005^cellular_component^neuron projection`GO:0043234^cellular_component^protein complex`GO:0005096^molecular_function^GTPase activator activity`GO:0005093^molecular_function^Rab GDP-dissociation inhibitor activity`GO:0050771^biological_process^negative regulation of axonogenesis`GO:0090315^biological_process…	.
TR1403|c0_g1	TR1403|c0_g1_i1	DC1L2_MOUSE^DC1L2_MOUSE^Q:394-2,H:48-178^82.44%ID^E:3e-77^RecName: Full=Cytoplasmic dynein 1 light intermediate chain 2;^Eukaryota; Metazoa; Chordata; Craniata; Vertebrata; Euteleostomi; Mammalia; Eutheria; Euarchontoglires; Glires; Rodentia; Sciurognathi; Muroidea; Muridae; Murinae; Mus; Mus	V9KPR2_CALMI^V9KPR2_CALMI^Q:394-2,H:41-171^91.6%ID^E:2e-82^SubName: Full=Cytoplasmic dynein 1 light intermediate chain 2 {ECO:0000313|EMBL:AFP00668.1};^Eukaryota; Metazoa; Chordata; Craniata; Vertebrata; Chondrichthyes; Holocephali; Chimaeriformes; Callorhinchidae; Callorhinchus	.	.	.	.	.	.	.	.	GO:0005813^cellular_component^centrosome`GO:0005868^cellular_component^cytoplasmic dynein complex`GO:0016020^cellular_component^membrane`GO:0005874^cellular_component^microtubule`GO:0005524^molecular_function^ATP binding`GO:0003777^molecular_function^microtubule motor activity`GO:0051642^biological_process^centrosome localization`GO:0000226^biological_process^microtubule cytoskeleton organization…	.
TR1416|c0_g1	TR1416|c0_g1_i1	COCA1_CHICK^COCA1_CHICK^Q:2-391,H:1262-1391^72.31%ID^E:1e-57^RecName: Full=Collagen alpha-1(XII) chain;^Eukaryota; Metazoa; Chordata; Craniata; Vertebrata; Euteleostomi; Testudines + Archosauria group; Archosauria; Dinosauria; Saurischia; Theropoda; Coelurosauria; Aves; Neognathae; Galloanserae; Galliformes; Phasianidae; Phasianinae; Gallus`COCA1_CHICK^COCA1_CHICK^Q:2-391,H:202-339^44.2%ID^E:3e-3…	A0A091VGP3_PHORU^A0A091VGP3_PHORU^Q:2-391,H:23-152^74.62%ID^E:2e-64^SubName: Full=Collagen alpha-1(XII) chain {ECO:0000313|EMBL:KFQ88788.1};^Eukaryota; Metazoa; Chordata; Craniata; Vertebrata; Euteleostomi; Testudines + Archosauria group; Archosauria; Dinosauria; Saurischia; Theropoda; Coelurosauria; Aves; Neognathae; Phoenicopteriformes; Phoenicopteridae; Phoenicopterus	TR1416|c0_g1_i1|m.621	2-391[+]	COCA1_CHICK^COCA1_CHICK^Q:1-130,H:1262-1391^72.31%ID^E:9e-58^RecName: Full=Collagen alpha-1(XII) chain;^Eukaryota; Metazoa; Chordata; Craniata; Vertebrata; Euteleostomi; Testudines + Archosauria group; Archosauria; Dinosauria; Saurischia; Theropoda; Coelurosauria; Aves; Neognathae; Galloanserae; Galliformes; Phasianidae; Phasianinae; Gallus`COCA1_CHICK^COCA1_CHICK^Q:1-130,H:202-339^44.2%ID^E:3e-3…	A0A091VGP3_PHORU^A0A091VGP3_PHORU^Q:1-130,H:23-152^74.62%ID^E:2e-64^SubName: Full=Collagen alpha-1(XII) chain {ECO:0000313|EMBL:KFQ88788.1};^Eukaryota; Metazoa; Chordata; Craniata; Vertebrata; Euteleostomi; Testudines + Archosauria group; Archosauria; Dinosauria; Saurischia; Theropoda; Coelurosauria; Aves; Neognathae; Phoenicopteriformes; Phoenicopteridae; Phoenicopterus	PF00092.23^VWA^von Willebrand factor type A domain^2-109^E:3.6e-25`PF13519.1^VWA_2^von Willebrand factor type A domain^4-108^E:2.7e-06	.	.	.	GO:0005581^cellular_component^collagen trimer`GO:0005578^cellular_component^proteinaceous extracellular matrix`GO:0007155^biological_process^cell adhesion	.
TR1420|c0_g1	TR1420|c0_g1_i1	IF4G2_MOUSE^IF4G2_MOUSE^Q:1-99,H:747-779^75.76%ID^E:9e-10^RecName: Full=Eukaryotic translation initiation factor 4 gamma 2;^Eukaryota; Metazoa; Chordata; Craniata; Vertebrata; Euteleostomi; Mammalia; Eutheria; Euarchontoglires; Glires; Rodentia; Sciurognathi; Muroidea; Muridae; Murinae; Mus; Mus	V9KAV3_CALMI^V9KAV3_CALMI^Q:1-99,H:503-535^84.85%ID^E:9e-10^SubName: Full=Eukaryotic translation initiation factor 4 gamma 2 {ECO:0000313|EMBL:AFO94785.1};^Eukaryota; Metazoa; Chordata; Craniata; Vertebrata; Chondrichthyes; Holocephali; Chimaeriformes; Callorhinchidae; Callorhinchus	.	.	.	.	.	.	.	.	GO:0005737^cellular_component^cytoplasm`GO:0016281^cellular_component^eukaryotic translation initiation factor 4F complex`GO:0008135^molecular_function^translation factor activity, nucleic acid binding`GO:0003743^molecular_function^translation initiation factor activity`GO:0006446^biological_process^regulation of translational initiation	.
TR1423|c0_g1	TR1423|c0_g1_i1	.	K7EYG1_PELSI^K7EYG1_PELSI^Q:63-287,H:50-125^47.37%ID^E:1e-12^SubName: Full=Uncharacterized protein {ECO:0000313|Ensembl:ENSPSIP00000000821};^Eukaryota; Metazoa; Chordata; Craniata; Vertebrata; Euteleostomi; Testudines + Archosauria group; Testudines; Cryptodira; Trionychoidea; Trionychidae; Pelodiscus	.	.	.	.	.	.	.	.	.	.
TR1427|c0_g1	TR1427|c0_g1_i1	S43A3_HUMAN^S43A3_HUMAN^Q:3-266,H:161-247^57.95%ID^E:6e-26^RecName: Full=Solute carrier family 43 member 3;^Eukaryota; Metazoa; Chordata; Craniata; Vertebrata; Euteleostomi; Mammalia; Eutheria; Euarchontoglires; Primates; Haplorrhini; Catarrhini; Hominidae; Homo	W5MMU4_LEPOC^W5MMU4_LEPOC^Q:3-209,H:68-136^73.91%ID^E:1e-28^SubName: Full=Uncharacterized protein {ECO:0000313|Ensembl:ENSLOCP00000009703};^Eukaryota; Metazoa; Chordata; Craniata; Vertebrata; Euteleostomi; Actinopterygii; Neopterygii; Holostei; Semionotiformes; Lepisosteidae; Lepisosteus	TR1427|c0_g1_i1|m.625	3-308[+]	S43A3_HUMAN^S43A3_HUMAN^Q:1-91,H:161-250^57.14%ID^E:4e-26^RecName: Full=Solute carrier family 43 member 3;^Eukaryota; Metazoa; Chordata; Craniata; Vertebrata; Euteleostomi; Mammalia; Eutheria; Euarchontoglires; Primates; Haplorrhini; Catarrhini; Hominidae; Homo	W5MMU4_LEPOC^W5MMU4_LEPOC^Q:1-69,H:68-136^73.91%ID^E:8e-29^SubName: Full=Uncharacterized protein {ECO:0000313|Ensembl:ENSLOCP00000009703};^Eukaryota; Metazoa; Chordata; Craniata; Vertebrata; Euteleostomi; Actinopterygii; Neopterygii; Holostei; Semionotiformes; Lepisosteidae; Lepisosteus	.	.	ExpAA=20.03^PredHel=1^Topology=o20-42i	NOG71084^ZnF_C2H2	GO:0016021^cellular_component^integral component of membrane`GO:0055085^biological_process^transmembrane transport	.
TR1445|c0_g1	TR1445|c0_g1_i1	CPNE8_HUMAN^CPNE8_HUMAN^Q:1-342,H:449-562^85.96%ID^E:5e-53^RecName: Full=Copine-8;^Eukaryota; Metazoa; Chordata; Craniata; Vertebrata; Euteleostomi; Mammalia; Eutheria; Euarchontoglires; Primates; Haplorrhini; Catarrhini; Hominidae; Homo	V9KE23_CALMI^V9KE23_CALMI^Q:1-342,H:475-588^95.61%ID^E:4e-58^SubName: Full=Copine-8-like protein {ECO:0000313|EMBL:AFO96073.1};^Eukaryota; Metazoa; Chordata; Craniata; Vertebrata; Chondrichthyes; Holocephali; Chimaeriformes; Callorhinchidae; Callorhinchus	TR1445|c0_g1_i1|m.630	1-342[+]	CPNE8_HUMAN^CPNE8_HUMAN^Q:1-114,H:449-562^85.96%ID^E:3e-53^RecName: Full=Copine-8;^Eukaryota; Metazoa; Chordata; Craniata; Vertebrata; Euteleostomi; Mammalia; Eutheria; Euarchontoglires; Primates; Haplorrhini; Catarrhini; Hominidae; Homo	H2T1J7_TAKRU^H2T1J7_TAKRU^Q:1-104,H:415-518^92.31%ID^E:4e-60^SubName: Full=Uncharacterized protein {ECO:0000313|Ensembl:ENSTRUP00000018535};^Eukaryota; Metazoa; Chordata; Craniata; Vertebrata; Euteleostomi; Actinopterygii; Neopterygii; Teleostei; Neoteleostei; Acanthomorphata; Eupercaria; Tetraodontiformes; Tetradontoidea; Tetraodontidae; Takifugu	PF07002.11^Copine^Copine^1-24^E:7.1e-06	.	.	.	GO:0070062^cellular_component^extracellular vesicular exosome	.
TR1458|c0_g1	TR1458|c0_g1_i1	.	V9L5N8_CALMI^V9L5N8_CALMI^Q:138-353,H:24-96^60.27%ID^E:4e-12^SubName: Full=Centromere protein U-like protein {ECO:0000313|EMBL:AFP06828.1};^Eukaryota; Metazoa; Chordata; Craniata; Vertebrata; Chondrichthyes; Holocephali; Chimaeriformes; Callorhinchidae; Callorhinchus	TR1458|c0_g1_i1|m.635	3-359[+]	.	V9L5N8_CALMI^V9L5N8_CALMI^Q:24-117,H:2-96^52.63%ID^E:1e-14^SubName: Full=Centromere protein U-like protein {ECO:0000313|EMBL:AFP06828.1};^Eukaryota; Metazoa; Chordata; Craniata; Vertebrata; Chondrichthyes; Holocephali; Chimaeriformes; Callorhinchidae; Callorhinchus	.	.	.	.	.	.
TR1463|c0_g1	TR1463|c0_g1_i1	MET25_HUMAN^MET25_HUMAN^Q:152-301,H:13-62^50%ID^E:5e-09^RecName: Full=Methyltransferase-like protein 25;^Eukaryota; Metazoa; Chordata; Craniata; Vertebrata; Euteleostomi; Mammalia; Eutheria; Euarchontoglires; Primates; Haplorrhini; Catarrhini; Hominidae; Homo	V9KKZ0_CALMI^V9KKZ0_CALMI^Q:128-295,H:1-56^67.86%ID^E:5e-19^SubName: Full=Uncharacterized protein {ECO:0000313|EMBL:AFO98617.1};^Eukaryota; Metazoa; Chordata; Craniata; Vertebrata; Chondrichthyes; Holocephali; Chimaeriformes; Callorhinchidae; Callorhinchus	TR1463|c0_g1_i1|m.638	128-307[+]	MET25_HUMAN^MET25_HUMAN^Q:9-58,H:13-62^50%ID^E:8e-10^RecName: Full=Methyltransferase-like protein 25;^Eukaryota; Metazoa; Chordata; Craniata; Vertebrata; Euteleostomi; Mammalia; Eutheria; Euarchontoglires; Primates; Haplorrhini; Catarrhini; Hominidae; Homo	V9KKZ0_CALMI^V9KKZ0_CALMI^Q:1-56,H:1-56^67.86%ID^E:9e-20^SubName: Full=Uncharacterized protein {ECO:0000313|EMBL:AFO98617.1};^Eukaryota; Metazoa; Chordata; Craniata; Vertebrata; Chondrichthyes; Holocephali; Chimaeriformes; Callorhinchidae; Callorhinchus	.	.	.	.	GO:0008168^molecular_function^methyltransferase activity	.
TR1487|c0_g1	TR1487|c0_g1_i1	.	V9L6R9_CALMI^V9L6R9_CALMI^Q:548-6,H:1-183^68.85%ID^E:3e-78^SubName: Full=Uncharacterized protein {ECO:0000313|EMBL:AFP07457.1};^Eukaryota; Metazoa; Chordata; Craniata; Vertebrata; Chondrichthyes; Holocephali; Chimaeriformes; Callorhinchidae; Callorhinchus	.	.	.	.	.	.	.	.	.	.
TR1487|c0_g2	TR1487|c0_g2_i1	.	V9L6R9_CALMI^V9L6R9_CALMI^Q:467-9,H:1-154^70.13%ID^E:1e-66^SubName: Full=Uncharacterized protein {ECO:0000313|EMBL:AFP07457.1};^Eukaryota; Metazoa; Chordata; Craniata; Vertebrata; Chondrichthyes; Holocephali; Chimaeriformes; Callorhinchidae; Callorhinchus	.	.	.	.	.	.	.	.	.	.
TR1515|c0_g1	TR1515|c0_g1_i1	RL7_CHICK^RL7_CHICK^Q:33-770,H:1-246^80.89%ID^E:2e-133^RecName: Full=60S ribosomal protein L7;^Eukaryota; Metazoa; Chordata; Craniata; Vertebrata; Euteleostomi; Testudines + Archosauria group; Archosauria; Dinosauria; Saurischia; Theropoda; Coelurosauria; Aves; Neognathae; Galloanserae; Galliformes; Phasianidae; Phasianinae; Gallus	K4G916_CALMI^K4G916_CALMI^Q:36-770,H:3-247^88.98%ID^E:3e-146^SubName: Full=Ribosomal protein L7 {ECO:0000313|EMBL:AFM88250.1};^Eukaryota; Metazoa; Chordata; Craniata; Vertebrata; Chondrichthyes; Holocephali; Chimaeriformes; Callorhinchidae; Callorhinchus	TR1515|c0_g1_i1|m.652	3-773[+]	RL7_CHICK^RL7_CHICK^Q:11-256,H:1-246^80.89%ID^E:9e-146^RecName: Full=60S ribosomal protein L7;^Eukaryota; Metazoa; Chordata; Craniata; Vertebrata; Euteleostomi; Testudines + Archosauria group; Archosauria; Dinosauria; Saurischia; Theropoda; Coelurosauria; Aves; Neognathae; Galloanserae; Galliformes; Phasianidae; Phasianinae; Gallus	K4G916_CALMI^K4G916_CALMI^Q:12-256,H:3-247^88.98%ID^E:1e-158^SubName: Full=Ribosomal protein L7 {ECO:0000313|EMBL:AFM88250.1};^Eukaryota; Metazoa; Chordata; Craniata; Vertebrata; Chondrichthyes; Holocephali; Chimaeriformes; Callorhinchidae; Callorhinchus	PF08079.7^Ribosomal_L30_N^Ribosomal L30 N-terminal domain^25-95^E:4.3e-24`PF00327.15^Ribosomal_L30^Ribosomal protein L30p/L7e^97-148^E:5.7e-21	.	.	COG1841^50S ribosomal protein L30	GO:0005840^cellular_component^ribosome`GO:0003723^molecular_function^RNA binding	.
TR1521|c0_g1	TR1521|c0_g1_i1	.	M3XHM8_LATCH^M3XHM8_LATCH^Q:137-3,H:365-409^51.11%ID^E:6e-06^SubName: Full=Uncharacterized protein {ECO:0000313|Ensembl:ENSLACP00000022234};^Eukaryota; Metazoa; Chordata; Craniata; Vertebrata; Euteleostomi; Coelacanthiformes; Coelacanthidae; Latimeria	.	.	.	.	.	.	.	.	.	.
TR1534|c0_g1	TR1534|c0_g1_i1	ATPB_CYPCA^ATPB_CYPCA^Q:3-86,H:231-258^89.29%ID^E:2e-08^RecName: Full=ATP synthase subunit beta, mitochondrial;^Eukaryota; Metazoa; Chordata; Craniata; Vertebrata; Euteleostomi; Actinopterygii; Neopterygii; Teleostei; Ostariophysi; Cypriniformes; Cyprinidae; Cyprinus	M1ST74_CHASR^M1ST74_CHASR^Q:3-86,H:67-94^89.29%ID^E:1e-07^SubName: Full=Mitochondrial ATP synthase subunit beta {ECO:0000313|EMBL:AGG39581.1};^Eukaryota; Metazoa; Chordata; Craniata; Vertebrata; Euteleostomi; Actinopterygii; Neopterygii; Teleostei; Neoteleostei; Acanthomorphata; Anabantaria; Anabantiformes; Channoidei; Channidae; Channa	.	.	.	.	.	.	.	.	GO:0005743^cellular_component^mitochondrial inner membrane`GO:0045261^cellular_component^proton-transporting ATP synthase complex, catalytic core F(1)`GO:0005524^molecular_function^ATP binding`GO:0046933^molecular_function^proton-transporting ATP synthase activity, rotational mechanism`GO:0015991^biological_process^ATP hydrolysis coupled proton transport`GO:0015986^biological_process^ATP synthesi…	.
TR1551|c0_g1	TR1551|c0_g1_i1	VPP1_BOVIN^VPP1_BOVIN^Q:1-291,H:732-828^81.44%ID^E:1e-34^RecName: Full=V-type proton ATPase 116 kDa subunit a isoform 1;^Eukaryota; Metazoa; Chordata; Craniata; Vertebrata; Euteleostomi; Mammalia; Eutheria; Laurasiatheria; Cetartiodactyla; Ruminantia; Pecora; Bovidae; Bovinae; Bos	F5GX48_HUMAN^F5GX48_HUMAN^Q:1-312,H:28-135^70.37%ID^E:5e-35^RecName: Full=V-type proton ATPase subunit a {ECO:0000256|RuleBase:RU361189};^Eukaryota; Metazoa; Chordata; Craniata; Vertebrata; Euteleostomi; Mammalia; Eutheria; Euarchontoglires; Primates; Haplorrhini; Catarrhini; Hominidae; Homo	.	.	.	.	.	.	.	COG1269^ATPase 116 kDa subunit	GO:0030659^cellular_component^cytoplasmic vesicle membrane`GO:0016021^cellular_component^integral component of membrane`GO:0042470^cellular_component^melanosome`GO:0000220^cellular_component^vacuolar proton-transporting V-type ATPase, V0 domain`GO:0015078^molecular_function^hydrogen ion transmembrane transporter activity`GO:0015991^biological_process^ATP hydrolysis coupled proton transport	.
TR1551|c0_g2	TR1551|c0_g2_i1	VPP1_RAT^VPP1_RAT^Q:14-127,H:791-828^94.74%ID^E:6e-16^RecName: Full=V-type proton ATPase 116 kDa subunit a isoform 1;^Eukaryota; Metazoa; Chordata; Craniata; Vertebrata; Euteleostomi; Mammalia; Eutheria; Euarchontoglires; Glires; Rodentia; Sciurognathi; Muroidea; Muridae; Murinae; Rattus	Q8GSP7_LOTJA^Q8GSP7_LOTJA^Q:14-157,H:655-702^79.17%ID^E:6e-16^RecName: Full=V-type proton ATPase subunit a {ECO:0000256|RuleBase:RU361189};^Eukaryota; Viridiplantae; Streptophyta; Embryophyta; Tracheophyta; Spermatophyta; Magnoliophyta; eudicotyledons; Gunneridae; Pentapetalae; rosids; fabids; Fabales; Fabaceae; Papilionoideae; Loteae; Lotus	.	.	.	.	.	.	.	.	GO:0030659^cellular_component^cytoplasmic vesicle membrane`GO:0016021^cellular_component^integral component of membrane`GO:0042470^cellular_component^melanosome`GO:0043195^cellular_component^terminal bouton`GO:0000220^cellular_component^vacuolar proton-transporting V-type ATPase, V0 domain`GO:0015078^molecular_function^hydrogen ion transmembrane transporter activity`GO:0015991^biological_process^…	.
TR1576|c0_g1	TR1576|c0_g1_i1	.	K4FRU9_CALMI^K4FRU9_CALMI^Q:3-74,H:279-302^95.83%ID^E:4e-06^SubName: Full=SERPINE1 mRNA binding protein 1 {ECO:0000313|EMBL:AFK10703.1};^Eukaryota; Metazoa; Chordata; Craniata; Vertebrata; Chondrichthyes; Holocephali; Chimaeriformes; Callorhinchidae; Callorhinchus	.	.	.	.	.	.	.	.	.	.
TR1582|c0_g1	TR1582|c0_g1_i1	.	M3XHM8_LATCH^M3XHM8_LATCH^Q:304-170,H:428-472^48.89%ID^E:1e-06^SubName: Full=Uncharacterized protein {ECO:0000313|Ensembl:ENSLACP00000022234};^Eukaryota; Metazoa; Chordata; Craniata; Vertebrata; Euteleostomi; Coelacanthiformes; Coelacanthidae; Latimeria	.	.	.	.	.	.	.	.	.	.
TR1589|c0_g2	TR1589|c0_g2_i1	FSTA_DANRE^FSTA_DANRE^Q:3-374,H:60-183^84.68%ID^E:4e-74^RecName: Full=Follistatin-A;^Eukaryota; Metazoa; Chordata; Craniata; Vertebrata; Euteleostomi; Actinopterygii; Neopterygii; Teleostei; Ostariophysi; Cypriniformes; Cyprinidae; Danio`FSTA_DANRE^FSTA_DANRE^Q:111-326,H:246-319^36.49%ID^E:8e-06^RecName: Full=Follistatin-A;^Eukaryota; Metazoa; Chordata; Craniata; Vertebrata; Euteleostomi; Actinop…	V9LH34_CALMI^V9LH34_CALMI^Q:3-374,H:37-160^97.58%ID^E:6e-81^SubName: Full=Follistatin {ECO:0000313|EMBL:AFP12184.1};^Eukaryota; Metazoa; Chordata; Craniata; Vertebrata; Chondrichthyes; Holocephali; Chimaeriformes; Callorhinchidae; Callorhinchus	TR1589|c0_g2_i1|m.680	3-374[+]	FSTA_DANRE^FSTA_DANRE^Q:1-124,H:60-183^84.68%ID^E:4e-74^RecName: Full=Follistatin-A;^Eukaryota; Metazoa; Chordata; Craniata; Vertebrata; Euteleostomi; Actinopterygii; Neopterygii; Teleostei; Ostariophysi; Cypriniformes; Cyprinidae; Danio`FSTA_DANRE^FSTA_DANRE^Q:37-108,H:246-319^36.49%ID^E:7e-06^RecName: Full=Follistatin-A;^Eukaryota; Metazoa; Chordata; Craniata; Vertebrata; Euteleostomi; Actinopt…	V9LH34_CALMI^V9LH34_CALMI^Q:1-124,H:37-160^97.58%ID^E:5e-81^SubName: Full=Follistatin {ECO:0000313|EMBL:AFP12184.1};^Eukaryota; Metazoa; Chordata; Craniata; Vertebrata; Chondrichthyes; Holocephali; Chimaeriformes; Callorhinchidae; Callorhinchus	PF09289.5^FOLN^Follistatin/Osteonectin-like EGF domain^39-60^E:1.6e-09`PF00050.16^Kazal_1^Kazal-type serine protease inhibitor domain^60-108^E:4e-07`PF07648.10^Kazal_2^Kazal-type serine protease inhibitor domain^66-108^E:5.1e-11	.	.	.	GO:0005576^cellular_component^extracellular region`GO:0048263^biological_process^determination of dorsal identity`GO:0009953^biological_process^dorsal/ventral pattern formation`GO:0048703^biological_process^embryonic viscerocranium morphogenesis`GO:0030901^biological_process^midbrain development`GO:0009994^biological_process^oocyte differentiation`GO:0043049^biological_process^otic placode format…	GO:0005515^molecular_function^protein binding
TR1595|c0_g1	TR1595|c0_g1_i1	INT3_MOUSE^INT3_MOUSE^Q:1-372,H:778-901^88.71%ID^E:1e-71^RecName: Full=Integrator complex subunit 3;^Eukaryota; Metazoa; Chordata; Craniata; Vertebrata; Euteleostomi; Mammalia; Eutheria; Euarchontoglires; Glires; Rodentia; Sciurognathi; Muroidea; Muridae; Murinae; Mus; Mus	V9KLU8_CALMI^V9KLU8_CALMI^Q:1-372,H:410-533^89.52%ID^E:1e-73^SubName: Full=Integrator complex subunit 3 {ECO:0000313|EMBL:AFO98981.1};^Eukaryota; Metazoa; Chordata; Craniata; Vertebrata; Chondrichthyes; Holocephali; Chimaeriformes; Callorhinchidae; Callorhinchus	TR1595|c0_g1_i1|m.681	1-372[+]	INT3_MOUSE^INT3_MOUSE^Q:1-124,H:778-901^88.71%ID^E:9e-72^RecName: Full=Integrator complex subunit 3;^Eukaryota; Metazoa; Chordata; Craniata; Vertebrata; Euteleostomi; Mammalia; Eutheria; Euarchontoglires; Glires; Rodentia; Sciurognathi; Muroidea; Muridae; Murinae; Mus; Mus	V9KLU8_CALMI^V9KLU8_CALMI^Q:1-124,H:410-533^89.52%ID^E:1e-73^SubName: Full=Integrator complex subunit 3 {ECO:0000313|EMBL:AFO98981.1};^Eukaryota; Metazoa; Chordata; Craniata; Vertebrata; Chondrichthyes; Holocephali; Chimaeriformes; Callorhinchidae; Callorhinchus	.	.	.	.	GO:0032039^cellular_component^integrator complex`GO:0005634^cellular_component^nucleus`GO:0070876^cellular_component^SOSS complex`GO:0006974^biological_process^cellular response to DNA damage stimulus`GO:0006281^biological_process^DNA repair`GO:0007093^biological_process^mitotic cell cycle checkpoint`GO:0010212^biological_process^response to ionizing radiation`GO:0016180^biological_process^snRNA …	.
TR1618|c0_g1	TR1618|c0_g1_i1	.	A0A091PKP9_LEPDC^A0A091PKP9_LEPDC^Q:204-64,H:4-50^44.68%ID^E:4e-06^SubName: Full=Uncharacterized protein {ECO:0000313|EMBL:KFQ08160.1};^Eukaryota; Metazoa; Chordata; Craniata; Vertebrata; Euteleostomi; Testudines + Archosauria group; Archosauria; Dinosauria; Saurischia; Theropoda; Coelurosauria; Aves; Neognathae; Coraciiformes; Leptosomidae; Leptosomus	.	.	.	.	.	.	.	.	.	.
TR1618|c0_g2	TR1618|c0_g2_i1	.	A0A091PKP9_LEPDC^A0A091PKP9_LEPDC^Q:204-64,H:4-50^44.68%ID^E:2e-06^SubName: Full=Uncharacterized protein {ECO:0000313|EMBL:KFQ08160.1};^Eukaryota; Metazoa; Chordata; Craniata; Vertebrata; Euteleostomi; Testudines + Archosauria group; Archosauria; Dinosauria; Saurischia; Theropoda; Coelurosauria; Aves; Neognathae; Coraciiformes; Leptosomidae; Leptosomus	.	.	.	.	.	.	.	.	.	.
TR1622|c0_g1	TR1622|c0_g1_i1	GPR84_MOUSE^GPR84_MOUSE^Q:136-474,H:3-116^59.65%ID^E:2e-29^RecName: Full=G-protein coupled receptor 84;^Eukaryota; Metazoa; Chordata; Craniata; Vertebrata; Euteleostomi; Mammalia; Eutheria; Euarchontoglires; Glires; Rodentia; Sciurognathi; Muroidea; Muridae; Murinae; Mus; Mus	V9LGK0_CALMI^V9LGK0_CALMI^Q:127-474,H:1-116^85.34%ID^E:2e-53^SubName: Full=G protein-coupled receptor 84 {ECO:0000313|EMBL:AFP12064.1};^Eukaryota; Metazoa; Chordata; Craniata; Vertebrata; Chondrichthyes; Holocephali; Chimaeriformes; Callorhinchidae; Callorhinchus	.	.	.	.	.	.	.	.	GO:0016021^cellular_component^integral component of membrane`GO:0005886^cellular_component^plasma membrane`GO:0043235^cellular_component^receptor complex`GO:0004930^molecular_function^G-protein coupled receptor activity	.
TR1623|c0_g1	TR1623|c0_g1_i1	CCNI_HUMAN^CCNI_HUMAN^Q:293-1441,H:1-377^66.06%ID^E:2e-171^RecName: Full=Cyclin-I;^Eukaryota; Metazoa; Chordata; Craniata; Vertebrata; Euteleostomi; Mammalia; Eutheria; Euarchontoglires; Primates; Haplorrhini; Catarrhini; Hominidae; Homo	V9KF43_CALMI^V9KF43_CALMI^Q:293-1441,H:1-383^86.42%ID^E:0^SubName: Full=Cyclin-I {ECO:0000313|EMBL:AFO96894.1};^Eukaryota; Metazoa; Chordata; Craniata; Vertebrata; Chondrichthyes; Holocephali; Chimaeriformes; Callorhinchidae; Callorhinchus	TR1623|c0_g1_i1|m.691	293-1444[+]	CCNI_HUMAN^CCNI_HUMAN^Q:1-383,H:1-377^66.06%ID^E:4e-179^RecName: Full=Cyclin-I;^Eukaryota; Metazoa; Chordata; Craniata; Vertebrata; Euteleostomi; Mammalia; Eutheria; Euarchontoglires; Primates; Haplorrhini; Catarrhini; Hominidae; Homo	V9KF43_CALMI^V9KF43_CALMI^Q:1-383,H:1-383^86.42%ID^E:0^SubName: Full=Cyclin-I {ECO:0000313|EMBL:AFO96894.1};^Eukaryota; Metazoa; Chordata; Craniata; Vertebrata; Chondrichthyes; Holocephali; Chimaeriformes; Callorhinchidae; Callorhinchus	PF00134.18^Cyclin_N^Cyclin, N-terminal domain^31-144^E:7.6e-28	.	.	COG5024^g2 mitotic-specific	GO:0051726^biological_process^regulation of cell cycle`GO:0007283^biological_process^spermatogenesis	.
TR1623|c0_g2	TR1623|c0_g2_i1	CCNI_HUMAN^CCNI_HUMAN^Q:293-1441,H:1-377^65.8%ID^E:4e-171^RecName: Full=Cyclin-I;^Eukaryota; Metazoa; Chordata; Craniata; Vertebrata; Euteleostomi; Mammalia; Eutheria; Euarchontoglires; Primates; Haplorrhini; Catarrhini; Hominidae; Homo	V9KF43_CALMI^V9KF43_CALMI^Q:293-1441,H:1-383^86.16%ID^E:0^SubName: Full=Cyclin-I {ECO:0000313|EMBL:AFO96894.1};^Eukaryota; Metazoa; Chordata; Craniata; Vertebrata; Chondrichthyes; Holocephali; Chimaeriformes; Callorhinchidae; Callorhinchus	TR1623|c0_g2_i1|m.694	293-1444[+]	CCNI_HUMAN^CCNI_HUMAN^Q:1-383,H:1-377^65.8%ID^E:1e-178^RecName: Full=Cyclin-I;^Eukaryota; Metazoa; Chordata; Craniata; Vertebrata; Euteleostomi; Mammalia; Eutheria; Euarchontoglires; Primates; Haplorrhini; Catarrhini; Hominidae; Homo	V9KF43_CALMI^V9KF43_CALMI^Q:1-383,H:1-383^86.16%ID^E:0^SubName: Full=Cyclin-I {ECO:0000313|EMBL:AFO96894.1};^Eukaryota; Metazoa; Chordata; Craniata; Vertebrata; Chondrichthyes; Holocephali; Chimaeriformes; Callorhinchidae; Callorhinchus	PF00134.18^Cyclin_N^Cyclin, N-terminal domain^31-144^E:7.6e-28	.	.	COG5024^g2 mitotic-specific	GO:0051726^biological_process^regulation of cell cycle`GO:0007283^biological_process^spermatogenesis	.
TR1626|c0_g1	TR1626|c0_g1_i1	.	A0A091J7J2_9AVES^A0A091J7J2_9AVES^Q:311-150,H:190-243^48.15%ID^E:3e-07^SubName: Full=Uncharacterized protein {ECO:0000313|EMBL:KFP15798.1};^Eukaryota; Metazoa; Chordata; Craniata; Vertebrata; Euteleostomi; Testudines + Archosauria group; Archosauria; Dinosauria; Saurischia; Theropoda; Coelurosauria; Aves; Neognathae; Pelecaniformes; Ardeidae; Egretta	TR1626|c0_g1_i1|m.698	3-218[+]	.	V9KSM5_CALMI^V9KSM5_CALMI^Q:4-38,H:497-531^60%ID^E:1e-05^SubName: Full=Protein AF-17-like protein {ECO:0000313|EMBL:AFP01350.1};^Eukaryota; Metazoa; Chordata; Craniata; Vertebrata; Chondrichthyes; Holocephali; Chimaeriformes; Callorhinchidae; Callorhinchus	.	.	ExpAA=13.26^PredHel=1^Topology=o48-70i	.	.	.
TR1636|c0_g1	TR1636|c0_g1_i2	NDKM_HUMAN^NDKM_HUMAN^Q:2-391,H:46-175^73.08%ID^E:6e-66^RecName: Full=Nucleoside diphosphate kinase, mitochondrial;^Eukaryota; Metazoa; Chordata; Craniata; Vertebrata; Euteleostomi; Mammalia; Eutheria; Euarchontoglires; Primates; Haplorrhini; Catarrhini; Hominidae; Homo	V9LC61_CALMI^V9LC61_CALMI^Q:2-424,H:48-188^79.43%ID^E:2e-80^SubName: Full=Nucleoside diphosphate kinase 4 {ECO:0000313|EMBL:AFP09909.1};^Eukaryota; Metazoa; Chordata; Craniata; Vertebrata; Chondrichthyes; Holocephali; Chimaeriformes; Callorhinchidae; Callorhinchus	TR1636|c0_g1_i2|m.704	2-427[+]	NDKM_HUMAN^NDKM_HUMAN^Q:1-130,H:46-175^73.08%ID^E:8e-68^RecName: Full=Nucleoside diphosphate kinase, mitochondrial;^Eukaryota; Metazoa; Chordata; Craniata; Vertebrata; Euteleostomi; Mammalia; Eutheria; Euarchontoglires; Primates; Haplorrhini; Catarrhini; Hominidae; Homo	V9LC61_CALMI^V9LC61_CALMI^Q:1-141,H:48-188^79.43%ID^E:6e-82^SubName: Full=Nucleoside diphosphate kinase 4 {ECO:0000313|EMBL:AFP09909.1};^Eukaryota; Metazoa; Chordata; Craniata; Vertebrata; Chondrichthyes; Holocephali; Chimaeriformes; Callorhinchidae; Callorhinchus	PF00334.14^NDK^Nucleoside diphosphate kinase^1-126^E:8.9e-49	.	.	COG0105^Major role in the synthesis of nucleoside triphosphates other than ATP. The ATP gamma phosphate is transferred to the NDP beta phosphate via a ping-pong mechanism, using a phosphorylated active-site intermediate (By similarity)	GO:0005743^cellular_component^mitochondrial inner membrane`GO:0005758^cellular_component^mitochondrial intermembrane space`GO:0005739^cellular_component^mitochondrion`GO:0005524^molecular_function^ATP binding`GO:0046872^molecular_function^metal ion binding`GO:0004550^molecular_function^nucleoside diphosphate kinase activity`GO:0006241^biological_process^CTP biosynthetic process`GO:0006183^biologi…	GO:0004550^molecular_function^nucleoside diphosphate kinase activity`GO:0005524^molecular_function^ATP binding`GO:0006165^biological_process^nucleoside diphosphate phosphorylation`GO:0006183^biological_process^GTP biosynthetic process`GO:0006228^biological_process^UTP biosynthetic process`GO:0006241^biological_process^CTP biosynthetic process
TR1641|c0_g1	TR1641|c0_g1_i1	IFT56_HUMAN^IFT56_HUMAN^Q:4-438,H:254-398^93.1%ID^E:2e-94^RecName: Full=Intraflagellar transport protein 56 {ECO:0000250|UniProtKB:Q8BS45};^Eukaryota; Metazoa; Chordata; Craniata; Vertebrata; Euteleostomi; Mammalia; Eutheria; Euarchontoglires; Primates; Haplorrhini; Catarrhini; Hominidae; Homo	V9KR02_CALMI^V9KR02_CALMI^Q:4-438,H:254-398^98.62%ID^E:2e-96^SubName: Full=Tetratricopeptide repeat protein 26-like protein {ECO:0000313|EMBL:AFP00768.1};^Eukaryota; Metazoa; Chordata; Craniata; Vertebrata; Chondrichthyes; Holocephali; Chimaeriformes; Callorhinchidae; Callorhinchus	TR1641|c0_g1_i1|m.705	1-441[+]	IFT56_HUMAN^IFT56_HUMAN^Q:2-146,H:254-398^93.1%ID^E:2e-94^RecName: Full=Intraflagellar transport protein 56 {ECO:0000250|UniProtKB:Q8BS45};^Eukaryota; Metazoa; Chordata; Craniata; Vertebrata; Euteleostomi; Mammalia; Eutheria; Euarchontoglires; Primates; Haplorrhini; Catarrhini; Hominidae; Homo	V9KR02_CALMI^V9KR02_CALMI^Q:2-146,H:254-398^98.62%ID^E:2e-96^SubName: Full=Tetratricopeptide repeat protein 26-like protein {ECO:0000313|EMBL:AFP00768.1};^Eukaryota; Metazoa; Chordata; Craniata; Vertebrata; Chondrichthyes; Holocephali; Chimaeriformes; Callorhinchidae; Callorhinchus	.	.	.	.	GO:0005813^cellular_component^centrosome`GO:0036064^cellular_component^ciliary basal body`GO:0030992^cellular_component^intraciliary transport particle B`GO:0072372^cellular_component^primary cilium`GO:0042384^biological_process^cilium assembly	.
TR1649|c0_g1	TR1649|c0_g1_i1	SYNE2_MOUSE^SYNE2_MOUSE^Q:81-332,H:18-100^63.1%ID^E:2e-16^RecName: Full=Nesprin-2;^Eukaryota; Metazoa; Chordata; Craniata; Vertebrata; Euteleostomi; Mammalia; Eutheria; Euarchontoglires; Glires; Rodentia; Sciurognathi; Muroidea; Muridae; Murinae; Mus; Mus	F7H3L4_CALJA^F7H3L4_CALJA^Q:81-332,H:18-100^60.71%ID^E:3e-16^SubName: Full=Uncharacterized protein {ECO:0000313|Ensembl:ENSCJAP00000036184};^Eukaryota; Metazoa; Chordata; Craniata; Vertebrata; Euteleostomi; Mammalia; Eutheria; Euarchontoglires; Primates; Haplorrhini; Platyrrhini; Cebidae; Callitrichinae; Callithrix	TR1649|c0_g1_i1|m.706	3-335[+]	SYNE2_MOUSE^SYNE2_MOUSE^Q:10-110,H:1-100^56.44%ID^E:7e-26^RecName: Full=Nesprin-2;^Eukaryota; Metazoa; Chordata; Craniata; Vertebrata; Euteleostomi; Mammalia; Eutheria; Euarchontoglires; Glires; Rodentia; Sciurognathi; Muroidea; Muridae; Murinae; Mus; Mus	M3ZVD0_XIPMA^M3ZVD0_XIPMA^Q:16-110,H:2-98^57.14%ID^E:6e-26^SubName: Full=Uncharacterized protein {ECO:0000313|Ensembl:ENSXMAP00000006174};^Eukaryota; Metazoa; Chordata; Craniata; Vertebrata; Euteleostomi; Actinopterygii; Neopterygii; Teleostei; Neoteleostei; Acanthomorphata; Ovalentaria; Atherinomorphae; Cyprinodontiformes; Poeciliidae; Poeciliinae; Xiphophorus	PF00307.26^CH^Calponin homology (CH) domain^44-110^E:2.9e-08	.	.	COG5069^Microtubule associated monoxygenase, calponin and LIM domain containing	GO:0016235^cellular_component^aggresome`GO:0031527^cellular_component^filopodium membrane`GO:0005925^cellular_component^focal adhesion`GO:0016021^cellular_component^integral component of membrane`GO:0045111^cellular_component^intermediate filament cytoskeleton`GO:0031258^cellular_component^lamellipodium membrane`GO:0005739^cellular_component^mitochondrion`GO:0005635^cellular_component^nuclear env…	GO:0005515^molecular_function^protein binding
TR1650|c0_g1	TR1650|c0_g1_i1	PAF1_HUMAN^PAF1_HUMAN^Q:43-1410,H:1-455^79.78%ID^E:0^RecName: Full=RNA polymerase II-associated factor 1 homolog;^Eukaryota; Metazoa; Chordata; Craniata; Vertebrata; Euteleostomi; Mammalia; Eutheria; Euarchontoglires; Primates; Haplorrhini; Catarrhini; Hominidae; Homo	V9KK07_CALMI^V9KK07_CALMI^Q:43-1410,H:1-463^87.63%ID^E:0^SubName: Full=RNA polymerase II-associated factor 1-like protein {ECO:0000313|EMBL:AFO98317.1};^Eukaryota; Metazoa; Chordata; Craniata; Vertebrata; Chondrichthyes; Holocephali; Chimaeriformes; Callorhinchidae; Callorhinchus	TR1650|c0_g1_i1|m.708	1-1653[+]	PAF1_HUMAN^PAF1_HUMAN^Q:15-497,H:1-484^78.32%ID^E:0^RecName: Full=RNA polymerase II-associated factor 1 homolog;^Eukaryota; Metazoa; Chordata; Craniata; Vertebrata; Euteleostomi; Mammalia; Eutheria; Euarchontoglires; Primates; Haplorrhini; Catarrhini; Hominidae; Homo	V9KK07_CALMI^V9KK07_CALMI^Q:15-471,H:1-464^87.66%ID^E:0^SubName: Full=RNA polymerase II-associated factor 1-like protein {ECO:0000313|EMBL:AFO98317.1};^Eukaryota; Metazoa; Chordata; Craniata; Vertebrata; Chondrichthyes; Holocephali; Chimaeriformes; Callorhinchidae; Callorhinchus	PF03985.8^Paf1^Paf1^41-453^E:1.8e-122	.	.	.	GO:0016593^cellular_component^Cdc73/Paf1 complex`GO:0003682^molecular_function^chromatin binding`GO:0000993^molecular_function^RNA polymerase II core binding`GO:0071222^biological_process^cellular response to lipopolysaccharide`GO:0001711^biological_process^endodermal cell fate commitment`GO:0033523^biological_process^histone H2B ubiquitination`GO:0010390^biological_process^histone monoubiquitina…	.
TR1665|c0_g1	TR1665|c0_g1_i1	.	M3XHM8_LATCH^M3XHM8_LATCH^Q:163-2,H:431-484^48.15%ID^E:1e-07^SubName: Full=Uncharacterized protein {ECO:0000313|Ensembl:ENSLACP00000022234};^Eukaryota; Metazoa; Chordata; Craniata; Vertebrata; Euteleostomi; Coelacanthiformes; Coelacanthidae; Latimeria	.	.	.	.	.	.	.	.	.	.
TR1680|c0_g1	TR1680|c0_g1_i1	PACS2_MOUSE^PACS2_MOUSE^Q:92-322,H:721-798^70.51%ID^E:6e-23^RecName: Full=Phosphofurin acidic cluster sorting protein 2;^Eukaryota; Metazoa; Chordata; Craniata; Vertebrata; Euteleostomi; Mammalia; Eutheria; Euarchontoglires; Glires; Rodentia; Sciurognathi; Muroidea; Muridae; Murinae; Mus; Mus	V9K8W1_CALMI^V9K8W1_CALMI^Q:92-322,H:430-506^85.71%ID^E:3e-25^SubName: Full=Phosphofurin acidic cluster sorting protein 2 {ECO:0000313|EMBL:AFO94123.1};^Eukaryota; Metazoa; Chordata; Craniata; Vertebrata; Chondrichthyes; Holocephali; Chimaeriformes; Callorhinchidae; Callorhinchus	TR1680|c0_g1_i1|m.723	2-322[+]	PACS2_MOUSE^PACS2_MOUSE^Q:12-107,H:704-798^74.23%ID^E:1e-36^RecName: Full=Phosphofurin acidic cluster sorting protein 2;^Eukaryota; Metazoa; Chordata; Craniata; Vertebrata; Euteleostomi; Mammalia; Eutheria; Euarchontoglires; Glires; Rodentia; Sciurognathi; Muroidea; Muridae; Murinae; Mus; Mus	H3AH03_LATCH^H3AH03_LATCH^Q:10-107,H:691-789^74.75%ID^E:4e-39^SubName: Full=Uncharacterized protein {ECO:0000313|Ensembl:ENSLACP00000008924};^Eukaryota; Metazoa; Chordata; Craniata; Vertebrata; Euteleostomi; Coelacanthiformes; Coelacanthidae; Latimeria	PF10254.4^Pacs-1^PACS-1 cytosolic sorting protein^2-106^E:8.7e-34	.	.	.	GO:0005788^cellular_component^endoplasmic reticulum lumen`GO:0005739^cellular_component^mitochondrion`GO:0006915^biological_process^apoptotic process	.
TR1688|c0_g1	TR1688|c0_g1_i1	SYVN1_MOUSE^SYVN1_MOUSE^Q:3-593,H:144-340^91.88%ID^E:2e-130^RecName: Full=E3 ubiquitin-protein ligase synoviolin;^Eukaryota; Metazoa; Chordata; Craniata; Vertebrata; Euteleostomi; Mammalia; Eutheria; Euarchontoglires; Glires; Rodentia; Sciurognathi; Muroidea; Muridae; Murinae; Mus; Mus	V9L115_CALMI^V9L115_CALMI^Q:3-593,H:144-340^93.91%ID^E:3e-134^SubName: Full=E3 ubiquitin-protein ligase synoviolin {ECO:0000313|EMBL:AFP04934.1};^Eukaryota; Metazoa; Chordata; Craniata; Vertebrata; Chondrichthyes; Holocephali; Chimaeriformes; Callorhinchidae; Callorhinchus	TR1688|c0_g1_i1|m.727	3-593[+]	SYVN1_MOUSE^SYVN1_MOUSE^Q:1-197,H:144-340^91.88%ID^E:1e-130^RecName: Full=E3 ubiquitin-protein ligase synoviolin;^Eukaryota; Metazoa; Chordata; Craniata; Vertebrata; Euteleostomi; Mammalia; Eutheria; Euarchontoglires; Glires; Rodentia; Sciurognathi; Muroidea; Muridae; Murinae; Mus; Mus	V9L115_CALMI^V9L115_CALMI^Q:1-197,H:144-340^93.91%ID^E:3e-134^SubName: Full=E3 ubiquitin-protein ligase synoviolin {ECO:0000313|EMBL:AFP04934.1};^Eukaryota; Metazoa; Chordata; Craniata; Vertebrata; Chondrichthyes; Holocephali; Chimaeriformes; Callorhinchidae; Callorhinchus	PF12678.2^zf-rbx1^RING-H2 zinc finger^141-187^E:4.7e-08`PF13920.1^zf-C3HC4_3^Zinc finger, C3HC4 type (RING finger)^145-190^E:8.5e-07`PF13639.1^zf-RING_2^Ring finger domain^147-187^E:1.8e-13`PF00097.20^zf-C3HC4^Zinc finger, C3HC4 type (RING finger)^148-186^E:2.9e-08`PF13923.1^zf-C3HC4_2^Zinc finger, C3HC4 type (RING finger)^148-186^E:8.9e-08	sigP:1^19^0.543^YES	ExpAA=46.07^PredHel=2^Topology=i29-51o66-88i	COG5243^autocrine motility factor receptor, E3 ubiquitin protein ligase	GO:0005783^cellular_component^endoplasmic reticulum`GO:0005789^cellular_component^endoplasmic reticulum membrane`GO:0016021^cellular_component^integral component of membrane`GO:0005634^cellular_component^nucleus`GO:0000151^cellular_component^ubiquitin ligase complex`GO:0016881^molecular_function^acid-amino acid ligase activity`GO:0061630^molecular_function^ubiquitin protein ligase activity`GO:000…	GO:0008270^molecular_function^zinc ion binding`GO:0005515^molecular_function^protein binding`GO:0046872^molecular_function^metal ion binding
TR1689|c0_g1	TR1689|c0_g1_i1	PP12C_MOUSE^PP12C_MOUSE^Q:129-308,H:682-741^58.33%ID^E:9e-14^RecName: Full=Protein phosphatase 1 regulatory subunit 12C;^Eukaryota; Metazoa; Chordata; Craniata; Vertebrata; Euteleostomi; Mammalia; Eutheria; Euarchontoglires; Glires; Rodentia; Sciurognathi; Muroidea; Muridae; Murinae; Mus; Mus	H3BEC2_LATCH^H3BEC2_LATCH^Q:93-305,H:839-909^59.15%ID^E:6e-15^SubName: Full=Uncharacterized protein {ECO:0000313|Ensembl:ENSLACP00000020243};^Eukaryota; Metazoa; Chordata; Craniata; Vertebrata; Euteleostomi; Coelacanthiformes; Coelacanthidae; Latimeria	TR1689|c0_g1_i1|m.729	3-353[+]	MYPT1_MOUSE^MYPT1_MOUSE^Q:40-116,H:927-1002^59.74%ID^E:3e-20^RecName: Full=Protein phosphatase 1 regulatory subunit 12A;^Eukaryota; Metazoa; Chordata; Craniata; Vertebrata; Euteleostomi; Mammalia; Eutheria; Euarchontoglires; Glires; Rodentia; Sciurognathi; Muroidea; Muridae; Murinae; Mus; Mus	H3BEC2_LATCH^H3BEC2_LATCH^Q:31-116,H:839-924^65.12%ID^E:4e-23^SubName: Full=Uncharacterized protein {ECO:0000313|Ensembl:ENSLACP00000020243};^Eukaryota; Metazoa; Chordata; Craniata; Vertebrata; Euteleostomi; Coelacanthiformes; Coelacanthidae; Latimeria	.	.	.	COG0666^Ankyrin Repeat	GO:0015629^cellular_component^actin cytoskeleton`GO:0005813^cellular_component^centrosome`GO:0043292^cellular_component^contractile fiber`GO:0000776^cellular_component^kinetochore`GO:0072357^cellular_component^PTW/PP1 phosphatase complex`GO:0071889^molecular_function^14-3-3 protein binding`GO:0004857^molecular_function^enzyme inhibitor activity`GO:0019208^molecular_function^phosphatase regulator …	.
TR1701|c0_g1	TR1701|c0_g1_i1	DYR1A_RAT^DYR1A_RAT^Q:2-463,H:333-486^83.12%ID^E:2e-88^RecName: Full=Dual specificity tyrosine-phosphorylation-regulated kinase 1A;^Eukaryota; Metazoa; Chordata; Craniata; Vertebrata; Euteleostomi; Mammalia; Eutheria; Euarchontoglires; Glires; Rodentia; Sciurognathi; Muroidea; Muridae; Murinae; Rattus	D1L3Y5_DANRE^D1L3Y5_DANRE^Q:2-595,H:285-482^83.33%ID^E:2e-92^SubName: Full=Dual-specificity tyrosine-regulated kinase {ECO:0000313|EMBL:ACY66899.1};^Eukaryota; Metazoa; Chordata; Craniata; Vertebrata; Euteleostomi; Actinopterygii; Neopterygii; Teleostei; Ostariophysi; Cypriniformes; Cyprinidae; Danio	TR1701|c0_g1_i1|m.732	2-595[+]	DYR1A_RAT^DYR1A_RAT^Q:1-168,H:333-500^82.74%ID^E:5e-99^RecName: Full=Dual specificity tyrosine-phosphorylation-regulated kinase 1A;^Eukaryota; Metazoa; Chordata; Craniata; Vertebrata; Euteleostomi; Mammalia; Eutheria; Euarchontoglires; Glires; Rodentia; Sciurognathi; Muroidea; Muridae; Murinae; Rattus	S4RTN3_PETMA^S4RTN3_PETMA^Q:1-171,H:336-506^84.8%ID^E:1e-101^SubName: Full=Uncharacterized protein {ECO:0000313|Ensembl:ENSPMAP00000008573};^Eukaryota; Metazoa; Chordata; Craniata; Vertebrata; Cyclostomata; Hyperoartia; Petromyzontiformes; Petromyzontidae; Petromyzon	PF00069.20^Pkinase^Protein kinase domain^5-147^E:8.9e-15	.	.	COG0515^Serine Threonine protein kinase	GO:0016607^cellular_component^nuclear speck`GO:0005634^cellular_component^nucleus`GO:0030529^cellular_component^ribonucleoprotein complex`GO:0005524^molecular_function^ATP binding`GO:0004715^molecular_function^non-membrane spanning protein tyrosine kinase activity`GO:0043621^molecular_function^protein self-association`GO:0004674^molecular_function^protein serine/threonine kinase activity`GO:00047…	GO:0004672^molecular_function^protein kinase activity`GO:0005524^molecular_function^ATP binding`GO:0006468^biological_process^protein phosphorylation
TR1712|c0_g1	TR1712|c0_g1_i1	UH1BL_HUMAN^UH1BL_HUMAN^Q:20-196,H:680-738^57.63%ID^E:1e-19^RecName: Full=UHRF1-binding protein 1-like;^Eukaryota; Metazoa; Chordata; Craniata; Vertebrata; Euteleostomi; Mammalia; Eutheria; Euarchontoglires; Primates; Haplorrhini; Catarrhini; Hominidae; Homo	F6PY32_ORNAN^F6PY32_ORNAN^Q:35-208,H:672-730^67.8%ID^E:1e-19^SubName: Full=Uncharacterized protein {ECO:0000313|Ensembl:ENSOANP00000008887};^Eukaryota; Metazoa; Chordata; Craniata; Vertebrata; Euteleostomi; Mammalia; Monotremata; Ornithorhynchidae; Ornithorhynchus	TR1712|c0_g1_i1|m.735	2-454[+]	UH1BL_HUMAN^UH1BL_HUMAN^Q:7-65,H:680-738^57.63%ID^E:1e-19^RecName: Full=UHRF1-binding protein 1-like;^Eukaryota; Metazoa; Chordata; Craniata; Vertebrata; Euteleostomi; Mammalia; Eutheria; Euarchontoglires; Primates; Haplorrhini; Catarrhini; Hominidae; Homo	F6PY32_ORNAN^F6PY32_ORNAN^Q:12-69,H:672-730^67.8%ID^E:1e-19^SubName: Full=Uncharacterized protein {ECO:0000313|Ensembl:ENSOANP00000008887};^Eukaryota; Metazoa; Chordata; Craniata; Vertebrata; Euteleostomi; Mammalia; Monotremata; Ornithorhynchidae; Ornithorhynchus	.	.	.	.	.	.
TR1729|c0_g1	TR1729|c0_g1_i1	COR1C_HUMAN^COR1C_HUMAN^Q:466-5,H:121-274^83.12%ID^E:1e-85^RecName: Full=Coronin-1C;^Eukaryota; Metazoa; Chordata; Craniata; Vertebrata; Euteleostomi; Mammalia; Eutheria; Euarchontoglires; Primates; Haplorrhini; Catarrhini; Hominidae; Homo	F1QDY7_DANRE^F1QDY7_DANRE^Q:466-5,H:130-283^79.87%ID^E:1e-84^RecName: Full=Coronin {ECO:0000256|RuleBase:RU280818};^Eukaryota; Metazoa; Chordata; Craniata; Vertebrata; Euteleostomi; Actinopterygii; Neopterygii; Teleostei; Ostariophysi; Cypriniformes; Cyprinidae; Danio	.	.	.	.	.	.	.	COG2319^repeat-containing protein	GO:0015629^cellular_component^actin cytoskeleton`GO:0005737^cellular_component^cytoplasm`GO:0005925^cellular_component^focal adhesion`GO:0030027^cellular_component^lamellipodium`GO:0005886^cellular_component^plasma membrane`GO:0051015^molecular_function^actin filament binding`GO:0030036^biological_process^actin cytoskeleton organization`GO:0006909^biological_process^phagocytosis`GO:0007165^biolog…	.
TR1732|c0_g2	TR1732|c0_g2_i1	MKS3_RAT^MKS3_RAT^Q:331-128,H:925-992^63.24%ID^E:1e-12^RecName: Full=Meckelin;^Eukaryota; Metazoa; Chordata; Craniata; Vertebrata; Euteleostomi; Mammalia; Eutheria; Euarchontoglires; Glires; Rodentia; Sciurognathi; Muroidea; Muridae; Murinae; Rattus	S4RFE9_PETMA^S4RFE9_PETMA^Q:331-128,H:322-389^67.65%ID^E:8e-14^SubName: Full=Uncharacterized protein {ECO:0000313|Ensembl:ENSPMAP00000003931};^Eukaryota; Metazoa; Chordata; Craniata; Vertebrata; Cyclostomata; Hyperoartia; Petromyzontiformes; Petromyzontidae; Petromyzon	.	.	.	.	.	.	.	.	GO:0030659^cellular_component^cytoplasmic vesicle membrane`GO:0005856^cellular_component^cytoskeleton`GO:0005789^cellular_component^endoplasmic reticulum membrane`GO:0016021^cellular_component^integral component of membrane`GO:0005886^cellular_component^plasma membrane`GO:0036038^cellular_component^TCTN-B9D complex`GO:0042384^biological_process^cilium assembly`GO:0060271^biological_process^cilium…	.
TR1738|c0_g1	TR1738|c0_g1_i1	ECHM_MOUSE^ECHM_MOUSE^Q:340-14,H:119-227^85.32%ID^E:8e-63^RecName: Full=Enoyl-CoA hydratase, mitochondrial;^Eukaryota; Metazoa; Chordata; Craniata; Vertebrata; Euteleostomi; Mammalia; Eutheria; Euarchontoglires; Glires; Rodentia; Sciurognathi; Muroidea; Muridae; Murinae; Mus; Mus	W5M9P2_LEPOC^W5M9P2_LEPOC^Q:340-14,H:124-232^89.91%ID^E:3e-65^SubName: Full=Uncharacterized protein {ECO:0000313|Ensembl:ENSLOCP00000005101};^Eukaryota; Metazoa; Chordata; Craniata; Vertebrata; Euteleostomi; Actinopterygii; Neopterygii; Holostei; Semionotiformes; Lepisosteidae; Lepisosteus	.	.	.	.	.	.	.	COG1024^Enoyl-CoA hydratase	GO:0070062^cellular_component^extracellular vesicular exosome`GO:0005759^cellular_component^mitochondrial matrix`GO:0005739^cellular_component^mitochondrion`GO:0004300^molecular_function^enoyl-CoA hydratase activity`GO:0006635^biological_process^fatty acid beta-oxidation	.
TR1746|c0_g1	TR1746|c0_g1_i1	EDSP_CYNPY^EDSP_CYNPY^Q:80-625,H:1-180^36.26%ID^E:6e-26^RecName: Full=Epidermal differentiation-specific protein;^Eukaryota; Metazoa; Chordata; Craniata; Vertebrata; Euteleostomi; Amphibia; Batrachia; Caudata; Salamandroidea; Salamandridae; Pleurodelinae; Cynops	V9L9G9_CALMI^V9L9G9_CALMI^Q:80-601,H:1-172^41.95%ID^E:9e-39^SubName: Full=Ep37-A2 {ECO:0000313|EMBL:AFP08662.1};^Eukaryota; Metazoa; Chordata; Craniata; Vertebrata; Chondrichthyes; Holocephali; Chimaeriformes; Callorhinchidae; Callorhinchus	TR1746|c0_g1_i1|m.749	80-613[+]	EDSP_CYNPY^EDSP_CYNPY^Q:1-170,H:1-168^37.06%ID^E:6e-27^RecName: Full=Epidermal differentiation-specific protein;^Eukaryota; Metazoa; Chordata; Craniata; Vertebrata; Euteleostomi; Amphibia; Batrachia; Caudata; Salamandroidea; Salamandridae; Pleurodelinae; Cynops	V9L9G9_CALMI^V9L9G9_CALMI^Q:1-174,H:1-172^41.95%ID^E:3e-40^SubName: Full=Ep37-A2 {ECO:0000313|EMBL:AFP08662.1};^Eukaryota; Metazoa; Chordata; Craniata; Vertebrata; Chondrichthyes; Holocephali; Chimaeriformes; Callorhinchidae; Callorhinchus	PF00030.14^Crystall^Beta/Gamma crystallin^4-80^E:1e-15`PF00030.14^Crystall^Beta/Gamma crystallin^90-169^E:2.1e-16	.	.	.	.	.
TR1774|c0_g1	TR1774|c0_g1_i1	DTNB_MOUSE^DTNB_MOUSE^Q:2-487,H:168-329^91.98%ID^E:2e-109^RecName: Full=Dystrobrevin beta;^Eukaryota; Metazoa; Chordata; Craniata; Vertebrata; Euteleostomi; Mammalia; Eutheria; Euarchontoglires; Glires; Rodentia; Sciurognathi; Muroidea; Muridae; Murinae; Mus; Mus	H3AIS6_LATCH^H3AIS6_LATCH^Q:2-487,H:169-330^90.12%ID^E:1e-109^SubName: Full=Uncharacterized protein {ECO:0000313|Ensembl:ENSLACP00000009547};^Eukaryota; Metazoa; Chordata; Craniata; Vertebrata; Euteleostomi; Coelacanthiformes; Coelacanthidae; Latimeria	TR1774|c0_g1_i1|m.756	2-487[+]	DTNB_MOUSE^DTNB_MOUSE^Q:1-162,H:168-329^91.98%ID^E:2e-109^RecName: Full=Dystrobrevin beta;^Eukaryota; Metazoa; Chordata; Craniata; Vertebrata; Euteleostomi; Mammalia; Eutheria; Euarchontoglires; Glires; Rodentia; Sciurognathi; Muroidea; Muridae; Murinae; Mus; Mus	H3AIS6_LATCH^H3AIS6_LATCH^Q:1-162,H:169-330^90.12%ID^E:9e-110^SubName: Full=Uncharacterized protein {ECO:0000313|Ensembl:ENSLACP00000009547};^Eukaryota; Metazoa; Chordata; Craniata; Vertebrata; Euteleostomi; Coelacanthiformes; Coelacanthidae; Latimeria	PF09069.6^EF-hand_3^EF-hand^1-65^E:1.3e-25`PF00569.12^ZZ^Zinc finger, ZZ type^73-113^E:6.5e-11	.	.	.	GO:0005737^cellular_component^cytoplasm`GO:0045202^cellular_component^synapse`GO:0005509^molecular_function^calcium ion binding`GO:0008270^molecular_function^zinc ion binding	GO:0008270^molecular_function^zinc ion binding
TR1774|c0_g2	TR1774|c0_g2_i1	DTNB_MOUSE^DTNB_MOUSE^Q:2-241,H:168-247^83.75%ID^E:5e-40^RecName: Full=Dystrobrevin beta;^Eukaryota; Metazoa; Chordata; Craniata; Vertebrata; Euteleostomi; Mammalia; Eutheria; Euarchontoglires; Glires; Rodentia; Sciurognathi; Muroidea; Muridae; Murinae; Mus; Mus`DTNB_MOUSE^DTNB_MOUSE^Q:123-320,H:270-329^60.61%ID^E:3e-15^RecName: Full=Dystrobrevin beta;^Eukaryota; Metazoa; Chordata; Craniata; Vert…	A0A099Z9V2_TINGU^A0A099Z9V2_TINGU^Q:2-241,H:46-125^85%ID^E:1e-41^SubName: Full=Dystrobrevin beta {ECO:0000313|EMBL:KGL77610.1};^Eukaryota; Metazoa; Chordata; Craniata; Vertebrata; Euteleostomi; Testudines + Archosauria group; Archosauria; Dinosauria; Saurischia; Theropoda; Coelurosauria; Aves; Palaeognathae; Tinamiformes; Tinamidae; Tinamus	TR1774|c0_g2_i1|m.757	2-244[+]	DTNB_MOUSE^DTNB_MOUSE^Q:1-80,H:168-247^83.75%ID^E:2e-40^RecName: Full=Dystrobrevin beta;^Eukaryota; Metazoa; Chordata; Craniata; Vertebrata; Euteleostomi; Mammalia; Eutheria; Euarchontoglires; Glires; Rodentia; Sciurognathi; Muroidea; Muridae; Murinae; Mus; Mus	A0A099Z9V2_TINGU^A0A099Z9V2_TINGU^Q:1-80,H:46-125^85%ID^E:3e-42^SubName: Full=Dystrobrevin beta {ECO:0000313|EMBL:KGL77610.1};^Eukaryota; Metazoa; Chordata; Craniata; Vertebrata; Euteleostomi; Testudines + Archosauria group; Archosauria; Dinosauria; Saurischia; Theropoda; Coelurosauria; Aves; Palaeognathae; Tinamiformes; Tinamidae; Tinamus	PF09069.6^EF-hand_3^EF-hand^1-65^E:1.8e-26	.	.	.	GO:0005737^cellular_component^cytoplasm`GO:0045202^cellular_component^synapse`GO:0005509^molecular_function^calcium ion binding`GO:0008270^molecular_function^zinc ion binding	.
TR1781|c0_g1	TR1781|c0_g1_i1	PKHA6_HUMAN^PKHA6_HUMAN^Q:251-3,H:753-837^54.65%ID^E:8e-18^RecName: Full=Pleckstrin homology domain-containing family A member 6;^Eukaryota; Metazoa; Chordata; Craniata; Vertebrata; Euteleostomi; Mammalia; Eutheria; Euarchontoglires; Primates; Haplorrhini; Catarrhini; Hominidae; Homo	A0A091G6Q3_9AVES^A0A091G6Q3_9AVES^Q:326-3,H:778-888^50.44%ID^E:3e-18^SubName: Full=Pleckstrin homology domain-containing family A member 6 {ECO:0000313|EMBL:KFO77021.1};^Eukaryota; Metazoa; Chordata; Craniata; Vertebrata; Euteleostomi; Testudines + Archosauria group; Archosauria; Dinosauria; Saurischia; Theropoda; Coelurosauria; Aves; Neognathae; Cuculiformes; Cuculidae; Cuculus	.	.	.	.	.	.	.	.	.	.
TR1826|c0_g1	TR1826|c0_g1_i1	CPNS1_MOUSE^CPNS1_MOUSE^Q:408-163,H:188-269^70.73%ID^E:6e-36^RecName: Full=Calpain small subunit 1;^Eukaryota; Metazoa; Chordata; Craniata; Vertebrata; Euteleostomi; Mammalia; Eutheria; Euarchontoglires; Glires; Rodentia; Sciurognathi; Muroidea; Muridae; Murinae; Mus; Mus	V9KLZ0_CALMI^V9KLZ0_CALMI^Q:408-163,H:168-249^82.93%ID^E:2e-41^SubName: Full=Calpain, small subunit 1 b {ECO:0000313|EMBL:AFO99129.1};^Eukaryota; Metazoa; Chordata; Craniata; Vertebrata; Chondrichthyes; Holocephali; Chimaeriformes; Callorhinchidae; Callorhinchus	.	.	.	.	.	.	.	.	GO:0005737^cellular_component^cytoplasm`GO:0005829^cellular_component^cytosol`GO:0070062^cellular_component^extracellular vesicular exosome`GO:0005886^cellular_component^plasma membrane`GO:0005509^molecular_function^calcium ion binding`GO:0004198^molecular_function^calcium-dependent cysteine-type endopeptidase activity`GO:0006508^biological_process^proteolysis	.
TR1826|c0_g2	TR1826|c0_g2_i1	CPNS1_MOUSE^CPNS1_MOUSE^Q:341-96,H:188-269^70.73%ID^E:2e-36^RecName: Full=Calpain small subunit 1;^Eukaryota; Metazoa; Chordata; Craniata; Vertebrata; Euteleostomi; Mammalia; Eutheria; Euarchontoglires; Glires; Rodentia; Sciurognathi; Muroidea; Muridae; Murinae; Mus; Mus	V9KLZ0_CALMI^V9KLZ0_CALMI^Q:341-96,H:168-249^82.93%ID^E:1e-41^SubName: Full=Calpain, small subunit 1 b {ECO:0000313|EMBL:AFO99129.1};^Eukaryota; Metazoa; Chordata; Craniata; Vertebrata; Chondrichthyes; Holocephali; Chimaeriformes; Callorhinchidae; Callorhinchus	.	.	.	.	.	.	.	.	GO:0005737^cellular_component^cytoplasm`GO:0005829^cellular_component^cytosol`GO:0070062^cellular_component^extracellular vesicular exosome`GO:0005886^cellular_component^plasma membrane`GO:0005509^molecular_function^calcium ion binding`GO:0004198^molecular_function^calcium-dependent cysteine-type endopeptidase activity`GO:0006508^biological_process^proteolysis	.
TR1830|c0_g1	TR1830|c0_g1_i1	.	K7EZP1_PELSI^K7EZP1_PELSI^Q:7-195,H:133-194^52.38%ID^E:3e-15^SubName: Full=Uncharacterized protein {ECO:0000313|Ensembl:ENSPSIP00000001251};^Eukaryota; Metazoa; Chordata; Craniata; Vertebrata; Euteleostomi; Testudines + Archosauria group; Testudines; Cryptodira; Trionychoidea; Trionychidae; Pelodiscus`K7EZP1_PELSI^K7EZP1_PELSI^Q:198-338,H:197-243^40.43%ID^E:3e-15^SubName: Full=Uncharacterized pro…	.	.	.	.	.	.	.	.	.	.
TR1834|c0_g1	TR1834|c0_g1_i1	.	.	TR1834|c0_g1_i1|m.773	3-206[+]	.	.	.	sigP:1^18^0.48^YES	.	.	.	.
TR1840|c0_g1	TR1840|c0_g1_i1	.	V9K7Z4_CALMI^V9K7Z4_CALMI^Q:2-547,H:1704-1897^54.08%ID^E:4e-44^SubName: Full=Myosin phosphatase Rho-interacting protein-like protein {ECO:0000313|EMBL:AFO93683.1};^Eukaryota; Metazoa; Chordata; Craniata; Vertebrata; Chondrichthyes; Holocephali; Chimaeriformes; Callorhinchidae; Callorhinchus	TR1840|c0_g1_i1|m.778	2-550[+]	.	V9K7Z4_CALMI^V9K7Z4_CALMI^Q:1-182,H:1704-1897^54.08%ID^E:2e-50^SubName: Full=Myosin phosphatase Rho-interacting protein-like protein {ECO:0000313|EMBL:AFO93683.1};^Eukaryota; Metazoa; Chordata; Craniata; Vertebrata; Chondrichthyes; Holocephali; Chimaeriformes; Callorhinchidae; Callorhinchus	PF08352.7^oligo_HPY^Oligopeptide/dipeptide transporter, C-terminal region^75-104^E:0.055	.	.	.	.	GO:0000166^molecular_function^nucleotide binding`GO:0005524^molecular_function^ATP binding`GO:0015833^biological_process^peptide transport
TR1854|c0_g1	TR1854|c0_g1_i1	JAML1_HUMAN^JAML1_HUMAN^Q:5-433,H:92-236^24.34%ID^E:9e-06^RecName: Full=Junctional adhesion molecule-like;^Eukaryota; Metazoa; Chordata; Craniata; Vertebrata; Euteleostomi; Mammalia; Eutheria; Euarchontoglires; Primates; Haplorrhini; Catarrhini; Hominidae; Homo	V9L8K6_CALMI^V9L8K6_CALMI^Q:5-442,H:79-229^35.06%ID^E:7e-17^SubName: Full=Sialic acid-binding Ig-like lectin 15-like protein {ECO:0000313|EMBL:AFP08288.1};^Eukaryota; Metazoa; Chordata; Craniata; Vertebrata; Chondrichthyes; Holocephali; Chimaeriformes; Callorhinchidae; Callorhinchus	TR1854|c0_g1_i1|m.783	2-460[+]	JAML1_HUMAN^JAML1_HUMAN^Q:2-144,H:92-236^24.34%ID^E:8e-06^RecName: Full=Junctional adhesion molecule-like;^Eukaryota; Metazoa; Chordata; Craniata; Vertebrata; Euteleostomi; Mammalia; Eutheria; Euarchontoglires; Primates; Haplorrhini; Catarrhini; Hominidae; Homo	V9L8K6_CALMI^V9L8K6_CALMI^Q:2-147,H:79-229^35.06%ID^E:6e-17^SubName: Full=Sialic acid-binding Ig-like lectin 15-like protein {ECO:0000313|EMBL:AFP08288.1};^Eukaryota; Metazoa; Chordata; Craniata; Vertebrata; Chondrichthyes; Holocephali; Chimaeriformes; Callorhinchidae; Callorhinchus	PF07686.12^V-set^Immunoglobulin V-set domain^53-147^E:3.4e-15`PF13927.1^Ig_3^Immunoglobulin domain^55-111^E:0.0042`PF13895.1^Ig_2^Immunoglobulin domain^57-146^E:0.00016`PF00047.20^ig^Immunoglobulin domain^62-144^E:2.5e-05	.	.	.	GO:0016021^cellular_component^integral component of membrane`GO:0005886^cellular_component^plasma membrane`GO:0005923^cellular_component^tight junction`GO:0050839^molecular_function^cell adhesion molecule binding`GO:0005178^molecular_function^integrin binding`GO:0042803^molecular_function^protein homodimerization activity`GO:0007596^biological_process^blood coagulation`GO:0046629^biological_proce…	.
TR1856|c0_g1	TR1856|c0_g1_i1	DET1_MOUSE^DET1_MOUSE^Q:41-346,H:1-102^83.33%ID^E:2e-54^RecName: Full=DET1 homolog;^Eukaryota; Metazoa; Chordata; Craniata; Vertebrata; Euteleostomi; Mammalia; Eutheria; Euarchontoglires; Glires; Rodentia; Sciurognathi; Muroidea; Muridae; Murinae; Mus; Mus	A0A091L638_CATAU^A0A091L638_CATAU^Q:41-346,H:1-102^84.31%ID^E:7e-56^SubName: Full=DET1 {ECO:0000313|EMBL:KFP51944.1};^Eukaryota; Metazoa; Chordata; Craniata; Vertebrata; Euteleostomi; Testudines + Archosauria group; Archosauria; Dinosauria; Saurischia; Theropoda; Coelurosauria; Aves; Neognathae; Ciconiiformes; Cathartidae; Cathartes	TR1856|c0_g1_i1|m.785	41-346[+]	DET1_MOUSE^DET1_MOUSE^Q:1-102,H:1-102^83.33%ID^E:1e-54^RecName: Full=DET1 homolog;^Eukaryota; Metazoa; Chordata; Craniata; Vertebrata; Euteleostomi; Mammalia; Eutheria; Euarchontoglires; Glires; Rodentia; Sciurognathi; Muroidea; Muridae; Murinae; Mus; Mus	A0A091L638_CATAU^A0A091L638_CATAU^Q:1-102,H:1-102^84.31%ID^E:4e-56^SubName: Full=DET1 {ECO:0000313|EMBL:KFP51944.1};^Eukaryota; Metazoa; Chordata; Craniata; Vertebrata; Euteleostomi; Testudines + Archosauria group; Archosauria; Dinosauria; Saurischia; Theropoda; Coelurosauria; Aves; Neognathae; Ciconiiformes; Cathartidae; Cathartes	.	.	.	.	GO:0005634^cellular_component^nucleus	.
TR1859|c0_g1	TR1859|c0_g1_i1	VASH1_HUMAN^VASH1_HUMAN^Q:2-646,H:151-365^74.54%ID^E:8e-88^RecName: Full=Vasohibin-1;^Eukaryota; Metazoa; Chordata; Craniata; Vertebrata; Euteleostomi; Mammalia; Eutheria; Euarchontoglires; Primates; Haplorrhini; Catarrhini; Hominidae; Homo	V9KVZ7_CALMI^V9KVZ7_CALMI^Q:2-646,H:118-332^84.19%ID^E:5e-91^SubName: Full=Vasohibin-1-like protein {ECO:0000313|EMBL:AFP02867.1};^Eukaryota; Metazoa; Chordata; Craniata; Vertebrata; Chondrichthyes; Holocephali; Chimaeriformes; Callorhinchidae; Callorhinchus	TR1859|c0_g1_i1|m.787	2-649[+]	VASH1_HUMAN^VASH1_HUMAN^Q:1-215,H:151-365^74.54%ID^E:1e-116^RecName: Full=Vasohibin-1;^Eukaryota; Metazoa; Chordata; Craniata; Vertebrata; Euteleostomi; Mammalia; Eutheria; Euarchontoglires; Primates; Haplorrhini; Catarrhini; Hominidae; Homo	H3B485_LATCH^H3B485_LATCH^Q:1-215,H:149-363^78.24%ID^E:6e-117^SubName: Full=Uncharacterized protein {ECO:0000313|Ensembl:ENSLACP00000016706};^Eukaryota; Metazoa; Chordata; Craniata; Vertebrata; Euteleostomi; Coelacanthiformes; Coelacanthidae; Latimeria	PF14822.1^Vasohibin^Vasohibin^1-152^E:3.7e-77	.	.	NOG41266^	GO:0045177^cellular_component^apical part of cell`GO:0005737^cellular_component^cytoplasm`GO:0005783^cellular_component^endoplasmic reticulum`GO:0005615^cellular_component^extracellular space`GO:0001525^biological_process^angiogenesis`GO:0007050^biological_process^cell cycle arrest`GO:0016525^biological_process^negative regulation of angiogenesis`GO:0043537^biological_process^negative regulation …	GO:0045765^biological_process^regulation of angiogenesis`GO:0005737^cellular_component^cytoplasm
TR1864|c0_g1	TR1864|c0_g1_i1	THNS1_MACFA^THNS1_MACFA^Q:3-530,H:182-358^60.45%ID^E:1e-74^RecName: Full=Threonine synthase-like 1;^Eukaryota; Metazoa; Chordata; Craniata; Vertebrata; Euteleostomi; Mammalia; Eutheria; Euarchontoglires; Primates; Haplorrhini; Catarrhini; Cercopithecidae; Cercopithecinae; Macaca	V9KX31_CALMI^V9KX31_CALMI^Q:3-530,H:166-341^73.3%ID^E:2e-91^SubName: Full=Threonine synthase-like 1-like protein {ECO:0000313|EMBL:AFP03318.1};^Eukaryota; Metazoa; Chordata; Craniata; Vertebrata; Chondrichthyes; Holocephali; Chimaeriformes; Callorhinchidae; Callorhinchus	TR1864|c0_g1_i1|m.789	3-530[+]	THNS1_MACFA^THNS1_MACFA^Q:1-176,H:182-358^60.45%ID^E:1e-74^RecName: Full=Threonine synthase-like 1;^Eukaryota; Metazoa; Chordata; Craniata; Vertebrata; Euteleostomi; Mammalia; Eutheria; Euarchontoglires; Primates; Haplorrhini; Catarrhini; Cercopithecidae; Cercopithecinae; Macaca	V9KX31_CALMI^V9KX31_CALMI^Q:1-176,H:166-341^73.3%ID^E:1e-91^SubName: Full=Threonine synthase-like 1-like protein {ECO:0000313|EMBL:AFP03318.1};^Eukaryota; Metazoa; Chordata; Craniata; Vertebrata; Chondrichthyes; Holocephali; Chimaeriformes; Callorhinchidae; Callorhinchus	PF14821.1^Thr_synth_N^Threonine synthase N terminus^50-136^E:1.6e-14	.	.	.	.	.
TR1875|c0_g1	TR1875|c0_g1_i1	VIME_CYPCA^VIME_CYPCA^Q:142-345,H:78-145^35.29%ID^E:9e-08^RecName: Full=Vimentin;^Eukaryota; Metazoa; Chordata; Craniata; Vertebrata; Euteleostomi; Actinopterygii; Neopterygii; Teleostei; Ostariophysi; Cypriniformes; Cyprinidae; Cyprinus	V9L4D3_CALMI^V9L4D3_CALMI^Q:160-351,H:1-64^68.75%ID^E:2e-18^SubName: Full=Synemin-like protein {ECO:0000313|EMBL:AFP06377.1};^Eukaryota; Metazoa; Chordata; Craniata; Vertebrata; Chondrichthyes; Holocephali; Chimaeriformes; Callorhinchidae; Callorhinchus	TR1875|c0_g1_i1|m.794	160-351[+]	VIME_CYPCA^VIME_CYPCA^Q:4-62,H:87-145^37.29%ID^E:3e-07^RecName: Full=Vimentin;^Eukaryota; Metazoa; Chordata; Craniata; Vertebrata; Euteleostomi; Actinopterygii; Neopterygii; Teleostei; Ostariophysi; Cypriniformes; Cyprinidae; Cyprinus	V9L4D3_CALMI^V9L4D3_CALMI^Q:1-64,H:1-64^68.75%ID^E:3e-19^SubName: Full=Synemin-like protein {ECO:0000313|EMBL:AFP06377.1};^Eukaryota; Metazoa; Chordata; Craniata; Vertebrata; Chondrichthyes; Holocephali; Chimaeriformes; Callorhinchidae; Callorhinchus	PF00038.16^Filament^Intermediate filament protein^11-63^E:5.9e-11	.	.	.	GO:0005882^cellular_component^intermediate filament`GO:0005198^molecular_function^structural molecule activity	GO:0005198^molecular_function^structural molecule activity`GO:0005882^cellular_component^intermediate filament
TR1887|c0_g1	TR1887|c0_g1_i1	LIPH_RAT^LIPH_RAT^Q:177-1451,H:22-451^52.33%ID^E:2e-169^RecName: Full=Lipase member H;^Eukaryota; Metazoa; Chordata; Craniata; Vertebrata; Euteleostomi; Mammalia; Eutheria; Euarchontoglires; Glires; Rodentia; Sciurognathi; Muroidea; Muridae; Murinae; Rattus	V9KPD8_CALMI^V9KPD8_CALMI^Q:117-1451,H:7-440^59.1%ID^E:0^SubName: Full=Lipase member H {ECO:0000313|EMBL:AFP00146.1};^Eukaryota; Metazoa; Chordata; Craniata; Vertebrata; Chondrichthyes; Holocephali; Chimaeriformes; Callorhinchidae; Callorhinchus	TR1887|c0_g1_i1|m.805	15-1454[+]	LIPH_RAT^LIPH_RAT^Q:55-479,H:22-451^52.33%ID^E:2e-170^RecName: Full=Lipase member H;^Eukaryota; Metazoa; Chordata; Craniata; Vertebrata; Euteleostomi; Mammalia; Eutheria; Euarchontoglires; Glires; Rodentia; Sciurognathi; Muroidea; Muridae; Murinae; Rattus	V9KPD8_CALMI^V9KPD8_CALMI^Q:35-479,H:7-440^59.1%ID^E:0^SubName: Full=Lipase member H {ECO:0000313|EMBL:AFP00146.1};^Eukaryota; Metazoa; Chordata; Craniata; Vertebrata; Chondrichthyes; Holocephali; Chimaeriformes; Callorhinchidae; Callorhinchus	PF00151.14^Lipase^Lipase^71-354^E:5.5e-76	.	ExpAA=25.29^PredHel=1^Topology=i5-27o	.	GO:0005576^cellular_component^extracellular region`GO:0016020^cellular_component^membrane`GO:0016787^molecular_function^hydrolase activity`GO:0016042^biological_process^lipid catabolic process	.
TR1888|c0_g1	TR1888|c0_g1_i1	DIP2A_MOUSE^DIP2A_MOUSE^Q:1-90,H:1494-1523^100%ID^E:2e-13^RecName: Full=Disco-interacting protein 2 homolog A;^Eukaryota; Metazoa; Chordata; Craniata; Vertebrata; Euteleostomi; Mammalia; Eutheria; Euarchontoglires; Glires; Rodentia; Sciurognathi; Muroidea; Muridae; Murinae; Mus; Mus	C3YZ44_BRAFL^C3YZ44_BRAFL^Q:1-90,H:285-314^100%ID^E:1e-12^SubName: Full=Putative uncharacterized protein {ECO:0000313|EMBL:EEN54552.1};^Eukaryota; Metazoa; Chordata; Cephalochordata; Branchiostomidae; Branchiostoma	TR1888|c0_g1_i1|m.806	121-312[+]	.	.	.	.	.	.	.	.
TR1891|c0_g1	TR1891|c0_g1_i1	SODM_BOVIN^SODM_BOVIN^Q:375-1,H:84-208^88.8%ID^E:3e-79^RecName: Full=Superoxide dismutase [Mn], mitochondrial;^Eukaryota; Metazoa; Chordata; Craniata; Vertebrata; Euteleostomi; Mammalia; Eutheria; Laurasiatheria; Cetartiodactyla; Ruminantia; Pecora; Bovidae; Bovinae; Bos	G3WPQ6_SARHA^G3WPQ6_SARHA^Q:375-1,H:87-211^88.8%ID^E:4e-78^RecName: Full=Superoxide dismutase {ECO:0000256|RuleBase:RU000414};^Eukaryota; Metazoa; Chordata; Craniata; Vertebrata; Euteleostomi; Mammalia; Metatheria; Dasyuromorphia; Dasyuridae; Sarcophilus	.	.	.	.	.	.	.	.	GO:0070062^cellular_component^extracellular vesicular exosome`GO:0005743^cellular_component^mitochondrial inner membrane`GO:0005759^cellular_component^mitochondrial matrix`GO:0030145^molecular_function^manganese ion binding`GO:0004784^molecular_function^superoxide dismutase activity`GO:0001315^biological_process^age-dependent response to reactive oxygen species`GO:0003032^biological_process^detec…	.
TR1896|c0_g1	TR1896|c0_g1_i1	EMID1_HUMAN^EMID1_HUMAN^Q:2-148,H:386-435^58%ID^E:1e-08^RecName: Full=EMI domain-containing protein 1;^Eukaryota; Metazoa; Chordata; Craniata; Vertebrata; Euteleostomi; Mammalia; Eutheria; Euarchontoglires; Primates; Haplorrhini; Catarrhini; Hominidae; Homo	W5MNE5_LEPOC^W5MNE5_LEPOC^Q:2-172,H:314-370^57.89%ID^E:5e-11^SubName: Full=Uncharacterized protein {ECO:0000313|Ensembl:ENSLOCP00000009904};^Eukaryota; Metazoa; Chordata; Craniata; Vertebrata; Euteleostomi; Actinopterygii; Neopterygii; Holostei; Semionotiformes; Lepisosteidae; Lepisosteus	.	.	.	.	.	.	.	NOG140662^	GO:0005581^cellular_component^collagen trimer`GO:0005783^cellular_component^endoplasmic reticulum`GO:0005794^cellular_component^Golgi apparatus`GO:0005578^cellular_component^proteinaceous extracellular matrix	.
TR1908|c0_g2	TR1908|c0_g2_i1	.	C3Y9F2_BRAFL^C3Y9F2_BRAFL^Q:3-143,H:278-324^61.7%ID^E:1e-14^SubName: Full=Putative uncharacterized protein {ECO:0000313|EMBL:EEN63208.1};^Eukaryota; Metazoa; Chordata; Cephalochordata; Branchiostomidae; Branchiostoma	.	.	.	.	.	.	.	.	.	.
TR1961|c0_g2	TR1961|c0_g2_i1	RWDD4_HUMAN^RWDD4_HUMAN^Q:308-111,H:60-125^71.21%ID^E:2e-26^RecName: Full=RWD domain-containing protein 4;^Eukaryota; Metazoa; Chordata; Craniata; Vertebrata; Euteleostomi; Mammalia; Eutheria; Euarchontoglires; Primates; Haplorrhini; Catarrhini; Hominidae; Homo	H3ASD5_LATCH^H3ASD5_LATCH^Q:311-72,H:59-138^70%ID^E:2e-29^SubName: Full=Uncharacterized protein {ECO:0000313|Ensembl:ENSLACP00000012556};^Eukaryota; Metazoa; Chordata; Craniata; Vertebrata; Euteleostomi; Coelacanthiformes; Coelacanthidae; Latimeria	.	.	.	.	.	.	.	.	.	.
TR1982|c0_g1	TR1982|c0_g1_i1	CANX_CHICK^CANX_CHICK^Q:2-382,H:577-705^68.99%ID^E:7e-55^RecName: Full=Calpain-1 catalytic subunit;^Eukaryota; Metazoa; Chordata; Craniata; Vertebrata; Euteleostomi; Testudines + Archosauria group; Archosauria; Dinosauria; Saurischia; Theropoda; Coelurosauria; Aves; Neognathae; Galloanserae; Galliformes; Phasianidae; Phasianinae; Gallus	V9KEP7_CALMI^V9KEP7_CALMI^Q:5-379,H:575-699^79.2%ID^E:2e-63^SubName: Full=Calpain-1 catalytic subunit-like protein {ECO:0000313|EMBL:AFO96295.1};^Eukaryota; Metazoa; Chordata; Craniata; Vertebrata; Chondrichthyes; Holocephali; Chimaeriformes; Callorhinchidae; Callorhinchus	TR1982|c0_g1_i1|m.839	2-385[+]	CANX_CHICK^CANX_CHICK^Q:1-127,H:577-705^68.99%ID^E:1e-55^RecName: Full=Calpain-1 catalytic subunit;^Eukaryota; Metazoa; Chordata; Craniata; Vertebrata; Euteleostomi; Testudines + Archosauria group; Archosauria; Dinosauria; Saurischia; Theropoda; Coelurosauria; Aves; Neognathae; Galloanserae; Galliformes; Phasianidae; Phasianinae; Gallus	V9KEP7_CALMI^V9KEP7_CALMI^Q:2-126,H:575-699^79.2%ID^E:4e-64^SubName: Full=Calpain-1 catalytic subunit-like protein {ECO:0000313|EMBL:AFO96295.1};^Eukaryota; Metazoa; Chordata; Craniata; Vertebrata; Chondrichthyes; Holocephali; Chimaeriformes; Callorhinchidae; Callorhinchus	PF13833.1^EF-hand_8^EF-hand domain pair^3-30^E:0.0025`PF13405.1^EF-hand_6^EF-hand domain^38-60^E:0.0082	.	.	.	GO:0005737^cellular_component^cytoplasm`GO:0005829^cellular_component^cytosol`GO:0070062^cellular_component^extracellular vesicular exosome`GO:0005886^cellular_component^plasma membrane`GO:0005509^molecular_function^calcium ion binding`GO:0004198^molecular_function^calcium-dependent cysteine-type endopeptidase activity`GO:0006508^biological_process^proteolysis`GO:0032801^biological_process^recept…	GO:0005509^molecular_function^calcium ion binding
TR1989|c0_g1	TR1989|c0_g1_i1	BRE1A_CHICK^BRE1A_CHICK^Q:2-196,H:919-983^93.85%ID^E:7e-40^RecName: Full=E3 ubiquitin-protein ligase BRE1A;^Eukaryota; Metazoa; Chordata; Craniata; Vertebrata; Euteleostomi; Testudines + Archosauria group; Archosauria; Dinosauria; Saurischia; Theropoda; Coelurosauria; Aves; Neognathae; Galloanserae; Galliformes; Phasianidae; Phasianinae; Gallus	V8NY13_OPHHA^V8NY13_OPHHA^Q:5-199,H:874-938^98.46%ID^E:5e-40^SubName: Full=E3 ubiquitin-protein ligase BRE1A {ECO:0000313|EMBL:ETE66457.1};^Eukaryota; Metazoa; Chordata; Craniata; Vertebrata; Euteleostomi; Lepidosauria; Squamata; Bifurcata; Unidentata; Episquamata; Toxicofera; Serpentes; Colubroidea; Elapidae; Elapinae; Ophiophagus	.	.	.	.	.	.	.	.	GO:0033503^cellular_component^HULC complex`GO:0005634^cellular_component^nucleus`GO:0016874^molecular_function^ligase activity`GO:0008270^molecular_function^zinc ion binding`GO:0016568^biological_process^chromatin modification`GO:0016567^biological_process^protein ubiquitination	.
TR1995|c0_g1	TR1995|c0_g1_i1	UB2Q1_HUMAN^UB2Q1_HUMAN^Q:305-3,H:157-257^91.09%ID^E:2e-44^RecName: Full=Ubiquitin-conjugating enzyme E2 Q1;^Eukaryota; Metazoa; Chordata; Craniata; Vertebrata; Euteleostomi; Mammalia; Eutheria; Euarchontoglires; Primates; Haplorrhini; Catarrhini; Hominidae; Homo	A0A093BJA7_CHAPE^A0A093BJA7_CHAPE^Q:305-3,H:48-148^91.09%ID^E:4e-44^SubName: Full=Ubiquitin-conjugating enzyme E2 Q1 {ECO:0000313|EMBL:KFU91240.1};^Eukaryota; Metazoa; Chordata; Craniata; Vertebrata; Euteleostomi; Testudines + Archosauria group; Archosauria; Dinosauria; Saurischia; Theropoda; Coelurosauria; Aves; Neognathae; Apodiformes; Apodidae; Chaetura	.	.	.	.	.	.	.	.	GO:0016881^molecular_function^acid-amino acid ligase activity`GO:0005524^molecular_function^ATP binding`GO:0007566^biological_process^embryo implantation`GO:0009566^biological_process^fertilization`GO:0007617^biological_process^mating behavior`GO:0070459^biological_process^prolactin secretion`GO:0016567^biological_process^protein ubiquitination`GO:0061458^biological_process^reproductive system de…	.
TR1997|c0_g1	TR1997|c0_g1_i1	STEA3_HUMAN^STEA3_HUMAN^Q:488-84,H:207-341^68.15%ID^E:7e-56^RecName: Full=Metalloreductase STEAP3;^Eukaryota; Metazoa; Chordata; Craniata; Vertebrata; Euteleostomi; Mammalia; Eutheria; Euarchontoglires; Primates; Haplorrhini; Catarrhini; Hominidae; Homo	W5M619_LEPOC^W5M619_LEPOC^Q:488-81,H:213-348^78.68%ID^E:2e-65^SubName: Full=Uncharacterized protein {ECO:0000313|Ensembl:ENSLOCP00000003827};^Eukaryota; Metazoa; Chordata; Craniata; Vertebrata; Euteleostomi; Actinopterygii; Neopterygii; Holostei; Semionotiformes; Lepisosteidae; Lepisosteus	.	.	.	.	.	.	.	COG2085^NADP oxidoreductase, coenzyme f420-dependent	GO:0010008^cellular_component^endosome membrane`GO:0016021^cellular_component^integral component of membrane`GO:0005771^cellular_component^multivesicular body`GO:0005886^cellular_component^plasma membrane`GO:0008823^molecular_function^cupric reductase activity`GO:0052851^molecular_function^ferric-chelate reductase (NADPH) activity`GO:0000293^molecular_function^ferric-chelate reductase activity`GO…	.
TR1997|c0_g2	TR1997|c0_g2_i1	STEA3_HUMAN^STEA3_HUMAN^Q:428-9,H:207-346^67.14%ID^E:2e-57^RecName: Full=Metalloreductase STEAP3;^Eukaryota; Metazoa; Chordata; Craniata; Vertebrata; Euteleostomi; Mammalia; Eutheria; Euarchontoglires; Primates; Haplorrhini; Catarrhini; Hominidae; Homo	W5M619_LEPOC^W5M619_LEPOC^Q:428-3,H:213-355^75.52%ID^E:5e-67^SubName: Full=Uncharacterized protein {ECO:0000313|Ensembl:ENSLOCP00000003827};^Eukaryota; Metazoa; Chordata; Craniata; Vertebrata; Euteleostomi; Actinopterygii; Neopterygii; Holostei; Semionotiformes; Lepisosteidae; Lepisosteus	.	.	.	.	.	.	.	COG2085^NADP oxidoreductase, coenzyme f420-dependent	GO:0010008^cellular_component^endosome membrane`GO:0016021^cellular_component^integral component of membrane`GO:0005771^cellular_component^multivesicular body`GO:0005886^cellular_component^plasma membrane`GO:0008823^molecular_function^cupric reductase activity`GO:0052851^molecular_function^ferric-chelate reductase (NADPH) activity`GO:0000293^molecular_function^ferric-chelate reductase activity`GO…	.
TR2046|c0_g1	TR2046|c0_g1_i1	PAR3_RAT^PAR3_RAT^Q:48-314,H:145-233^52.81%ID^E:1e-30^RecName: Full=Proteinase-activated receptor 3;^Eukaryota; Metazoa; Chordata; Craniata; Vertebrata; Euteleostomi; Mammalia; Eutheria; Euarchontoglires; Glires; Rodentia; Sciurognathi; Muroidea; Muridae; Murinae; Rattus	V9LBZ6_CALMI^V9LBZ6_CALMI^Q:54-314,H:26-112^65.52%ID^E:3e-36^SubName: Full=Proteinase-activated receptor 4-like protein {ECO:0000313|EMBL:AFP09354.1};^Eukaryota; Metazoa; Chordata; Craniata; Vertebrata; Chondrichthyes; Holocephali; Chimaeriformes; Callorhinchidae; Callorhinchus	TR2046|c0_g1_i1|m.862	3-314[+]	PAR3_RAT^PAR3_RAT^Q:3-104,H:132-233^53.92%ID^E:7e-36^RecName: Full=Proteinase-activated receptor 3;^Eukaryota; Metazoa; Chordata; Craniata; Vertebrata; Euteleostomi; Mammalia; Eutheria; Euarchontoglires; Glires; Rodentia; Sciurognathi; Muroidea; Muridae; Murinae; Rattus	V9LBZ6_CALMI^V9LBZ6_CALMI^Q:18-104,H:26-112^65.52%ID^E:2e-36^SubName: Full=Proteinase-activated receptor 4-like protein {ECO:0000313|EMBL:AFP09354.1};^Eukaryota; Metazoa; Chordata; Craniata; Vertebrata; Chondrichthyes; Holocephali; Chimaeriformes; Callorhinchidae; Callorhinchus	PF00001.16^7tm_1^7 transmembrane receptor (rhodopsin family)^1-101^E:6.9e-31	.	ExpAA=46.77^PredHel=2^Topology=o43-65i78-100o	NOG146611^ArsR family	GO:0016021^cellular_component^integral component of membrane`GO:0005886^cellular_component^plasma membrane`GO:0004930^molecular_function^G-protein coupled receptor activity`GO:0015057^molecular_function^thrombin receptor activity`GO:0007596^biological_process^blood coagulation`GO:0009611^biological_process^response to wounding	GO:0004930^molecular_function^G-protein coupled receptor activity`GO:0007186^biological_process^G-protein coupled receptor signaling pathway`GO:0016021^cellular_component^integral component of membrane
TR2046|c0_g2	TR2046|c0_g2_i1	PAR3_RAT^PAR3_RAT^Q:48-320,H:145-235^51.65%ID^E:1e-30^RecName: Full=Proteinase-activated receptor 3;^Eukaryota; Metazoa; Chordata; Craniata; Vertebrata; Euteleostomi; Mammalia; Eutheria; Euarchontoglires; Glires; Rodentia; Sciurognathi; Muroidea; Muridae; Murinae; Rattus	V9LBZ6_CALMI^V9LBZ6_CALMI^Q:54-320,H:26-114^65.17%ID^E:9e-37^SubName: Full=Proteinase-activated receptor 4-like protein {ECO:0000313|EMBL:AFP09354.1};^Eukaryota; Metazoa; Chordata; Craniata; Vertebrata; Chondrichthyes; Holocephali; Chimaeriformes; Callorhinchidae; Callorhinchus	TR2046|c0_g2_i1|m.863	3-326[+]	PAR3_RAT^PAR3_RAT^Q:3-106,H:132-235^52.88%ID^E:5e-36^RecName: Full=Proteinase-activated receptor 3;^Eukaryota; Metazoa; Chordata; Craniata; Vertebrata; Euteleostomi; Mammalia; Eutheria; Euarchontoglires; Glires; Rodentia; Sciurognathi; Muroidea; Muridae; Murinae; Rattus	V9L1I2_CALMI^V9L1I2_CALMI^Q:1-107,H:55-161^60.75%ID^E:8e-38^SubName: Full=Proteinase-activated receptor 4-like protein {ECO:0000313|EMBL:AFP05519.1};^Eukaryota; Metazoa; Chordata; Craniata; Vertebrata; Chondrichthyes; Holocephali; Chimaeriformes; Callorhinchidae; Callorhinchus	PF00001.16^7tm_1^7 transmembrane receptor (rhodopsin family)^1-104^E:3.2e-31	.	ExpAA=47.46^PredHel=2^Topology=o43-65i78-100o	NOG146611^ArsR family	GO:0016021^cellular_component^integral component of membrane`GO:0005886^cellular_component^plasma membrane`GO:0004930^molecular_function^G-protein coupled receptor activity`GO:0015057^molecular_function^thrombin receptor activity`GO:0007596^biological_process^blood coagulation`GO:0009611^biological_process^response to wounding	GO:0004930^molecular_function^G-protein coupled receptor activity`GO:0007186^biological_process^G-protein coupled receptor signaling pathway`GO:0016021^cellular_component^integral component of membrane
TR2048|c0_g1	TR2048|c0_g1_i1	FMNL2_HUMAN^FMNL2_HUMAN^Q:3-311,H:110-212^87.38%ID^E:2e-56^RecName: Full=Formin-like protein 2;^Eukaryota; Metazoa; Chordata; Craniata; Vertebrata; Euteleostomi; Mammalia; Eutheria; Euarchontoglires; Primates; Haplorrhini; Catarrhini; Hominidae; Homo	V9KRW5_CALMI^V9KRW5_CALMI^Q:3-311,H:110-212^90.29%ID^E:3e-58^SubName: Full=Formin-like protein 2 {ECO:0000313|EMBL:AFP01139.1};^Eukaryota; Metazoa; Chordata; Craniata; Vertebrata; Chondrichthyes; Holocephali; Chimaeriformes; Callorhinchidae; Callorhinchus	TR2048|c0_g1_i1|m.864	3-311[+]	FMNL2_HUMAN^FMNL2_HUMAN^Q:1-103,H:110-212^87.38%ID^E:2e-56^RecName: Full=Formin-like protein 2;^Eukaryota; Metazoa; Chordata; Craniata; Vertebrata; Euteleostomi; Mammalia; Eutheria; Euarchontoglires; Primates; Haplorrhini; Catarrhini; Hominidae; Homo	V9KRW5_CALMI^V9KRW5_CALMI^Q:1-103,H:110-212^90.29%ID^E:2e-58^SubName: Full=Formin-like protein 2 {ECO:0000313|EMBL:AFP01139.1};^Eukaryota; Metazoa; Chordata; Craniata; Vertebrata; Chondrichthyes; Holocephali; Chimaeriformes; Callorhinchidae; Callorhinchus	.	.	.	.	GO:0005737^cellular_component^cytoplasm`GO:0030866^biological_process^cortical actin cytoskeleton organization`GO:0007010^biological_process^cytoskeleton organization`GO:0022604^biological_process^regulation of cell morphogenesis	.
TR2069|c0_g1	TR2069|c0_g1_i1	RL11_ICTPU^RL11_ICTPU^Q:28-561,H:1-178^88.76%ID^E:1e-109^RecName: Full=60S ribosomal protein L11;^Eukaryota; Metazoa; Chordata; Craniata; Vertebrata; Euteleostomi; Actinopterygii; Neopterygii; Teleostei; Ostariophysi; Siluriformes; Ictaluridae; Ictalurus	G3NBT0_GASAC^G3NBT0_GASAC^Q:61-561,H:1-167^92.81%ID^E:8e-105^SubName: Full=Uncharacterized protein {ECO:0000313|Ensembl:ENSGACP00000002778};^Eukaryota; Metazoa; Chordata; Craniata; Vertebrata; Euteleostomi; Actinopterygii; Neopterygii; Teleostei; Neoteleostei; Acanthomorphata; Eupercaria; Perciformes; Cottioidei; Gasterosteales; Gasterosteidae; Gasterosteus	TR2069|c0_g1_i1|m.868	1-564[+]	RL11_ICTPU^RL11_ICTPU^Q:10-187,H:1-178^88.76%ID^E:8e-115^RecName: Full=60S ribosomal protein L11;^Eukaryota; Metazoa; Chordata; Craniata; Vertebrata; Euteleostomi; Actinopterygii; Neopterygii; Teleostei; Ostariophysi; Siluriformes; Ictaluridae; Ictalurus	G3NBT0_GASAC^G3NBT0_GASAC^Q:21-187,H:1-167^92.81%ID^E:7e-110^SubName: Full=Uncharacterized protein {ECO:0000313|Ensembl:ENSGACP00000002778};^Eukaryota; Metazoa; Chordata; Craniata; Vertebrata; Euteleostomi; Actinopterygii; Neopterygii; Teleostei; Neoteleostei; Acanthomorphata; Eupercaria; Perciformes; Cottioidei; Gasterosteales; Gasterosteidae; Gasterosteus	PF00281.14^Ribosomal_L5^Ribosomal protein L5^19-72^E:2.8e-19`PF00673.16^Ribosomal_L5_C^ribosomal L5P family C-terminus^76-174^E:2.3e-22	.	.	.	GO:0005730^cellular_component^nucleolus`GO:0005840^cellular_component^ribosome`GO:0019843^molecular_function^rRNA binding`GO:0003735^molecular_function^structural constituent of ribosome`GO:0034504^biological_process^protein localization to nucleus`GO:0006412^biological_process^translation	GO:0003735^molecular_function^structural constituent of ribosome`GO:0006412^biological_process^translation`GO:0005840^cellular_component^ribosome
TR2069|c0_g2	TR2069|c0_g2_i1	RL11_ICTPU^RL11_ICTPU^Q:27-560,H:1-178^88.76%ID^E:1e-109^RecName: Full=60S ribosomal protein L11;^Eukaryota; Metazoa; Chordata; Craniata; Vertebrata; Euteleostomi; Actinopterygii; Neopterygii; Teleostei; Ostariophysi; Siluriformes; Ictaluridae; Ictalurus	G3NBT0_GASAC^G3NBT0_GASAC^Q:60-560,H:1-167^92.81%ID^E:1e-104^SubName: Full=Uncharacterized protein {ECO:0000313|Ensembl:ENSGACP00000002778};^Eukaryota; Metazoa; Chordata; Craniata; Vertebrata; Euteleostomi; Actinopterygii; Neopterygii; Teleostei; Neoteleostei; Acanthomorphata; Eupercaria; Perciformes; Cottioidei; Gasterosteales; Gasterosteidae; Gasterosteus	TR2069|c0_g2_i1|m.869	3-563[+]	RL11_ICTPU^RL11_ICTPU^Q:9-186,H:1-178^88.76%ID^E:9e-115^RecName: Full=60S ribosomal protein L11;^Eukaryota; Metazoa; Chordata; Craniata; Vertebrata; Euteleostomi; Actinopterygii; Neopterygii; Teleostei; Ostariophysi; Siluriformes; Ictaluridae; Ictalurus	G3NBT0_GASAC^G3NBT0_GASAC^Q:20-186,H:1-167^92.81%ID^E:1e-109^SubName: Full=Uncharacterized protein {ECO:0000313|Ensembl:ENSGACP00000002778};^Eukaryota; Metazoa; Chordata; Craniata; Vertebrata; Euteleostomi; Actinopterygii; Neopterygii; Teleostei; Neoteleostei; Acanthomorphata; Eupercaria; Perciformes; Cottioidei; Gasterosteales; Gasterosteidae; Gasterosteus	PF00281.14^Ribosomal_L5^Ribosomal protein L5^18-71^E:2.8e-19`PF00673.16^Ribosomal_L5_C^ribosomal L5P family C-terminus^75-173^E:2.2e-22	.	.	.	GO:0005730^cellular_component^nucleolus`GO:0005840^cellular_component^ribosome`GO:0019843^molecular_function^rRNA binding`GO:0003735^molecular_function^structural constituent of ribosome`GO:0034504^biological_process^protein localization to nucleus`GO:0006412^biological_process^translation	GO:0003735^molecular_function^structural constituent of ribosome`GO:0006412^biological_process^translation`GO:0005840^cellular_component^ribosome
TR2070|c0_g1	TR2070|c0_g1_i1	LAMA2_HUMAN^LAMA2_HUMAN^Q:3-380,H:909-1034^67.46%ID^E:7e-54^RecName: Full=Laminin subunit alpha-2;^Eukaryota; Metazoa; Chordata; Craniata; Vertebrata; Euteleostomi; Mammalia; Eutheria; Euarchontoglires; Primates; Haplorrhini; Catarrhini; Hominidae; Homo`LAMA2_HUMAN^LAMA2_HUMAN^Q:21-374,H:1011-1127^38.52%ID^E:2e-12^RecName: Full=Laminin subunit alpha-2;^Eukaryota; Metazoa; Chordata; Craniata; Vert…	Q4RQW2_TETNG^Q4RQW2_TETNG^Q:3-380,H:94-219^71.43%ID^E:3e-59^SubName: Full=Chromosome 14 SCAF15003, whole genome shotgun sequence {ECO:0000313|EMBL:CAG09220.1};^Eukaryota; Metazoa; Chordata; Craniata; Vertebrata; Euteleostomi; Actinopterygii; Neopterygii; Teleostei; Neoteleostei; Acanthomorphata; Eupercaria; Tetraodontiformes; Tetradontoidea; Tetraodontidae; Tetraodon	.	.	.	.	.	.	.	COG0419^Involved in DNA double-strand break repair (DSBR). The Rad50 Mre11 complex possesses single-strand endonuclease activity and ATP-dependent double-strand-specific 3'-5' exonuclease activity. Rad50 provides an ATP-dependent control of Mre11 by unwinding and or repositioning DNA ends into the Mre11 active site (By similarity)	GO:0005604^cellular_component^basement membrane`GO:0043197^cellular_component^dendritic spine`GO:0005576^cellular_component^extracellular region`GO:0070062^cellular_component^extracellular vesicular exosome`GO:0005606^cellular_component^laminin-1 complex`GO:0042383^cellular_component^sarcolemma`GO:0005198^molecular_function^structural molecule activity`GO:0007411^biological_process^axon guidance`…	.
TR2074|c0_g1	TR2074|c0_g1_i1	.	A0A093GD26_PICPB^A0A093GD26_PICPB^Q:379-155,H:51-133^38.82%ID^E:8e-07^SubName: Full=Uncharacterized protein {ECO:0000313|EMBL:KFV68125.1};^Eukaryota; Metazoa; Chordata; Craniata; Vertebrata; Euteleostomi; Testudines + Archosauria group; Archosauria; Dinosauria; Saurischia; Theropoda; Coelurosauria; Aves; Neognathae; Piciformes; Picidae; Picoides`A0A093GD26_PICPB^A0A093GD26_PICPB^Q:134-84,H:142-15…	.	.	.	.	.	.	.	.	.	.
TR2093|c0_g1	TR2093|c0_g1_i1	CDKL2_RABIT^CDKL2_RABIT^Q:3-323,H:231-339^53.64%ID^E:3e-29^RecName: Full=Cyclin-dependent kinase-like 2;^Eukaryota; Metazoa; Chordata; Craniata; Vertebrata; Euteleostomi; Mammalia; Eutheria; Euarchontoglires; Glires; Lagomorpha; Leporidae; Oryctolagus`CDKL2_RABIT^CDKL2_RABIT^Q:356-427,H:1-24^91.67%ID^E:2e-06^RecName: Full=Cyclin-dependent kinase-like 2;^Eukaryota; Metazoa; Chordata; Craniata; Ver…	V9KJA9_CALMI^V9KJA9_CALMI^Q:3-284,H:231-322^69.15%ID^E:1e-35^SubName: Full=Cyclin-dependent kinase-like 2 {ECO:0000313|EMBL:AFO98192.1};^Eukaryota; Metazoa; Chordata; Craniata; Vertebrata; Chondrichthyes; Holocephali; Chimaeriformes; Callorhinchidae; Callorhinchus	TR2093|c0_g1_i1|m.877	3-350[+]	CDKL2_RABIT^CDKL2_RABIT^Q:1-107,H:231-339^53.64%ID^E:6e-30^RecName: Full=Cyclin-dependent kinase-like 2;^Eukaryota; Metazoa; Chordata; Craniata; Vertebrata; Euteleostomi; Mammalia; Eutheria; Euarchontoglires; Glires; Lagomorpha; Leporidae; Oryctolagus	V9KJA9_CALMI^V9KJA9_CALMI^Q:1-94,H:231-322^69.15%ID^E:6e-36^SubName: Full=Cyclin-dependent kinase-like 2 {ECO:0000313|EMBL:AFO98192.1};^Eukaryota; Metazoa; Chordata; Craniata; Vertebrata; Chondrichthyes; Holocephali; Chimaeriformes; Callorhinchidae; Callorhinchus	.	.	.	COG0515^Serine Threonine protein kinase	GO:0005737^cellular_component^cytoplasm`GO:0005634^cellular_component^nucleus`GO:0005524^molecular_function^ATP binding`GO:0004693^molecular_function^cyclin-dependent protein serine/threonine kinase activity	.
TR2099|c0_g1	TR2099|c0_g1_i1	LACE1_HUMAN^LACE1_HUMAN^Q:131-520,H:46-174^60%ID^E:4e-47^RecName: Full=Lactation elevated protein 1;^Eukaryota; Metazoa; Chordata; Craniata; Vertebrata; Euteleostomi; Mammalia; Eutheria; Euarchontoglires; Primates; Haplorrhini; Catarrhini; Hominidae; Homo	G1RTK2_NOMLE^G1RTK2_NOMLE^Q:131-520,H:46-174^60%ID^E:6e-47^SubName: Full=Uncharacterized protein {ECO:0000313|Ensembl:ENSNLEP00000016576};^Eukaryota; Metazoa; Chordata; Craniata; Vertebrata; Euteleostomi; Mammalia; Eutheria; Euarchontoglires; Primates; Haplorrhini; Catarrhini; Hylobatidae; Nomascus	TR2099|c0_g1_i1|m.878	20-520[+]	LACE1_HUMAN^LACE1_HUMAN^Q:38-167,H:46-174^60%ID^E:1e-47^RecName: Full=Lactation elevated protein 1;^Eukaryota; Metazoa; Chordata; Craniata; Vertebrata; Euteleostomi; Mammalia; Eutheria; Euarchontoglires; Primates; Haplorrhini; Catarrhini; Hominidae; Homo	G1RTK2_NOMLE^G1RTK2_NOMLE^Q:38-167,H:46-174^60%ID^E:2e-47^SubName: Full=Uncharacterized protein {ECO:0000313|Ensembl:ENSNLEP00000016576};^Eukaryota; Metazoa; Chordata; Craniata; Vertebrata; Euteleostomi; Mammalia; Eutheria; Euarchontoglires; Primates; Haplorrhini; Catarrhini; Hylobatidae; Nomascus	PF03969.11^AFG1_ATPase^AFG1-like ATPase^68-167^E:3.7e-22	.	.	COG1485^AFG1 family ATPase	GO:0005739^cellular_component^mitochondrion`GO:0005524^molecular_function^ATP binding	GO:0005524^molecular_function^ATP binding
TR2103|c0_g2	TR2103|c0_g2_i1	MPPD2_RAT^MPPD2_RAT^Q:2-319,H:93-198^90.57%ID^E:6e-65^RecName: Full=Metallophosphoesterase MPPED2;^Eukaryota; Metazoa; Chordata; Craniata; Vertebrata; Euteleostomi; Mammalia; Eutheria; Euarchontoglires; Glires; Rodentia; Sciurognathi; Muroidea; Muridae; Murinae; Rattus	W5L0J9_ASTMX^W5L0J9_ASTMX^Q:2-319,H:96-201^91.51%ID^E:2e-65^SubName: Full=Uncharacterized protein {ECO:0000313|Ensembl:ENSAMXP00000013361};^Eukaryota; Metazoa; Chordata; Craniata; Vertebrata; Euteleostomi; Actinopterygii; Neopterygii; Teleostei; Ostariophysi; Characiformes; Characoidei; Characidae; Characidae incertae sedis; Astyanax clade; Astyanax	TR2103|c0_g2_i1|m.881	2-319[+]	MPPD2_RAT^MPPD2_RAT^Q:1-106,H:93-198^90.57%ID^E:5e-65^RecName: Full=Metallophosphoesterase MPPED2;^Eukaryota; Metazoa; Chordata; Craniata; Vertebrata; Euteleostomi; Mammalia; Eutheria; Euarchontoglires; Glires; Rodentia; Sciurognathi; Muroidea; Muridae; Murinae; Rattus	W5L0J9_ASTMX^W5L0J9_ASTMX^Q:1-106,H:96-201^91.51%ID^E:2e-65^SubName: Full=Uncharacterized protein {ECO:0000313|Ensembl:ENSAMXP00000013361};^Eukaryota; Metazoa; Chordata; Craniata; Vertebrata; Euteleostomi; Actinopterygii; Neopterygii; Teleostei; Ostariophysi; Characiformes; Characoidei; Characidae; Characidae incertae sedis; Astyanax clade; Astyanax	.	.	.	NOG72373^phage DNA methylase	GO:0016787^molecular_function^hydrolase activity`GO:0046872^molecular_function^metal ion binding	.
TR2104|c0_g1	TR2104|c0_g1_i1	INF2_HUMAN^INF2_HUMAN^Q:2-334,H:679-789^67.57%ID^E:3e-49^RecName: Full=Inverted formin-2;^Eukaryota; Metazoa; Chordata; Craniata; Vertebrata; Euteleostomi; Mammalia; Eutheria; Euarchontoglires; Primates; Haplorrhini; Catarrhini; Hominidae; Homo	V9KFQ2_CALMI^V9KFQ2_CALMI^Q:2-334,H:185-295^74.77%ID^E:2e-52^SubName: Full=Inverted formin-2-like protein {ECO:0000313|EMBL:AFO96689.1};^Eukaryota; Metazoa; Chordata; Craniata; Vertebrata; Chondrichthyes; Holocephali; Chimaeriformes; Callorhinchidae; Callorhinchus	TR2104|c0_g1_i1|m.882	2-334[+]	INF2_HUMAN^INF2_HUMAN^Q:1-111,H:679-789^67.57%ID^E:3e-49^RecName: Full=Inverted formin-2;^Eukaryota; Metazoa; Chordata; Craniata; Vertebrata; Euteleostomi; Mammalia; Eutheria; Euarchontoglires; Primates; Haplorrhini; Catarrhini; Hominidae; Homo	V9KFQ2_CALMI^V9KFQ2_CALMI^Q:1-111,H:185-295^74.77%ID^E:2e-52^SubName: Full=Inverted formin-2-like protein {ECO:0000313|EMBL:AFO96689.1};^Eukaryota; Metazoa; Chordata; Craniata; Vertebrata; Chondrichthyes; Holocephali; Chimaeriformes; Callorhinchidae; Callorhinchus	PF02181.18^FH2^Formin Homology 2 Domain^1-110^E:1e-24	.	.	NOG149898^	GO:0005737^cellular_component^cytoplasm`GO:0005783^cellular_component^endoplasmic reticulum`GO:0005634^cellular_component^nucleus`GO:0048471^cellular_component^perinuclear region of cytoplasm`GO:0030036^biological_process^actin cytoskeleton organization`GO:0032535^biological_process^regulation of cellular component size`GO:0090140^biological_process^regulation of mitochondrial fission	.
TR2117|c0_g1	TR2117|c0_g1_i1	PLCL1_HUMAN^PLCL1_HUMAN^Q:3-299,H:990-1088^78.79%ID^E:1e-45^RecName: Full=Inactive phospholipase C-like protein 1;^Eukaryota; Metazoa; Chordata; Craniata; Vertebrata; Euteleostomi; Mammalia; Eutheria; Euarchontoglires; Primates; Haplorrhini; Catarrhini; Hominidae; Homo	U3JNS3_FICAL^U3JNS3_FICAL^Q:3-299,H:917-1015^79.8%ID^E:7e-46^RecName: Full=Phosphoinositide phospholipase C {ECO:0000256|RuleBase:RU361133};^Eukaryota; Metazoa; Chordata; Craniata; Vertebrata; Euteleostomi; Testudines + Archosauria group; Archosauria; Dinosauria; Saurischia; Theropoda; Coelurosauria; Aves; Neognathae; Passeriformes; Muscicapidae; Ficedula	TR2117|c0_g1_i1|m.885	3-305[+]	PLCL1_HUMAN^PLCL1_HUMAN^Q:1-99,H:990-1088^78.79%ID^E:1e-45^RecName: Full=Inactive phospholipase C-like protein 1;^Eukaryota; Metazoa; Chordata; Craniata; Vertebrata; Euteleostomi; Mammalia; Eutheria; Euarchontoglires; Primates; Haplorrhini; Catarrhini; Hominidae; Homo	U3JNS3_FICAL^U3JNS3_FICAL^Q:1-99,H:917-1015^79.8%ID^E:6e-46^RecName: Full=Phosphoinositide phospholipase C {ECO:0000256|RuleBase:RU361133};^Eukaryota; Metazoa; Chordata; Craniata; Vertebrata; Euteleostomi; Testudines + Archosauria group; Archosauria; Dinosauria; Saurischia; Theropoda; Coelurosauria; Aves; Neognathae; Passeriformes; Muscicapidae; Ficedula	.	.	.	NOG149692^	GO:0005737^cellular_component^cytoplasm`GO:0005886^cellular_component^plasma membrane`GO:0005509^molecular_function^calcium ion binding`GO:0070679^molecular_function^inositol 1,4,5 trisphosphate binding`GO:0004435^molecular_function^phosphatidylinositol phospholipase C activity`GO:0004629^molecular_function^phospholipase C activity`GO:0004871^molecular_function^signal transducer activity`GO:00072…	.
TR2122|c0_g1	TR2122|c0_g1_i1	IPYR_MACFA^IPYR_MACFA^Q:59-919,H:4-289^69.44%ID^E:5e-147^RecName: Full=Inorganic pyrophosphatase;^Eukaryota; Metazoa; Chordata; Craniata; Vertebrata; Euteleostomi; Mammalia; Eutheria; Euarchontoglires; Primates; Haplorrhini; Catarrhini; Cercopithecidae; Cercopithecinae; Macaca	Q9PW32_TORMA^Q9PW32_TORMA^Q:56-919,H:1-288^75.35%ID^E:1e-165^SubName: Full=Inorganic pyrophosphatase {ECO:0000313|EMBL:AAD50298.1};^Eukaryota; Metazoa; Chordata; Craniata; Vertebrata; Chondrichthyes; Elasmobranchii; Batoidea; Torpediniformes; Torpedinidae; Torpedo	TR2122|c0_g1_i1|m.886	2-922[+]	IPYR_MACFA^IPYR_MACFA^Q:20-306,H:4-289^69.44%ID^E:2e-148^RecName: Full=Inorganic pyrophosphatase;^Eukaryota; Metazoa; Chordata; Craniata; Vertebrata; Euteleostomi; Mammalia; Eutheria; Euarchontoglires; Primates; Haplorrhini; Catarrhini; Cercopithecidae; Cercopithecinae; Macaca	Q9PW32_TORMA^Q9PW32_TORMA^Q:19-306,H:1-288^75.35%ID^E:5e-167^SubName: Full=Inorganic pyrophosphatase {ECO:0000313|EMBL:AAD50298.1};^Eukaryota; Metazoa; Chordata; Craniata; Vertebrata; Chondrichthyes; Elasmobranchii; Batoidea; Torpediniformes; Torpedinidae; Torpedo	PF00719.14^Pyrophosphatase^Inorganic pyrophosphatase^63-246^E:2.5e-54	.	.	.	GO:0005737^cellular_component^cytoplasm`GO:0004427^molecular_function^inorganic diphosphatase activity`GO:0000287^molecular_function^magnesium ion binding`GO:0006796^biological_process^phosphate-containing compound metabolic process	GO:0000287^molecular_function^magnesium ion binding`GO:0004427^molecular_function^inorganic diphosphatase activity`GO:0006796^biological_process^phosphate-containing compound metabolic process`GO:0005737^cellular_component^cytoplasm
TR2124|c0_g1	TR2124|c0_g1_i1	HABP4_MOUSE^HABP4_MOUSE^Q:188-313,H:1-45^71.11%ID^E:4e-12^RecName: Full=Intracellular hyaluronan-binding protein 4;^Eukaryota; Metazoa; Chordata; Craniata; Vertebrata; Euteleostomi; Mammalia; Eutheria; Euarchontoglires; Glires; Rodentia; Sciurognathi; Muroidea; Muridae; Murinae; Mus; Mus	H3AS91_LATCH^H3AS91_LATCH^Q:185-313,H:5-47^74.42%ID^E:1e-12^SubName: Full=Uncharacterized protein {ECO:0000313|Ensembl:ENSLACP00000012512};^Eukaryota; Metazoa; Chordata; Craniata; Vertebrata; Euteleostomi; Coelacanthiformes; Coelacanthidae; Latimeria	TR2124|c0_g1_i1|m.887	188-400[+]	HABP4_MOUSE^HABP4_MOUSE^Q:1-66,H:1-73^56.16%ID^E:2e-15^RecName: Full=Intracellular hyaluronan-binding protein 4;^Eukaryota; Metazoa; Chordata; Craniata; Vertebrata; Euteleostomi; Mammalia; Eutheria; Euarchontoglires; Glires; Rodentia; Sciurognathi; Muroidea; Muridae; Murinae; Mus; Mus	T1E5H0_CROHD^T1E5H0_CROHD^Q:1-65,H:1-68^66.67%ID^E:1e-18^SubName: Full=Intracellular hyaluronan-binding protein 4-like protein {ECO:0000313|EMBL:JAA96818.1};^Eukaryota; Metazoa; Chordata; Craniata; Vertebrata; Euteleostomi; Lepidosauria; Squamata; Bifurcata; Unidentata; Episquamata; Toxicofera; Serpentes; Colubroidea; Viperidae; Crotalinae; Crotalus	.	.	.	.	GO:0005737^cellular_component^cytoplasm`GO:0005634^cellular_component^nucleus`GO:0030017^cellular_component^sarcomere`GO:0005540^molecular_function^hyaluronic acid binding`GO:0071260^biological_process^cellular response to mechanical stimulus`GO:0030212^biological_process^hyaluronan metabolic process`GO:0043392^biological_process^negative regulation of DNA binding`GO:0006355^biological_process^re…	.
TR2124|c0_g2	TR2124|c0_g2_i1	HABP4_MOUSE^HABP4_MOUSE^Q:187-312,H:1-45^71.11%ID^E:4e-12^RecName: Full=Intracellular hyaluronan-binding protein 4;^Eukaryota; Metazoa; Chordata; Craniata; Vertebrata; Euteleostomi; Mammalia; Eutheria; Euarchontoglires; Glires; Rodentia; Sciurognathi; Muroidea; Muridae; Murinae; Mus; Mus	H3AS91_LATCH^H3AS91_LATCH^Q:184-312,H:5-47^74.42%ID^E:1e-12^SubName: Full=Uncharacterized protein {ECO:0000313|Ensembl:ENSLACP00000012512};^Eukaryota; Metazoa; Chordata; Craniata; Vertebrata; Euteleostomi; Coelacanthiformes; Coelacanthidae; Latimeria	TR2124|c0_g2_i1|m.890	187-399[+]	HABP4_MOUSE^HABP4_MOUSE^Q:1-66,H:1-73^56.16%ID^E:2e-15^RecName: Full=Intracellular hyaluronan-binding protein 4;^Eukaryota; Metazoa; Chordata; Craniata; Vertebrata; Euteleostomi; Mammalia; Eutheria; Euarchontoglires; Glires; Rodentia; Sciurognathi; Muroidea; Muridae; Murinae; Mus; Mus	T1E5H0_CROHD^T1E5H0_CROHD^Q:1-65,H:1-68^66.67%ID^E:1e-18^SubName: Full=Intracellular hyaluronan-binding protein 4-like protein {ECO:0000313|EMBL:JAA96818.1};^Eukaryota; Metazoa; Chordata; Craniata; Vertebrata; Euteleostomi; Lepidosauria; Squamata; Bifurcata; Unidentata; Episquamata; Toxicofera; Serpentes; Colubroidea; Viperidae; Crotalinae; Crotalus	.	.	.	.	GO:0005737^cellular_component^cytoplasm`GO:0005634^cellular_component^nucleus`GO:0030017^cellular_component^sarcomere`GO:0005540^molecular_function^hyaluronic acid binding`GO:0071260^biological_process^cellular response to mechanical stimulus`GO:0030212^biological_process^hyaluronan metabolic process`GO:0043392^biological_process^negative regulation of DNA binding`GO:0006355^biological_process^re…	.
TR2124|c0_g2	TR2124|c0_g2_i1	HABP4_MOUSE^HABP4_MOUSE^Q:187-312,H:1-45^71.11%ID^E:4e-12^RecName: Full=Intracellular hyaluronan-binding protein 4;^Eukaryota; Metazoa; Chordata; Craniata; Vertebrata; Euteleostomi; Mammalia; Eutheria; Euarchontoglires; Glires; Rodentia; Sciurognathi; Muroidea; Muridae; Murinae; Mus; Mus	H3AS91_LATCH^H3AS91_LATCH^Q:184-312,H:5-47^74.42%ID^E:1e-12^SubName: Full=Uncharacterized protein {ECO:0000313|Ensembl:ENSLACP00000012512};^Eukaryota; Metazoa; Chordata; Craniata; Vertebrata; Euteleostomi; Coelacanthiformes; Coelacanthidae; Latimeria	TR2124|c0_g2_i1|m.889	3-392[+]	.	.	.	.	.	.	.	.
TR2150|c0_g1	TR2150|c0_g1_i1	2A5A_MOUSE^2A5A_MOUSE^Q:269-3,H:151-239^93.26%ID^E:8e-52^RecName: Full=Serine/threonine-protein phosphatase 2A 56 kDa regulatory subunit alpha isoform;^Eukaryota; Metazoa; Chordata; Craniata; Vertebrata; Euteleostomi; Mammalia; Eutheria; Euarchontoglires; Glires; Rodentia; Sciurognathi; Muroidea; Muridae; Murinae; Mus; Mus	V9L006_CALMI^V9L006_CALMI^Q:269-3,H:144-232^98.88%ID^E:6e-55^SubName: Full=Protein phosphatase 2, regulatory subunit B', alpha {ECO:0000313|EMBL:AFP04515.1};^Eukaryota; Metazoa; Chordata; Craniata; Vertebrata; Chondrichthyes; Holocephali; Chimaeriformes; Callorhinchidae; Callorhinchus	.	.	.	.	.	.	.	.	GO:0000775^cellular_component^chromosome, centromeric region`GO:0031430^cellular_component^M band`GO:0016020^cellular_component^membrane`GO:0005634^cellular_component^nucleus`GO:0000159^cellular_component^protein phosphatase type 2A complex`GO:0030018^cellular_component^Z disc`GO:0008601^molecular_function^protein phosphatase type 2A regulator activity`GO:0090005^biological_process^negative regul…	.
TR2182|c0_g1	TR2182|c0_g1_i1	UPP1_HUMAN^UPP1_HUMAN^Q:2-346,H:132-246^57.39%ID^E:3e-40^RecName: Full=Uridine phosphorylase 1;^Eukaryota; Metazoa; Chordata; Craniata; Vertebrata; Euteleostomi; Mammalia; Eutheria; Euarchontoglires; Primates; Haplorrhini; Catarrhini; Hominidae; Homo	V9LEZ3_CALMI^V9LEZ3_CALMI^Q:5-346,H:35-148^64.91%ID^E:9e-50^RecName: Full=Uridine phosphorylase {ECO:0000256|RuleBase:RU361131};^Eukaryota; Metazoa; Chordata; Craniata; Vertebrata; Chondrichthyes; Holocephali; Chimaeriformes; Callorhinchidae; Callorhinchus	TR2182|c0_g1_i1|m.906	2-349[+]	UPP1_HUMAN^UPP1_HUMAN^Q:1-115,H:132-246^57.39%ID^E:3e-40^RecName: Full=Uridine phosphorylase 1;^Eukaryota; Metazoa; Chordata; Craniata; Vertebrata; Euteleostomi; Mammalia; Eutheria; Euarchontoglires; Primates; Haplorrhini; Catarrhini; Hominidae; Homo	V9LEZ3_CALMI^V9LEZ3_CALMI^Q:2-115,H:35-148^64.91%ID^E:8e-50^RecName: Full=Uridine phosphorylase {ECO:0000256|RuleBase:RU361131};^Eukaryota; Metazoa; Chordata; Craniata; Vertebrata; Chondrichthyes; Holocephali; Chimaeriformes; Callorhinchidae; Callorhinchus	PF01048.15^PNP_UDP_1^Phosphorylase superfamily^6-88^E:2.3e-05	.	.	COG2820^PhosPhorylase	GO:0005829^cellular_component^cytosol`GO:0004850^molecular_function^uridine phosphorylase activity`GO:0042149^biological_process^cellular response to glucose starvation`GO:0006139^biological_process^nucleobase-containing compound metabolic process`GO:0055086^biological_process^nucleobase-containing small molecule metabolic process`GO:0009166^biological_process^nucleotide catabolic process`GO:0006…	GO:0003824^molecular_function^catalytic activity`GO:0009116^biological_process^nucleoside metabolic process
TR2199|c0_g1	TR2199|c0_g1_i1	ANKS3_RAT^ANKS3_RAT^Q:2-454,H:451-598^61.59%ID^E:2e-55^RecName: Full=Ankyrin repeat and SAM domain-containing protein 3;^Eukaryota; Metazoa; Chordata; Craniata; Vertebrata; Euteleostomi; Mammalia; Eutheria; Euarchontoglires; Glires; Rodentia; Sciurognathi; Muroidea; Muridae; Murinae; Rattus	V9KEN1_CALMI^V9KEN1_CALMI^Q:2-448,H:455-603^69.13%ID^E:5e-65^SubName: Full=Ankyrin repeat and SAM domain-containing protein 3 {ECO:0000313|EMBL:AFO96269.1};^Eukaryota; Metazoa; Chordata; Craniata; Vertebrata; Chondrichthyes; Holocephali; Chimaeriformes; Callorhinchidae; Callorhinchus	TR2199|c0_g1_i1|m.910	2-478[+]	ANKS3_RAT^ANKS3_RAT^Q:1-151,H:451-598^61.59%ID^E:1e-55^RecName: Full=Ankyrin repeat and SAM domain-containing protein 3;^Eukaryota; Metazoa; Chordata; Craniata; Vertebrata; Euteleostomi; Mammalia; Eutheria; Euarchontoglires; Glires; Rodentia; Sciurognathi; Muroidea; Muridae; Murinae; Rattus	V9KEN1_CALMI^V9KEN1_CALMI^Q:1-149,H:455-603^69.13%ID^E:5e-65^SubName: Full=Ankyrin repeat and SAM domain-containing protein 3 {ECO:0000313|EMBL:AFO96269.1};^Eukaryota; Metazoa; Chordata; Craniata; Vertebrata; Chondrichthyes; Holocephali; Chimaeriformes; Callorhinchidae; Callorhinchus	PF00536.25^SAM_1^SAM domain (Sterile alpha motif)^1-34^E:5e-05	.	.	COG0666^Ankyrin Repeat	.	.
TR2207|c0_g1	TR2207|c0_g1_i1	.	H2ML91_ORYLA^H2ML91_ORYLA^Q:1-207,H:34-103^57.14%ID^E:6e-20^SubName: Full=Uncharacterized protein {ECO:0000313|Ensembl:ENSORLP00000019465};^Eukaryota; Metazoa; Chordata; Craniata; Vertebrata; Euteleostomi; Actinopterygii; Neopterygii; Teleostei; Neoteleostei; Acanthomorphata; Ovalentaria; Atherinomorphae; Beloniformes; Adrianichthyidae; Oryziinae; Oryzias`H2ML91_ORYLA^H2ML91_ORYLA^Q:185-352,H:99-…	TR2207|c0_g1_i1|m.913	143-352[+]	.	I3KZ65_ORENI^I3KZ65_ORENI^Q:25-70,H:37-82^52.17%ID^E:2e-08^SubName: Full=Uncharacterized protein {ECO:0000313|Ensembl:ENSONIP00000026412};^Eukaryota; Metazoa; Chordata; Craniata; Vertebrata; Euteleostomi; Actinopterygii; Neopterygii; Teleostei; Neoteleostei; Acanthomorphata; Ovalentaria; Cichlomorphae; Cichliformes; Cichlidae; African cichlids; Pseudocrenilabrinae; Oreochromini; Oreochromis	.	.	.	.	.	.
TR2209|c0_g1	TR2209|c0_g1_i1	TP8L1_CHICK^TP8L1_CHICK^Q:292-528,H:1-79^81.01%ID^E:7e-27^RecName: Full=Tumor necrosis factor alpha-induced protein 8-like protein 1;^Eukaryota; Metazoa; Chordata; Craniata; Vertebrata; Euteleostomi; Testudines + Archosauria group; Archosauria; Dinosauria; Saurischia; Theropoda; Coelurosauria; Aves; Neognathae; Galloanserae; Galliformes; Phasianidae; Phasianinae; Gallus	W5M8T8_LEPOC^W5M8T8_LEPOC^Q:283-528,H:14-95^78.05%ID^E:6e-27^SubName: Full=Uncharacterized protein {ECO:0000313|Ensembl:ENSLOCP00000004797};^Eukaryota; Metazoa; Chordata; Craniata; Vertebrata; Euteleostomi; Actinopterygii; Neopterygii; Holostei; Semionotiformes; Lepisosteidae; Lepisosteus	TR2209|c0_g1_i1|m.917	292-528[+]	TP8L1_CHICK^TP8L1_CHICK^Q:1-79,H:1-79^81.01%ID^E:3e-41^RecName: Full=Tumor necrosis factor alpha-induced protein 8-like protein 1;^Eukaryota; Metazoa; Chordata; Craniata; Vertebrata; Euteleostomi; Testudines + Archosauria group; Archosauria; Dinosauria; Saurischia; Theropoda; Coelurosauria; Aves; Neognathae; Galloanserae; Galliformes; Phasianidae; Phasianinae; Gallus	W5M8T8_LEPOC^W5M8T8_LEPOC^Q:1-79,H:17-95^81.01%ID^E:4e-40^SubName: Full=Uncharacterized protein {ECO:0000313|Ensembl:ENSLOCP00000004797};^Eukaryota; Metazoa; Chordata; Craniata; Vertebrata; Euteleostomi; Actinopterygii; Neopterygii; Holostei; Semionotiformes; Lepisosteidae; Lepisosteus	PF05527.6^DUF758^Domain of unknown function (DUF758)^1-79^E:7e-41	.	.	NOG81900^	GO:0005737^cellular_component^cytoplasm`GO:0032007^biological_process^negative regulation of TOR signaling	.
TR2209|c0_g2	TR2209|c0_g2_i1	TP8L1_CHICK^TP8L1_CHICK^Q:292-393,H:1-34^79.41%ID^E:5e-11^RecName: Full=Tumor necrosis factor alpha-induced protein 8-like protein 1;^Eukaryota; Metazoa; Chordata; Craniata; Vertebrata; Euteleostomi; Testudines + Archosauria group; Archosauria; Dinosauria; Saurischia; Theropoda; Coelurosauria; Aves; Neognathae; Galloanserae; Galliformes; Phasianidae; Phasianinae; Gallus	V9LC71_CALMI^V9LC71_CALMI^Q:292-396,H:1-35^85.71%ID^E:1e-10^SubName: Full=Tumor necrosis factor alpha-induced protein 8-like protein 1 {ECO:0000313|EMBL:AFP09480.1};^Eukaryota; Metazoa; Chordata; Craniata; Vertebrata; Chondrichthyes; Holocephali; Chimaeriformes; Callorhinchidae; Callorhinchus	.	.	.	.	.	.	.	NOG81900^	GO:0005737^cellular_component^cytoplasm`GO:0032007^biological_process^negative regulation of TOR signaling	.
TR2223|c0_g1	TR2223|c0_g1_i1	PSMD2_PONAB^PSMD2_PONAB^Q:334-35,H:521-620^96%ID^E:5e-52^RecName: Full=26S proteasome non-ATPase regulatory subunit 2;^Eukaryota; Metazoa; Chordata; Craniata; Vertebrata; Euteleostomi; Mammalia; Eutheria; Euarchontoglires; Primates; Haplorrhini; Catarrhini; Hominidae; Pongo	Q4R8E4_MACFA^Q4R8E4_MACFA^Q:334-35,H:233-332^96%ID^E:7e-51^SubName: Full=Testis cDNA clone: QtsA-12648, similar to human proteasome (prosome, macropain) 26S subunit, non-ATPase,2 (PSMD2) {ECO:0000313|EMBL:BAE00628.1};^Eukaryota; Metazoa; Chordata; Craniata; Vertebrata; Euteleostomi; Mammalia; Eutheria; Euarchontoglires; Primates; Haplorrhini; Catarrhini; Cercopithecidae; Cercopithecinae; Macaca	.	.	.	.	.	.	.	.	GO:0022624^cellular_component^proteasome accessory complex`GO:0030234^molecular_function^enzyme regulator activity`GO:0042176^biological_process^regulation of protein catabolic process	.
TR2230|c0_g1	TR2230|c0_g1_i1	.	H3AYC4_LATCH^H3AYC4_LATCH^Q:146-325,H:602-660^60%ID^E:1e-09^SubName: Full=Uncharacterized protein {ECO:0000313|Ensembl:ENSLACP00000014645};^Eukaryota; Metazoa; Chordata; Craniata; Vertebrata; Euteleostomi; Coelacanthiformes; Coelacanthidae; Latimeria	TR2230|c0_g1_i1|m.926	2-328[+]	OTUD4_HUMAN^OTUD4_HUMAN^Q:32-108,H:617-689^42.86%ID^E:1e-05^RecName: Full=OTU domain-containing protein 4;^Eukaryota; Metazoa; Chordata; Craniata; Vertebrata; Euteleostomi; Mammalia; Eutheria; Euarchontoglires; Primates; Haplorrhini; Catarrhini; Hominidae; Homo	H3AYC5_LATCH^H3AYC5_LATCH^Q:13-108,H:611-702^47.92%ID^E:1e-11^SubName: Full=Uncharacterized protein {ECO:0000313|Ensembl:ENSLACP00000014646};^Eukaryota; Metazoa; Chordata; Craniata; Vertebrata; Euteleostomi; Coelacanthiformes; Coelacanthidae; Latimeria	.	.	.	NOG81083^transposase, IS3 IS911 family protein	GO:0044822^molecular_function^poly(A) RNA binding`GO:0004843^molecular_function^ubiquitin-specific protease activity`GO:0071108^biological_process^protein K48-linked deubiquitination	.
TR2230|c0_g2	TR2230|c0_g2_i1	.	H3AYC5_LATCH^H3AYC5_LATCH^Q:232-411,H:644-702^60%ID^E:2e-09^SubName: Full=Uncharacterized protein {ECO:0000313|Ensembl:ENSLACP00000014646};^Eukaryota; Metazoa; Chordata; Craniata; Vertebrata; Euteleostomi; Coelacanthiformes; Coelacanthidae; Latimeria	TR2230|c0_g2_i1|m.927	1-414[+]	.	H3AYC5_LATCH^H3AYC5_LATCH^Q:42-137,H:611-702^47.92%ID^E:5e-11^SubName: Full=Uncharacterized protein {ECO:0000313|Ensembl:ENSLACP00000014646};^Eukaryota; Metazoa; Chordata; Craniata; Vertebrata; Euteleostomi; Coelacanthiformes; Coelacanthidae; Latimeria	.	.	.	.	.	.
TR2236|c0_g1	TR2236|c0_g1_i1	MRP5_HUMAN^MRP5_HUMAN^Q:3-311,H:420-520^60.19%ID^E:7e-32^RecName: Full=Multidrug resistance-associated protein 5;^Eukaryota; Metazoa; Chordata; Craniata; Vertebrata; Euteleostomi; Mammalia; Eutheria; Euarchontoglires; Primates; Haplorrhini; Catarrhini; Hominidae; Homo	I3M391_SPETR^I3M391_SPETR^Q:3-311,H:420-520^60.19%ID^E:3e-31^SubName: Full=Uncharacterized protein {ECO:0000313|Ensembl:ENSSTOP00000003506};^Eukaryota; Metazoa; Chordata; Craniata; Vertebrata; Euteleostomi; Mammalia; Eutheria; Euarchontoglires; Glires; Rodentia; Sciurognathi; Sciuridae; Xerinae; Marmotini; Ictidomys	TR2236|c0_g1_i1|m.931	3-320[+]	MRP5_HUMAN^MRP5_HUMAN^Q:1-103,H:420-520^60.19%ID^E:6e-32^RecName: Full=Multidrug resistance-associated protein 5;^Eukaryota; Metazoa; Chordata; Craniata; Vertebrata; Euteleostomi; Mammalia; Eutheria; Euarchontoglires; Primates; Haplorrhini; Catarrhini; Hominidae; Homo	I3M391_SPETR^I3M391_SPETR^Q:1-103,H:420-520^60.19%ID^E:3e-31^SubName: Full=Uncharacterized protein {ECO:0000313|Ensembl:ENSSTOP00000003506};^Eukaryota; Metazoa; Chordata; Craniata; Vertebrata; Euteleostomi; Mammalia; Eutheria; Euarchontoglires; Glires; Rodentia; Sciurognathi; Sciuridae; Xerinae; Marmotini; Ictidomys	.	.	ExpAA=19.00^PredHel=1^Topology=o10-28i	COG1132^(ABC) transporter	GO:0005887^cellular_component^integral component of plasma membrane`GO:0016020^cellular_component^membrane`GO:0005886^cellular_component^plasma membrane`GO:0005524^molecular_function^ATP binding`GO:0042626^molecular_function^ATPase activity, coupled to transmembrane movement of substances`GO:0008514^molecular_function^organic anion transmembrane transporter activity`GO:0005975^biological_process^…	.
TR2261|c0_g1	TR2261|c0_g1_i1	FLNA_HUMAN^FLNA_HUMAN^Q:3-740,H:2021-2266^84.96%ID^E:2e-140^RecName: Full=Filamin-A;^Eukaryota; Metazoa; Chordata; Craniata; Vertebrata; Euteleostomi; Mammalia; Eutheria; Euarchontoglires; Primates; Haplorrhini; Catarrhini; Hominidae; Homo`FLNA_HUMAN^FLNA_HUMAN^Q:3-740,H:2212-2457^39.2%ID^E:4e-47^RecName: Full=Filamin-A;^Eukaryota; Metazoa; Chordata; Craniata; Vertebrata; Euteleostomi; Mammalia; …	B4DTD5_HUMAN^B4DTD5_HUMAN^Q:3-740,H:212-457^84.96%ID^E:2e-148^SubName: Full=cDNA FLJ57890, highly similar to Filamin-A {ECO:0000313|EMBL:BAG61947.1};^Eukaryota; Metazoa; Chordata; Craniata; Vertebrata; Euteleostomi; Mammalia; Eutheria; Euarchontoglires; Primates; Haplorrhini; Catarrhini; Hominidae; Homo`B4DTD5_HUMAN^B4DTD5_HUMAN^Q:3-689,H:403-631^39.06%ID^E:1e-43^SubName: Full=cDNA FLJ57890, high…	TR2261|c0_g1_i1|m.937	3-740[+]	FLNA_HUMAN^FLNA_HUMAN^Q:1-246,H:2021-2266^84.96%ID^E:1e-140^RecName: Full=Filamin-A;^Eukaryota; Metazoa; Chordata; Craniata; Vertebrata; Euteleostomi; Mammalia; Eutheria; Euarchontoglires; Primates; Haplorrhini; Catarrhini; Hominidae; Homo`FLNA_HUMAN^FLNA_HUMAN^Q:1-246,H:2212-2457^39.2%ID^E:3e-47^RecName: Full=Filamin-A;^Eukaryota; Metazoa; Chordata; Craniata; Vertebrata; Euteleostomi; Mammalia; …	B4DTD5_HUMAN^B4DTD5_HUMAN^Q:1-246,H:212-457^84.96%ID^E:2e-148^SubName: Full=cDNA FLJ57890, highly similar to Filamin-A {ECO:0000313|EMBL:BAG61947.1};^Eukaryota; Metazoa; Chordata; Craniata; Vertebrata; Euteleostomi; Mammalia; Eutheria; Euarchontoglires; Primates; Haplorrhini; Catarrhini; Hominidae; Homo`B4DTD5_HUMAN^B4DTD5_HUMAN^Q:1-229,H:403-631^39.06%ID^E:1e-43^SubName: Full=cDNA FLJ57890, high…	PF00630.14^Filamin^Filamin/ABP280 repeat^25-111^E:4e-18`PF00630.14^Filamin^Filamin/ABP280 repeat^154-207^E:5.1e-09	.	.	COG5069^Microtubule associated monoxygenase, calponin and LIM domain containing	GO:0015629^cellular_component^actin cytoskeleton`GO:0005884^cellular_component^actin filament`GO:0097440^cellular_component^apical dendrite`GO:0030863^cellular_component^cortical cytoskeleton`GO:0005737^cellular_component^cytoplasm`GO:0005829^cellular_component^cytosol`GO:0043198^cellular_component^dendritic shaft`GO:0005576^cellular_component^extracellular region`GO:0070062^cellular_component^ex…	.
TR2261|c0_g2	TR2261|c0_g2_i1	FLNA_MOUSE^FLNA_MOUSE^Q:3-689,H:2021-2249^83.41%ID^E:2e-128^RecName: Full=Filamin-A;^Eukaryota; Metazoa; Chordata; Craniata; Vertebrata; Euteleostomi; Mammalia; Eutheria; Euarchontoglires; Glires; Rodentia; Sciurognathi; Muroidea; Muridae; Murinae; Mus; Mus`FLNA_MOUSE^FLNA_MOUSE^Q:3-689,H:2212-2440^39.48%ID^E:4e-44^RecName: Full=Filamin-A;^Eukaryota; Metazoa; Chordata; Craniata; Vertebrata; Eutel…	B4DTD5_HUMAN^B4DTD5_HUMAN^Q:3-689,H:212-440^83.84%ID^E:6e-135^SubName: Full=cDNA FLJ57890, highly similar to Filamin-A {ECO:0000313|EMBL:BAG61947.1};^Eukaryota; Metazoa; Chordata; Craniata; Vertebrata; Euteleostomi; Mammalia; Eutheria; Euarchontoglires; Primates; Haplorrhini; Catarrhini; Hominidae; Homo`B4DTD5_HUMAN^B4DTD5_HUMAN^Q:3-689,H:403-631^39.06%ID^E:4e-44^SubName: Full=cDNA FLJ57890, high…	TR2261|c0_g2_i1|m.938	3-689[+]	FLNA_MOUSE^FLNA_MOUSE^Q:1-229,H:2021-2249^83.41%ID^E:1e-128^RecName: Full=Filamin-A;^Eukaryota; Metazoa; Chordata; Craniata; Vertebrata; Euteleostomi; Mammalia; Eutheria; Euarchontoglires; Glires; Rodentia; Sciurognathi; Muroidea; Muridae; Murinae; Mus; Mus`FLNA_MOUSE^FLNA_MOUSE^Q:1-229,H:2212-2440^39.48%ID^E:4e-44^RecName: Full=Filamin-A;^Eukaryota; Metazoa; Chordata; Craniata; Vertebrata; Eutel…	B4DTD5_HUMAN^B4DTD5_HUMAN^Q:1-229,H:212-440^83.84%ID^E:5e-135^SubName: Full=cDNA FLJ57890, highly similar to Filamin-A {ECO:0000313|EMBL:BAG61947.1};^Eukaryota; Metazoa; Chordata; Craniata; Vertebrata; Euteleostomi; Mammalia; Eutheria; Euarchontoglires; Primates; Haplorrhini; Catarrhini; Hominidae; Homo`B4DTD5_HUMAN^B4DTD5_HUMAN^Q:1-229,H:403-631^39.06%ID^E:4e-44^SubName: Full=cDNA FLJ57890, high…	PF00630.14^Filamin^Filamin/ABP280 repeat^25-111^E:3.4e-18`PF00630.14^Filamin^Filamin/ABP280 repeat^154-207^E:4.4e-09	.	.	COG5069^Microtubule associated monoxygenase, calponin and LIM domain containing	GO:0005884^cellular_component^actin filament`GO:0097440^cellular_component^apical dendrite`GO:0030863^cellular_component^cortical cytoskeleton`GO:0005737^cellular_component^cytoplasm`GO:0005829^cellular_component^cytosol`GO:0043198^cellular_component^dendritic shaft`GO:0070062^cellular_component^extracellular vesicular exosome`GO:0031523^cellular_component^Myb complex`GO:0043025^cellular_componen…	.
TR2274|c0_g1	TR2274|c0_g1_i1	WDR4_BOVIN^WDR4_BOVIN^Q:1-408,H:55-190^66.18%ID^E:3e-55^RecName: Full=tRNA (guanine-N(7)-)-methyltransferase non-catalytic subunit WDR4 {ECO:0000255|HAMAP-Rule:MF_03056};^Eukaryota; Metazoa; Chordata; Craniata; Vertebrata; Euteleostomi; Mammalia; Eutheria; Laurasiatheria; Cetartiodactyla; Ruminantia; Pecora; Bovidae; Bovinae; Bos	A0A091K1Z1_9AVES^A0A091K1Z1_9AVES^Q:1-408,H:24-160^66.42%ID^E:2e-58^SubName: Full=tRNA (Guanine-N(7)-)-methyltransferase non-catalytic subunit WDR4 {ECO:0000313|EMBL:KFP17801.1};^Eukaryota; Metazoa; Chordata; Craniata; Vertebrata; Euteleostomi; Testudines + Archosauria group; Archosauria; Dinosauria; Saurischia; Theropoda; Coelurosauria; Aves; Neognathae; Pelecaniformes; Ardeidae; Egretta	TR2274|c0_g1_i1|m.944	1-408[+]	WDR4_BOVIN^WDR4_BOVIN^Q:1-136,H:55-190^66.18%ID^E:2e-55^RecName: Full=tRNA (guanine-N(7)-)-methyltransferase non-catalytic subunit WDR4 {ECO:0000255|HAMAP-Rule:MF_03056};^Eukaryota; Metazoa; Chordata; Craniata; Vertebrata; Euteleostomi; Mammalia; Eutheria; Laurasiatheria; Cetartiodactyla; Ruminantia; Pecora; Bovidae; Bovinae; Bos	A0A091K1Z1_9AVES^A0A091K1Z1_9AVES^Q:1-136,H:24-160^66.42%ID^E:2e-58^SubName: Full=tRNA (Guanine-N(7)-)-methyltransferase non-catalytic subunit WDR4 {ECO:0000313|EMBL:KFP17801.1};^Eukaryota; Metazoa; Chordata; Craniata; Vertebrata; Euteleostomi; Testudines + Archosauria group; Archosauria; Dinosauria; Saurischia; Theropoda; Coelurosauria; Aves; Neognathae; Pelecaniformes; Ardeidae; Egretta	PF00400.27^WD40^WD domain, G-beta repeat^90-118^E:0.017	.	ExpAA=13.03^PredHel=1^Topology=o10-27i	.	GO:0005737^cellular_component^cytoplasm`GO:0005654^cellular_component^nucleoplasm`GO:0005634^cellular_component^nucleus`GO:0008176^molecular_function^tRNA (guanine-N7-)-methyltransferase activity`GO:0006400^biological_process^tRNA modification	GO:0005515^molecular_function^protein binding
TR2283|c0_g1	TR2283|c0_g1_i1	.	W5MT56_LEPOC^W5MT56_LEPOC^Q:72-431,H:13-131^41.13%ID^E:6e-12^SubName: Full=Uncharacterized protein {ECO:0000313|Ensembl:ENSLOCP00000011565};^Eukaryota; Metazoa; Chordata; Craniata; Vertebrata; Euteleostomi; Actinopterygii; Neopterygii; Holostei; Semionotiformes; Lepisosteidae; Lepisosteus`W5MT56_LEPOC^W5MT56_LEPOC^Q:306-488,H:13-72^55.74%ID^E:2e-11^SubName: Full=Uncharacterized protein {ECO:00003…	TR2283|c0_g1_i1|m.949	3-491[+]	.	W5MT56_LEPOC^W5MT56_LEPOC^Q:24-143,H:13-131^41.13%ID^E:5e-12^SubName: Full=Uncharacterized protein {ECO:0000313|Ensembl:ENSLOCP00000011565};^Eukaryota; Metazoa; Chordata; Craniata; Vertebrata; Euteleostomi; Actinopterygii; Neopterygii; Holostei; Semionotiformes; Lepisosteidae; Lepisosteus`W5MT56_LEPOC^W5MT56_LEPOC^Q:102-162,H:13-72^55.74%ID^E:2e-11^SubName: Full=Uncharacterized protein {ECO:00003…	PF15139.1^DUF4572^Domain of unknown function (DUF4572)^24-97^E:3.7e-14`PF15139.1^DUF4572^Domain of unknown function (DUF4572)^103-159^E:3.8e-13	.	.	.	.	.
TR2292|c0_g1	TR2292|c0_g1_i1	3HAO_BOVIN^3HAO_BOVIN^Q:2-73,H:138-161^79.17%ID^E:7e-06^RecName: Full=3-hydroxyanthranilate 3,4-dioxygenase {ECO:0000255|HAMAP-Rule:MF_03019};^Eukaryota; Metazoa; Chordata; Craniata; Vertebrata; Euteleostomi; Mammalia; Eutheria; Laurasiatheria; Cetartiodactyla; Ruminantia; Pecora; Bovidae; Bovinae; Bos	.	.	.	.	.	.	.	.	NOG77058^Ribosome biogenesis regulatory protein (RRS1)	GO:0005829^cellular_component^cytosol`GO:0070062^cellular_component^extracellular vesicular exosome`GO:0000334^molecular_function^3-hydroxyanthranilate 3,4-dioxygenase activity`GO:0008198^molecular_function^ferrous iron binding`GO:0034354^biological_process^'de novo' NAD biosynthetic process from tryptophan`GO:0043420^biological_process^anthranilate metabolic process`GO:0070050^biological_process…	.
TR2312|c0_g1	TR2312|c0_g1_i1	CNTLN_MOUSE^CNTLN_MOUSE^Q:2-322,H:216-325^46.36%ID^E:7e-20^RecName: Full=Centlein;^Eukaryota; Metazoa; Chordata; Craniata; Vertebrata; Euteleostomi; Mammalia; Eutheria; Euarchontoglires; Glires; Rodentia; Sciurognathi; Muroidea; Muridae; Murinae; Mus; Mus	V9K7Z3_CALMI^V9K7Z3_CALMI^Q:2-328,H:180-291^67.86%ID^E:7e-35^SubName: Full=Centlein {ECO:0000313|EMBL:AFO94186.1};^Eukaryota; Metazoa; Chordata; Craniata; Vertebrata; Chondrichthyes; Holocephali; Chimaeriformes; Callorhinchidae; Callorhinchus	TR2312|c0_g1_i1|m.959	2-352[+]	CNTLN_MOUSE^CNTLN_MOUSE^Q:1-107,H:216-325^46.36%ID^E:7e-20^RecName: Full=Centlein;^Eukaryota; Metazoa; Chordata; Craniata; Vertebrata; Euteleostomi; Mammalia; Eutheria; Euarchontoglires; Glires; Rodentia; Sciurognathi; Muroidea; Muridae; Murinae; Mus; Mus	V9K7Z3_CALMI^V9K7Z3_CALMI^Q:1-109,H:180-291^67.86%ID^E:7e-35^SubName: Full=Centlein {ECO:0000313|EMBL:AFO94186.1};^Eukaryota; Metazoa; Chordata; Craniata; Vertebrata; Chondrichthyes; Holocephali; Chimaeriformes; Callorhinchidae; Callorhinchus	.	.	.	NOG129417^Protein kinase domain	GO:0005814^cellular_component^centriole`GO:0070062^cellular_component^extracellular vesicular exosome`GO:0010457^biological_process^centriole-centriole cohesion`GO:0033365^biological_process^protein localization to organelle	.
TR2316|c0_g1	TR2316|c0_g1_i1	.	W5ML40_LEPOC^W5ML40_LEPOC^Q:14-490,H:142-300^62.26%ID^E:3e-61^SubName: Full=Uncharacterized protein {ECO:0000313|Ensembl:ENSLOCP00000009099};^Eukaryota; Metazoa; Chordata; Craniata; Vertebrata; Euteleostomi; Actinopterygii; Neopterygii; Holostei; Semionotiformes; Lepisosteidae; Lepisosteus	TR2316|c0_g1_i1|m.961	2-499[+]	.	W5ML40_LEPOC^W5ML40_LEPOC^Q:5-163,H:142-300^62.26%ID^E:2e-61^SubName: Full=Uncharacterized protein {ECO:0000313|Ensembl:ENSLOCP00000009099};^Eukaryota; Metazoa; Chordata; Craniata; Vertebrata; Euteleostomi; Actinopterygii; Neopterygii; Holostei; Semionotiformes; Lepisosteidae; Lepisosteus	.	.	ExpAA=66.08^PredHel=3^Topology=o10-29i45-67o133-155i	.	.	.
TR2316|c0_g2	TR2316|c0_g2_i1	.	W5ML40_LEPOC^W5ML40_LEPOC^Q:14-490,H:142-300^62.26%ID^E:2e-61^SubName: Full=Uncharacterized protein {ECO:0000313|Ensembl:ENSLOCP00000009099};^Eukaryota; Metazoa; Chordata; Craniata; Vertebrata; Euteleostomi; Actinopterygii; Neopterygii; Holostei; Semionotiformes; Lepisosteidae; Lepisosteus	TR2316|c0_g2_i1|m.962	2-499[+]	.	W5ML40_LEPOC^W5ML40_LEPOC^Q:5-163,H:142-300^62.26%ID^E:1e-61^SubName: Full=Uncharacterized protein {ECO:0000313|Ensembl:ENSLOCP00000009099};^Eukaryota; Metazoa; Chordata; Craniata; Vertebrata; Euteleostomi; Actinopterygii; Neopterygii; Holostei; Semionotiformes; Lepisosteidae; Lepisosteus	.	.	ExpAA=66.03^PredHel=3^Topology=o10-29i45-67o131-153i	.	.	.
TR2317|c0_g1	TR2317|c0_g1_i1	TMTC4_HUMAN^TMTC4_HUMAN^Q:126-341,H:8-79^65.28%ID^E:2e-25^RecName: Full=Transmembrane and TPR repeat-containing protein 4;^Eukaryota; Metazoa; Chordata; Craniata; Vertebrata; Euteleostomi; Mammalia; Eutheria; Euarchontoglires; Primates; Haplorrhini; Catarrhini; Hominidae; Homo	H3AU97_LATCH^H3AU97_LATCH^Q:105-341,H:1-79^75.95%ID^E:6e-33^SubName: Full=Uncharacterized protein {ECO:0000313|Ensembl:ENSLACP00000013218};^Eukaryota; Metazoa; Chordata; Craniata; Vertebrata; Euteleostomi; Coelacanthiformes; Coelacanthidae; Latimeria	TR2317|c0_g1_i1|m.963	3-341[+]	TMTC4_HUMAN^TMTC4_HUMAN^Q:42-113,H:8-79^65.28%ID^E:2e-25^RecName: Full=Transmembrane and TPR repeat-containing protein 4;^Eukaryota; Metazoa; Chordata; Craniata; Vertebrata; Euteleostomi; Mammalia; Eutheria; Euarchontoglires; Primates; Haplorrhini; Catarrhini; Hominidae; Homo	H3AU97_LATCH^H3AU97_LATCH^Q:35-113,H:1-79^75.95%ID^E:5e-33^SubName: Full=Uncharacterized protein {ECO:0000313|Ensembl:ENSLACP00000013218};^Eukaryota; Metazoa; Chordata; Craniata; Vertebrata; Euteleostomi; Coelacanthiformes; Coelacanthidae; Latimeria	.	.	.	COG0457^repeat-containing protein	GO:0016021^cellular_component^integral component of membrane	.
TR2318|c0_g1	TR2318|c0_g1_i1	RTN4_MOUSE^RTN4_MOUSE^Q:235-432,H:970-1035^69.7%ID^E:1e-11^RecName: Full=Reticulon-4;^Eukaryota; Metazoa; Chordata; Craniata; Vertebrata; Euteleostomi; Mammalia; Eutheria; Euarchontoglires; Glires; Rodentia; Sciurognathi; Muroidea; Muridae; Murinae; Mus; Mus	A0A087QGS7_APTFO^A0A087QGS7_APTFO^Q:178-432,H:548-631^76.47%ID^E:7e-17^RecName: Full=Reticulon {ECO:0000256|RuleBase:RU210713};^Eukaryota; Metazoa; Chordata; Craniata; Vertebrata; Euteleostomi; Testudines + Archosauria group; Archosauria; Dinosauria; Saurischia; Theropoda; Coelurosauria; Aves; Neognathae; Sphenisciformes; Spheniscidae; Aptenodytes	TR2318|c0_g1_i1|m.964	1-432[+]	RTN1_XENTR^RTN1_XENTR^Q:1-144,H:520-638^53.42%ID^E:1e-23^RecName: Full=Reticulon-1;^Eukaryota; Metazoa; Chordata; Craniata; Vertebrata; Euteleostomi; Amphibia; Batrachia; Anura; Pipoidea; Pipidae; Xenopodinae; Xenopus; Silurana	K9J5Y7_DESRO^K9J5Y7_DESRO^Q:76-144,H:528-596^86.96%ID^E:7e-30^SubName: Full=Putative reticulon {ECO:0000313|EMBL:JAA52619.1};^Eukaryota; Metazoa; Chordata; Craniata; Vertebrata; Euteleostomi; Mammalia; Eutheria; Laurasiatheria; Chiroptera; Microchiroptera; Phyllostomidae; Desmodontinae; Desmodus	PF02453.12^Reticulon^Reticulon^84-144^E:1.7e-16	.	ExpAA=29.42^PredHel=1^Topology=o114-136i	.	GO:0005789^cellular_component^endoplasmic reticulum membrane`GO:0016021^cellular_component^integral component of membrane`GO:0005634^cellular_component^nucleus	.
TR2327|c0_g1	TR2327|c0_g1_i1	NRX1A_CHICK^NRX1A_CHICK^Q:2-70,H:1074-1096^91.3%ID^E:3e-06^RecName: Full=Neurexin-1;^Eukaryota; Metazoa; Chordata; Craniata; Vertebrata; Euteleostomi; Testudines + Archosauria group; Archosauria; Dinosauria; Saurischia; Theropoda; Coelurosauria; Aves; Neognathae; Galloanserae; Galliformes; Phasianidae; Phasianinae; Gallus	.	.	.	.	.	.	.	.	.	GO:0016021^cellular_component^integral component of membrane`GO:0046872^molecular_function^metal ion binding`GO:0007155^biological_process^cell adhesion	.
TR2344|c0_g2	TR2344|c0_g2_i1	ITA8_CHICK^ITA8_CHICK^Q:2-82,H:104-130^88.89%ID^E:2e-09^RecName: Full=Integrin alpha-8;^Eukaryota; Metazoa; Chordata; Craniata; Vertebrata; Euteleostomi; Testudines + Archosauria group; Archosauria; Dinosauria; Saurischia; Theropoda; Coelurosauria; Aves; Neognathae; Galloanserae; Galliformes; Phasianidae; Phasianinae; Gallus	G1N793_MELGA^G1N793_MELGA^Q:2-82,H:43-69^88.89%ID^E:2e-08^SubName: Full=Uncharacterized protein {ECO:0000313|Ensembl:ENSMGAP00000008054};^Eukaryota; Metazoa; Chordata; Craniata; Vertebrata; Euteleostomi; Testudines + Archosauria group; Archosauria; Dinosauria; Saurischia; Theropoda; Coelurosauria; Aves; Neognathae; Galloanserae; Galliformes; Phasianidae; Meleagridinae; Meleagris	.	.	.	.	.	.	.	NOG26407^Response regulator receiver sensor signal transduction histidine kinase	GO:0008305^cellular_component^integrin complex`GO:0046872^molecular_function^metal ion binding`GO:0007155^biological_process^cell adhesion`GO:0030154^biological_process^cell differentiation`GO:0007229^biological_process^integrin-mediated signaling pathway`GO:0007399^biological_process^nervous system development	.
TR2388|c0_g1	TR2388|c0_g1_i1	LFNG_DANRE^LFNG_DANRE^Q:3-101,H:337-369^87.88%ID^E:4e-13^RecName: Full=Beta-1,3-N-acetylglucosaminyltransferase lunatic fringe;^Eukaryota; Metazoa; Chordata; Craniata; Vertebrata; Euteleostomi; Actinopterygii; Neopterygii; Teleostei; Ostariophysi; Cypriniformes; Cyprinidae; Danio	W5KR04_ASTMX^W5KR04_ASTMX^Q:3-101,H:342-374^87.88%ID^E:1e-11^RecName: Full=Beta-1,3-N-acetylglucosaminyltransferase {ECO:0000256|PIRNR:PIRNR038073};^Eukaryota; Metazoa; Chordata; Craniata; Vertebrata; Euteleostomi; Actinopterygii; Neopterygii; Teleostei; Ostariophysi; Characiformes; Characoidei; Characidae; Characidae incertae sedis; Astyanax clade; Astyanax	TR2388|c0_g1_i1|m.994	37-261[+]	.	.	.	.	.	.	.	.
TR2388|c0_g2	TR2388|c0_g2_i1	LFNG_DANRE^LFNG_DANRE^Q:3-101,H:337-369^87.88%ID^E:4e-13^RecName: Full=Beta-1,3-N-acetylglucosaminyltransferase lunatic fringe;^Eukaryota; Metazoa; Chordata; Craniata; Vertebrata; Euteleostomi; Actinopterygii; Neopterygii; Teleostei; Ostariophysi; Cypriniformes; Cyprinidae; Danio	W5KR04_ASTMX^W5KR04_ASTMX^Q:3-101,H:342-374^87.88%ID^E:1e-11^RecName: Full=Beta-1,3-N-acetylglucosaminyltransferase {ECO:0000256|PIRNR:PIRNR038073};^Eukaryota; Metazoa; Chordata; Craniata; Vertebrata; Euteleostomi; Actinopterygii; Neopterygii; Teleostei; Ostariophysi; Characiformes; Characoidei; Characidae; Characidae incertae sedis; Astyanax clade; Astyanax	TR2388|c0_g2_i1|m.995	37-261[+]	.	.	.	.	.	.	.	.
TR2413|c0_g1	TR2413|c0_g1_i1	PACS1_HUMAN^PACS1_HUMAN^Q:3-422,H:207-341^75.71%ID^E:6e-44^RecName: Full=Phosphofurin acidic cluster sorting protein 1;^Eukaryota; Metazoa; Chordata; Craniata; Vertebrata; Euteleostomi; Mammalia; Eutheria; Euarchontoglires; Primates; Haplorrhini; Catarrhini; Hominidae; Homo	I3K5M7_ORENI^I3K5M7_ORENI^Q:3-422,H:139-272^79.29%ID^E:2e-44^SubName: Full=Uncharacterized protein {ECO:0000313|Ensembl:ENSONIP00000016422};^Eukaryota; Metazoa; Chordata; Craniata; Vertebrata; Euteleostomi; Actinopterygii; Neopterygii; Teleostei; Neoteleostei; Acanthomorphata; Ovalentaria; Cichlomorphae; Cichliformes; Cichlidae; African cichlids; Pseudocrenilabrinae; Oreochromini; Oreochromis	TR2413|c0_g1_i1|m.999	3-422[+]	PACS1_HUMAN^PACS1_HUMAN^Q:1-140,H:207-341^75.71%ID^E:1e-54^RecName: Full=Phosphofurin acidic cluster sorting protein 1;^Eukaryota; Metazoa; Chordata; Craniata; Vertebrata; Euteleostomi; Mammalia; Eutheria; Euarchontoglires; Primates; Haplorrhini; Catarrhini; Hominidae; Homo	V9KSG6_CALMI^V9KSG6_CALMI^Q:1-140,H:14-149^76.43%ID^E:1e-62^SubName: Full=Phosphofurin acidic cluster sorting protein 1 {ECO:0000313|EMBL:AFP01143.1};^Eukaryota; Metazoa; Chordata; Craniata; Vertebrata; Chondrichthyes; Holocephali; Chimaeriformes; Callorhinchidae; Callorhinchus	.	.	.	.	GO:0030137^cellular_component^COPI-coated vesicle`GO:0005829^cellular_component^cytosol`GO:0044325^molecular_function^ion channel binding`GO:0000042^biological_process^protein targeting to Golgi`GO:0072661^biological_process^protein targeting to plasma membrane`GO:0050690^biological_process^regulation of defense response to virus by virus`GO:0016032^biological_process^viral process	.
TR2417|c0_g1	TR2417|c0_g1_i1	MRP3_MOUSE^MRP3_MOUSE^Q:7-312,H:290-391^52.94%ID^E:1e-28^RecName: Full=Canalicular multispecific organic anion transporter 2;^Eukaryota; Metazoa; Chordata; Craniata; Vertebrata; Euteleostomi; Mammalia; Eutheria; Euarchontoglires; Glires; Rodentia; Sciurognathi; Muroidea; Muridae; Murinae; Mus; Mus`MRP3_MOUSE^MRP3_MOUSE^Q:313-405,H:16-46^58.06%ID^E:8e-08^RecName: Full=Canalicular multispecific org…	A9LN34_SQUAC^A9LN34_SQUAC^Q:1-327,H:308-416^96.33%ID^E:2e-63^SubName: Full=Multidrug resistance-associated protein 3 {ECO:0000313|EMBL:ABX38842.1};^Eukaryota; Metazoa; Chordata; Craniata; Vertebrata; Chondrichthyes; Elasmobranchii; Squalimorphii; Squaliformes; Squalidae; Squalus`A9LN34_SQUAC^A9LN34_SQUAC^Q:313-408,H:26-57^100%ID^E:8e-14^SubName: Full=Multidrug resistance-associated protein 3 {ECO…	.	.	.	.	.	.	.	COG1132^(ABC) transporter	GO:0005887^cellular_component^integral component of plasma membrane`GO:0005524^molecular_function^ATP binding`GO:0042626^molecular_function^ATPase activity, coupled to transmembrane movement of substances	.
TR2423|c0_g1	TR2423|c0_g1_i1	DNJA1_PONAB^DNJA1_PONAB^Q:585-220,H:275-396^73.98%ID^E:3e-57^RecName: Full=DnaJ homolog subfamily A member 1;^Eukaryota; Metazoa; Chordata; Craniata; Vertebrata; Euteleostomi; Mammalia; Eutheria; Euarchontoglires; Primates; Haplorrhini; Catarrhini; Hominidae; Pongo	K4FYS6_CALMI^K4FYS6_CALMI^Q:585-220,H:277-398^85.25%ID^E:5e-70^SubName: Full=DnaJ-like protein subfamily A member 1-like protein {ECO:0000313|EMBL:AFK11647.1};^Eukaryota; Metazoa; Chordata; Craniata; Vertebrata; Chondrichthyes; Holocephali; Chimaeriformes; Callorhinchidae; Callorhinchus	.	.	.	.	.	.	.	.	GO:0005829^cellular_component^cytosol`GO:0005783^cellular_component^endoplasmic reticulum`GO:0070062^cellular_component^extracellular vesicular exosome`GO:0016020^cellular_component^membrane`GO:0005739^cellular_component^mitochondrion`GO:0005634^cellular_component^nucleus`GO:0048471^cellular_component^perinuclear region of cytoplasm`GO:0005524^molecular_function^ATP binding`GO:0051087^molecular_f…	.
TR2436|c0_g1	TR2436|c0_g1_i1	1433B_CHICK^1433B_CHICK^Q:162-860,H:1-233^91.42%ID^E:3e-138^RecName: Full=14-3-3 protein beta/alpha;^Eukaryota; Metazoa; Chordata; Craniata; Vertebrata; Euteleostomi; Testudines + Archosauria group; Archosauria; Dinosauria; Saurischia; Theropoda; Coelurosauria; Aves; Neognathae; Galloanserae; Galliformes; Phasianidae; Phasianinae; Gallus	B5DGB9_SALSA^B5DGB9_SALSA^Q:162-860,H:1-233^90.56%ID^E:3e-136^SubName: Full=14-3-3 protein beta/alpha-2 {ECO:0000313|EMBL:ACI33675.1};^Eukaryota; Metazoa; Chordata; Craniata; Vertebrata; Euteleostomi; Actinopterygii; Neopterygii; Teleostei; Protacanthopterygii; Salmoniformes; Salmonidae; Salmoninae; Salmo	TR2436|c0_g1_i1|m.1006	3-899[+]	1433Z_RAT^1433Z_RAT^Q:54-298,H:1-245^90.61%ID^E:5e-162^RecName: Full=14-3-3 protein zeta/delta;^Eukaryota; Metazoa; Chordata; Craniata; Vertebrata; Euteleostomi; Mammalia; Eutheria; Euarchontoglires; Glires; Rodentia; Sciurognathi; Muroidea; Muridae; Murinae; Rattus	K9IR91_DESRO^K9IR91_DESRO^Q:42-298,H:5-261^87.94%ID^E:2e-162^SubName: Full=Putative multifunctional chaperone 14-3-3 family {ECO:0000313|EMBL:JAA51090.1};^Eukaryota; Metazoa; Chordata; Craniata; Vertebrata; Euteleostomi; Mammalia; Eutheria; Laurasiatheria; Chiroptera; Microchiroptera; Phyllostomidae; Desmodontinae; Desmodus	PF00244.15^14-3-3^14-3-3 protein^57-289^E:1.5e-111	.	.	COG5040^Tyrosine 3-monooxygenase tryptophan 5-monooxygenase activation protein	GO:0072562^cellular_component^blood microparticle`GO:0031252^cellular_component^cell leading edge`GO:0070062^cellular_component^extracellular vesicular exosome`GO:0042629^cellular_component^mast cell granule`GO:0042470^cellular_component^melanosome`GO:0005739^cellular_component^mitochondrion`GO:0005634^cellular_component^nucleus`GO:0048471^cellular_component^perinuclear region of cytoplasm`GO:001…	.
TR2436|c0_g2	TR2436|c0_g2_i1	1433B_CHICK^1433B_CHICK^Q:162-860,H:1-233^91.42%ID^E:3e-138^RecName: Full=14-3-3 protein beta/alpha;^Eukaryota; Metazoa; Chordata; Craniata; Vertebrata; Euteleostomi; Testudines + Archosauria group; Archosauria; Dinosauria; Saurischia; Theropoda; Coelurosauria; Aves; Neognathae; Galloanserae; Galliformes; Phasianidae; Phasianinae; Gallus	B5DGB9_SALSA^B5DGB9_SALSA^Q:162-860,H:1-233^90.56%ID^E:3e-136^SubName: Full=14-3-3 protein beta/alpha-2 {ECO:0000313|EMBL:ACI33675.1};^Eukaryota; Metazoa; Chordata; Craniata; Vertebrata; Euteleostomi; Actinopterygii; Neopterygii; Teleostei; Protacanthopterygii; Salmoniformes; Salmonidae; Salmoninae; Salmo	TR2436|c0_g2_i1|m.1011	3-899[+]	1433Z_RAT^1433Z_RAT^Q:54-298,H:1-245^90.61%ID^E:5e-162^RecName: Full=14-3-3 protein zeta/delta;^Eukaryota; Metazoa; Chordata; Craniata; Vertebrata; Euteleostomi; Mammalia; Eutheria; Euarchontoglires; Glires; Rodentia; Sciurognathi; Muroidea; Muridae; Murinae; Rattus	K9IR91_DESRO^K9IR91_DESRO^Q:42-298,H:5-261^87.94%ID^E:2e-162^SubName: Full=Putative multifunctional chaperone 14-3-3 family {ECO:0000313|EMBL:JAA51090.1};^Eukaryota; Metazoa; Chordata; Craniata; Vertebrata; Euteleostomi; Mammalia; Eutheria; Laurasiatheria; Chiroptera; Microchiroptera; Phyllostomidae; Desmodontinae; Desmodus	PF00244.15^14-3-3^14-3-3 protein^57-289^E:1.5e-111	.	.	COG5040^Tyrosine 3-monooxygenase tryptophan 5-monooxygenase activation protein	GO:0072562^cellular_component^blood microparticle`GO:0031252^cellular_component^cell leading edge`GO:0070062^cellular_component^extracellular vesicular exosome`GO:0042629^cellular_component^mast cell granule`GO:0042470^cellular_component^melanosome`GO:0005739^cellular_component^mitochondrion`GO:0005634^cellular_component^nucleus`GO:0048471^cellular_component^perinuclear region of cytoplasm`GO:001…	.
TR2498|c0_g1	TR2498|c0_g1_i1	RCOR2_DANRE^RCOR2_DANRE^Q:1-336,H:87-198^89.29%ID^E:2e-68^RecName: Full=REST corepressor 2;^Eukaryota; Metazoa; Chordata; Craniata; Vertebrata; Euteleostomi; Actinopterygii; Neopterygii; Teleostei; Ostariophysi; Cypriniformes; Cyprinidae; Danio	V9KY09_CALMI^V9KY09_CALMI^Q:1-336,H:122-233^98.21%ID^E:1e-73^SubName: Full=REST corepressor 2-like protein {ECO:0000313|EMBL:AFP03687.1};^Eukaryota; Metazoa; Chordata; Craniata; Vertebrata; Chondrichthyes; Holocephali; Chimaeriformes; Callorhinchidae; Callorhinchus	TR2498|c0_g1_i1|m.1026	1-342[+]	RCOR2_DANRE^RCOR2_DANRE^Q:1-112,H:87-198^89.29%ID^E:2e-68^RecName: Full=REST corepressor 2;^Eukaryota; Metazoa; Chordata; Craniata; Vertebrata; Euteleostomi; Actinopterygii; Neopterygii; Teleostei; Ostariophysi; Cypriniformes; Cyprinidae; Danio	V9KY09_CALMI^V9KY09_CALMI^Q:1-112,H:122-233^98.21%ID^E:1e-73^SubName: Full=REST corepressor 2-like protein {ECO:0000313|EMBL:AFP03687.1};^Eukaryota; Metazoa; Chordata; Craniata; Vertebrata; Chondrichthyes; Holocephali; Chimaeriformes; Callorhinchidae; Callorhinchus	.	.	.	.	GO:0005634^cellular_component^nucleus`GO:0003682^molecular_function^chromatin binding`GO:0003677^molecular_function^DNA binding`GO:0006355^biological_process^regulation of transcription, DNA-templated`GO:0006351^biological_process^transcription, DNA-templated	.
TR2498|c0_g2	TR2498|c0_g2_i1	RCOR2_RAT^RCOR2_RAT^Q:1-303,H:93-193^94.06%ID^E:4e-65^RecName: Full=REST corepressor 2;^Eukaryota; Metazoa; Chordata; Craniata; Vertebrata; Euteleostomi; Mammalia; Eutheria; Euarchontoglires; Glires; Rodentia; Sciurognathi; Muroidea; Muridae; Murinae; Rattus	V9KY09_CALMI^V9KY09_CALMI^Q:1-312,H:122-225^97.12%ID^E:2e-66^SubName: Full=REST corepressor 2-like protein {ECO:0000313|EMBL:AFP03687.1};^Eukaryota; Metazoa; Chordata; Craniata; Vertebrata; Chondrichthyes; Holocephali; Chimaeriformes; Callorhinchidae; Callorhinchus	TR2498|c0_g2_i1|m.1028	1-312[+]	RCOR2_RAT^RCOR2_RAT^Q:1-101,H:93-193^94.06%ID^E:4e-65^RecName: Full=REST corepressor 2;^Eukaryota; Metazoa; Chordata; Craniata; Vertebrata; Euteleostomi; Mammalia; Eutheria; Euarchontoglires; Glires; Rodentia; Sciurognathi; Muroidea; Muridae; Murinae; Rattus	V9KY09_CALMI^V9KY09_CALMI^Q:1-104,H:122-225^97.12%ID^E:1e-66^SubName: Full=REST corepressor 2-like protein {ECO:0000313|EMBL:AFP03687.1};^Eukaryota; Metazoa; Chordata; Craniata; Vertebrata; Chondrichthyes; Holocephali; Chimaeriformes; Callorhinchidae; Callorhinchus	.	.	.	.	GO:0000785^cellular_component^chromatin`GO:0005634^cellular_component^nucleus`GO:0005667^cellular_component^transcription factor complex`GO:0003682^molecular_function^chromatin binding`GO:0003677^molecular_function^DNA binding`GO:0003700^molecular_function^sequence-specific DNA binding transcription factor activity`GO:0003714^molecular_function^transcription corepressor activity`GO:0045892^biolog…	.
TR2513|c0_g2	TR2513|c0_g2_i1	NFAC1_MOUSE^NFAC1_MOUSE^Q:3-377,H:202-337^43.45%ID^E:3e-12^RecName: Full=Nuclear factor of activated T-cells, cytoplasmic 1;^Eukaryota; Metazoa; Chordata; Craniata; Vertebrata; Euteleostomi; Mammalia; Eutheria; Euarchontoglires; Glires; Rodentia; Sciurognathi; Muroidea; Muridae; Murinae; Mus; Mus	V9K8E3_CALMI^V9K8E3_CALMI^Q:3-377,H:191-334^52.03%ID^E:6e-16^SubName: Full=NFAT transcription complex cytosolic component {ECO:0000313|EMBL:AFO94345.1};^Eukaryota; Metazoa; Chordata; Craniata; Vertebrata; Chondrichthyes; Holocephali; Chimaeriformes; Callorhinchidae; Callorhinchus	TR2513|c0_g2_i1|m.1042	3-377[+]	NFAC1_MOUSE^NFAC1_MOUSE^Q:1-125,H:202-337^44.14%ID^E:1e-15^RecName: Full=Nuclear factor of activated T-cells, cytoplasmic 1;^Eukaryota; Metazoa; Chordata; Craniata; Vertebrata; Euteleostomi; Mammalia; Eutheria; Euarchontoglires; Glires; Rodentia; Sciurognathi; Muroidea; Muridae; Murinae; Mus; Mus	V9K8E3_CALMI^V9K8E3_CALMI^Q:1-125,H:191-334^52.03%ID^E:1e-23^SubName: Full=NFAT transcription complex cytosolic component {ECO:0000313|EMBL:AFO94345.1};^Eukaryota; Metazoa; Chordata; Craniata; Vertebrata; Chondrichthyes; Holocephali; Chimaeriformes; Callorhinchidae; Callorhinchus	.	.	.	NOG87292^Membrane magnesium transporter 1	GO:0005737^cellular_component^cytoplasm`GO:0005634^cellular_component^nucleus`GO:0005667^cellular_component^transcription factor complex`GO:0003677^molecular_function^DNA binding`GO:0048273^molecular_function^mitogen-activated protein kinase p38 binding`GO:0000978^molecular_function^RNA polymerase II core promoter proximal region sequence-specific DNA binding`GO:0001077^molecular_function^RNA pol…	.
TR2522|c0_g1	TR2522|c0_g1_i1	PDIP2_HUMAN^PDIP2_HUMAN^Q:128-1090,H:49-368^87.85%ID^E:0^RecName: Full=Polymerase delta-interacting protein 2;^Eukaryota; Metazoa; Chordata; Craniata; Vertebrata; Euteleostomi; Mammalia; Eutheria; Euarchontoglires; Primates; Haplorrhini; Catarrhini; Hominidae; Homo	V9KL69_CALMI^V9KL69_CALMI^Q:11-1084,H:1-373^85.07%ID^E:0^SubName: Full=Polymerase delta-interacting protein 2-like protein {ECO:0000313|EMBL:AFO99235.1};^Eukaryota; Metazoa; Chordata; Craniata; Vertebrata; Chondrichthyes; Holocephali; Chimaeriformes; Callorhinchidae; Callorhinchus	TR2522|c0_g1_i1|m.1044	2-1090[+]	PDIP2_HUMAN^PDIP2_HUMAN^Q:4-363,H:1-368^79.03%ID^E:0^RecName: Full=Polymerase delta-interacting protein 2;^Eukaryota; Metazoa; Chordata; Craniata; Vertebrata; Euteleostomi; Mammalia; Eutheria; Euarchontoglires; Primates; Haplorrhini; Catarrhini; Hominidae; Homo	V9KL69_CALMI^V9KL69_CALMI^Q:4-361,H:1-373^85.87%ID^E:0^SubName: Full=Polymerase delta-interacting protein 2-like protein {ECO:0000313|EMBL:AFO99235.1};^Eukaryota; Metazoa; Chordata; Craniata; Vertebrata; Chondrichthyes; Holocephali; Chimaeriformes; Callorhinchidae; Callorhinchus	PF04379.9^DUF525^Protein of unknown function (DUF525)^249-333^E:1.5e-25	.	.	.	GO:0042645^cellular_component^mitochondrial nucleoid`GO:0005739^cellular_component^mitochondrion`GO:0005634^cellular_component^nucleus`GO:0003677^molecular_function^DNA binding`GO:0070584^biological_process^mitochondrion morphogenesis	.
TR2527|c0_g1	TR2527|c0_g1_i1	CTR1_HUMAN^CTR1_HUMAN^Q:24-704,H:1-227^69.16%ID^E:2e-97^RecName: Full=High affinity cationic amino acid transporter 1;^Eukaryota; Metazoa; Chordata; Craniata; Vertebrata; Euteleostomi; Mammalia; Eutheria; Euarchontoglires; Primates; Haplorrhini; Catarrhini; Hominidae; Homo	V9LB66_CALMI^V9LB66_CALMI^Q:69-749,H:1-232^83.69%ID^E:7e-121^SubName: Full=Cationic amino acid transporter 3 {ECO:0000313|EMBL:AFP09053.1};^Eukaryota; Metazoa; Chordata; Craniata; Vertebrata; Chondrichthyes; Holocephali; Chimaeriformes; Callorhinchidae; Callorhinchus	TR2527|c0_g1_i1|m.1049	24-749[+]	CTR1_HUMAN^CTR1_HUMAN^Q:1-242,H:1-245^66.26%ID^E:2e-101^RecName: Full=High affinity cationic amino acid transporter 1;^Eukaryota; Metazoa; Chordata; Craniata; Vertebrata; Euteleostomi; Mammalia; Eutheria; Euarchontoglires; Primates; Haplorrhini; Catarrhini; Hominidae; Homo	V9LB66_CALMI^V9LB66_CALMI^Q:16-242,H:1-232^83.69%ID^E:1e-126^SubName: Full=Cationic amino acid transporter 3 {ECO:0000313|EMBL:AFP09053.1};^Eukaryota; Metazoa; Chordata; Craniata; Vertebrata; Chondrichthyes; Holocephali; Chimaeriformes; Callorhinchidae; Callorhinchus	PF13520.1^AA_permease_2^Amino acid permease^32-219^E:7.1e-22`PF00324.16^AA_permease^Amino acid permease^38-210^E:4.7e-12	.	ExpAA=110.21^PredHel=5^Topology=i31-53o63-85i97-119o166-183i188-210o	COG0531^amino acid	GO:0005887^cellular_component^integral component of plasma membrane`GO:0016020^cellular_component^membrane`GO:0005886^cellular_component^plasma membrane`GO:0015181^molecular_function^arginine transmembrane transporter activity`GO:0006865^biological_process^amino acid transport`GO:0006811^biological_process^ion transport`GO:0055085^biological_process^transmembrane transport`GO:0006810^biological_p…	GO:0015171^molecular_function^amino acid transmembrane transporter activity`GO:0003333^biological_process^amino acid transmembrane transport`GO:0016020^cellular_component^membrane`GO:0006810^biological_process^transport`GO:0055085^biological_process^transmembrane transport
TR2531|c0_g1	TR2531|c0_g1_i1	ATPD_MOUSE^ATPD_MOUSE^Q:214-600,H:40-168^74.42%ID^E:2e-43^RecName: Full=ATP synthase subunit delta, mitochondrial;^Eukaryota; Metazoa; Chordata; Craniata; Vertebrata; Euteleostomi; Mammalia; Eutheria; Euarchontoglires; Glires; Rodentia; Sciurognathi; Muroidea; Muridae; Murinae; Mus; Mus	V9LBS7_CALMI^V9LBS7_CALMI^Q:214-600,H:41-169^84.5%ID^E:8e-51^SubName: Full=ATP synthase subunit delta, mitochondrial-like protein {ECO:0000313|EMBL:AFP09670.1};^Eukaryota; Metazoa; Chordata; Craniata; Vertebrata; Chondrichthyes; Holocephali; Chimaeriformes; Callorhinchidae; Callorhinchus	TR2531|c0_g1_i1|m.1053	94-603[+]	ATPD_MOUSE^ATPD_MOUSE^Q:38-169,H:37-168^74.24%ID^E:1e-64^RecName: Full=ATP synthase subunit delta, mitochondrial;^Eukaryota; Metazoa; Chordata; Craniata; Vertebrata; Euteleostomi; Mammalia; Eutheria; Euarchontoglires; Glires; Rodentia; Sciurognathi; Muroidea; Muridae; Murinae; Mus; Mus	W5LW88_LEPOC^W5LW88_LEPOC^Q:1-169,H:1-161^72.19%ID^E:3e-71^SubName: Full=Uncharacterized protein {ECO:0000313|Ensembl:ENSLOCP00000000395};^Eukaryota; Metazoa; Chordata; Craniata; Vertebrata; Euteleostomi; Actinopterygii; Neopterygii; Holostei; Semionotiformes; Lepisosteidae; Lepisosteus	PF02823.11^ATP-synt_DE_N^ATP synthase, Delta/Epsilon chain, beta-sandwich domain^39-120^E:3.4e-20`PF05594.9^Fil_haemagg^Haemagluttinin repeat^100-156^E:1.9	.	.	COG0355^Produces ATP from ADP in the presence of a proton gradient across the membrane (By similarity)	GO:0005743^cellular_component^mitochondrial inner membrane`GO:0005753^cellular_component^mitochondrial proton-transporting ATP synthase complex`GO:0005739^cellular_component^mitochondrion`GO:0045261^cellular_component^proton-transporting ATP synthase complex, catalytic core F(1)`GO:0046933^molecular_function^proton-transporting ATP synthase activity, rotational mechanism`GO:0046961^molecular_func…	GO:0046933^molecular_function^proton-transporting ATP synthase activity, rotational mechanism`GO:0046961^molecular_function^proton-transporting ATPase activity, rotational mechanism`GO:0015986^biological_process^ATP synthesis coupled proton transport`GO:0045261^cellular_component^proton-transporting ATP synthase complex, catalytic core F(1)
TR2534|c0_g1	TR2534|c0_g1_i1	AASDB_XENLA^AASDB_XENLA^Q:334-11,H:195-305^66.96%ID^E:1e-22^RecName: Full=Alanyl-tRNA editing protein Aarsd1-B;^Eukaryota; Metazoa; Chordata; Craniata; Vertebrata; Euteleostomi; Amphibia; Batrachia; Anura; Pipoidea; Pipidae; Xenopodinae; Xenopus; Xenopus	W5N331_LEPOC^W5N331_LEPOC^Q:334-2,H:195-308^68.7%ID^E:9e-23^SubName: Full=Uncharacterized protein {ECO:0000313|Ensembl:ENSLOCP00000015040};^Eukaryota; Metazoa; Chordata; Craniata; Vertebrata; Euteleostomi; Actinopterygii; Neopterygii; Holostei; Semionotiformes; Lepisosteidae; Lepisosteus	.	.	.	.	.	.	.	.	GO:0005737^cellular_component^cytoplasm`GO:0004813^molecular_function^alanine-tRNA ligase activity`GO:0005524^molecular_function^ATP binding`GO:0046872^molecular_function^metal ion binding`GO:0003676^molecular_function^nucleic acid binding`GO:0006419^biological_process^alanyl-tRNA aminoacylation	.
TR2563|c1_g1	TR2563|c1_g1_i1	ABHD3_HUMAN^ABHD3_HUMAN^Q:3-122,H:158-198^63.41%ID^E:1e-06^RecName: Full=Abhydrolase domain-containing protein 3;^Eukaryota; Metazoa; Chordata; Craniata; Vertebrata; Euteleostomi; Mammalia; Eutheria; Euarchontoglires; Primates; Haplorrhini; Catarrhini; Hominidae; Homo	H3API5_LATCH^H3API5_LATCH^Q:3-122,H:158-198^65.85%ID^E:1e-07^SubName: Full=Uncharacterized protein {ECO:0000313|Ensembl:ENSLACP00000011556};^Eukaryota; Metazoa; Chordata; Craniata; Vertebrata; Euteleostomi; Coelacanthiformes; Coelacanthidae; Latimeria	TR2563|c1_g1_i1|m.1060	329-571[+]	.	.	.	.	.	.	.	.
TR2564|c0_g1	TR2564|c0_g1_i1	CHMP5_PONAB^CHMP5_PONAB^Q:106-765,H:1-219^88.18%ID^E:2e-118^RecName: Full=Charged multivesicular body protein 5;^Eukaryota; Metazoa; Chordata; Craniata; Vertebrata; Euteleostomi; Mammalia; Eutheria; Euarchontoglires; Primates; Haplorrhini; Catarrhini; Hominidae; Pongo	E1BSI4_CHICK^E1BSI4_CHICK^Q:106-765,H:1-219^88.18%ID^E:2e-115^SubName: Full=Uncharacterized protein {ECO:0000313|Ensembl:ENSGALP00000021459};^Eukaryota; Metazoa; Chordata; Craniata; Vertebrata; Euteleostomi; Testudines + Archosauria group; Archosauria; Dinosauria; Saurischia; Theropoda; Coelurosauria; Aves; Neognathae; Galloanserae; Galliformes; Phasianidae; Phasianinae; Gallus	TR2564|c0_g1_i1|m.1062	1-768[+]	CHMP5_PONAB^CHMP5_PONAB^Q:36-255,H:1-219^88.18%ID^E:1e-139^RecName: Full=Charged multivesicular body protein 5;^Eukaryota; Metazoa; Chordata; Craniata; Vertebrata; Euteleostomi; Mammalia; Eutheria; Euarchontoglires; Primates; Haplorrhini; Catarrhini; Hominidae; Pongo	E1BSI4_CHICK^E1BSI4_CHICK^Q:36-255,H:1-219^88.18%ID^E:7e-137^SubName: Full=Uncharacterized protein {ECO:0000313|Ensembl:ENSGALP00000021459};^Eukaryota; Metazoa; Chordata; Craniata; Vertebrata; Euteleostomi; Testudines + Archosauria group; Archosauria; Dinosauria; Saurischia; Theropoda; Coelurosauria; Aves; Neognathae; Galloanserae; Galliformes; Phasianidae; Phasianinae; Gallus	PF03357.16^Snf7^Snf7^48-230^E:3.7e-53	.	.	.	GO:0005829^cellular_component^cytosol`GO:0010008^cellular_component^endosome membrane`GO:0070062^cellular_component^extracellular vesicular exosome`GO:0005634^cellular_component^nucleus`GO:0008333^biological_process^endosome to lysosome transport`GO:0007040^biological_process^lysosome organization`GO:0015031^biological_process^protein transport`GO:0001919^biological_process^regulation of receptor…	GO:0007034^biological_process^vacuolar transport
TR2564|c0_g2	TR2564|c0_g2_i1	CHMP5_PONAB^CHMP5_PONAB^Q:106-765,H:1-219^88.18%ID^E:2e-118^RecName: Full=Charged multivesicular body protein 5;^Eukaryota; Metazoa; Chordata; Craniata; Vertebrata; Euteleostomi; Mammalia; Eutheria; Euarchontoglires; Primates; Haplorrhini; Catarrhini; Hominidae; Pongo	E1BSI4_CHICK^E1BSI4_CHICK^Q:106-765,H:1-219^88.18%ID^E:2e-115^SubName: Full=Uncharacterized protein {ECO:0000313|Ensembl:ENSGALP00000021459};^Eukaryota; Metazoa; Chordata; Craniata; Vertebrata; Euteleostomi; Testudines + Archosauria group; Archosauria; Dinosauria; Saurischia; Theropoda; Coelurosauria; Aves; Neognathae; Galloanserae; Galliformes; Phasianidae; Phasianinae; Gallus	TR2564|c0_g2_i1|m.1063	1-768[+]	CHMP5_PONAB^CHMP5_PONAB^Q:36-255,H:1-219^88.18%ID^E:1e-139^RecName: Full=Charged multivesicular body protein 5;^Eukaryota; Metazoa; Chordata; Craniata; Vertebrata; Euteleostomi; Mammalia; Eutheria; Euarchontoglires; Primates; Haplorrhini; Catarrhini; Hominidae; Pongo	E1BSI4_CHICK^E1BSI4_CHICK^Q:36-255,H:1-219^88.18%ID^E:7e-137^SubName: Full=Uncharacterized protein {ECO:0000313|Ensembl:ENSGALP00000021459};^Eukaryota; Metazoa; Chordata; Craniata; Vertebrata; Euteleostomi; Testudines + Archosauria group; Archosauria; Dinosauria; Saurischia; Theropoda; Coelurosauria; Aves; Neognathae; Galloanserae; Galliformes; Phasianidae; Phasianinae; Gallus	PF03357.16^Snf7^Snf7^48-230^E:3.7e-53	.	.	.	GO:0005829^cellular_component^cytosol`GO:0010008^cellular_component^endosome membrane`GO:0070062^cellular_component^extracellular vesicular exosome`GO:0005634^cellular_component^nucleus`GO:0008333^biological_process^endosome to lysosome transport`GO:0007040^biological_process^lysosome organization`GO:0015031^biological_process^protein transport`GO:0001919^biological_process^regulation of receptor…	GO:0007034^biological_process^vacuolar transport
TR2569|c0_g1	TR2569|c0_g1_i1	.	H2MY70_ORYLA^H2MY70_ORYLA^Q:135-314,H:24-86^50.79%ID^E:6e-09^SubName: Full=Uncharacterized protein {ECO:0000313|Ensembl:ENSORLP00000023931};^Eukaryota; Metazoa; Chordata; Craniata; Vertebrata; Euteleostomi; Actinopterygii; Neopterygii; Teleostei; Neoteleostei; Acanthomorphata; Ovalentaria; Atherinomorphae; Beloniformes; Adrianichthyidae; Oryziinae; Oryzias	.	.	.	.	.	.	.	.	.	.
TR2580|c0_g1	TR2580|c0_g1_i1	SRSF1_CHICK^SRSF1_CHICK^Q:275-487,H:127-197^85.92%ID^E:3e-35^RecName: Full=Serine/arginine-rich splicing factor 1;^Eukaryota; Metazoa; Chordata; Craniata; Vertebrata; Euteleostomi; Testudines + Archosauria group; Archosauria; Dinosauria; Saurischia; Theropoda; Coelurosauria; Aves; Neognathae; Galloanserae; Galliformes; Phasianidae; Phasianinae; Gallus`SRSF1_CHICK^SRSF1_CHICK^Q:130-276,H:17-65^81.…	V9L7L1_CALMI^V9L7L1_CALMI^Q:275-487,H:137-207^95.77%ID^E:1e-38^SubName: Full=Splicing factor, arginine/serine-rich 9 {ECO:0000313|EMBL:AFP08111.1};^Eukaryota; Metazoa; Chordata; Craniata; Vertebrata; Chondrichthyes; Holocephali; Chimaeriformes; Callorhinchidae; Callorhinchus`V9L7L1_CALMI^V9L7L1_CALMI^Q:133-276,H:36-83^95.83%ID^E:5e-21^SubName: Full=Splicing factor, arginine/serine-rich 9 {ECO:000…	.	.	.	.	.	.	.	.	GO:0005634^cellular_component^nucleus`GO:0003729^molecular_function^mRNA binding`GO:0000166^molecular_function^nucleotide binding`GO:0006397^biological_process^mRNA processing`GO:0048024^biological_process^regulation of mRNA splicing, via spliceosome`GO:0043488^biological_process^regulation of mRNA stability`GO:0006355^biological_process^regulation of transcription, DNA-templated`GO:0006417^biolo…	.
TR2580|c0_g2	TR2580|c0_g2_i1	SRSF1_CHICK^SRSF1_CHICK^Q:130-651,H:17-197^75.69%ID^E:5e-79^RecName: Full=Serine/arginine-rich splicing factor 1;^Eukaryota; Metazoa; Chordata; Craniata; Vertebrata; Euteleostomi; Testudines + Archosauria group; Archosauria; Dinosauria; Saurischia; Theropoda; Coelurosauria; Aves; Neognathae; Galloanserae; Galliformes; Phasianidae; Phasianinae; Gallus	V9L7L1_CALMI^V9L7L1_CALMI^Q:133-651,H:36-207^89.6%ID^E:5e-91^SubName: Full=Splicing factor, arginine/serine-rich 9 {ECO:0000313|EMBL:AFP08111.1};^Eukaryota; Metazoa; Chordata; Craniata; Vertebrata; Chondrichthyes; Holocephali; Chimaeriformes; Callorhinchidae; Callorhinchus	TR2580|c0_g2_i1|m.1072	1-762[+]	SRSF1_CHICK^SRSF1_CHICK^Q:29-229,H:1-209^76.08%ID^E:1e-93^RecName: Full=Serine/arginine-rich splicing factor 1;^Eukaryota; Metazoa; Chordata; Craniata; Vertebrata; Euteleostomi; Testudines + Archosauria group; Archosauria; Dinosauria; Saurischia; Theropoda; Coelurosauria; Aves; Neognathae; Galloanserae; Galliformes; Phasianidae; Phasianinae; Gallus	V9L7L1_CALMI^V9L7L1_CALMI^Q:45-253,H:36-243^91.39%ID^E:9e-106^SubName: Full=Splicing factor, arginine/serine-rich 9 {ECO:0000313|EMBL:AFP08111.1};^Eukaryota; Metazoa; Chordata; Craniata; Vertebrata; Chondrichthyes; Holocephali; Chimaeriformes; Callorhinchidae; Callorhinchus	PF00076.17^RRM_1^RNA recognition motif. (a.k.a. RRM, RBD, or RNP domain)^45-107^E:2.8e-17`PF14259.1^RRM_6^RNA recognition motif (a.k.a. RRM, RBD, or RNP domain)^45-98^E:8.9e-11`PF13893.1^RRM_5^RNA recognition motif. (a.k.a. RRM, RBD, or RNP domain)^62-115^E:3.5e-07`PF00076.17^RRM_1^RNA recognition motif. (a.k.a. RRM, RBD, or RNP domain)^143-204^E:1.3e-10`PF14259.1^RRM_6^RNA recognition motif (a.k…	.	.	.	GO:0005634^cellular_component^nucleus`GO:0003729^molecular_function^mRNA binding`GO:0000166^molecular_function^nucleotide binding`GO:0006397^biological_process^mRNA processing`GO:0048024^biological_process^regulation of mRNA splicing, via spliceosome`GO:0043488^biological_process^regulation of mRNA stability`GO:0006355^biological_process^regulation of transcription, DNA-templated`GO:0006417^biolo…	GO:0003676^molecular_function^nucleic acid binding
TR2596|c0_g1	TR2596|c0_g1_i1	RHBG_ORYLA^RHBG_ORYLA^Q:413-3,H:300-438^55.4%ID^E:1e-33^RecName: Full=Ammonium transporter Rh type B;^Eukaryota; Metazoa; Chordata; Craniata; Vertebrata; Euteleostomi; Actinopterygii; Neopterygii; Teleostei; Neoteleostei; Acanthomorphata; Ovalentaria; Atherinomorphae; Beloniformes; Adrianichthyidae; Oryziinae; Oryzias	A0A060PVU3_CALMI^A0A060PVU3_CALMI^Q:413-3,H:204-340^83.94%ID^E:6e-51^SubName: Full=Uncharacterized protein {ECO:0000313|EMBL:BAO96242.1};^Eukaryota; Metazoa; Chordata; Craniata; Vertebrata; Chondrichthyes; Holocephali; Chimaeriformes; Callorhinchidae; Callorhinchus	.	.	.	.	.	.	.	COG0004^ammonium Transporter	GO:0016323^cellular_component^basolateral plasma membrane`GO:0030659^cellular_component^cytoplasmic vesicle membrane`GO:0016021^cellular_component^integral component of membrane`GO:0008519^molecular_function^ammonium transmembrane transporter activity	.
TR2608|c0_g2	TR2608|c0_g2_i1	MIC1_HUMAN^MIC1_HUMAN^Q:426-1,H:41-182^81.69%ID^E:1e-77^RecName: Full=Uncharacterized protein C18orf8;^Eukaryota; Metazoa; Chordata; Craniata; Vertebrata; Euteleostomi; Mammalia; Eutheria; Euarchontoglires; Primates; Haplorrhini; Catarrhini; Hominidae; Homo	V9KK72_CALMI^V9KK72_CALMI^Q:426-1,H:40-181^88.73%ID^E:1e-85^SubName: Full=Uncharacterized protein {ECO:0000313|EMBL:AFO98877.1};^Eukaryota; Metazoa; Chordata; Craniata; Vertebrata; Chondrichthyes; Holocephali; Chimaeriformes; Callorhinchidae; Callorhinchus	.	.	.	.	.	.	.	.	GO:0005765^cellular_component^lysosomal membrane	.
[truncated: 47,699 more rows]
