# Supplementary material for: Multi-tissue RNA-seq and transcriptome characterisation of the spiny dogfish shark (Squalus acanthias) provides a molecular tool for biological research and reveals new genes involved in osmoregulation
Source: PLoS One. 2017 Aug 23;12(8):e0182756. doi: 10.1371/journal.pone.0182756 (PMC5568229; doi:10.1371/journal.pone.0182756)
Supplement: S4 Table — (ZIP) [file pone.0182756.s005.zip › S4_Table.xlsx]

## Sheet: Ovary Trinotate report
#gene_id	transcript_id	sprot_Top_BLASTX_hit	TrEMBL_Top_BLASTX_hit	prot_id	prot_coords	sprot_Top_BLASTP_hit	TrEMBL_Top_BLASTP_hit	Pfam	SignalP	TmHMM	eggnog	gene_ontology_blast	gene_ontology_pfam
TR25|c0_g1	TR25|c0_g1_i1	ITA7_HUMAN^ITA7_HUMAN^Q:4-693,H:304-533^61.74%ID^E:3e-99^RecName: Full=Integrin alpha-7;^Eukaryota; Metazoa; Chordata; Craniata; Vertebrata; Euteleostomi; Mammalia; Eutheria; Euarchontoglires; Primates; Haplorrhini; Catarrhini; Hominidae; Homo	V9KB59_CALMI^V9KB59_CALMI^Q:1-693,H:247-476^82.68%ID^E:7e-130^SubName: Full=Integrin alpha-7-like protein {ECO:0000313|EMBL:AFO94894.1};^Eukaryota; Metazoa; Chordata; Craniata; Vertebrata; Chondrichthyes; Holocephali; Chimaeriformes; Callorhinchidae; Callorhinchus	TR25|c0_g1_i1|m.4	1-696[+]	ITA7_HUMAN^ITA7_HUMAN^Q:2-231,H:304-533^61.74%ID^E:2e-99^RecName: Full=Integrin alpha-7;^Eukaryota; Metazoa; Chordata; Craniata; Vertebrata; Euteleostomi; Mammalia; Eutheria; Euarchontoglires; Primates; Haplorrhini; Catarrhini; Hominidae; Homo	V9KB59_CALMI^V9KB59_CALMI^Q:1-231,H:247-476^82.68%ID^E:6e-130^SubName: Full=Integrin alpha-7-like protein {ECO:0000313|EMBL:AFO94894.1};^Eukaryota; Metazoa; Chordata; Craniata; Vertebrata; Chondrichthyes; Holocephali; Chimaeriformes; Callorhinchidae; Callorhinchus	PF01839.18^FG-GAP^FG-GAP repeat^62-100^E:1.2e-07`PF13517.1^VCBS^Repeat domain in Vibrio, Colwellia, Bradyrhizobium and Shewanella^70-143^E:1.1e-08`PF01839.18^FG-GAP^FG-GAP repeat^128-156^E:6.7e-05	.	.	NOG26407^Response regulator receiver sensor signal transduction histidine kinase	GO:0009986^cellular_component^cell surface`GO:0005737^cellular_component^cytoplasm`GO:0034677^cellular_component^integrin alpha7-beta1 complex`GO:0005927^cellular_component^muscle tendon junction`GO:0031594^cellular_component^neuromuscular junction`GO:0005886^cellular_component^plasma membrane`GO:0042383^cellular_component^sarcolemma`GO:0046872^molecular_function^metal ion binding`GO:0048514^biol…	.
TR32|c0_g1	TR32|c0_g1_i1	FGGY_XENLA^FGGY_XENLA^Q:3-515,H:308-478^75.44%ID^E:3e-90^RecName: Full=FGGY carbohydrate kinase domain-containing protein;^Eukaryota; Metazoa; Chordata; Craniata; Vertebrata; Euteleostomi; Amphibia; Batrachia; Anura; Pipoidea; Pipidae; Xenopodinae; Xenopus; Xenopus	V9L7C1_CALMI^V9L7C1_CALMI^Q:3-515,H:20-190^85.96%ID^E:2e-106^SubName: Full=FGGY carbohydrate kinase domain-containing protein-like protein {ECO:0000313|EMBL:AFP07243.1};^Eukaryota; Metazoa; Chordata; Craniata; Vertebrata; Chondrichthyes; Holocephali; Chimaeriformes; Callorhinchidae; Callorhinchus	TR32|c0_g1_i1|m.8	3-515[+]	FGGY_XENLA^FGGY_XENLA^Q:1-171,H:308-478^75.44%ID^E:3e-90^RecName: Full=FGGY carbohydrate kinase domain-containing protein;^Eukaryota; Metazoa; Chordata; Craniata; Vertebrata; Euteleostomi; Amphibia; Batrachia; Anura; Pipoidea; Pipidae; Xenopodinae; Xenopus; Xenopus	V9L7C1_CALMI^V9L7C1_CALMI^Q:1-171,H:20-190^85.96%ID^E:2e-106^SubName: Full=FGGY carbohydrate kinase domain-containing protein-like protein {ECO:0000313|EMBL:AFP07243.1};^Eukaryota; Metazoa; Chordata; Craniata; Vertebrata; Chondrichthyes; Holocephali; Chimaeriformes; Callorhinchidae; Callorhinchus	PF02782.11^FGGY_C^FGGY family of carbohydrate kinases, C-terminal domain^2-169^E:9.8e-34	.	.	.	GO:0016301^molecular_function^kinase activity`GO:0016773^molecular_function^phosphotransferase activity, alcohol group as acceptor`GO:0005975^biological_process^carbohydrate metabolic process	GO:0016773^molecular_function^phosphotransferase activity, alcohol group as acceptor`GO:0005975^biological_process^carbohydrate metabolic process
TR40|c0_g1	TR40|c0_g1_i1	CP1B1_RAT^CP1B1_RAT^Q:1-354,H:191-309^53.78%ID^E:8e-39^RecName: Full=Cytochrome P450 1B1;^Eukaryota; Metazoa; Chordata; Craniata; Vertebrata; Euteleostomi; Mammalia; Eutheria; Euarchontoglires; Glires; Rodentia; Sciurognathi; Muroidea; Muridae; Murinae; Rattus	H3BBB2_LATCH^H3BBB2_LATCH^Q:1-357,H:192-310^73.95%ID^E:7e-57^SubName: Full=Uncharacterized protein {ECO:0000313|Ensembl:ENSLACP00000019183};^Eukaryota; Metazoa; Chordata; Craniata; Vertebrata; Euteleostomi; Coelacanthiformes; Coelacanthidae; Latimeria	TR40|c0_g1_i1|m.12	1-357[+]	CP1B1_RAT^CP1B1_RAT^Q:1-118,H:191-309^53.78%ID^E:7e-39^RecName: Full=Cytochrome P450 1B1;^Eukaryota; Metazoa; Chordata; Craniata; Vertebrata; Euteleostomi; Mammalia; Eutheria; Euarchontoglires; Glires; Rodentia; Sciurognathi; Muroidea; Muridae; Murinae; Rattus	H3BBB2_LATCH^H3BBB2_LATCH^Q:1-119,H:192-310^73.95%ID^E:6e-57^SubName: Full=Uncharacterized protein {ECO:0000313|Ensembl:ENSLACP00000019183};^Eukaryota; Metazoa; Chordata; Craniata; Vertebrata; Euteleostomi; Coelacanthiformes; Coelacanthidae; Latimeria	PF00067.17^p450^Cytochrome P450^2-113^E:4.6e-10	.	.	.	GO:0005789^cellular_component^endoplasmic reticulum membrane`GO:0043231^cellular_component^intracellular membrane-bounded organelle`GO:0005739^cellular_component^mitochondrion`GO:0005634^cellular_component^nucleus`GO:0070330^molecular_function^aromatase activity`GO:0020037^molecular_function^heme binding`GO:0005506^molecular_function^iron ion binding`GO:0004497^molecular_function^monooxygenase ac…	GO:0005506^molecular_function^iron ion binding`GO:0016705^molecular_function^oxidoreductase activity, acting on paired donors, with incorporation or reduction of molecular oxygen`GO:0020037^molecular_function^heme binding`GO:0055114^biological_process^oxidation-reduction process
TR69|c0_g1	TR69|c0_g1_i1	.	.	TR69|c0_g1_i1|m.24	2-226[+]	.	.	.	sigP:1^20^0.523^YES	.	.	.	.
TR95|c0_g1	TR95|c0_g1_i1	C1QT1_RAT^C1QT1_RAT^Q:25-522,H:90-255^70.48%ID^E:4e-80^RecName: Full=Complement C1q tumor necrosis factor-related protein 1;^Eukaryota; Metazoa; Chordata; Craniata; Vertebrata; Euteleostomi; Mammalia; Eutheria; Euarchontoglires; Glires; Rodentia; Sciurognathi; Muroidea; Muridae; Murinae; Rattus	H2ZW37_LATCH^H2ZW37_LATCH^Q:4-522,H:76-248^78.03%ID^E:4e-96^SubName: Full=Uncharacterized protein {ECO:0000313|Ensembl:ENSLACP00000001608};^Eukaryota; Metazoa; Chordata; Craniata; Vertebrata; Euteleostomi; Coelacanthiformes; Coelacanthidae; Latimeria	TR95|c0_g1_i1|m.30	1-522[+]	C1QT1_RAT^C1QT1_RAT^Q:9-174,H:90-255^70.48%ID^E:4e-80^RecName: Full=Complement C1q tumor necrosis factor-related protein 1;^Eukaryota; Metazoa; Chordata; Craniata; Vertebrata; Euteleostomi; Mammalia; Eutheria; Euarchontoglires; Glires; Rodentia; Sciurognathi; Muroidea; Muridae; Murinae; Rattus	H2ZW37_LATCH^H2ZW37_LATCH^Q:2-174,H:76-248^78.03%ID^E:4e-96^SubName: Full=Uncharacterized protein {ECO:0000313|Ensembl:ENSLACP00000001608};^Eukaryota; Metazoa; Chordata; Craniata; Vertebrata; Euteleostomi; Coelacanthiformes; Coelacanthidae; Latimeria	PF01391.13^Collagen^Collagen triple helix repeat (20 copies)^18-58^E:7e-08`PF00386.16^C1q^C1q domain^66-172^E:4.3e-30	.	.	.	GO:0005581^cellular_component^collagen trimer`GO:0005615^cellular_component^extracellular space`GO:0005887^cellular_component^integral component of plasma membrane`GO:0090331^biological_process^negative regulation of platelet aggregation`GO:2000860^biological_process^positive regulation of aldosterone secretion`GO:0007204^biological_process^positive regulation of cytosolic calcium ion concentrati…	.
TR96|c0_g1	TR96|c0_g1_i1	ASH1L_HUMAN^ASH1L_HUMAN^Q:39-515,H:1448-1608^56.52%ID^E:2e-38^RecName: Full=Histone-lysine N-methyltransferase ASH1L;^Eukaryota; Metazoa; Chordata; Craniata; Vertebrata; Euteleostomi; Mammalia; Eutheria; Euarchontoglires; Primates; Haplorrhini; Catarrhini; Hominidae; Homo	H9L0M3_CHICK^H9L0M3_CHICK^Q:39-515,H:1452-1616^60%ID^E:2e-42^SubName: Full=Uncharacterized protein {ECO:0000313|Ensembl:ENSGALP00000023545};^Eukaryota; Metazoa; Chordata; Craniata; Vertebrata; Euteleostomi; Testudines + Archosauria group; Archosauria; Dinosauria; Saurischia; Theropoda; Coelurosauria; Aves; Neognathae; Galloanserae; Galliformes; Phasianidae; Phasianinae; Gallus	TR96|c0_g1_i1|m.31	3-515[+]	ASH1L_HUMAN^ASH1L_HUMAN^Q:13-171,H:1448-1608^56.52%ID^E:1e-40^RecName: Full=Histone-lysine N-methyltransferase ASH1L;^Eukaryota; Metazoa; Chordata; Craniata; Vertebrata; Euteleostomi; Mammalia; Eutheria; Euarchontoglires; Primates; Haplorrhini; Catarrhini; Hominidae; Homo	A0A087V261_BALRE^A0A087V261_BALRE^Q:13-171,H:1455-1619^60%ID^E:2e-44^SubName: Full=Histone-lysine N-methyltransferase ASH1L {ECO:0000313|EMBL:KFO06703.1};^Eukaryota; Metazoa; Chordata; Craniata; Vertebrata; Euteleostomi; Testudines + Archosauria group; Archosauria; Dinosauria; Saurischia; Theropoda; Coelurosauria; Aves; Neognathae; Gruiformes; Gruidae; Balearica	.	.	.	COG2940^Histone-lysine N-methyltransferase	GO:0005694^cellular_component^chromosome`GO:0005737^cellular_component^cytoplasm`GO:0070062^cellular_component^extracellular vesicular exosome`GO:0005794^cellular_component^Golgi apparatus`GO:0005634^cellular_component^nucleus`GO:0005923^cellular_component^tight junction`GO:0003682^molecular_function^chromatin binding`GO:0003677^molecular_function^DNA binding`GO:0018024^molecular_function^histone…	.
TR142|c0_g2	TR142|c0_g2_i1	HES1_RAT^HES1_RAT^Q:192-401,H:1-70^95.71%ID^E:5e-24^RecName: Full=Transcription factor HES-1;^Eukaryota; Metazoa; Chordata; Craniata; Vertebrata; Euteleostomi; Mammalia; Eutheria; Euarchontoglires; Glires; Rodentia; Sciurognathi; Muroidea; Muridae; Murinae; Rattus	W5KYG4_ASTMX^W5KYG4_ASTMX^Q:174-401,H:1-76^89.47%ID^E:2e-24^SubName: Full=Uncharacterized protein {ECO:0000313|Ensembl:ENSAMXP00000012626};^Eukaryota; Metazoa; Chordata; Craniata; Vertebrata; Euteleostomi; Actinopterygii; Neopterygii; Teleostei; Ostariophysi; Characiformes; Characoidei; Characidae; Characidae incertae sedis; Astyanax clade; Astyanax	TR142|c0_g2_i1|m.44	192-401[+]	HES1_MOUSE^HES1_MOUSE^Q:1-70,H:1-70^95.71%ID^E:5e-38^RecName: Full=Transcription factor HES-1;^Eukaryota; Metazoa; Chordata; Craniata; Vertebrata; Euteleostomi; Mammalia; Eutheria; Euarchontoglires; Glires; Rodentia; Sciurognathi; Muroidea; Muridae; Murinae; Mus; Mus	G8F4A1_MACFA^G8F4A1_MACFA^Q:1-70,H:1-70^95.71%ID^E:3e-37^SubName: Full=Putative uncharacterized protein {ECO:0000313|EMBL:EHH62115.1};^Eukaryota; Metazoa; Chordata; Craniata; Vertebrata; Euteleostomi; Mammalia; Eutheria; Euarchontoglires; Primates; Haplorrhini; Catarrhini; Cercopithecidae; Cercopithecinae; Macaca	PF00010.21^HLH^Helix-loop-helix DNA-binding domain^35-64^E:3.8e-08	.	.	.	GO:0005737^cellular_component^cytoplasm`GO:0005622^cellular_component^intracellular`GO:0005654^cellular_component^nucleoplasm`GO:0005634^cellular_component^nucleus`GO:0051087^molecular_function^chaperone binding`GO:0003677^molecular_function^DNA binding`GO:0071820^molecular_function^N-box binding`GO:0042803^molecular_function^protein homodimerization activity`GO:0001078^molecular_function^RNA pol…	GO:0046983^molecular_function^protein dimerization activity
TR165|c0_g1	TR165|c0_g1_i1	.	V9KUZ2_CALMI^V9KUZ2_CALMI^Q:143-562,H:3-141^46.1%ID^E:4e-28^SubName: Full=BEN domain-containing protein 2-like protein {ECO:0000313|EMBL:AFP02805.1};^Eukaryota; Metazoa; Chordata; Craniata; Vertebrata; Chondrichthyes; Holocephali; Chimaeriformes; Callorhinchidae; Callorhinchus	TR165|c0_g1_i1|m.53	2-562[+]	.	V9KUZ2_CALMI^V9KUZ2_CALMI^Q:48-187,H:3-141^46.1%ID^E:4e-28^SubName: Full=BEN domain-containing protein 2-like protein {ECO:0000313|EMBL:AFP02805.1};^Eukaryota; Metazoa; Chordata; Craniata; Vertebrata; Chondrichthyes; Holocephali; Chimaeriformes; Callorhinchidae; Callorhinchus	.	.	.	.	.	.
TR168|c0_g1	TR168|c0_g1_i1	TLR13_MOUSE^TLR13_MOUSE^Q:165-1091,H:412-723^33.55%ID^E:5e-26^RecName: Full=Toll-like receptor 13;^Eukaryota; Metazoa; Chordata; Craniata; Vertebrata; Euteleostomi; Mammalia; Eutheria; Euarchontoglires; Glires; Rodentia; Sciurognathi; Muroidea; Muridae; Murinae; Mus; Mus`TLR13_MOUSE^TLR13_MOUSE^Q:321-1094,H:392-648^31.82%ID^E:6e-11^RecName: Full=Toll-like receptor 13;^Eukaryota; Metazoa; Chordata…	F6SDW8_XENTR^F6SDW8_XENTR^Q:12-1094,H:320-677^53.17%ID^E:5e-97^SubName: Full=Uncharacterized protein {ECO:0000313|Ensembl:ENSXETP00000059090};^Eukaryota; Metazoa; Chordata; Craniata; Vertebrata; Euteleostomi; Amphibia; Batrachia; Anura; Pipoidea; Pipidae; Xenopodinae; Xenopus; Silurana	TR168|c0_g1_i1|m.54	3-1097[+]	TLR13_MOUSE^TLR13_MOUSE^Q:11-364,H:324-724^29.1%ID^E:4e-30^RecName: Full=Toll-like receptor 13;^Eukaryota; Metazoa; Chordata; Craniata; Vertebrata; Euteleostomi; Mammalia; Eutheria; Euarchontoglires; Glires; Rodentia; Sciurognathi; Muroidea; Muridae; Murinae; Mus; Mus`TLR13_MOUSE^TLR13_MOUSE^Q:80-364,H:95-373^30.79%ID^E:2e-07^RecName: Full=Toll-like receptor 13;^Eukaryota; Metazoa; Chordata; Cran…	F6SDW8_XENTR^F6SDW8_XENTR^Q:4-364,H:320-677^53.17%ID^E:2e-110^SubName: Full=Uncharacterized protein {ECO:0000313|Ensembl:ENSXETP00000059090};^Eukaryota; Metazoa; Chordata; Craniata; Vertebrata; Euteleostomi; Amphibia; Batrachia; Anura; Pipoidea; Pipidae; Xenopodinae; Xenopus; Silurana`F6SDW8_XENTR^F6SDW8_XENTR^Q:73-365,H:311-604^31.02%ID^E:2e-14^SubName: Full=Uncharacterized protein {ECO:0000313|…	PF13504.1^LRR_7^Leucine rich repeat^15-24^E:3700`PF13504.1^LRR_7^Leucine rich repeat^42-50^E:3200`PF13855.1^LRR_8^Leucine rich repeat^63-123^E:6.2e-11`PF13504.1^LRR_7^Leucine rich repeat^64-75^E:15000`PF13306.1^LRR_5^Leucine rich repeats (6 copies)^77-203^E:1e-12`PF13855.1^LRR_8^Leucine rich repeat^87-147^E:7.9e-14`PF13504.1^LRR_7^Leucine rich repeat^87-99^E:640`PF13516.1^LRR_6^Leucine Rich repea…	.	.	COG4886^leucine Rich Repeat	GO:0005737^cellular_component^cytoplasm`GO:0005768^cellular_component^endosome`GO:0010008^cellular_component^endosome membrane`GO:0016021^cellular_component^integral component of membrane`GO:0042803^molecular_function^protein homodimerization activity`GO:0019843^molecular_function^rRNA binding`GO:0006954^biological_process^inflammatory response`GO:0045087^biological_process^innate immune response…	GO:0005515^molecular_function^protein binding
TR193|c0_g1	TR193|c0_g1_i1	BC11B_HUMAN^BC11B_HUMAN^Q:75-305,H:52-130^68.35%ID^E:2e-27^RecName: Full=B-cell lymphoma/leukemia 11B;^Eukaryota; Metazoa; Chordata; Craniata; Vertebrata; Euteleostomi; Mammalia; Eutheria; Euarchontoglires; Primates; Haplorrhini; Catarrhini; Hominidae; Homo	H9H1X0_MELGA^H9H1X0_MELGA^Q:75-305,H:1-79^72.15%ID^E:2e-31^SubName: Full=Uncharacterized protein {ECO:0000313|Ensembl:ENSMGAP00000014001};^Eukaryota; Metazoa; Chordata; Craniata; Vertebrata; Euteleostomi; Testudines + Archosauria group; Archosauria; Dinosauria; Saurischia; Theropoda; Coelurosauria; Aves; Neognathae; Galloanserae; Galliformes; Phasianidae; Meleagridinae; Meleagris	TR193|c0_g1_i1|m.68	3-305[+]	BC11B_HUMAN^BC11B_HUMAN^Q:22-101,H:49-130^67.07%ID^E:3e-27^RecName: Full=B-cell lymphoma/leukemia 11B;^Eukaryota; Metazoa; Chordata; Craniata; Vertebrata; Euteleostomi; Mammalia; Eutheria; Euarchontoglires; Primates; Haplorrhini; Catarrhini; Hominidae; Homo	H0ZR40_TAEGU^H0ZR40_TAEGU^Q:1-101,H:25-129^63.81%ID^E:9e-32^SubName: Full=Uncharacterized protein {ECO:0000313|Ensembl:ENSTGUP00000013082};^Eukaryota; Metazoa; Chordata; Craniata; Vertebrata; Euteleostomi; Testudines + Archosauria group; Archosauria; Dinosauria; Saurischia; Theropoda; Coelurosauria; Aves; Neognathae; Passeriformes; Passeroidea; Estrildidae; Estrildinae; Taeniopygia	PF13912.1^zf-C2H2_6^C2H2-type zinc finger^29-55^E:3.5e-06	.	.	.	GO:0005634^cellular_component^nucleus`GO:0046872^molecular_function^metal ion binding`GO:0000978^molecular_function^RNA polymerase II core promoter proximal region sequence-specific DNA binding`GO:0001077^molecular_function^RNA polymerase II core promoter proximal region sequence-specific DNA binding transcription factor activity involved in positive regulation of transcription`GO:0046632^biologi…	.
TR215|c0_g1	TR215|c0_g1_i1	RFT2_SALSA^RFT2_SALSA^Q:11-397,H:99-227^61.24%ID^E:8e-36^RecName: Full=Riboflavin transporter 2;^Eukaryota; Metazoa; Chordata; Craniata; Vertebrata; Euteleostomi; Actinopterygii; Neopterygii; Teleostei; Protacanthopterygii; Salmoniformes; Salmonidae; Salmoninae; Salmo	W5MQF0_LEPOC^W5MQF0_LEPOC^Q:71-397,H:124-227^63.3%ID^E:8e-35^SubName: Full=Uncharacterized protein {ECO:0000313|Ensembl:ENSLOCP00000010609};^Eukaryota; Metazoa; Chordata; Craniata; Vertebrata; Euteleostomi; Actinopterygii; Neopterygii; Holostei; Semionotiformes; Lepisosteidae; Lepisosteus	TR215|c0_g1_i1|m.76	211-405[+]	.	.	.	.	.	.	.	.
TR224|c0_g1	TR224|c0_g1_i1	ITB3_HUMAN^ITB3_HUMAN^Q:2-1384,H:67-525^62.04%ID^E:0^RecName: Full=Integrin beta-3;^Eukaryota; Metazoa; Chordata; Craniata; Vertebrata; Euteleostomi; Mammalia; Eutheria; Euarchontoglires; Primates; Haplorrhini; Catarrhini; Hominidae; Homo	L8HZQ7_9CETA^L8HZQ7_9CETA^Q:2-1384,H:23-481^62.47%ID^E:0^RecName: Full=Integrin beta {ECO:0000256|RuleBase:RU000633};^Eukaryota; Metazoa; Chordata; Craniata; Vertebrata; Euteleostomi; Mammalia; Eutheria; Laurasiatheria; Cetartiodactyla; Ruminantia; Pecora; Bovidae; Bovinae; Bos	TR224|c0_g1_i1|m.77	2-1384[+]	ITB3_HUMAN^ITB3_HUMAN^Q:1-461,H:67-525^62.04%ID^E:0^RecName: Full=Integrin beta-3;^Eukaryota; Metazoa; Chordata; Craniata; Vertebrata; Euteleostomi; Mammalia; Eutheria; Euarchontoglires; Primates; Haplorrhini; Catarrhini; Hominidae; Homo	L8HZQ7_9CETA^L8HZQ7_9CETA^Q:1-461,H:23-481^62.47%ID^E:0^RecName: Full=Integrin beta {ECO:0000256|RuleBase:RU000633};^Eukaryota; Metazoa; Chordata; Craniata; Vertebrata; Euteleostomi; Mammalia; Eutheria; Laurasiatheria; Cetartiodactyla; Ruminantia; Pecora; Bovidae; Bovinae; Bos	PF00362.13^Integrin_beta^Integrin, beta chain^2-397^E:6.9e-160	.	.	.	GO:0071062^cellular_component^alphav-beta3 integrin-vitronectin complex`GO:0009986^cellular_component^cell surface`GO:0070062^cellular_component^extracellular vesicular exosome`GO:0031527^cellular_component^filopodium membrane`GO:0005925^cellular_component^focal adhesion`GO:0005887^cellular_component^integral component of plasma membrane`GO:0034683^cellular_component^integrin alphav-beta3 complex…	.
TR264|c0_g1	TR264|c0_g1_i1	FIBIN_HUMAN^FIBIN_HUMAN^Q:317-3,H:1-111^62.16%ID^E:4e-44^RecName: Full=Fin bud initiation factor homolog;^Eukaryota; Metazoa; Chordata; Craniata; Vertebrata; Euteleostomi; Mammalia; Eutheria; Euarchontoglires; Primates; Haplorrhini; Catarrhini; Hominidae; Homo	V9LB30_CALMI^V9LB30_CALMI^Q:317-3,H:1-105^77.14%ID^E:4e-57^SubName: Full=Fin bud initiation factor-like protein {ECO:0000313|EMBL:AFP09312.1};^Eukaryota; Metazoa; Chordata; Craniata; Vertebrata; Chondrichthyes; Holocephali; Chimaeriformes; Callorhinchidae; Callorhinchus	.	.	.	.	.	.	.	.	GO:0005783^cellular_component^endoplasmic reticulum`GO:0005576^cellular_component^extracellular region`GO:0005794^cellular_component^Golgi apparatus	.
TR268|c0_g1	TR268|c0_g1_i1	HNF1B_PIG^HNF1B_PIG^Q:25-306,H:5-98^39.8%ID^E:3e-06^RecName: Full=Hepatocyte nuclear factor 1-beta;^Eukaryota; Metazoa; Chordata; Craniata; Vertebrata; Euteleostomi; Mammalia; Eutheria; Laurasiatheria; Cetartiodactyla; Suina; Suidae; Sus	V9KK17_CALMI^V9KK17_CALMI^Q:37-312,H:10-102^62.5%ID^E:9e-18^SubName: Full=Hepatocyte nuclear factor 1-alpha {ECO:0000313|EMBL:AFO98268.1};^Eukaryota; Metazoa; Chordata; Craniata; Vertebrata; Chondrichthyes; Holocephali; Chimaeriformes; Callorhinchidae; Callorhinchus	TR268|c0_g1_i1|m.91	1-312[+]	HNF1B_PIG^HNF1B_PIG^Q:9-102,H:5-98^48.98%ID^E:1e-14^RecName: Full=Hepatocyte nuclear factor 1-beta;^Eukaryota; Metazoa; Chordata; Craniata; Vertebrata; Euteleostomi; Mammalia; Eutheria; Laurasiatheria; Cetartiodactyla; Suina; Suidae; Sus	V9KK17_CALMI^V9KK17_CALMI^Q:13-104,H:10-102^63.54%ID^E:3e-26^SubName: Full=Hepatocyte nuclear factor 1-alpha {ECO:0000313|EMBL:AFO98268.1};^Eukaryota; Metazoa; Chordata; Craniata; Vertebrata; Chondrichthyes; Holocephali; Chimaeriformes; Callorhinchidae; Callorhinchus	PF04814.8^HNF-1_N^Hepatocyte nuclear factor 1 (HNF-1), N terminus^10-104^E:5.4e-12	.	.	.	GO:0005634^cellular_component^nucleus`GO:0003677^molecular_function^DNA binding`GO:0042803^molecular_function^protein homodimerization activity`GO:0003700^molecular_function^sequence-specific DNA binding transcription factor activity`GO:0031018^biological_process^endocrine pancreas development`GO:0048806^biological_process^genitalia development`GO:0001822^biological_process^kidney development`GO:…	GO:0045893^biological_process^positive regulation of transcription, DNA-templated`GO:0005634^cellular_component^nucleus
TR272|c0_g1	TR272|c0_g1_i1	DUS27_MOUSE^DUS27_MOUSE^Q:1-150,H:801-850^62%ID^E:1e-10^RecName: Full=Inactive dual specificity phosphatase 27;^Eukaryota; Metazoa; Chordata; Craniata; Vertebrata; Euteleostomi; Mammalia; Eutheria; Euarchontoglires; Glires; Rodentia; Sciurognathi; Muroidea; Muridae; Murinae; Mus; Mus	V9KIS0_CALMI^V9KIS0_CALMI^Q:1-363,H:640-758^65.29%ID^E:8e-33^SubName: Full=Inactive dual specificity phosphatase 27-like protein {ECO:0000313|EMBL:AFO97801.1};^Eukaryota; Metazoa; Chordata; Craniata; Vertebrata; Chondrichthyes; Holocephali; Chimaeriformes; Callorhinchidae; Callorhinchus	TR272|c0_g1_i1|m.96	1-369[+]	DUS27_MOUSE^DUS27_MOUSE^Q:1-111,H:801-924^40.32%ID^E:2e-10^RecName: Full=Inactive dual specificity phosphatase 27;^Eukaryota; Metazoa; Chordata; Craniata; Vertebrata; Euteleostomi; Mammalia; Eutheria; Euarchontoglires; Glires; Rodentia; Sciurognathi; Muroidea; Muridae; Murinae; Mus; Mus	V9KIS0_CALMI^V9KIS0_CALMI^Q:1-121,H:640-758^65.29%ID^E:2e-38^SubName: Full=Inactive dual specificity phosphatase 27-like protein {ECO:0000313|EMBL:AFO97801.1};^Eukaryota; Metazoa; Chordata; Craniata; Vertebrata; Chondrichthyes; Holocephali; Chimaeriformes; Callorhinchidae; Callorhinchus	.	.	.	COG2453^Dual specificity protein phosphatase	GO:0008138^molecular_function^protein tyrosine/serine/threonine phosphatase activity`GO:0006470^biological_process^protein dephosphorylation	.
TR300|c0_g1	TR300|c0_g1_i1	LTBP2_BOVIN^LTBP2_BOVIN^Q:25-618,H:295-493^54.63%ID^E:3e-64^RecName: Full=Latent-transforming growth factor beta-binding protein 2;^Eukaryota; Metazoa; Chordata; Craniata; Vertebrata; Euteleostomi; Mammalia; Eutheria; Laurasiatheria; Cetartiodactyla; Ruminantia; Pecora; Bovidae; Bovinae; Bos	W5MXR7_LEPOC^W5MXR7_LEPOC^Q:1-660,H:107-326^57.59%ID^E:4e-70^SubName: Full=Uncharacterized protein {ECO:0000313|Ensembl:ENSLOCP00000013176};^Eukaryota; Metazoa; Chordata; Craniata; Vertebrata; Euteleostomi; Actinopterygii; Neopterygii; Holostei; Semionotiformes; Lepisosteidae; Lepisosteus	TR300|c0_g1_i1|m.110	1-660[+]	LTBP2_BOVIN^LTBP2_BOVIN^Q:9-206,H:295-493^54.63%ID^E:3e-64^RecName: Full=Latent-transforming growth factor beta-binding protein 2;^Eukaryota; Metazoa; Chordata; Craniata; Vertebrata; Euteleostomi; Mammalia; Eutheria; Laurasiatheria; Cetartiodactyla; Ruminantia; Pecora; Bovidae; Bovinae; Bos	W5MXR7_LEPOC^W5MXR7_LEPOC^Q:1-220,H:107-326^57.59%ID^E:3e-70^SubName: Full=Uncharacterized protein {ECO:0000313|Ensembl:ENSLOCP00000013176};^Eukaryota; Metazoa; Chordata; Craniata; Vertebrata; Euteleostomi; Actinopterygii; Neopterygii; Holostei; Semionotiformes; Lepisosteidae; Lepisosteus	.	.	.	.	GO:0005578^cellular_component^proteinaceous extracellular matrix`GO:0005509^molecular_function^calcium ion binding`GO:0008201^molecular_function^heparin binding	.
TR303|c0_g1	TR303|c0_g1_i1	WNK3_HUMAN^WNK3_HUMAN^Q:88-399,H:721-819^70.19%ID^E:2e-40^RecName: Full=Serine/threonine-protein kinase WNK3;^Eukaryota; Metazoa; Chordata; Craniata; Vertebrata; Euteleostomi; Mammalia; Eutheria; Euarchontoglires; Primates; Haplorrhini; Catarrhini; Hominidae; Homo	F6ZEA8_ORNAN^F6ZEA8_ORNAN^Q:40-402,H:699-818^64.8%ID^E:6e-41^SubName: Full=Uncharacterized protein {ECO:0000313|Ensembl:ENSOANP00000001105};^Eukaryota; Metazoa; Chordata; Craniata; Vertebrata; Euteleostomi; Mammalia; Monotremata; Ornithorhynchidae; Ornithorhynchus	TR303|c0_g1_i1|m.113	1-405[+]	WNK3_HUMAN^WNK3_HUMAN^Q:30-133,H:721-819^70.19%ID^E:2e-40^RecName: Full=Serine/threonine-protein kinase WNK3;^Eukaryota; Metazoa; Chordata; Craniata; Vertebrata; Euteleostomi; Mammalia; Eutheria; Euarchontoglires; Primates; Haplorrhini; Catarrhini; Hominidae; Homo	F6ZEA8_ORNAN^F6ZEA8_ORNAN^Q:14-134,H:699-818^64.8%ID^E:5e-41^SubName: Full=Uncharacterized protein {ECO:0000313|Ensembl:ENSOANP00000001105};^Eukaryota; Metazoa; Chordata; Craniata; Vertebrata; Euteleostomi; Mammalia; Monotremata; Ornithorhynchidae; Ornithorhynchus	.	.	.	COG0515^Serine Threonine protein kinase	GO:0005912^cellular_component^adherens junction`GO:0005737^cellular_component^cytoplasm`GO:0005923^cellular_component^tight junction`GO:0005524^molecular_function^ATP binding`GO:0019869^molecular_function^chloride channel inhibitor activity`GO:0004672^molecular_function^protein kinase activity`GO:0004674^molecular_function^protein serine/threonine kinase activity`GO:0035556^biological_process^int…	.
TR308|c0_g1	TR308|c0_g1_i1	TEN4_DANRE^TEN4_DANRE^Q:1-384,H:2269-2396^82.81%ID^E:2e-67^RecName: Full=Teneurin-4;^Eukaryota; Metazoa; Chordata; Craniata; Vertebrata; Euteleostomi; Actinopterygii; Neopterygii; Teleostei; Ostariophysi; Cypriniformes; Cyprinidae; Danio	H3AZE3_LATCH^H3AZE3_LATCH^Q:1-384,H:523-650^83.59%ID^E:3e-68^SubName: Full=Uncharacterized protein {ECO:0000313|Ensembl:ENSLACP00000015014};^Eukaryota; Metazoa; Chordata; Craniata; Vertebrata; Euteleostomi; Coelacanthiformes; Coelacanthidae; Latimeria	TR308|c0_g1_i1|m.115	1-384[+]	TEN4_DANRE^TEN4_DANRE^Q:1-128,H:2269-2396^82.81%ID^E:2e-67^RecName: Full=Teneurin-4;^Eukaryota; Metazoa; Chordata; Craniata; Vertebrata; Euteleostomi; Actinopterygii; Neopterygii; Teleostei; Ostariophysi; Cypriniformes; Cyprinidae; Danio	H3AZE3_LATCH^H3AZE3_LATCH^Q:1-128,H:523-650^83.59%ID^E:2e-68^SubName: Full=Uncharacterized protein {ECO:0000313|Ensembl:ENSLACP00000015014};^Eukaryota; Metazoa; Chordata; Craniata; Vertebrata; Euteleostomi; Coelacanthiformes; Coelacanthidae; Latimeria	PF05593.9^RHS_repeat^RHS Repeat^58-90^E:0.00021	.	.	.	GO:0005737^cellular_component^cytoplasm`GO:0005887^cellular_component^integral component of plasma membrane`GO:0016020^cellular_component^membrane`GO:0043005^cellular_component^neuron projection`GO:0005634^cellular_component^nucleus`GO:0003824^molecular_function^catalytic activity`GO:0046982^molecular_function^protein heterodimerization activity`GO:0042803^molecular_function^protein homodimerizat…	.
TR308|c0_g1	TR308|c0_g1_i1	TEN4_DANRE^TEN4_DANRE^Q:1-384,H:2269-2396^82.81%ID^E:2e-67^RecName: Full=Teneurin-4;^Eukaryota; Metazoa; Chordata; Craniata; Vertebrata; Euteleostomi; Actinopterygii; Neopterygii; Teleostei; Ostariophysi; Cypriniformes; Cyprinidae; Danio	H3AZE3_LATCH^H3AZE3_LATCH^Q:1-384,H:523-650^83.59%ID^E:3e-68^SubName: Full=Uncharacterized protein {ECO:0000313|Ensembl:ENSLACP00000015014};^Eukaryota; Metazoa; Chordata; Craniata; Vertebrata; Euteleostomi; Coelacanthiformes; Coelacanthidae; Latimeria	TR308|c0_g1_i1|m.116	128-313[+]	.	.	.	.	.	.	.	.
TR366|c0_g1	TR366|c0_g1_i1	SHOT1_HUMAN^SHOT1_HUMAN^Q:61-432,H:140-263^38.71%ID^E:1e-07^RecName: Full=Shootin-1;^Eukaryota; Metazoa; Chordata; Craniata; Vertebrata; Euteleostomi; Mammalia; Eutheria; Euarchontoglires; Primates; Haplorrhini; Catarrhini; Hominidae; Homo	V9L0X2_CALMI^V9L0X2_CALMI^Q:55-432,H:141-266^57.14%ID^E:3e-26^SubName: Full=Shootin-1 {ECO:0000313|EMBL:AFP04912.1};^Eukaryota; Metazoa; Chordata; Craniata; Vertebrata; Chondrichthyes; Holocephali; Chimaeriformes; Callorhinchidae; Callorhinchus	TR366|c0_g1_i1|m.140	1-438[+]	SHOT1_MOUSE^SHOT1_MOUSE^Q:18-144,H:137-263^38.58%ID^E:3e-16^RecName: Full=Shootin-1;^Eukaryota; Metazoa; Chordata; Craniata; Vertebrata; Euteleostomi; Mammalia; Eutheria; Euarchontoglires; Glires; Rodentia; Sciurognathi; Muroidea; Muridae; Murinae; Mus; Mus	V9L0X2_CALMI^V9L0X2_CALMI^Q:1-144,H:123-266^56.25%ID^E:3e-43^SubName: Full=Shootin-1 {ECO:0000313|EMBL:AFP04912.1};^Eukaryota; Metazoa; Chordata; Craniata; Vertebrata; Chondrichthyes; Holocephali; Chimaeriformes; Callorhinchidae; Callorhinchus	.	.	.	NOG70788^	GO:0044295^cellular_component^axonal growth cone`GO:0030426^cellular_component^growth cone`GO:0005874^cellular_component^microtubule`GO:0051899^biological_process^membrane depolarization`GO:0048812^biological_process^neuron projection morphogenesis`GO:2000114^biological_process^regulation of establishment of cell polarity`GO:2001222^biological_process^regulation of neuron migration	.
TR378|c0_g1	TR378|c0_g1_i1	.	.	TR378|c0_g1_i1|m.144	38-346[+]	.	.	.	sigP:1^33^0.621^YES	.	.	.	.
TR387|c0_g1	TR387|c0_g1_i1	P3C2B_HUMAN^P3C2B_HUMAN^Q:2-403,H:1437-1577^46.81%ID^E:2e-28^RecName: Full=Phosphatidylinositol 4-phosphate 3-kinase C2 domain-containing subunit beta;^Eukaryota; Metazoa; Chordata; Craniata; Vertebrata; Euteleostomi; Mammalia; Eutheria; Euarchontoglires; Primates; Haplorrhini; Catarrhini; Hominidae; Homo	L9JFF0_TUPCH^L9JFF0_TUPCH^Q:2-403,H:1486-1626^47.52%ID^E:2e-27^SubName: Full=Phosphatidylinositol-4-phosphate 3-kinase C2 domain-containing subunit beta {ECO:0000313|EMBL:ELW47722.1};^Eukaryota; Metazoa; Chordata; Craniata; Vertebrata; Euteleostomi; Mammalia; Eutheria; Euarchontoglires; Scandentia; Tupaiidae; Tupaia	TR387|c0_g1_i1|m.149	2-403[+]	P3C2B_HUMAN^P3C2B_HUMAN^Q:1-134,H:1437-1577^46.81%ID^E:3e-34^RecName: Full=Phosphatidylinositol 4-phosphate 3-kinase C2 domain-containing subunit beta;^Eukaryota; Metazoa; Chordata; Craniata; Vertebrata; Euteleostomi; Mammalia; Eutheria; Euarchontoglires; Primates; Haplorrhini; Catarrhini; Hominidae; Homo	H1A4E4_TAEGU^H1A4E4_TAEGU^Q:1-134,H:422-562^45.39%ID^E:3e-33^SubName: Full=Uncharacterized protein {ECO:0000313|Ensembl:ENSTGUP00000017760};^Eukaryota; Metazoa; Chordata; Craniata; Vertebrata; Euteleostomi; Testudines + Archosauria group; Archosauria; Dinosauria; Saurischia; Theropoda; Coelurosauria; Aves; Neognathae; Passeriformes; Passeroidea; Estrildidae; Estrildinae; Taeniopygia	PF00168.25^C2^C2 domain^3-25^E:1700`PF00168.25^C2^C2 domain^77-131^E:2.1e-08	.	.	COG5032^3-kinase, catalytic subunit	GO:0005829^cellular_component^cytosol`GO:0030139^cellular_component^endocytic vesicle`GO:0005783^cellular_component^endoplasmic reticulum`GO:0005634^cellular_component^nucleus`GO:0005942^cellular_component^phosphatidylinositol 3-kinase complex`GO:0005886^cellular_component^plasma membrane`GO:0016303^molecular_function^1-phosphatidylinositol-3-kinase activity`GO:0035005^molecular_function^1-phosph…	GO:0005515^molecular_function^protein binding
TR412|c0_g1	TR412|c0_g1_i1	DAB1_MOUSE^DAB1_MOUSE^Q:3-506,H:230-418^47.18%ID^E:2e-39^RecName: Full=Disabled homolog 1;^Eukaryota; Metazoa; Chordata; Craniata; Vertebrata; Euteleostomi; Mammalia; Eutheria; Euarchontoglires; Glires; Rodentia; Sciurognathi; Muroidea; Muridae; Murinae; Mus; Mus	V9L5M0_CALMI^V9L5M0_CALMI^Q:81-509,H:71-196^65.97%ID^E:6e-46^SubName: Full=Disabled-like 1-like protein {ECO:0000313|EMBL:AFP07305.1};^Eukaryota; Metazoa; Chordata; Craniata; Vertebrata; Chondrichthyes; Holocephali; Chimaeriformes; Callorhinchidae; Callorhinchus	TR412|c0_g1_i1|m.158	3-527[+]	DAB1_MOUSE^DAB1_MOUSE^Q:1-168,H:230-418^47.18%ID^E:2e-39^RecName: Full=Disabled homolog 1;^Eukaryota; Metazoa; Chordata; Craniata; Vertebrata; Euteleostomi; Mammalia; Eutheria; Euarchontoglires; Glires; Rodentia; Sciurognathi; Muroidea; Muridae; Murinae; Mus; Mus	V9L5M0_CALMI^V9L5M0_CALMI^Q:27-169,H:71-196^65.97%ID^E:6e-46^SubName: Full=Disabled-like 1-like protein {ECO:0000313|EMBL:AFP07305.1};^Eukaryota; Metazoa; Chordata; Craniata; Vertebrata; Chondrichthyes; Holocephali; Chimaeriformes; Callorhinchidae; Callorhinchus	.	.	.	.	GO:0045177^cellular_component^apical part of cell`GO:0005903^cellular_component^brush border`GO:0005829^cellular_component^cytosol`GO:0005622^cellular_component^intracellular`GO:0016020^cellular_component^membrane`GO:0043005^cellular_component^neuron projection`GO:0043025^cellular_component^neuronal cell body`GO:0014069^cellular_component^postsynaptic density`GO:0005543^molecular_function^phospho…	.
TR417|c0_g1	TR417|c0_g1_i1	TPPC3_CHICK^TPPC3_CHICK^Q:2-148,H:132-180^55.1%ID^E:5e-11^RecName: Full=Trafficking protein particle complex subunit 3;^Eukaryota; Metazoa; Chordata; Craniata; Vertebrata; Euteleostomi; Testudines + Archosauria group; Archosauria; Dinosauria; Saurischia; Theropoda; Coelurosauria; Aves; Neognathae; Galloanserae; Galliformes; Phasianidae; Phasianinae; Gallus	R0L6Y8_ANAPL^R0L6Y8_ANAPL^Q:2-148,H:118-166^55.1%ID^E:1e-09^SubName: Full=Trafficking protein particle complex subunit 3 {ECO:0000313|EMBL:EOA97199.1};^Eukaryota; Metazoa; Chordata; Craniata; Vertebrata; Euteleostomi; Testudines + Archosauria group; Archosauria; Dinosauria; Saurischia; Theropoda; Coelurosauria; Aves; Neognathae; Galloanserae; Anseriformes; Anatidae; Anas	.	.	.	.	.	.	.	.	GO:0005829^cellular_component^cytosol`GO:0005783^cellular_component^endoplasmic reticulum`GO:0000139^cellular_component^Golgi membrane`GO:0030008^cellular_component^TRAPP complex`GO:0006888^biological_process^ER to Golgi vesicle-mediated transport	.
TR471|c0_g1	TR471|c0_g1_i1	RTN1_PANTR^RTN1_PANTR^Q:77-346,H:153-241^42.22%ID^E:6e-13^RecName: Full=Reticulon-1;^Eukaryota; Metazoa; Chordata; Craniata; Vertebrata; Euteleostomi; Mammalia; Eutheria; Euarchontoglires; Primates; Haplorrhini; Catarrhini; Hominidae; Pan	V9KU40_CALMI^V9KU40_CALMI^Q:2-364,H:51-174^68.55%ID^E:6e-48^SubName: Full=Reticulon-1 {ECO:0000313|EMBL:AFP01760.1};^Eukaryota; Metazoa; Chordata; Craniata; Vertebrata; Chondrichthyes; Holocephali; Chimaeriformes; Callorhinchidae; Callorhinchus	TR471|c0_g1_i1|m.173	2-364[+]	RTN1_PANTR^RTN1_PANTR^Q:26-115,H:153-241^42.22%ID^E:5e-13^RecName: Full=Reticulon-1;^Eukaryota; Metazoa; Chordata; Craniata; Vertebrata; Euteleostomi; Mammalia; Eutheria; Euarchontoglires; Primates; Haplorrhini; Catarrhini; Hominidae; Pan	V9KU40_CALMI^V9KU40_CALMI^Q:1-121,H:51-174^68.55%ID^E:5e-48^SubName: Full=Reticulon-1 {ECO:0000313|EMBL:AFP01760.1};^Eukaryota; Metazoa; Chordata; Craniata; Vertebrata; Chondrichthyes; Holocephali; Chimaeriformes; Callorhinchidae; Callorhinchus	.	.	.	.	GO:0005789^cellular_component^endoplasmic reticulum membrane`GO:0016021^cellular_component^integral component of membrane	.
TR475|c0_g1	TR475|c0_g1_i1	SMG5_MOUSE^SMG5_MOUSE^Q:2-439,H:798-943^80.14%ID^E:4e-75^RecName: Full=Protein SMG5;^Eukaryota; Metazoa; Chordata; Craniata; Vertebrata; Euteleostomi; Mammalia; Eutheria; Euarchontoglires; Glires; Rodentia; Sciurognathi; Muroidea; Muridae; Murinae; Mus; Mus	V9KY25_CALMI^V9KY25_CALMI^Q:2-439,H:222-367^86.99%ID^E:2e-83^SubName: Full=Protein SMG5 {ECO:0000313|EMBL:AFP04132.1};^Eukaryota; Metazoa; Chordata; Craniata; Vertebrata; Chondrichthyes; Holocephali; Chimaeriformes; Callorhinchidae; Callorhinchus	TR475|c0_g1_i1|m.177	2-463[+]	SMG5_MOUSE^SMG5_MOUSE^Q:1-146,H:798-943^80.14%ID^E:4e-75^RecName: Full=Protein SMG5;^Eukaryota; Metazoa; Chordata; Craniata; Vertebrata; Euteleostomi; Mammalia; Eutheria; Euarchontoglires; Glires; Rodentia; Sciurognathi; Muroidea; Muridae; Murinae; Mus; Mus	V9KY25_CALMI^V9KY25_CALMI^Q:1-146,H:222-367^86.99%ID^E:1e-83^SubName: Full=Protein SMG5 {ECO:0000313|EMBL:AFP04132.1};^Eukaryota; Metazoa; Chordata; Craniata; Vertebrata; Chondrichthyes; Holocephali; Chimaeriformes; Callorhinchidae; Callorhinchus	PF13638.1^PIN_4^PIN domain^67-136^E:3.3e-06	.	.	.	GO:0005737^cellular_component^cytoplasm`GO:0005634^cellular_component^nucleus`GO:0051721^molecular_function^protein phosphatase 2A binding`GO:0000184^biological_process^nuclear-transcribed mRNA catabolic process, nonsense-mediated decay`GO:0035303^biological_process^regulation of dephosphorylation	.
TR483|c0_g1	TR483|c0_g1_i1	UBF1_RAT^UBF1_RAT^Q:30-473,H:20-167^73.65%ID^E:8e-62^RecName: Full=Nucleolar transcription factor 1;^Eukaryota; Metazoa; Chordata; Craniata; Vertebrata; Euteleostomi; Mammalia; Eutheria; Euarchontoglires; Glires; Rodentia; Sciurognathi; Muroidea; Muridae; Murinae; Rattus	V9KEU9_CALMI^V9KEU9_CALMI^Q:3-473,H:12-168^84.08%ID^E:2e-77^SubName: Full=Nucleolar transcription factor 1-like protein {ECO:0000313|EMBL:AFO96510.1};^Eukaryota; Metazoa; Chordata; Craniata; Vertebrata; Chondrichthyes; Holocephali; Chimaeriformes; Callorhinchidae; Callorhinchus	TR483|c0_g1_i1|m.181	3-473[+]	UBF1_HUMAN^UBF1_HUMAN^Q:10-157,H:20-167^73.65%ID^E:2e-72^RecName: Full=Nucleolar transcription factor 1;^Eukaryota; Metazoa; Chordata; Craniata; Vertebrata; Euteleostomi; Mammalia; Eutheria; Euarchontoglires; Primates; Haplorrhini; Catarrhini; Hominidae; Homo	V9KEU9_CALMI^V9KEU9_CALMI^Q:1-157,H:12-168^84.08%ID^E:2e-88^SubName: Full=Nucleolar transcription factor 1-like protein {ECO:0000313|EMBL:AFO96510.1};^Eukaryota; Metazoa; Chordata; Craniata; Vertebrata; Chondrichthyes; Holocephali; Chimaeriformes; Callorhinchidae; Callorhinchus	PF00505.14^HMG_box^HMG (high mobility group) box^102-156^E:3.8e-14	.	.	.	GO:0001650^cellular_component^fibrillar center`GO:0005730^cellular_component^nucleolus`GO:0005654^cellular_component^nucleoplasm`GO:0003677^molecular_function^DNA binding`GO:0044822^molecular_function^poly(A) RNA binding`GO:0000183^biological_process^chromatin silencing at rDNA`GO:0010467^biological_process^gene expression`GO:0045943^biological_process^positive regulation of transcription from RN…	.
TR494|c0_g1	TR494|c0_g1_i1	.	K7EZ47_PELSI^K7EZ47_PELSI^Q:503-63,H:166-316^40.13%ID^E:1e-20^SubName: Full=Uncharacterized protein {ECO:0000313|Ensembl:ENSPSIP00000001057};^Eukaryota; Metazoa; Chordata; Craniata; Vertebrata; Euteleostomi; Testudines + Archosauria group; Testudines; Cryptodira; Trionychoidea; Trionychidae; Pelodiscus	.	.	.	.	.	.	.	.	.	.
TR509|c0_g1	TR509|c0_g1_i1	.	K7F136_PELSI^K7F136_PELSI^Q:135-368,H:20-98^44.3%ID^E:1e-10^SubName: Full=Uncharacterized protein {ECO:0000313|Ensembl:ENSPSIP00000001746};^Eukaryota; Metazoa; Chordata; Craniata; Vertebrata; Euteleostomi; Testudines + Archosauria group; Testudines; Cryptodira; Trionychoidea; Trionychidae; Pelodiscus	TR509|c0_g1_i1|m.186	147-509[+]	.	A0A091KAI0_COLST^A0A091KAI0_COLST^Q:3-84,H:33-116^46.43%ID^E:3e-11^SubName: Full=Uncharacterized protein {ECO:0000313|EMBL:KFP34477.1};^Eukaryota; Metazoa; Chordata; Craniata; Vertebrata; Euteleostomi; Testudines + Archosauria group; Archosauria; Dinosauria; Saurischia; Theropoda; Coelurosauria; Aves; Neognathae; Coliiformes; Coliidae; Colius	.	.	.	.	.	.
TR510|c0_g1	TR510|c0_g1_i1	PRR12_HUMAN^PRR12_HUMAN^Q:73-648,H:945-1127^47.06%ID^E:2e-40^RecName: Full=Proline-rich protein 12;^Eukaryota; Metazoa; Chordata; Craniata; Vertebrata; Euteleostomi; Mammalia; Eutheria; Euarchontoglires; Primates; Haplorrhini; Catarrhini; Hominidae; Homo`PRR12_HUMAN^PRR12_HUMAN^Q:1-111,H:824-860^75.68%ID^E:4e-12^RecName: Full=Proline-rich protein 12;^Eukaryota; Metazoa; Chordata; Craniata; Verteb…	G3S8L0_GORGO^G3S8L0_GORGO^Q:1-648,H:1168-1462^44.44%ID^E:5e-53^SubName: Full=Uncharacterized protein {ECO:0000313|Ensembl:ENSGGOP00000024423};^Eukaryota; Metazoa; Chordata; Craniata; Vertebrata; Euteleostomi; Mammalia; Eutheria; Euarchontoglires; Primates; Haplorrhini; Catarrhini; Hominidae; Gorilla	TR510|c0_g1_i1|m.187	1-648[+]	PRR12_HUMAN^PRR12_HUMAN^Q:1-216,H:824-1127^44.12%ID^E:3e-60^RecName: Full=Proline-rich protein 12;^Eukaryota; Metazoa; Chordata; Craniata; Vertebrata; Euteleostomi; Mammalia; Eutheria; Euarchontoglires; Primates; Haplorrhini; Catarrhini; Hominidae; Homo	G3S8L0_GORGO^G3S8L0_GORGO^Q:1-216,H:1168-1462^44.44%ID^E:3e-64^SubName: Full=Uncharacterized protein {ECO:0000313|Ensembl:ENSGGOP00000024423};^Eukaryota; Metazoa; Chordata; Craniata; Vertebrata; Euteleostomi; Mammalia; Eutheria; Euarchontoglires; Primates; Haplorrhini; Catarrhini; Hominidae; Gorilla	PF13926.1^DUF4211^Domain of unknown function (DUF4211)^86-215^E:1.5e-30	.	.	.	GO:0003677^molecular_function^DNA binding	.
TR524|c0_g1	TR524|c0_g1_i1	ACT1_ABSGL^ACT1_ABSGL^Q:308-3,H:2-103^94.12%ID^E:2e-69^RecName: Full=Actin-1;^Eukaryota; Fungi; Fungi incertae sedis; Early diverging fungal lineages; Mucoromycotina; Mucorales; Cunninghamellaceae; Absidia	E9Q606_MOUSE^E9Q606_MOUSE^Q:308-3,H:3-104^99.02%ID^E:1e-69^SubName: Full=Actin, cytoplasmic 1 {ECO:0000313|Ensembl:ENSMUSP00000101823};^Eukaryota; Metazoa; Chordata; Craniata; Vertebrata; Euteleostomi; Mammalia; Eutheria; Euarchontoglires; Glires; Rodentia; Sciurognathi; Muroidea; Muridae; Murinae; Mus; Mus	.	.	.	.	.	.	.	.	GO:0005737^cellular_component^cytoplasm`GO:0005856^cellular_component^cytoskeleton`GO:0005524^molecular_function^ATP binding	.
TR524|c0_g2	TR524|c0_g2_i1	ACT1_ABSGL^ACT1_ABSGL^Q:238-14,H:2-76^92%ID^E:3e-46^RecName: Full=Actin-1;^Eukaryota; Fungi; Fungi incertae sedis; Early diverging fungal lineages; Mucoromycotina; Mucorales; Cunninghamellaceae; Absidia	E9Q606_MOUSE^E9Q606_MOUSE^Q:238-14,H:3-77^98.67%ID^E:5e-46^SubName: Full=Actin, cytoplasmic 1 {ECO:0000313|Ensembl:ENSMUSP00000101823};^Eukaryota; Metazoa; Chordata; Craniata; Vertebrata; Euteleostomi; Mammalia; Eutheria; Euarchontoglires; Glires; Rodentia; Sciurognathi; Muroidea; Muridae; Murinae; Mus; Mus	.	.	.	.	.	.	.	.	GO:0005737^cellular_component^cytoplasm`GO:0005856^cellular_component^cytoskeleton`GO:0005524^molecular_function^ATP binding	.
TR530|c0_g1	TR530|c0_g1_i1	.	W4XC40_STRPU^W4XC40_STRPU^Q:90-377,H:712-807^28.12%ID^E:1e-09^.^.`W4XC40_STRPU^W4XC40_STRPU^Q:370-444,H:805-829^68%ID^E:1e-09^.^.	.	.	.	.	.	.	.	.	.	.
TR539|c0_g1	TR539|c0_g1_i1	.	J9LNS0_ACYPI^J9LNS0_ACYPI^Q:212-292,H:728-754^62.96%ID^E:1e-07^.^.`J9LNS0_ACYPI^J9LNS0_ACYPI^Q:294-413,H:765-804^42.5%ID^E:1e-07^.^.	TR539|c0_g1_i1|m.205	261-452[+]	.	.	.	.	.	.	.	.
TR559|c0_g1	TR559|c0_g1_i1	TT39A_XENTR^TT39A_XENTR^Q:1-315,H:359-463^70.48%ID^E:2e-47^RecName: Full=Tetratricopeptide repeat protein 39A;^Eukaryota; Metazoa; Chordata; Craniata; Vertebrata; Euteleostomi; Amphibia; Batrachia; Anura; Pipoidea; Pipidae; Xenopodinae; Xenopus; Silurana	H3AEV3_LATCH^H3AEV3_LATCH^Q:1-315,H:338-442^78.1%ID^E:6e-53^SubName: Full=Uncharacterized protein {ECO:0000313|Ensembl:ENSLACP00000008174};^Eukaryota; Metazoa; Chordata; Craniata; Vertebrata; Euteleostomi; Coelacanthiformes; Coelacanthidae; Latimeria	TR559|c0_g1_i1|m.211	1-375[+]	TT39A_MOUSE^TT39A_MOUSE^Q:1-125,H:366-490^69.6%ID^E:5e-56^RecName: Full=Tetratricopeptide repeat protein 39A;^Eukaryota; Metazoa; Chordata; Craniata; Vertebrata; Euteleostomi; Mammalia; Eutheria; Euarchontoglires; Glires; Rodentia; Sciurognathi; Muroidea; Muridae; Murinae; Mus; Mus	H3AEV3_LATCH^H3AEV3_LATCH^Q:1-125,H:338-462^78.4%ID^E:3e-65^SubName: Full=Uncharacterized protein {ECO:0000313|Ensembl:ENSLACP00000008174};^Eukaryota; Metazoa; Chordata; Craniata; Vertebrata; Euteleostomi; Coelacanthiformes; Coelacanthidae; Latimeria	PF10300.4^DUF3808^Protein of unknown function (DUF3808)^5-118^E:1.1e-28	.	.	.	.	.
TR561|c0_g1	TR561|c0_g1_i1	.	A0A091RAL9_MERNU^A0A091RAL9_MERNU^Q:385-65,H:62-171^33.93%ID^E:8e-06^SubName: Full=Uncharacterized protein {ECO:0000313|EMBL:KFQ25197.1};^Eukaryota; Metazoa; Chordata; Craniata; Vertebrata; Euteleostomi; Testudines + Archosauria group; Archosauria; Dinosauria; Saurischia; Theropoda; Coelurosauria; Aves; Neognathae; Coraciiformes; Meropidae; Merops	.	.	.	.	.	.	.	.	.	.
TR566|c0_g1	TR566|c0_g1_i1	SOX3A_XENLA^SOX3A_XENLA^Q:62-373,H:1-111^71.05%ID^E:8e-48^RecName: Full=Transcription factor Sox-3-A;^Eukaryota; Metazoa; Chordata; Craniata; Vertebrata; Euteleostomi; Amphibia; Batrachia; Anura; Pipoidea; Pipidae; Xenopodinae; Xenopus; Xenopus	G5EI83_CYNPY^G5EI83_CYNPY^Q:62-373,H:1-111^72.17%ID^E:1e-46^SubName: Full=Transcription factor SOX3 {ECO:0000313|EMBL:BAL14716.1};^Eukaryota; Metazoa; Chordata; Craniata; Vertebrata; Euteleostomi; Amphibia; Batrachia; Caudata; Salamandroidea; Salamandridae; Pleurodelinae; Cynops	TR566|c0_g1_i1|m.212	2-373[+]	SOX3A_XENLA^SOX3A_XENLA^Q:21-124,H:1-111^71.05%ID^E:8e-48^RecName: Full=Transcription factor Sox-3-A;^Eukaryota; Metazoa; Chordata; Craniata; Vertebrata; Euteleostomi; Amphibia; Batrachia; Anura; Pipoidea; Pipidae; Xenopodinae; Xenopus; Xenopus	G5EI83_CYNPY^G5EI83_CYNPY^Q:21-124,H:1-111^72.17%ID^E:1e-46^SubName: Full=Transcription factor SOX3 {ECO:0000313|EMBL:BAL14716.1};^Eukaryota; Metazoa; Chordata; Craniata; Vertebrata; Euteleostomi; Amphibia; Batrachia; Caudata; Salamandroidea; Salamandridae; Pleurodelinae; Cynops	PF09011.5^HMG_box_2^HMG-box domain^52-120^E:2.3e-11`PF00505.14^HMG_box^HMG (high mobility group) box^53-121^E:4.6e-27	.	.	.	GO:0005737^cellular_component^cytoplasm`GO:0005634^cellular_component^nucleus`GO:0008013^molecular_function^beta-catenin binding`GO:0043565^molecular_function^sequence-specific DNA binding`GO:0003700^molecular_function^sequence-specific DNA binding transcription factor activity`GO:0001704^biological_process^formation of primary germ layer`GO:0030514^biological_process^negative regulation of BMP s…	.
TR567|c0_g1	TR567|c0_g1_i1	PDIA1_BOVIN^PDIA1_BOVIN^Q:298-8,H:248-344^72.16%ID^E:8e-44^RecName: Full=Protein disulfide-isomerase;^Eukaryota; Metazoa; Chordata; Craniata; Vertebrata; Euteleostomi; Mammalia; Eutheria; Laurasiatheria; Cetartiodactyla; Ruminantia; Pecora; Bovidae; Bovinae; Bos	V9KJR2_CALMI^V9KJR2_CALMI^Q:298-8,H:249-345^82.47%ID^E:3e-49^RecName: Full=Protein disulfide-isomerase {ECO:0000256|RuleBase:RU361130};^Eukaryota; Metazoa; Chordata; Craniata; Vertebrata; Chondrichthyes; Holocephali; Chimaeriformes; Callorhinchidae; Callorhinchus	.	.	.	.	.	.	.	COG0526^Thioredoxin	GO:0005783^cellular_component^endoplasmic reticulum`GO:0005788^cellular_component^endoplasmic reticulum lumen`GO:0042470^cellular_component^melanosome`GO:0005886^cellular_component^plasma membrane`GO:0004656^molecular_function^procollagen-proline 4-dioxygenase activity`GO:0003756^molecular_function^protein disulfide isomerase activity`GO:0045454^biological_process^cell redox homeostasis`GO:001840…	.
TR570|c0_g1	TR570|c0_g1_i1	.	V9LG19_CALMI^V9LG19_CALMI^Q:117-299,H:23-84^79.03%ID^E:2e-22^SubName: Full=Liver-expressed antimicrobial peptide 2-like protein {ECO:0000313|EMBL:AFP11861.1};^Eukaryota; Metazoa; Chordata; Craniata; Vertebrata; Chondrichthyes; Holocephali; Chimaeriformes; Callorhinchidae; Callorhinchus	.	.	.	.	.	.	.	.	.	.
TR572|c0_g1	TR572|c0_g1_i1	ARHGH_MOUSE^ARHGH_MOUSE^Q:3-593,H:1861-2055^62.69%ID^E:7e-66^RecName: Full=Rho guanine nucleotide exchange factor 17;^Eukaryota; Metazoa; Chordata; Craniata; Vertebrata; Euteleostomi; Mammalia; Eutheria; Euarchontoglires; Glires; Rodentia; Sciurognathi; Muroidea; Muridae; Murinae; Mus; Mus	H3AWJ7_LATCH^H3AWJ7_LATCH^Q:3-593,H:280-476^80.71%ID^E:1e-99^SubName: Full=Uncharacterized protein {ECO:0000313|Ensembl:ENSLACP00000014018};^Eukaryota; Metazoa; Chordata; Craniata; Vertebrata; Euteleostomi; Coelacanthiformes; Coelacanthidae; Latimeria	TR572|c0_g1_i1|m.217	3-593[+]	ARHGH_MOUSE^ARHGH_MOUSE^Q:1-197,H:1861-2055^62.69%ID^E:7e-66^RecName: Full=Rho guanine nucleotide exchange factor 17;^Eukaryota; Metazoa; Chordata; Craniata; Vertebrata; Euteleostomi; Mammalia; Eutheria; Euarchontoglires; Glires; Rodentia; Sciurognathi; Muroidea; Muridae; Murinae; Mus; Mus	H3AWJ7_LATCH^H3AWJ7_LATCH^Q:1-197,H:280-476^80.71%ID^E:1e-99^SubName: Full=Uncharacterized protein {ECO:0000313|Ensembl:ENSLACP00000014018};^Eukaryota; Metazoa; Chordata; Craniata; Vertebrata; Euteleostomi; Coelacanthiformes; Coelacanthidae; Latimeria	.	.	.	.	GO:0005089^molecular_function^Rho guanyl-nucleotide exchange factor activity`GO:0030036^biological_process^actin cytoskeleton organization	.
TR586|c0_g1	TR586|c0_g1_i1	CASD1_HUMAN^CASD1_HUMAN^Q:352-254,H:678-710^90.91%ID^E:3e-11^RecName: Full=CAS1 domain-containing protein 1;^Eukaryota; Metazoa; Chordata; Craniata; Vertebrata; Euteleostomi; Mammalia; Eutheria; Euarchontoglires; Primates; Haplorrhini; Catarrhini; Hominidae; Homo	H2UUC2_TAKRU^H2UUC2_TAKRU^Q:352-254,H:658-690^93.94%ID^E:2e-10^SubName: Full=Uncharacterized protein {ECO:0000313|Ensembl:ENSTRUP00000040547};^Eukaryota; Metazoa; Chordata; Craniata; Vertebrata; Euteleostomi; Actinopterygii; Neopterygii; Teleostei; Neoteleostei; Acanthomorphata; Eupercaria; Tetraodontiformes; Tetradontoidea; Tetraodontidae; Takifugu	.	.	.	.	.	.	.	.	GO:0016021^cellular_component^integral component of membrane	.
TR588|c0_g1	TR588|c0_g1_i1	DPY30_MOUSE^DPY30_MOUSE^Q:60-350,H:3-99^83.51%ID^E:3e-53^RecName: Full=Protein dpy-30 homolog;^Eukaryota; Metazoa; Chordata; Craniata; Vertebrata; Euteleostomi; Mammalia; Eutheria; Euarchontoglires; Glires; Rodentia; Sciurognathi; Muroidea; Muridae; Murinae; Mus; Mus	V9LEB5_CALMI^V9LEB5_CALMI^Q:33-350,H:1-106^86.79%ID^E:3e-61^SubName: Full=Protein dpy-30-like protein {ECO:0000313|EMBL:AFP11023.1};^Eukaryota; Metazoa; Chordata; Craniata; Vertebrata; Chondrichthyes; Holocephali; Chimaeriformes; Callorhinchidae; Callorhinchus	TR588|c0_g1_i1|m.222	33-353[+]	DPY30_MOUSE^DPY30_MOUSE^Q:10-106,H:3-99^83.51%ID^E:9e-55^RecName: Full=Protein dpy-30 homolog;^Eukaryota; Metazoa; Chordata; Craniata; Vertebrata; Euteleostomi; Mammalia; Eutheria; Euarchontoglires; Glires; Rodentia; Sciurognathi; Muroidea; Muridae; Murinae; Mus; Mus	V9LEB5_CALMI^V9LEB5_CALMI^Q:1-106,H:1-106^86.79%ID^E:9e-63^SubName: Full=Protein dpy-30-like protein {ECO:0000313|EMBL:AFP11023.1};^Eukaryota; Metazoa; Chordata; Craniata; Vertebrata; Chondrichthyes; Holocephali; Chimaeriformes; Callorhinchidae; Callorhinchus	PF05186.8^Dpy-30^Dpy-30 motif^59-99^E:7.1e-21	.	.	.	GO:0035097^cellular_component^histone methyltransferase complex`GO:0005634^cellular_component^nucleus`GO:0048188^cellular_component^Set1C/COMPASS complex`GO:0005802^cellular_component^trans-Golgi network`GO:0016197^biological_process^endosomal transport`GO:0051568^biological_process^histone H3-K4 methylation`GO:0006355^biological_process^regulation of transcription, DNA-templated`GO:0006351^biolo…	.
TR608|c0_g1	TR608|c0_g1_i1	TSPOA_HUMAN^TSPOA_HUMAN^Q:238-711,H:1-158^48.73%ID^E:2e-46^RecName: Full=Translocator protein;^Eukaryota; Metazoa; Chordata; Craniata; Vertebrata; Euteleostomi; Mammalia; Eutheria; Euarchontoglires; Primates; Haplorrhini; Catarrhini; Hominidae; Homo	M3XKF5_LATCH^M3XKF5_LATCH^Q:247-729,H:1-161^79.5%ID^E:5e-87^SubName: Full=Uncharacterized protein {ECO:0000313|Ensembl:ENSLACP00000023211};^Eukaryota; Metazoa; Chordata; Craniata; Vertebrata; Euteleostomi; Coelacanthiformes; Coelacanthidae; Latimeria	TR608|c0_g1_i1|m.225	238-732[+]	TSPOA_HUMAN^TSPOA_HUMAN^Q:1-158,H:1-158^48.73%ID^E:1e-49^RecName: Full=Translocator protein;^Eukaryota; Metazoa; Chordata; Craniata; Vertebrata; Euteleostomi; Mammalia; Eutheria; Euarchontoglires; Primates; Haplorrhini; Catarrhini; Hominidae; Homo	M3XKF5_LATCH^M3XKF5_LATCH^Q:4-164,H:1-161^79.5%ID^E:5e-91^SubName: Full=Uncharacterized protein {ECO:0000313|Ensembl:ENSLACP00000023211};^Eukaryota; Metazoa; Chordata; Craniata; Vertebrata; Euteleostomi; Coelacanthiformes; Coelacanthidae; Latimeria	PF03073.10^TspO_MBR^TspO/MBR family^10-156^E:1.1e-51	.	ExpAA=109.38^PredHel=5^Topology=o4-26i49-68o78-100i107-129o133-155i	COG3476^tspo and mbr like protein	GO:0005737^cellular_component^cytoplasm`GO:0070062^cellular_component^extracellular vesicular exosome`GO:0016021^cellular_component^integral component of membrane`GO:0043231^cellular_component^intracellular membrane-bounded organelle`GO:0005741^cellular_component^mitochondrial outer membrane`GO:0005739^cellular_component^mitochondrion`GO:0031965^cellular_component^nuclear membrane`GO:0008503^mole…	GO:0016021^cellular_component^integral component of membrane
TR612|c0_g1	TR612|c0_g1_i1	ABCG5_HUMAN^ABCG5_HUMAN^Q:1-213,H:581-649^63.38%ID^E:1e-20^RecName: Full=ATP-binding cassette sub-family G member 5;^Eukaryota; Metazoa; Chordata; Craniata; Vertebrata; Euteleostomi; Mammalia; Eutheria; Euarchontoglires; Primates; Haplorrhini; Catarrhini; Hominidae; Homo	V9KID5_CALMI^V9KID5_CALMI^Q:1-216,H:585-656^75%ID^E:2e-25^SubName: Full=ATP-binding cassette, sub-family G (WHITE), member 5 {ECO:0000313|EMBL:AFO97803.1};^Eukaryota; Metazoa; Chordata; Craniata; Vertebrata; Chondrichthyes; Holocephali; Chimaeriformes; Callorhinchidae; Callorhinchus	.	.	.	.	.	.	.	COG1131^(ABC) transporter	GO:0016324^cellular_component^apical plasma membrane`GO:0016021^cellular_component^integral component of membrane`GO:0005886^cellular_component^plasma membrane`GO:0005524^molecular_function^ATP binding`GO:0016887^molecular_function^ATPase activity`GO:0017127^molecular_function^cholesterol transporter activity`GO:0046982^molecular_function^protein heterodimerization activity`GO:0006200^biological_…	.
TR617|c0_g1	TR617|c0_g1_i1	COF2_PIG^COF2_PIG^Q:676-179,H:1-166^56.89%ID^E:1e-61^RecName: Full=Cofilin-2;^Eukaryota; Metazoa; Chordata; Craniata; Vertebrata; Euteleostomi; Mammalia; Eutheria; Laurasiatheria; Cetartiodactyla; Suina; Suidae; Sus	L5M3N5_MYODS^L5M3N5_MYODS^Q:673-179,H:7-171^56.63%ID^E:5e-59^SubName: Full=Cofilin-2 {ECO:0000313|EMBL:ELK33269.1};^Eukaryota; Metazoa; Chordata; Craniata; Vertebrata; Euteleostomi; Mammalia; Eutheria; Laurasiatheria; Chiroptera; Microchiroptera; Vespertilionidae; Myotis	.	.	.	.	.	.	.	.	GO:0015629^cellular_component^actin cytoskeleton`GO:0005615^cellular_component^extracellular space`GO:0031674^cellular_component^I band`GO:0016363^cellular_component^nuclear matrix`GO:0030042^biological_process^actin filament depolymerization`GO:0046716^biological_process^muscle cell cellular homeostasis`GO:0030836^biological_process^positive regulation of actin filament depolymerization`GO:00610…	.
TR618|c0_g1	TR618|c0_g1_i1	OST4_RAT^OST4_RAT^Q:93-203,H:1-37^97.3%ID^E:5e-16^RecName: Full=Dolichyl-diphosphooligosaccharide--protein glycosyltransferase subunit 4;^Eukaryota; Metazoa; Chordata; Craniata; Vertebrata; Euteleostomi; Mammalia; Eutheria; Euarchontoglires; Glires; Rodentia; Sciurognathi; Muroidea; Muridae; Murinae; Rattus	G3MH86_9ACAR^G3MH86_9ACAR^Q:12-197,H:9-72^59.38%ID^E:6e-14^SubName: Full=Putative uncharacterized protein {ECO:0000313|EMBL:AEO32854.1};^Eukaryota; Metazoa; Ecdysozoa; Arthropoda; Chelicerata; Arachnida; Acari; Parasitiformes; Ixodida; Ixodoidea; Ixodidae; Amblyomminae; Amblyomma	.	.	.	.	.	.	.	.	GO:0005789^cellular_component^endoplasmic reticulum membrane`GO:0016021^cellular_component^integral component of membrane	.
TR629|c0_g1	TR629|c0_g1_i1	.	.	TR629|c0_g1_i1|m.238	1-366[+]	.	Q6AX08_XENLA^Q6AX08_XENLA^Q:10-118,H:291-404^36.07%ID^E:9e-10^SubName: Full=MGC86495 protein {ECO:0000313|EMBL:AAH79822.1};^Eukaryota; Metazoa; Chordata; Craniata; Vertebrata; Euteleostomi; Amphibia; Batrachia; Anura; Pipoidea; Pipidae; Xenopodinae; Xenopus; Xenopus	PF15293.1^NUFIP2^Nuclear fragile X mental retardation-interacting protein 2^9-35^E:7.8e-07`PF15293.1^NUFIP2^Nuclear fragile X mental retardation-interacting protein 2^67-112^E:2.9e-05	.	.	.	.	.
TR644|c0_g1	TR644|c0_g1_i1	CCD30_HUMAN^CCD30_HUMAN^Q:47-781,H:337-576^36.33%ID^E:2e-12^RecName: Full=Coiled-coil domain-containing protein 30;^Eukaryota; Metazoa; Chordata; Craniata; Vertebrata; Euteleostomi; Mammalia; Eutheria; Euarchontoglires; Primates; Haplorrhini; Catarrhini; Hominidae; Homo	V9KNN4_CALMI^V9KNN4_CALMI^Q:2-784,H:174-434^58.62%ID^E:4e-64^SubName: Full=Coiled-coil domain-containing protein 30-like protein {ECO:0000313|EMBL:AFO99894.1};^Eukaryota; Metazoa; Chordata; Craniata; Vertebrata; Chondrichthyes; Holocephali; Chimaeriformes; Callorhinchidae; Callorhinchus	TR644|c0_g1_i1|m.244	2-850[+]	CCD30_HUMAN^CCD30_HUMAN^Q:16-276,H:337-592^36.02%ID^E:5e-22^RecName: Full=Coiled-coil domain-containing protein 30;^Eukaryota; Metazoa; Chordata; Craniata; Vertebrata; Euteleostomi; Mammalia; Eutheria; Euarchontoglires; Primates; Haplorrhini; Catarrhini; Hominidae; Homo	V9KNN4_CALMI^V9KNN4_CALMI^Q:1-276,H:174-449^58.7%ID^E:2e-95^SubName: Full=Coiled-coil domain-containing protein 30-like protein {ECO:0000313|EMBL:AFO99894.1};^Eukaryota; Metazoa; Chordata; Craniata; Vertebrata; Chondrichthyes; Holocephali; Chimaeriformes; Callorhinchidae; Callorhinchus	.	.	.	NOG126260^Asparaginase	GO:0070062^cellular_component^extracellular vesicular exosome	.
TR649|c0_g1	TR649|c0_g1_i1	RC3H1_HUMAN^RC3H1_HUMAN^Q:1-693,H:806-1032^61.18%ID^E:7e-72^RecName: Full=Roquin-1;^Eukaryota; Metazoa; Chordata; Craniata; Vertebrata; Euteleostomi; Mammalia; Eutheria; Euarchontoglires; Primates; Haplorrhini; Catarrhini; Hominidae; Homo	U6D7U9_NEOVI^U6D7U9_NEOVI^Q:1-693,H:545-770^62.29%ID^E:3e-72^SubName: Full=Roquin {ECO:0000313|EMBL:CCP78182.1};^Eukaryota; Metazoa; Chordata; Craniata; Vertebrata; Euteleostomi; Mammalia; Eutheria; Laurasiatheria; Carnivora; Caniformia; Mustelidae; Mustelinae; Neovison	TR649|c0_g1_i1|m.248	1-699[+]	RC3H1_HUMAN^RC3H1_HUMAN^Q:1-231,H:806-1032^61.18%ID^E:2e-87^RecName: Full=Roquin-1;^Eukaryota; Metazoa; Chordata; Craniata; Vertebrata; Euteleostomi; Mammalia; Eutheria; Euarchontoglires; Primates; Haplorrhini; Catarrhini; Hominidae; Homo	U6D7U9_NEOVI^U6D7U9_NEOVI^Q:1-231,H:545-770^62.29%ID^E:2e-88^SubName: Full=Roquin {ECO:0000313|EMBL:CCP78182.1};^Eukaryota; Metazoa; Chordata; Craniata; Vertebrata; Euteleostomi; Mammalia; Eutheria; Laurasiatheria; Carnivora; Caniformia; Mustelidae; Mustelinae; Neovison	.	.	.	.	GO:0000932^cellular_component^cytoplasmic mRNA processing body`GO:0010494^cellular_component^cytoplasmic stress granule`GO:0003730^molecular_function^mRNA 3'-UTR binding`GO:0044822^molecular_function^poly(A) RNA binding`GO:0004842^molecular_function^ubiquitin-protein transferase activity`GO:0008270^molecular_function^zinc ion binding`GO:0001782^biological_process^B cell homeostasis`GO:0033962^bio…	.
TR662|c0_g1	TR662|c0_g1_i1	WBS16_HUMAN^WBS16_HUMAN^Q:1-477,H:100-258^76.1%ID^E:1e-74^RecName: Full=Williams-Beuren syndrome chromosomal region 16 protein;^Eukaryota; Metazoa; Chordata; Craniata; Vertebrata; Euteleostomi; Mammalia; Eutheria; Euarchontoglires; Primates; Haplorrhini; Catarrhini; Hominidae; Homo	F7CPD7_XENTR^F7CPD7_XENTR^Q:1-477,H:85-243^77.99%ID^E:1e-76^SubName: Full=Uncharacterized protein {ECO:0000313|Ensembl:ENSXETP00000020134};^Eukaryota; Metazoa; Chordata; Craniata; Vertebrata; Euteleostomi; Amphibia; Batrachia; Anura; Pipoidea; Pipidae; Xenopodinae; Xenopus; Silurana	TR662|c0_g1_i1|m.253	1-477[+]	WBS16_HUMAN^WBS16_HUMAN^Q:1-159,H:100-258^76.1%ID^E:1e-87^RecName: Full=Williams-Beuren syndrome chromosomal region 16 protein;^Eukaryota; Metazoa; Chordata; Craniata; Vertebrata; Euteleostomi; Mammalia; Eutheria; Euarchontoglires; Primates; Haplorrhini; Catarrhini; Hominidae; Homo	V9KUP5_CALMI^V9KUP5_CALMI^Q:1-159,H:86-244^81.76%ID^E:4e-91^SubName: Full=Williams-Beuren syndrome chromosomal region 16 protein-like protein {ECO:0000313|EMBL:AFP01929.1};^Eukaryota; Metazoa; Chordata; Craniata; Vertebrata; Chondrichthyes; Holocephali; Chimaeriformes; Callorhinchidae; Callorhinchus	PF00415.13^RCC1^Regulator of chromosome condensation (RCC1) repeat^31-90^E:2.2e-07`PF13540.1^RCC1_2^Regulator of chromosome condensation (RCC1) repeat^77-106^E:5.2e-08`PF00415.13^RCC1^Regulator of chromosome condensation (RCC1) repeat^95-144^E:6.1e-06	.	.	COG5184^regulator of chromosome condensation	GO:0044822^molecular_function^poly(A) RNA binding	.
TR663|c0_g1	TR663|c0_g1_i1	IGDC3_MOUSE^IGDC3_MOUSE^Q:4-486,H:75-235^60.25%ID^E:3e-61^RecName: Full=Immunoglobulin superfamily DCC subclass member 3;^Eukaryota; Metazoa; Chordata; Craniata; Vertebrata; Euteleostomi; Mammalia; Eutheria; Euarchontoglires; Glires; Rodentia; Sciurognathi; Muroidea; Muridae; Murinae; Mus; Mus`IGDC3_MOUSE^IGDC3_MOUSE^Q:73-477,H:294-423^35.77%ID^E:4e-12^RecName: Full=Immunoglobulin superfamily DCC…	U3K685_FICAL^U3K685_FICAL^Q:1-486,H:50-211^64.81%ID^E:1e-72^SubName: Full=Uncharacterized protein {ECO:0000313|Ensembl:ENSFALP00000010539};^Eukaryota; Metazoa; Chordata; Craniata; Vertebrata; Euteleostomi; Testudines + Archosauria group; Archosauria; Dinosauria; Saurischia; Theropoda; Coelurosauria; Aves; Neognathae; Passeriformes; Muscicapidae; Ficedula`U3K685_FICAL^U3K685_FICAL^Q:73-477,H:270-3…	TR663|c0_g1_i1|m.254	1-486[+]	IGDC3_MOUSE^IGDC3_MOUSE^Q:2-162,H:75-235^60.25%ID^E:3e-61^RecName: Full=Immunoglobulin superfamily DCC subclass member 3;^Eukaryota; Metazoa; Chordata; Craniata; Vertebrata; Euteleostomi; Mammalia; Eutheria; Euarchontoglires; Glires; Rodentia; Sciurognathi; Muroidea; Muridae; Murinae; Mus; Mus`IGDC3_MOUSE^IGDC3_MOUSE^Q:25-159,H:294-423^35.77%ID^E:4e-12^RecName: Full=Immunoglobulin superfamily DCC…	U3K685_FICAL^U3K685_FICAL^Q:1-162,H:50-211^64.81%ID^E:1e-72^SubName: Full=Uncharacterized protein {ECO:0000313|Ensembl:ENSFALP00000010539};^Eukaryota; Metazoa; Chordata; Craniata; Vertebrata; Euteleostomi; Testudines + Archosauria group; Archosauria; Dinosauria; Saurischia; Theropoda; Coelurosauria; Aves; Neognathae; Passeriformes; Muscicapidae; Ficedula`U3K685_FICAL^U3K685_FICAL^Q:25-159,H:270-3…	PF13895.1^Ig_2^Immunoglobulin domain^1-74^E:1.8e-05`PF07679.11^I-set^Immunoglobulin I-set domain^2-74^E:5.5e-08`PF07679.11^I-set^Immunoglobulin I-set domain^80-157^E:1.2e-16`PF13895.1^Ig_2^Immunoglobulin domain^82-154^E:3.6e-09`PF13927.1^Ig_3^Immunoglobulin domain^82-152^E:4.1e-07`PF07686.12^V-set^Immunoglobulin V-set domain^83-153^E:2.6e-07`PF00047.20^ig^Immunoglobulin domain^92-150^E:3.8e-06	.	.	.	GO:0005887^cellular_component^integral component of plasma membrane`GO:0050885^biological_process^neuromuscular process controlling balance	.
TR671|c0_g1	TR671|c0_g1_i1	.	W5M2G3_LEPOC^W5M2G3_LEPOC^Q:290-141,H:526-575^56%ID^E:2e-09^SubName: Full=Uncharacterized protein {ECO:0000313|Ensembl:ENSLOCP00000002571};^Eukaryota; Metazoa; Chordata; Craniata; Vertebrata; Euteleostomi; Actinopterygii; Neopterygii; Holostei; Semionotiformes; Lepisosteidae; Lepisosteus	.	.	.	.	.	.	.	.	.	.
TR672|c0_g1	TR672|c0_g1_i1	.	W5LX76_LEPOC^W5LX76_LEPOC^Q:212-400,H:1428-1487^47.62%ID^E:5e-10^SubName: Full=Uncharacterized protein {ECO:0000313|Ensembl:ENSLOCP00000000733};^Eukaryota; Metazoa; Chordata; Craniata; Vertebrata; Euteleostomi; Actinopterygii; Neopterygii; Holostei; Semionotiformes; Lepisosteidae; Lepisosteus	TR672|c0_g1_i1|m.255	2-487[+]	.	W5LX76_LEPOC^W5LX76_LEPOC^Q:71-133,H:1428-1487^47.62%ID^E:5e-10^SubName: Full=Uncharacterized protein {ECO:0000313|Ensembl:ENSLOCP00000000733};^Eukaryota; Metazoa; Chordata; Craniata; Vertebrata; Euteleostomi; Actinopterygii; Neopterygii; Holostei; Semionotiformes; Lepisosteidae; Lepisosteus	.	.	.	.	.	.
TR672|c0_g2	TR672|c0_g2_i1	.	W5LX76_LEPOC^W5LX76_LEPOC^Q:212-400,H:1428-1487^47.62%ID^E:5e-10^SubName: Full=Uncharacterized protein {ECO:0000313|Ensembl:ENSLOCP00000000733};^Eukaryota; Metazoa; Chordata; Craniata; Vertebrata; Euteleostomi; Actinopterygii; Neopterygii; Holostei; Semionotiformes; Lepisosteidae; Lepisosteus	TR672|c0_g2_i1|m.256	2-502[+]	.	W5LX76_LEPOC^W5LX76_LEPOC^Q:71-133,H:1428-1487^47.62%ID^E:4e-10^SubName: Full=Uncharacterized protein {ECO:0000313|Ensembl:ENSLOCP00000000733};^Eukaryota; Metazoa; Chordata; Craniata; Vertebrata; Euteleostomi; Actinopterygii; Neopterygii; Holostei; Semionotiformes; Lepisosteidae; Lepisosteus	.	.	.	.	.	.
TR681|c0_g1	TR681|c0_g1_i1	SODC_PRIGL^SODC_PRIGL^Q:97-552,H:1-152^88.82%ID^E:6e-88^RecName: Full=Superoxide dismutase [Cu-Zn];^Eukaryota; Metazoa; Chordata; Craniata; Vertebrata; Chondrichthyes; Elasmobranchii; Galeomorphii; Galeoidea; Carcharhiniformes; Carcharhinidae; Prionace	Q000H3_SCYTO^Q000H3_SCYTO^Q:97-552,H:1-152^89.47%ID^E:6e-86^RecName: Full=Superoxide dismutase [Cu-Zn] {ECO:0000256|RuleBase:RU000393};^Eukaryota; Metazoa; Chordata; Craniata; Vertebrata; Chondrichthyes; Elasmobranchii; Galeomorphii; Galeoidea; Carcharhiniformes; Scyliorhinidae; Scyliorhinus	TR681|c0_g1_i1|m.259	97-555[+]	SODC_PRIGL^SODC_PRIGL^Q:1-152,H:1-152^88.82%ID^E:3e-95^RecName: Full=Superoxide dismutase [Cu-Zn];^Eukaryota; Metazoa; Chordata; Craniata; Vertebrata; Chondrichthyes; Elasmobranchii; Galeomorphii; Galeoidea; Carcharhiniformes; Carcharhinidae; Prionace	Q000H3_SCYTO^Q000H3_SCYTO^Q:1-152,H:1-152^89.47%ID^E:3e-93^RecName: Full=Superoxide dismutase [Cu-Zn] {ECO:0000256|RuleBase:RU000393};^Eukaryota; Metazoa; Chordata; Craniata; Vertebrata; Chondrichthyes; Elasmobranchii; Galeomorphii; Galeoidea; Carcharhiniformes; Scyliorhinidae; Scyliorhinus	PF00080.15^Sod_Cu^Copper/zinc superoxide dismutase (SODC)^3-147^E:1.4e-50	.	.	.	GO:0005737^cellular_component^cytoplasm`GO:0005634^cellular_component^nucleus`GO:0046872^molecular_function^metal ion binding`GO:0004784^molecular_function^superoxide dismutase activity	GO:0046872^molecular_function^metal ion binding`GO:0006801^biological_process^superoxide metabolic process`GO:0055114^biological_process^oxidation-reduction process
TR681|c0_g2	TR681|c0_g2_i1	SODC_PRIGL^SODC_PRIGL^Q:97-552,H:1-152^88.82%ID^E:6e-88^RecName: Full=Superoxide dismutase [Cu-Zn];^Eukaryota; Metazoa; Chordata; Craniata; Vertebrata; Chondrichthyes; Elasmobranchii; Galeomorphii; Galeoidea; Carcharhiniformes; Carcharhinidae; Prionace	Q000H3_SCYTO^Q000H3_SCYTO^Q:97-552,H:1-152^89.47%ID^E:6e-86^RecName: Full=Superoxide dismutase [Cu-Zn] {ECO:0000256|RuleBase:RU000393};^Eukaryota; Metazoa; Chordata; Craniata; Vertebrata; Chondrichthyes; Elasmobranchii; Galeomorphii; Galeoidea; Carcharhiniformes; Scyliorhinidae; Scyliorhinus	TR681|c0_g2_i1|m.260	97-555[+]	SODC_PRIGL^SODC_PRIGL^Q:1-152,H:1-152^88.82%ID^E:3e-95^RecName: Full=Superoxide dismutase [Cu-Zn];^Eukaryota; Metazoa; Chordata; Craniata; Vertebrata; Chondrichthyes; Elasmobranchii; Galeomorphii; Galeoidea; Carcharhiniformes; Carcharhinidae; Prionace	Q000H3_SCYTO^Q000H3_SCYTO^Q:1-152,H:1-152^89.47%ID^E:3e-93^RecName: Full=Superoxide dismutase [Cu-Zn] {ECO:0000256|RuleBase:RU000393};^Eukaryota; Metazoa; Chordata; Craniata; Vertebrata; Chondrichthyes; Elasmobranchii; Galeomorphii; Galeoidea; Carcharhiniformes; Scyliorhinidae; Scyliorhinus	PF00080.15^Sod_Cu^Copper/zinc superoxide dismutase (SODC)^3-147^E:1.4e-50	.	.	.	GO:0005737^cellular_component^cytoplasm`GO:0005634^cellular_component^nucleus`GO:0046872^molecular_function^metal ion binding`GO:0004784^molecular_function^superoxide dismutase activity	GO:0046872^molecular_function^metal ion binding`GO:0006801^biological_process^superoxide metabolic process`GO:0055114^biological_process^oxidation-reduction process
TR687|c0_g1	TR687|c0_g1_i1	UFO_MOUSE^UFO_MOUSE^Q:2-298,H:692-790^88.89%ID^E:2e-56^RecName: Full=Tyrosine-protein kinase receptor UFO;^Eukaryota; Metazoa; Chordata; Craniata; Vertebrata; Euteleostomi; Mammalia; Eutheria; Euarchontoglires; Glires; Rodentia; Sciurognathi; Muroidea; Muridae; Murinae; Mus; Mus	E7F3H6_DANRE^E7F3H6_DANRE^Q:2-322,H:15-121^85.05%ID^E:6e-63^SubName: Full=Uncharacterized protein {ECO:0000313|Ensembl:ENSDARP00000087680};^Eukaryota; Metazoa; Chordata; Craniata; Vertebrata; Euteleostomi; Actinopterygii; Neopterygii; Teleostei; Ostariophysi; Cypriniformes; Cyprinidae; Danio	TR687|c0_g1_i1|m.261	2-322[+]	UFO_MOUSE^UFO_MOUSE^Q:1-99,H:692-790^88.89%ID^E:1e-56^RecName: Full=Tyrosine-protein kinase receptor UFO;^Eukaryota; Metazoa; Chordata; Craniata; Vertebrata; Euteleostomi; Mammalia; Eutheria; Euarchontoglires; Glires; Rodentia; Sciurognathi; Muroidea; Muridae; Murinae; Mus; Mus	E7F3H6_DANRE^E7F3H6_DANRE^Q:1-107,H:15-121^85.05%ID^E:5e-63^SubName: Full=Uncharacterized protein {ECO:0000313|Ensembl:ENSDARP00000087680};^Eukaryota; Metazoa; Chordata; Craniata; Vertebrata; Euteleostomi; Actinopterygii; Neopterygii; Teleostei; Ostariophysi; Cypriniformes; Cyprinidae; Danio	PF07714.12^Pkinase_Tyr^Protein tyrosine kinase^2-105^E:2.3e-37`PF00069.20^Pkinase^Protein kinase domain^17-104^E:6.2e-12	.	.	COG0515^Serine Threonine protein kinase	GO:0009986^cellular_component^cell surface`GO:0005615^cellular_component^extracellular space`GO:0070062^cellular_component^extracellular vesicular exosome`GO:0016021^cellular_component^integral component of membrane`GO:0005886^cellular_component^plasma membrane`GO:0005524^molecular_function^ATP binding`GO:0001786^molecular_function^phosphatidylserine binding`GO:0046982^molecular_function^protein …	GO:0004672^molecular_function^protein kinase activity`GO:0006468^biological_process^protein phosphorylation`GO:0005524^molecular_function^ATP binding
TR689|c0_g1	TR689|c0_g1_i1	.	.	TR689|c0_g1_i1|m.262	3-701[+]	SPT6H_HUMAN^SPT6H_HUMAN^Q:39-233,H:1-195^65.66%ID^E:3e-15^RecName: Full=Transcription elongation factor SPT6;^Eukaryota; Metazoa; Chordata; Craniata; Vertebrata; Euteleostomi; Mammalia; Eutheria; Euarchontoglires; Primates; Haplorrhini; Catarrhini; Hominidae; Homo	H3A1Q8_LATCH^H3A1Q8_LATCH^Q:39-233,H:1-188^63.78%ID^E:1e-30^SubName: Full=Uncharacterized protein {ECO:0000313|Ensembl:ENSLACP00000003579};^Eukaryota; Metazoa; Chordata; Craniata; Vertebrata; Euteleostomi; Coelacanthiformes; Coelacanthidae; Latimeria	PF14632.1^SPT6_acidic^Acidic N-terminal SPT6^72-166^E:4.6e-12	.	.	COG2183^domain) protein	GO:0005634^cellular_component^nucleus`GO:0003677^molecular_function^DNA binding`GO:0042393^molecular_function^histone binding`GO:0016788^molecular_function^hydrolase activity, acting on ester bonds`GO:0044822^molecular_function^poly(A) RNA binding`GO:0003700^molecular_function^sequence-specific DNA binding transcription factor activity`GO:0006338^biological_process^chromatin remodeling`GO:0006397…	.
TR689|c0_g2	TR689|c0_g2_i1	.	.	TR689|c0_g2_i1|m.263	122-706[+]	SPT6H_HUMAN^SPT6H_HUMAN^Q:1-195,H:1-195^65.66%ID^E:2e-15^RecName: Full=Transcription elongation factor SPT6;^Eukaryota; Metazoa; Chordata; Craniata; Vertebrata; Euteleostomi; Mammalia; Eutheria; Euarchontoglires; Primates; Haplorrhini; Catarrhini; Hominidae; Homo	H3A1Q8_LATCH^H3A1Q8_LATCH^Q:1-195,H:1-188^63.78%ID^E:1e-31^SubName: Full=Uncharacterized protein {ECO:0000313|Ensembl:ENSLACP00000003579};^Eukaryota; Metazoa; Chordata; Craniata; Vertebrata; Euteleostomi; Coelacanthiformes; Coelacanthidae; Latimeria	PF14632.1^SPT6_acidic^Acidic N-terminal SPT6^34-128^E:3.8e-12	.	.	COG2183^domain) protein	GO:0005634^cellular_component^nucleus`GO:0003677^molecular_function^DNA binding`GO:0042393^molecular_function^histone binding`GO:0016788^molecular_function^hydrolase activity, acting on ester bonds`GO:0044822^molecular_function^poly(A) RNA binding`GO:0003700^molecular_function^sequence-specific DNA binding transcription factor activity`GO:0006338^biological_process^chromatin remodeling`GO:0006397…	.
TR716|c0_g1	TR716|c0_g1_i1	ZN516_HUMAN^ZN516_HUMAN^Q:16-438,H:707-841^39.72%ID^E:9e-23^RecName: Full=Zinc finger protein 516;^Eukaryota; Metazoa; Chordata; Craniata; Vertebrata; Euteleostomi; Mammalia; Eutheria; Euarchontoglires; Primates; Haplorrhini; Catarrhini; Hominidae; Homo	H2ZTU1_LATCH^H2ZTU1_LATCH^Q:79-612,H:726-911^39.78%ID^E:3e-30^SubName: Full=Uncharacterized protein {ECO:0000313|Ensembl:ENSLACP00000000812};^Eukaryota; Metazoa; Chordata; Craniata; Vertebrata; Euteleostomi; Coelacanthiformes; Coelacanthidae; Latimeria	TR716|c0_g1_i1|m.286	1-663[+]	ZN516_HUMAN^ZN516_HUMAN^Q:6-146,H:707-841^39.72%ID^E:8e-23^RecName: Full=Zinc finger protein 516;^Eukaryota; Metazoa; Chordata; Craniata; Vertebrata; Euteleostomi; Mammalia; Eutheria; Euarchontoglires; Primates; Haplorrhini; Catarrhini; Hominidae; Homo	H2ZTU1_LATCH^H2ZTU1_LATCH^Q:27-204,H:726-911^39.78%ID^E:3e-30^SubName: Full=Uncharacterized protein {ECO:0000313|Ensembl:ENSLACP00000000812};^Eukaryota; Metazoa; Chordata; Craniata; Vertebrata; Euteleostomi; Coelacanthiformes; Coelacanthidae; Latimeria	.	.	.	.	GO:0005634^cellular_component^nucleus`GO:0003677^molecular_function^DNA binding`GO:0046872^molecular_function^metal ion binding`GO:0006355^biological_process^regulation of transcription, DNA-templated`GO:0006351^biological_process^transcription, DNA-templated	.
TR739|c0_g1	TR739|c0_g1_i1	TCPH_CHICK^TCPH_CHICK^Q:54-1604,H:1-517^91.1%ID^E:0^RecName: Full=T-complex protein 1 subunit eta;^Eukaryota; Metazoa; Chordata; Craniata; Vertebrata; Euteleostomi; Testudines + Archosauria group; Archosauria; Dinosauria; Saurischia; Theropoda; Coelurosauria; Aves; Neognathae; Galloanserae; Galliformes; Phasianidae; Phasianinae; Gallus	Q5D024_XENTR^Q5D024_XENTR^Q:54-1604,H:1-517^91.1%ID^E:0^SubName: Full=Chaperonin containing TCP1, subunit 7 (Eta) {ECO:0000313|EMBL:AAH89710.1};^Eukaryota; Metazoa; Chordata; Craniata; Vertebrata; Euteleostomi; Amphibia; Batrachia; Anura; Pipoidea; Pipidae; Xenopodinae; Xenopus; Silurana	TR739|c0_g1_i1|m.292	3-1607[+]	TCPH_CHICK^TCPH_CHICK^Q:18-534,H:1-517^91.1%ID^E:0^RecName: Full=T-complex protein 1 subunit eta;^Eukaryota; Metazoa; Chordata; Craniata; Vertebrata; Euteleostomi; Testudines + Archosauria group; Archosauria; Dinosauria; Saurischia; Theropoda; Coelurosauria; Aves; Neognathae; Galloanserae; Galliformes; Phasianidae; Phasianinae; Gallus	Q5D024_XENTR^Q5D024_XENTR^Q:18-534,H:1-517^91.1%ID^E:0^SubName: Full=Chaperonin containing TCP1, subunit 7 (Eta) {ECO:0000313|EMBL:AAH89710.1};^Eukaryota; Metazoa; Chordata; Craniata; Vertebrata; Euteleostomi; Amphibia; Batrachia; Anura; Pipoidea; Pipidae; Xenopodinae; Xenopus; Silurana	PF00118.19^Cpn60_TCP1^TCP-1/cpn60 chaperonin family^49-534^E:2.4e-147	.	.	.	GO:0044297^cellular_component^cell body`GO:0005832^cellular_component^chaperonin-containing T-complex`GO:0070062^cellular_component^extracellular vesicular exosome`GO:0005874^cellular_component^microtubule`GO:0005739^cellular_component^mitochondrion`GO:0002199^cellular_component^zona pellucida receptor complex`GO:0005524^molecular_function^ATP binding`GO:0007339^biological_process^binding of sper…	GO:0005524^molecular_function^ATP binding
TR746|c0_g1	TR746|c0_g1_i1	RLA0_HUMAN^RLA0_HUMAN^Q:77-901,H:1-275^92.36%ID^E:0^RecName: Full=60S acidic ribosomal protein P0;^Eukaryota; Metazoa; Chordata; Craniata; Vertebrata; Euteleostomi; Mammalia; Eutheria; Euarchontoglires; Primates; Haplorrhini; Catarrhini; Hominidae; Homo	A0A091PSU7_LEPDC^A0A091PSU7_LEPDC^Q:77-901,H:1-275^93.82%ID^E:0^SubName: Full=60S acidic ribosomal protein P0 {ECO:0000313|EMBL:KFQ10333.1};^Eukaryota; Metazoa; Chordata; Craniata; Vertebrata; Euteleostomi; Testudines + Archosauria group; Archosauria; Dinosauria; Saurischia; Theropoda; Coelurosauria; Aves; Neognathae; Coraciiformes; Leptosomidae; Leptosomus	TR746|c0_g1_i1|m.299	77-1015[+]	RLA0_RANSY^RLA0_RANSY^Q:1-312,H:1-315^85.71%ID^E:0^RecName: Full=60S acidic ribosomal protein P0;^Eukaryota; Metazoa; Chordata; Craniata; Vertebrata; Euteleostomi; Amphibia; Batrachia; Anura; Neobatrachia; Ranoidea; Ranidae; Rana	K4GEP1_CALMI^K4GEP1_CALMI^Q:1-312,H:1-313^90.42%ID^E:0^SubName: Full=Ribosomal protein, large, P0 {ECO:0000313|EMBL:AFM90860.1};^Eukaryota; Metazoa; Chordata; Craniata; Vertebrata; Chondrichthyes; Holocephali; Chimaeriformes; Callorhinchidae; Callorhinchus	PF00466.15^Ribosomal_L10^Ribosomal protein L10^8-104^E:1.5e-22`PF00428.14^Ribosomal_60s^60s Acidic ribosomal protein^231-311^E:4e-18	.	.	.	GO:0005840^cellular_component^ribosome`GO:0003735^molecular_function^structural constituent of ribosome`GO:0042254^biological_process^ribosome biogenesis`GO:0006414^biological_process^translational elongation	GO:0042254^biological_process^ribosome biogenesis`GO:0005622^cellular_component^intracellular`GO:0003735^molecular_function^structural constituent of ribosome`GO:0006414^biological_process^translational elongation`GO:0005840^cellular_component^ribosome
TR753|c0_g1	TR753|c0_g1_i1	.	.	TR753|c0_g1_i1|m.302	252-434[+]	.	.	.	sigP:1^22^0.464^YES	.	.	.	.
TR773|c0_g1	TR773|c0_g1_i1	NUP43_HUMAN^NUP43_HUMAN^Q:50-1144,H:6-378^67.83%ID^E:2e-179^RecName: Full=Nucleoporin Nup43;^Eukaryota; Metazoa; Chordata; Craniata; Vertebrata; Euteleostomi; Mammalia; Eutheria; Euarchontoglires; Primates; Haplorrhini; Catarrhini; Hominidae; Homo	K4G0K7_CALMI^K4G0K7_CALMI^Q:50-1144,H:6-372^71.66%ID^E:0^SubName: Full=Nucleoporin Nup43 {ECO:0000313|EMBL:AFK11416.1};^Eukaryota; Metazoa; Chordata; Craniata; Vertebrata; Chondrichthyes; Holocephali; Chimaeriformes; Callorhinchidae; Callorhinchus	TR773|c0_g1_i1|m.310	2-1153[+]	NUP43_HUMAN^NUP43_HUMAN^Q:17-381,H:6-378^67.83%ID^E:2e-180^RecName: Full=Nucleoporin Nup43;^Eukaryota; Metazoa; Chordata; Craniata; Vertebrata; Euteleostomi; Mammalia; Eutheria; Euarchontoglires; Primates; Haplorrhini; Catarrhini; Hominidae; Homo	K4G0K7_CALMI^K4G0K7_CALMI^Q:17-381,H:6-372^71.66%ID^E:0^SubName: Full=Nucleoporin Nup43 {ECO:0000313|EMBL:AFK11416.1};^Eukaryota; Metazoa; Chordata; Craniata; Vertebrata; Chondrichthyes; Holocephali; Chimaeriformes; Callorhinchidae; Callorhinchus	PF00400.27^WD40^WD domain, G-beta repeat^215-251^E:0.00038`PF00400.27^WD40^WD domain, G-beta repeat^260-295^E:0.0049	.	.	.	GO:0000777^cellular_component^condensed chromosome kinetochore`GO:0005829^cellular_component^cytosol`GO:0005635^cellular_component^nuclear envelope`GO:0031080^cellular_component^nuclear pore outer ring`GO:0005975^biological_process^carbohydrate metabolic process`GO:0007059^biological_process^chromosome segregation`GO:0019221^biological_process^cytokine-mediated signaling pathway`GO:0015758^biolog…	GO:0005515^molecular_function^protein binding
TR782|c0_g1	TR782|c0_g1_i1	OTUD1_HUMAN^OTUD1_HUMAN^Q:160-867,H:245-480^69.07%ID^E:1e-113^RecName: Full=OTU domain-containing protein 1;^Eukaryota; Metazoa; Chordata; Craniata; Vertebrata; Euteleostomi; Mammalia; Eutheria; Euarchontoglires; Primates; Haplorrhini; Catarrhini; Hominidae; Homo	V9L620_CALMI^V9L620_CALMI^Q:217-870,H:109-325^84.86%ID^E:4e-132^SubName: Full=OTU domain-containing protein 1 {ECO:0000313|EMBL:AFP07105.1};^Eukaryota; Metazoa; Chordata; Craniata; Vertebrata; Chondrichthyes; Holocephali; Chimaeriformes; Callorhinchidae; Callorhinchus	TR782|c0_g1_i1|m.319	713-943[+]	.	.	.	.	.	.	.	.
TR782|c0_g1	TR782|c0_g1_i1	OTUD1_HUMAN^OTUD1_HUMAN^Q:160-867,H:245-480^69.07%ID^E:1e-113^RecName: Full=OTU domain-containing protein 1;^Eukaryota; Metazoa; Chordata; Craniata; Vertebrata; Euteleostomi; Mammalia; Eutheria; Euarchontoglires; Primates; Haplorrhini; Catarrhini; Hominidae; Homo	V9L620_CALMI^V9L620_CALMI^Q:217-870,H:109-325^84.86%ID^E:4e-132^SubName: Full=OTU domain-containing protein 1 {ECO:0000313|EMBL:AFP07105.1};^Eukaryota; Metazoa; Chordata; Craniata; Vertebrata; Chondrichthyes; Holocephali; Chimaeriformes; Callorhinchidae; Callorhinchus	TR782|c0_g1_i1|m.318	1-873[+]	OTUD1_HUMAN^OTUD1_HUMAN^Q:54-289,H:245-480^69.07%ID^E:5e-117^RecName: Full=OTU domain-containing protein 1;^Eukaryota; Metazoa; Chordata; Craniata; Vertebrata; Euteleostomi; Mammalia; Eutheria; Euarchontoglires; Primates; Haplorrhini; Catarrhini; Hominidae; Homo	V9L620_CALMI^V9L620_CALMI^Q:73-290,H:109-325^84.86%ID^E:1e-135^SubName: Full=OTU domain-containing protein 1 {ECO:0000313|EMBL:AFP07105.1};^Eukaryota; Metazoa; Chordata; Craniata; Vertebrata; Chondrichthyes; Holocephali; Chimaeriformes; Callorhinchidae; Callorhinchus	PF02338.14^OTU^OTU-like cysteine protease^125-241^E:5e-22	.	.	.	GO:0004843^molecular_function^ubiquitin-specific protease activity`GO:0070536^biological_process^protein K63-linked deubiquitination	.
TR790|c0_g2	TR790|c0_g2_i1	TGFR2_CHICK^TGFR2_CHICK^Q:1-408,H:392-527^80.88%ID^E:9e-76^RecName: Full=TGF-beta receptor type-2;^Eukaryota; Metazoa; Chordata; Craniata; Vertebrata; Euteleostomi; Testudines + Archosauria group; Archosauria; Dinosauria; Saurischia; Theropoda; Coelurosauria; Aves; Neognathae; Galloanserae; Galliformes; Phasianidae; Phasianinae; Gallus	A0A094KYH0_ANTCR^A0A094KYH0_ANTCR^Q:1-477,H:186-344^85.53%ID^E:2e-97^SubName: Full=TGF-beta receptor type-2 {ECO:0000313|EMBL:KFZ64148.1};^Eukaryota; Metazoa; Chordata; Craniata; Vertebrata; Euteleostomi; Testudines + Archosauria group; Archosauria; Dinosauria; Saurischia; Theropoda; Coelurosauria; Aves; Neognathae; Caprimulgiformes; Caprimulgidae; Caprimulginae; Caprimulgus	TR790|c0_g2_i1|m.327	1-495[+]	TGFR2_CHICK^TGFR2_CHICK^Q:1-136,H:392-527^80.88%ID^E:8e-76^RecName: Full=TGF-beta receptor type-2;^Eukaryota; Metazoa; Chordata; Craniata; Vertebrata; Euteleostomi; Testudines + Archosauria group; Archosauria; Dinosauria; Saurischia; Theropoda; Coelurosauria; Aves; Neognathae; Galloanserae; Galliformes; Phasianidae; Phasianinae; Gallus	A0A094KYH0_ANTCR^A0A094KYH0_ANTCR^Q:1-159,H:186-344^85.53%ID^E:2e-97^SubName: Full=TGF-beta receptor type-2 {ECO:0000313|EMBL:KFZ64148.1};^Eukaryota; Metazoa; Chordata; Craniata; Vertebrata; Euteleostomi; Testudines + Archosauria group; Archosauria; Dinosauria; Saurischia; Theropoda; Coelurosauria; Aves; Neognathae; Caprimulgiformes; Caprimulgidae; Caprimulginae; Caprimulgus	PF00069.20^Pkinase^Protein kinase domain^14-135^E:4.7e-14`PF07714.12^Pkinase_Tyr^Protein tyrosine kinase^17-134^E:5.5e-05	.	.	COG0515^Serine Threonine protein kinase	GO:0005901^cellular_component^caveola`GO:0005623^cellular_component^cell`GO:0009897^cellular_component^external side of plasma membrane`GO:0016021^cellular_component^integral component of membrane`GO:0043235^cellular_component^receptor complex`GO:0005524^molecular_function^ATP binding`GO:0005539^molecular_function^glycosaminoglycan binding`GO:0046872^molecular_function^metal ion binding`GO:000470…	GO:0004672^molecular_function^protein kinase activity`GO:0005524^molecular_function^ATP binding`GO:0006468^biological_process^protein phosphorylation
TR792|c0_g1	TR792|c0_g1_i1	PC11X_GORGO^PC11X_GORGO^Q:4-645,H:671-887^59.91%ID^E:3e-78^RecName: Full=Protocadherin-11 X-linked;^Eukaryota; Metazoa; Chordata; Craniata; Vertebrata; Euteleostomi; Mammalia; Eutheria; Euarchontoglires; Primates; Haplorrhini; Catarrhini; Hominidae; Gorilla	E1BVK1_CHICK^E1BVK1_CHICK^Q:4-645,H:497-710^79.91%ID^E:5e-110^SubName: Full=Uncharacterized protein {ECO:0000313|Ensembl:ENSGALP00000011069};^Eukaryota; Metazoa; Chordata; Craniata; Vertebrata; Euteleostomi; Testudines + Archosauria group; Archosauria; Dinosauria; Saurischia; Theropoda; Coelurosauria; Aves; Neognathae; Galloanserae; Galliformes; Phasianidae; Phasianinae; Gallus	TR792|c0_g1_i1|m.328	1-645[+]	PC11X_GORGO^PC11X_GORGO^Q:2-215,H:671-887^61.29%ID^E:3e-79^RecName: Full=Protocadherin-11 X-linked;^Eukaryota; Metazoa; Chordata; Craniata; Vertebrata; Euteleostomi; Mammalia; Eutheria; Euarchontoglires; Primates; Haplorrhini; Catarrhini; Hominidae; Gorilla	E1BVK1_CHICK^E1BVK1_CHICK^Q:2-215,H:497-710^79.91%ID^E:7e-112^SubName: Full=Uncharacterized protein {ECO:0000313|Ensembl:ENSGALP00000011069};^Eukaryota; Metazoa; Chordata; Craniata; Vertebrata; Euteleostomi; Testudines + Archosauria group; Archosauria; Dinosauria; Saurischia; Theropoda; Coelurosauria; Aves; Neognathae; Galloanserae; Galliformes; Phasianidae; Phasianinae; Gallus	PF00028.12^Cadherin^Cadherin domain^19-91^E:9.9e-14`PF08374.6^Protocadherin^Protocadherin^106-215^E:7.8e-41	.	ExpAA=22.52^PredHel=1^Topology=o144-166i	.	GO:0016021^cellular_component^integral component of membrane`GO:0005886^cellular_component^plasma membrane`GO:0005509^molecular_function^calcium ion binding`GO:0007156^biological_process^homophilic cell adhesion via plasma membrane adhesion molecules`GO:0010923^biological_process^negative regulation of phosphatase activity	GO:0005509^molecular_function^calcium ion binding`GO:0007156^biological_process^homophilic cell adhesion via plasma membrane adhesion molecules`GO:0016020^cellular_component^membrane
TR798|c0_g1	TR798|c0_g1_i1	LOX5_HUMAN^LOX5_HUMAN^Q:143-2164,H:1-674^74.33%ID^E:0^RecName: Full=Arachidonate 5-lipoxygenase;^Eukaryota; Metazoa; Chordata; Craniata; Vertebrata; Euteleostomi; Mammalia; Eutheria; Euarchontoglires; Primates; Haplorrhini; Catarrhini; Hominidae; Homo	F1NB65_CHICK^F1NB65_CHICK^Q:143-2164,H:1-674^77.3%ID^E:0^SubName: Full=Uncharacterized protein {ECO:0000313|Ensembl:ENSGALP00000009402};^Eukaryota; Metazoa; Chordata; Craniata; Vertebrata; Euteleostomi; Testudines + Archosauria group; Archosauria; Dinosauria; Saurischia; Theropoda; Coelurosauria; Aves; Neognathae; Galloanserae; Galliformes; Phasianidae; Phasianinae; Gallus	TR798|c0_g1_i1|m.329	2-2167[+]	LOX5_HUMAN^LOX5_HUMAN^Q:48-721,H:1-674^74.33%ID^E:0^RecName: Full=Arachidonate 5-lipoxygenase;^Eukaryota; Metazoa; Chordata; Craniata; Vertebrata; Euteleostomi; Mammalia; Eutheria; Euarchontoglires; Primates; Haplorrhini; Catarrhini; Hominidae; Homo	F1NB65_CHICK^F1NB65_CHICK^Q:48-721,H:1-674^77.3%ID^E:0^SubName: Full=Uncharacterized protein {ECO:0000313|Ensembl:ENSGALP00000009402};^Eukaryota; Metazoa; Chordata; Craniata; Vertebrata; Euteleostomi; Testudines + Archosauria group; Archosauria; Dinosauria; Saurischia; Theropoda; Coelurosauria; Aves; Neognathae; Galloanserae; Galliformes; Phasianidae; Phasianinae; Gallus	PF01477.18^PLAT^PLAT/LH2 domain^51-155^E:3.2e-25`PF00305.14^Lipoxygenase^Lipoxygenase^199-261^E:4.9e-09`PF00305.14^Lipoxygenase^Lipoxygenase^264-712^E:1.1e-148	.	.	.	GO:0005829^cellular_component^cytosol`GO:0005615^cellular_component^extracellular space`GO:0005635^cellular_component^nuclear envelope`GO:0005641^cellular_component^nuclear envelope lumen`GO:0016363^cellular_component^nuclear matrix`GO:0031965^cellular_component^nuclear membrane`GO:0004051^molecular_function^arachidonate 5-lipoxygenase activity`GO:0005506^molecular_function^iron ion binding`GO:00…	GO:0005515^molecular_function^protein binding`GO:0016702^molecular_function^oxidoreductase activity, acting on single donors with incorporation of molecular oxygen, incorporation of two atoms of oxygen`GO:0046872^molecular_function^metal ion binding`GO:0055114^biological_process^oxidation-reduction process
TR798|c0_g2	TR798|c0_g2_i1	LOX5_HUMAN^LOX5_HUMAN^Q:167-2188,H:1-674^74.33%ID^E:0^RecName: Full=Arachidonate 5-lipoxygenase;^Eukaryota; Metazoa; Chordata; Craniata; Vertebrata; Euteleostomi; Mammalia; Eutheria; Euarchontoglires; Primates; Haplorrhini; Catarrhini; Hominidae; Homo	F1NB65_CHICK^F1NB65_CHICK^Q:167-2188,H:1-674^77.3%ID^E:0^SubName: Full=Uncharacterized protein {ECO:0000313|Ensembl:ENSGALP00000009402};^Eukaryota; Metazoa; Chordata; Craniata; Vertebrata; Euteleostomi; Testudines + Archosauria group; Archosauria; Dinosauria; Saurischia; Theropoda; Coelurosauria; Aves; Neognathae; Galloanserae; Galliformes; Phasianidae; Phasianinae; Gallus	TR798|c0_g2_i1|m.332	2-2191[+]	LOX5_MOUSE^LOX5_MOUSE^Q:56-729,H:1-674^74.93%ID^E:0^RecName: Full=Arachidonate 5-lipoxygenase;^Eukaryota; Metazoa; Chordata; Craniata; Vertebrata; Euteleostomi; Mammalia; Eutheria; Euarchontoglires; Glires; Rodentia; Sciurognathi; Muroidea; Muridae; Murinae; Mus; Mus	F1NB65_CHICK^F1NB65_CHICK^Q:56-729,H:1-674^77.3%ID^E:0^SubName: Full=Uncharacterized protein {ECO:0000313|Ensembl:ENSGALP00000009402};^Eukaryota; Metazoa; Chordata; Craniata; Vertebrata; Euteleostomi; Testudines + Archosauria group; Archosauria; Dinosauria; Saurischia; Theropoda; Coelurosauria; Aves; Neognathae; Galloanserae; Galliformes; Phasianidae; Phasianinae; Gallus	PF01477.18^PLAT^PLAT/LH2 domain^59-163^E:3.2e-25`PF00305.14^Lipoxygenase^Lipoxygenase^207-269^E:4.8e-09`PF00305.14^Lipoxygenase^Lipoxygenase^272-720^E:1.1e-148	.	.	.	GO:0005737^cellular_component^cytoplasm`GO:0005829^cellular_component^cytosol`GO:0005615^cellular_component^extracellular space`GO:0005641^cellular_component^nuclear envelope lumen`GO:0016363^cellular_component^nuclear matrix`GO:0031965^cellular_component^nuclear membrane`GO:0005634^cellular_component^nucleus`GO:0004051^molecular_function^arachidonate 5-lipoxygenase activity`GO:0005506^molecular_…	GO:0005515^molecular_function^protein binding`GO:0016702^molecular_function^oxidoreductase activity, acting on single donors with incorporation of molecular oxygen, incorporation of two atoms of oxygen`GO:0046872^molecular_function^metal ion binding`GO:0055114^biological_process^oxidation-reduction process
TR806|c0_g1	TR806|c0_g1_i1	.	K4FY25_CALMI^K4FY25_CALMI^Q:237-509,H:1-92^85.87%ID^E:1e-07^SubName: Full=Non-histone chromosomal protein HMG-14-like protein {ECO:0000313|EMBL:AFK10857.1};^Eukaryota; Metazoa; Chordata; Craniata; Vertebrata; Chondrichthyes; Holocephali; Chimaeriformes; Callorhinchidae; Callorhinchus	TR806|c0_g1_i1|m.337	237-548[+]	HMGN1_BOVIN^HMGN1_BOVIN^Q:1-103,H:1-101^53.27%ID^E:3e-19^RecName: Full=Non-histone chromosomal protein HMG-14;^Eukaryota; Metazoa; Chordata; Craniata; Vertebrata; Euteleostomi; Mammalia; Eutheria; Laurasiatheria; Cetartiodactyla; Ruminantia; Pecora; Bovidae; Bovinae; Bos	K4FY25_CALMI^K4FY25_CALMI^Q:1-103,H:1-104^84.62%ID^E:5e-23^SubName: Full=Non-histone chromosomal protein HMG-14-like protein {ECO:0000313|EMBL:AFK10857.1};^Eukaryota; Metazoa; Chordata; Craniata; Vertebrata; Chondrichthyes; Holocephali; Chimaeriformes; Callorhinchidae; Callorhinchus	PF01101.13^HMG14_17^HMG14 and HMG17^2-99^E:3.3e-19	.	.	NOG29368^zinc finger protein 385A	GO:0000785^cellular_component^chromatin`GO:0005634^cellular_component^nucleus`GO:0003677^molecular_function^DNA binding	GO:0031492^molecular_function^nucleosomal DNA binding`GO:0000785^cellular_component^chromatin`GO:0005634^cellular_component^nucleus
TR806|c0_g2	TR806|c0_g2_i1	.	K4FY25_CALMI^K4FY25_CALMI^Q:238-510,H:1-92^85.87%ID^E:2e-07^SubName: Full=Non-histone chromosomal protein HMG-14-like protein {ECO:0000313|EMBL:AFK10857.1};^Eukaryota; Metazoa; Chordata; Craniata; Vertebrata; Chondrichthyes; Holocephali; Chimaeriformes; Callorhinchidae; Callorhinchus	TR806|c0_g2_i1|m.339	238-549[+]	HMGN1_BOVIN^HMGN1_BOVIN^Q:1-103,H:1-101^53.27%ID^E:3e-19^RecName: Full=Non-histone chromosomal protein HMG-14;^Eukaryota; Metazoa; Chordata; Craniata; Vertebrata; Euteleostomi; Mammalia; Eutheria; Laurasiatheria; Cetartiodactyla; Ruminantia; Pecora; Bovidae; Bovinae; Bos	K4FY25_CALMI^K4FY25_CALMI^Q:1-103,H:1-104^84.62%ID^E:5e-23^SubName: Full=Non-histone chromosomal protein HMG-14-like protein {ECO:0000313|EMBL:AFK10857.1};^Eukaryota; Metazoa; Chordata; Craniata; Vertebrata; Chondrichthyes; Holocephali; Chimaeriformes; Callorhinchidae; Callorhinchus	PF01101.13^HMG14_17^HMG14 and HMG17^2-99^E:3.3e-19	.	.	NOG29368^zinc finger protein 385A	GO:0000785^cellular_component^chromatin`GO:0005634^cellular_component^nucleus`GO:0003677^molecular_function^DNA binding	GO:0031492^molecular_function^nucleosomal DNA binding`GO:0000785^cellular_component^chromatin`GO:0005634^cellular_component^nucleus
TR819|c0_g2	TR819|c0_g2_i1	PKD1_HUMAN^PKD1_HUMAN^Q:12-353,H:3925-4037^43.48%ID^E:5e-13^RecName: Full=Polycystin-1;^Eukaryota; Metazoa; Chordata; Craniata; Vertebrata; Euteleostomi; Mammalia; Eutheria; Euarchontoglires; Primates; Haplorrhini; Catarrhini; Hominidae; Homo	H3A3K9_LATCH^H3A3K9_LATCH^Q:3-359,H:3866-3984^61.34%ID^E:1e-36^SubName: Full=Uncharacterized protein {ECO:0000313|Ensembl:ENSLACP00000004230};^Eukaryota; Metazoa; Chordata; Craniata; Vertebrata; Euteleostomi; Coelacanthiformes; Coelacanthidae; Latimeria	.	.	.	.	.	.	.	COG3291^Pkd domain containing protein	GO:0016323^cellular_component^basolateral plasma membrane`GO:0005929^cellular_component^cilium`GO:0005737^cellular_component^cytoplasm`GO:0070062^cellular_component^extracellular vesicular exosome`GO:0005794^cellular_component^Golgi apparatus`GO:0016021^cellular_component^integral component of membrane`GO:0005887^cellular_component^integral component of plasma membrane`GO:0016328^cellular_compone…	.
TR820|c0_g1	TR820|c0_g1_i1	TPGS2_MOUSE^TPGS2_MOUSE^Q:3-497,H:19-182^66.67%ID^E:3e-74^RecName: Full=Tubulin polyglutamylase complex subunit 2;^Eukaryota; Metazoa; Chordata; Craniata; Vertebrata; Euteleostomi; Mammalia; Eutheria; Euarchontoglires; Glires; Rodentia; Sciurognathi; Muroidea; Muridae; Murinae; Mus; Mus	V9KZB7_CALMI^V9KZB7_CALMI^Q:3-497,H:16-180^76.36%ID^E:8e-93^SubName: Full=Tubulin polyglutamylase complex subunit 2 {ECO:0000313|EMBL:AFP04222.1};^Eukaryota; Metazoa; Chordata; Craniata; Vertebrata; Chondrichthyes; Holocephali; Chimaeriformes; Callorhinchidae; Callorhinchus	TR820|c0_g1_i1|m.347	313-498[+]	.	.	.	.	.	.	.	.
TR820|c0_g1	TR820|c0_g1_i1	TPGS2_MOUSE^TPGS2_MOUSE^Q:3-497,H:19-182^66.67%ID^E:3e-74^RecName: Full=Tubulin polyglutamylase complex subunit 2;^Eukaryota; Metazoa; Chordata; Craniata; Vertebrata; Euteleostomi; Mammalia; Eutheria; Euarchontoglires; Glires; Rodentia; Sciurognathi; Muroidea; Muridae; Murinae; Mus; Mus	V9KZB7_CALMI^V9KZB7_CALMI^Q:3-497,H:16-180^76.36%ID^E:8e-93^SubName: Full=Tubulin polyglutamylase complex subunit 2 {ECO:0000313|EMBL:AFP04222.1};^Eukaryota; Metazoa; Chordata; Craniata; Vertebrata; Chondrichthyes; Holocephali; Chimaeriformes; Callorhinchidae; Callorhinchus	TR820|c0_g1_i1|m.346	3-494[+]	TPGS2_MOUSE^TPGS2_MOUSE^Q:1-163,H:19-180^66.87%ID^E:1e-73^RecName: Full=Tubulin polyglutamylase complex subunit 2;^Eukaryota; Metazoa; Chordata; Craniata; Vertebrata; Euteleostomi; Mammalia; Eutheria; Euarchontoglires; Glires; Rodentia; Sciurognathi; Muroidea; Muridae; Murinae; Mus; Mus	V9KZB7_CALMI^V9KZB7_CALMI^Q:1-163,H:16-178^76.69%ID^E:3e-92^SubName: Full=Tubulin polyglutamylase complex subunit 2 {ECO:0000313|EMBL:AFP04222.1};^Eukaryota; Metazoa; Chordata; Craniata; Vertebrata; Chondrichthyes; Holocephali; Chimaeriformes; Callorhinchidae; Callorhinchus	.	.	.	NOG74715^	GO:0005737^cellular_component^cytoplasm`GO:0005874^cellular_component^microtubule	.
TR820|c0_g2	TR820|c0_g2_i1	TPGS2_MOUSE^TPGS2_MOUSE^Q:2-313,H:80-182^59.62%ID^E:3e-36^RecName: Full=Tubulin polyglutamylase complex subunit 2;^Eukaryota; Metazoa; Chordata; Craniata; Vertebrata; Euteleostomi; Mammalia; Eutheria; Euarchontoglires; Glires; Rodentia; Sciurognathi; Muroidea; Muridae; Murinae; Mus; Mus	V9KZB7_CALMI^V9KZB7_CALMI^Q:2-313,H:77-180^71.15%ID^E:1e-47^SubName: Full=Tubulin polyglutamylase complex subunit 2 {ECO:0000313|EMBL:AFP04222.1};^Eukaryota; Metazoa; Chordata; Craniata; Vertebrata; Chondrichthyes; Holocephali; Chimaeriformes; Callorhinchidae; Callorhinchus	TR820|c0_g2_i1|m.348	2-310[+]	TPGS2_MOUSE^TPGS2_MOUSE^Q:1-102,H:80-180^59.8%ID^E:2e-35^RecName: Full=Tubulin polyglutamylase complex subunit 2;^Eukaryota; Metazoa; Chordata; Craniata; Vertebrata; Euteleostomi; Mammalia; Eutheria; Euarchontoglires; Glires; Rodentia; Sciurognathi; Muroidea; Muridae; Murinae; Mus; Mus	V9KZB7_CALMI^V9KZB7_CALMI^Q:1-102,H:77-178^71.57%ID^E:4e-47^SubName: Full=Tubulin polyglutamylase complex subunit 2 {ECO:0000313|EMBL:AFP04222.1};^Eukaryota; Metazoa; Chordata; Craniata; Vertebrata; Chondrichthyes; Holocephali; Chimaeriformes; Callorhinchidae; Callorhinchus	.	.	.	NOG74715^	GO:0005737^cellular_component^cytoplasm`GO:0005874^cellular_component^microtubule	.
TR820|c0_g2	TR820|c0_g2_i1	TPGS2_MOUSE^TPGS2_MOUSE^Q:2-313,H:80-182^59.62%ID^E:3e-36^RecName: Full=Tubulin polyglutamylase complex subunit 2;^Eukaryota; Metazoa; Chordata; Craniata; Vertebrata; Euteleostomi; Mammalia; Eutheria; Euarchontoglires; Glires; Rodentia; Sciurognathi; Muroidea; Muridae; Murinae; Mus; Mus	V9KZB7_CALMI^V9KZB7_CALMI^Q:2-313,H:77-180^71.15%ID^E:1e-47^SubName: Full=Tubulin polyglutamylase complex subunit 2 {ECO:0000313|EMBL:AFP04222.1};^Eukaryota; Metazoa; Chordata; Craniata; Vertebrata; Chondrichthyes; Holocephali; Chimaeriformes; Callorhinchidae; Callorhinchus	TR820|c0_g2_i1|m.349	129-314[+]	.	.	.	.	.	.	.	.
TR823|c0_g1	TR823|c0_g1_i1	CBPA2_MOUSE^CBPA2_MOUSE^Q:134-523,H:257-386^62.31%ID^E:6e-55^RecName: Full=Carboxypeptidase A2;^Eukaryota; Metazoa; Chordata; Craniata; Vertebrata; Euteleostomi; Mammalia; Eutheria; Euarchontoglires; Glires; Rodentia; Sciurognathi; Muroidea; Muridae; Murinae; Mus; Mus	K7GD22_PELSI^K7GD22_PELSI^Q:146-523,H:265-390^69.05%ID^E:3e-58^SubName: Full=Uncharacterized protein {ECO:0000313|Ensembl:ENSPSIP00000018183};^Eukaryota; Metazoa; Chordata; Craniata; Vertebrata; Euteleostomi; Testudines + Archosauria group; Testudines; Cryptodira; Trionychoidea; Trionychidae; Pelodiscus	TR823|c0_g1_i1|m.352	173-523[+]	CBPA1_PIG^CBPA1_PIG^Q:2-117,H:273-388^66.38%ID^E:4e-51^RecName: Full=Carboxypeptidase A1;^Eukaryota; Metazoa; Chordata; Craniata; Vertebrata; Euteleostomi; Mammalia; Eutheria; Laurasiatheria; Cetartiodactyla; Suina; Suidae; Sus	K7GD22_PELSI^K7GD22_PELSI^Q:2-117,H:275-390^69.83%ID^E:3e-54^SubName: Full=Uncharacterized protein {ECO:0000313|Ensembl:ENSPSIP00000018183};^Eukaryota; Metazoa; Chordata; Craniata; Vertebrata; Euteleostomi; Testudines + Archosauria group; Testudines; Cryptodira; Trionychoidea; Trionychidae; Pelodiscus	PF00246.19^Peptidase_M14^Zinc carboxypeptidase^2-115^E:4e-26	.	.	COG2866^carboxy-peptidase	GO:0005576^cellular_component^extracellular region`GO:0004181^molecular_function^metallocarboxypeptidase activity`GO:0008270^molecular_function^zinc ion binding	GO:0004181^molecular_function^metallocarboxypeptidase activity`GO:0008270^molecular_function^zinc ion binding`GO:0006508^biological_process^proteolysis
TR858|c0_g1	TR858|c0_g1_i1	CEC1A_DANRE^CEC1A_DANRE^Q:149-379,H:20-92^42.86%ID^E:2e-11^RecName: Full=Adenosine deaminase CECR1-A;^Eukaryota; Metazoa; Chordata; Craniata; Vertebrata; Euteleostomi; Actinopterygii; Neopterygii; Teleostei; Ostariophysi; Cypriniformes; Cyprinidae; Danio	V9KD01_CALMI^V9KD01_CALMI^Q:113-379,H:5-93^60.67%ID^E:1e-29^SubName: Full=Adenosine deaminase CECR1 {ECO:0000313|EMBL:AFO95685.1};^Eukaryota; Metazoa; Chordata; Craniata; Vertebrata; Chondrichthyes; Holocephali; Chimaeriformes; Callorhinchidae; Callorhinchus	TR858|c0_g1_i1|m.364	92-382[+]	CEC1A_DANRE^CEC1A_DANRE^Q:20-96,H:20-92^42.86%ID^E:9e-12^RecName: Full=Adenosine deaminase CECR1-A;^Eukaryota; Metazoa; Chordata; Craniata; Vertebrata; Euteleostomi; Actinopterygii; Neopterygii; Teleostei; Ostariophysi; Cypriniformes; Cyprinidae; Danio	V9KD01_CALMI^V9KD01_CALMI^Q:8-96,H:5-93^60.67%ID^E:2e-30^SubName: Full=Adenosine deaminase CECR1 {ECO:0000313|EMBL:AFO95685.1};^Eukaryota; Metazoa; Chordata; Craniata; Vertebrata; Chondrichthyes; Holocephali; Chimaeriformes; Callorhinchidae; Callorhinchus	PF08451.6^A_deaminase_N^Adenosine/AMP deaminase N-terminal^27-95^E:6.1e-18	sigP:1^24^0.558^YES	.	COG1816^Catalyzes the hydrolytic deamination of adenine to hypoxanthine. Plays an important role in the purine salvage pathway and in nitrogen catabolism (By similarity)	GO:0005615^cellular_component^extracellular space`GO:0004000^molecular_function^adenosine deaminase activity`GO:0031685^molecular_function^adenosine receptor binding`GO:0043394^molecular_function^proteoglycan binding`GO:0008270^molecular_function^zinc ion binding`GO:0006154^biological_process^adenosine catabolic process	GO:0005615^cellular_component^extracellular space
TR858|c0_g2	TR858|c0_g2_i1	CECR1_PONAB^CECR1_PONAB^Q:137-391,H:14-103^45.56%ID^E:2e-14^RecName: Full=Adenosine deaminase CECR1;^Eukaryota; Metazoa; Chordata; Craniata; Vertebrata; Euteleostomi; Mammalia; Eutheria; Euarchontoglires; Primates; Haplorrhini; Catarrhini; Hominidae; Pongo	V9KD01_CALMI^V9KD01_CALMI^Q:113-391,H:5-97^62.37%ID^E:3e-33^SubName: Full=Adenosine deaminase CECR1 {ECO:0000313|EMBL:AFO95685.1};^Eukaryota; Metazoa; Chordata; Craniata; Vertebrata; Chondrichthyes; Holocephali; Chimaeriformes; Callorhinchidae; Callorhinchus	TR858|c0_g2_i1|m.365	92-391[+]	CECR1_PONAB^CECR1_PONAB^Q:16-100,H:14-103^45.56%ID^E:7e-15^RecName: Full=Adenosine deaminase CECR1;^Eukaryota; Metazoa; Chordata; Craniata; Vertebrata; Euteleostomi; Mammalia; Eutheria; Euarchontoglires; Primates; Haplorrhini; Catarrhini; Hominidae; Pongo	V9KD01_CALMI^V9KD01_CALMI^Q:8-100,H:5-97^62.37%ID^E:8e-34^SubName: Full=Adenosine deaminase CECR1 {ECO:0000313|EMBL:AFO95685.1};^Eukaryota; Metazoa; Chordata; Craniata; Vertebrata; Chondrichthyes; Holocephali; Chimaeriformes; Callorhinchidae; Callorhinchus	PF08451.6^A_deaminase_N^Adenosine/AMP deaminase N-terminal^27-99^E:9.6e-21	sigP:1^24^0.558^YES	.	.	GO:0005615^cellular_component^extracellular space`GO:0004000^molecular_function^adenosine deaminase activity`GO:0031685^molecular_function^adenosine receptor binding`GO:0008201^molecular_function^heparin binding`GO:0043394^molecular_function^proteoglycan binding`GO:0008270^molecular_function^zinc ion binding`GO:0006154^biological_process^adenosine catabolic process	GO:0005615^cellular_component^extracellular space
TR868|c0_g1	TR868|c0_g1_i1	.	W4Y1F6_STRPU^W4Y1F6_STRPU^Q:32-334,H:8-108^41.58%ID^E:6e-16^.^.	TR868|c0_g1_i1|m.366	2-235[+]	.	W4Z1C3_STRPU^W4Z1C3_STRPU^Q:8-73,H:147-213^41.79%ID^E:1e-08^.^.	.	.	.	.	.	.
TR878|c0_g1	TR878|c0_g1_i1	RU17_XENLA^RU17_XENLA^Q:689-760,H:111-134^91.67%ID^E:1e-05^RecName: Full=U1 small nuclear ribonucleoprotein 70 kDa;^Eukaryota; Metazoa; Chordata; Craniata; Vertebrata; Euteleostomi; Amphibia; Batrachia; Anura; Pipoidea; Pipidae; Xenopodinae; Xenopus; Xenopus	.	.	.	.	.	.	.	.	.	GO:0016607^cellular_component^nuclear speck`GO:0005681^cellular_component^spliceosomal complex`GO:0005685^cellular_component^U1 snRNP`GO:0000166^molecular_function^nucleotide binding`GO:0003723^molecular_function^RNA binding`GO:0000398^biological_process^mRNA splicing, via spliceosome`GO:0043484^biological_process^regulation of RNA splicing	.
TR920|c0_g2	TR920|c0_g2_i1	RHBT1_HUMAN^RHBT1_HUMAN^Q:3-560,H:510-696^75.94%ID^E:3e-98^RecName: Full=Rho-related BTB domain-containing protein 1;^Eukaryota; Metazoa; Chordata; Craniata; Vertebrata; Euteleostomi; Mammalia; Eutheria; Euarchontoglires; Primates; Haplorrhini; Catarrhini; Hominidae; Homo	V9KDN6_CALMI^V9KDN6_CALMI^Q:3-560,H:511-696^84.41%ID^E:4e-110^SubName: Full=Rho-related BTB domain-containing protein 1 {ECO:0000313|EMBL:AFO95893.1};^Eukaryota; Metazoa; Chordata; Craniata; Vertebrata; Chondrichthyes; Holocephali; Chimaeriformes; Callorhinchidae; Callorhinchus	TR920|c0_g2_i1|m.382	3-563[+]	RHBT1_HUMAN^RHBT1_HUMAN^Q:1-186,H:510-696^75.94%ID^E:2e-98^RecName: Full=Rho-related BTB domain-containing protein 1;^Eukaryota; Metazoa; Chordata; Craniata; Vertebrata; Euteleostomi; Mammalia; Eutheria; Euarchontoglires; Primates; Haplorrhini; Catarrhini; Hominidae; Homo	V9KDN6_CALMI^V9KDN6_CALMI^Q:1-186,H:511-696^84.41%ID^E:3e-110^SubName: Full=Rho-related BTB domain-containing protein 1 {ECO:0000313|EMBL:AFO95893.1};^Eukaryota; Metazoa; Chordata; Craniata; Vertebrata; Chondrichthyes; Holocephali; Chimaeriformes; Callorhinchidae; Callorhinchus	PF00651.26^BTB^BTB/POZ domain^3-72^E:7.5e-05	.	.	COG1100^GTP-binding Protein	GO:0005829^cellular_component^cytosol`GO:0005886^cellular_component^plasma membrane`GO:0005525^molecular_function^GTP binding`GO:0051056^biological_process^regulation of small GTPase mediated signal transduction`GO:0007264^biological_process^small GTPase mediated signal transduction	GO:0005515^molecular_function^protein binding
TR936|c0_g1	TR936|c0_g1_i1	.	K7F136_PELSI^K7F136_PELSI^Q:2-136,H:76-122^55.32%ID^E:1e-09^SubName: Full=Uncharacterized protein {ECO:0000313|Ensembl:ENSPSIP00000001746};^Eukaryota; Metazoa; Chordata; Craniata; Vertebrata; Euteleostomi; Testudines + Archosauria group; Testudines; Cryptodira; Trionychoidea; Trionychidae; Pelodiscus`K7F136_PELSI^K7F136_PELSI^Q:231-431,H:156-221^37.31%ID^E:1e-09^SubName: Full=Uncharacterized prot…	.	.	.	.	.	.	.	.	.	.
TR956|c0_g1	TR956|c0_g1_i1	DZAN1_MOUSE^DZAN1_MOUSE^Q:1-534,H:242-420^58.1%ID^E:1e-55^RecName: Full=Double zinc ribbon and ankyrin repeat-containing protein 1;^Eukaryota; Metazoa; Chordata; Craniata; Vertebrata; Euteleostomi; Mammalia; Eutheria; Euarchontoglires; Glires; Rodentia; Sciurognathi; Muroidea; Muridae; Murinae; Mus; Mus	H3APX7_LATCH^H3APX7_LATCH^Q:1-534,H:248-425^76.4%ID^E:5e-84^SubName: Full=Uncharacterized protein {ECO:0000313|Ensembl:ENSLACP00000011698};^Eukaryota; Metazoa; Chordata; Craniata; Vertebrata; Euteleostomi; Coelacanthiformes; Coelacanthidae; Latimeria	TR956|c0_g1_i1|m.386	1-534[+]	DZAN1_MOUSE^DZAN1_MOUSE^Q:1-178,H:242-420^58.1%ID^E:4e-66^RecName: Full=Double zinc ribbon and ankyrin repeat-containing protein 1;^Eukaryota; Metazoa; Chordata; Craniata; Vertebrata; Euteleostomi; Mammalia; Eutheria; Euarchontoglires; Glires; Rodentia; Sciurognathi; Muroidea; Muridae; Murinae; Mus; Mus	H3APX7_LATCH^H3APX7_LATCH^Q:1-178,H:248-425^76.4%ID^E:3e-97^SubName: Full=Uncharacterized protein {ECO:0000313|Ensembl:ENSLACP00000011698};^Eukaryota; Metazoa; Chordata; Craniata; Vertebrata; Euteleostomi; Coelacanthiformes; Coelacanthidae; Latimeria	PF12773.2^DZR^Double zinc ribbon^2-48^E:1.5e-06`PF12773.2^DZR^Double zinc ribbon^70-135^E:1.8e-08`PF13248.1^zf-ribbon_3^zinc-ribbon domain^115-137^E:1.5e-06`PF12773.2^DZR^Double zinc ribbon^117-165^E:2.8e-12	.	.	NOG72667^transcriptional regulator, xre family	GO:0008270^molecular_function^zinc ion binding	.
TR968|c0_g1	TR968|c0_g1_i1	RMD5A_XENTR^RMD5A_XENTR^Q:6-536,H:85-260^72.88%ID^E:8e-90^RecName: Full=Protein RMD5 homolog A;^Eukaryota; Metazoa; Chordata; Craniata; Vertebrata; Euteleostomi; Amphibia; Batrachia; Anura; Pipoidea; Pipidae; Xenopodinae; Xenopus; Silurana	V9L7J6_CALMI^V9L7J6_CALMI^Q:3-536,H:36-227^88.02%ID^E:2e-114^SubName: Full=Protein RMD5-like A {ECO:0000313|EMBL:AFP08085.1};^Eukaryota; Metazoa; Chordata; Craniata; Vertebrata; Chondrichthyes; Holocephali; Chimaeriformes; Callorhinchidae; Callorhinchus	TR968|c0_g1_i1|m.391	3-536[+]	RMD5A_XENTR^RMD5A_XENTR^Q:2-178,H:85-260^72.88%ID^E:8e-90^RecName: Full=Protein RMD5 homolog A;^Eukaryota; Metazoa; Chordata; Craniata; Vertebrata; Euteleostomi; Amphibia; Batrachia; Anura; Pipoidea; Pipidae; Xenopodinae; Xenopus; Silurana	V9L7J6_CALMI^V9L7J6_CALMI^Q:1-178,H:36-227^88.02%ID^E:2e-114^SubName: Full=Protein RMD5-like A {ECO:0000313|EMBL:AFP08085.1};^Eukaryota; Metazoa; Chordata; Craniata; Vertebrata; Chondrichthyes; Holocephali; Chimaeriformes; Callorhinchidae; Callorhinchus	PF10607.4^CLTH^CTLH/CRA C-terminal to LisH motif domain^72-177^E:2.7e-19	.	.	COG5109^Required for meiotic nuclear division 5 homolog	.	.
TR969|c0_g1	TR969|c0_g1_i1	S43A3_HUMAN^S43A3_HUMAN^Q:8-349,H:135-247^62.28%ID^E:4e-41^RecName: Full=Solute carrier family 43 member 3;^Eukaryota; Metazoa; Chordata; Craniata; Vertebrata; Euteleostomi; Mammalia; Eutheria; Euarchontoglires; Primates; Haplorrhini; Catarrhini; Hominidae; Homo	W5MMU4_LEPOC^W5MMU4_LEPOC^Q:2-292,H:40-136^74.23%ID^E:2e-44^SubName: Full=Uncharacterized protein {ECO:0000313|Ensembl:ENSLOCP00000009703};^Eukaryota; Metazoa; Chordata; Craniata; Vertebrata; Euteleostomi; Actinopterygii; Neopterygii; Holostei; Semionotiformes; Lepisosteidae; Lepisosteus	TR969|c0_g1_i1|m.392	2-391[+]	S43A3_HUMAN^S43A3_HUMAN^Q:1-119,H:133-250^60.5%ID^E:2e-41^RecName: Full=Solute carrier family 43 member 3;^Eukaryota; Metazoa; Chordata; Craniata; Vertebrata; Euteleostomi; Mammalia; Eutheria; Euarchontoglires; Primates; Haplorrhini; Catarrhini; Hominidae; Homo	W5MMU4_LEPOC^W5MMU4_LEPOC^Q:1-97,H:40-136^74.23%ID^E:1e-44^SubName: Full=Uncharacterized protein {ECO:0000313|Ensembl:ENSLOCP00000009703};^Eukaryota; Metazoa; Chordata; Craniata; Vertebrata; Euteleostomi; Actinopterygii; Neopterygii; Holostei; Semionotiformes; Lepisosteidae; Lepisosteus	.	.	.	NOG71084^ZnF_C2H2	GO:0016021^cellular_component^integral component of membrane`GO:0055085^biological_process^transmembrane transport	.
TR971|c0_g2	TR971|c0_g2_i1	FLNC_HUMAN^FLNC_HUMAN^Q:12-398,H:1099-1227^82.95%ID^E:2e-65^RecName: Full=Filamin-C;^Eukaryota; Metazoa; Chordata; Craniata; Vertebrata; Euteleostomi; Mammalia; Eutheria; Euarchontoglires; Primates; Haplorrhini; Catarrhini; Hominidae; Homo`FLNC_HUMAN^FLNC_HUMAN^Q:12-395,H:1387-1515^50.39%ID^E:3e-35^RecName: Full=Filamin-C;^Eukaryota; Metazoa; Chordata; Craniata; Vertebrata; Euteleostomi; Mammalia…	H3AGL9_LATCH^H3AGL9_LATCH^Q:12-398,H:1126-1254^89.92%ID^E:2e-69^SubName: Full=Uncharacterized protein {ECO:0000313|Ensembl:ENSLACP00000008790};^Eukaryota; Metazoa; Chordata; Craniata; Vertebrata; Euteleostomi; Coelacanthiformes; Coelacanthidae; Latimeria`H3AGL9_LATCH^H3AGL9_LATCH^Q:12-398,H:1414-1543^51.54%ID^E:4e-33^SubName: Full=Uncharacterized protein {ECO:0000313|Ensembl:ENSLACP00000008790};^…	TR971|c0_g2_i1|m.394	3-401[+]	FLNC_HUMAN^FLNC_HUMAN^Q:4-132,H:1099-1227^82.95%ID^E:1e-65^RecName: Full=Filamin-C;^Eukaryota; Metazoa; Chordata; Craniata; Vertebrata; Euteleostomi; Mammalia; Eutheria; Euarchontoglires; Primates; Haplorrhini; Catarrhini; Hominidae; Homo`FLNC_HUMAN^FLNC_HUMAN^Q:4-131,H:1387-1515^50.39%ID^E:3e-35^RecName: Full=Filamin-C;^Eukaryota; Metazoa; Chordata; Craniata; Vertebrata; Euteleostomi; Mammalia; …	H3AGL9_LATCH^H3AGL9_LATCH^Q:4-132,H:1126-1254^89.92%ID^E:2e-69^SubName: Full=Uncharacterized protein {ECO:0000313|Ensembl:ENSLACP00000008790};^Eukaryota; Metazoa; Chordata; Craniata; Vertebrata; Euteleostomi; Coelacanthiformes; Coelacanthidae; Latimeria`H3AGL9_LATCH^H3AGL9_LATCH^Q:4-132,H:1414-1543^51.54%ID^E:4e-33^SubName: Full=Uncharacterized protein {ECO:0000313|Ensembl:ENSLACP00000008790};^Eu…	PF00630.14^Filamin^Filamin/ABP280 repeat^9-51^E:3.9e-13`PF00630.14^Filamin^Filamin/ABP280 repeat^58-131^E:4.8e-15	.	.	COG5069^Microtubule associated monoxygenase, calponin and LIM domain containing	GO:0043034^cellular_component^costamere`GO:0005737^cellular_component^cytoplasm`GO:0005856^cellular_component^cytoskeleton`GO:0005829^cellular_component^cytosol`GO:0005925^cellular_component^focal adhesion`GO:0005886^cellular_component^plasma membrane`GO:0042383^cellular_component^sarcolemma`GO:0016528^cellular_component^sarcoplasm`GO:0030018^cellular_component^Z disc`GO:0030506^molecular_functio…	.
TR978|c0_g1	TR978|c0_g1_i1	SAP_BOVIN^SAP_BOVIN^Q:537-1,H:255-444^36.65%ID^E:8e-37^RecName: Full=Prosaposin;^Eukaryota; Metazoa; Chordata; Craniata; Vertebrata; Euteleostomi; Mammalia; Eutheria; Laurasiatheria; Cetartiodactyla; Ruminantia; Pecora; Bovidae; Bovinae; Bos`SAP_BOVIN^SAP_BOVIN^Q:390-154,H:410-488^37.97%ID^E:8e-12^RecName: Full=Prosaposin;^Eukaryota; Metazoa; Chordata; Craniata; Vertebrata; Euteleostomi; Mammalia…	V9KI50_CALMI^V9KI50_CALMI^Q:561-1,H:244-431^52.66%ID^E:4e-56^SubName: Full=Proactivator polypeptide-like protein {ECO:0000313|EMBL:AFO97708.1};^Eukaryota; Metazoa; Chordata; Craniata; Vertebrata; Chondrichthyes; Holocephali; Chimaeriformes; Callorhinchidae; Callorhinchus`V9KI50_CALMI^V9KI50_CALMI^Q:555-166,H:351-471^35.88%ID^E:3e-15^SubName: Full=Proactivator polypeptide-like protein {ECO:0000313…	.	.	.	.	.	.	.	.	GO:0005615^cellular_component^extracellular space`GO:0070062^cellular_component^extracellular vesicular exosome`GO:0005764^cellular_component^lysosome`GO:0005739^cellular_component^mitochondrion`GO:0071310^biological_process^cellular response to organic substance`GO:0060742^biological_process^epithelial cell differentiation involved in prostate gland development`GO:0060736^biological_process^pros…	.
TR982|c0_g1	TR982|c0_g1_i1	.	K7EXG7_PELSI^K7EXG7_PELSI^Q:424-654,H:150-228^43.04%ID^E:7e-13^SubName: Full=Uncharacterized protein {ECO:0000313|Ensembl:ENSPSIP00000000477};^Eukaryota; Metazoa; Chordata; Craniata; Vertebrata; Euteleostomi; Testudines + Archosauria group; Testudines; Cryptodira; Trionychoidea; Trionychidae; Pelodiscus`K7EXG7_PELSI^K7EXG7_PELSI^Q:681-746,H:244-265^68.18%ID^E:7e-13^SubName: Full=Uncharacterized p…	.	.	.	.	.	.	.	.	.	.
TR983|c0_g1	TR983|c0_g1_i1	MYO3B_HUMAN^MYO3B_HUMAN^Q:2-292,H:983-1108^34.92%ID^E:3e-15^RecName: Full=Myosin-IIIb;^Eukaryota; Metazoa; Chordata; Craniata; Vertebrata; Euteleostomi; Mammalia; Eutheria; Euarchontoglires; Primates; Haplorrhini; Catarrhini; Hominidae; Homo	V9KA17_CALMI^V9KA17_CALMI^Q:2-292,H:636-732^84.54%ID^E:1e-50^SubName: Full=Myosin-VIIa-like protein {ECO:0000313|EMBL:AFO94697.1};^Eukaryota; Metazoa; Chordata; Craniata; Vertebrata; Chondrichthyes; Holocephali; Chimaeriformes; Callorhinchidae; Callorhinchus	TR983|c0_g1_i1|m.400	2-418[+]	MYO3B_HUMAN^MYO3B_HUMAN^Q:1-107,H:983-1114^33.82%ID^E:2e-14^RecName: Full=Myosin-IIIb;^Eukaryota; Metazoa; Chordata; Craniata; Vertebrata; Euteleostomi; Mammalia; Eutheria; Euarchontoglires; Primates; Haplorrhini; Catarrhini; Hominidae; Homo	V9KA17_CALMI^V9KA17_CALMI^Q:1-135,H:636-769^80.15%ID^E:3e-60^SubName: Full=Myosin-VIIa-like protein {ECO:0000313|EMBL:AFO94697.1};^Eukaryota; Metazoa; Chordata; Craniata; Vertebrata; Chondrichthyes; Holocephali; Chimaeriformes; Callorhinchidae; Callorhinchus	PF00063.16^Myosin_head^Myosin head (motor domain)^1-62^E:2.1e-07`PF00612.22^IQ^IQ calmodulin-binding motif^77-97^E:0.00028	.	.	COG0515^Serine Threonine protein kinase	GO:0005737^cellular_component^cytoplasm`GO:0032433^cellular_component^filopodium tip`GO:0016459^cellular_component^myosin complex`GO:0001917^cellular_component^photoreceptor inner segment`GO:0001750^cellular_component^photoreceptor outer segment`GO:0032426^cellular_component^stereocilium bundle tip`GO:0005524^molecular_function^ATP binding`GO:0000146^molecular_function^microfilament motor activit…	GO:0003774^molecular_function^motor activity`GO:0005524^molecular_function^ATP binding`GO:0016459^cellular_component^myosin complex`GO:0005515^molecular_function^protein binding
TR991|c0_g1	TR991|c0_g1_i1	.	K7EYG1_PELSI^K7EYG1_PELSI^Q:61-330,H:6-96^39.56%ID^E:2e-13^SubName: Full=Uncharacterized protein {ECO:0000313|Ensembl:ENSPSIP00000000821};^Eukaryota; Metazoa; Chordata; Craniata; Vertebrata; Euteleostomi; Testudines + Archosauria group; Testudines; Cryptodira; Trionychoidea; Trionychidae; Pelodiscus	.	.	.	.	.	.	.	.	.	.
TR995|c0_g1	TR995|c0_g1_i1	DHX30_BOVIN^DHX30_BOVIN^Q:1-594,H:893-1090^70.71%ID^E:6e-95^RecName: Full=Putative ATP-dependent RNA helicase DHX30;^Eukaryota; Metazoa; Chordata; Craniata; Vertebrata; Euteleostomi; Mammalia; Eutheria; Laurasiatheria; Cetartiodactyla; Ruminantia; Pecora; Bovidae; Bovinae; Bos	H3AM04_LATCH^H3AM04_LATCH^Q:1-597,H:491-691^75.12%ID^E:1e-98^SubName: Full=Uncharacterized protein {ECO:0000313|Ensembl:ENSLACP00000010675};^Eukaryota; Metazoa; Chordata; Craniata; Vertebrata; Euteleostomi; Coelacanthiformes; Coelacanthidae; Latimeria	TR995|c0_g1_i1|m.402	1-597[+]	DHX30_BOVIN^DHX30_BOVIN^Q:1-198,H:893-1090^70.71%ID^E:6e-95^RecName: Full=Putative ATP-dependent RNA helicase DHX30;^Eukaryota; Metazoa; Chordata; Craniata; Vertebrata; Euteleostomi; Mammalia; Eutheria; Laurasiatheria; Cetartiodactyla; Ruminantia; Pecora; Bovidae; Bovinae; Bos	H3AM04_LATCH^H3AM04_LATCH^Q:1-199,H:491-691^75.12%ID^E:1e-98^SubName: Full=Uncharacterized protein {ECO:0000313|Ensembl:ENSLACP00000010675};^Eukaryota; Metazoa; Chordata; Craniata; Vertebrata; Euteleostomi; Coelacanthiformes; Coelacanthidae; Latimeria	PF04408.18^HA2^Helicase associated domain (HA2)^1-73^E:1e-11	.	.	COG1643^helicase	GO:0042645^cellular_component^mitochondrial nucleoid`GO:0005524^molecular_function^ATP binding`GO:0003682^molecular_function^chromatin binding`GO:0004386^molecular_function^helicase activity`GO:0003723^molecular_function^RNA binding	GO:0004386^molecular_function^helicase activity
TR999|c0_g1	TR999|c0_g1_i1	PERQ2_HUMAN^PERQ2_HUMAN^Q:118-396,H:280-373^56.38%ID^E:6e-22^RecName: Full=PERQ amino acid-rich with GYF domain-containing protein 2;^Eukaryota; Metazoa; Chordata; Craniata; Vertebrata; Euteleostomi; Mammalia; Eutheria; Euarchontoglires; Primates; Haplorrhini; Catarrhini; Hominidae; Homo	V9KAJ2_CALMI^V9KAJ2_CALMI^Q:118-342,H:144-218^92%ID^E:2e-36^SubName: Full=PERQ amino acid-rich with GYF domain-containing protein 2 {ECO:0000313|EMBL:AFO95188.1};^Eukaryota; Metazoa; Chordata; Craniata; Vertebrata; Chondrichthyes; Holocephali; Chimaeriformes; Callorhinchidae; Callorhinchus	TR999|c0_g1_i1|m.405	1-372[+]	PERQ2_MOUSE^PERQ2_MOUSE^Q:1-110,H:244-352^64.86%ID^E:4e-28^RecName: Full=PERQ amino acid-rich with GYF domain-containing protein 2;^Eukaryota; Metazoa; Chordata; Craniata; Vertebrata; Euteleostomi; Mammalia; Eutheria; Euarchontoglires; Glires; Rodentia; Sciurognathi; Muroidea; Muridae; Murinae; Mus; Mus	V9KAJ2_CALMI^V9KAJ2_CALMI^Q:1-114,H:106-218^84.21%ID^E:6e-47^SubName: Full=PERQ amino acid-rich with GYF domain-containing protein 2 {ECO:0000313|EMBL:AFO95188.1};^Eukaryota; Metazoa; Chordata; Craniata; Vertebrata; Chondrichthyes; Holocephali; Chimaeriformes; Callorhinchidae; Callorhinchus	.	.	.	.	GO:0016020^cellular_component^membrane`GO:0044822^molecular_function^poly(A) RNA binding`GO:0008344^biological_process^adult locomotory behavior`GO:0044267^biological_process^cellular protein metabolic process`GO:0007631^biological_process^feeding behavior`GO:0048873^biological_process^homeostasis of number of cells within a tissue`GO:0048009^biological_process^insulin-like growth factor receptor…	.
TR999|c0_g2	TR999|c0_g2_i1	PERQ1_HUMAN^PERQ1_HUMAN^Q:655-966,H:416-522^71.03%ID^E:2e-36^RecName: Full=PERQ amino acid-rich with GYF domain-containing protein 1;^Eukaryota; Metazoa; Chordata; Craniata; Vertebrata; Euteleostomi; Mammalia; Eutheria; Euarchontoglires; Primates; Haplorrhini; Catarrhini; Hominidae; Homo`PERQ1_HUMAN^PERQ1_HUMAN^Q:118-255,H:286-331^78.26%ID^E:4e-15^RecName: Full=PERQ amino acid-rich with GYF domai…	V9KAJ2_CALMI^V9KAJ2_CALMI^Q:118-966,H:144-429^81.47%ID^E:7e-114^SubName: Full=PERQ amino acid-rich with GYF domain-containing protein 2 {ECO:0000313|EMBL:AFO95188.1};^Eukaryota; Metazoa; Chordata; Craniata; Vertebrata; Chondrichthyes; Holocephali; Chimaeriformes; Callorhinchidae; Callorhinchus	TR999|c0_g2_i1|m.407	1-966[+]	PERQ2_MOUSE^PERQ2_MOUSE^Q:1-322,H:244-582^48.41%ID^E:8e-75^RecName: Full=PERQ amino acid-rich with GYF domain-containing protein 2;^Eukaryota; Metazoa; Chordata; Craniata; Vertebrata; Euteleostomi; Mammalia; Eutheria; Euarchontoglires; Glires; Rodentia; Sciurognathi; Muroidea; Muridae; Murinae; Mus; Mus	V9KAJ2_CALMI^V9KAJ2_CALMI^Q:1-322,H:106-429^80%ID^E:1e-147^SubName: Full=PERQ amino acid-rich with GYF domain-containing protein 2 {ECO:0000313|EMBL:AFO95188.1};^Eukaryota; Metazoa; Chordata; Craniata; Vertebrata; Chondrichthyes; Holocephali; Chimaeriformes; Callorhinchidae; Callorhinchus	PF02213.11^GYF^GYF domain^276-321^E:3.2e-19	.	.	.	GO:0016020^cellular_component^membrane`GO:0044822^molecular_function^poly(A) RNA binding`GO:0008344^biological_process^adult locomotory behavior`GO:0044267^biological_process^cellular protein metabolic process`GO:0007631^biological_process^feeding behavior`GO:0048873^biological_process^homeostasis of number of cells within a tissue`GO:0048009^biological_process^insulin-like growth factor receptor…	GO:0005515^molecular_function^protein binding
TR1012|c0_g1	TR1012|c0_g1_i1	RWDD1_HUMAN^RWDD1_HUMAN^Q:372-28,H:8-122^74.78%ID^E:4e-55^RecName: Full=RWD domain-containing protein 1;^Eukaryota; Metazoa; Chordata; Craniata; Vertebrata; Euteleostomi; Mammalia; Eutheria; Euarchontoglires; Primates; Haplorrhini; Catarrhini; Hominidae; Homo	F1Q5G7_DANRE^F1Q5G7_DANRE^Q:372-1,H:8-131^75%ID^E:2e-59^SubName: Full=Uncharacterized protein {ECO:0000313|Ensembl:ENSDARP00000114811};^Eukaryota; Metazoa; Chordata; Craniata; Vertebrata; Euteleostomi; Actinopterygii; Neopterygii; Teleostei; Ostariophysi; Cypriniformes; Cyprinidae; Danio	.	.	.	.	.	.	.	.	.	.
TR1016|c0_g1	TR1016|c0_g1_i1	GPIX_MOUSE^GPIX_MOUSE^Q:201-449,H:17-99^42.17%ID^E:9e-19^RecName: Full=Platelet glycoprotein IX;^Eukaryota; Metazoa; Chordata; Craniata; Vertebrata; Euteleostomi; Mammalia; Eutheria; Euarchontoglires; Glires; Rodentia; Sciurognathi; Muroidea; Muridae; Murinae; Mus; Mus	V9LCY3_CALMI^V9LCY3_CALMI^Q:210-449,H:47-126^62.5%ID^E:1e-28^SubName: Full=Platelet glycoprotein IX-like protein {ECO:0000313|EMBL:AFP10068.1};^Eukaryota; Metazoa; Chordata; Craniata; Vertebrata; Chondrichthyes; Holocephali; Chimaeriformes; Callorhinchidae; Callorhinchus	TR1016|c0_g1_i1|m.417	150-449[+]	GPIX_MOUSE^GPIX_MOUSE^Q:2-100,H:1-99^37.37%ID^E:4e-20^RecName: Full=Platelet glycoprotein IX;^Eukaryota; Metazoa; Chordata; Craniata; Vertebrata; Euteleostomi; Mammalia; Eutheria; Euarchontoglires; Glires; Rodentia; Sciurognathi; Muroidea; Muridae; Murinae; Mus; Mus	V9LCY3_CALMI^V9LCY3_CALMI^Q:1-100,H:26-126^58.42%ID^E:1e-32^SubName: Full=Platelet glycoprotein IX-like protein {ECO:0000313|EMBL:AFP10068.1};^Eukaryota; Metazoa; Chordata; Craniata; Vertebrata; Chondrichthyes; Holocephali; Chimaeriformes; Callorhinchidae; Callorhinchus	PF01462.13^LRRNT^Leucine rich repeat N-terminal domain^21-51^E:4.8e-07`PF13504.1^LRR_7^Leucine rich repeat^43-47^E:15000`PF00560.28^LRR_1^Leucine Rich Repeat^55-75^E:0.28`PF13855.1^LRR_8^Leucine rich repeat^56-86^E:4.6e-08`PF13504.1^LRR_7^Leucine rich repeat^56-67^E:11`PF13516.1^LRR_6^Leucine Rich repeat^75-89^E:1.6`PF13504.1^LRR_7^Leucine rich repeat^76-88^E:11	sigP:1^20^0.782^YES	.	.	GO:0016021^cellular_component^integral component of membrane`GO:0007596^biological_process^blood coagulation`GO:0007155^biological_process^cell adhesion	GO:0005515^molecular_function^protein binding
TR1027|c0_g2	TR1027|c0_g2_i1	ACTN2_CHICK^ACTN2_CHICK^Q:1-417,H:559-697^74.1%ID^E:3e-66^RecName: Full=Alpha-actinin-2;^Eukaryota; Metazoa; Chordata; Craniata; Vertebrata; Euteleostomi; Testudines + Archosauria group; Archosauria; Dinosauria; Saurischia; Theropoda; Coelurosauria; Aves; Neognathae; Galloanserae; Galliformes; Phasianidae; Phasianinae; Gallus	V9KAC5_CALMI^V9KAC5_CALMI^Q:1-417,H:559-697^78.42%ID^E:2e-67^SubName: Full=Alpha-actinin-2 {ECO:0000313|EMBL:AFO94677.1};^Eukaryota; Metazoa; Chordata; Craniata; Vertebrata; Chondrichthyes; Holocephali; Chimaeriformes; Callorhinchidae; Callorhinchus	TR1027|c0_g2_i1|m.421	1-417[+]	ACTN2_CHICK^ACTN2_CHICK^Q:1-139,H:559-697^74.1%ID^E:3e-66^RecName: Full=Alpha-actinin-2;^Eukaryota; Metazoa; Chordata; Craniata; Vertebrata; Euteleostomi; Testudines + Archosauria group; Archosauria; Dinosauria; Saurischia; Theropoda; Coelurosauria; Aves; Neognathae; Galloanserae; Galliformes; Phasianidae; Phasianinae; Gallus	V9KAC5_CALMI^V9KAC5_CALMI^Q:1-139,H:559-697^78.42%ID^E:2e-67^SubName: Full=Alpha-actinin-2 {ECO:0000313|EMBL:AFO94677.1};^Eukaryota; Metazoa; Chordata; Craniata; Vertebrata; Chondrichthyes; Holocephali; Chimaeriformes; Callorhinchidae; Callorhinchus	PF00435.16^Spectrin^Spectrin repeat^83-138^E:1.7e-05	.	.	COG5069^Microtubule associated monoxygenase, calponin and LIM domain containing	GO:0070062^cellular_component^extracellular vesicular exosome`GO:0030175^cellular_component^filopodium`GO:0005925^cellular_component^focal adhesion`GO:0030018^cellular_component^Z disc`GO:0005509^molecular_function^calcium ion binding`GO:0030375^molecular_function^thyroid hormone receptor coactivator activity`GO:0048041^biological_process^focal adhesion assembly`GO:0030035^biological_process^micr…	GO:0005515^molecular_function^protein binding
TR1032|c0_g1	TR1032|c0_g1_i1	GRIN3_HUMAN^GRIN3_HUMAN^Q:738-932,H:664-728^72.31%ID^E:6e-22^RecName: Full=G protein-regulated inducer of neurite outgrowth 3;^Eukaryota; Metazoa; Chordata; Craniata; Vertebrata; Euteleostomi; Mammalia; Eutheria; Euarchontoglires; Primates; Haplorrhini; Catarrhini; Hominidae; Homo	V9KHW5_CALMI^V9KHW5_CALMI^Q:3-941,H:67-391^40.43%ID^E:7e-43^SubName: Full=G protein-regulated inducer of neurite outgrowth 3-like protein {ECO:0000313|EMBL:AFO97481.1};^Eukaryota; Metazoa; Chordata; Craniata; Vertebrata; Chondrichthyes; Holocephali; Chimaeriformes; Callorhinchidae; Callorhinchus	TR1032|c0_g1_i1|m.422	3-941[+]	GRIN3_HUMAN^GRIN3_HUMAN^Q:246-310,H:664-728^72.31%ID^E:5e-22^RecName: Full=G protein-regulated inducer of neurite outgrowth 3;^Eukaryota; Metazoa; Chordata; Craniata; Vertebrata; Euteleostomi; Mammalia; Eutheria; Euarchontoglires; Primates; Haplorrhini; Catarrhini; Hominidae; Homo	V9KHW5_CALMI^V9KHW5_CALMI^Q:1-313,H:67-391^40.12%ID^E:2e-45^SubName: Full=G protein-regulated inducer of neurite outgrowth 3-like protein {ECO:0000313|EMBL:AFO97481.1};^Eukaryota; Metazoa; Chordata; Craniata; Vertebrata; Chondrichthyes; Holocephali; Chimaeriformes; Callorhinchidae; Callorhinchus	PF15235.1^GRIN_C^G protein-regulated inducer of neurite outgrowth C-terminus^237-311^E:1.4e-27	.	.	NOG128775^One gap junction consists of a cluster of closely packed pairs of transmembrane channels, the connexons, through which materials of low MW diffuse from one cell to a neighboring cell (By similarity)	.	.
TR1039|c1_g1	TR1039|c1_g1_i1	.	A0A0A0AH19_CHAVO^A0A0A0AH19_CHAVO^Q:167-334,H:97-159^44.44%ID^E:8e-09^SubName: Full=Uncharacterized protein {ECO:0000313|EMBL:KGL92743.1};^Eukaryota; Metazoa; Chordata; Craniata; Vertebrata; Euteleostomi; Testudines + Archosauria group; Archosauria; Dinosauria; Saurischia; Theropoda; Coelurosauria; Aves; Neognathae; Charadriiformes; Charadriidae; Charadrius`A0A0A0AH19_CHAVO^A0A0A0AH19_CHAVO^Q:402…	.	.	.	.	.	.	.	.	.	.
TR1045|c2_g1	TR1045|c2_g1_i1	.	A0A060Z8R1_ONCMY^A0A060Z8R1_ONCMY^Q:342-148,H:72-137^51.52%ID^E:8e-13^SubName: Full=Oncorhynchus mykiss genomic scaffold, scaffold_28116 {ECO:0000313|EMBL:CDQ97675.1};^Eukaryota; Metazoa; Chordata; Craniata; Vertebrata; Euteleostomi; Actinopterygii; Neopterygii; Teleostei; Protacanthopterygii; Salmoniformes; Salmonidae; Salmoninae; Oncorhynchus	.	.	.	.	.	.	.	.	.	.
TR1050|c0_g2	TR1050|c0_g2_i1	KALRN_RAT^KALRN_RAT^Q:3-836,H:1112-1389^89.93%ID^E:2e-161^RecName: Full=Kalirin;^Eukaryota; Metazoa; Chordata; Craniata; Vertebrata; Euteleostomi; Mammalia; Eutheria; Euarchontoglires; Glires; Rodentia; Sciurognathi; Muroidea; Muridae; Murinae; Rattus`KALRN_RAT^KALRN_RAT^Q:351-836,H:1868-2033^36.84%ID^E:3e-23^RecName: Full=Kalirin;^Eukaryota; Metazoa; Chordata; Craniata; Vertebrata; Euteleostomi;…	A0A093CTE1_TAUER^A0A093CTE1_TAUER^Q:3-836,H:352-629^89.93%ID^E:1e-180^SubName: Full=Kalirin {ECO:0000313|EMBL:KFV19120.1};^Eukaryota; Metazoa; Chordata; Craniata; Vertebrata; Euteleostomi; Testudines + Archosauria group; Archosauria; Dinosauria; Saurischia; Theropoda; Coelurosauria; Aves; Neognathae; Musophagiformes; Musophagidae; Tauraco	TR1050|c0_g2_i1|m.427	3-836[+]	KALRN_RAT^KALRN_RAT^Q:1-278,H:1112-1389^89.93%ID^E:2e-161^RecName: Full=Kalirin;^Eukaryota; Metazoa; Chordata; Craniata; Vertebrata; Euteleostomi; Mammalia; Eutheria; Euarchontoglires; Glires; Rodentia; Sciurognathi; Muroidea; Muridae; Murinae; Rattus`KALRN_RAT^KALRN_RAT^Q:117-278,H:1868-2033^36.84%ID^E:3e-23^RecName: Full=Kalirin;^Eukaryota; Metazoa; Chordata; Craniata; Vertebrata; Euteleostomi;…	A0A093CTE1_TAUER^A0A093CTE1_TAUER^Q:1-278,H:352-629^89.93%ID^E:0^SubName: Full=Kalirin {ECO:0000313|EMBL:KFV19120.1};^Eukaryota; Metazoa; Chordata; Craniata; Vertebrata; Euteleostomi; Testudines + Archosauria group; Archosauria; Dinosauria; Saurischia; Theropoda; Coelurosauria; Aves; Neognathae; Musophagiformes; Musophagidae; Tauraco	PF00435.16^Spectrin^Spectrin repeat^3-86^E:2.9e-07`PF00621.15^RhoGEF^RhoGEF domain^147-278^E:9.8e-24	.	.	COG0515^Serine Threonine protein kinase	GO:0005856^cellular_component^cytoskeleton`GO:0043005^cellular_component^neuron projection`GO:0043025^cellular_component^neuronal cell body`GO:0048471^cellular_component^perinuclear region of cytoplasm`GO:0005524^molecular_function^ATP binding`GO:0019899^molecular_function^enzyme binding`GO:0005085^molecular_function^guanyl-nucleotide exchange factor activity`GO:0046872^molecular_function^metal i…	GO:0005515^molecular_function^protein binding`GO:0005089^molecular_function^Rho guanyl-nucleotide exchange factor activity`GO:0035023^biological_process^regulation of Rho protein signal transduction
TR1057|c0_g1	TR1057|c0_g1_i1	CAZA2_MACEU^CAZA2_MACEU^Q:31-888,H:1-286^77.62%ID^E:4e-168^RecName: Full=F-actin-capping protein subunit alpha-2;^Eukaryota; Metazoa; Chordata; Craniata; Vertebrata; Euteleostomi; Mammalia; Metatheria; Diprotodontia; Macropodidae; Macropus	Q6GQ94_XENLA^Q6GQ94_XENLA^Q:31-888,H:1-286^76.22%ID^E:2e-171^SubName: Full=MGC80246 protein {ECO:0000313|EMBL:AAH72853.1};^Eukaryota; Metazoa; Chordata; Craniata; Vertebrata; Euteleostomi; Amphibia; Batrachia; Anura; Pipoidea; Pipidae; Xenopodinae; Xenopus; Xenopus	TR1057|c0_g1_i1|m.430	1-891[+]	CAZA2_MACEU^CAZA2_MACEU^Q:11-296,H:1-286^77.62%ID^E:1e-168^RecName: Full=F-actin-capping protein subunit alpha-2;^Eukaryota; Metazoa; Chordata; Craniata; Vertebrata; Euteleostomi; Mammalia; Metatheria; Diprotodontia; Macropodidae; Macropus	Q6GQ94_XENLA^Q6GQ94_XENLA^Q:11-296,H:1-286^76.22%ID^E:8e-172^SubName: Full=MGC80246 protein {ECO:0000313|EMBL:AAH72853.1};^Eukaryota; Metazoa; Chordata; Craniata; Vertebrata; Euteleostomi; Amphibia; Batrachia; Anura; Pipoidea; Pipidae; Xenopodinae; Xenopus; Xenopus	PF01267.12^F-actin_cap_A^F-actin capping protein alpha subunit^23-292^E:4.6e-99	.	.	.	GO:0008290^cellular_component^F-actin capping protein complex`GO:0071203^cellular_component^WASH complex`GO:0030036^biological_process^actin cytoskeleton organization`GO:0051693^biological_process^actin filament capping	GO:0051016^biological_process^barbed-end actin filament capping`GO:0008290^cellular_component^F-actin capping protein complex
TR1058|c0_g1	TR1058|c0_g1_i1	MT21D_MOUSE^MT21D_MOUSE^Q:2-382,H:98-223^72.44%ID^E:2e-56^RecName: Full=Protein-lysine methyltransferase METTL21D;^Eukaryota; Metazoa; Chordata; Craniata; Vertebrata; Euteleostomi; Mammalia; Eutheria; Euarchontoglires; Glires; Rodentia; Sciurognathi; Muroidea; Muridae; Murinae; Mus; Mus	V9LFK7_CALMI^V9LFK7_CALMI^Q:2-385,H:33-160^81.25%ID^E:7e-59^SubName: Full=Methyltransferase like 21D {ECO:0000313|EMBL:AFP11358.1};^Eukaryota; Metazoa; Chordata; Craniata; Vertebrata; Chondrichthyes; Holocephali; Chimaeriformes; Callorhinchidae; Callorhinchus	TR1058|c0_g1_i1|m.431	2-388[+]	MT21D_MOUSE^MT21D_MOUSE^Q:1-127,H:98-223^72.44%ID^E:7e-65^RecName: Full=Protein-lysine methyltransferase METTL21D;^Eukaryota; Metazoa; Chordata; Craniata; Vertebrata; Euteleostomi; Mammalia; Eutheria; Euarchontoglires; Glires; Rodentia; Sciurognathi; Muroidea; Muridae; Murinae; Mus; Mus	V9LFK7_CALMI^V9LFK7_CALMI^Q:1-128,H:33-160^81.25%ID^E:4e-69^SubName: Full=Methyltransferase like 21D {ECO:0000313|EMBL:AFP11358.1};^Eukaryota; Metazoa; Chordata; Craniata; Vertebrata; Chondrichthyes; Holocephali; Chimaeriformes; Callorhinchidae; Callorhinchus	PF10294.4^Methyltransf_16^Putative methyltransferase^1-96^E:7.3e-25	.	.	COG0500^methyltransferase	GO:0005737^cellular_component^cytoplasm`GO:0016279^molecular_function^protein-lysine N-methyltransferase activity`GO:0018023^biological_process^peptidyl-lysine trimethylation	.
TR1058|c0_g2	TR1058|c0_g2_i1	MT21D_MOUSE^MT21D_MOUSE^Q:78-371,H:127-223^69.39%ID^E:2e-43^RecName: Full=Protein-lysine methyltransferase METTL21D;^Eukaryota; Metazoa; Chordata; Craniata; Vertebrata; Euteleostomi; Mammalia; Eutheria; Euarchontoglires; Glires; Rodentia; Sciurognathi; Muroidea; Muridae; Murinae; Mus; Mus	V9L5I7_CALMI^V9L5I7_CALMI^Q:36-374,H:1-113^79.65%ID^E:1e-55^SubName: Full=Methyltransferase-like protein 21D {ECO:0000313|EMBL:AFP06477.1};^Eukaryota; Metazoa; Chordata; Craniata; Vertebrata; Chondrichthyes; Holocephali; Chimaeriformes; Callorhinchidae; Callorhinchus	TR1058|c0_g2_i1|m.432	36-377[+]	MT21D_MOUSE^MT21D_MOUSE^Q:15-112,H:127-223^69.39%ID^E:5e-46^RecName: Full=Protein-lysine methyltransferase METTL21D;^Eukaryota; Metazoa; Chordata; Craniata; Vertebrata; Euteleostomi; Mammalia; Eutheria; Euarchontoglires; Glires; Rodentia; Sciurognathi; Muroidea; Muridae; Murinae; Mus; Mus	V9L5I7_CALMI^V9L5I7_CALMI^Q:1-113,H:1-113^79.65%ID^E:5e-58^SubName: Full=Methyltransferase-like protein 21D {ECO:0000313|EMBL:AFP06477.1};^Eukaryota; Metazoa; Chordata; Craniata; Vertebrata; Chondrichthyes; Holocephali; Chimaeriformes; Callorhinchidae; Callorhinchus	PF10294.4^Methyltransf_16^Putative methyltransferase^21-81^E:4.7e-15	.	.	COG0500^methyltransferase	GO:0005737^cellular_component^cytoplasm`GO:0016279^molecular_function^protein-lysine N-methyltransferase activity`GO:0018023^biological_process^peptidyl-lysine trimethylation	.
TR1079|c0_g1	TR1079|c0_g1_i1	ZDH12_HUMAN^ZDH12_HUMAN^Q:3-374,H:134-255^52.42%ID^E:1e-21^RecName: Full=Probable palmitoyltransferase ZDHHC12;^Eukaryota; Metazoa; Chordata; Craniata; Vertebrata; Euteleostomi; Mammalia; Eutheria; Euarchontoglires; Primates; Haplorrhini; Catarrhini; Hominidae; Homo	V9L7C6_CALMI^V9L7C6_CALMI^Q:3-398,H:149-280^74.24%ID^E:5e-46^RecName: Full=Palmitoyltransferase {ECO:0000256|RuleBase:RU079119};^Eukaryota; Metazoa; Chordata; Craniata; Vertebrata; Chondrichthyes; Holocephali; Chimaeriformes; Callorhinchidae; Callorhinchus	.	.	.	.	.	.	.	.	GO:0005783^cellular_component^endoplasmic reticulum`GO:0005794^cellular_component^Golgi apparatus`GO:0016021^cellular_component^integral component of membrane`GO:0016409^molecular_function^palmitoyltransferase activity`GO:0019706^molecular_function^protein-cysteine S-palmitoyltransferase activity`GO:0008270^molecular_function^zinc ion binding`GO:0018345^biological_process^protein palmitoylation	.
TR1081|c0_g2	TR1081|c0_g2_i1	NATD1_BOVIN^NATD1_BOVIN^Q:104-433,H:1-112^77.68%ID^E:3e-59^RecName: Full=Protein NATD1;^Eukaryota; Metazoa; Chordata; Craniata; Vertebrata; Euteleostomi; Mammalia; Eutheria; Laurasiatheria; Cetartiodactyla; Ruminantia; Pecora; Bovidae; Bovinae; Bos	V9LIH0_CALMI^V9LIH0_CALMI^Q:95-463,H:39-161^92.68%ID^E:6e-80^SubName: Full=Protein GTLF3B-like protein {ECO:0000313|EMBL:AFP12554.1};^Eukaryota; Metazoa; Chordata; Craniata; Vertebrata; Chondrichthyes; Holocephali; Chimaeriformes; Callorhinchidae; Callorhinchus	TR1081|c0_g2_i1|m.446	104-466[+]	NATD1_BOVIN^NATD1_BOVIN^Q:1-110,H:1-112^77.68%ID^E:1e-59^RecName: Full=Protein NATD1;^Eukaryota; Metazoa; Chordata; Craniata; Vertebrata; Euteleostomi; Mammalia; Eutheria; Laurasiatheria; Cetartiodactyla; Ruminantia; Pecora; Bovidae; Bovinae; Bos	V9LIH0_CALMI^V9LIH0_CALMI^Q:1-120,H:42-161^94.17%ID^E:4e-80^SubName: Full=Protein GTLF3B-like protein {ECO:0000313|EMBL:AFP12554.1};^Eukaryota; Metazoa; Chordata; Craniata; Vertebrata; Chondrichthyes; Holocephali; Chimaeriformes; Callorhinchidae; Callorhinchus	PF14542.1^Acetyltransf_CG^GCN5-related N-acetyl-transferase^28-101^E:4.3e-21	.	.	NOG68119^type iv pilus assembly	.	.
TR1094|c0_g1	TR1094|c0_g1_i1	ATPA_PIG^ATPA_PIG^Q:484-20,H:78-232^93.55%ID^E:9e-94^RecName: Full=ATP synthase subunit alpha, mitochondrial;^Eukaryota; Metazoa; Chordata; Craniata; Vertebrata; Euteleostomi; Mammalia; Eutheria; Laurasiatheria; Cetartiodactyla; Suina; Suidae; Sus	K4GJZ4_CALMI^K4GJZ4_CALMI^Q:484-20,H:80-234^96.13%ID^E:5e-95^RecName: Full=ATP synthase subunit alpha {ECO:0000256|RuleBase:RU003551};^Eukaryota; Metazoa; Chordata; Craniata; Vertebrata; Chondrichthyes; Holocephali; Chimaeriformes; Callorhinchidae; Callorhinchus	.	.	.	.	.	.	.	COG0056^Produces ATP from ADP in the presence of a proton gradient across the membrane. The alpha chain is a regulatory subunit (By similarity)	GO:0005743^cellular_component^mitochondrial inner membrane`GO:0005886^cellular_component^plasma membrane`GO:0045261^cellular_component^proton-transporting ATP synthase complex, catalytic core F(1)`GO:0005524^molecular_function^ATP binding`GO:0046933^molecular_function^proton-transporting ATP synthase activity, rotational mechanism`GO:0046961^molecular_function^proton-transporting ATPase activity,…	.
TR1099|c0_g1	TR1099|c0_g1_i1	PLPL7_MOUSE^PLPL7_MOUSE^Q:2-412,H:117-253^82.48%ID^E:5e-71^RecName: Full=Patatin-like phospholipase domain-containing protein 7;^Eukaryota; Metazoa; Chordata; Craniata; Vertebrata; Euteleostomi; Mammalia; Eutheria; Euarchontoglires; Glires; Rodentia; Sciurognathi; Muroidea; Muridae; Murinae; Mus; Mus	R7VPS4_COLLI^R7VPS4_COLLI^Q:2-400,H:80-212^84.96%ID^E:2e-76^SubName: Full=Patatin-like phospholipase domain-containing protein 7 {ECO:0000313|EMBL:EMC80737.1};^Eukaryota; Metazoa; Chordata; Craniata; Vertebrata; Euteleostomi; Testudines + Archosauria group; Archosauria; Dinosauria; Saurischia; Theropoda; Coelurosauria; Aves; Neognathae; Columbiformes; Columbidae; Columba	TR1099|c0_g1_i1|m.452	2-421[+]	PLPL7_MOUSE^PLPL7_MOUSE^Q:1-137,H:117-253^82.48%ID^E:4e-71^RecName: Full=Patatin-like phospholipase domain-containing protein 7;^Eukaryota; Metazoa; Chordata; Craniata; Vertebrata; Euteleostomi; Mammalia; Eutheria; Euarchontoglires; Glires; Rodentia; Sciurognathi; Muroidea; Muridae; Murinae; Mus; Mus	R7VPS4_COLLI^R7VPS4_COLLI^Q:1-133,H:80-212^84.96%ID^E:8e-77^SubName: Full=Patatin-like phospholipase domain-containing protein 7 {ECO:0000313|EMBL:EMC80737.1};^Eukaryota; Metazoa; Chordata; Craniata; Vertebrata; Euteleostomi; Testudines + Archosauria group; Archosauria; Dinosauria; Saurischia; Theropoda; Coelurosauria; Aves; Neognathae; Columbiformes; Columbidae; Columba	PF00027.24^cNMP_binding^Cyclic nucleotide-binding domain^73-130^E:1.1e-12	.	.	COG0664^transcriptional regulator, crp fnr family	GO:0005783^cellular_component^endoplasmic reticulum`GO:0005789^cellular_component^endoplasmic reticulum membrane`GO:0016021^cellular_component^integral component of membrane`GO:0005765^cellular_component^lysosomal membrane`GO:0031966^cellular_component^mitochondrial membrane`GO:0031965^cellular_component^nuclear membrane`GO:0004622^molecular_function^lysophospholipase activity`GO:0006629^biologic…	.
TR1099|c0_g2	TR1099|c0_g2_i1	PLPL7_MOUSE^PLPL7_MOUSE^Q:2-607,H:117-318^85.15%ID^E:2e-110^RecName: Full=Patatin-like phospholipase domain-containing protein 7;^Eukaryota; Metazoa; Chordata; Craniata; Vertebrata; Euteleostomi; Mammalia; Eutheria; Euarchontoglires; Glires; Rodentia; Sciurognathi; Muroidea; Muridae; Murinae; Mus; Mus`PLPL7_MOUSE^PLPL7_MOUSE^Q:215-535,H:616-715^26.17%ID^E:2e-07^RecName: Full=Patatin-like phosphol…	A0A093EJ58_TYTAL^A0A093EJ58_TYTAL^Q:2-607,H:84-285^87.13%ID^E:8e-118^SubName: Full=Patatin-like phospholipase domain-containing protein 7 {ECO:0000313|EMBL:KFV44218.1};^Eukaryota; Metazoa; Chordata; Craniata; Vertebrata; Euteleostomi; Testudines + Archosauria group; Archosauria; Dinosauria; Saurischia; Theropoda; Coelurosauria; Aves; Neognathae; Strigiformes; Tytonidae; Tyto	TR1099|c0_g2_i1|m.454	2-613[+]	PLPL7_MOUSE^PLPL7_MOUSE^Q:1-202,H:117-318^85.15%ID^E:2e-110^RecName: Full=Patatin-like phospholipase domain-containing protein 7;^Eukaryota; Metazoa; Chordata; Craniata; Vertebrata; Euteleostomi; Mammalia; Eutheria; Euarchontoglires; Glires; Rodentia; Sciurognathi; Muroidea; Muridae; Murinae; Mus; Mus`PLPL7_MOUSE^PLPL7_MOUSE^Q:72-178,H:616-715^26.17%ID^E:2e-07^RecName: Full=Patatin-like phospholi…	A0A093EJ58_TYTAL^A0A093EJ58_TYTAL^Q:1-202,H:84-285^87.13%ID^E:7e-118^SubName: Full=Patatin-like phospholipase domain-containing protein 7 {ECO:0000313|EMBL:KFV44218.1};^Eukaryota; Metazoa; Chordata; Craniata; Vertebrata; Euteleostomi; Testudines + Archosauria group; Archosauria; Dinosauria; Saurischia; Theropoda; Coelurosauria; Aves; Neognathae; Strigiformes; Tytonidae; Tyto`A0A093EJ58_TYTAL^A0A0…	PF00027.24^cNMP_binding^Cyclic nucleotide-binding domain^73-169^E:1.2e-19	.	.	COG0664^transcriptional regulator, crp fnr family	GO:0005783^cellular_component^endoplasmic reticulum`GO:0005789^cellular_component^endoplasmic reticulum membrane`GO:0016021^cellular_component^integral component of membrane`GO:0005765^cellular_component^lysosomal membrane`GO:0031966^cellular_component^mitochondrial membrane`GO:0031965^cellular_component^nuclear membrane`GO:0004622^molecular_function^lysophospholipase activity`GO:0006629^biologic…	.
TR1134|c0_g1	TR1134|c0_g1_i1	RGRF2_HUMAN^RGRF2_HUMAN^Q:214-744,H:691-898^54.76%ID^E:4e-42^RecName: Full=Ras-specific guanine nucleotide-releasing factor 2;^Eukaryota; Metazoa; Chordata; Craniata; Vertebrata; Euteleostomi; Mammalia; Eutheria; Euarchontoglires; Primates; Haplorrhini; Catarrhini; Hominidae; Homo`RGRF2_HUMAN^RGRF2_HUMAN^Q:768-1130,H:691-809^64.46%ID^E:2e-31^RecName: Full=Ras-specific guanine nucleotide-releasing…	V9KDN0_CALMI^V9KDN0_CALMI^Q:214-795,H:175-420^61.94%ID^E:2e-65^SubName: Full=Ras-specific guanine nucleotide-releasing factor 2 {ECO:0000313|EMBL:AFO95888.1};^Eukaryota; Metazoa; Chordata; Craniata; Vertebrata; Chondrichthyes; Holocephali; Chimaeriformes; Callorhinchidae; Callorhinchus`V9KDN0_CALMI^V9KDN0_CALMI^Q:768-1130,H:175-304^69.23%ID^E:1e-37^SubName: Full=Ras-specific guanine nucleotide-re…	TR1134|c0_g1_i1|m.468	834-1130[+]	RGRF2_HUMAN^RGRF2_HUMAN^Q:3-99,H:715-809^70.1%ID^E:2e-29^RecName: Full=Ras-specific guanine nucleotide-releasing factor 2;^Eukaryota; Metazoa; Chordata; Craniata; Vertebrata; Euteleostomi; Mammalia; Eutheria; Euarchontoglires; Primates; Haplorrhini; Catarrhini; Hominidae; Homo	V9KDN0_CALMI^V9KDN0_CALMI^Q:1-99,H:197-304^75.93%ID^E:1e-38^SubName: Full=Ras-specific guanine nucleotide-releasing factor 2 {ECO:0000313|EMBL:AFO95888.1};^Eukaryota; Metazoa; Chordata; Craniata; Vertebrata; Chondrichthyes; Holocephali; Chimaeriformes; Callorhinchidae; Callorhinchus	.	.	.	.	GO:0005829^cellular_component^cytosol`GO:0005789^cellular_component^endoplasmic reticulum membrane`GO:0005886^cellular_component^plasma membrane`GO:0005089^molecular_function^Rho guanyl-nucleotide exchange factor activity`GO:0097190^biological_process^apoptotic signaling pathway`GO:0048011^biological_process^neurotrophin TRK receptor signaling pathway`GO:0043065^biological_process^positive regula…	.
TR1134|c0_g1	TR1134|c0_g1_i1	RGRF2_HUMAN^RGRF2_HUMAN^Q:214-744,H:691-898^54.76%ID^E:4e-42^RecName: Full=Ras-specific guanine nucleotide-releasing factor 2;^Eukaryota; Metazoa; Chordata; Craniata; Vertebrata; Euteleostomi; Mammalia; Eutheria; Euarchontoglires; Primates; Haplorrhini; Catarrhini; Hominidae; Homo`RGRF2_HUMAN^RGRF2_HUMAN^Q:768-1130,H:691-809^64.46%ID^E:2e-31^RecName: Full=Ras-specific guanine nucleotide-releasing…	V9KDN0_CALMI^V9KDN0_CALMI^Q:214-795,H:175-420^61.94%ID^E:2e-65^SubName: Full=Ras-specific guanine nucleotide-releasing factor 2 {ECO:0000313|EMBL:AFO95888.1};^Eukaryota; Metazoa; Chordata; Craniata; Vertebrata; Chondrichthyes; Holocephali; Chimaeriformes; Callorhinchidae; Callorhinchus`V9KDN0_CALMI^V9KDN0_CALMI^Q:768-1130,H:175-304^69.23%ID^E:1e-37^SubName: Full=Ras-specific guanine nucleotide-re…	TR1134|c0_g1_i1|m.467	280-837[+]	RGRF2_HUMAN^RGRF2_HUMAN^Q:3-156,H:715-899^55.61%ID^E:2e-40^RecName: Full=Ras-specific guanine nucleotide-releasing factor 2;^Eukaryota; Metazoa; Chordata; Craniata; Vertebrata; Euteleostomi; Mammalia; Eutheria; Euarchontoglires; Primates; Haplorrhini; Catarrhini; Hominidae; Homo	V9KDN0_CALMI^V9KDN0_CALMI^Q:1-172,H:197-420^64.44%ID^E:4e-68^SubName: Full=Ras-specific guanine nucleotide-releasing factor 2 {ECO:0000313|EMBL:AFO95888.1};^Eukaryota; Metazoa; Chordata; Craniata; Vertebrata; Chondrichthyes; Holocephali; Chimaeriformes; Callorhinchidae; Callorhinchus	.	.	.	.	GO:0005829^cellular_component^cytosol`GO:0005789^cellular_component^endoplasmic reticulum membrane`GO:0005886^cellular_component^plasma membrane`GO:0005089^molecular_function^Rho guanyl-nucleotide exchange factor activity`GO:0097190^biological_process^apoptotic signaling pathway`GO:0048011^biological_process^neurotrophin TRK receptor signaling pathway`GO:0043065^biological_process^positive regula…	.
TR1134|c0_g1	TR1134|c0_g1_i1	RGRF2_HUMAN^RGRF2_HUMAN^Q:214-744,H:691-898^54.76%ID^E:4e-42^RecName: Full=Ras-specific guanine nucleotide-releasing factor 2;^Eukaryota; Metazoa; Chordata; Craniata; Vertebrata; Euteleostomi; Mammalia; Eutheria; Euarchontoglires; Primates; Haplorrhini; Catarrhini; Hominidae; Homo`RGRF2_HUMAN^RGRF2_HUMAN^Q:768-1130,H:691-809^64.46%ID^E:2e-31^RecName: Full=Ras-specific guanine nucleotide-releasing…	V9KDN0_CALMI^V9KDN0_CALMI^Q:214-795,H:175-420^61.94%ID^E:2e-65^SubName: Full=Ras-specific guanine nucleotide-releasing factor 2 {ECO:0000313|EMBL:AFO95888.1};^Eukaryota; Metazoa; Chordata; Craniata; Vertebrata; Chondrichthyes; Holocephali; Chimaeriformes; Callorhinchidae; Callorhinchus`V9KDN0_CALMI^V9KDN0_CALMI^Q:768-1130,H:175-304^69.23%ID^E:1e-37^SubName: Full=Ras-specific guanine nucleotide-re…	TR1134|c0_g1_i1|m.469	2-283[+]	RGRF2_HUMAN^RGRF2_HUMAN^Q:1-63,H:803-898^42.71%ID^E:1e-06^RecName: Full=Ras-specific guanine nucleotide-releasing factor 2;^Eukaryota; Metazoa; Chordata; Craniata; Vertebrata; Euteleostomi; Mammalia; Eutheria; Euarchontoglires; Primates; Haplorrhini; Catarrhini; Hominidae; Homo	V9KDN0_CALMI^V9KDN0_CALMI^Q:1-80,H:298-420^54.84%ID^E:1e-21^SubName: Full=Ras-specific guanine nucleotide-releasing factor 2 {ECO:0000313|EMBL:AFO95888.1};^Eukaryota; Metazoa; Chordata; Craniata; Vertebrata; Chondrichthyes; Holocephali; Chimaeriformes; Callorhinchidae; Callorhinchus	.	.	.	.	GO:0005829^cellular_component^cytosol`GO:0005789^cellular_component^endoplasmic reticulum membrane`GO:0005886^cellular_component^plasma membrane`GO:0005089^molecular_function^Rho guanyl-nucleotide exchange factor activity`GO:0097190^biological_process^apoptotic signaling pathway`GO:0048011^biological_process^neurotrophin TRK receptor signaling pathway`GO:0043065^biological_process^positive regula…	.
TR1134|c1_g1	TR1134|c1_g1_i1	RGRF2_HUMAN^RGRF2_HUMAN^Q:313-17,H:727-823^58.59%ID^E:5e-22^RecName: Full=Ras-specific guanine nucleotide-releasing factor 2;^Eukaryota; Metazoa; Chordata; Craniata; Vertebrata; Euteleostomi; Mammalia; Eutheria; Euarchontoglires; Primates; Haplorrhini; Catarrhini; Hominidae; Homo	A0A094L6G3_9AVES^A0A094L6G3_9AVES^Q:313-17,H:115-213^74.75%ID^E:6e-27^SubName: Full=Ras-specific guanine nucleotide-releasing factor 2 {ECO:0000313|EMBL:KFZ66415.1};^Eukaryota; Metazoa; Chordata; Craniata; Vertebrata; Euteleostomi; Testudines + Archosauria group; Archosauria; Dinosauria; Saurischia; Theropoda; Coelurosauria; Aves; Neognathae; Podicipediformes; Podicipedidae; Podiceps	.	.	.	.	.	.	.	.	GO:0005829^cellular_component^cytosol`GO:0005789^cellular_component^endoplasmic reticulum membrane`GO:0005886^cellular_component^plasma membrane`GO:0005089^molecular_function^Rho guanyl-nucleotide exchange factor activity`GO:0097190^biological_process^apoptotic signaling pathway`GO:0048011^biological_process^neurotrophin TRK receptor signaling pathway`GO:0043065^biological_process^positive regula…	.
TR1136|c0_g1	TR1136|c0_g1_i1	I17RB_HUMAN^I17RB_HUMAN^Q:473-282,H:426-488^40.62%ID^E:6e-06^RecName: Full=Interleukin-17 receptor B;^Eukaryota; Metazoa; Chordata; Craniata; Vertebrata; Euteleostomi; Mammalia; Eutheria; Euarchontoglires; Primates; Haplorrhini; Catarrhini; Hominidae; Homo	H3ARE8_LATCH^H3ARE8_LATCH^Q:473-309,H:404-458^58.18%ID^E:4e-12^SubName: Full=Uncharacterized protein {ECO:0000313|Ensembl:ENSLACP00000012219};^Eukaryota; Metazoa; Chordata; Craniata; Vertebrata; Euteleostomi; Coelacanthiformes; Coelacanthidae; Latimeria	.	.	.	.	.	.	.	NOG47257^type I secretion target repeat protein	GO:0009986^cellular_component^cell surface`GO:0005737^cellular_component^cytoplasm`GO:0005576^cellular_component^extracellular region`GO:0005887^cellular_component^integral component of plasma membrane`GO:0016020^cellular_component^membrane`GO:0004896^molecular_function^cytokine receptor activity`GO:0019221^biological_process^cytokine-mediated signaling pathway`GO:0006952^biological_process^defen…	.
TR1136|c0_g2	TR1136|c0_g2_i1	.	H3ARE8_LATCH^H3ARE8_LATCH^Q:428-309,H:419-458^60%ID^E:3e-07^SubName: Full=Uncharacterized protein {ECO:0000313|Ensembl:ENSLACP00000012219};^Eukaryota; Metazoa; Chordata; Craniata; Vertebrata; Euteleostomi; Coelacanthiformes; Coelacanthidae; Latimeria	.	.	.	.	.	.	.	.	.	.
TR1138|c0_g1	TR1138|c0_g1_i1	ERBB4_RAT^ERBB4_RAT^Q:3-437,H:26-170^73.1%ID^E:3e-61^RecName: Full=Receptor tyrosine-protein kinase erbB-4;^Eukaryota; Metazoa; Chordata; Craniata; Vertebrata; Euteleostomi; Mammalia; Eutheria; Euarchontoglires; Glires; Rodentia; Sciurognathi; Muroidea; Muridae; Murinae; Rattus`ERBB4_RAT^ERBB4_RAT^Q:84-449,H:356-485^28.26%ID^E:4e-08^RecName: Full=Receptor tyrosine-protein kinase erbB-4;^Eukaryota…	V9K829_CALMI^V9K829_CALMI^Q:3-461,H:21-173^75.82%ID^E:2e-62^SubName: Full=Receptor tyrosine-protein kinase erbB-4 {ECO:0000313|EMBL:AFO94208.1};^Eukaryota; Metazoa; Chordata; Craniata; Vertebrata; Chondrichthyes; Holocephali; Chimaeriformes; Callorhinchidae; Callorhinchus`V9K829_CALMI^V9K829_CALMI^Q:84-425,H:349-471^29.46%ID^E:2e-07^SubName: Full=Receptor tyrosine-protein kinase erbB-4 {ECO:00003…	TR1138|c0_g1_i1|m.472	3-464[+]	ERBB4_RAT^ERBB4_RAT^Q:1-145,H:26-170^73.1%ID^E:1e-69^RecName: Full=Receptor tyrosine-protein kinase erbB-4;^Eukaryota; Metazoa; Chordata; Craniata; Vertebrata; Euteleostomi; Mammalia; Eutheria; Euarchontoglires; Glires; Rodentia; Sciurognathi; Muroidea; Muridae; Murinae; Rattus`ERBB4_RAT^ERBB4_RAT^Q:12-149,H:341-485^27.92%ID^E:2e-08^RecName: Full=Receptor tyrosine-protein kinase erbB-4;^Eukaryota…	V9K829_CALMI^V9K829_CALMI^Q:1-153,H:21-173^75.82%ID^E:1e-72^SubName: Full=Receptor tyrosine-protein kinase erbB-4 {ECO:0000313|EMBL:AFO94208.1};^Eukaryota; Metazoa; Chordata; Craniata; Vertebrata; Chondrichthyes; Holocephali; Chimaeriformes; Callorhinchidae; Callorhinchus`V9K829_CALMI^V9K829_CALMI^Q:4-141,H:321-471^28.03%ID^E:3e-09^SubName: Full=Receptor tyrosine-protein kinase erbB-4 {ECO:000031…	PF01030.19^Recep_L_domain^Receptor L domain^30-141^E:7.5e-29	.	.	COG0515^Serine Threonine protein kinase	GO:0005901^cellular_component^caveola`GO:0005737^cellular_component^cytoplasm`GO:0016021^cellular_component^integral component of membrane`GO:0045121^cellular_component^membrane raft`GO:0005739^cellular_component^mitochondrion`GO:0005634^cellular_component^nucleus`GO:0005886^cellular_component^plasma membrane`GO:0014069^cellular_component^postsynaptic density`GO:0005524^molecular_function^ATP bin…	.
TR1142|c0_g1	TR1142|c0_g1_i1	.	H3AAK2_LATCH^H3AAK2_LATCH^Q:271-1128,H:1-259^37.54%ID^E:5e-26^SubName: Full=Uncharacterized protein {ECO:0000313|Ensembl:ENSLACP00000006673};^Eukaryota; Metazoa; Chordata; Craniata; Vertebrata; Euteleostomi; Coelacanthiformes; Coelacanthidae; Latimeria	TR1142|c0_g1_i1|m.474	139-1131[+]	.	H3AAK2_LATCH^H3AAK2_LATCH^Q:45-330,H:1-259^38.19%ID^E:2e-34^SubName: Full=Uncharacterized protein {ECO:0000313|Ensembl:ENSLACP00000006673};^Eukaryota; Metazoa; Chordata; Craniata; Vertebrata; Euteleostomi; Coelacanthiformes; Coelacanthidae; Latimeria	.	sigP:1^25^0.74^YES	.	.	.	.
TR1147|c0_g1	TR1147|c0_g1_i1	SPNS2_XENTR^SPNS2_XENTR^Q:13-327,H:256-360^67.62%ID^E:8e-46^RecName: Full=Protein spinster homolog 2;^Eukaryota; Metazoa; Chordata; Craniata; Vertebrata; Euteleostomi; Amphibia; Batrachia; Anura; Pipoidea; Pipidae; Xenopodinae; Xenopus; Silurana	H3BH48_LATCH^H3BH48_LATCH^Q:1-327,H:106-214^69.72%ID^E:3e-46^SubName: Full=Uncharacterized protein {ECO:0000313|Ensembl:ENSLACP00000021219};^Eukaryota; Metazoa; Chordata; Craniata; Vertebrata; Euteleostomi; Coelacanthiformes; Coelacanthidae; Latimeria	.	.	.	.	.	.	.	.	GO:0016021^cellular_component^integral component of membrane`GO:0006869^biological_process^lipid transport`GO:0055085^biological_process^transmembrane transport	.
TR1158|c0_g1	TR1158|c0_g1_i1	SNX31_HUMAN^SNX31_HUMAN^Q:111-605,H:2-165^51.52%ID^E:6e-46^RecName: Full=Sorting nexin-31;^Eukaryota; Metazoa; Chordata; Craniata; Vertebrata; Euteleostomi; Mammalia; Eutheria; Euarchontoglires; Primates; Haplorrhini; Catarrhini; Hominidae; Homo	H9GN91_ANOCA^H9GN91_ANOCA^Q:111-620,H:2-170^52.35%ID^E:5e-51^SubName: Full=Uncharacterized protein {ECO:0000313|Ensembl:ENSACAP00000016180};^Eukaryota; Metazoa; Chordata; Craniata; Vertebrata; Euteleostomi; Lepidosauria; Squamata; Bifurcata; Unidentata; Episquamata; Toxicofera; Iguania; Iguanidae; Polychrotinae; Anolis	TR1158|c0_g1_i1|m.484	114-620[+]	SNX31_HUMAN^SNX31_HUMAN^Q:1-164,H:3-165^51.83%ID^E:8e-52^RecName: Full=Sorting nexin-31;^Eukaryota; Metazoa; Chordata; Craniata; Vertebrata; Euteleostomi; Mammalia; Eutheria; Euarchontoglires; Primates; Haplorrhini; Catarrhini; Hominidae; Homo	H9GN91_ANOCA^H9GN91_ANOCA^Q:1-169,H:3-170^52.66%ID^E:2e-56^SubName: Full=Uncharacterized protein {ECO:0000313|Ensembl:ENSACAP00000016180};^Eukaryota; Metazoa; Chordata; Craniata; Vertebrata; Euteleostomi; Lepidosauria; Squamata; Bifurcata; Unidentata; Episquamata; Toxicofera; Iguania; Iguanidae; Polychrotinae; Anolis	PF00787.19^PX^PX domain^17-102^E:9.1e-13	.	.	.	GO:0043234^cellular_component^protein complex`GO:0035091^molecular_function^phosphatidylinositol binding`GO:0015031^biological_process^protein transport	GO:0035091^molecular_function^phosphatidylinositol binding
TR1159|c0_g1	TR1159|c0_g1_i1	.	R0KBI6_ANAPL^R0KBI6_ANAPL^Q:20-313,H:445-545^65.35%ID^E:8e-33^SubName: Full=Connector enhancer of kinase suppressor of ras 2 {ECO:0000313|EMBL:EOB07232.1};^Eukaryota; Metazoa; Chordata; Craniata; Vertebrata; Euteleostomi; Testudines + Archosauria group; Archosauria; Dinosauria; Saurischia; Theropoda; Coelurosauria; Aves; Neognathae; Galloanserae; Anseriformes; Anatidae; Anas	.	.	.	.	.	.	.	.	.	.
TR1167|c0_g1	TR1167|c0_g1_i1	PK3CG_PIG^PK3CG_PIG^Q:3-341,H:833-945^69.03%ID^E:4e-48^RecName: Full=Phosphatidylinositol 4,5-bisphosphate 3-kinase catalytic subunit gamma isoform;^Eukaryota; Metazoa; Chordata; Craniata; Vertebrata; Euteleostomi; Mammalia; Eutheria; Laurasiatheria; Cetartiodactyla; Suina; Suidae; Sus	H3AT86_LATCH^H3AT86_LATCH^Q:3-341,H:819-931^87.61%ID^E:8e-65^SubName: Full=Uncharacterized protein {ECO:0000313|Ensembl:ENSLACP00000012857};^Eukaryota; Metazoa; Chordata; Craniata; Vertebrata; Euteleostomi; Coelacanthiformes; Coelacanthidae; Latimeria	TR1167|c0_g1_i1|m.486	3-344[+]	PK3CG_PIG^PK3CG_PIG^Q:1-113,H:833-945^69.03%ID^E:4e-48^RecName: Full=Phosphatidylinositol 4,5-bisphosphate 3-kinase catalytic subunit gamma isoform;^Eukaryota; Metazoa; Chordata; Craniata; Vertebrata; Euteleostomi; Mammalia; Eutheria; Laurasiatheria; Cetartiodactyla; Suina; Suidae; Sus	H3AT86_LATCH^H3AT86_LATCH^Q:1-113,H:819-931^87.61%ID^E:8e-65^SubName: Full=Uncharacterized protein {ECO:0000313|Ensembl:ENSLACP00000012857};^Eukaryota; Metazoa; Chordata; Craniata; Vertebrata; Euteleostomi; Coelacanthiformes; Coelacanthidae; Latimeria	PF00454.22^PI3_PI4_kinase^Phosphatidylinositol 3- and 4-kinase^1-113^E:2.2e-22	.	.	.	GO:0005737^cellular_component^cytoplasm`GO:0005886^cellular_component^plasma membrane`GO:0005524^molecular_function^ATP binding`GO:0046934^molecular_function^phosphatidylinositol-4,5-bisphosphate 3-kinase activity`GO:0004674^molecular_function^protein serine/threonine kinase activity`GO:0001525^biological_process^angiogenesis`GO:0006935^biological_process^chemotaxis`GO:0006897^biological_process^…	GO:0016773^molecular_function^phosphotransferase activity, alcohol group as acceptor
TR1168|c0_g1	TR1168|c0_g1_i1	.	.	TR1168|c0_g1_i1|m.488	2-181[+]	.	.	.	.	ExpAA=22.72^PredHel=1^Topology=i26-48o	.	.	.
TR1169|c0_g1	TR1169|c0_g1_i1	ITB3_HUMAN^ITB3_HUMAN^Q:3-779,H:528-787^63.08%ID^E:5e-92^RecName: Full=Integrin beta-3;^Eukaryota; Metazoa; Chordata; Craniata; Vertebrata; Euteleostomi; Mammalia; Eutheria; Euarchontoglires; Primates; Haplorrhini; Catarrhini; Hominidae; Homo	U6D5W5_NEOVI^U6D5W5_NEOVI^Q:3-779,H:281-540^62.69%ID^E:1e-92^RecName: Full=Integrin beta {ECO:0000256|RuleBase:RU000633};^Eukaryota; Metazoa; Chordata; Craniata; Vertebrata; Euteleostomi; Mammalia; Eutheria; Laurasiatheria; Carnivora; Caniformia; Mustelidae; Mustelinae; Neovison	TR1169|c0_g1_i1|m.489	3-791[+]	ITB3_MOUSE^ITB3_MOUSE^Q:1-259,H:527-786^60%ID^E:2e-112^RecName: Full=Integrin beta-3;^Eukaryota; Metazoa; Chordata; Craniata; Vertebrata; Euteleostomi; Mammalia; Eutheria; Euarchontoglires; Glires; Rodentia; Sciurognathi; Muroidea; Muridae; Murinae; Mus; Mus	U6D5W5_NEOVI^U6D5W5_NEOVI^Q:1-259,H:281-540^62.69%ID^E:2e-115^RecName: Full=Integrin beta {ECO:0000256|RuleBase:RU000633};^Eukaryota; Metazoa; Chordata; Craniata; Vertebrata; Euteleostomi; Mammalia; Eutheria; Laurasiatheria; Carnivora; Caniformia; Mustelidae; Mustelinae; Neovison	PF07974.8^EGF_2^EGF-like domain^73-96^E:3.9e-05`PF07965.7^Integrin_B_tail^Integrin beta tail domain^106-188^E:1.7e-17`PF08725.6^Integrin_b_cyt^Integrin beta cytoplasmic domain^214-260^E:1e-22	.	ExpAA=22.88^PredHel=1^Topology=o191-213i	.	GO:0071133^cellular_component^alpha9-beta1 integrin-ADAM8 complex`GO:0016324^cellular_component^apical plasma membrane`GO:0009897^cellular_component^external side of plasma membrane`GO:0005925^cellular_component^focal adhesion`GO:0034679^cellular_component^integrin alpha9-beta1 complex`GO:0031258^cellular_component^lamellipodium membrane`GO:0005634^cellular_component^nucleus`GO:0043235^cellular_c…	.
TR1178|c0_g1	TR1178|c0_g1_i1	PCD10_HUMAN^PCD10_HUMAN^Q:2-541,H:289-468^49.44%ID^E:2e-56^RecName: Full=Protocadherin-10;^Eukaryota; Metazoa; Chordata; Craniata; Vertebrata; Euteleostomi; Mammalia; Eutheria; Euarchontoglires; Primates; Haplorrhini; Catarrhini; Hominidae; Homo`PCD10_HUMAN^PCD10_HUMAN^Q:65-520,H:415-572^24.68%ID^E:4e-08^RecName: Full=Protocadherin-10;^Eukaryota; Metazoa; Chordata; Craniata; Vertebrata; Euteleost…	B0YN96_CALMI^B0YN96_CALMI^Q:2-547,H:279-460^66.48%ID^E:7e-80^SubName: Full=Protocadherin nu12 {ECO:0000313|EMBL:ABV59359.1};^Eukaryota; Metazoa; Chordata; Craniata; Vertebrata; Chondrichthyes; Holocephali; Chimaeriformes; Callorhinchidae; Callorhinchus`B0YN96_CALMI^B0YN96_CALMI^Q:29-541,H:70-245^26.26%ID^E:1e-06^SubName: Full=Protocadherin nu12 {ECO:0000313|EMBL:ABV59359.1};^Eukaryota; Metazoa; C…	TR1178|c0_g1_i1|m.494	2-547[+]	PCD10_HUMAN^PCD10_HUMAN^Q:1-180,H:289-468^49.44%ID^E:2e-56^RecName: Full=Protocadherin-10;^Eukaryota; Metazoa; Chordata; Craniata; Vertebrata; Euteleostomi; Mammalia; Eutheria; Euarchontoglires; Primates; Haplorrhini; Catarrhini; Hominidae; Homo`PCD10_HUMAN^PCD10_HUMAN^Q:22-173,H:415-572^24.68%ID^E:4e-08^RecName: Full=Protocadherin-10;^Eukaryota; Metazoa; Chordata; Craniata; Vertebrata; Euteleost…	B0YN96_CALMI^B0YN96_CALMI^Q:1-182,H:279-460^66.48%ID^E:7e-80^SubName: Full=Protocadherin nu12 {ECO:0000313|EMBL:ABV59359.1};^Eukaryota; Metazoa; Chordata; Craniata; Vertebrata; Chondrichthyes; Holocephali; Chimaeriformes; Callorhinchidae; Callorhinchus`B0YN96_CALMI^B0YN96_CALMI^Q:10-180,H:70-245^26.26%ID^E:1e-06^SubName: Full=Protocadherin nu12 {ECO:0000313|EMBL:ABV59359.1};^Eukaryota; Metazoa; C…	PF00028.12^Cadherin^Cadherin domain^79-165^E:3.1e-13	.	.	.	GO:0016021^cellular_component^integral component of membrane`GO:0005886^cellular_component^plasma membrane`GO:0005509^molecular_function^calcium ion binding`GO:0007156^biological_process^homophilic cell adhesion via plasma membrane adhesion molecules	GO:0005509^molecular_function^calcium ion binding`GO:0007156^biological_process^homophilic cell adhesion via plasma membrane adhesion molecules`GO:0016020^cellular_component^membrane
TR1187|c0_g2	TR1187|c0_g2_i1	PTN4_MOUSE^PTN4_MOUSE^Q:3-83,H:664-690^96.3%ID^E:1e-08^RecName: Full=Tyrosine-protein phosphatase non-receptor type 4;^Eukaryota; Metazoa; Chordata; Craniata; Vertebrata; Euteleostomi; Mammalia; Eutheria; Euarchontoglires; Glires; Rodentia; Sciurognathi; Muroidea; Muridae; Murinae; Mus; Mus	G3UI29_LOXAF^G3UI29_LOXAF^Q:3-83,H:20-46^96.3%ID^E:2e-07^SubName: Full=Uncharacterized protein {ECO:0000313|Ensembl:ENSLAFP00000027487};^Eukaryota; Metazoa; Chordata; Craniata; Vertebrata; Euteleostomi; Mammalia; Eutheria; Afrotheria; Proboscidea; Elephantidae; Loxodonta	.	.	.	.	.	.	.	COG5599^protein tyrosine phosphatase	GO:0005737^cellular_component^cytoplasm`GO:0009898^cellular_component^cytoplasmic side of plasma membrane`GO:0005856^cellular_component^cytoskeleton`GO:0004726^molecular_function^non-membrane spanning protein tyrosine phosphatase activity`GO:0035335^biological_process^peptidyl-tyrosine dephosphorylation	.
TR1192|c0_g1	TR1192|c0_g1_i1	.	W4YV30_STRPU^W4YV30_STRPU^Q:102-398,H:168-271^44.23%ID^E:5e-17^.^.	.	.	.	.	.	.	.	.	.	.
TR1195|c0_g1	TR1195|c0_g1_i1	ANGL1_HUMAN^ANGL1_HUMAN^Q:2-361,H:305-424^75.83%ID^E:5e-63^RecName: Full=Angiopoietin-related protein 1;^Eukaryota; Metazoa; Chordata; Craniata; Vertebrata; Euteleostomi; Mammalia; Eutheria; Euarchontoglires; Primates; Haplorrhini; Catarrhini; Hominidae; Homo	V9LBK1_CALMI^V9LBK1_CALMI^Q:2-361,H:35-154^89.17%ID^E:7e-73^SubName: Full=Angiopoietin-related protein 1-like protein {ECO:0000313|EMBL:AFP09200.1};^Eukaryota; Metazoa; Chordata; Craniata; Vertebrata; Chondrichthyes; Holocephali; Chimaeriformes; Callorhinchidae; Callorhinchus	TR1195|c0_g1_i1|m.500	2-361[+]	ANGL1_HUMAN^ANGL1_HUMAN^Q:1-120,H:305-424^75.83%ID^E:4e-63^RecName: Full=Angiopoietin-related protein 1;^Eukaryota; Metazoa; Chordata; Craniata; Vertebrata; Euteleostomi; Mammalia; Eutheria; Euarchontoglires; Primates; Haplorrhini; Catarrhini; Hominidae; Homo	V9LBK1_CALMI^V9LBK1_CALMI^Q:1-120,H:35-154^89.17%ID^E:6e-73^SubName: Full=Angiopoietin-related protein 1-like protein {ECO:0000313|EMBL:AFP09200.1};^Eukaryota; Metazoa; Chordata; Craniata; Vertebrata; Chondrichthyes; Holocephali; Chimaeriformes; Callorhinchidae; Callorhinchus	PF00147.13^Fibrinogen_C^Fibrinogen beta and gamma chains, C-terminal globular domain^1-120^E:1.2e-43	.	.	.	GO:0005615^cellular_component^extracellular space`GO:0070062^cellular_component^extracellular vesicular exosome`GO:0005102^molecular_function^receptor binding`GO:0007169^biological_process^transmembrane receptor protein tyrosine kinase signaling pathway	.
TR1201|c0_g1	TR1201|c0_g1_i1	NACA_ORENI^NACA_ORENI^Q:8-298,H:119-215^67.01%ID^E:2e-22^RecName: Full=Nascent polypeptide-associated complex subunit alpha;^Eukaryota; Metazoa; Chordata; Craniata; Vertebrata; Euteleostomi; Actinopterygii; Neopterygii; Teleostei; Neoteleostei; Acanthomorphata; Ovalentaria; Cichlomorphae; Cichliformes; Cichlidae; African cichlids; Pseudocrenilabrinae; Oreochromini; Oreochromis	V9KHD4_CALMI^V9KHD4_CALMI^Q:8-298,H:194-290^75.26%ID^E:9e-28^SubName: Full=Nascent polypeptide-associated complex alpha subunit {ECO:0000313|EMBL:AFO97328.1};^Eukaryota; Metazoa; Chordata; Craniata; Vertebrata; Chondrichthyes; Holocephali; Chimaeriformes; Callorhinchidae; Callorhinchus	TR1201|c0_g1_i1|m.502	2-301[+]	NACAD_HUMAN^NACAD_HUMAN^Q:3-99,H:1460-1562^65.05%ID^E:1e-32^RecName: Full=NAC-alpha domain-containing protein 1;^Eukaryota; Metazoa; Chordata; Craniata; Vertebrata; Euteleostomi; Mammalia; Eutheria; Euarchontoglires; Primates; Haplorrhini; Catarrhini; Hominidae; Homo	V9KHD4_CALMI^V9KHD4_CALMI^Q:3-99,H:194-290^75.26%ID^E:2e-41^SubName: Full=Nascent polypeptide-associated complex alpha subunit {ECO:0000313|EMBL:AFO97328.1};^Eukaryota; Metazoa; Chordata; Craniata; Vertebrata; Chondrichthyes; Holocephali; Chimaeriformes; Callorhinchidae; Callorhinchus	PF00627.26^UBA^UBA/TS-N domain^62-97^E:3.3e-05	sigP:1^24^0.531^YES	.	COG1308^nascent polypeptide-associated complex	GO:0005737^cellular_component^cytoplasm`GO:0005634^cellular_component^nucleus`GO:0015031^biological_process^protein transport	GO:0005515^molecular_function^protein binding
TR1209|c0_g1	TR1209|c0_g1_i1	ODC_PONAB^ODC_PONAB^Q:1-510,H:130-299^77.65%ID^E:1e-96^RecName: Full=Mitochondrial 2-oxodicarboxylate carrier;^Eukaryota; Metazoa; Chordata; Craniata; Vertebrata; Euteleostomi; Mammalia; Eutheria; Euarchontoglires; Primates; Haplorrhini; Catarrhini; Hominidae; Pongo	V9L604_CALMI^V9L604_CALMI^Q:1-510,H:129-298^88.24%ID^E:5e-104^SubName: Full=Mitochondrial 2-oxodicarboxylate carrier {ECO:0000313|EMBL:AFP06673.1};^Eukaryota; Metazoa; Chordata; Craniata; Vertebrata; Chondrichthyes; Holocephali; Chimaeriformes; Callorhinchidae; Callorhinchus	TR1209|c0_g1_i1|m.505	1-513[+]	ODC_PONAB^ODC_PONAB^Q:1-170,H:130-299^77.65%ID^E:2e-97^RecName: Full=Mitochondrial 2-oxodicarboxylate carrier;^Eukaryota; Metazoa; Chordata; Craniata; Vertebrata; Euteleostomi; Mammalia; Eutheria; Euarchontoglires; Primates; Haplorrhini; Catarrhini; Hominidae; Pongo	V9L604_CALMI^V9L604_CALMI^Q:1-170,H:129-298^88.24%ID^E:8e-105^SubName: Full=Mitochondrial 2-oxodicarboxylate carrier {ECO:0000313|EMBL:AFP06673.1};^Eukaryota; Metazoa; Chordata; Craniata; Vertebrata; Chondrichthyes; Holocephali; Chimaeriformes; Callorhinchidae; Callorhinchus	PF00153.22^Mito_carr^Mitochondrial carrier protein^1-68^E:4.4e-09`PF00153.22^Mito_carr^Mitochondrial carrier protein^77-168^E:2.7e-21	.	.	.	GO:0016021^cellular_component^integral component of membrane`GO:0005743^cellular_component^mitochondrial inner membrane`GO:0055085^biological_process^transmembrane transport	.
TR1211|c0_g1	TR1211|c0_g1_i1	T132C_HUMAN^T132C_HUMAN^Q:2-526,H:192-366^58.86%ID^E:3e-61^RecName: Full=Transmembrane protein 132C;^Eukaryota; Metazoa; Chordata; Craniata; Vertebrata; Euteleostomi; Mammalia; Eutheria; Euarchontoglires; Primates; Haplorrhini; Catarrhini; Hominidae; Homo	U3IVK5_ANAPL^U3IVK5_ANAPL^Q:2-526,H:166-340^65.14%ID^E:8e-71^SubName: Full=Uncharacterized protein {ECO:0000313|Ensembl:ENSAPLP00000011279};^Eukaryota; Metazoa; Chordata; Craniata; Vertebrata; Euteleostomi; Testudines + Archosauria group; Archosauria; Dinosauria; Saurischia; Theropoda; Coelurosauria; Aves; Neognathae; Galloanserae; Anseriformes; Anatidae; Anas	TR1211|c0_g1_i1|m.506	2-532[+]	T132C_HUMAN^T132C_HUMAN^Q:1-175,H:192-366^58.86%ID^E:2e-61^RecName: Full=Transmembrane protein 132C;^Eukaryota; Metazoa; Chordata; Craniata; Vertebrata; Euteleostomi; Mammalia; Eutheria; Euarchontoglires; Primates; Haplorrhini; Catarrhini; Hominidae; Homo	U3IVK5_ANAPL^U3IVK5_ANAPL^Q:1-175,H:166-340^65.14%ID^E:7e-71^SubName: Full=Uncharacterized protein {ECO:0000313|Ensembl:ENSAPLP00000011279};^Eukaryota; Metazoa; Chordata; Craniata; Vertebrata; Euteleostomi; Testudines + Archosauria group; Archosauria; Dinosauria; Saurischia; Theropoda; Coelurosauria; Aves; Neognathae; Galloanserae; Anseriformes; Anatidae; Anas	.	.	.	NOG148422^	GO:0016021^cellular_component^integral component of membrane	.
TR1213|c0_g1	TR1213|c0_g1_i1	DSA2B_TORMA^DSA2B_TORMA^Q:139-324,H:20-81^66.13%ID^E:7e-25^RecName: Full=Dispanin subfamily A member 2b;^Eukaryota; Metazoa; Chordata; Craniata; Vertebrata; Chondrichthyes; Elasmobranchii; Batoidea; Torpediniformes; Torpedinidae; Torpedo	K4G2W7_CALMI^K4G2W7_CALMI^Q:79-312,H:19-96^64.1%ID^E:2e-28^SubName: Full=Interferon induced transmembrane protein {ECO:0000313|EMBL:AFM85504.1};^Eukaryota; Metazoa; Chordata; Craniata; Vertebrata; Chondrichthyes; Holocephali; Chimaeriformes; Callorhinchidae; Callorhinchus	TR1213|c0_g1_i1|m.507	1-399[+]	IFM3_RAT^IFM3_RAT^Q:22-114,H:26-117^51.61%ID^E:2e-26^RecName: Full=Interferon-induced transmembrane protein 3;^Eukaryota; Metazoa; Chordata; Craniata; Vertebrata; Euteleostomi; Mammalia; Eutheria; Euarchontoglires; Glires; Rodentia; Sciurognathi; Muroidea; Muridae; Murinae; Rattus	F6Y944_XENTR^F6Y944_XENTR^Q:39-130,H:34-125^57.61%ID^E:8e-32^SubName: Full=Uncharacterized protein {ECO:0000313|Ensembl:ENSXETP00000062257};^Eukaryota; Metazoa; Chordata; Craniata; Vertebrata; Euteleostomi; Amphibia; Batrachia; Anura; Pipoidea; Pipidae; Xenopodinae; Xenopus; Silurana	PF04505.7^Dispanin^Interferon-induced transmembrane protein^38-118^E:6.9e-23	.	ExpAA=45.53^PredHel=2^Topology=o55-77i105-127o	NOG26698^Copine VII	GO:0045177^cellular_component^apical part of cell`GO:0009986^cellular_component^cell surface`GO:0016023^cellular_component^cytoplasmic membrane-bounded vesicle`GO:0005783^cellular_component^endoplasmic reticulum`GO:0016021^cellular_component^integral component of membrane`GO:0031902^cellular_component^late endosome membrane`GO:0005765^cellular_component^lysosomal membrane`GO:0005634^cellular_comp…	GO:0009607^biological_process^response to biotic stimulus`GO:0016021^cellular_component^integral component of membrane
TR1213|c0_g2	TR1213|c0_g2_i1	DSA2B_TORMA^DSA2B_TORMA^Q:139-324,H:20-81^66.13%ID^E:8e-26^RecName: Full=Dispanin subfamily A member 2b;^Eukaryota; Metazoa; Chordata; Craniata; Vertebrata; Chondrichthyes; Elasmobranchii; Batoidea; Torpediniformes; Torpedinidae; Torpedo	K4G2W7_CALMI^K4G2W7_CALMI^Q:79-312,H:19-96^64.1%ID^E:2e-29^SubName: Full=Interferon induced transmembrane protein {ECO:0000313|EMBL:AFM85504.1};^Eukaryota; Metazoa; Chordata; Craniata; Vertebrata; Chondrichthyes; Holocephali; Chimaeriformes; Callorhinchidae; Callorhinchus	TR1213|c0_g2_i1|m.508	1-399[+]	IFM3_RAT^IFM3_RAT^Q:22-114,H:26-117^51.61%ID^E:2e-26^RecName: Full=Interferon-induced transmembrane protein 3;^Eukaryota; Metazoa; Chordata; Craniata; Vertebrata; Euteleostomi; Mammalia; Eutheria; Euarchontoglires; Glires; Rodentia; Sciurognathi; Muroidea; Muridae; Murinae; Rattus	F6Y944_XENTR^F6Y944_XENTR^Q:39-130,H:34-125^57.61%ID^E:8e-31^SubName: Full=Uncharacterized protein {ECO:0000313|Ensembl:ENSXETP00000062257};^Eukaryota; Metazoa; Chordata; Craniata; Vertebrata; Euteleostomi; Amphibia; Batrachia; Anura; Pipoidea; Pipidae; Xenopodinae; Xenopus; Silurana	PF04505.7^Dispanin^Interferon-induced transmembrane protein^38-118^E:6.9e-23	.	ExpAA=45.48^PredHel=2^Topology=o55-77i105-127o	NOG26698^Copine VII	GO:0045177^cellular_component^apical part of cell`GO:0009986^cellular_component^cell surface`GO:0016023^cellular_component^cytoplasmic membrane-bounded vesicle`GO:0005783^cellular_component^endoplasmic reticulum`GO:0016021^cellular_component^integral component of membrane`GO:0031902^cellular_component^late endosome membrane`GO:0005765^cellular_component^lysosomal membrane`GO:0005634^cellular_comp…	GO:0009607^biological_process^response to biotic stimulus`GO:0016021^cellular_component^integral component of membrane
TR1217|c0_g1	TR1217|c0_g1_i1	CRAC1_XENTR^CRAC1_XENTR^Q:1-516,H:299-470^78.49%ID^E:4e-93^RecName: Full=Cartilage acidic protein 1;^Eukaryota; Metazoa; Chordata; Craniata; Vertebrata; Euteleostomi; Amphibia; Batrachia; Anura; Pipoidea; Pipidae; Xenopodinae; Xenopus; Silurana	A0A091MQ83_CARIC^A0A091MQ83_CARIC^Q:1-516,H:75-246^77.91%ID^E:3e-94^SubName: Full=Cartilage acidic protein 1 {ECO:0000313|EMBL:KFP63710.1};^Eukaryota; Metazoa; Chordata; Craniata; Vertebrata; Euteleostomi; Testudines + Archosauria group; Archosauria; Dinosauria; Saurischia; Theropoda; Coelurosauria; Aves; Neognathae; Gruiformes; Cariamidae; Cariama	TR1217|c0_g1_i1|m.509	1-516[+]	CRAC1_XENTR^CRAC1_XENTR^Q:1-172,H:299-470^78.49%ID^E:3e-93^RecName: Full=Cartilage acidic protein 1;^Eukaryota; Metazoa; Chordata; Craniata; Vertebrata; Euteleostomi; Amphibia; Batrachia; Anura; Pipoidea; Pipidae; Xenopodinae; Xenopus; Silurana	A0A091MQ83_CARIC^A0A091MQ83_CARIC^Q:1-172,H:75-246^77.91%ID^E:3e-94^SubName: Full=Cartilage acidic protein 1 {ECO:0000313|EMBL:KFP63710.1};^Eukaryota; Metazoa; Chordata; Craniata; Vertebrata; Euteleostomi; Testudines + Archosauria group; Archosauria; Dinosauria; Saurischia; Theropoda; Coelurosauria; Aves; Neognathae; Gruiformes; Cariamidae; Cariama	PF13517.1^VCBS^Repeat domain in Vibrio, Colwellia, Bradyrhizobium and Shewanella^3-66^E:1.1e-09	.	.	.	GO:0005578^cellular_component^proteinaceous extracellular matrix`GO:0005509^molecular_function^calcium ion binding	.
TR1217|c0_g2	TR1217|c0_g2_i1	CRAC1_MOUSE^CRAC1_MOUSE^Q:2-355,H:352-469^78.81%ID^E:3e-58^RecName: Full=Cartilage acidic protein 1;^Eukaryota; Metazoa; Chordata; Craniata; Vertebrata; Euteleostomi; Mammalia; Eutheria; Euarchontoglires; Glires; Rodentia; Sciurognathi; Muroidea; Muridae; Murinae; Mus; Mus	M7BET1_CHEMY^M7BET1_CHEMY^Q:2-355,H:11-128^78.81%ID^E:9e-61^SubName: Full=Cartilage acidic protein 1 {ECO:0000313|EMBL:EMP36451.1};^Eukaryota; Metazoa; Chordata; Craniata; Vertebrata; Euteleostomi; Testudines + Archosauria group; Testudines; Cryptodira; Chelonioidea; Cheloniidae; Chelonia	TR1217|c0_g2_i1|m.510	2-355[+]	CRAC1_MOUSE^CRAC1_MOUSE^Q:1-118,H:352-469^78.81%ID^E:3e-58^RecName: Full=Cartilage acidic protein 1;^Eukaryota; Metazoa; Chordata; Craniata; Vertebrata; Euteleostomi; Mammalia; Eutheria; Euarchontoglires; Glires; Rodentia; Sciurognathi; Muroidea; Muridae; Murinae; Mus; Mus	M7BET1_CHEMY^M7BET1_CHEMY^Q:1-118,H:11-128^78.81%ID^E:8e-61^SubName: Full=Cartilage acidic protein 1 {ECO:0000313|EMBL:EMP36451.1};^Eukaryota; Metazoa; Chordata; Craniata; Vertebrata; Euteleostomi; Testudines + Archosauria group; Testudines; Cryptodira; Chelonioidea; Cheloniidae; Chelonia	PF13517.1^VCBS^Repeat domain in Vibrio, Colwellia, Bradyrhizobium and Shewanella^2-72^E:2.6e-06`PF01839.18^FG-GAP^FG-GAP repeat^54-75^E:5.2e-05	.	.	NOG87301^	GO:0030426^cellular_component^growth cone`GO:0005578^cellular_component^proteinaceous extracellular matrix`GO:0005509^molecular_function^calcium ion binding`GO:0007413^biological_process^axonal fasciculation`GO:1900121^biological_process^negative regulation of receptor binding`GO:0021772^biological_process^olfactory bulb development	.
TR1234|c0_g2	TR1234|c0_g2_i1	GBB1_XENLA^GBB1_XENLA^Q:1-366,H:219-340^100%ID^E:3e-75^RecName: Full=Guanine nucleotide-binding protein G(I)/G(S)/G(T) subunit beta-1;^Eukaryota; Metazoa; Chordata; Craniata; Vertebrata; Euteleostomi; Amphibia; Batrachia; Anura; Pipoidea; Pipidae; Xenopodinae; Xenopus; Xenopus	Q4SC83_TETNG^Q4SC83_TETNG^Q:1-366,H:175-296^100%ID^E:3e-74^SubName: Full=Chromosome undetermined SCAF14659, whole genome shotgun sequence {ECO:0000313|EMBL:CAG01749.1};^Eukaryota; Metazoa; Chordata; Craniata; Vertebrata; Euteleostomi; Actinopterygii; Neopterygii; Teleostei; Neoteleostei; Acanthomorphata; Eupercaria; Tetraodontiformes; Tetradontoidea; Tetraodontidae; Tetraodon	TR1234|c0_g2_i1|m.515	1-369[+]	GBB1_XENLA^GBB1_XENLA^Q:1-122,H:219-340^100%ID^E:2e-83^RecName: Full=Guanine nucleotide-binding protein G(I)/G(S)/G(T) subunit beta-1;^Eukaryota; Metazoa; Chordata; Craniata; Vertebrata; Euteleostomi; Amphibia; Batrachia; Anura; Pipoidea; Pipidae; Xenopodinae; Xenopus; Xenopus	Q4SC83_TETNG^Q4SC83_TETNG^Q:1-122,H:175-296^100%ID^E:2e-82^SubName: Full=Chromosome undetermined SCAF14659, whole genome shotgun sequence {ECO:0000313|EMBL:CAG01749.1};^Eukaryota; Metazoa; Chordata; Craniata; Vertebrata; Euteleostomi; Actinopterygii; Neopterygii; Teleostei; Neoteleostei; Acanthomorphata; Eupercaria; Tetraodontiformes; Tetradontoidea; Tetraodontidae; Tetraodon	PF00400.27^WD40^WD domain, G-beta repeat^2-36^E:1e-10`PF00400.27^WD40^WD domain, G-beta repeat^54-80^E:0.0003`PF00400.27^WD40^WD domain, G-beta repeat^89-122^E:1.2e-06	.	.	.	GO:0004871^molecular_function^signal transducer activity	GO:0005515^molecular_function^protein binding
TR1244|c0_g2	TR1244|c0_g2_i1	CILP1_PIG^CILP1_PIG^Q:3-365,H:432-552^84.3%ID^E:2e-67^RecName: Full=Cartilage intermediate layer protein 1;^Eukaryota; Metazoa; Chordata; Craniata; Vertebrata; Euteleostomi; Mammalia; Eutheria; Laurasiatheria; Cetartiodactyla; Suina; Suidae; Sus	H3BAU3_LATCH^H3BAU3_LATCH^Q:3-389,H:1023-1151^82.95%ID^E:3e-68^SubName: Full=Uncharacterized protein {ECO:0000313|Ensembl:ENSLACP00000019014};^Eukaryota; Metazoa; Chordata; Craniata; Vertebrata; Euteleostomi; Coelacanthiformes; Coelacanthidae; Latimeria	TR1244|c0_g2_i1|m.524	3-497[+]	CILP1_MOUSE^CILP1_MOUSE^Q:1-149,H:1016-1164^73.83%ID^E:2e-70^RecName: Full=Cartilage intermediate layer protein 1;^Eukaryota; Metazoa; Chordata; Craniata; Vertebrata; Euteleostomi; Mammalia; Eutheria; Euarchontoglires; Glires; Rodentia; Sciurognathi; Muroidea; Muridae; Murinae; Mus; Mus	G3WDT9_SARHA^G3WDT9_SARHA^Q:1-149,H:1023-1170^75.17%ID^E:8e-69^SubName: Full=Uncharacterized protein {ECO:0000313|Ensembl:ENSSHAP00000013594};^Eukaryota; Metazoa; Chordata; Craniata; Vertebrata; Euteleostomi; Mammalia; Metatheria; Dasyuromorphia; Dasyuridae; Sarcophilus	.	.	.	.	GO:0005615^cellular_component^extracellular space`GO:0005578^cellular_component^proteinaceous extracellular matrix`GO:0043569^biological_process^negative regulation of insulin-like growth factor receptor signaling pathway	.
TR1267|c0_g1	TR1267|c0_g1_i1	PSM4A_DANRE^PSM4A_DANRE^Q:2-88,H:1188-1216^72.41%ID^E:2e-06^RecName: Full=Proteasome activator complex subunit 4A;^Eukaryota; Metazoa; Chordata; Craniata; Vertebrata; Euteleostomi; Actinopterygii; Neopterygii; Teleostei; Ostariophysi; Cypriniformes; Cyprinidae; Danio	W5NHE8_LEPOC^W5NHE8_LEPOC^Q:2-85,H:1208-1235^82.14%ID^E:3e-06^SubName: Full=Uncharacterized protein {ECO:0000313|Ensembl:ENSLOCP00000020057};^Eukaryota; Metazoa; Chordata; Craniata; Vertebrata; Euteleostomi; Actinopterygii; Neopterygii; Holostei; Semionotiformes; Lepisosteidae; Lepisosteus	.	.	.	.	.	.	.	.	GO:0005829^cellular_component^cytosol`GO:0016607^cellular_component^nuclear speck`GO:0005634^cellular_component^nucleus`GO:1990111^cellular_component^spermatoproteasome complex`GO:0070577^molecular_function^lysine-acetylated histone binding`GO:0016504^molecular_function^peptidase activator activity`GO:0006974^biological_process^cellular response to DNA damage stimulus`GO:0006281^biological_proces…	.
TR1267|c0_g2	TR1267|c0_g2_i1	PSM4A_DANRE^PSM4A_DANRE^Q:2-88,H:1188-1216^72.41%ID^E:2e-06^RecName: Full=Proteasome activator complex subunit 4A;^Eukaryota; Metazoa; Chordata; Craniata; Vertebrata; Euteleostomi; Actinopterygii; Neopterygii; Teleostei; Ostariophysi; Cypriniformes; Cyprinidae; Danio	W5NHE8_LEPOC^W5NHE8_LEPOC^Q:2-85,H:1208-1235^82.14%ID^E:3e-06^SubName: Full=Uncharacterized protein {ECO:0000313|Ensembl:ENSLOCP00000020057};^Eukaryota; Metazoa; Chordata; Craniata; Vertebrata; Euteleostomi; Actinopterygii; Neopterygii; Holostei; Semionotiformes; Lepisosteidae; Lepisosteus	.	.	.	.	.	.	.	.	GO:0005829^cellular_component^cytosol`GO:0016607^cellular_component^nuclear speck`GO:0005634^cellular_component^nucleus`GO:1990111^cellular_component^spermatoproteasome complex`GO:0070577^molecular_function^lysine-acetylated histone binding`GO:0016504^molecular_function^peptidase activator activity`GO:0006974^biological_process^cellular response to DNA damage stimulus`GO:0006281^biological_proces…	.
TR1274|c0_g1	TR1274|c0_g1_i1	MSLNL_HUMAN^MSLNL_HUMAN^Q:7-846,H:209-493^30.1%ID^E:2e-37^RecName: Full=Mesothelin-like protein;^Eukaryota; Metazoa; Chordata; Craniata; Vertebrata; Euteleostomi; Mammalia; Eutheria; Euarchontoglires; Primates; Haplorrhini; Catarrhini; Hominidae; Homo	V9K972_CALMI^V9K972_CALMI^Q:1-849,H:924-1205^57.95%ID^E:2e-97^SubName: Full=Uncharacterized protein {ECO:0000313|EMBL:AFO94207.1};^Eukaryota; Metazoa; Chordata; Craniata; Vertebrata; Chondrichthyes; Holocephali; Chimaeriformes; Callorhinchidae; Callorhinchus	TR1274|c0_g1_i1|m.533	1-852[+]	MSLNL_HUMAN^MSLNL_HUMAN^Q:3-282,H:209-493^30.1%ID^E:2e-37^RecName: Full=Mesothelin-like protein;^Eukaryota; Metazoa; Chordata; Craniata; Vertebrata; Euteleostomi; Mammalia; Eutheria; Euarchontoglires; Primates; Haplorrhini; Catarrhini; Hominidae; Homo	V9K972_CALMI^V9K972_CALMI^Q:1-283,H:924-1205^57.95%ID^E:2e-97^SubName: Full=Uncharacterized protein {ECO:0000313|EMBL:AFO94207.1};^Eukaryota; Metazoa; Chordata; Craniata; Vertebrata; Chondrichthyes; Holocephali; Chimaeriformes; Callorhinchidae; Callorhinchus	PF06060.7^Mesothelin^Pre-pro-megakaryocyte potentiating factor precursor (Mesothelin)^5-282^E:1.1e-36	.	.	NOG40535^RING finger domain protein (Znf1)	GO:0016021^cellular_component^integral component of membrane`GO:0007155^biological_process^cell adhesion	.
TR1290|c0_g1	TR1290|c0_g1_i1	TTC22_MOUSE^TTC22_MOUSE^Q:4-390,H:426-554^53.49%ID^E:2e-33^RecName: Full=Tetratricopeptide repeat protein 22;^Eukaryota; Metazoa; Chordata; Craniata; Vertebrata; Euteleostomi; Mammalia; Eutheria; Euarchontoglires; Glires; Rodentia; Sciurognathi; Muroidea; Muridae; Murinae; Mus; Mus	V9LBL5_CALMI^V9LBL5_CALMI^Q:1-408,H:111-246^77.94%ID^E:1e-61^SubName: Full=Tetratricopeptide repeat protein 22-like protein {ECO:0000313|EMBL:AFP09924.1};^Eukaryota; Metazoa; Chordata; Craniata; Vertebrata; Chondrichthyes; Holocephali; Chimaeriformes; Callorhinchidae; Callorhinchus	TR1290|c0_g1_i1|m.537	1-399[+]	TTC22_MOUSE^TTC22_MOUSE^Q:2-130,H:426-554^53.49%ID^E:4e-40^RecName: Full=Tetratricopeptide repeat protein 22;^Eukaryota; Metazoa; Chordata; Craniata; Vertebrata; Euteleostomi; Mammalia; Eutheria; Euarchontoglires; Glires; Rodentia; Sciurognathi; Muroidea; Muridae; Murinae; Mus; Mus	V9LBL5_CALMI^V9LBL5_CALMI^Q:1-132,H:111-242^78.03%ID^E:7e-70^SubName: Full=Tetratricopeptide repeat protein 22-like protein {ECO:0000313|EMBL:AFP09924.1};^Eukaryota; Metazoa; Chordata; Craniata; Vertebrata; Chondrichthyes; Holocephali; Chimaeriformes; Callorhinchidae; Callorhinchus	PF07719.12^TPR_2^Tetratricopeptide repeat^9-38^E:0.01`PF00515.23^TPR_1^Tetratricopeptide repeat^12-38^E:0.0024`PF13181.1^TPR_8^Tetratricopeptide repeat^12-38^E:0.004	.	.	NOG26130^fad dependent oxidoreductase	.	GO:0005515^molecular_function^protein binding
TR1290|c0_g2	TR1290|c0_g2_i1	TTC22_MOUSE^TTC22_MOUSE^Q:4-303,H:426-525^58%ID^E:1e-25^RecName: Full=Tetratricopeptide repeat protein 22;^Eukaryota; Metazoa; Chordata; Craniata; Vertebrata; Euteleostomi; Mammalia; Eutheria; Euarchontoglires; Glires; Rodentia; Sciurognathi; Muroidea; Muridae; Murinae; Mus; Mus	V9LBL5_CALMI^V9LBL5_CALMI^Q:1-306,H:111-212^80.39%ID^E:8e-44^SubName: Full=Tetratricopeptide repeat protein 22-like protein {ECO:0000313|EMBL:AFP09924.1};^Eukaryota; Metazoa; Chordata; Craniata; Vertebrata; Chondrichthyes; Holocephali; Chimaeriformes; Callorhinchidae; Callorhinchus	TR1290|c0_g2_i1|m.538	1-306[+]	TTC22_MOUSE^TTC22_MOUSE^Q:2-101,H:426-525^58%ID^E:3e-32^RecName: Full=Tetratricopeptide repeat protein 22;^Eukaryota; Metazoa; Chordata; Craniata; Vertebrata; Euteleostomi; Mammalia; Eutheria; Euarchontoglires; Glires; Rodentia; Sciurognathi; Muroidea; Muridae; Murinae; Mus; Mus	V9LBL5_CALMI^V9LBL5_CALMI^Q:1-102,H:111-212^80.39%ID^E:1e-53^SubName: Full=Tetratricopeptide repeat protein 22-like protein {ECO:0000313|EMBL:AFP09924.1};^Eukaryota; Metazoa; Chordata; Craniata; Vertebrata; Chondrichthyes; Holocephali; Chimaeriformes; Callorhinchidae; Callorhinchus	PF07719.12^TPR_2^Tetratricopeptide repeat^9-38^E:0.0063`PF00515.23^TPR_1^Tetratricopeptide repeat^12-38^E:0.0015`PF13181.1^TPR_8^Tetratricopeptide repeat^12-38^E:0.0024	.	.	NOG26130^fad dependent oxidoreductase	.	GO:0005515^molecular_function^protein binding
TR1302|c0_g1	TR1302|c0_g1_i1	PKHA7_DANRE^PKHA7_DANRE^Q:1-426,H:142-294^56.21%ID^E:6e-58^RecName: Full=Pleckstrin homology domain-containing family A member 7;^Eukaryota; Metazoa; Chordata; Craniata; Vertebrata; Euteleostomi; Actinopterygii; Neopterygii; Teleostei; Ostariophysi; Cypriniformes; Cyprinidae; Danio	H3A657_LATCH^H3A657_LATCH^Q:1-507,H:35-204^64.12%ID^E:1e-70^SubName: Full=Uncharacterized protein {ECO:0000313|Ensembl:ENSLACP00000005128};^Eukaryota; Metazoa; Chordata; Craniata; Vertebrata; Euteleostomi; Coelacanthiformes; Coelacanthidae; Latimeria	TR1302|c0_g1_i1|m.541	1-552[+]	PKHA7_DANRE^PKHA7_DANRE^Q:1-142,H:142-294^56.21%ID^E:6e-58^RecName: Full=Pleckstrin homology domain-containing family A member 7;^Eukaryota; Metazoa; Chordata; Craniata; Vertebrata; Euteleostomi; Actinopterygii; Neopterygii; Teleostei; Ostariophysi; Cypriniformes; Cyprinidae; Danio	H3A657_LATCH^H3A657_LATCH^Q:1-169,H:35-204^64.12%ID^E:1e-70^SubName: Full=Uncharacterized protein {ECO:0000313|Ensembl:ENSLACP00000005128};^Eukaryota; Metazoa; Chordata; Craniata; Vertebrata; Euteleostomi; Coelacanthiformes; Coelacanthidae; Latimeria	PF00169.24^PH^PH domain^19-113^E:5.9e-19`PF15413.1^PH_11^Pleckstrin homology domain^21-113^E:3.5e-10`PF15409.1^PH_8^Pleckstrin homology domain^22-113^E:3.8e-08	.	.	.	GO:0005813^cellular_component^centrosome`GO:0005737^cellular_component^cytoplasm`GO:0005915^cellular_component^zonula adherens`GO:0070097^molecular_function^delta-catenin binding`GO:0090136^biological_process^epithelial cell-cell adhesion`GO:0045218^biological_process^zonula adherens maintenance	.
TR1302|c0_g2	TR1302|c0_g2_i1	PKHA7_DANRE^PKHA7_DANRE^Q:1-426,H:142-294^56.21%ID^E:5e-58^RecName: Full=Pleckstrin homology domain-containing family A member 7;^Eukaryota; Metazoa; Chordata; Craniata; Vertebrata; Euteleostomi; Actinopterygii; Neopterygii; Teleostei; Ostariophysi; Cypriniformes; Cyprinidae; Danio	H3A657_LATCH^H3A657_LATCH^Q:1-507,H:35-204^64.12%ID^E:8e-71^SubName: Full=Uncharacterized protein {ECO:0000313|Ensembl:ENSLACP00000005128};^Eukaryota; Metazoa; Chordata; Craniata; Vertebrata; Euteleostomi; Coelacanthiformes; Coelacanthidae; Latimeria	TR1302|c0_g2_i1|m.542	1-567[+]	PKHA7_DANRE^PKHA7_DANRE^Q:1-142,H:142-294^56.21%ID^E:5e-58^RecName: Full=Pleckstrin homology domain-containing family A member 7;^Eukaryota; Metazoa; Chordata; Craniata; Vertebrata; Euteleostomi; Actinopterygii; Neopterygii; Teleostei; Ostariophysi; Cypriniformes; Cyprinidae; Danio	H3A657_LATCH^H3A657_LATCH^Q:1-169,H:35-204^64.12%ID^E:7e-71^SubName: Full=Uncharacterized protein {ECO:0000313|Ensembl:ENSLACP00000005128};^Eukaryota; Metazoa; Chordata; Craniata; Vertebrata; Euteleostomi; Coelacanthiformes; Coelacanthidae; Latimeria	PF00169.24^PH^PH domain^19-113^E:6.3e-19`PF15413.1^PH_11^Pleckstrin homology domain^21-113^E:3.8e-10`PF15409.1^PH_8^Pleckstrin homology domain^22-113^E:4.1e-08	.	.	.	GO:0005813^cellular_component^centrosome`GO:0005737^cellular_component^cytoplasm`GO:0005915^cellular_component^zonula adherens`GO:0070097^molecular_function^delta-catenin binding`GO:0090136^biological_process^epithelial cell-cell adhesion`GO:0045218^biological_process^zonula adherens maintenance	.
TR1305|c0_g1	TR1305|c0_g1_i1	.	K7EZH6_PELSI^K7EZH6_PELSI^Q:362-138,H:68-143^43.42%ID^E:4e-08^SubName: Full=Uncharacterized protein {ECO:0000313|Ensembl:ENSPSIP00000001186};^Eukaryota; Metazoa; Chordata; Craniata; Vertebrata; Euteleostomi; Testudines + Archosauria group; Testudines; Cryptodira; Trionychoidea; Trionychidae; Pelodiscus	.	.	.	.	.	.	.	.	.	.
TR1306|c0_g1	TR1306|c0_g1_i1	DDX60_HUMAN^DDX60_HUMAN^Q:2-397,H:673-800^58.33%ID^E:6e-39^RecName: Full=Probable ATP-dependent RNA helicase DDX60;^Eukaryota; Metazoa; Chordata; Craniata; Vertebrata; Euteleostomi; Mammalia; Eutheria; Euarchontoglires; Primates; Haplorrhini; Catarrhini; Hominidae; Homo	A0A091GAG1_9AVES^A0A091GAG1_9AVES^Q:2-397,H:662-786^60.9%ID^E:9e-42^SubName: Full=Putative ATP-dependent RNA helicase DDX60 {ECO:0000313|EMBL:KFO79330.1};^Eukaryota; Metazoa; Chordata; Craniata; Vertebrata; Euteleostomi; Testudines + Archosauria group; Archosauria; Dinosauria; Saurischia; Theropoda; Coelurosauria; Aves; Neognathae; Cuculiformes; Cuculidae; Cuculus	TR1306|c0_g1_i1|m.543	2-397[+]	DDX60_HUMAN^DDX60_HUMAN^Q:1-132,H:673-800^58.33%ID^E:6e-39^RecName: Full=Probable ATP-dependent RNA helicase DDX60;^Eukaryota; Metazoa; Chordata; Craniata; Vertebrata; Euteleostomi; Mammalia; Eutheria; Euarchontoglires; Primates; Haplorrhini; Catarrhini; Hominidae; Homo	A0A091GAG1_9AVES^A0A091GAG1_9AVES^Q:1-132,H:662-786^60.9%ID^E:8e-42^SubName: Full=Putative ATP-dependent RNA helicase DDX60 {ECO:0000313|EMBL:KFO79330.1};^Eukaryota; Metazoa; Chordata; Craniata; Vertebrata; Euteleostomi; Testudines + Archosauria group; Archosauria; Dinosauria; Saurischia; Theropoda; Coelurosauria; Aves; Neognathae; Cuculiformes; Cuculidae; Cuculus	.	.	.	COG4581^helicase	GO:0005737^cellular_component^cytoplasm`GO:0045111^cellular_component^intermediate filament cytoskeleton`GO:0005524^molecular_function^ATP binding`GO:0003690^molecular_function^double-stranded DNA binding`GO:0003725^molecular_function^double-stranded RNA binding`GO:0004386^molecular_function^helicase activity`GO:0003727^molecular_function^single-stranded RNA binding`GO:0051607^biological_process^…	.
TR1315|c0_g1	TR1315|c0_g1_i1	MYO5A_HUMAN^MYO5A_HUMAN^Q:194-403,H:1-70^67.14%ID^E:5e-25^RecName: Full=Unconventional myosin-Va;^Eukaryota; Metazoa; Chordata; Craniata; Vertebrata; Euteleostomi; Mammalia; Eutheria; Euarchontoglires; Primates; Haplorrhini; Catarrhini; Hominidae; Homo	U6DJ78_NEOVI^U6DJ78_NEOVI^Q:194-403,H:1-70^65.71%ID^E:6e-23^SubName: Full=Myosin VA (Heavy chain 12, myoxin) {ECO:0000313|EMBL:CCP82644.1};^Eukaryota; Metazoa; Chordata; Craniata; Vertebrata; Euteleostomi; Mammalia; Eutheria; Laurasiatheria; Carnivora; Caniformia; Mustelidae; Mustelinae; Neovison	TR1315|c0_g1_i1|m.544	194-403[+]	MYO5A_HUMAN^MYO5A_HUMAN^Q:1-70,H:1-70^67.14%ID^E:5e-26^RecName: Full=Unconventional myosin-Va;^Eukaryota; Metazoa; Chordata; Craniata; Vertebrata; Euteleostomi; Mammalia; Eutheria; Euarchontoglires; Primates; Haplorrhini; Catarrhini; Hominidae; Homo	U6DJ78_NEOVI^U6DJ78_NEOVI^Q:1-70,H:1-70^65.71%ID^E:5e-24^SubName: Full=Myosin VA (Heavy chain 12, myoxin) {ECO:0000313|EMBL:CCP82644.1};^Eukaryota; Metazoa; Chordata; Craniata; Vertebrata; Euteleostomi; Mammalia; Eutheria; Laurasiatheria; Carnivora; Caniformia; Mustelidae; Mustelinae; Neovison	.	.	.	COG5022^myosin heavy chain	GO:0042641^cellular_component^actomyosin`GO:0005737^cellular_component^cytoplasm`GO:0005829^cellular_component^cytosol`GO:0070062^cellular_component^extracellular vesicular exosome`GO:0032433^cellular_component^filopodium tip`GO:0005794^cellular_component^Golgi apparatus`GO:0030426^cellular_component^growth cone`GO:0032593^cellular_component^insulin-responsive compartment`GO:0005882^cellular_comp…	.
TR1315|c0_g2	TR1315|c0_g2_i1	MYO5A_HUMAN^MYO5A_HUMAN^Q:137-346,H:1-70^67.14%ID^E:3e-25^RecName: Full=Unconventional myosin-Va;^Eukaryota; Metazoa; Chordata; Craniata; Vertebrata; Euteleostomi; Mammalia; Eutheria; Euarchontoglires; Primates; Haplorrhini; Catarrhini; Hominidae; Homo	U6DJ78_NEOVI^U6DJ78_NEOVI^Q:137-346,H:1-70^65.71%ID^E:3e-23^SubName: Full=Myosin VA (Heavy chain 12, myoxin) {ECO:0000313|EMBL:CCP82644.1};^Eukaryota; Metazoa; Chordata; Craniata; Vertebrata; Euteleostomi; Mammalia; Eutheria; Laurasiatheria; Carnivora; Caniformia; Mustelidae; Mustelinae; Neovison	TR1315|c0_g2_i1|m.545	137-346[+]	MYO5A_HUMAN^MYO5A_HUMAN^Q:1-70,H:1-70^67.14%ID^E:5e-26^RecName: Full=Unconventional myosin-Va;^Eukaryota; Metazoa; Chordata; Craniata; Vertebrata; Euteleostomi; Mammalia; Eutheria; Euarchontoglires; Primates; Haplorrhini; Catarrhini; Hominidae; Homo	U6DJ78_NEOVI^U6DJ78_NEOVI^Q:1-70,H:1-70^65.71%ID^E:5e-24^SubName: Full=Myosin VA (Heavy chain 12, myoxin) {ECO:0000313|EMBL:CCP82644.1};^Eukaryota; Metazoa; Chordata; Craniata; Vertebrata; Euteleostomi; Mammalia; Eutheria; Laurasiatheria; Carnivora; Caniformia; Mustelidae; Mustelinae; Neovison	.	.	.	COG5022^myosin heavy chain	GO:0042641^cellular_component^actomyosin`GO:0005737^cellular_component^cytoplasm`GO:0005829^cellular_component^cytosol`GO:0070062^cellular_component^extracellular vesicular exosome`GO:0032433^cellular_component^filopodium tip`GO:0005794^cellular_component^Golgi apparatus`GO:0030426^cellular_component^growth cone`GO:0032593^cellular_component^insulin-responsive compartment`GO:0005882^cellular_comp…	.
TR1327|c0_g1	TR1327|c0_g1_i1	CJ012_HUMAN^CJ012_HUMAN^Q:361-645,H:785-880^60.42%ID^E:3e-33^RecName: Full=Uncharacterized protein C10orf12;^Eukaryota; Metazoa; Chordata; Craniata; Vertebrata; Euteleostomi; Mammalia; Eutheria; Euarchontoglires; Primates; Haplorrhini; Catarrhini; Hominidae; Homo	H3A651_LATCH^H3A651_LATCH^Q:268-645,H:732-858^57.48%ID^E:3e-38^SubName: Full=Uncharacterized protein {ECO:0000313|Ensembl:ENSLACP00000005122};^Eukaryota; Metazoa; Chordata; Craniata; Vertebrata; Euteleostomi; Coelacanthiformes; Coelacanthidae; Latimeria	TR1327|c0_g1_i1|m.547	1-645[+]	CJ012_HUMAN^CJ012_HUMAN^Q:121-215,H:785-880^60.42%ID^E:2e-33^RecName: Full=Uncharacterized protein C10orf12;^Eukaryota; Metazoa; Chordata; Craniata; Vertebrata; Euteleostomi; Mammalia; Eutheria; Euarchontoglires; Primates; Haplorrhini; Catarrhini; Hominidae; Homo	H3A651_LATCH^H3A651_LATCH^Q:86-215,H:728-858^57.25%ID^E:1e-39^SubName: Full=Uncharacterized protein {ECO:0000313|Ensembl:ENSLACP00000005122};^Eukaryota; Metazoa; Chordata; Craniata; Vertebrata; Euteleostomi; Coelacanthiformes; Coelacanthidae; Latimeria	PF15090.1^DUF4553^Domain of unknown function (DUF4553)^120-215^E:9.4e-32	.	.	NOG71256^DsrE/DsrF-like family	.	.
TR1332|c0_g2	TR1332|c0_g2_i1	.	V9KFP7_CALMI^V9KFP7_CALMI^Q:97-222,H:150-191^57.14%ID^E:2e-06^SubName: Full=Abhydrolase domain-containing 10 {ECO:0000313|EMBL:AFO96698.1};^Eukaryota; Metazoa; Chordata; Craniata; Vertebrata; Chondrichthyes; Holocephali; Chimaeriformes; Callorhinchidae; Callorhinchus	.	.	.	.	.	.	.	.	.	.
TR1333|c0_g1	TR1333|c0_g1_i1	MRP9_MOUSE^MRP9_MOUSE^Q:1-816,H:1020-1291^63.97%ID^E:1e-107^RecName: Full=Multidrug resistance-associated protein 9;^Eukaryota; Metazoa; Chordata; Craniata; Vertebrata; Euteleostomi; Mammalia; Eutheria; Euarchontoglires; Glires; Rodentia; Sciurognathi; Muroidea; Muridae; Murinae; Mus; Mus`MRP9_MOUSE^MRP9_MOUSE^Q:370-810,H:496-629^25.17%ID^E:2e-06^RecName: Full=Multidrug resistance-associated prot…	V9K892_CALMI^V9K892_CALMI^Q:1-816,H:1065-1336^75%ID^E:1e-131^SubName: Full=Multidrug resistance-associated protein 9-like protein {ECO:0000313|EMBL:AFO93806.1};^Eukaryota; Metazoa; Chordata; Craniata; Vertebrata; Chondrichthyes; Holocephali; Chimaeriformes; Callorhinchidae; Callorhinchus	TR1333|c0_g1_i1|m.548	1-816[+]	MRP9_MOUSE^MRP9_MOUSE^Q:1-272,H:1020-1291^63.97%ID^E:6e-117^RecName: Full=Multidrug resistance-associated protein 9;^Eukaryota; Metazoa; Chordata; Craniata; Vertebrata; Euteleostomi; Mammalia; Eutheria; Euarchontoglires; Glires; Rodentia; Sciurognathi; Muroidea; Muridae; Murinae; Mus; Mus`MRP9_MOUSE^MRP9_MOUSE^Q:124-270,H:496-629^25.17%ID^E:1e-06^RecName: Full=Multidrug resistance-associated prot…	M3XJ68_LATCH^M3XJ68_LATCH^Q:1-272,H:920-1191^74.63%ID^E:7e-144^SubName: Full=Uncharacterized protein {ECO:0000313|Ensembl:ENSLACP00000022774};^Eukaryota; Metazoa; Chordata; Craniata; Vertebrata; Euteleostomi; Coelacanthiformes; Coelacanthidae; Latimeria	PF00005.22^ABC_tran^ABC transporter^125-272^E:5.5e-28	.	ExpAA=34.05^PredHel=1^Topology=i12-34o	COG1132^(ABC) transporter	GO:0016021^cellular_component^integral component of membrane`GO:0005739^cellular_component^mitochondrion`GO:0005524^molecular_function^ATP binding`GO:0042626^molecular_function^ATPase activity, coupled to transmembrane movement of substances	GO:0005524^molecular_function^ATP binding`GO:0016887^molecular_function^ATPase activity
TR1344|c0_g1	TR1344|c0_g1_i1	SEP15_HUMAN^SEP15_HUMAN^Q:312-199,H:125-162^92.11%ID^E:3e-15^RecName: Full=15 kDa selenoprotein;^Eukaryota; Metazoa; Chordata; Craniata; Vertebrata; Euteleostomi; Mammalia; Eutheria; Euarchontoglires; Primates; Haplorrhini; Catarrhini; Hominidae; Homo	G1KWF0_ANOCA^G1KWF0_ANOCA^Q:312-199,H:36-73^94.74%ID^E:4e-14^SubName: Full=Uncharacterized protein {ECO:0000313|Ensembl:ENSACAP00000019277};^Eukaryota; Metazoa; Chordata; Craniata; Vertebrata; Euteleostomi; Lepidosauria; Squamata; Bifurcata; Unidentata; Episquamata; Toxicofera; Iguania; Iguanidae; Polychrotinae; Anolis	.	.	.	.	.	.	.	.	GO:0005788^cellular_component^endoplasmic reticulum lumen`GO:0070062^cellular_component^extracellular vesicular exosome`GO:0008430^molecular_function^selenium binding`GO:0051084^biological_process^'de novo' posttranslational protein folding	.
TR1352|c0_g1	TR1352|c0_g1_i1	PMS1_HUMAN^PMS1_HUMAN^Q:287-808,H:487-658^40.68%ID^E:4e-28^RecName: Full=PMS1 protein homolog 1;^Eukaryota; Metazoa; Chordata; Craniata; Vertebrata; Euteleostomi; Mammalia; Eutheria; Euarchontoglires; Primates; Haplorrhini; Catarrhini; Hominidae; Homo	V9KJL5_CALMI^V9KJL5_CALMI^Q:8-808,H:386-648^48.15%ID^E:7e-56^SubName: Full=PMS1 protein-like 1-like protein {ECO:0000313|EMBL:AFO98616.1};^Eukaryota; Metazoa; Chordata; Craniata; Vertebrata; Chondrichthyes; Holocephali; Chimaeriformes; Callorhinchidae; Callorhinchus	TR1352|c0_g1_i1|m.555	2-808[+]	PMS1_HUMAN^PMS1_HUMAN^Q:96-269,H:487-658^41.24%ID^E:4e-31^RecName: Full=PMS1 protein homolog 1;^Eukaryota; Metazoa; Chordata; Craniata; Vertebrata; Euteleostomi; Mammalia; Eutheria; Euarchontoglires; Primates; Haplorrhini; Catarrhini; Hominidae; Homo	V9KJL5_CALMI^V9KJL5_CALMI^Q:3-269,H:386-648^48.15%ID^E:7e-60^SubName: Full=PMS1 protein-like 1-like protein {ECO:0000313|EMBL:AFO98616.1};^Eukaryota; Metazoa; Chordata; Craniata; Vertebrata; Chondrichthyes; Holocephali; Chimaeriformes; Callorhinchidae; Callorhinchus	PF09011.5^HMG_box_2^HMG-box domain^184-244^E:9.8e-11`PF00505.14^HMG_box^HMG (high mobility group) box^185-247^E:4.8e-15	.	.	COG0323^This protein is involved in the repair of mismatches in DNA. It is required for dam-dependent methyl-directed DNA mismatch repair. May act as a molecular matchmaker , a protein that promotes the formation of a stable complex between two or more DNA-binding proteins in an ATP-dependent manner without itself being part of a final effector complex (By similarity)	GO:0032389^cellular_component^MutLalpha complex`GO:0005634^cellular_component^nucleus`GO:0005524^molecular_function^ATP binding`GO:0016887^molecular_function^ATPase activity`GO:0003677^molecular_function^DNA binding`GO:0030983^molecular_function^mismatched DNA binding`GO:0003697^molecular_function^single-stranded DNA binding`GO:0006200^biological_process^ATP catabolic process`GO:0006298^biologica…	.
TR1353|c0_g1	TR1353|c0_g1_i1	TRAF3_HUMAN^TRAF3_HUMAN^Q:2-292,H:204-301^41.84%ID^E:5e-16^RecName: Full=TNF receptor-associated factor 3;^Eukaryota; Metazoa; Chordata; Craniata; Vertebrata; Euteleostomi; Mammalia; Eutheria; Euarchontoglires; Primates; Haplorrhini; Catarrhini; Hominidae; Homo	X5KCG3_9CHON^X5KCG3_9CHON^Q:2-298,H:206-304^83.84%ID^E:3e-51^SubName: Full=TNF receptor associated factors {ECO:0000313|EMBL:CDO19227.1};^Eukaryota; Metazoa; Chordata; Craniata; Vertebrata; Chondrichthyes; Elasmobranchii; Galeomorphii; Galeoidea; Orectolobiformes; Hemiscylliidae; Chiloscyllium	TR1353|c0_g1_i1|m.556	2-298[+]	TRAF3_HUMAN^TRAF3_HUMAN^Q:1-97,H:204-301^41.84%ID^E:4e-16^RecName: Full=TNF receptor-associated factor 3;^Eukaryota; Metazoa; Chordata; Craniata; Vertebrata; Euteleostomi; Mammalia; Eutheria; Euarchontoglires; Primates; Haplorrhini; Catarrhini; Hominidae; Homo	X5KCG3_9CHON^X5KCG3_9CHON^Q:1-99,H:206-304^83.84%ID^E:2e-51^SubName: Full=TNF receptor associated factors {ECO:0000313|EMBL:CDO19227.1};^Eukaryota; Metazoa; Chordata; Craniata; Vertebrata; Chondrichthyes; Elasmobranchii; Galeomorphii; Galeoidea; Orectolobiformes; Hemiscylliidae; Chiloscyllium	PF02176.13^zf-TRAF^TRAF-type zinc finger^1-47^E:2e-05	.	.	.	GO:0035631^cellular_component^CD40 receptor complex`GO:0009898^cellular_component^cytoplasmic side of plasma membrane`GO:0005829^cellular_component^cytosol`GO:0005768^cellular_component^endosome`GO:0005739^cellular_component^mitochondrion`GO:0016874^molecular_function^ligase activity`GO:0004871^molecular_function^signal transducer activity`GO:0031996^molecular_function^thioesterase binding`GO:000…	.
TR1369|c0_g2	TR1369|c0_g2_i1	.	A0A094KYX2_9AVES^A0A094KYX2_9AVES^Q:111-1,H:68-104^70.27%ID^E:7e-09^SubName: Full=RNA-directed DNA polymerase from mobile element jockey {ECO:0000313|EMBL:KFZ62457.1};^Eukaryota; Metazoa; Chordata; Craniata; Vertebrata; Euteleostomi; Testudines + Archosauria group; Archosauria; Dinosauria; Saurischia; Theropoda; Coelurosauria; Aves; Neognathae; Podicipediformes; Podicipedidae; Podiceps	.	.	.	.	.	.	.	.	.	.
TR1374|c0_g1	TR1374|c0_g1_i1	GBLP_RAT^GBLP_RAT^Q:105-1055,H:1-317^95.27%ID^E:0^RecName: Full=Guanine nucleotide-binding protein subunit beta-2-like 1;^Eukaryota; Metazoa; Chordata; Craniata; Vertebrata; Euteleostomi; Mammalia; Eutheria; Euarchontoglires; Glires; Rodentia; Sciurognathi; Muroidea; Muridae; Murinae; Rattus	H2PUE2_PONAB^H2PUE2_PONAB^Q:105-1055,H:56-372^95.27%ID^E:0^SubName: Full=Uncharacterized protein {ECO:0000313|Ensembl:ENSPPYP00000022328};^Eukaryota; Metazoa; Chordata; Craniata; Vertebrata; Euteleostomi; Mammalia; Eutheria; Euarchontoglires; Primates; Haplorrhini; Catarrhini; Hominidae; Pongo	TR1374|c0_g1_i1|m.562	3-1058[+]	GBLP_RAT^GBLP_RAT^Q:35-351,H:1-317^95.27%ID^E:0^RecName: Full=Guanine nucleotide-binding protein subunit beta-2-like 1;^Eukaryota; Metazoa; Chordata; Craniata; Vertebrata; Euteleostomi; Mammalia; Eutheria; Euarchontoglires; Glires; Rodentia; Sciurognathi; Muroidea; Muridae; Murinae; Rattus	H2PUE2_PONAB^H2PUE2_PONAB^Q:35-351,H:56-372^95.27%ID^E:0^SubName: Full=Uncharacterized protein {ECO:0000313|Ensembl:ENSPPYP00000022328};^Eukaryota; Metazoa; Chordata; Craniata; Vertebrata; Euteleostomi; Mammalia; Eutheria; Euarchontoglires; Primates; Haplorrhini; Catarrhini; Hominidae; Pongo	PF00400.27^WD40^WD domain, G-beta repeat^43-78^E:1.1e-07`PF00400.27^WD40^WD domain, G-beta repeat^88-125^E:1.6e-10`PF00400.27^WD40^WD domain, G-beta repeat^132-167^E:2.4e-11`PF00400.27^WD40^WD domain, G-beta repeat^179-212^E:1.9e-09`PF00400.27^WD40^WD domain, G-beta repeat^217-254^E:3.1e-07`PF00400.27^WD40^WD domain, G-beta repeat^258-294^E:0.0018`PF00400.27^WD40^WD domain, G-beta repeat^319-344^…	.	.	COG2319^repeat-containing protein	GO:0005737^cellular_component^cytoplasm`GO:0005856^cellular_component^cytoskeleton`GO:0005829^cellular_component^cytosol`GO:0030425^cellular_component^dendrite`GO:0070062^cellular_component^extracellular vesicular exosome`GO:0016020^cellular_component^membrane`GO:0030496^cellular_component^midbody`GO:0005739^cellular_component^mitochondrion`GO:0043025^cellular_component^neuronal cell body`GO:0005…	GO:0005515^molecular_function^protein binding
TR1375|c0_g1	TR1375|c0_g1_i1	GRB2_RAT^GRB2_RAT^Q:120-770,H:1-217^95.85%ID^E:2e-156^RecName: Full=Growth factor receptor-bound protein 2;^Eukaryota; Metazoa; Chordata; Craniata; Vertebrata; Euteleostomi; Mammalia; Eutheria; Euarchontoglires; Glires; Rodentia; Sciurognathi; Muroidea; Muridae; Murinae; Rattus	E3TDU7_ICTPU^E3TDU7_ICTPU^Q:120-770,H:1-217^89.4%ID^E:3e-144^SubName: Full=Growth factor receptor-bound protein 2 {ECO:0000313|EMBL:ADO28483.1};^Eukaryota; Metazoa; Chordata; Craniata; Vertebrata; Euteleostomi; Actinopterygii; Neopterygii; Teleostei; Ostariophysi; Siluriformes; Ictaluridae; Ictalurus	TR1375|c0_g1_i1|m.564	3-773[+]	GRB2_RAT^GRB2_RAT^Q:40-256,H:1-217^95.85%ID^E:6e-157^RecName: Full=Growth factor receptor-bound protein 2;^Eukaryota; Metazoa; Chordata; Craniata; Vertebrata; Euteleostomi; Mammalia; Eutheria; Euarchontoglires; Glires; Rodentia; Sciurognathi; Muroidea; Muridae; Murinae; Rattus	E3TDU7_ICTPU^E3TDU7_ICTPU^Q:40-256,H:1-217^89.4%ID^E:1e-144^SubName: Full=Growth factor receptor-bound protein 2 {ECO:0000313|EMBL:ADO28483.1};^Eukaryota; Metazoa; Chordata; Craniata; Vertebrata; Euteleostomi; Actinopterygii; Neopterygii; Teleostei; Ostariophysi; Siluriformes; Ictaluridae; Ictalurus	PF00018.23^SH3_1^SH3 domain^43-88^E:6.7e-15`PF14604.1^SH3_9^Variant SH3 domain^44-93^E:4.8e-14`PF07653.12^SH3_2^Variant SH3 domain^45-93^E:4.5e-08`PF00017.19^SH2^SH2 domain^99-174^E:2.1e-25`PF07653.12^SH3_2^Variant SH3 domain^199-251^E:3.1e-15`PF00018.23^SH3_1^SH3 domain^201-245^E:4e-16`PF14604.1^SH3_9^Variant SH3 domain^202-250^E:5.9e-16	.	.	.	GO:0005911^cellular_component^cell-cell junction`GO:0008180^cellular_component^COP9 signalosome`GO:0005737^cellular_component^cytoplasm`GO:0005829^cellular_component^cytosol`GO:0005768^cellular_component^endosome`GO:0070062^cellular_component^extracellular vesicular exosome`GO:0005794^cellular_component^Golgi apparatus`GO:0070436^cellular_component^Grb2-EGFR complex`GO:0005634^cellular_component^…	GO:0005515^molecular_function^protein binding
TR1380|c0_g1	TR1380|c0_g1_i1	NCS1_RAT^NCS1_RAT^Q:236-307,H:1-24^100%ID^E:1e-07^RecName: Full=Neuronal calcium sensor 1;^Eukaryota; Metazoa; Chordata; Craniata; Vertebrata; Euteleostomi; Mammalia; Eutheria; Euarchontoglires; Glires; Rodentia; Sciurognathi; Muroidea; Muridae; Murinae; Rattus	G3PEF7_GASAC^G3PEF7_GASAC^Q:236-307,H:1-24^100%ID^E:5e-06^SubName: Full=Uncharacterized protein {ECO:0000313|Ensembl:ENSGACP00000015981};^Eukaryota; Metazoa; Chordata; Craniata; Vertebrata; Euteleostomi; Actinopterygii; Neopterygii; Teleostei; Neoteleostei; Acanthomorphata; Eupercaria; Perciformes; Cottioidei; Gasterosteales; Gasterosteidae; Gasterosteus	.	.	.	.	.	.	.	COG5126^myosin light chain	GO:0030424^cellular_component^axon`GO:0030054^cellular_component^cell junction`GO:0031410^cellular_component^cytoplasmic vesicle`GO:0005829^cellular_component^cytosol`GO:0030425^cellular_component^dendrite`GO:0070062^cellular_component^extracellular vesicular exosome`GO:0032580^cellular_component^Golgi cisterna membrane`GO:0048471^cellular_component^perinuclear region of cytoplasm`GO:0005886^cell…	.
TR1382|c0_g1	TR1382|c0_g1_i1	MYG1_MOUSE^MYG1_MOUSE^Q:25-1032,H:35-372^65.38%ID^E:4e-151^RecName: Full=UPF0160 protein MYG1, mitochondrial;^Eukaryota; Metazoa; Chordata; Craniata; Vertebrata; Euteleostomi; Mammalia; Eutheria; Euarchontoglires; Glires; Rodentia; Sciurognathi; Muroidea; Muridae; Murinae; Mus; Mus	V9KX61_CALMI^V9KX61_CALMI^Q:10-1017,H:4-347^71.51%ID^E:0^SubName: Full=Melanocyte proliferating 1 protein {ECO:0000313|EMBL:AFP03359.1};^Eukaryota; Metazoa; Chordata; Craniata; Vertebrata; Chondrichthyes; Holocephali; Chimaeriformes; Callorhinchidae; Callorhinchus	TR1382|c0_g1_i1|m.568	1-1044[+]	MYG1_MOUSE^MYG1_MOUSE^Q:9-344,H:35-372^65.38%ID^E:1e-151^RecName: Full=UPF0160 protein MYG1, mitochondrial;^Eukaryota; Metazoa; Chordata; Craniata; Vertebrata; Euteleostomi; Mammalia; Eutheria; Euarchontoglires; Glires; Rodentia; Sciurognathi; Muroidea; Muridae; Murinae; Mus; Mus	V9KX61_CALMI^V9KX61_CALMI^Q:4-339,H:4-347^71.51%ID^E:0^SubName: Full=Melanocyte proliferating 1 protein {ECO:0000313|EMBL:AFP03359.1};^Eukaryota; Metazoa; Chordata; Craniata; Vertebrata; Chondrichthyes; Holocephali; Chimaeriformes; Callorhinchidae; Callorhinchus	PF03690.8^UPF0160^Uncharacterised protein family (UPF0160)^19-338^E:1.5e-128	.	.	COG4286^UPF0160 protein	GO:0070062^cellular_component^extracellular vesicular exosome`GO:0005739^cellular_component^mitochondrion`GO:0005634^cellular_component^nucleus`GO:0035641^biological_process^locomotory exploration behavior	.
TR1387|c0_g1	TR1387|c0_g1_i1	.	.	TR1387|c0_g1_i1|m.571	344-712[+]	.	.	PF12721.2^RHIM^RIP homotypic interaction motif^50-81^E:0.14	.	ExpAA=21.46^PredHel=1^Topology=o10-32i	.	.	.
TR1398|c0_g1	TR1398|c0_g1_i1	LYPD6_HUMAN^LYPD6_HUMAN^Q:9-167,H:111-163^62.26%ID^E:2e-14^RecName: Full=Ly6/PLAUR domain-containing protein 6;^Eukaryota; Metazoa; Chordata; Craniata; Vertebrata; Euteleostomi; Mammalia; Eutheria; Euarchontoglires; Primates; Haplorrhini; Catarrhini; Hominidae; Homo	K4FV55_CALMI^K4FV55_CALMI^Q:6-167,H:110-163^75.93%ID^E:3e-19^SubName: Full=Ly6/PLAUR domain-containing protein 6-like protein {ECO:0000313|EMBL:AFK11614.1};^Eukaryota; Metazoa; Chordata; Craniata; Vertebrata; Chondrichthyes; Holocephali; Chimaeriformes; Callorhinchidae; Callorhinchus	TR1398|c0_g1_i1|m.574	3-194[+]	LYPD6_HUMAN^LYPD6_HUMAN^Q:3-63,H:111-171^59.02%ID^E:1e-17^RecName: Full=Ly6/PLAUR domain-containing protein 6;^Eukaryota; Metazoa; Chordata; Craniata; Vertebrata; Euteleostomi; Mammalia; Eutheria; Euarchontoglires; Primates; Haplorrhini; Catarrhini; Hominidae; Homo	K4FV55_CALMI^K4FV55_CALMI^Q:2-63,H:110-171^72.58%ID^E:1e-22^SubName: Full=Ly6/PLAUR domain-containing protein 6-like protein {ECO:0000313|EMBL:AFK11614.1};^Eukaryota; Metazoa; Chordata; Craniata; Vertebrata; Chondrichthyes; Holocephali; Chimaeriformes; Callorhinchidae; Callorhinchus	.	.	ExpAA=12.46^PredHel=1^Topology=o45-62i	.	GO:0005576^cellular_component^extracellular region	.
TR1411|c0_g1	TR1411|c0_g1_i1	RAD54_CHICK^RAD54_CHICK^Q:2-403,H:599-732^86.57%ID^E:6e-79^RecName: Full=DNA repair and recombination protein RAD54-like;^Eukaryota; Metazoa; Chordata; Craniata; Vertebrata; Euteleostomi; Testudines + Archosauria group; Archosauria; Dinosauria; Saurischia; Theropoda; Coelurosauria; Aves; Neognathae; Galloanserae; Galliformes; Phasianidae; Phasianinae; Gallus	A0A091HTQ3_CALAN^A0A091HTQ3_CALAN^Q:2-403,H:560-693^86.57%ID^E:1e-77^SubName: Full=Uncharacterized protein {ECO:0000313|EMBL:KFO98539.1};^Eukaryota; Metazoa; Chordata; Craniata; Vertebrata; Euteleostomi; Testudines + Archosauria group; Archosauria; Dinosauria; Saurischia; Theropoda; Coelurosauria; Aves; Neognathae; Trochiliformes; Trochilidae; Calypte	TR1411|c0_g1_i1|m.581	2-409[+]	RAD54_CHICK^RAD54_CHICK^Q:1-134,H:599-732^86.57%ID^E:3e-79^RecName: Full=DNA repair and recombination protein RAD54-like;^Eukaryota; Metazoa; Chordata; Craniata; Vertebrata; Euteleostomi; Testudines + Archosauria group; Archosauria; Dinosauria; Saurischia; Theropoda; Coelurosauria; Aves; Neognathae; Galloanserae; Galliformes; Phasianidae; Phasianinae; Gallus	A0A091HTQ3_CALAN^A0A091HTQ3_CALAN^Q:1-134,H:560-693^86.57%ID^E:6e-78^SubName: Full=Uncharacterized protein {ECO:0000313|EMBL:KFO98539.1};^Eukaryota; Metazoa; Chordata; Craniata; Vertebrata; Euteleostomi; Testudines + Archosauria group; Archosauria; Dinosauria; Saurischia; Theropoda; Coelurosauria; Aves; Neognathae; Trochiliformes; Trochilidae; Calypte	.	.	.	COG0553^helicase	GO:0005634^cellular_component^nucleus`GO:0036310^molecular_function^annealing helicase activity`GO:0005524^molecular_function^ATP binding`GO:0003677^molecular_function^DNA binding`GO:0004386^molecular_function^helicase activity`GO:0006281^biological_process^DNA repair`GO:0000733^biological_process^DNA strand renaturation	.
TR1411|c0_g2	TR1411|c0_g2_i1	RAD54_CHICK^RAD54_CHICK^Q:3-632,H:523-732^88.57%ID^E:6e-139^RecName: Full=DNA repair and recombination protein RAD54-like;^Eukaryota; Metazoa; Chordata; Craniata; Vertebrata; Euteleostomi; Testudines + Archosauria group; Archosauria; Dinosauria; Saurischia; Theropoda; Coelurosauria; Aves; Neognathae; Galloanserae; Galliformes; Phasianidae; Phasianinae; Gallus	A0A091HTQ3_CALAN^A0A091HTQ3_CALAN^Q:3-632,H:484-693^88.57%ID^E:5e-138^SubName: Full=Uncharacterized protein {ECO:0000313|EMBL:KFO98539.1};^Eukaryota; Metazoa; Chordata; Craniata; Vertebrata; Euteleostomi; Testudines + Archosauria group; Archosauria; Dinosauria; Saurischia; Theropoda; Coelurosauria; Aves; Neognathae; Trochiliformes; Trochilidae; Calypte	TR1411|c0_g2_i1|m.583	3-638[+]	RAD54_CHICK^RAD54_CHICK^Q:1-210,H:523-732^88.57%ID^E:2e-139^RecName: Full=DNA repair and recombination protein RAD54-like;^Eukaryota; Metazoa; Chordata; Craniata; Vertebrata; Euteleostomi; Testudines + Archosauria group; Archosauria; Dinosauria; Saurischia; Theropoda; Coelurosauria; Aves; Neognathae; Galloanserae; Galliformes; Phasianidae; Phasianinae; Gallus	A0A091HTQ3_CALAN^A0A091HTQ3_CALAN^Q:1-210,H:484-693^88.57%ID^E:3e-138^SubName: Full=Uncharacterized protein {ECO:0000313|EMBL:KFO98539.1};^Eukaryota; Metazoa; Chordata; Craniata; Vertebrata; Euteleostomi; Testudines + Archosauria group; Archosauria; Dinosauria; Saurischia; Theropoda; Coelurosauria; Aves; Neognathae; Trochiliformes; Trochilidae; Calypte	PF00271.26^Helicase_C^Helicase conserved C-terminal domain^3-78^E:2e-13	.	.	COG0553^helicase	GO:0005634^cellular_component^nucleus`GO:0036310^molecular_function^annealing helicase activity`GO:0005524^molecular_function^ATP binding`GO:0003677^molecular_function^DNA binding`GO:0004386^molecular_function^helicase activity`GO:0006281^biological_process^DNA repair`GO:0000733^biological_process^DNA strand renaturation	.
TR1416|c0_g1	TR1416|c0_g1_i1	ABCA3_HUMAN^ABCA3_HUMAN^Q:3-638,H:1316-1528^56.54%ID^E:5e-70^RecName: Full=ATP-binding cassette sub-family A member 3;^Eukaryota; Metazoa; Chordata; Craniata; Vertebrata; Euteleostomi; Mammalia; Eutheria; Euarchontoglires; Primates; Haplorrhini; Catarrhini; Hominidae; Homo`ABCA3_HUMAN^ABCA3_HUMAN^Q:204-638,H:532-678^38.78%ID^E:4e-22^RecName: Full=ATP-binding cassette sub-family A member 3;^Eukary…	W5M3R8_LEPOC^W5M3R8_LEPOC^Q:3-638,H:1326-1540^64.52%ID^E:6e-77^SubName: Full=Uncharacterized protein {ECO:0000313|Ensembl:ENSLOCP00000003026};^Eukaryota; Metazoa; Chordata; Craniata; Vertebrata; Euteleostomi; Actinopterygii; Neopterygii; Holostei; Semionotiformes; Lepisosteidae; Lepisosteus`W5M3R8_LEPOC^W5M3R8_LEPOC^Q:162-638,H:525-684^41.61%ID^E:2e-23^SubName: Full=Uncharacterized protein {ECO:0…	TR1416|c0_g1_i1|m.588	3-638[+]	ABCA3_HUMAN^ABCA3_HUMAN^Q:1-212,H:1316-1528^56.54%ID^E:4e-70^RecName: Full=ATP-binding cassette sub-family A member 3;^Eukaryota; Metazoa; Chordata; Craniata; Vertebrata; Euteleostomi; Mammalia; Eutheria; Euarchontoglires; Primates; Haplorrhini; Catarrhini; Hominidae; Homo`ABCA3_HUMAN^ABCA3_HUMAN^Q:68-212,H:532-678^38.78%ID^E:4e-22^RecName: Full=ATP-binding cassette sub-family A member 3;^Eukaryo…	W5M3R8_LEPOC^W5M3R8_LEPOC^Q:1-212,H:1326-1540^64.52%ID^E:5e-77^SubName: Full=Uncharacterized protein {ECO:0000313|Ensembl:ENSLOCP00000003026};^Eukaryota; Metazoa; Chordata; Craniata; Vertebrata; Euteleostomi; Actinopterygii; Neopterygii; Holostei; Semionotiformes; Lepisosteidae; Lepisosteus`W5M3R8_LEPOC^W5M3R8_LEPOC^Q:54-212,H:525-684^41.61%ID^E:1e-23^SubName: Full=Uncharacterized protein {ECO:00…	PF00005.22^ABC_tran^ABC transporter^84-211^E:3.4e-19	.	ExpAA=18.24^PredHel=1^Topology=o4-26i	COG1131^(ABC) transporter	GO:0097208^cellular_component^alveolar lamellar body`GO:0097233^cellular_component^alveolar lamellar body membrane`GO:0005615^cellular_component^extracellular space`GO:0016021^cellular_component^integral component of membrane`GO:0016020^cellular_component^membrane`GO:0005886^cellular_component^plasma membrane`GO:0005524^molecular_function^ATP binding`GO:0042626^molecular_function^ATPase activity,…	GO:0005524^molecular_function^ATP binding`GO:0016887^molecular_function^ATPase activity
TR1416|c0_g2	TR1416|c0_g2_i1	ABCA3_HUMAN^ABCA3_HUMAN^Q:3-629,H:1316-1528^55.61%ID^E:2e-67^RecName: Full=ATP-binding cassette sub-family A member 3;^Eukaryota; Metazoa; Chordata; Craniata; Vertebrata; Euteleostomi; Mammalia; Eutheria; Euarchontoglires; Primates; Haplorrhini; Catarrhini; Hominidae; Homo`ABCA3_HUMAN^ABCA3_HUMAN^Q:204-629,H:532-678^40.14%ID^E:3e-21^RecName: Full=ATP-binding cassette sub-family A member 3;^Eukary…	W5M3R8_LEPOC^W5M3R8_LEPOC^Q:3-629,H:1326-1540^63.13%ID^E:6e-73^SubName: Full=Uncharacterized protein {ECO:0000313|Ensembl:ENSLOCP00000003026};^Eukaryota; Metazoa; Chordata; Craniata; Vertebrata; Euteleostomi; Actinopterygii; Neopterygii; Holostei; Semionotiformes; Lepisosteidae; Lepisosteus`W5M3R8_LEPOC^W5M3R8_LEPOC^Q:162-629,H:525-684^42.24%ID^E:1e-22^SubName: Full=Uncharacterized protein {ECO:0…	TR1416|c0_g2_i1|m.589	3-629[+]	ABCA3_HUMAN^ABCA3_HUMAN^Q:1-209,H:1316-1528^55.61%ID^E:1e-67^RecName: Full=ATP-binding cassette sub-family A member 3;^Eukaryota; Metazoa; Chordata; Craniata; Vertebrata; Euteleostomi; Mammalia; Eutheria; Euarchontoglires; Primates; Haplorrhini; Catarrhini; Hominidae; Homo`ABCA3_HUMAN^ABCA3_HUMAN^Q:68-209,H:532-678^40.14%ID^E:3e-21^RecName: Full=ATP-binding cassette sub-family A member 3;^Eukaryo…	W5M3R8_LEPOC^W5M3R8_LEPOC^Q:1-209,H:1326-1540^63.13%ID^E:6e-73^SubName: Full=Uncharacterized protein {ECO:0000313|Ensembl:ENSLOCP00000003026};^Eukaryota; Metazoa; Chordata; Craniata; Vertebrata; Euteleostomi; Actinopterygii; Neopterygii; Holostei; Semionotiformes; Lepisosteidae; Lepisosteus`W5M3R8_LEPOC^W5M3R8_LEPOC^Q:54-209,H:525-684^42.24%ID^E:9e-23^SubName: Full=Uncharacterized protein {ECO:00…	PF00005.22^ABC_tran^ABC transporter^84-208^E:2.5e-18	.	ExpAA=18.35^PredHel=1^Topology=o4-26i	COG1131^(ABC) transporter	GO:0097208^cellular_component^alveolar lamellar body`GO:0097233^cellular_component^alveolar lamellar body membrane`GO:0005615^cellular_component^extracellular space`GO:0016021^cellular_component^integral component of membrane`GO:0016020^cellular_component^membrane`GO:0005886^cellular_component^plasma membrane`GO:0005524^molecular_function^ATP binding`GO:0042626^molecular_function^ATPase activity,…	GO:0005524^molecular_function^ATP binding`GO:0016887^molecular_function^ATPase activity
TR1417|c0_g1	TR1417|c0_g1_i1	JMJD7_MOUSE^JMJD7_MOUSE^Q:1-237,H:236-314^77.22%ID^E:6e-41^RecName: Full=JmjC domain-containing protein 7;^Eukaryota; Metazoa; Chordata; Craniata; Vertebrata; Euteleostomi; Mammalia; Eutheria; Euarchontoglires; Glires; Rodentia; Sciurognathi; Muroidea; Muridae; Murinae; Mus; Mus	V9L0B8_CALMI^V9L0B8_CALMI^Q:1-243,H:173-253^87.65%ID^E:4e-45^SubName: Full=JmjC domain-containing protein 7 {ECO:0000313|EMBL:AFP04693.1};^Eukaryota; Metazoa; Chordata; Craniata; Vertebrata; Chondrichthyes; Holocephali; Chimaeriformes; Callorhinchidae; Callorhinchus	.	.	.	.	.	.	.	.	.	.
TR1431|c0_g1	TR1431|c0_g1_i1	PRPK_HUMAN^PRPK_HUMAN^Q:218-880,H:32-252^66.06%ID^E:6e-109^RecName: Full=TP53-regulating kinase;^Eukaryota; Metazoa; Chordata; Craniata; Vertebrata; Euteleostomi; Mammalia; Eutheria; Euarchontoglires; Primates; Haplorrhini; Catarrhini; Hominidae; Homo	V9LAM3_CALMI^V9LAM3_CALMI^Q:158-880,H:1-242^77.27%ID^E:4e-135^SubName: Full=TP53-regulating kinase {ECO:0000313|EMBL:AFP08750.1};^Eukaryota; Metazoa; Chordata; Craniata; Vertebrata; Chondrichthyes; Holocephali; Chimaeriformes; Callorhinchidae; Callorhinchus	TR1431|c0_g1_i1|m.595	2-880[+]	PRPK_HUMAN^PRPK_HUMAN^Q:73-293,H:32-252^66.06%ID^E:6e-109^RecName: Full=TP53-regulating kinase;^Eukaryota; Metazoa; Chordata; Craniata; Vertebrata; Euteleostomi; Mammalia; Eutheria; Euarchontoglires; Primates; Haplorrhini; Catarrhini; Hominidae; Homo	V9LAM3_CALMI^V9LAM3_CALMI^Q:53-293,H:1-242^77.27%ID^E:2e-135^SubName: Full=TP53-regulating kinase {ECO:0000313|EMBL:AFP08750.1};^Eukaryota; Metazoa; Chordata; Craniata; Vertebrata; Chondrichthyes; Holocephali; Chimaeriformes; Callorhinchidae; Callorhinchus	PF00069.20^Pkinase^Protein kinase domain^78-229^E:3.6e-09`PF01163.17^RIO1^RIO1 family^103-226^E:2.5e-06`PF06293.9^Kdo^Lipopolysaccharide kinase (Kdo/WaaP) family^110-266^E:1.1e-10`PF07714.12^Pkinase_Tyr^Protein tyrosine kinase^119-228^E:0.00015`PF01636.18^APH^Phosphotransferase enzyme family^164-231^E:8.6e-05	.	.	COG3642^Required for the formation of a threonylcarbamoyl group on adenosine at position 37 (t(6)A37) in tRNAs that read codons beginning with adenine (By similarity)	GO:0016020^cellular_component^membrane`GO:0005634^cellular_component^nucleus`GO:0005524^molecular_function^ATP binding`GO:0016787^molecular_function^hydrolase activity`GO:0002039^molecular_function^p53 binding`GO:0004674^molecular_function^protein serine/threonine kinase activity`GO:0009103^biological_process^lipopolysaccharide biosynthetic process`GO:0006468^biological_process^protein phosphoryl…	GO:0004672^molecular_function^protein kinase activity`GO:0005524^molecular_function^ATP binding`GO:0006468^biological_process^protein phosphorylation`GO:0003824^molecular_function^catalytic activity`GO:0016773^molecular_function^phosphotransferase activity, alcohol group as acceptor`GO:0009103^biological_process^lipopolysaccharide biosynthetic process`GO:0016020^cellular_component^membrane
TR1431|c0_g2	TR1431|c0_g2_i1	PRPK_HUMAN^PRPK_HUMAN^Q:205-867,H:32-252^66.06%ID^E:3e-109^RecName: Full=TP53-regulating kinase;^Eukaryota; Metazoa; Chordata; Craniata; Vertebrata; Euteleostomi; Mammalia; Eutheria; Euarchontoglires; Primates; Haplorrhini; Catarrhini; Hominidae; Homo	V9LAM3_CALMI^V9LAM3_CALMI^Q:145-867,H:1-242^77.27%ID^E:2e-135^SubName: Full=TP53-regulating kinase {ECO:0000313|EMBL:AFP08750.1};^Eukaryota; Metazoa; Chordata; Craniata; Vertebrata; Chondrichthyes; Holocephali; Chimaeriformes; Callorhinchidae; Callorhinchus	TR1431|c0_g2_i1|m.596	1-867[+]	PRPK_HUMAN^PRPK_HUMAN^Q:69-289,H:32-252^66.06%ID^E:3e-109^RecName: Full=TP53-regulating kinase;^Eukaryota; Metazoa; Chordata; Craniata; Vertebrata; Euteleostomi; Mammalia; Eutheria; Euarchontoglires; Primates; Haplorrhini; Catarrhini; Hominidae; Homo	V9LAM3_CALMI^V9LAM3_CALMI^Q:49-289,H:1-242^77.27%ID^E:1e-135^SubName: Full=TP53-regulating kinase {ECO:0000313|EMBL:AFP08750.1};^Eukaryota; Metazoa; Chordata; Craniata; Vertebrata; Chondrichthyes; Holocephali; Chimaeriformes; Callorhinchidae; Callorhinchus	PF00069.20^Pkinase^Protein kinase domain^74-225^E:3.5e-09`PF01163.17^RIO1^RIO1 family^99-222^E:2.5e-06`PF06293.9^Kdo^Lipopolysaccharide kinase (Kdo/WaaP) family^106-262^E:1.2e-10`PF07714.12^Pkinase_Tyr^Protein tyrosine kinase^115-224^E:0.00014`PF01636.18^APH^Phosphotransferase enzyme family^160-227^E:8.4e-05	sigP:1^30^0.725^YES	ExpAA=15.68^PredHel=1^Topology=o4-26i	COG3642^Required for the formation of a threonylcarbamoyl group on adenosine at position 37 (t(6)A37) in tRNAs that read codons beginning with adenine (By similarity)	GO:0016020^cellular_component^membrane`GO:0005634^cellular_component^nucleus`GO:0005524^molecular_function^ATP binding`GO:0016787^molecular_function^hydrolase activity`GO:0002039^molecular_function^p53 binding`GO:0004674^molecular_function^protein serine/threonine kinase activity`GO:0009103^biological_process^lipopolysaccharide biosynthetic process`GO:0006468^biological_process^protein phosphoryl…	GO:0004672^molecular_function^protein kinase activity`GO:0005524^molecular_function^ATP binding`GO:0006468^biological_process^protein phosphorylation`GO:0003824^molecular_function^catalytic activity`GO:0016773^molecular_function^phosphotransferase activity, alcohol group as acceptor`GO:0009103^biological_process^lipopolysaccharide biosynthetic process`GO:0016020^cellular_component^membrane
TR1434|c0_g1	TR1434|c0_g1_i1	TSN15_HUMAN^TSN15_HUMAN^Q:6-377,H:41-164^54.03%ID^E:3e-32^RecName: Full=Tetraspanin-15;^Eukaryota; Metazoa; Chordata; Craniata; Vertebrata; Euteleostomi; Mammalia; Eutheria; Euarchontoglires; Primates; Haplorrhini; Catarrhini; Hominidae; Homo	V9LEX2_CALMI^V9LEX2_CALMI^Q:3-374,H:30-153^70.16%ID^E:4e-48^RecName: Full=Tetraspanin {ECO:0000256|RuleBase:RU361218};^Eukaryota; Metazoa; Chordata; Craniata; Vertebrata; Chondrichthyes; Holocephali; Chimaeriformes; Callorhinchidae; Callorhinchus	TR1434|c0_g1_i1|m.599	3-377[+]	TSN15_HUMAN^TSN15_HUMAN^Q:2-125,H:41-164^54.03%ID^E:8e-42^RecName: Full=Tetraspanin-15;^Eukaryota; Metazoa; Chordata; Craniata; Vertebrata; Euteleostomi; Mammalia; Eutheria; Euarchontoglires; Primates; Haplorrhini; Catarrhini; Hominidae; Homo	V9LEX2_CALMI^V9LEX2_CALMI^Q:1-124,H:30-153^70.16%ID^E:3e-58^RecName: Full=Tetraspanin {ECO:0000256|RuleBase:RU361218};^Eukaryota; Metazoa; Chordata; Craniata; Vertebrata; Chondrichthyes; Holocephali; Chimaeriformes; Callorhinchidae; Callorhinchus	PF00335.15^Tetraspannin^Tetraspanin family^1-125^E:3.6e-22	.	ExpAA=43.83^PredHel=2^Topology=i21-43o58-77i	.	GO:0009986^cellular_component^cell surface`GO:0070062^cellular_component^extracellular vesicular exosome`GO:0016021^cellular_component^integral component of membrane`GO:0005886^cellular_component^plasma membrane`GO:0097197^cellular_component^tetraspanin-enriched microdomain`GO:0019899^molecular_function^enzyme binding`GO:0090002^biological_process^establishment of protein localization to plasma m…	GO:0016021^cellular_component^integral component of membrane
TR1434|c0_g2	TR1434|c0_g2_i1	TSN15_BOVIN^TSN15_BOVIN^Q:6-305,H:41-140^52%ID^E:2e-18^RecName: Full=Tetraspanin-15;^Eukaryota; Metazoa; Chordata; Craniata; Vertebrata; Euteleostomi; Mammalia; Eutheria; Laurasiatheria; Cetartiodactyla; Ruminantia; Pecora; Bovidae; Bovinae; Bos	V9LEX2_CALMI^V9LEX2_CALMI^Q:3-305,H:30-130^67.33%ID^E:2e-30^RecName: Full=Tetraspanin {ECO:0000256|RuleBase:RU361218};^Eukaryota; Metazoa; Chordata; Craniata; Vertebrata; Chondrichthyes; Holocephali; Chimaeriformes; Callorhinchidae; Callorhinchus	TR1434|c0_g2_i1|m.600	3-305[+]	TSN15_BOVIN^TSN15_BOVIN^Q:2-101,H:41-140^52%ID^E:3e-27^RecName: Full=Tetraspanin-15;^Eukaryota; Metazoa; Chordata; Craniata; Vertebrata; Euteleostomi; Mammalia; Eutheria; Laurasiatheria; Cetartiodactyla; Ruminantia; Pecora; Bovidae; Bovinae; Bos	V9LEX2_CALMI^V9LEX2_CALMI^Q:1-101,H:30-130^67.33%ID^E:2e-40^RecName: Full=Tetraspanin {ECO:0000256|RuleBase:RU361218};^Eukaryota; Metazoa; Chordata; Craniata; Vertebrata; Chondrichthyes; Holocephali; Chimaeriformes; Callorhinchidae; Callorhinchus	PF00335.15^Tetraspannin^Tetraspanin family^1-86^E:1.1e-11	.	ExpAA=43.84^PredHel=2^Topology=i21-43o58-77i	.	GO:0009986^cellular_component^cell surface`GO:0070062^cellular_component^extracellular vesicular exosome`GO:0016021^cellular_component^integral component of membrane`GO:0097197^cellular_component^tetraspanin-enriched microdomain`GO:0090002^biological_process^establishment of protein localization to plasma membrane`GO:0051604^biological_process^protein maturation	GO:0016021^cellular_component^integral component of membrane
TR1449|c0_g1	TR1449|c0_g1_i1	.	H3ADP7_LATCH^H3ADP7_LATCH^Q:249-4,H:3-84^71.95%ID^E:1e-31^SubName: Full=Uncharacterized protein {ECO:0000313|Ensembl:ENSLACP00000007768};^Eukaryota; Metazoa; Chordata; Craniata; Vertebrata; Euteleostomi; Coelacanthiformes; Coelacanthidae; Latimeria	.	.	.	.	.	.	.	.	.	.
TR1453|c0_g1	TR1453|c0_g1_i1	UBP7_HUMAN^UBP7_HUMAN^Q:370-2,H:791-913^98.37%ID^E:4e-80^RecName: Full=Ubiquitin carboxyl-terminal hydrolase 7;^Eukaryota; Metazoa; Chordata; Craniata; Vertebrata; Euteleostomi; Mammalia; Eutheria; Euarchontoglires; Primates; Haplorrhini; Catarrhini; Hominidae; Homo	V9K8E2_CALMI^V9K8E2_CALMI^Q:370-2,H:820-942^99.19%ID^E:6e-79^RecName: Full=Ubiquitin carboxyl-terminal hydrolase {ECO:0000256|RuleBase:RU004435};^Eukaryota; Metazoa; Chordata; Craniata; Vertebrata; Chondrichthyes; Holocephali; Chimaeriformes; Callorhinchidae; Callorhinchus	.	.	.	.	.	.	.	COG5077^ubiquitin carboxyl-terminal hydrolase	GO:0005829^cellular_component^cytosol`GO:0005634^cellular_component^nucleus`GO:0016605^cellular_component^PML body`GO:0004197^molecular_function^cysteine-type endopeptidase activity`GO:0002039^molecular_function^p53 binding`GO:0008022^molecular_function^protein C-terminus binding`GO:0008134^molecular_function^transcription factor binding`GO:0031625^molecular_function^ubiquitin protein ligase bind…	.
TR1457|c0_g1	TR1457|c0_g1_i1	PTCD2_PONAB^PTCD2_PONAB^Q:10-336,H:103-211^73.39%ID^E:2e-53^RecName: Full=Pentatricopeptide repeat-containing protein 2, mitochondrial;^Eukaryota; Metazoa; Chordata; Craniata; Vertebrata; Euteleostomi; Mammalia; Eutheria; Euarchontoglires; Primates; Haplorrhini; Catarrhini; Hominidae; Pongo	V9KRF4_CALMI^V9KRF4_CALMI^Q:4-336,H:96-206^86.49%ID^E:6e-63^SubName: Full=Pentatricopeptide repeat-containing protein 2-like protein {ECO:0000313|EMBL:AFP00951.1};^Eukaryota; Metazoa; Chordata; Craniata; Vertebrata; Chondrichthyes; Holocephali; Chimaeriformes; Callorhinchidae; Callorhinchus	TR1457|c0_g1_i1|m.612	1-336[+]	PTCD2_PONAB^PTCD2_PONAB^Q:4-112,H:103-211^73.39%ID^E:2e-53^RecName: Full=Pentatricopeptide repeat-containing protein 2, mitochondrial;^Eukaryota; Metazoa; Chordata; Craniata; Vertebrata; Euteleostomi; Mammalia; Eutheria; Euarchontoglires; Primates; Haplorrhini; Catarrhini; Hominidae; Pongo	V9KRF4_CALMI^V9KRF4_CALMI^Q:2-112,H:96-206^86.49%ID^E:6e-63^SubName: Full=Pentatricopeptide repeat-containing protein 2-like protein {ECO:0000313|EMBL:AFP00951.1};^Eukaryota; Metazoa; Chordata; Craniata; Vertebrata; Chondrichthyes; Holocephali; Chimaeriformes; Callorhinchidae; Callorhinchus	PF13041.1^PPR_2^PPR repeat family^60-108^E:2.9e-07`PF01535.15^PPR^PPR repeat^63-92^E:0.0013`PF13812.1^PPR_3^Pentatricopeptide repeat domain^63-93^E:0.017	.	.	.	GO:0005739^cellular_component^mitochondrion`GO:0006397^biological_process^mRNA processing`GO:0050684^biological_process^regulation of mRNA processing	.
TR1474|c0_g1	TR1474|c0_g1_i1	.	V9L1J4_CALMI^V9L1J4_CALMI^Q:231-311,H:1-27^92.59%ID^E:2e-06^SubName: Full=Cysteine-serine-rich nuclear protein 2 {ECO:0000313|EMBL:AFP05167.1};^Eukaryota; Metazoa; Chordata; Craniata; Vertebrata; Chondrichthyes; Holocephali; Chimaeriformes; Callorhinchidae; Callorhinchus	.	.	.	.	.	.	.	.	.	.
TR1484|c0_g1	TR1484|c0_g1_i1	CXB4_MOUSE^CXB4_MOUSE^Q:3-287,H:121-215^60%ID^E:4e-37^RecName: Full=Gap junction beta-4 protein;^Eukaryota; Metazoa; Chordata; Craniata; Vertebrata; Euteleostomi; Mammalia; Eutheria; Euarchontoglires; Glires; Rodentia; Sciurognathi; Muroidea; Muridae; Murinae; Mus; Mus	H3AR25_LATCH^H3AR25_LATCH^Q:3-359,H:121-242^63.11%ID^E:6e-49^RecName: Full=Gap junction protein {ECO:0000256|RuleBase:RU000630};^Eukaryota; Metazoa; Chordata; Craniata; Vertebrata; Euteleostomi; Coelacanthiformes; Coelacanthidae; Latimeria	TR1484|c0_g1_i1|m.621	3-407[+]	CXB4_MOUSE^CXB4_MOUSE^Q:1-95,H:121-215^60%ID^E:1e-37^RecName: Full=Gap junction beta-4 protein;^Eukaryota; Metazoa; Chordata; Craniata; Vertebrata; Euteleostomi; Mammalia; Eutheria; Euarchontoglires; Glires; Rodentia; Sciurognathi; Muroidea; Muridae; Murinae; Mus; Mus	H3AR25_LATCH^H3AR25_LATCH^Q:1-119,H:121-242^63.11%ID^E:2e-49^RecName: Full=Gap junction protein {ECO:0000256|RuleBase:RU000630};^Eukaryota; Metazoa; Chordata; Craniata; Vertebrata; Euteleostomi; Coelacanthiformes; Coelacanthidae; Latimeria	PF10582.4^Connexin_CCC^Gap junction channel protein cysteine-rich domain^21-88^E:1.4e-26	.	ExpAA=46.05^PredHel=2^Topology=i7-29o68-90i	NOG39157^tPR repeats containing protein	GO:0005922^cellular_component^connexon complex`GO:0016021^cellular_component^integral component of membrane`GO:0007154^biological_process^cell communication`GO:0042048^biological_process^olfactory behavior`GO:0007608^biological_process^sensory perception of smell	.
TR1493|c0_g1	TR1493|c0_g1_i1	IF122_XENTR^IF122_XENTR^Q:1-1047,H:473-821^82.23%ID^E:0^RecName: Full=Intraflagellar transport protein 122 homolog;^Eukaryota; Metazoa; Chordata; Craniata; Vertebrata; Euteleostomi; Amphibia; Batrachia; Anura; Pipoidea; Pipidae; Xenopodinae; Xenopus; Silurana	V9KES1_CALMI^V9KES1_CALMI^Q:1-1047,H:32-380^92.55%ID^E:0^SubName: Full=WD repeat-containing protein 10-like protein {ECO:0000313|EMBL:AFO96472.1};^Eukaryota; Metazoa; Chordata; Craniata; Vertebrata; Chondrichthyes; Holocephali; Chimaeriformes; Callorhinchidae; Callorhinchus	TR1493|c0_g1_i1|m.622	1-1047[+]	IF122_XENTR^IF122_XENTR^Q:1-349,H:473-821^82.23%ID^E:0^RecName: Full=Intraflagellar transport protein 122 homolog;^Eukaryota; Metazoa; Chordata; Craniata; Vertebrata; Euteleostomi; Amphibia; Batrachia; Anura; Pipoidea; Pipidae; Xenopodinae; Xenopus; Silurana	V9KES1_CALMI^V9KES1_CALMI^Q:1-349,H:32-380^92.55%ID^E:0^SubName: Full=WD repeat-containing protein 10-like protein {ECO:0000313|EMBL:AFO96472.1};^Eukaryota; Metazoa; Chordata; Craniata; Vertebrata; Chondrichthyes; Holocephali; Chimaeriformes; Callorhinchidae; Callorhinchus	.	.	.	COG2319^repeat-containing protein	GO:0005737^cellular_component^cytoplasm`GO:0005856^cellular_component^cytoskeleton`GO:0030991^cellular_component^intraciliary transport particle A`GO:0072372^cellular_component^primary cilium`GO:0035721^biological_process^intraciliary retrograde transport`GO:0007275^biological_process^multicellular organismal development`GO:0045879^biological_process^negative regulation of smoothened signaling pa…	.
TR1500|c0_g2	TR1500|c0_g2_i1	.	V9KEJ1_CALMI^V9KEJ1_CALMI^Q:6-470,H:3-158^45.96%ID^E:1e-23^SubName: Full=Fanconi anemia, complementation group M {ECO:0000313|EMBL:AFO96169.1};^Eukaryota; Metazoa; Chordata; Craniata; Vertebrata; Chondrichthyes; Holocephali; Chimaeriformes; Callorhinchidae; Callorhinchus	TR1500|c0_g2_i1|m.627	3-476[+]	.	V9KEJ1_CALMI^V9KEJ1_CALMI^Q:2-156,H:3-158^45.96%ID^E:1e-23^SubName: Full=Fanconi anemia, complementation group M {ECO:0000313|EMBL:AFO96169.1};^Eukaryota; Metazoa; Chordata; Craniata; Vertebrata; Chondrichthyes; Holocephali; Chimaeriformes; Callorhinchidae; Callorhinchus	.	.	.	.	.	.
TR1503|c0_g1	TR1503|c0_g1_i1	H331_CAEEL^H331_CAEEL^Q:408-100,H:34-136^100%ID^E:2e-69^RecName: Full=Histone H3.3 type 1;^Eukaryota; Metazoa; Ecdysozoa; Nematoda; Chromadorea; Rhabditida; Rhabditoidea; Rhabditidae; Peloderinae; Caenorhabditis	H2WBM6_CAEJA^H2WBM6_CAEJA^Q:408-100,H:48-150^100%ID^E:4e-68^.^.	.	.	.	.	.	.	.	COG2036^Core component of nucleosome. Nucleosomes wrap and compact DNA into chromatin, limiting DNA accessibility to the cellular machineries which require DNA as a template. Histones thereby play a central role in transcription regulation, DNA repair, DNA replication and chromosomal stability. DNA accessibility is regulated via a complex set of post-translational modifications of histones, also …	GO:0000786^cellular_component^nucleosome`GO:0005634^cellular_component^nucleus`GO:0003677^molecular_function^DNA binding	.
TR1509|c0_g1	TR1509|c0_g1_i1	NFXL1_HUMAN^NFXL1_HUMAN^Q:2-136,H:171-215^86.67%ID^E:2e-17^RecName: Full=NF-X1-type zinc finger protein NFXL1;^Eukaryota; Metazoa; Chordata; Craniata; Vertebrata; Euteleostomi; Mammalia; Eutheria; Euarchontoglires; Primates; Haplorrhini; Catarrhini; Hominidae; Homo	Q3ULV1_MOUSE^Q3ULV1_MOUSE^Q:2-139,H:178-223^86.96%ID^E:3e-20^SubName: Full=Putative uncharacterized protein {ECO:0000313|EMBL:BAE26347.1};^Eukaryota; Metazoa; Chordata; Craniata; Vertebrata; Euteleostomi; Mammalia; Eutheria; Euarchontoglires; Glires; Rodentia; Sciurognathi; Muroidea; Muridae; Murinae; Mus; Mus	.	.	.	.	.	.	.	.	GO:0016021^cellular_component^integral component of membrane`GO:0016020^cellular_component^membrane`GO:0005634^cellular_component^nucleus`GO:0003700^molecular_function^sequence-specific DNA binding transcription factor activity`GO:0008270^molecular_function^zinc ion binding	.
TR1509|c0_g2	TR1509|c0_g2_i1	NFXL1_HUMAN^NFXL1_HUMAN^Q:2-136,H:171-215^86.67%ID^E:2e-17^RecName: Full=NF-X1-type zinc finger protein NFXL1;^Eukaryota; Metazoa; Chordata; Craniata; Vertebrata; Euteleostomi; Mammalia; Eutheria; Euarchontoglires; Primates; Haplorrhini; Catarrhini; Hominidae; Homo	Q3ULV1_MOUSE^Q3ULV1_MOUSE^Q:2-139,H:178-223^86.96%ID^E:3e-20^SubName: Full=Putative uncharacterized protein {ECO:0000313|EMBL:BAE26347.1};^Eukaryota; Metazoa; Chordata; Craniata; Vertebrata; Euteleostomi; Mammalia; Eutheria; Euarchontoglires; Glires; Rodentia; Sciurognathi; Muroidea; Muridae; Murinae; Mus; Mus	.	.	.	.	.	.	.	.	GO:0016021^cellular_component^integral component of membrane`GO:0016020^cellular_component^membrane`GO:0005634^cellular_component^nucleus`GO:0003700^molecular_function^sequence-specific DNA binding transcription factor activity`GO:0008270^molecular_function^zinc ion binding	.
TR1513|c0_g1	TR1513|c0_g1_i1	HNRLL_HUMAN^HNRLL_HUMAN^Q:521-1075,H:69-253^68.11%ID^E:5e-83^RecName: Full=Heterogeneous nuclear ribonucleoprotein L-like;^Eukaryota; Metazoa; Chordata; Craniata; Vertebrata; Euteleostomi; Mammalia; Eutheria; Euarchontoglires; Primates; Haplorrhini; Catarrhini; Hominidae; Homo	V9KPY8_CALMI^V9KPY8_CALMI^Q:314-1075,H:1-239^68.5%ID^E:2e-113^SubName: Full=Heterogeneous nuclear ribonucleoprotein L-like protein {ECO:0000313|EMBL:AFP00143.1};^Eukaryota; Metazoa; Chordata; Craniata; Vertebrata; Chondrichthyes; Holocephali; Chimaeriformes; Callorhinchidae; Callorhinchus	TR1513|c0_g1_i1|m.632	314-1075[+]	HNRLL_HUMAN^HNRLL_HUMAN^Q:14-254,H:15-253^59.43%ID^E:5e-92^RecName: Full=Heterogeneous nuclear ribonucleoprotein L-like;^Eukaryota; Metazoa; Chordata; Craniata; Vertebrata; Euteleostomi; Mammalia; Eutheria; Euarchontoglires; Primates; Haplorrhini; Catarrhini; Hominidae; Homo	V9KPY8_CALMI^V9KPY8_CALMI^Q:1-254,H:1-239^69.69%ID^E:4e-123^SubName: Full=Heterogeneous nuclear ribonucleoprotein L-like protein {ECO:0000313|EMBL:AFP00143.1};^Eukaryota; Metazoa; Chordata; Craniata; Vertebrata; Chondrichthyes; Holocephali; Chimaeriformes; Callorhinchidae; Callorhinchus	PF14259.1^RRM_6^RNA recognition motif (a.k.a. RRM, RBD, or RNP domain)^79-133^E:3.6e-06`PF13893.1^RRM_5^RNA recognition motif. (a.k.a. RRM, RBD, or RNP domain)^100-143^E:3.5e-06`PF00076.17^RRM_1^RNA recognition motif. (a.k.a. RRM, RBD, or RNP domain)^180-232^E:1.8e-07`PF13893.1^RRM_5^RNA recognition motif. (a.k.a. RRM, RBD, or RNP domain)^186-243^E:6.9e-17	.	.	.	GO:0016020^cellular_component^membrane`GO:0005634^cellular_component^nucleus`GO:0030529^cellular_component^ribonucleoprotein complex`GO:0003729^molecular_function^mRNA binding`GO:0000166^molecular_function^nucleotide binding`GO:0044822^molecular_function^poly(A) RNA binding`GO:0006397^biological_process^mRNA processing`GO:0033120^biological_process^positive regulation of RNA splicing	GO:0003676^molecular_function^nucleic acid binding
TR1525|c0_g1	TR1525|c0_g1_i1	PAF1_HUMAN^PAF1_HUMAN^Q:37-1404,H:1-455^79.78%ID^E:0^RecName: Full=RNA polymerase II-associated factor 1 homolog;^Eukaryota; Metazoa; Chordata; Craniata; Vertebrata; Euteleostomi; Mammalia; Eutheria; Euarchontoglires; Primates; Haplorrhini; Catarrhini; Hominidae; Homo	V9KK07_CALMI^V9KK07_CALMI^Q:37-1404,H:1-463^87.63%ID^E:0^SubName: Full=RNA polymerase II-associated factor 1-like protein {ECO:0000313|EMBL:AFO98317.1};^Eukaryota; Metazoa; Chordata; Craniata; Vertebrata; Chondrichthyes; Holocephali; Chimaeriformes; Callorhinchidae; Callorhinchus	TR1525|c0_g1_i1|m.638	1928-2146[+]	.	.	.	.	.	.	.	.
TR1525|c0_g1	TR1525|c0_g1_i1	PAF1_HUMAN^PAF1_HUMAN^Q:37-1404,H:1-455^79.78%ID^E:0^RecName: Full=RNA polymerase II-associated factor 1 homolog;^Eukaryota; Metazoa; Chordata; Craniata; Vertebrata; Euteleostomi; Mammalia; Eutheria; Euarchontoglires; Primates; Haplorrhini; Catarrhini; Hominidae; Homo	V9KK07_CALMI^V9KK07_CALMI^Q:37-1404,H:1-463^87.63%ID^E:0^SubName: Full=RNA polymerase II-associated factor 1-like protein {ECO:0000313|EMBL:AFO98317.1};^Eukaryota; Metazoa; Chordata; Craniata; Vertebrata; Chondrichthyes; Holocephali; Chimaeriformes; Callorhinchidae; Callorhinchus	TR1525|c0_g1_i1|m.635	1-1647[+]	PAF1_HUMAN^PAF1_HUMAN^Q:13-495,H:1-484^78.32%ID^E:0^RecName: Full=RNA polymerase II-associated factor 1 homolog;^Eukaryota; Metazoa; Chordata; Craniata; Vertebrata; Euteleostomi; Mammalia; Eutheria; Euarchontoglires; Primates; Haplorrhini; Catarrhini; Hominidae; Homo	V9KK07_CALMI^V9KK07_CALMI^Q:13-469,H:1-464^87.66%ID^E:0^SubName: Full=RNA polymerase II-associated factor 1-like protein {ECO:0000313|EMBL:AFO98317.1};^Eukaryota; Metazoa; Chordata; Craniata; Vertebrata; Chondrichthyes; Holocephali; Chimaeriformes; Callorhinchidae; Callorhinchus	PF03985.8^Paf1^Paf1^39-451^E:1.7e-122	.	.	.	GO:0016593^cellular_component^Cdc73/Paf1 complex`GO:0003682^molecular_function^chromatin binding`GO:0000993^molecular_function^RNA polymerase II core binding`GO:0071222^biological_process^cellular response to lipopolysaccharide`GO:0001711^biological_process^endodermal cell fate commitment`GO:0033523^biological_process^histone H2B ubiquitination`GO:0010390^biological_process^histone monoubiquitina…	.
TR1526|c0_g2	TR1526|c0_g2_i1	S3TC1_HUMAN^S3TC1_HUMAN^Q:3-296,H:1215-1312^52.04%ID^E:7e-17^RecName: Full=SH3 domain and tetratricopeptide repeat-containing protein 1;^Eukaryota; Metazoa; Chordata; Craniata; Vertebrata; Euteleostomi; Mammalia; Eutheria; Euarchontoglires; Primates; Haplorrhini; Catarrhini; Hominidae; Homo	M3WMB6_FELCA^M3WMB6_FELCA^Q:3-296,H:1155-1252^55.1%ID^E:6e-17^SubName: Full=Uncharacterized protein {ECO:0000313|Ensembl:ENSFCAP00000014181};^Eukaryota; Metazoa; Chordata; Craniata; Vertebrata; Euteleostomi; Mammalia; Eutheria; Laurasiatheria; Carnivora; Feliformia; Felidae; Felinae; Felis	TR1526|c0_g2_i1|m.640	3-317[+]	S3TC1_HUMAN^S3TC1_HUMAN^Q:1-98,H:1215-1312^52.04%ID^E:1e-25^RecName: Full=SH3 domain and tetratricopeptide repeat-containing protein 1;^Eukaryota; Metazoa; Chordata; Craniata; Vertebrata; Euteleostomi; Mammalia; Eutheria; Euarchontoglires; Primates; Haplorrhini; Catarrhini; Hominidae; Homo	M3WMB6_FELCA^M3WMB6_FELCA^Q:1-98,H:1155-1252^55.1%ID^E:3e-26^SubName: Full=Uncharacterized protein {ECO:0000313|Ensembl:ENSFCAP00000014181};^Eukaryota; Metazoa; Chordata; Craniata; Vertebrata; Euteleostomi; Mammalia; Eutheria; Laurasiatheria; Carnivora; Feliformia; Felidae; Felinae; Felis	.	.	.	NOG82834^leucine-rich repeat-containing protein 14-like	.	.
TR1536|c0_g1	TR1536|c0_g1_i1	ANKZ1_HUMAN^ANKZ1_HUMAN^Q:15-437,H:572-720^53.02%ID^E:3e-25^RecName: Full=Ankyrin repeat and zinc finger domain-containing protein 1;^Eukaryota; Metazoa; Chordata; Craniata; Vertebrata; Euteleostomi; Mammalia; Eutheria; Euarchontoglires; Primates; Haplorrhini; Catarrhini; Hominidae; Homo	V9KKN9_CALMI^V9KKN9_CALMI^Q:3-443,H:526-675^72%ID^E:6e-44^SubName: Full=Ankyrin repeat and zinc finger domain-containing protein 1 {ECO:0000313|EMBL:AFO98731.1};^Eukaryota; Metazoa; Chordata; Craniata; Vertebrata; Chondrichthyes; Holocephali; Chimaeriformes; Callorhinchidae; Callorhinchus	TR1536|c0_g1_i1|m.644	3-449[+]	ANKZ1_HUMAN^ANKZ1_HUMAN^Q:5-145,H:572-720^53.02%ID^E:3e-34^RecName: Full=Ankyrin repeat and zinc finger domain-containing protein 1;^Eukaryota; Metazoa; Chordata; Craniata; Vertebrata; Euteleostomi; Mammalia; Eutheria; Euarchontoglires; Primates; Haplorrhini; Catarrhini; Hominidae; Homo	V9KKN9_CALMI^V9KKN9_CALMI^Q:1-147,H:526-675^72%ID^E:3e-61^SubName: Full=Ankyrin repeat and zinc finger domain-containing protein 1 {ECO:0000313|EMBL:AFO98731.1};^Eukaryota; Metazoa; Chordata; Craniata; Vertebrata; Chondrichthyes; Holocephali; Chimaeriformes; Callorhinchidae; Callorhinchus	.	.	.	.	GO:0016020^cellular_component^membrane`GO:0046872^molecular_function^metal ion binding	.
TR1562|c0_g2	TR1562|c0_g2_i1	PLCC_HUMAN^PLCC_HUMAN^Q:126-662,H:1-179^82.12%ID^E:7e-101^RecName: Full=1-acyl-sn-glycerol-3-phosphate acyltransferase gamma;^Eukaryota; Metazoa; Chordata; Craniata; Vertebrata; Euteleostomi; Mammalia; Eutheria; Euarchontoglires; Primates; Haplorrhini; Catarrhini; Hominidae; Homo	U6DYF8_NEOVI^U6DYF8_NEOVI^Q:126-662,H:1-179^83.24%ID^E:8e-102^SubName: Full=1-acylglycerol-3-phosphate O-acyltransferase 3 {ECO:0000313|EMBL:CCP86953.1};^Eukaryota; Metazoa; Chordata; Craniata; Vertebrata; Euteleostomi; Mammalia; Eutheria; Laurasiatheria; Carnivora; Caniformia; Mustelidae; Mustelinae; Neovison	TR1562|c0_g2_i1|m.662	126-662[+]	PLCC_HUMAN^PLCC_HUMAN^Q:1-179,H:1-179^82.12%ID^E:2e-110^RecName: Full=1-acyl-sn-glycerol-3-phosphate acyltransferase gamma;^Eukaryota; Metazoa; Chordata; Craniata; Vertebrata; Euteleostomi; Mammalia; Eutheria; Euarchontoglires; Primates; Haplorrhini; Catarrhini; Hominidae; Homo	U6DYF8_NEOVI^U6DYF8_NEOVI^Q:1-179,H:1-179^83.24%ID^E:1e-111^SubName: Full=1-acylglycerol-3-phosphate O-acyltransferase 3 {ECO:0000313|EMBL:CCP86953.1};^Eukaryota; Metazoa; Chordata; Craniata; Vertebrata; Euteleostomi; Mammalia; Eutheria; Laurasiatheria; Carnivora; Caniformia; Mustelidae; Mustelinae; Neovison	PF01553.16^Acyltransferase^Acyltransferase^84-179^E:3.3e-10	.	ExpAA=36.21^PredHel=1^Topology=i12-34o	COG0204^Acyltransferase	GO:0005783^cellular_component^endoplasmic reticulum`GO:0005789^cellular_component^endoplasmic reticulum membrane`GO:0016021^cellular_component^integral component of membrane`GO:0016020^cellular_component^membrane`GO:0005635^cellular_component^nuclear envelope`GO:0005886^cellular_component^plasma membrane`GO:0003841^molecular_function^1-acylglycerol-3-phosphate O-acyltransferase activity`GO:001602…	GO:0016746^molecular_function^transferase activity, transferring acyl groups`GO:0008152^biological_process^metabolic process
TR1592|c0_g1	TR1592|c0_g1_i1	.	.	TR1592|c0_g1_i1|m.669	1-438[+]	.	U3IYV6_ANAPL^U3IYV6_ANAPL^Q:2-138,H:29-122^29.2%ID^E:2e-06^SubName: Full=Uncharacterized protein {ECO:0000313|Ensembl:ENSAPLP00000012432};^Eukaryota; Metazoa; Chordata; Craniata; Vertebrata; Euteleostomi; Testudines + Archosauria group; Archosauria; Dinosauria; Saurischia; Theropoda; Coelurosauria; Aves; Neognathae; Galloanserae; Anseriformes; Anatidae; Anas	.	.	.	.	.	.
TR1623|c0_g2	TR1623|c0_g2_i1	CMTR1_DANRE^CMTR1_DANRE^Q:24-383,H:53-172^63.33%ID^E:5e-35^RecName: Full=Cap-specific mRNA (nucleoside-2'-O-)-methyltransferase 1;^Eukaryota; Metazoa; Chordata; Craniata; Vertebrata; Euteleostomi; Actinopterygii; Neopterygii; Teleostei; Ostariophysi; Cypriniformes; Cyprinidae; Danio	A0A060X4N6_ONCMY^A0A060X4N6_ONCMY^Q:24-383,H:52-172^62.81%ID^E:8e-38^SubName: Full=Oncorhynchus mykiss genomic scaffold, scaffold_710 {ECO:0000313|EMBL:CDQ74573.1};^Eukaryota; Metazoa; Chordata; Craniata; Vertebrata; Euteleostomi; Actinopterygii; Neopterygii; Teleostei; Protacanthopterygii; Salmoniformes; Salmonidae; Salmoninae; Oncorhynchus	TR1623|c0_g2_i1|m.677	3-383[+]	CMTR1_DANRE^CMTR1_DANRE^Q:8-127,H:53-172^63.33%ID^E:7e-45^RecName: Full=Cap-specific mRNA (nucleoside-2'-O-)-methyltransferase 1;^Eukaryota; Metazoa; Chordata; Craniata; Vertebrata; Euteleostomi; Actinopterygii; Neopterygii; Teleostei; Ostariophysi; Cypriniformes; Cyprinidae; Danio	A0A060X4N6_ONCMY^A0A060X4N6_ONCMY^Q:8-127,H:52-172^62.81%ID^E:1e-47^SubName: Full=Oncorhynchus mykiss genomic scaffold, scaffold_710 {ECO:0000313|EMBL:CDQ74573.1};^Eukaryota; Metazoa; Chordata; Craniata; Vertebrata; Euteleostomi; Actinopterygii; Neopterygii; Teleostei; Protacanthopterygii; Salmoniformes; Salmonidae; Salmoninae; Oncorhynchus	PF01585.18^G-patch^G-patch domain^35-78^E:3e-14	.	.	COG0293^Specifically methylates the uridine in position 2552 of 23S rRNA at the 2'-O position of the ribose in the fully assembled 50S ribosomal subunit (By similarity)	GO:0005634^cellular_component^nucleus`GO:0004483^molecular_function^mRNA (nucleoside-2'-O-)-methyltransferase activity`GO:0003676^molecular_function^nucleic acid binding`GO:0006370^biological_process^7-methylguanosine mRNA capping`GO:0097309^biological_process^cap1 mRNA methylation`GO:0080009^biological_process^mRNA methylation	GO:0003676^molecular_function^nucleic acid binding
TR1634|c0_g2	TR1634|c0_g2_i1	TBB_TETPY^TBB_TETPY^Q:248-322,H:19-43^92%ID^E:1e-09^RecName: Full=Tubulin beta chain;^Eukaryota; Alveolata; Ciliophora; Intramacronucleata; Oligohymenophorea; Hymenostomatida; Tetrahymenina; Tetrahymenidae; Tetrahymena	W5P669_SHEEP^W5P669_SHEEP^Q:248-322,H:16-40^96%ID^E:1e-08^SubName: Full=Uncharacterized protein {ECO:0000313|Ensembl:ENSOARP00000005923};^Eukaryota; Metazoa; Chordata; Craniata; Vertebrata; Euteleostomi; Mammalia; Eutheria; Laurasiatheria; Cetartiodactyla; Ruminantia; Pecora; Bovidae; Caprinae; Ovis	.	.	.	.	.	.	.	.	GO:0005737^cellular_component^cytoplasm`GO:0005874^cellular_component^microtubule`GO:0005525^molecular_function^GTP binding`GO:0003924^molecular_function^GTPase activity`GO:0005200^molecular_function^structural constituent of cytoskeleton`GO:0007017^biological_process^microtubule-based process`GO:0051258^biological_process^protein polymerization	.
TR1660|c0_g1	TR1660|c0_g1_i1	UBE2N_RAT^UBE2N_RAT^Q:130-582,H:2-152^94.7%ID^E:3e-98^RecName: Full=Ubiquitin-conjugating enzyme E2 N;^Eukaryota; Metazoa; Chordata; Craniata; Vertebrata; Euteleostomi; Mammalia; Eutheria; Euarchontoglires; Glires; Rodentia; Sciurognathi; Muroidea; Muridae; Murinae; Rattus	Q7T3F3_DANRE^Q7T3F3_DANRE^Q:130-582,H:2-152^95.36%ID^E:3e-97^SubName: Full=Ubiquitin-conjugating enzyme E2N-like {ECO:0000313|EMBL:AAH53141.1};^Eukaryota; Metazoa; Chordata; Craniata; Vertebrata; Euteleostomi; Actinopterygii; Neopterygii; Teleostei; Ostariophysi; Cypriniformes; Cyprinidae; Danio	TR1660|c0_g1_i1|m.690	1-591[+]	UBE2N_RAT^UBE2N_RAT^Q:44-194,H:2-152^94.7%ID^E:3e-101^RecName: Full=Ubiquitin-conjugating enzyme E2 N;^Eukaryota; Metazoa; Chordata; Craniata; Vertebrata; Euteleostomi; Mammalia; Eutheria; Euarchontoglires; Glires; Rodentia; Sciurognathi; Muroidea; Muridae; Murinae; Rattus	Q7T3F3_DANRE^Q7T3F3_DANRE^Q:44-194,H:2-152^95.36%ID^E:3e-100^SubName: Full=Ubiquitin-conjugating enzyme E2N-like {ECO:0000313|EMBL:AAH53141.1};^Eukaryota; Metazoa; Chordata; Craniata; Vertebrata; Euteleostomi; Actinopterygii; Neopterygii; Teleostei; Ostariophysi; Cypriniformes; Cyprinidae; Danio	PF00179.21^UQ_con^Ubiquitin-conjugating enzyme^49-183^E:2.4e-46	.	.	COG5078^ubiquitin-conjugating enzyme	GO:0035370^cellular_component^UBC13-UEV1A complex`GO:0000151^cellular_component^ubiquitin ligase complex`GO:0016881^molecular_function^acid-amino acid ligase activity`GO:0005524^molecular_function^ATP binding`GO:0004842^molecular_function^ubiquitin-protein transferase activity`GO:0006281^biological_process^DNA repair`GO:0070534^biological_process^protein K63-linked ubiquitination`GO:0016567^biolo…	.
TR1662|c0_g1	TR1662|c0_g1_i1	NDUA8_BOVIN^NDUA8_BOVIN^Q:141-632,H:8-171^79.27%ID^E:9e-95^RecName: Full=NADH dehydrogenase [ubiquinone] 1 alpha subcomplex subunit 8;^Eukaryota; Metazoa; Chordata; Craniata; Vertebrata; Euteleostomi; Mammalia; Eutheria; Laurasiatheria; Cetartiodactyla; Ruminantia; Pecora; Bovidae; Bovinae; Bos	E1BTV0_CHICK^E1BTV0_CHICK^Q:141-635,H:8-172^85.45%ID^E:8e-102^SubName: Full=Uncharacterized protein {ECO:0000313|Ensembl:ENSGALP00000034255};^Eukaryota; Metazoa; Chordata; Craniata; Vertebrata; Euteleostomi; Testudines + Archosauria group; Archosauria; Dinosauria; Saurischia; Theropoda; Coelurosauria; Aves; Neognathae; Galloanserae; Galliformes; Phasianidae; Phasianinae; Gallus	TR1662|c0_g1_i1|m.692	111-638[+]	NDUA8_BOVIN^NDUA8_BOVIN^Q:9-174,H:6-171^79.52%ID^E:3e-98^RecName: Full=NADH dehydrogenase [ubiquinone] 1 alpha subcomplex subunit 8;^Eukaryota; Metazoa; Chordata; Craniata; Vertebrata; Euteleostomi; Mammalia; Eutheria; Laurasiatheria; Cetartiodactyla; Ruminantia; Pecora; Bovidae; Bovinae; Bos	E1BTV0_CHICK^E1BTV0_CHICK^Q:9-175,H:6-172^84.43%ID^E:2e-104^SubName: Full=Uncharacterized protein {ECO:0000313|Ensembl:ENSGALP00000034255};^Eukaryota; Metazoa; Chordata; Craniata; Vertebrata; Euteleostomi; Testudines + Archosauria group; Archosauria; Dinosauria; Saurischia; Theropoda; Coelurosauria; Aves; Neognathae; Galloanserae; Galliformes; Phasianidae; Phasianinae; Gallus	PF06747.8^CHCH^CHCH domain^81-115^E:2.6e-10	.	.	.	GO:0005758^cellular_component^mitochondrial intermembrane space`GO:0005747^cellular_component^mitochondrial respiratory chain complex I`GO:0055114^biological_process^oxidation-reduction process	.
TR1674|c0_g1	TR1674|c0_g1_i1	TNAP3_MACFA^TNAP3_MACFA^Q:2-709,H:267-516^36.11%ID^E:3e-30^RecName: Full=Tumor necrosis factor alpha-induced protein 3;^Eukaryota; Metazoa; Chordata; Craniata; Vertebrata; Euteleostomi; Mammalia; Eutheria; Euarchontoglires; Primates; Haplorrhini; Catarrhini; Cercopithecidae; Cercopithecinae; Macaca	V9KCE3_CALMI^V9KCE3_CALMI^Q:2-715,H:264-502^58.09%ID^E:3e-74^SubName: Full=Tumor necrosis factor alpha-induced protein 3-like protein {ECO:0000313|EMBL:AFO95865.1};^Eukaryota; Metazoa; Chordata; Craniata; Vertebrata; Chondrichthyes; Holocephali; Chimaeriformes; Callorhinchidae; Callorhinchus	TR1674|c0_g1_i1|m.700	2-715[+]	TNAP3_MACFA^TNAP3_MACFA^Q:1-236,H:267-516^35.46%ID^E:1e-35^RecName: Full=Tumor necrosis factor alpha-induced protein 3;^Eukaryota; Metazoa; Chordata; Craniata; Vertebrata; Euteleostomi; Mammalia; Eutheria; Euarchontoglires; Primates; Haplorrhini; Catarrhini; Cercopithecidae; Cercopithecinae; Macaca	V9KCE3_CALMI^V9KCE3_CALMI^Q:1-238,H:264-502^58.09%ID^E:5e-84^SubName: Full=Tumor necrosis factor alpha-induced protein 3-like protein {ECO:0000313|EMBL:AFO95865.1};^Eukaryota; Metazoa; Chordata; Craniata; Vertebrata; Chondrichthyes; Holocephali; Chimaeriformes; Callorhinchidae; Callorhinchus	PF01754.11^zf-A20^A20-like zinc finger^203-228^E:2.3e-07	.	.	.	GO:0005764^cellular_component^lysosome`GO:0005634^cellular_component^nucleus`GO:0003677^molecular_function^DNA binding`GO:0016874^molecular_function^ligase activity`GO:0004221^molecular_function^ubiquitin thiolesterase activity`GO:0004842^molecular_function^ubiquitin-protein transferase activity`GO:0004843^molecular_function^ubiquitin-specific protease activity`GO:0008270^molecular_function^zinc …	GO:0003677^molecular_function^DNA binding`GO:0008270^molecular_function^zinc ion binding
TR1683|c0_g1	TR1683|c0_g1_i1	ZN233_HUMAN^ZN233_HUMAN^Q:21-341,H:442-548^63.55%ID^E:8e-43^RecName: Full=Zinc finger protein 233;^Eukaryota; Metazoa; Chordata; Craniata; Vertebrata; Euteleostomi; Mammalia; Eutheria; Euarchontoglires; Primates; Haplorrhini; Catarrhini; Hominidae; Homo`ZN233_HUMAN^ZN233_HUMAN^Q:6-341,H:465-576^58.04%ID^E:7e-41^RecName: Full=Zinc finger protein 233;^Eukaryota; Metazoa; Chordata; Craniata; Vertebr…	J9JZH1_ACYPI^J9JZH1_ACYPI^Q:6-341,H:136-247^62.5%ID^E:6e-45^.^.`J9JZH1_ACYPI^J9JZH1_ACYPI^Q:6-341,H:164-275^58.04%ID^E:1e-40^.^.`J9JZH1_ACYPI^J9JZH1_ACYPI^Q:6-341,H:80-191^56.25%ID^E:5e-40^.^.`J9JZH1_ACYPI^J9JZH1_ACYPI^Q:12-341,H:110-219^59.09%ID^E:1e-39^.^.`J9JZH1_ACYPI^J9JZH1_ACYPI^Q:6-341,H:52-163^54.46%ID^E:3e-37^.^.`J9JZH1_ACYPI^J9JZH1_ACYPI^Q:6-299,H:192-289^59.18%ID^E:5e-33^.^.`J9JZH1_ACYP…	TR1683|c0_g1_i1|m.704	3-341[+]	ZN233_HUMAN^ZN233_HUMAN^Q:7-113,H:442-548^63.55%ID^E:7e-43^RecName: Full=Zinc finger protein 233;^Eukaryota; Metazoa; Chordata; Craniata; Vertebrata; Euteleostomi; Mammalia; Eutheria; Euarchontoglires; Primates; Haplorrhini; Catarrhini; Hominidae; Homo`ZN233_HUMAN^ZN233_HUMAN^Q:2-113,H:465-576^58.04%ID^E:7e-41^RecName: Full=Zinc finger protein 233;^Eukaryota; Metazoa; Chordata; Craniata; Vertebra…	J9JZH1_ACYPI^J9JZH1_ACYPI^Q:2-113,H:136-247^62.5%ID^E:5e-45^.^.`J9JZH1_ACYPI^J9JZH1_ACYPI^Q:2-113,H:164-275^58.04%ID^E:1e-40^.^.`J9JZH1_ACYPI^J9JZH1_ACYPI^Q:2-113,H:80-191^56.25%ID^E:4e-40^.^.`J9JZH1_ACYPI^J9JZH1_ACYPI^Q:4-113,H:110-219^59.09%ID^E:1e-39^.^.`J9JZH1_ACYPI^J9JZH1_ACYPI^Q:2-113,H:52-163^54.46%ID^E:2e-37^.^.`J9JZH1_ACYPI^J9JZH1_ACYPI^Q:2-99,H:192-289^59.18%ID^E:4e-33^.^.`J9JZH1_ACYPI^…	PF13465.1^zf-H2C2_2^Zinc-finger double domain^4-28^E:1.5e-07`PF13912.1^zf-C2H2_6^C2H2-type zinc finger^16-37^E:0.00058`PF00096.21^zf-C2H2^Zinc finger, C2H2 type^17-39^E:5.1e-07`PF13894.1^zf-C2H2_4^C2H2-type zinc finger^17-39^E:0.00066`PF12874.2^zf-met^Zinc-finger of C2H2 type^17-37^E:0.00047`PF13465.1^zf-H2C2_2^Zinc-finger double domain^31-55^E:1.3e-10`PF13912.1^zf-C2H2_6^C2H2-type zinc finger^44…	.	.	COG5048^Zinc finger protein	GO:0005634^cellular_component^nucleus`GO:0003677^molecular_function^DNA binding`GO:0046872^molecular_function^metal ion binding`GO:0006355^biological_process^regulation of transcription, DNA-templated`GO:0006351^biological_process^transcription, DNA-templated	GO:0046872^molecular_function^metal ion binding
TR1683|c0_g2	TR1683|c0_g2_i1	ZNF3_HUMAN^ZNF3_HUMAN^Q:6-482,H:213-371^55.97%ID^E:4e-57^RecName: Full=Zinc finger protein 3;^Eukaryota; Metazoa; Chordata; Craniata; Vertebrata; Euteleostomi; Mammalia; Eutheria; Euarchontoglires; Primates; Haplorrhini; Catarrhini; Hominidae; Homo`ZNF3_HUMAN^ZNF3_HUMAN^Q:6-479,H:241-398^56.33%ID^E:1e-53^RecName: Full=Zinc finger protein 3;^Eukaryota; Metazoa; Chordata; Craniata; Vertebrata; Eute…	J9JZ45_ACYPI^J9JZ45_ACYPI^Q:6-485,H:131-290^56.25%ID^E:1e-59^.^.`J9JZ45_ACYPI^J9JZ45_ACYPI^Q:6-485,H:103-262^53.75%ID^E:3e-58^.^.`J9JZ45_ACYPI^J9JZ45_ACYPI^Q:9-485,H:76-234^54.72%ID^E:1e-57^.^.`J9JZ45_ACYPI^J9JZ45_ACYPI^Q:9-485,H:48-206^54.09%ID^E:4e-57^.^.`J9JZ45_ACYPI^J9JZ45_ACYPI^Q:3-485,H:18-178^52.8%ID^E:5e-54^.^.`J9JZ45_ACYPI^J9JZ45_ACYPI^Q:6-485,H:159-318^50.62%ID^E:8e-51^.^.`J9JZ45_ACYPI^…	TR1683|c0_g2_i1|m.705	3-380[+]	ZNF3_HUMAN^ZNF3_HUMAN^Q:2-124,H:213-335^60.16%ID^E:3e-47^RecName: Full=Zinc finger protein 3;^Eukaryota; Metazoa; Chordata; Craniata; Vertebrata; Euteleostomi; Mammalia; Eutheria; Euarchontoglires; Primates; Haplorrhini; Catarrhini; Hominidae; Homo`ZNF3_HUMAN^ZNF3_HUMAN^Q:2-124,H:241-363^60.98%ID^E:1e-45^RecName: Full=Zinc finger protein 3;^Eukaryota; Metazoa; Chordata; Craniata; Vertebrata; Eute…	J9JZH1_ACYPI^J9JZH1_ACYPI^Q:2-124,H:136-258^61.79%ID^E:9e-49^.^.`J9JZH1_ACYPI^J9JZH1_ACYPI^Q:2-124,H:164-286^57.72%ID^E:6e-45^.^.`J9JZH1_ACYPI^J9JZH1_ACYPI^Q:2-124,H:80-202^56.1%ID^E:4e-44^.^.`J9JZH1_ACYPI^J9JZH1_ACYPI^Q:4-124,H:110-230^57.85%ID^E:9e-43^.^.`J9JZH1_ACYPI^J9JZH1_ACYPI^Q:2-124,H:52-174^54.47%ID^E:2e-41^.^.`J9JZH1_ACYPI^J9JZH1_ACYPI^Q:14-124,H:36-146^53.15%ID^E:2e-34^.^.`J9JZH1_ACYPI…	PF13465.1^zf-H2C2_2^Zinc-finger double domain^4-28^E:1.9e-07`PF13912.1^zf-C2H2_6^C2H2-type zinc finger^16-37^E:0.00069`PF00096.21^zf-C2H2^Zinc finger, C2H2 type^17-39^E:6.1e-07`PF13894.1^zf-C2H2_4^C2H2-type zinc finger^17-39^E:0.00079`PF12874.2^zf-met^Zinc-finger of C2H2 type^17-37^E:0.00056`PF13465.1^zf-H2C2_2^Zinc-finger double domain^31-55^E:1.6e-10`PF13912.1^zf-C2H2_6^C2H2-type zinc finger^44…	.	.	COG5048^Zinc finger protein	GO:0005634^cellular_component^nucleus`GO:0003677^molecular_function^DNA binding`GO:0042802^molecular_function^identical protein binding`GO:0008270^molecular_function^zinc ion binding`GO:0030154^biological_process^cell differentiation`GO:0045321^biological_process^leukocyte activation`GO:0007275^biological_process^multicellular organismal development`GO:0006355^biological_process^regulation of tra…	GO:0046872^molecular_function^metal ion binding
TR1694|c0_g1	TR1694|c0_g1_i1	PDE4B_RAT^PDE4B_RAT^Q:73-453,H:249-374^75.78%ID^E:1e-53^RecName: Full=cAMP-specific 3',5'-cyclic phosphodiesterase 4B;^Eukaryota; Metazoa; Chordata; Craniata; Vertebrata; Euteleostomi; Mammalia; Eutheria; Euarchontoglires; Glires; Rodentia; Sciurognathi; Muroidea; Muridae; Murinae; Rattus	H3A4X2_LATCH^H3A4X2_LATCH^Q:73-453,H:16-139^85.04%ID^E:3e-61^SubName: Full=Uncharacterized protein {ECO:0000313|Ensembl:ENSLACP00000004693};^Eukaryota; Metazoa; Chordata; Craniata; Vertebrata; Euteleostomi; Coelacanthiformes; Coelacanthidae; Latimeria	TR1694|c0_g1_i1|m.710	85-453[+]	PDE4B_RAT^PDE4B_RAT^Q:1-123,H:253-374^76.61%ID^E:2e-56^RecName: Full=cAMP-specific 3',5'-cyclic phosphodiesterase 4B;^Eukaryota; Metazoa; Chordata; Craniata; Vertebrata; Euteleostomi; Mammalia; Eutheria; Euarchontoglires; Glires; Rodentia; Sciurognathi; Muroidea; Muridae; Murinae; Rattus	H3A4X2_LATCH^H3A4X2_LATCH^Q:1-123,H:20-139^86.18%ID^E:6e-65^SubName: Full=Uncharacterized protein {ECO:0000313|Ensembl:ENSLACP00000004693};^Eukaryota; Metazoa; Chordata; Craniata; Vertebrata; Euteleostomi; Coelacanthiformes; Coelacanthidae; Latimeria	.	.	.	NOG122287^NACHT domain	GO:0071944^cellular_component^cell periphery`GO:0005737^cellular_component^cytoplasm`GO:0005829^cellular_component^cytosol`GO:0005634^cellular_component^nucleus`GO:0048471^cellular_component^perinuclear region of cytoplasm`GO:0004115^molecular_function^3',5'-cyclic-AMP phosphodiesterase activity`GO:0030552^molecular_function^cAMP binding`GO:0046872^molecular_function^metal ion binding`GO:0006198^…	.
TR1694|c0_g2	TR1694|c0_g2_i1	PDE4B_RAT^PDE4B_RAT^Q:1-483,H:215-374^80.25%ID^E:4e-78^RecName: Full=cAMP-specific 3',5'-cyclic phosphodiesterase 4B;^Eukaryota; Metazoa; Chordata; Craniata; Vertebrata; Euteleostomi; Mammalia; Eutheria; Euarchontoglires; Glires; Rodentia; Sciurognathi; Muroidea; Muridae; Murinae; Rattus	H3A4X0_LATCH^H3A4X0_LATCH^Q:1-483,H:160-317^88.82%ID^E:1e-86^SubName: Full=Uncharacterized protein {ECO:0000313|Ensembl:ENSLACP00000004691};^Eukaryota; Metazoa; Chordata; Craniata; Vertebrata; Euteleostomi; Coelacanthiformes; Coelacanthidae; Latimeria	TR1694|c0_g2_i1|m.711	1-483[+]	PDE4B_RAT^PDE4B_RAT^Q:1-161,H:215-374^80.86%ID^E:3e-83^RecName: Full=cAMP-specific 3',5'-cyclic phosphodiesterase 4B;^Eukaryota; Metazoa; Chordata; Craniata; Vertebrata; Euteleostomi; Mammalia; Eutheria; Euarchontoglires; Glires; Rodentia; Sciurognathi; Muroidea; Muridae; Murinae; Rattus	H3A4X0_LATCH^H3A4X0_LATCH^Q:1-161,H:160-317^89.44%ID^E:4e-92^SubName: Full=Uncharacterized protein {ECO:0000313|Ensembl:ENSLACP00000004691};^Eukaryota; Metazoa; Chordata; Craniata; Vertebrata; Euteleostomi; Coelacanthiformes; Coelacanthidae; Latimeria	.	.	.	NOG122287^NACHT domain	GO:0071944^cellular_component^cell periphery`GO:0005737^cellular_component^cytoplasm`GO:0005829^cellular_component^cytosol`GO:0005634^cellular_component^nucleus`GO:0048471^cellular_component^perinuclear region of cytoplasm`GO:0004115^molecular_function^3',5'-cyclic-AMP phosphodiesterase activity`GO:0030552^molecular_function^cAMP binding`GO:0046872^molecular_function^metal ion binding`GO:0006198^…	.
TR1696|c0_g1	TR1696|c0_g1_i1	KLHL1_HUMAN^KLHL1_HUMAN^Q:2-190,H:275-337^85.71%ID^E:2e-21^RecName: Full=Kelch-like protein 1;^Eukaryota; Metazoa; Chordata; Craniata; Vertebrata; Euteleostomi; Mammalia; Eutheria; Euarchontoglires; Primates; Haplorrhini; Catarrhini; Hominidae; Homo`KLHL1_HUMAN^KLHL1_HUMAN^Q:249-359,H:188-224^67.57%ID^E:3e-11^RecName: Full=Kelch-like protein 1;^Eukaryota; Metazoa; Chordata; Craniata; Vertebrata; …	W5N919_LEPOC^W5N919_LEPOC^Q:2-190,H:246-308^95.24%ID^E:3e-23^SubName: Full=Uncharacterized protein {ECO:0000313|Ensembl:ENSLOCP00000017128};^Eukaryota; Metazoa; Chordata; Craniata; Vertebrata; Euteleostomi; Actinopterygii; Neopterygii; Holostei; Semionotiformes; Lepisosteidae; Lepisosteus`W5N919_LEPOC^W5N919_LEPOC^Q:243-359,H:157-195^94.87%ID^E:1e-17^SubName: Full=Uncharacterized protein {ECO:000…	TR1696|c0_g1_i1|m.712	2-220[+]	KLHL5_HUMAN^KLHL5_HUMAN^Q:1-67,H:283-349^79.1%ID^E:5e-30^RecName: Full=Kelch-like protein 5;^Eukaryota; Metazoa; Chordata; Craniata; Vertebrata; Euteleostomi; Mammalia; Eutheria; Euarchontoglires; Primates; Haplorrhini; Catarrhini; Hominidae; Homo	F7G2K1_ORNAN^F7G2K1_ORNAN^Q:1-67,H:96-162^85.07%ID^E:4e-32^SubName: Full=Uncharacterized protein {ECO:0000313|Ensembl:ENSOANP00000014283};^Eukaryota; Metazoa; Chordata; Craniata; Vertebrata; Euteleostomi; Mammalia; Monotremata; Ornithorhynchidae; Ornithorhynchus	.	.	.	.	GO:0005737^cellular_component^cytoplasm`GO:0005856^cellular_component^cytoskeleton	.
TR1700|c0_g1	TR1700|c0_g1_i1	ABL2_HUMAN^ABL2_HUMAN^Q:74-352,H:748-837^61.7%ID^E:4e-21^RecName: Full=Abelson tyrosine-protein kinase 2;^Eukaryota; Metazoa; Chordata; Craniata; Vertebrata; Euteleostomi; Mammalia; Eutheria; Euarchontoglires; Primates; Haplorrhini; Catarrhini; Hominidae; Homo	V9KEF7_CALMI^V9KEF7_CALMI^Q:2-352,H:623-742^87.5%ID^E:3e-54^SubName: Full=Tyrosine-protein kinase ABL2 {ECO:0000313|EMBL:AFO96186.1};^Eukaryota; Metazoa; Chordata; Craniata; Vertebrata; Chondrichthyes; Holocephali; Chimaeriformes; Callorhinchidae; Callorhinchus	TR1700|c0_g1_i1|m.714	2-355[+]	ABL2_HUMAN^ABL2_HUMAN^Q:25-117,H:748-837^61.7%ID^E:4e-21^RecName: Full=Abelson tyrosine-protein kinase 2;^Eukaryota; Metazoa; Chordata; Craniata; Vertebrata; Euteleostomi; Mammalia; Eutheria; Euarchontoglires; Primates; Haplorrhini; Catarrhini; Hominidae; Homo	V9KEF7_CALMI^V9KEF7_CALMI^Q:1-117,H:623-742^87.5%ID^E:3e-54^SubName: Full=Tyrosine-protein kinase ABL2 {ECO:0000313|EMBL:AFO96186.1};^Eukaryota; Metazoa; Chordata; Craniata; Vertebrata; Chondrichthyes; Holocephali; Chimaeriformes; Callorhinchidae; Callorhinchus	.	.	.	COG0515^Serine Threonine protein kinase	GO:0015629^cellular_component^actin cytoskeleton`GO:0005829^cellular_component^cytosol`GO:0051015^molecular_function^actin filament binding`GO:0003785^molecular_function^actin monomer binding`GO:0005524^molecular_function^ATP binding`GO:0000287^molecular_function^magnesium ion binding`GO:0030145^molecular_function^manganese ion binding`GO:0004715^molecular_function^non-membrane spanning protein t…	.
TR1722|c0_g1	TR1722|c0_g1_i1	PRR12_HUMAN^PRR12_HUMAN^Q:2-157,H:798-849^67.31%ID^E:2e-20^RecName: Full=Proline-rich protein 12;^Eukaryota; Metazoa; Chordata; Craniata; Vertebrata; Euteleostomi; Mammalia; Eutheria; Euarchontoglires; Primates; Haplorrhini; Catarrhini; Hominidae; Homo`PRR12_HUMAN^PRR12_HUMAN^Q:143-304,H:720-773^66.67%ID^E:1e-07^RecName: Full=Proline-rich protein 12;^Eukaryota; Metazoa; Chordata; Craniata; Verteb…	V8PAC7_OPHHA^V8PAC7_OPHHA^Q:2-178,H:1508-1566^64.41%ID^E:7e-21^SubName: Full=Proline-rich protein 12 {ECO:0000313|EMBL:ETE70936.1};^Eukaryota; Metazoa; Chordata; Craniata; Vertebrata; Euteleostomi; Lepidosauria; Squamata; Bifurcata; Unidentata; Episquamata; Toxicofera; Serpentes; Colubroidea; Elapidae; Elapinae; Ophiophagus`V8PAC7_OPHHA^V8PAC7_OPHHA^Q:152-304,H:1433-1483^68.63%ID^E:9e-07^SubName:…	TR1722|c0_g1_i1|m.719	2-307[+]	PRR12_HUMAN^PRR12_HUMAN^Q:1-52,H:798-849^67.31%ID^E:1e-19^RecName: Full=Proline-rich protein 12;^Eukaryota; Metazoa; Chordata; Craniata; Vertebrata; Euteleostomi; Mammalia; Eutheria; Euarchontoglires; Primates; Haplorrhini; Catarrhini; Hominidae; Homo`PRR12_HUMAN^PRR12_HUMAN^Q:48-101,H:720-773^66.67%ID^E:5e-11^RecName: Full=Proline-rich protein 12;^Eukaryota; Metazoa; Chordata; Craniata; Vertebra…	W5NKM4_LEPOC^W5NKM4_LEPOC^Q:1-53,H:181-233^69.81%ID^E:6e-21^SubName: Full=Uncharacterized protein {ECO:0000313|Ensembl:ENSLOCP00000021183};^Eukaryota; Metazoa; Chordata; Craniata; Vertebrata; Euteleostomi; Actinopterygii; Neopterygii; Holostei; Semionotiformes; Lepisosteidae; Lepisosteus	.	.	.	.	GO:0003677^molecular_function^DNA binding	.
TR1743|c0_g1	TR1743|c0_g1_i1	DCAM_XENLA^DCAM_XENLA^Q:306-401,H:231-262^75%ID^E:1e-08^RecName: Full=S-adenosylmethionine decarboxylase proenzyme;^Eukaryota; Metazoa; Chordata; Craniata; Vertebrata; Euteleostomi; Amphibia; Batrachia; Anura; Pipoidea; Pipidae; Xenopodinae; Xenopus; Xenopus	A0A060WAQ9_ONCMY^A0A060WAQ9_ONCMY^Q:306-401,H:24-55^75%ID^E:1e-07^SubName: Full=Oncorhynchus mykiss genomic scaffold, scaffold_202 {ECO:0000313|EMBL:CDQ64378.1};^Eukaryota; Metazoa; Chordata; Craniata; Vertebrata; Euteleostomi; Actinopterygii; Neopterygii; Teleostei; Protacanthopterygii; Salmoniformes; Salmonidae; Salmoninae; Oncorhynchus	.	.	.	.	.	.	.	.	GO:0004014^molecular_function^adenosylmethionine decarboxylase activity`GO:0006557^biological_process^S-adenosylmethioninamine biosynthetic process`GO:0008295^biological_process^spermidine biosynthetic process`GO:0006597^biological_process^spermine biosynthetic process	.
TR1759|c0_g1	TR1759|c0_g1_i1	ACTN4_PONAB^ACTN4_PONAB^Q:325-408,H:215-242^85.71%ID^E:9e-08^RecName: Full=Alpha-actinin-4;^Eukaryota; Metazoa; Chordata; Craniata; Vertebrata; Euteleostomi; Mammalia; Eutheria; Euarchontoglires; Primates; Haplorrhini; Catarrhini; Hominidae; Pongo	A0A061ADS5_ONCMY^A0A061ADS5_ONCMY^Q:325-408,H:48-75^85.71%ID^E:3e-07^SubName: Full=Oncorhynchus mykiss genomic scaffold, scaffold_75792 {ECO:0000313|EMBL:CDR18862.1};^Eukaryota; Metazoa; Chordata; Craniata; Vertebrata; Euteleostomi; Actinopterygii; Neopterygii; Teleostei; Protacanthopterygii; Salmoniformes; Salmonidae; Salmoninae; Oncorhynchus	.	.	.	.	.	.	.	.	GO:0030054^cellular_component^cell junction`GO:0005737^cellular_component^cytoplasm`GO:0005634^cellular_component^nucleus`GO:0030529^cellular_component^ribonucleoprotein complex`GO:0005509^molecular_function^calcium ion binding`GO:1902396^biological_process^protein localization to tight junction`GO:0015031^biological_process^protein transport`GO:0070830^biological_process^tight junction assembly	.
TR1773|c0_g1	TR1773|c0_g1_i1	LDHA_CHICK^LDHA_CHICK^Q:29-334,H:1-103^55.34%ID^E:8e-22^RecName: Full=L-lactate dehydrogenase A chain;^Eukaryota; Metazoa; Chordata; Craniata; Vertebrata; Euteleostomi; Testudines + Archosauria group; Archosauria; Dinosauria; Saurischia; Theropoda; Coelurosauria; Aves; Neognathae; Galloanserae; Galliformes; Phasianidae; Phasianinae; Gallus	V9L6V7_CALMI^V9L6V7_CALMI^Q:101-334,H:1-78^67.95%ID^E:5e-22^RecName: Full=L-lactate dehydrogenase {ECO:0000256|RuleBase:RU000496};^Eukaryota; Metazoa; Chordata; Craniata; Vertebrata; Chondrichthyes; Holocephali; Chimaeriformes; Callorhinchidae; Callorhinchus	TR1773|c0_g1_i1|m.741	2-334[+]	LDHA_COLLI^LDHA_COLLI^Q:10-111,H:1-103^55.34%ID^E:6e-29^RecName: Full=L-lactate dehydrogenase A chain;^Eukaryota; Metazoa; Chordata; Craniata; Vertebrata; Euteleostomi; Testudines + Archosauria group; Archosauria; Dinosauria; Saurischia; Theropoda; Coelurosauria; Aves; Neognathae; Columbiformes; Columbidae; Columba	V9L6V7_CALMI^V9L6V7_CALMI^Q:34-111,H:1-78^67.95%ID^E:8e-28^RecName: Full=L-lactate dehydrogenase {ECO:0000256|RuleBase:RU000496};^Eukaryota; Metazoa; Chordata; Craniata; Vertebrata; Chondrichthyes; Holocephali; Chimaeriformes; Callorhinchidae; Callorhinchus	PF00056.18^Ldh_1_N^lactate/malate dehydrogenase, NAD binding domain^31-111^E:1.3e-17	.	.	.	GO:0005737^cellular_component^cytoplasm`GO:0004459^molecular_function^L-lactate dehydrogenase activity`GO:0044262^biological_process^cellular carbohydrate metabolic process	GO:0016491^molecular_function^oxidoreductase activity`GO:0055114^biological_process^oxidation-reduction process
TR1785|c0_g1	TR1785|c0_g1_i1	PLCE1_MOUSE^PLCE1_MOUSE^Q:17-475,H:2112-2267^60.9%ID^E:3e-48^RecName: Full=1-phosphatidylinositol 4,5-bisphosphate phosphodiesterase epsilon-1;^Eukaryota; Metazoa; Chordata; Craniata; Vertebrata; Euteleostomi; Mammalia; Eutheria; Euarchontoglires; Glires; Rodentia; Sciurognathi; Muroidea; Muridae; Murinae; Mus; Mus	A0A093BUA1_9AVES^A0A093BUA1_9AVES^Q:17-511,H:446-613^67.46%ID^E:1e-59^SubName: Full=1-phosphatidylinositol 4,5-bisphosphate phosphodiesterase epsilon-1 {ECO:0000313|EMBL:KFV07310.1};^Eukaryota; Metazoa; Chordata; Craniata; Vertebrata; Euteleostomi; Testudines + Archosauria group; Archosauria; Dinosauria; Saurischia; Theropoda; Coelurosauria; Aves; Neognathae; Ciconiiformes; Pteroclidae; Pterocles	TR1785|c0_g1_i1|m.748	468-710[+]	.	.	.	.	.	.	.	.
TR1785|c0_g1	TR1785|c0_g1_i1	PLCE1_MOUSE^PLCE1_MOUSE^Q:17-475,H:2112-2267^60.9%ID^E:3e-48^RecName: Full=1-phosphatidylinositol 4,5-bisphosphate phosphodiesterase epsilon-1;^Eukaryota; Metazoa; Chordata; Craniata; Vertebrata; Euteleostomi; Mammalia; Eutheria; Euarchontoglires; Glires; Rodentia; Sciurognathi; Muroidea; Muridae; Murinae; Mus; Mus	A0A093BUA1_9AVES^A0A093BUA1_9AVES^Q:17-511,H:446-613^67.46%ID^E:1e-59^SubName: Full=1-phosphatidylinositol 4,5-bisphosphate phosphodiesterase epsilon-1 {ECO:0000313|EMBL:KFV07310.1};^Eukaryota; Metazoa; Chordata; Craniata; Vertebrata; Euteleostomi; Testudines + Archosauria group; Archosauria; Dinosauria; Saurischia; Theropoda; Coelurosauria; Aves; Neognathae; Ciconiiformes; Pteroclidae; Pterocles	TR1785|c0_g1_i1|m.747	2-514[+]	PLCE1_MOUSE^PLCE1_MOUSE^Q:6-158,H:2112-2267^64.74%ID^E:1e-56^RecName: Full=1-phosphatidylinositol 4,5-bisphosphate phosphodiesterase epsilon-1;^Eukaryota; Metazoa; Chordata; Craniata; Vertebrata; Euteleostomi; Mammalia; Eutheria; Euarchontoglires; Glires; Rodentia; Sciurognathi; Muroidea; Muridae; Murinae; Mus; Mus	A0A093BUA1_9AVES^A0A093BUA1_9AVES^Q:6-170,H:446-613^71.01%ID^E:6e-70^SubName: Full=1-phosphatidylinositol 4,5-bisphosphate phosphodiesterase epsilon-1 {ECO:0000313|EMBL:KFV07310.1};^Eukaryota; Metazoa; Chordata; Craniata; Vertebrata; Euteleostomi; Testudines + Archosauria group; Archosauria; Dinosauria; Saurischia; Theropoda; Coelurosauria; Aves; Neognathae; Ciconiiformes; Pteroclidae; Pterocles	PF00788.18^RA^Ras association (RalGDS/AF-6) domain^10-112^E:1.6e-14	.	.	NOG149692^	GO:0005829^cellular_component^cytosol`GO:0000139^cellular_component^Golgi membrane`GO:0005886^cellular_component^plasma membrane`GO:0005509^molecular_function^calcium ion binding`GO:0019899^molecular_function^enzyme binding`GO:0005085^molecular_function^guanyl-nucleotide exchange factor activity`GO:0004435^molecular_function^phosphatidylinositol phospholipase C activity`GO:0004629^molecular_funct…	GO:0007165^biological_process^signal transduction
TR1785|c0_g2	TR1785|c0_g2_i1	PLCE1_MOUSE^PLCE1_MOUSE^Q:17-475,H:2112-2267^60.9%ID^E:3e-48^RecName: Full=1-phosphatidylinositol 4,5-bisphosphate phosphodiesterase epsilon-1;^Eukaryota; Metazoa; Chordata; Craniata; Vertebrata; Euteleostomi; Mammalia; Eutheria; Euarchontoglires; Glires; Rodentia; Sciurognathi; Muroidea; Muridae; Murinae; Mus; Mus	A0A093BUA1_9AVES^A0A093BUA1_9AVES^Q:17-511,H:446-613^67.46%ID^E:1e-59^SubName: Full=1-phosphatidylinositol 4,5-bisphosphate phosphodiesterase epsilon-1 {ECO:0000313|EMBL:KFV07310.1};^Eukaryota; Metazoa; Chordata; Craniata; Vertebrata; Euteleostomi; Testudines + Archosauria group; Archosauria; Dinosauria; Saurischia; Theropoda; Coelurosauria; Aves; Neognathae; Ciconiiformes; Pteroclidae; Pterocles	TR1785|c0_g2_i1|m.750	468-710[+]	.	.	.	.	.	.	.	.
TR1785|c0_g2	TR1785|c0_g2_i1	PLCE1_MOUSE^PLCE1_MOUSE^Q:17-475,H:2112-2267^60.9%ID^E:3e-48^RecName: Full=1-phosphatidylinositol 4,5-bisphosphate phosphodiesterase epsilon-1;^Eukaryota; Metazoa; Chordata; Craniata; Vertebrata; Euteleostomi; Mammalia; Eutheria; Euarchontoglires; Glires; Rodentia; Sciurognathi; Muroidea; Muridae; Murinae; Mus; Mus	A0A093BUA1_9AVES^A0A093BUA1_9AVES^Q:17-511,H:446-613^67.46%ID^E:1e-59^SubName: Full=1-phosphatidylinositol 4,5-bisphosphate phosphodiesterase epsilon-1 {ECO:0000313|EMBL:KFV07310.1};^Eukaryota; Metazoa; Chordata; Craniata; Vertebrata; Euteleostomi; Testudines + Archosauria group; Archosauria; Dinosauria; Saurischia; Theropoda; Coelurosauria; Aves; Neognathae; Ciconiiformes; Pteroclidae; Pterocles	TR1785|c0_g2_i1|m.749	2-514[+]	PLCE1_MOUSE^PLCE1_MOUSE^Q:6-158,H:2112-2267^64.74%ID^E:1e-56^RecName: Full=1-phosphatidylinositol 4,5-bisphosphate phosphodiesterase epsilon-1;^Eukaryota; Metazoa; Chordata; Craniata; Vertebrata; Euteleostomi; Mammalia; Eutheria; Euarchontoglires; Glires; Rodentia; Sciurognathi; Muroidea; Muridae; Murinae; Mus; Mus	A0A093BUA1_9AVES^A0A093BUA1_9AVES^Q:6-170,H:446-613^71.01%ID^E:6e-70^SubName: Full=1-phosphatidylinositol 4,5-bisphosphate phosphodiesterase epsilon-1 {ECO:0000313|EMBL:KFV07310.1};^Eukaryota; Metazoa; Chordata; Craniata; Vertebrata; Euteleostomi; Testudines + Archosauria group; Archosauria; Dinosauria; Saurischia; Theropoda; Coelurosauria; Aves; Neognathae; Ciconiiformes; Pteroclidae; Pterocles	PF00788.18^RA^Ras association (RalGDS/AF-6) domain^10-112^E:1.6e-14	.	.	NOG149692^	GO:0005829^cellular_component^cytosol`GO:0000139^cellular_component^Golgi membrane`GO:0005886^cellular_component^plasma membrane`GO:0005509^molecular_function^calcium ion binding`GO:0019899^molecular_function^enzyme binding`GO:0005085^molecular_function^guanyl-nucleotide exchange factor activity`GO:0004435^molecular_function^phosphatidylinositol phospholipase C activity`GO:0004629^molecular_funct…	GO:0007165^biological_process^signal transduction
TR1802|c0_g1	TR1802|c0_g1_i1	CENPV_MOUSE^CENPV_MOUSE^Q:140-18,H:211-251^65.85%ID^E:3e-12^RecName: Full=Centromere protein V;^Eukaryota; Metazoa; Chordata; Craniata; Vertebrata; Euteleostomi; Mammalia; Eutheria; Euarchontoglires; Glires; Rodentia; Sciurognathi; Muroidea; Muridae; Murinae; Mus; Mus	F1SDE3_PIG^F1SDE3_PIG^Q:137-18,H:114-153^75%ID^E:3e-12^SubName: Full=Uncharacterized protein {ECO:0000313|Ensembl:ENSSSCP00000019109};^Eukaryota; Metazoa; Chordata; Craniata; Vertebrata; Euteleostomi; Mammalia; Eutheria; Laurasiatheria; Cetartiodactyla; Suina; Suidae; Sus	.	.	.	.	.	.	.	COG3791^Glutathione-dependent formaldehyde-activating Gfa	GO:0000777^cellular_component^condensed chromosome kinetochore`GO:0005737^cellular_component^cytoplasm`GO:0000776^cellular_component^kinetochore`GO:0005634^cellular_component^nucleus`GO:0051233^cellular_component^spindle midzone`GO:0016846^molecular_function^carbon-sulfur lyase activity`GO:0001667^biological_process^ameboidal-type cell migration`GO:0034508^biological_process^centromere complex as…	.
TR1810|c0_g2	TR1810|c0_g2_i1	LAAT1_CHICK^LAAT1_CHICK^Q:3-308,H:194-298^61.9%ID^E:1e-36^RecName: Full=Lysosomal amino acid transporter 1 homolog;^Eukaryota; Metazoa; Chordata; Craniata; Vertebrata; Euteleostomi; Testudines + Archosauria group; Archosauria; Dinosauria; Saurischia; Theropoda; Coelurosauria; Aves; Neognathae; Galloanserae; Galliformes; Phasianidae; Phasianinae; Gallus	A0A060VVX6_ONCMY^A0A060VVX6_ONCMY^Q:3-305,H:252-359^64.81%ID^E:2e-38^SubName: Full=Oncorhynchus mykiss genomic scaffold, scaffold_52 {ECO:0000313|EMBL:CDQ59128.1};^Eukaryota; Metazoa; Chordata; Craniata; Vertebrata; Euteleostomi; Actinopterygii; Neopterygii; Teleostei; Protacanthopterygii; Salmoniformes; Salmonidae; Salmoninae; Oncorhynchus	.	.	.	.	.	.	.	.	GO:0031301^cellular_component^integral component of organelle membrane`GO:0005765^cellular_component^lysosomal membrane`GO:0015181^molecular_function^arginine transmembrane transporter activity`GO:0015189^molecular_function^L-lysine transmembrane transporter activity`GO:0080144^biological_process^amino acid homeostasis`GO:0015809^biological_process^arginine transport`GO:1903401^biological_process…	.
TR1815|c0_g1	TR1815|c0_g1_i1	DUS6_MOUSE^DUS6_MOUSE^Q:112-327,H:1-72^68.06%ID^E:9e-28^RecName: Full=Dual specificity protein phosphatase 6;^Eukaryota; Metazoa; Chordata; Craniata; Vertebrata; Euteleostomi; Mammalia; Eutheria; Euarchontoglires; Glires; Rodentia; Sciurognathi; Muroidea; Muridae; Murinae; Mus; Mus	V9KHV9_CALMI^V9KHV9_CALMI^Q:112-327,H:1-72^79.17%ID^E:8e-30^RecName: Full=Dual specificity protein phosphatase {ECO:0000256|PIRNR:PIRNR000939};^Eukaryota; Metazoa; Chordata; Craniata; Vertebrata; Chondrichthyes; Holocephali; Chimaeriformes; Callorhinchidae; Callorhinchus	TR1815|c0_g1_i1|m.762	112-327[+]	DUS6_MOUSE^DUS6_MOUSE^Q:1-72,H:1-72^68.06%ID^E:2e-28^RecName: Full=Dual specificity protein phosphatase 6;^Eukaryota; Metazoa; Chordata; Craniata; Vertebrata; Euteleostomi; Mammalia; Eutheria; Euarchontoglires; Glires; Rodentia; Sciurognathi; Muroidea; Muridae; Murinae; Mus; Mus	V9KHV9_CALMI^V9KHV9_CALMI^Q:1-72,H:1-72^79.17%ID^E:2e-30^RecName: Full=Dual specificity protein phosphatase {ECO:0000256|PIRNR:PIRNR000939};^Eukaryota; Metazoa; Chordata; Craniata; Vertebrata; Chondrichthyes; Holocephali; Chimaeriformes; Callorhinchidae; Callorhinchus	PF00581.15^Rhodanese^Rhodanese-like domain^23-59^E:3.6e-05	.	.	COG2453^Dual specificity protein phosphatase	GO:0005829^cellular_component^cytosol`GO:0017017^molecular_function^MAP kinase tyrosine/serine/threonine phosphatase activity`GO:0004721^molecular_function^phosphoprotein phosphatase activity`GO:0004725^molecular_function^protein tyrosine phosphatase activity`GO:0008138^molecular_function^protein tyrosine/serine/threonine phosphatase activity`GO:0030154^biological_process^cell differentiation`GO:…	.
TR1817|c0_g1	TR1817|c0_g1_i1	.	W5M8Y7_LEPOC^W5M8Y7_LEPOC^Q:3-314,H:99-202^72.12%ID^E:1e-50^SubName: Full=Uncharacterized protein {ECO:0000313|Ensembl:ENSLOCP00000004846};^Eukaryota; Metazoa; Chordata; Craniata; Vertebrata; Euteleostomi; Actinopterygii; Neopterygii; Holostei; Semionotiformes; Lepisosteidae; Lepisosteus	TR1817|c0_g1_i1|m.765	3-314[+]	.	W5M8Y7_LEPOC^W5M8Y7_LEPOC^Q:1-104,H:99-202^72.12%ID^E:1e-50^SubName: Full=Uncharacterized protein {ECO:0000313|Ensembl:ENSLOCP00000004846};^Eukaryota; Metazoa; Chordata; Craniata; Vertebrata; Euteleostomi; Actinopterygii; Neopterygii; Holostei; Semionotiformes; Lepisosteidae; Lepisosteus	PF02894.12^GFO_IDH_MocA_C^Oxidoreductase family, C-terminal alpha/beta domain^13-84^E:2.8e-07	.	.	.	.	GO:0016491^molecular_function^oxidoreductase activity`GO:0008152^biological_process^metabolic process`GO:0055114^biological_process^oxidation-reduction process
TR1919|c0_g1	TR1919|c0_g1_i1	ACSM3_PONAB^ACSM3_PONAB^Q:2-352,H:468-584^77.78%ID^E:8e-60^RecName: Full=Acyl-coenzyme A synthetase ACSM3, mitochondrial;^Eukaryota; Metazoa; Chordata; Craniata; Vertebrata; Euteleostomi; Mammalia; Eutheria; Euarchontoglires; Primates; Haplorrhini; Catarrhini; Hominidae; Pongo	A0A091IHB7_CALAN^A0A091IHB7_CALAN^Q:2-355,H:325-442^81.36%ID^E:6e-61^SubName: Full=Uncharacterized protein {ECO:0000313|EMBL:KFP07999.1};^Eukaryota; Metazoa; Chordata; Craniata; Vertebrata; Euteleostomi; Testudines + Archosauria group; Archosauria; Dinosauria; Saurischia; Theropoda; Coelurosauria; Aves; Neognathae; Trochiliformes; Trochilidae; Calypte	TR1919|c0_g1_i1|m.789	2-361[+]	ACSM3_PONAB^ACSM3_PONAB^Q:1-117,H:468-584^77.78%ID^E:4e-60^RecName: Full=Acyl-coenzyme A synthetase ACSM3, mitochondrial;^Eukaryota; Metazoa; Chordata; Craniata; Vertebrata; Euteleostomi; Mammalia; Eutheria; Euarchontoglires; Primates; Haplorrhini; Catarrhini; Hominidae; Pongo	A0A091IHB7_CALAN^A0A091IHB7_CALAN^Q:1-118,H:325-442^81.36%ID^E:6e-62^SubName: Full=Uncharacterized protein {ECO:0000313|EMBL:KFP07999.1};^Eukaryota; Metazoa; Chordata; Craniata; Vertebrata; Euteleostomi; Testudines + Archosauria group; Archosauria; Dinosauria; Saurischia; Theropoda; Coelurosauria; Aves; Neognathae; Trochiliformes; Trochilidae; Calypte	PF13193.1^AMP-binding_C^AMP-binding enzyme C-terminal domain^25-105^E:5.3e-21	.	.	.	GO:0005759^cellular_component^mitochondrial matrix`GO:0005524^molecular_function^ATP binding`GO:0047760^molecular_function^butyrate-CoA ligase activity`GO:0015645^molecular_function^fatty acid ligase activity`GO:0046872^molecular_function^metal ion binding`GO:0006633^biological_process^fatty acid biosynthetic process	.
TR1921|c0_g2	TR1921|c0_g2_i1	.	.	TR1921|c0_g2_i1|m.791	151-444[+]	.	.	.	sigP:1^20^0.717^YES	.	.	.	.
TR1931|c0_g2	TR1931|c0_g2_i1	F171B_HUMAN^F171B_HUMAN^Q:8-604,H:189-388^53%ID^E:6e-66^RecName: Full=Protein FAM171B;^Eukaryota; Metazoa; Chordata; Craniata; Vertebrata; Euteleostomi; Mammalia; Eutheria; Euarchontoglires; Primates; Haplorrhini; Catarrhini; Hominidae; Homo	V9KDE9_CALMI^V9KDE9_CALMI^Q:5-580,H:126-317^78.12%ID^E:6e-100^SubName: Full=Uncharacterized protein {ECO:0000313|EMBL:AFO95773.1};^Eukaryota; Metazoa; Chordata; Craniata; Vertebrata; Chondrichthyes; Holocephali; Chimaeriformes; Callorhinchidae; Callorhinchus	TR1931|c0_g2_i1|m.792	2-607[+]	F171B_HUMAN^F171B_HUMAN^Q:3-201,H:189-388^53%ID^E:5e-66^RecName: Full=Protein FAM171B;^Eukaryota; Metazoa; Chordata; Craniata; Vertebrata; Euteleostomi; Mammalia; Eutheria; Euarchontoglires; Primates; Haplorrhini; Catarrhini; Hominidae; Homo	V9KDE9_CALMI^V9KDE9_CALMI^Q:2-193,H:126-317^78.12%ID^E:5e-100^SubName: Full=Uncharacterized protein {ECO:0000313|EMBL:AFO95773.1};^Eukaryota; Metazoa; Chordata; Craniata; Vertebrata; Chondrichthyes; Holocephali; Chimaeriformes; Callorhinchidae; Callorhinchus	PF10577.4^UPF0560^Uncharacterised protein family UPF0560^4-201^E:1.7e-70	.	ExpAA=38.51^PredHel=2^Topology=i130-152o167-189i	NOG43642^Adenylate guanylate Cyclase	GO:0016021^cellular_component^integral component of membrane`GO:0003677^molecular_function^DNA binding	.
TR1937|c0_g1	TR1937|c0_g1_i1	CBPA3_MOUSE^CBPA3_MOUSE^Q:42-368,H:1-108^32.11%ID^E:4e-17^RecName: Full=Mast cell carboxypeptidase A;^Eukaryota; Metazoa; Chordata; Craniata; Vertebrata; Euteleostomi; Mammalia; Eutheria; Euarchontoglires; Glires; Rodentia; Sciurognathi; Muroidea; Muridae; Murinae; Mus; Mus	H3ABR6_LATCH^H3ABR6_LATCH^Q:42-383,H:1-114^44.74%ID^E:5e-25^SubName: Full=Uncharacterized protein {ECO:0000313|Ensembl:ENSLACP00000007087};^Eukaryota; Metazoa; Chordata; Craniata; Vertebrata; Euteleostomi; Coelacanthiformes; Coelacanthidae; Latimeria	TR1937|c0_g1_i1|m.795	3-383[+]	CBPA3_MOUSE^CBPA3_MOUSE^Q:14-122,H:1-108^32.11%ID^E:3e-17^RecName: Full=Mast cell carboxypeptidase A;^Eukaryota; Metazoa; Chordata; Craniata; Vertebrata; Euteleostomi; Mammalia; Eutheria; Euarchontoglires; Glires; Rodentia; Sciurognathi; Muroidea; Muridae; Murinae; Mus; Mus	H3ABR6_LATCH^H3ABR6_LATCH^Q:14-127,H:1-114^44.74%ID^E:5e-25^SubName: Full=Uncharacterized protein {ECO:0000313|Ensembl:ENSLACP00000007087};^Eukaryota; Metazoa; Chordata; Craniata; Vertebrata; Euteleostomi; Coelacanthiformes; Coelacanthidae; Latimeria	PF02244.11^Propep_M14^Carboxypeptidase activation peptide^41-117^E:1.2e-14	sigP:1^29^0.499^YES	ExpAA=19.89^PredHel=1^Topology=o15-37i	COG2866^carboxy-peptidase	GO:0030133^cellular_component^transport vesicle`GO:0004181^molecular_function^metallocarboxypeptidase activity`GO:0008233^molecular_function^peptidase activity`GO:0008270^molecular_function^zinc ion binding`GO:0002002^biological_process^regulation of angiotensin levels in blood	GO:0004180^molecular_function^carboxypeptidase activity`GO:0006508^biological_process^proteolysis
TR1937|c0_g2	TR1937|c0_g2_i1	CBPA3_HUMAN^CBPA3_HUMAN^Q:42-368,H:1-108^34.86%ID^E:6e-17^RecName: Full=Mast cell carboxypeptidase A;^Eukaryota; Metazoa; Chordata; Craniata; Vertebrata; Euteleostomi; Mammalia; Eutheria; Euarchontoglires; Primates; Haplorrhini; Catarrhini; Hominidae; Homo	H3ABR6_LATCH^H3ABR6_LATCH^Q:42-383,H:1-114^44.74%ID^E:1e-25^SubName: Full=Uncharacterized protein {ECO:0000313|Ensembl:ENSLACP00000007087};^Eukaryota; Metazoa; Chordata; Craniata; Vertebrata; Euteleostomi; Coelacanthiformes; Coelacanthidae; Latimeria	TR1937|c0_g2_i1|m.796	3-383[+]	CBPA3_HUMAN^CBPA3_HUMAN^Q:14-122,H:1-108^34.86%ID^E:5e-17^RecName: Full=Mast cell carboxypeptidase A;^Eukaryota; Metazoa; Chordata; Craniata; Vertebrata; Euteleostomi; Mammalia; Eutheria; Euarchontoglires; Primates; Haplorrhini; Catarrhini; Hominidae; Homo	H3ABR6_LATCH^H3ABR6_LATCH^Q:14-127,H:1-114^44.74%ID^E:1e-25^SubName: Full=Uncharacterized protein {ECO:0000313|Ensembl:ENSLACP00000007087};^Eukaryota; Metazoa; Chordata; Craniata; Vertebrata; Euteleostomi; Coelacanthiformes; Coelacanthidae; Latimeria	PF02244.11^Propep_M14^Carboxypeptidase activation peptide^41-117^E:7.2e-15	sigP:1^29^0.499^YES	ExpAA=19.89^PredHel=1^Topology=o15-37i	COG2866^carboxy-peptidase	GO:0005576^cellular_component^extracellular region`GO:0030141^cellular_component^secretory granule`GO:0030133^cellular_component^transport vesicle`GO:0004181^molecular_function^metallocarboxypeptidase activity`GO:0008270^molecular_function^zinc ion binding`GO:0002003^biological_process^angiotensin maturation`GO:0044267^biological_process^cellular protein metabolic process`GO:0006508^biological_pr…	GO:0004180^molecular_function^carboxypeptidase activity`GO:0006508^biological_process^proteolysis
TR1939|c0_g2	TR1939|c0_g2_i1	BAZ1A_MOUSE^BAZ1A_MOUSE^Q:370-2,H:1399-1517^69.11%ID^E:1e-47^RecName: Full=Bromodomain adjacent to zinc finger domain protein 1A;^Eukaryota; Metazoa; Chordata; Craniata; Vertebrata; Euteleostomi; Mammalia; Eutheria; Euarchontoglires; Glires; Rodentia; Sciurognathi; Muroidea; Muridae; Murinae; Mus; Mus	V9K7W4_CALMI^V9K7W4_CALMI^Q:367-2,H:1500-1621^90.98%ID^E:5e-65^SubName: Full=Bromodomain adjacent to zinc finger domain protein 1A {ECO:0000313|EMBL:AFO93941.1};^Eukaryota; Metazoa; Chordata; Craniata; Vertebrata; Chondrichthyes; Holocephali; Chimaeriformes; Callorhinchidae; Callorhinchus	.	.	.	.	.	.	.	COG5076^bromodomain	GO:0008623^cellular_component^CHRAC`GO:0000228^cellular_component^nuclear chromosome`GO:0008270^molecular_function^zinc ion binding`GO:0006338^biological_process^chromatin remodeling`GO:0006261^biological_process^DNA-dependent DNA replication`GO:0006355^biological_process^regulation of transcription, DNA-templated`GO:0006351^biological_process^transcription, DNA-templated	.
TR1950|c0_g1	TR1950|c0_g1_i1	CCD30_MOUSE^CCD30_MOUSE^Q:833-1018,H:179-240^48.39%ID^E:8e-09^RecName: Full=Coiled-coil domain-containing protein 30;^Eukaryota; Metazoa; Chordata; Craniata; Vertebrata; Euteleostomi; Mammalia; Eutheria; Euarchontoglires; Glires; Rodentia; Sciurognathi; Muroidea; Muridae; Murinae; Mus; Mus	V9KNN4_CALMI^V9KNN4_CALMI^Q:563-1066,H:1-163^55.95%ID^E:4e-43^SubName: Full=Coiled-coil domain-containing protein 30-like protein {ECO:0000313|EMBL:AFO99894.1};^Eukaryota; Metazoa; Chordata; Craniata; Vertebrata; Chondrichthyes; Holocephali; Chimaeriformes; Callorhinchidae; Callorhinchus	TR1950|c0_g1_i1|m.800	2-1072[+]	CCD30_MOUSE^CCD30_MOUSE^Q:278-339,H:179-240^48.39%ID^E:7e-09^RecName: Full=Coiled-coil domain-containing protein 30;^Eukaryota; Metazoa; Chordata; Craniata; Vertebrata; Euteleostomi; Mammalia; Eutheria; Euarchontoglires; Glires; Rodentia; Sciurognathi; Muroidea; Muridae; Murinae; Mus; Mus	V9KNN4_CALMI^V9KNN4_CALMI^Q:188-355,H:1-163^55.95%ID^E:3e-43^SubName: Full=Coiled-coil domain-containing protein 30-like protein {ECO:0000313|EMBL:AFO99894.1};^Eukaryota; Metazoa; Chordata; Craniata; Vertebrata; Chondrichthyes; Holocephali; Chimaeriformes; Callorhinchidae; Callorhinchus	.	.	.	NOG126260^Asparaginase	GO:0070062^cellular_component^extracellular vesicular exosome	.
TR1954|c0_g1	TR1954|c0_g1_i1	.	.	TR1954|c0_g1_i1|m.802	227-421[+]	.	.	.	.	ExpAA=20.00^PredHel=1^Topology=o15-37i	.	.	.
TR1995|c0_g1	TR1995|c0_g1_i1	.	.	TR1995|c0_g1_i1|m.811	2-313[+]	.	V9KQC2_CALMI^V9KQC2_CALMI^Q:2-88,H:76-165^61.11%ID^E:2e-17^SubName: Full=SAFB-like transcription modulator-like protein {ECO:0000313|EMBL:AFP00543.1};^Eukaryota; Metazoa; Chordata; Craniata; Vertebrata; Chondrichthyes; Holocephali; Chimaeriformes; Callorhinchidae; Callorhinchus	.	.	.	.	.	.
TR1996|c0_g1	TR1996|c0_g1_i1	GLNA_SQUAC^GLNA_SQUAC^Q:492-4,H:39-201^99.39%ID^E:3e-117^RecName: Full=Glutamine synthetase, mitochondrial;^Eukaryota; Metazoa; Chordata; Craniata; Vertebrata; Chondrichthyes; Elasmobranchii; Squalimorphii; Squaliformes; Squalidae; Squalus	V9KKJ7_CALMI^V9KKJ7_CALMI^Q:489-4,H:41-202^85.19%ID^E:3e-101^RecName: Full=Glutamine synthetase {ECO:0000256|RuleBase:RU004356};^Eukaryota; Metazoa; Chordata; Craniata; Vertebrata; Chondrichthyes; Holocephali; Chimaeriformes; Callorhinchidae; Callorhinchus	.	.	.	.	.	.	.	.	GO:0005739^cellular_component^mitochondrion`GO:0005524^molecular_function^ATP binding`GO:0004356^molecular_function^glutamate-ammonia ligase activity`GO:0006542^biological_process^glutamine biosynthetic process	.
TR1996|c0_g2	TR1996|c0_g2_i1	GLNA_SQUAC^GLNA_SQUAC^Q:506-3,H:39-206^99.4%ID^E:4e-121^RecName: Full=Glutamine synthetase, mitochondrial;^Eukaryota; Metazoa; Chordata; Craniata; Vertebrata; Chondrichthyes; Elasmobranchii; Squalimorphii; Squaliformes; Squalidae; Squalus	H9GDW2_ANOCA^H9GDW2_ANOCA^Q:506-3,H:10-177^85.71%ID^E:4e-105^RecName: Full=Glutamine synthetase {ECO:0000256|RuleBase:RU004356};^Eukaryota; Metazoa; Chordata; Craniata; Vertebrata; Euteleostomi; Lepidosauria; Squamata; Bifurcata; Unidentata; Episquamata; Toxicofera; Iguania; Iguanidae; Polychrotinae; Anolis	.	.	.	.	.	.	.	.	GO:0005739^cellular_component^mitochondrion`GO:0005524^molecular_function^ATP binding`GO:0004356^molecular_function^glutamate-ammonia ligase activity`GO:0006542^biological_process^glutamine biosynthetic process	.
TR2013|c0_g1	TR2013|c0_g1_i1	RIMB1_MOUSE^RIMB1_MOUSE^Q:159-557,H:89-227^59.71%ID^E:8e-39^RecName: Full=Peripheral-type benzodiazepine receptor-associated protein 1;^Eukaryota; Metazoa; Chordata; Craniata; Vertebrata; Euteleostomi; Mammalia; Eutheria; Euarchontoglires; Glires; Rodentia; Sciurognathi; Muroidea; Muridae; Murinae; Mus; Mus	W5M523_LEPOC^W5M523_LEPOC^Q:189-557,H:46-168^74.8%ID^E:1e-51^SubName: Full=Uncharacterized protein {ECO:0000313|Ensembl:ENSLOCP00000003481};^Eukaryota; Metazoa; Chordata; Craniata; Vertebrata; Euteleostomi; Actinopterygii; Neopterygii; Holostei; Semionotiformes; Lepisosteidae; Lepisosteus	TR2013|c0_g1_i1|m.820	141-557[+]	RIMB1_MOUSE^RIMB1_MOUSE^Q:7-139,H:89-227^59.71%ID^E:1e-39^RecName: Full=Peripheral-type benzodiazepine receptor-associated protein 1;^Eukaryota; Metazoa; Chordata; Craniata; Vertebrata; Euteleostomi; Mammalia; Eutheria; Euarchontoglires; Glires; Rodentia; Sciurognathi; Muroidea; Muridae; Murinae; Mus; Mus	W5M523_LEPOC^W5M523_LEPOC^Q:17-139,H:46-168^74.8%ID^E:2e-52^SubName: Full=Uncharacterized protein {ECO:0000313|Ensembl:ENSLOCP00000003481};^Eukaryota; Metazoa; Chordata; Craniata; Vertebrata; Euteleostomi; Actinopterygii; Neopterygii; Holostei; Semionotiformes; Lepisosteidae; Lepisosteus	.	.	.	.	GO:0005739^cellular_component^mitochondrion	.
TR2018|c0_g1	TR2018|c0_g1_i1	T132E_HUMAN^T132E_HUMAN^Q:312-566,H:39-123^54.12%ID^E:5e-21^RecName: Full=Transmembrane protein 132E;^Eukaryota; Metazoa; Chordata; Craniata; Vertebrata; Euteleostomi; Mammalia; Eutheria; Euarchontoglires; Primates; Haplorrhini; Catarrhini; Hominidae; Homo	H3BID5_LATCH^H3BID5_LATCH^Q:294-566,H:1-91^58.24%ID^E:6e-25^SubName: Full=Uncharacterized protein {ECO:0000313|Ensembl:ENSLACP00000021656};^Eukaryota; Metazoa; Chordata; Craniata; Vertebrata; Euteleostomi; Coelacanthiformes; Coelacanthidae; Latimeria	TR2018|c0_g1_i1|m.828	201-569[+]	T132E_HUMAN^T132E_HUMAN^Q:38-122,H:39-123^54.12%ID^E:4e-22^RecName: Full=Transmembrane protein 132E;^Eukaryota; Metazoa; Chordata; Craniata; Vertebrata; Euteleostomi; Mammalia; Eutheria; Euarchontoglires; Primates; Haplorrhini; Catarrhini; Hominidae; Homo	H3BID5_LATCH^H3BID5_LATCH^Q:32-122,H:1-91^58.24%ID^E:4e-26^SubName: Full=Uncharacterized protein {ECO:0000313|Ensembl:ENSLACP00000021656};^Eukaryota; Metazoa; Chordata; Craniata; Vertebrata; Euteleostomi; Coelacanthiformes; Coelacanthidae; Latimeria	.	sigP:1^22^0.593^YES	.	NOG148422^	GO:0016021^cellular_component^integral component of membrane	.
TR2018|c0_g2	TR2018|c0_g2_i1	T132E_HUMAN^T132E_HUMAN^Q:312-722,H:39-175^60.58%ID^E:2e-50^RecName: Full=Transmembrane protein 132E;^Eukaryota; Metazoa; Chordata; Craniata; Vertebrata; Euteleostomi; Mammalia; Eutheria; Euarchontoglires; Primates; Haplorrhini; Catarrhini; Hominidae; Homo	H3BID5_LATCH^H3BID5_LATCH^Q:294-785,H:1-164^68.9%ID^E:2e-72^SubName: Full=Uncharacterized protein {ECO:0000313|Ensembl:ENSLACP00000021656};^Eukaryota; Metazoa; Chordata; Craniata; Vertebrata; Euteleostomi; Coelacanthiformes; Coelacanthidae; Latimeria	TR2018|c0_g2_i1|m.829	201-791[+]	T132E_HUMAN^T132E_HUMAN^Q:38-174,H:39-175^60.58%ID^E:1e-51^RecName: Full=Transmembrane protein 132E;^Eukaryota; Metazoa; Chordata; Craniata; Vertebrata; Euteleostomi; Mammalia; Eutheria; Euarchontoglires; Primates; Haplorrhini; Catarrhini; Hominidae; Homo	H3BID5_LATCH^H3BID5_LATCH^Q:32-195,H:1-164^68.9%ID^E:1e-73^SubName: Full=Uncharacterized protein {ECO:0000313|Ensembl:ENSLACP00000021656};^Eukaryota; Metazoa; Chordata; Craniata; Vertebrata; Euteleostomi; Coelacanthiformes; Coelacanthidae; Latimeria	.	sigP:1^22^0.593^YES	.	NOG148422^	GO:0016021^cellular_component^integral component of membrane	.
TR2066|c0_g2	TR2066|c0_g2_i1	EPHB2_COTJA^EPHB2_COTJA^Q:3-332,H:335-444^85.45%ID^E:6e-62^RecName: Full=Ephrin type-B receptor 2;^Eukaryota; Metazoa; Chordata; Craniata; Vertebrata; Euteleostomi; Testudines + Archosauria group; Archosauria; Dinosauria; Saurischia; Theropoda; Coelurosauria; Aves; Neognathae; Galloanserae; Galliformes; Phasianidae; Perdicinae; Coturnix	F6Q4H2_MOUSE^F6Q4H2_MOUSE^Q:3-332,H:2-111^84.55%ID^E:5e-65^SubName: Full=Ephrin type-B receptor 2 {ECO:0000313|Ensembl:ENSMUSP00000116350};^Eukaryota; Metazoa; Chordata; Craniata; Vertebrata; Euteleostomi; Mammalia; Eutheria; Euarchontoglires; Glires; Rodentia; Sciurognathi; Muroidea; Muridae; Murinae; Mus; Mus	TR2066|c0_g2_i1|m.842	3-332[+]	EPHB2_COTJA^EPHB2_COTJA^Q:1-110,H:335-444^85.45%ID^E:6e-62^RecName: Full=Ephrin type-B receptor 2;^Eukaryota; Metazoa; Chordata; Craniata; Vertebrata; Euteleostomi; Testudines + Archosauria group; Archosauria; Dinosauria; Saurischia; Theropoda; Coelurosauria; Aves; Neognathae; Galloanserae; Galliformes; Phasianidae; Perdicinae; Coturnix	F6Q4H2_MOUSE^F6Q4H2_MOUSE^Q:1-110,H:2-111^84.55%ID^E:5e-65^SubName: Full=Ephrin type-B receptor 2 {ECO:0000313|Ensembl:ENSMUSP00000116350};^Eukaryota; Metazoa; Chordata; Craniata; Vertebrata; Euteleostomi; Mammalia; Eutheria; Euarchontoglires; Glires; Rodentia; Sciurognathi; Muroidea; Muridae; Murinae; Mus; Mus	PF00041.16^fn3^Fibronectin type III domain^2-88^E:9.7e-18	.	.	.	GO:0030424^cellular_component^axon`GO:0030425^cellular_component^dendrite`GO:0005887^cellular_component^integral component of plasma membrane`GO:0005524^molecular_function^ATP binding`GO:0005005^molecular_function^transmembrane-ephrin receptor activity`GO:0001525^biological_process^angiogenesis`GO:0007411^biological_process^axon guidance`GO:0007413^biological_process^axonal fasciculation`GO:00609…	GO:0005515^molecular_function^protein binding
TR2079|c0_g2	TR2079|c0_g2_i1	PATL1_MOUSE^PATL1_MOUSE^Q:2-283,H:588-685^63.27%ID^E:1e-31^RecName: Full=Protein PAT1 homolog 1;^Eukaryota; Metazoa; Chordata; Craniata; Vertebrata; Euteleostomi; Mammalia; Eutheria; Euarchontoglires; Glires; Rodentia; Sciurognathi; Muroidea; Muridae; Murinae; Mus; Mus	H3A6F1_LATCH^H3A6F1_LATCH^Q:2-316,H:545-649^65.71%ID^E:2e-37^SubName: Full=Uncharacterized protein {ECO:0000313|Ensembl:ENSLACP00000005222};^Eukaryota; Metazoa; Chordata; Craniata; Vertebrata; Euteleostomi; Coelacanthiformes; Coelacanthidae; Latimeria	TR2079|c0_g2_i1|m.846	2-271[+]	PATL1_MOUSE^PATL1_MOUSE^Q:1-89,H:588-680^62.37%ID^E:3e-29^RecName: Full=Protein PAT1 homolog 1;^Eukaryota; Metazoa; Chordata; Craniata; Vertebrata; Euteleostomi; Mammalia; Eutheria; Euarchontoglires; Glires; Rodentia; Sciurognathi; Muroidea; Muridae; Murinae; Mus; Mus	H3A6F1_LATCH^H3A6F1_LATCH^Q:1-89,H:545-633^64.04%ID^E:4e-29^SubName: Full=Uncharacterized protein {ECO:0000313|Ensembl:ENSLACP00000005222};^Eukaryota; Metazoa; Chordata; Craniata; Vertebrata; Euteleostomi; Coelacanthiformes; Coelacanthidae; Latimeria	.	sigP:1^30^0.479^YES	.	NOG126064^Dynamin GTPase effector domain	GO:0030014^cellular_component^CCR4-NOT complex`GO:0005737^cellular_component^cytoplasm`GO:0000932^cellular_component^cytoplasmic mRNA processing body`GO:0016607^cellular_component^nuclear speck`GO:0016605^cellular_component^PML body`GO:0002151^molecular_function^G-quadruplex RNA binding`GO:0044822^molecular_function^poly(A) RNA binding`GO:0034046^molecular_function^poly(G) binding`GO:0008266^mole…	.
TR2087|c0_g2	TR2087|c0_g2_i1	TIGD3_HUMAN^TIGD3_HUMAN^Q:96-341,H:1-84^39.29%ID^E:9e-09^RecName: Full=Tigger transposable element-derived protein 3;^Eukaryota; Metazoa; Chordata; Craniata; Vertebrata; Euteleostomi; Mammalia; Eutheria; Euarchontoglires; Primates; Haplorrhini; Catarrhini; Hominidae; Homo	H3AIK9_LATCH^H3AIK9_LATCH^Q:102-350,H:3-85^63.86%ID^E:1e-24^SubName: Full=Uncharacterized protein {ECO:0000313|Ensembl:ENSLACP00000009480};^Eukaryota; Metazoa; Chordata; Craniata; Vertebrata; Euteleostomi; Coelacanthiformes; Coelacanthidae; Latimeria	.	.	.	.	.	.	.	.	GO:0005634^cellular_component^nucleus`GO:0003677^molecular_function^DNA binding	.
TR2088|c0_g1	TR2088|c0_g1_i1	TM9S4_RAT^TM9S4_RAT^Q:309-7,H:4-106^75.73%ID^E:1e-43^RecName: Full=Transmembrane 9 superfamily member 4;^Eukaryota; Metazoa; Chordata; Craniata; Vertebrata; Euteleostomi; Mammalia; Eutheria; Euarchontoglires; Glires; Rodentia; Sciurognathi; Muroidea; Muridae; Murinae; Rattus	V9KG73_CALMI^V9KG73_CALMI^Q:321-4,H:2-107^86.79%ID^E:4e-52^SubName: Full=Transmembrane 9 superfamily member 4 {ECO:0000313|EMBL:AFO96811.1};^Eukaryota; Metazoa; Chordata; Craniata; Vertebrata; Chondrichthyes; Holocephali; Chimaeriformes; Callorhinchidae; Callorhinchus	.	.	.	.	.	.	.	.	GO:0016021^cellular_component^integral component of membrane	.
TR2117|c0_g2	TR2117|c0_g2_i1	.	.	TR2117|c0_g2_i1|m.860	2-367[+]	.	.	.	.	ExpAA=18.06^PredHel=1^Topology=o13-35i	.	.	.
TR2121|c0_g2	TR2121|c0_g2_i1	F117B_HUMAN^F117B_HUMAN^Q:61-504,H:172-322^76.82%ID^E:4e-51^RecName: Full=Protein FAM117B;^Eukaryota; Metazoa; Chordata; Craniata; Vertebrata; Euteleostomi; Mammalia; Eutheria; Euarchontoglires; Primates; Haplorrhini; Catarrhini; Hominidae; Homo	H3B8F4_LATCH^H3B8F4_LATCH^Q:64-504,H:214-361^81.76%ID^E:4e-61^SubName: Full=Uncharacterized protein {ECO:0000313|Ensembl:ENSLACP00000018175};^Eukaryota; Metazoa; Chordata; Craniata; Vertebrata; Euteleostomi; Coelacanthiformes; Coelacanthidae; Latimeria	TR2121|c0_g2_i1|m.866	1-513[+]	F117B_HUMAN^F117B_HUMAN^Q:21-168,H:172-322^76.82%ID^E:4e-65^RecName: Full=Protein FAM117B;^Eukaryota; Metazoa; Chordata; Craniata; Vertebrata; Euteleostomi; Mammalia; Eutheria; Euarchontoglires; Primates; Haplorrhini; Catarrhini; Hominidae; Homo	H3B8F4_LATCH^H3B8F4_LATCH^Q:20-168,H:212-361^80.67%ID^E:8e-75^SubName: Full=Uncharacterized protein {ECO:0000313|Ensembl:ENSLACP00000018175};^Eukaryota; Metazoa; Chordata; Craniata; Vertebrata; Euteleostomi; Coelacanthiformes; Coelacanthidae; Latimeria	PF15388.1^FAM117^Protein Family FAM117^61-167^E:4.1e-44	.	.	.	.	.
TR2129|c0_g1	TR2129|c0_g1_i1	SDHF1_BOVIN^SDHF1_BOVIN^Q:53-319,H:1-93^44.09%ID^E:5e-13^RecName: Full=Succinate dehydrogenase assembly factor 1, mitochondrial {ECO:0000250|UniProtKB:A6NFY7};^Eukaryota; Metazoa; Chordata; Craniata; Vertebrata; Euteleostomi; Mammalia; Eutheria; Laurasiatheria; Cetartiodactyla; Ruminantia; Pecora; Bovidae; Bovinae; Bos	B5XH06_SALSA^B5XH06_SALSA^Q:44-277,H:29-106^76.92%ID^E:9e-25^SubName: Full=LYR motif-containing protein ENSP00000368165 {ECO:0000313|EMBL:ACI70126.1};^Eukaryota; Metazoa; Chordata; Craniata; Vertebrata; Euteleostomi; Actinopterygii; Neopterygii; Teleostei; Protacanthopterygii; Salmoniformes; Salmonidae; Salmoninae; Salmo	TR2129|c0_g1_i1|m.872	53-334[+]	SDHF1_BOVIN^SDHF1_BOVIN^Q:1-89,H:1-93^44.09%ID^E:5e-22^RecName: Full=Succinate dehydrogenase assembly factor 1, mitochondrial {ECO:0000250|UniProtKB:A6NFY7};^Eukaryota; Metazoa; Chordata; Craniata; Vertebrata; Euteleostomi; Mammalia; Eutheria; Laurasiatheria; Cetartiodactyla; Ruminantia; Pecora; Bovidae; Bovinae; Bos	B5XH06_SALSA^B5XH06_SALSA^Q:1-75,H:32-106^77.33%ID^E:6e-34^SubName: Full=LYR motif-containing protein ENSP00000368165 {ECO:0000313|EMBL:ACI70126.1};^Eukaryota; Metazoa; Chordata; Craniata; Vertebrata; Euteleostomi; Actinopterygii; Neopterygii; Teleostei; Protacanthopterygii; Salmoniformes; Salmonidae; Salmoninae; Salmo	PF05347.10^Complex1_LYR^Complex 1 protein (LYR family)^9-63^E:6.6e-11`PF13232.1^Complex1_LYR_1^Complex1_LYR-like^9-65^E:4.4e-09	.	.	.	GO:0005759^cellular_component^mitochondrial matrix`GO:0005739^cellular_component^mitochondrion`GO:0034553^biological_process^mitochondrial respiratory chain complex II assembly	.
TR2146|c0_g1	TR2146|c0_g1_i1	SCNM1_XENLA^SCNM1_XENLA^Q:3-347,H:44-155^52.17%ID^E:8e-30^RecName: Full=Sodium channel modifier 1;^Eukaryota; Metazoa; Chordata; Craniata; Vertebrata; Euteleostomi; Amphibia; Batrachia; Anura; Pipoidea; Pipidae; Xenopodinae; Xenopus; Xenopus	H3AVH3_LATCH^H3AVH3_LATCH^Q:3-293,H:44-137^65.98%ID^E:4e-36^SubName: Full=Uncharacterized protein {ECO:0000313|Ensembl:ENSLACP00000013644};^Eukaryota; Metazoa; Chordata; Craniata; Vertebrata; Euteleostomi; Coelacanthiformes; Coelacanthidae; Latimeria	TR2146|c0_g1_i1|m.875	3-500[+]	SCNM1_XENLA^SCNM1_XENLA^Q:1-115,H:44-155^52.17%ID^E:7e-30^RecName: Full=Sodium channel modifier 1;^Eukaryota; Metazoa; Chordata; Craniata; Vertebrata; Euteleostomi; Amphibia; Batrachia; Anura; Pipoidea; Pipidae; Xenopodinae; Xenopus; Xenopus	H3AVH3_LATCH^H3AVH3_LATCH^Q:1-97,H:44-137^65.98%ID^E:4e-36^SubName: Full=Uncharacterized protein {ECO:0000313|Ensembl:ENSLACP00000013644};^Eukaryota; Metazoa; Chordata; Craniata; Vertebrata; Euteleostomi; Coelacanthiformes; Coelacanthidae; Latimeria	.	.	.	.	GO:0016607^cellular_component^nuclear speck`GO:0046872^molecular_function^metal ion binding`GO:0006397^biological_process^mRNA processing`GO:0008380^biological_process^RNA splicing	.
TR2146|c0_g2	TR2146|c0_g2_i1	SCNM1_DANRE^SCNM1_DANRE^Q:3-176,H:77-130^51.72%ID^E:5e-09^RecName: Full=Sodium channel modifier 1;^Eukaryota; Metazoa; Chordata; Craniata; Vertebrata; Euteleostomi; Actinopterygii; Neopterygii; Teleostei; Ostariophysi; Cypriniformes; Cyprinidae; Danio	H3AVH3_LATCH^H3AVH3_LATCH^Q:3-194,H:77-137^56.25%ID^E:2e-12^SubName: Full=Uncharacterized protein {ECO:0000313|Ensembl:ENSLACP00000013644};^Eukaryota; Metazoa; Chordata; Craniata; Vertebrata; Euteleostomi; Coelacanthiformes; Coelacanthidae; Latimeria	TR2146|c0_g2_i1|m.878	3-401[+]	SCNM1_DANRE^SCNM1_DANRE^Q:1-58,H:77-130^51.72%ID^E:4e-09^RecName: Full=Sodium channel modifier 1;^Eukaryota; Metazoa; Chordata; Craniata; Vertebrata; Euteleostomi; Actinopterygii; Neopterygii; Teleostei; Ostariophysi; Cypriniformes; Cyprinidae; Danio	H3AVH3_LATCH^H3AVH3_LATCH^Q:1-64,H:77-137^56.25%ID^E:2e-12^SubName: Full=Uncharacterized protein {ECO:0000313|Ensembl:ENSLACP00000013644};^Eukaryota; Metazoa; Chordata; Craniata; Vertebrata; Euteleostomi; Coelacanthiformes; Coelacanthidae; Latimeria	.	.	.	.	GO:0016607^cellular_component^nuclear speck`GO:0046872^molecular_function^metal ion binding`GO:0006397^biological_process^mRNA processing`GO:0008380^biological_process^RNA splicing	.
TR2179|c0_g1	TR2179|c0_g1_i1	NRG2_HUMAN^NRG2_HUMAN^Q:2-334,H:306-417^74.34%ID^E:1e-47^RecName: Full=Pro-neuregulin-2, membrane-bound isoform;^Eukaryota; Metazoa; Chordata; Craniata; Vertebrata; Euteleostomi; Mammalia; Eutheria; Euarchontoglires; Primates; Haplorrhini; Catarrhini; Hominidae; Homo	V9L6K8_CALMI^V9L6K8_CALMI^Q:2-334,H:97-221^76.8%ID^E:1e-57^SubName: Full=Neuregulin 2a {ECO:0000313|EMBL:AFP06902.1};^Eukaryota; Metazoa; Chordata; Craniata; Vertebrata; Chondrichthyes; Holocephali; Chimaeriformes; Callorhinchidae; Callorhinchus	TR2179|c0_g1_i1|m.894	2-334[+]	NRG2_HUMAN^NRG2_HUMAN^Q:1-111,H:306-417^74.34%ID^E:9e-48^RecName: Full=Pro-neuregulin-2, membrane-bound isoform;^Eukaryota; Metazoa; Chordata; Craniata; Vertebrata; Euteleostomi; Mammalia; Eutheria; Euarchontoglires; Primates; Haplorrhini; Catarrhini; Hominidae; Homo	V9L6K8_CALMI^V9L6K8_CALMI^Q:1-111,H:97-221^76.8%ID^E:1e-57^SubName: Full=Neuregulin 2a {ECO:0000313|EMBL:AFP06902.1};^Eukaryota; Metazoa; Chordata; Craniata; Vertebrata; Chondrichthyes; Holocephali; Chimaeriformes; Callorhinchidae; Callorhinchus	PF00053.19^Laminin_EGF^Laminin EGF-like (Domains III and V)^41-78^E:0.041`PF12661.2^hEGF^Human growth factor-like EGF^65-77^E:0.012`PF02158.10^Neuregulin^Neuregulin family^92-111^E:7.9e-06	.	.	NOG47801^Endonuclease/Exonuclease/phosphatase family	GO:0005576^cellular_component^extracellular region`GO:0016021^cellular_component^integral component of membrane`GO:0005886^cellular_component^plasma membrane`GO:0005102^molecular_function^receptor binding`GO:0009790^biological_process^embryo development`GO:0007173^biological_process^epidermal growth factor receptor signaling pathway`GO:0038095^biological_process^Fc-epsilon receptor signaling path…	GO:0005102^molecular_function^receptor binding`GO:0009790^biological_process^embryo development
TR2193|c0_g1	TR2193|c0_g1_i1	MALD2_HUMAN^MALD2_HUMAN^Q:1-699,H:269-502^67.52%ID^E:3e-114^RecName: Full=MARVEL domain-containing protein 2;^Eukaryota; Metazoa; Chordata; Craniata; Vertebrata; Euteleostomi; Mammalia; Eutheria; Euarchontoglires; Primates; Haplorrhini; Catarrhini; Hominidae; Homo	V9KCC5_CALMI^V9KCC5_CALMI^Q:1-699,H:290-523^78.21%ID^E:2e-133^SubName: Full=MARVEL domain-containing protein 2 {ECO:0000313|EMBL:AFO95388.1};^Eukaryota; Metazoa; Chordata; Craniata; Vertebrata; Chondrichthyes; Holocephali; Chimaeriformes; Callorhinchidae; Callorhinchus	TR2193|c0_g1_i1|m.896	1-699[+]	MALD2_HUMAN^MALD2_HUMAN^Q:1-233,H:269-502^67.52%ID^E:3e-114^RecName: Full=MARVEL domain-containing protein 2;^Eukaryota; Metazoa; Chordata; Craniata; Vertebrata; Euteleostomi; Mammalia; Eutheria; Euarchontoglires; Primates; Haplorrhini; Catarrhini; Hominidae; Homo	V9KCC5_CALMI^V9KCC5_CALMI^Q:1-233,H:290-523^78.21%ID^E:2e-133^SubName: Full=MARVEL domain-containing protein 2 {ECO:0000313|EMBL:AFO95388.1};^Eukaryota; Metazoa; Chordata; Craniata; Vertebrata; Chondrichthyes; Holocephali; Chimaeriformes; Callorhinchidae; Callorhinchus	PF01284.18^MARVEL^Membrane-associating domain^5-90^E:4.5e-08`PF07303.8^Occludin_ELL^Occludin homology domain^177-228^E:2e-13	.	ExpAA=46.27^PredHel=2^Topology=i20-42o73-95i	.	GO:0016324^cellular_component^apical plasma membrane`GO:0016323^cellular_component^basolateral plasma membrane`GO:0005737^cellular_component^cytoplasm`GO:0031410^cellular_component^cytoplasmic vesicle`GO:0016021^cellular_component^integral component of membrane`GO:0033010^cellular_component^paranodal junction`GO:0043220^cellular_component^Schmidt-Lanterman incisure`GO:0005923^cellular_component^t…	GO:0016020^cellular_component^membrane
TR2215|c0_g1	TR2215|c0_g1_i1	RGCC_RAT^RGCC_RAT^Q:39-323,H:31-137^47.66%ID^E:1e-12^RecName: Full=Regulator of cell cycle RGCC;^Eukaryota; Metazoa; Chordata; Craniata; Vertebrata; Euteleostomi; Mammalia; Eutheria; Euarchontoglires; Glires; Rodentia; Sciurognathi; Muroidea; Muridae; Murinae; Rattus	V9LGH5_CALMI^V9LGH5_CALMI^Q:21-326,H:13-108^59.22%ID^E:3e-23^SubName: Full=Chloride channel 5 {ECO:0000313|EMBL:AFP12291.1};^Eukaryota; Metazoa; Chordata; Craniata; Vertebrata; Chondrichthyes; Holocephali; Chimaeriformes; Callorhinchidae; Callorhinchus	TR2215|c0_g1_i1|m.901	3-329[+]	RGCC_RAT^RGCC_RAT^Q:13-107,H:31-137^47.66%ID^E:2e-17^RecName: Full=Regulator of cell cycle RGCC;^Eukaryota; Metazoa; Chordata; Craniata; Vertebrata; Euteleostomi; Mammalia; Eutheria; Euarchontoglires; Glires; Rodentia; Sciurognathi; Muroidea; Muridae; Murinae; Rattus	V9LGH5_CALMI^V9LGH5_CALMI^Q:7-108,H:13-108^59.22%ID^E:8e-32^SubName: Full=Chloride channel 5 {ECO:0000313|EMBL:AFP12291.1};^Eukaryota; Metazoa; Chordata; Craniata; Vertebrata; Chondrichthyes; Holocephali; Chimaeriformes; Callorhinchidae; Callorhinchus	PF15151.1^RGCC^Response gene to complement 32 protein family^7-107^E:2.8e-35	.	.	.	GO:0005813^cellular_component^centrosome`GO:0005737^cellular_component^cytoplasm`GO:0005634^cellular_component^nucleus`GO:0030295^molecular_function^protein kinase activator activity`GO:0019901^molecular_function^protein kinase binding`GO:0071456^biological_process^cellular response to hypoxia`GO:0006956^biological_process^complement activation`GO:0072537^biological_process^fibroblast activation`…	GO:0051726^biological_process^regulation of cell cycle
TR2237|c0_g1	TR2237|c0_g1_i1	CLCA_BOVIN^CLCA_BOVIN^Q:184-540,H:16-137^56.35%ID^E:6e-28^RecName: Full=Clathrin light chain A;^Eukaryota; Metazoa; Chordata; Craniata; Vertebrata; Euteleostomi; Mammalia; Eutheria; Laurasiatheria; Cetartiodactyla; Ruminantia; Pecora; Bovidae; Bovinae; Bos	V9L3P6_CALMI^V9L3P6_CALMI^Q:184-540,H:5-118^65.55%ID^E:5e-33^SubName: Full=Clathrin light chain A-like protein {ECO:0000313|EMBL:AFP06470.1};^Eukaryota; Metazoa; Chordata; Craniata; Vertebrata; Chondrichthyes; Holocephali; Chimaeriformes; Callorhinchidae; Callorhinchus	TR2237|c0_g1_i1|m.909	178-543[+]	CLCA_BOVIN^CLCA_BOVIN^Q:3-121,H:16-137^56.35%ID^E:7e-29^RecName: Full=Clathrin light chain A;^Eukaryota; Metazoa; Chordata; Craniata; Vertebrata; Euteleostomi; Mammalia; Eutheria; Laurasiatheria; Cetartiodactyla; Ruminantia; Pecora; Bovidae; Bovinae; Bos	V9L3P6_CALMI^V9L3P6_CALMI^Q:3-121,H:5-118^65.55%ID^E:6e-34^SubName: Full=Clathrin light chain A-like protein {ECO:0000313|EMBL:AFP06470.1};^Eukaryota; Metazoa; Chordata; Craniata; Vertebrata; Chondrichthyes; Holocephali; Chimaeriformes; Callorhinchidae; Callorhinchus	PF01086.12^Clathrin_lg_ch^Clathrin light chain^4-121^E:1.4e-18	.	.	.	GO:0030132^cellular_component^clathrin coat of coated pit`GO:0030130^cellular_component^clathrin coat of trans-Golgi network vesicle`GO:0071439^cellular_component^clathrin complex`GO:0005198^molecular_function^structural molecule activity`GO:0006886^biological_process^intracellular protein transport`GO:0016192^biological_process^vesicle-mediated transport	GO:0005198^molecular_function^structural molecule activity`GO:0006886^biological_process^intracellular protein transport`GO:0016192^biological_process^vesicle-mediated transport`GO:0030130^cellular_component^clathrin coat of trans-Golgi network vesicle`GO:0030132^cellular_component^clathrin coat of coated pit
TR2239|c0_g1	TR2239|c0_g1_i1	POP1_HUMAN^POP1_HUMAN^Q:3-749,H:10-252^56.08%ID^E:5e-63^RecName: Full=Ribonucleases P/MRP protein subunit POP1;^Eukaryota; Metazoa; Chordata; Craniata; Vertebrata; Euteleostomi; Mammalia; Eutheria; Euarchontoglires; Primates; Haplorrhini; Catarrhini; Hominidae; Homo	V9KP22_CALMI^V9KP22_CALMI^Q:3-749,H:12-262^67.06%ID^E:2e-77^SubName: Full=Ribonucleases P/MRP protein subunit POP1 {ECO:0000313|EMBL:AFO99772.1};^Eukaryota; Metazoa; Chordata; Craniata; Vertebrata; Chondrichthyes; Holocephali; Chimaeriformes; Callorhinchidae; Callorhinchus	TR2239|c0_g1_i1|m.911	52-303[+]	.	.	.	.	.	.	.	.
TR2239|c0_g1	TR2239|c0_g1_i1	POP1_HUMAN^POP1_HUMAN^Q:3-749,H:10-252^56.08%ID^E:5e-63^RecName: Full=Ribonucleases P/MRP protein subunit POP1;^Eukaryota; Metazoa; Chordata; Craniata; Vertebrata; Euteleostomi; Mammalia; Eutheria; Euarchontoglires; Primates; Haplorrhini; Catarrhini; Hominidae; Homo	V9KP22_CALMI^V9KP22_CALMI^Q:3-749,H:12-262^67.06%ID^E:2e-77^SubName: Full=Ribonucleases P/MRP protein subunit POP1 {ECO:0000313|EMBL:AFO99772.1};^Eukaryota; Metazoa; Chordata; Craniata; Vertebrata; Chondrichthyes; Holocephali; Chimaeriformes; Callorhinchidae; Callorhinchus	TR2239|c0_g1_i1|m.910	3-749[+]	POP1_HUMAN^POP1_HUMAN^Q:1-249,H:10-252^59.61%ID^E:2e-81^RecName: Full=Ribonucleases P/MRP protein subunit POP1;^Eukaryota; Metazoa; Chordata; Craniata; Vertebrata; Euteleostomi; Mammalia; Eutheria; Euarchontoglires; Primates; Haplorrhini; Catarrhini; Hominidae; Homo	V9KP22_CALMI^V9KP22_CALMI^Q:1-249,H:12-262^67.46%ID^E:3e-92^SubName: Full=Ribonucleases P/MRP protein subunit POP1 {ECO:0000313|EMBL:AFO99772.1};^Eukaryota; Metazoa; Chordata; Craniata; Vertebrata; Chondrichthyes; Holocephali; Chimaeriformes; Callorhinchidae; Callorhinchus	PF06978.6^POP1^Ribonucleases P/MRP protein subunit POP1^105-180^E:9.9e-16`PF06978.6^POP1^Ribonucleases P/MRP protein subunit POP1^178-249^E:1.7e-24	.	.	.	GO:0005615^cellular_component^extracellular space`GO:0005655^cellular_component^nucleolar ribonuclease P complex`GO:0000172^cellular_component^ribonuclease MRP complex`GO:0044822^molecular_function^poly(A) RNA binding`GO:0000171^molecular_function^ribonuclease MRP activity`GO:0004526^molecular_function^ribonuclease P activity`GO:0090501^biological_process^RNA phosphodiester bond hydrolysis`GO:009…	GO:0004526^molecular_function^ribonuclease P activity`GO:0001682^biological_process^tRNA 5'-leader removal
TR2255|c0_g1	TR2255|c0_g1_i1	MRM3_XENLA^MRM3_XENLA^Q:123-479,H:82-200^68.91%ID^E:4e-52^RecName: Full=rRNA methyltransferase 3, mitochondrial {ECO:0000250|UniProtKB:Q9HC36};^Eukaryota; Metazoa; Chordata; Craniata; Vertebrata; Euteleostomi; Amphibia; Batrachia; Anura; Pipoidea; Pipidae; Xenopodinae; Xenopus; Xenopus	V9KSY2_CALMI^V9KSY2_CALMI^Q:138-479,H:3-116^79.82%ID^E:5e-56^SubName: Full=RNA methyltransferase-like protein 1 {ECO:0000313|EMBL:AFP01970.1};^Eukaryota; Metazoa; Chordata; Craniata; Vertebrata; Chondrichthyes; Holocephali; Chimaeriformes; Callorhinchidae; Callorhinchus	TR2255|c0_g1_i1|m.915	3-479[+]	MRM3_XENLA^MRM3_XENLA^Q:41-159,H:82-200^68.91%ID^E:5e-52^RecName: Full=rRNA methyltransferase 3, mitochondrial {ECO:0000250|UniProtKB:Q9HC36};^Eukaryota; Metazoa; Chordata; Craniata; Vertebrata; Euteleostomi; Amphibia; Batrachia; Anura; Pipoidea; Pipidae; Xenopodinae; Xenopus; Xenopus	V9KSY2_CALMI^V9KSY2_CALMI^Q:46-159,H:3-116^79.82%ID^E:3e-56^SubName: Full=RNA methyltransferase-like protein 1 {ECO:0000313|EMBL:AFP01970.1};^Eukaryota; Metazoa; Chordata; Craniata; Vertebrata; Chondrichthyes; Holocephali; Chimaeriformes; Callorhinchidae; Callorhinchus	PF08032.7^SpoU_sub_bind^RNA 2'-O ribose methyltransferase substrate binding^78-148^E:2.3e-08	.	.	.	GO:0005739^cellular_component^mitochondrion`GO:0003723^molecular_function^RNA binding`GO:0008173^molecular_function^RNA methyltransferase activity`GO:0006364^biological_process^rRNA processing	GO:0008168^molecular_function^methyltransferase activity
TR2256|c0_g1	TR2256|c0_g1_i1	.	H2M4D5_ORYLA^H2M4D5_ORYLA^Q:5-124,H:387-426^60%ID^E:4e-06^SubName: Full=Uncharacterized protein {ECO:0000313|Ensembl:ENSORLP00000013300};^Eukaryota; Metazoa; Chordata; Craniata; Vertebrata; Euteleostomi; Actinopterygii; Neopterygii; Teleostei; Neoteleostei; Acanthomorphata; Ovalentaria; Atherinomorphae; Beloniformes; Adrianichthyidae; Oryziinae; Oryzias	.	.	.	.	.	.	.	.	.	.
TR2256|c0_g2	TR2256|c0_g2_i1	.	H2M4D5_ORYLA^H2M4D5_ORYLA^Q:5-124,H:387-426^60%ID^E:7e-06^SubName: Full=Uncharacterized protein {ECO:0000313|Ensembl:ENSORLP00000013300};^Eukaryota; Metazoa; Chordata; Craniata; Vertebrata; Euteleostomi; Actinopterygii; Neopterygii; Teleostei; Neoteleostei; Acanthomorphata; Ovalentaria; Atherinomorphae; Beloniformes; Adrianichthyidae; Oryziinae; Oryzias	.	.	.	.	.	.	.	.	.	.
TR2277|c0_g1	TR2277|c0_g1_i1	TSH1A_XENLA^TSH1A_XENLA^Q:128-247,H:1-39^72.5%ID^E:1e-08^RecName: Full=Teashirt homolog 1-A;^Eukaryota; Metazoa; Chordata; Craniata; Vertebrata; Euteleostomi; Amphibia; Batrachia; Anura; Pipoidea; Pipidae; Xenopodinae; Xenopus; Xenopus	G1KDX0_ANOCA^G1KDX0_ANOCA^Q:128-238,H:1-38^76.32%ID^E:4e-08^SubName: Full=Uncharacterized protein {ECO:0000313|Ensembl:ENSACAP00000005197};^Eukaryota; Metazoa; Chordata; Craniata; Vertebrata; Euteleostomi; Lepidosauria; Squamata; Bifurcata; Unidentata; Episquamata; Toxicofera; Iguania; Iguanidae; Polychrotinae; Anolis	TR2277|c0_g1_i1|m.928	128-313[+]	TSH1_HUMAN^TSH1_HUMAN^Q:1-62,H:1-62^68.25%ID^E:5e-15^RecName: Full=Teashirt homolog 1;^Eukaryota; Metazoa; Chordata; Craniata; Vertebrata; Euteleostomi; Mammalia; Eutheria; Euarchontoglires; Primates; Haplorrhini; Catarrhini; Hominidae; Homo	W5M8R8_LEPOC^W5M8R8_LEPOC^Q:1-62,H:1-62^69.84%ID^E:2e-15^SubName: Full=Uncharacterized protein {ECO:0000313|Ensembl:ENSLOCP00000004777};^Eukaryota; Metazoa; Chordata; Craniata; Vertebrata; Euteleostomi; Actinopterygii; Neopterygii; Holostei; Semionotiformes; Lepisosteidae; Lepisosteus	.	.	.	NOG44896^	GO:0005634^cellular_component^nucleus`GO:0003677^molecular_function^DNA binding`GO:0046872^molecular_function^metal ion binding`GO:0009952^biological_process^anterior/posterior pattern specification`GO:0042474^biological_process^middle ear morphogenesis`GO:0006355^biological_process^regulation of transcription, DNA-templated`GO:0060023^biological_process^soft palate development`GO:0006351^biologi…	.
TR2277|c0_g1	TR2277|c0_g1_i1	TSH1A_XENLA^TSH1A_XENLA^Q:128-247,H:1-39^72.5%ID^E:1e-08^RecName: Full=Teashirt homolog 1-A;^Eukaryota; Metazoa; Chordata; Craniata; Vertebrata; Euteleostomi; Amphibia; Batrachia; Anura; Pipoidea; Pipidae; Xenopodinae; Xenopus; Xenopus	G1KDX0_ANOCA^G1KDX0_ANOCA^Q:128-238,H:1-38^76.32%ID^E:4e-08^SubName: Full=Uncharacterized protein {ECO:0000313|Ensembl:ENSACAP00000005197};^Eukaryota; Metazoa; Chordata; Craniata; Vertebrata; Euteleostomi; Lepidosauria; Squamata; Bifurcata; Unidentata; Episquamata; Toxicofera; Iguania; Iguanidae; Polychrotinae; Anolis	TR2277|c0_g1_i1|m.927	3-191[+]	.	.	.	sigP:1^20^0.572^YES	.	.	.	.
TR2297|c0_g2	TR2297|c0_g2_i1	PLIN2_HUMAN^PLIN2_HUMAN^Q:400-5,H:286-418^66.92%ID^E:4e-56^RecName: Full=Perilipin-2;^Eukaryota; Metazoa; Chordata; Craniata; Vertebrata; Euteleostomi; Mammalia; Eutheria; Euarchontoglires; Primates; Haplorrhini; Catarrhini; Hominidae; Homo	K4GF64_CALMI^K4GF64_CALMI^Q:397-8,H:292-420^73.08%ID^E:2e-55^RecName: Full=Perilipin {ECO:0000256|PIRNR:PIRNR036881};^Eukaryota; Metazoa; Chordata; Craniata; Vertebrata; Chondrichthyes; Holocephali; Chimaeriformes; Callorhinchidae; Callorhinchus	.	.	.	.	.	.	.	NOG68493^of nitrate reduction	GO:0005829^cellular_component^cytosol`GO:0005783^cellular_component^endoplasmic reticulum`GO:0005576^cellular_component^extracellular region`GO:0005811^cellular_component^lipid particle`GO:0005634^cellular_component^nucleus`GO:0005886^cellular_component^plasma membrane`GO:0044255^biological_process^cellular lipid metabolic process`GO:0019915^biological_process^lipid storage`GO:0015909^biological_…	.
TR2311|c0_g2	TR2311|c0_g2_i1	.	V9L940_CALMI^V9L940_CALMI^Q:2-277,H:123-222^59%ID^E:9e-25^SubName: Full=Transmembrane gamma-carboxyglutamic acid protein 1-like protein {ECO:0000313|EMBL:AFP07986.1};^Eukaryota; Metazoa; Chordata; Craniata; Vertebrata; Chondrichthyes; Holocephali; Chimaeriformes; Callorhinchidae; Callorhinchus	TR2311|c0_g2_i1|m.940	2-289[+]	.	V9L940_CALMI^V9L940_CALMI^Q:1-92,H:123-222^59%ID^E:6e-27^SubName: Full=Transmembrane gamma-carboxyglutamic acid protein 1-like protein {ECO:0000313|EMBL:AFP07986.1};^Eukaryota; Metazoa; Chordata; Craniata; Vertebrata; Chondrichthyes; Holocephali; Chimaeriformes; Callorhinchidae; Callorhinchus	.	.	.	.	.	.
TR2318|c0_g1	TR2318|c0_g1_i1	TLN2_HUMAN^TLN2_HUMAN^Q:3-464,H:2179-2332^83.12%ID^E:5e-66^RecName: Full=Talin-2;^Eukaryota; Metazoa; Chordata; Craniata; Vertebrata; Euteleostomi; Mammalia; Eutheria; Euarchontoglires; Primates; Haplorrhini; Catarrhini; Hominidae; Homo	S4RBE6_PETMA^S4RBE6_PETMA^Q:3-464,H:392-545^83.77%ID^E:1e-68^SubName: Full=Uncharacterized protein {ECO:0000313|Ensembl:ENSPMAP00000002527};^Eukaryota; Metazoa; Chordata; Craniata; Vertebrata; Cyclostomata; Hyperoartia; Petromyzontiformes; Petromyzontidae; Petromyzon	TR2318|c0_g1_i1|m.941	3-464[+]	TLN2_HUMAN^TLN2_HUMAN^Q:1-154,H:2179-2332^83.12%ID^E:1e-75^RecName: Full=Talin-2;^Eukaryota; Metazoa; Chordata; Craniata; Vertebrata; Euteleostomi; Mammalia; Eutheria; Euarchontoglires; Primates; Haplorrhini; Catarrhini; Hominidae; Homo	Q9CS79_MOUSE^Q9CS79_MOUSE^Q:1-154,H:169-322^81.82%ID^E:2e-76^SubName: Full=Putative uncharacterized protein {ECO:0000313|EMBL:BAB30830.1};^Eukaryota; Metazoa; Chordata; Craniata; Vertebrata; Euteleostomi; Mammalia; Eutheria; Euarchontoglires; Glires; Rodentia; Sciurognathi; Muroidea; Muridae; Murinae; Mus; Mus	.	.	.	.	GO:0015629^cellular_component^actin cytoskeleton`GO:0005911^cellular_component^cell-cell junction`GO:0005737^cellular_component^cytoplasm`GO:0005916^cellular_component^fascia adherens`GO:0005925^cellular_component^focal adhesion`GO:0005886^cellular_component^plasma membrane`GO:0001726^cellular_component^ruffle`GO:0045202^cellular_component^synapse`GO:0003779^molecular_function^actin binding`GO:00…	.
TR2371|c0_g1	TR2371|c0_g1_i1	CPEB4_HUMAN^CPEB4_HUMAN^Q:1-513,H:258-425^68.02%ID^E:1e-54^RecName: Full=Cytoplasmic polyadenylation element-binding protein 4;^Eukaryota; Metazoa; Chordata; Craniata; Vertebrata; Euteleostomi; Mammalia; Eutheria; Euarchontoglires; Primates; Haplorrhini; Catarrhini; Hominidae; Homo	W5MRX5_LEPOC^W5MRX5_LEPOC^Q:25-513,H:266-428^68.29%ID^E:9e-56^SubName: Full=Uncharacterized protein {ECO:0000313|Ensembl:ENSLOCP00000011134};^Eukaryota; Metazoa; Chordata; Craniata; Vertebrata; Euteleostomi; Actinopterygii; Neopterygii; Holostei; Semionotiformes; Lepisosteidae; Lepisosteus	TR2371|c0_g1_i1|m.964	1-513[+]	CPEB4_MOUSE^CPEB4_MOUSE^Q:1-171,H:258-425^69.19%ID^E:8e-57^RecName: Full=Cytoplasmic polyadenylation element-binding protein 4;^Eukaryota; Metazoa; Chordata; Craniata; Vertebrata; Euteleostomi; Mammalia; Eutheria; Euarchontoglires; Glires; Rodentia; Sciurognathi; Muroidea; Muridae; Murinae; Mus; Mus	W5MRX5_LEPOC^W5MRX5_LEPOC^Q:9-171,H:266-428^70.73%ID^E:7e-57^SubName: Full=Uncharacterized protein {ECO:0000313|Ensembl:ENSLOCP00000011134};^Eukaryota; Metazoa; Chordata; Craniata; Vertebrata; Euteleostomi; Actinopterygii; Neopterygii; Holostei; Semionotiformes; Lepisosteidae; Lepisosteus	.	.	.	.	GO:0005737^cellular_component^cytoplasm`GO:0030425^cellular_component^dendrite`GO:0005783^cellular_component^endoplasmic reticulum`GO:0005634^cellular_component^nucleus`GO:0014069^cellular_component^postsynaptic density`GO:0045202^cellular_component^synapse`GO:0000166^molecular_function^nucleotide binding`GO:0044822^molecular_function^poly(A) RNA binding`GO:0003723^molecular_function^RNA binding`…	.
TR2379|c0_g1	TR2379|c0_g1_i1	.	Q4JIV6_9SCOR^Q4JIV6_9SCOR^Q:184-59,H:87-128^52.38%ID^E:3e-07^SubName: Full=Reverse transcriptase {ECO:0000313|EMBL:AAY86043.1};^Eukaryota; Metazoa; Ecdysozoa; Arthropoda; Chelicerata; Arachnida; Scorpiones; Iurida; Chactoidea; Chactidae; Chactinae; Nullibrotheini; Nullibrotheas	.	.	.	.	.	.	.	.	.	.
TR2396|c0_g2	TR2396|c0_g2_i1	PKHO1_HUMAN^PKHO1_HUMAN^Q:150-329,H:1-60^70%ID^E:8e-17^RecName: Full=Pleckstrin homology domain-containing family O member 1;^Eukaryota; Metazoa; Chordata; Craniata; Vertebrata; Euteleostomi; Mammalia; Eutheria; Euarchontoglires; Primates; Haplorrhini; Catarrhini; Hominidae; Homo	G1RFA1_NOMLE^G1RFA1_NOMLE^Q:147-329,H:37-97^70.49%ID^E:4e-16^SubName: Full=Uncharacterized protein {ECO:0000313|Ensembl:ENSNLEP00000011901};^Eukaryota; Metazoa; Chordata; Craniata; Vertebrata; Euteleostomi; Mammalia; Eutheria; Euarchontoglires; Primates; Haplorrhini; Catarrhini; Hylobatidae; Nomascus	TR2396|c0_g2_i1|m.974	150-329[+]	PKHO1_HUMAN^PKHO1_HUMAN^Q:1-60,H:1-60^70%ID^E:3e-23^RecName: Full=Pleckstrin homology domain-containing family O member 1;^Eukaryota; Metazoa; Chordata; Craniata; Vertebrata; Euteleostomi; Mammalia; Eutheria; Euarchontoglires; Primates; Haplorrhini; Catarrhini; Hominidae; Homo	W5MPX8_LEPOC^W5MPX8_LEPOC^Q:2-60,H:1-59^71.19%ID^E:3e-23^SubName: Full=Uncharacterized protein {ECO:0000313|Ensembl:ENSLOCP00000010437};^Eukaryota; Metazoa; Chordata; Craniata; Vertebrata; Euteleostomi; Actinopterygii; Neopterygii; Holostei; Semionotiformes; Lepisosteidae; Lepisosteus	.	.	.	.	GO:0005737^cellular_component^cytoplasm`GO:0005634^cellular_component^nucleus`GO:0005886^cellular_component^plasma membrane	.
TR2405|c0_g1	TR2405|c0_g1_i1	CC124_DANRE^CC124_DANRE^Q:83-742,H:1-216^70%ID^E:9e-75^RecName: Full=Coiled-coil domain-containing protein 124;^Eukaryota; Metazoa; Chordata; Craniata; Vertebrata; Euteleostomi; Actinopterygii; Neopterygii; Teleostei; Ostariophysi; Cypriniformes; Cyprinidae; Danio	R0JDX1_ANAPL^R0JDX1_ANAPL^Q:83-742,H:1-220^71.82%ID^E:2e-74^SubName: Full=Coiled-coil domain-containing protein 124 {ECO:0000313|EMBL:EOA95176.1};^Eukaryota; Metazoa; Chordata; Craniata; Vertebrata; Euteleostomi; Testudines + Archosauria group; Archosauria; Dinosauria; Saurischia; Theropoda; Coelurosauria; Aves; Neognathae; Galloanserae; Anseriformes; Anatidae; Anas	TR2405|c0_g1_i1|m.977	83-745[+]	CC124_DANRE^CC124_DANRE^Q:1-220,H:1-216^70%ID^E:2e-97^RecName: Full=Coiled-coil domain-containing protein 124;^Eukaryota; Metazoa; Chordata; Craniata; Vertebrata; Euteleostomi; Actinopterygii; Neopterygii; Teleostei; Ostariophysi; Cypriniformes; Cyprinidae; Danio	R0JDX1_ANAPL^R0JDX1_ANAPL^Q:1-220,H:1-220^71.82%ID^E:1e-94^SubName: Full=Coiled-coil domain-containing protein 124 {ECO:0000313|EMBL:EOA95176.1};^Eukaryota; Metazoa; Chordata; Craniata; Vertebrata; Euteleostomi; Testudines + Archosauria group; Archosauria; Dinosauria; Saurischia; Theropoda; Coelurosauria; Aves; Neognathae; Galloanserae; Anseriformes; Anatidae; Anas	PF06244.7^DUF1014^Protein of unknown function (DUF1014)^95-213^E:1.1e-43	.	.	.	GO:0005737^cellular_component^cytoplasm`GO:0005815^cellular_component^microtubule organizing center`GO:0030496^cellular_component^midbody`GO:0007049^biological_process^cell cycle`GO:0051301^biological_process^cell division	.
TR2405|c0_g2	TR2405|c0_g2_i1	CC124_DANRE^CC124_DANRE^Q:2-199,H:151-216^74.24%ID^E:7e-29^RecName: Full=Coiled-coil domain-containing protein 124;^Eukaryota; Metazoa; Chordata; Craniata; Vertebrata; Euteleostomi; Actinopterygii; Neopterygii; Teleostei; Ostariophysi; Cypriniformes; Cyprinidae; Danio	G3P1Q8_GASAC^G3P1Q8_GASAC^Q:8-199,H:158-221^78.12%ID^E:3e-27^SubName: Full=Uncharacterized protein {ECO:0000313|Ensembl:ENSGACP00000011531};^Eukaryota; Metazoa; Chordata; Craniata; Vertebrata; Euteleostomi; Actinopterygii; Neopterygii; Teleostei; Neoteleostei; Acanthomorphata; Eupercaria; Perciformes; Cottioidei; Gasterosteales; Gasterosteidae; Gasterosteus	TR2405|c0_g2_i1|m.978	2-202[+]	CC124_DANRE^CC124_DANRE^Q:1-66,H:151-216^74.24%ID^E:9e-30^RecName: Full=Coiled-coil domain-containing protein 124;^Eukaryota; Metazoa; Chordata; Craniata; Vertebrata; Euteleostomi; Actinopterygii; Neopterygii; Teleostei; Ostariophysi; Cypriniformes; Cyprinidae; Danio	G3P1Q8_GASAC^G3P1Q8_GASAC^Q:3-66,H:158-221^78.12%ID^E:4e-28^SubName: Full=Uncharacterized protein {ECO:0000313|Ensembl:ENSGACP00000011531};^Eukaryota; Metazoa; Chordata; Craniata; Vertebrata; Euteleostomi; Actinopterygii; Neopterygii; Teleostei; Neoteleostei; Acanthomorphata; Eupercaria; Perciformes; Cottioidei; Gasterosteales; Gasterosteidae; Gasterosteus	PF06244.7^DUF1014^Protein of unknown function (DUF1014)^4-59^E:1.1e-28	.	.	.	GO:0005737^cellular_component^cytoplasm`GO:0005815^cellular_component^microtubule organizing center`GO:0030496^cellular_component^midbody`GO:0007049^biological_process^cell cycle`GO:0051301^biological_process^cell division	.
TR2421|c0_g1	TR2421|c0_g1_i1	.	A0A091QA94_LEPDC^A0A091QA94_LEPDC^Q:121-14,H:13-48^63.89%ID^E:7e-08^SubName: Full=Uncharacterized protein {ECO:0000313|EMBL:KFQ16491.1};^Eukaryota; Metazoa; Chordata; Craniata; Vertebrata; Euteleostomi; Testudines + Archosauria group; Archosauria; Dinosauria; Saurischia; Theropoda; Coelurosauria; Aves; Neognathae; Coraciiformes; Leptosomidae; Leptosomus	.	.	.	.	.	.	.	.	.	.
TR2436|c0_g2	TR2436|c0_g2_i1	AT8A2_HUMAN^AT8A2_HUMAN^Q:6-365,H:1024-1144^61.98%ID^E:9e-37^RecName: Full=Phospholipid-transporting ATPase IB;^Eukaryota; Metazoa; Chordata; Craniata; Vertebrata; Euteleostomi; Mammalia; Eutheria; Euarchontoglires; Primates; Haplorrhini; Catarrhini; Hominidae; Homo	W5M952_LEPOC^W5M952_LEPOC^Q:3-365,H:1096-1217^71.31%ID^E:2e-47^SubName: Full=Uncharacterized protein {ECO:0000313|Ensembl:ENSLOCP00000004911};^Eukaryota; Metazoa; Chordata; Craniata; Vertebrata; Euteleostomi; Actinopterygii; Neopterygii; Holostei; Semionotiformes; Lepisosteidae; Lepisosteus	TR2436|c0_g2_i1|m.986	3-380[+]	AT8A2_HUMAN^AT8A2_HUMAN^Q:2-121,H:1024-1144^61.98%ID^E:5e-41^RecName: Full=Phospholipid-transporting ATPase IB;^Eukaryota; Metazoa; Chordata; Craniata; Vertebrata; Euteleostomi; Mammalia; Eutheria; Euarchontoglires; Primates; Haplorrhini; Catarrhini; Hominidae; Homo	W5M952_LEPOC^W5M952_LEPOC^Q:1-121,H:1096-1217^71.31%ID^E:1e-52^SubName: Full=Uncharacterized protein {ECO:0000313|Ensembl:ENSLOCP00000004911};^Eukaryota; Metazoa; Chordata; Craniata; Vertebrata; Euteleostomi; Actinopterygii; Neopterygii; Holostei; Semionotiformes; Lepisosteidae; Lepisosteus	.	.	.	COG0474^P-type atpase	GO:0005768^cellular_component^endosome`GO:0005794^cellular_component^Golgi apparatus`GO:0016021^cellular_component^integral component of membrane`GO:0001750^cellular_component^photoreceptor outer segment`GO:0005886^cellular_component^plasma membrane`GO:0005524^molecular_function^ATP binding`GO:0019829^molecular_function^cation-transporting ATPase activity`GO:0000287^molecular_function^magnesium i…	.
TR2454|c0_g1	TR2454|c0_g1_i1	VPP4_HUMAN^VPP4_HUMAN^Q:3-479,H:227-385^73.58%ID^E:6e-81^RecName: Full=V-type proton ATPase 116 kDa subunit a isoform 4;^Eukaryota; Metazoa; Chordata; Craniata; Vertebrata; Euteleostomi; Mammalia; Eutheria; Euarchontoglires; Primates; Haplorrhini; Catarrhini; Hominidae; Homo	A0A087VGJ1_BALRE^A0A087VGJ1_BALRE^Q:3-479,H:60-218^76.1%ID^E:6e-85^RecName: Full=V-type proton ATPase subunit a {ECO:0000256|RuleBase:RU361189};^Eukaryota; Metazoa; Chordata; Craniata; Vertebrata; Euteleostomi; Testudines + Archosauria group; Archosauria; Dinosauria; Saurischia; Theropoda; Coelurosauria; Aves; Neognathae; Gruiformes; Gruidae; Balearica	TR2454|c0_g1_i1|m.993	3-479[+]	VPP4_HUMAN^VPP4_HUMAN^Q:1-159,H:227-385^73.58%ID^E:5e-81^RecName: Full=V-type proton ATPase 116 kDa subunit a isoform 4;^Eukaryota; Metazoa; Chordata; Craniata; Vertebrata; Euteleostomi; Mammalia; Eutheria; Euarchontoglires; Primates; Haplorrhini; Catarrhini; Hominidae; Homo	A0A087VGJ1_BALRE^A0A087VGJ1_BALRE^Q:1-159,H:60-218^76.1%ID^E:5e-85^RecName: Full=V-type proton ATPase subunit a {ECO:0000256|RuleBase:RU361189};^Eukaryota; Metazoa; Chordata; Craniata; Vertebrata; Euteleostomi; Testudines + Archosauria group; Archosauria; Dinosauria; Saurischia; Theropoda; Coelurosauria; Aves; Neognathae; Gruiformes; Gruidae; Balearica	PF01496.14^V_ATPase_I^V-type ATPase 116kDa subunit family^1-159^E:1.1e-56	.	.	COG1269^ATPase 116 kDa subunit	GO:0045177^cellular_component^apical part of cell`GO:0016324^cellular_component^apical plasma membrane`GO:0031526^cellular_component^brush border membrane`GO:0005768^cellular_component^endosome`GO:0010008^cellular_component^endosome membrane`GO:0070062^cellular_component^extracellular vesicular exosome`GO:0016021^cellular_component^integral component of membrane`GO:0005765^cellular_component^lyso…	GO:0015078^molecular_function^hydrogen ion transmembrane transporter activity`GO:0015991^biological_process^ATP hydrolysis coupled proton transport`GO:0033179^cellular_component^proton-transporting V-type ATPase, V0 domain
TR2472|c0_g1	TR2472|c0_g1_i1	ARHGH_MOUSE^ARHGH_MOUSE^Q:620-1021,H:365-484^52.24%ID^E:3e-20^RecName: Full=Rho guanine nucleotide exchange factor 17;^Eukaryota; Metazoa; Chordata; Craniata; Vertebrata; Euteleostomi; Mammalia; Eutheria; Euarchontoglires; Glires; Rodentia; Sciurognathi; Muroidea; Muridae; Murinae; Mus; Mus	H3AGK8_LATCH^H3AGK8_LATCH^Q:2-1102,H:314-635^46.54%ID^E:5e-60^SubName: Full=Uncharacterized protein {ECO:0000313|Ensembl:ENSLACP00000008779};^Eukaryota; Metazoa; Chordata; Craniata; Vertebrata; Euteleostomi; Coelacanthiformes; Coelacanthidae; Latimeria	TR2472|c0_g1_i1|m.1000	2-1156[+]	ARHGH_MOUSE^ARHGH_MOUSE^Q:207-340,H:365-484^52.24%ID^E:3e-22^RecName: Full=Rho guanine nucleotide exchange factor 17;^Eukaryota; Metazoa; Chordata; Craniata; Vertebrata; Euteleostomi; Mammalia; Eutheria; Euarchontoglires; Glires; Rodentia; Sciurognathi; Muroidea; Muridae; Murinae; Mus; Mus	H3AGK8_LATCH^H3AGK8_LATCH^Q:1-367,H:314-635^47.61%ID^E:2e-67^SubName: Full=Uncharacterized protein {ECO:0000313|Ensembl:ENSLACP00000008779};^Eukaryota; Metazoa; Chordata; Craniata; Vertebrata; Euteleostomi; Coelacanthiformes; Coelacanthidae; Latimeria	.	.	.	.	GO:0005089^molecular_function^Rho guanyl-nucleotide exchange factor activity`GO:0030036^biological_process^actin cytoskeleton organization	.
TR2475|c0_g1	TR2475|c0_g1_i1	NRCAM_CHICK^NRCAM_CHICK^Q:3-422,H:772-911^75.71%ID^E:8e-66^RecName: Full=Neuronal cell adhesion molecule;^Eukaryota; Metazoa; Chordata; Craniata; Vertebrata; Euteleostomi; Testudines + Archosauria group; Archosauria; Dinosauria; Saurischia; Theropoda; Coelurosauria; Aves; Neognathae; Galloanserae; Galliformes; Phasianidae; Phasianinae; Gallus	V9K8S6_CALMI^V9K8S6_CALMI^Q:3-422,H:337-476^82.14%ID^E:4e-73^SubName: Full=Neuronal cell adhesion molecule {ECO:0000313|EMBL:AFO94157.1};^Eukaryota; Metazoa; Chordata; Craniata; Vertebrata; Chondrichthyes; Holocephali; Chimaeriformes; Callorhinchidae; Callorhinchus	TR2475|c0_g1_i1|m.1002	3-422[+]	NRCAM_CHICK^NRCAM_CHICK^Q:1-140,H:772-911^75.71%ID^E:7e-66^RecName: Full=Neuronal cell adhesion molecule;^Eukaryota; Metazoa; Chordata; Craniata; Vertebrata; Euteleostomi; Testudines + Archosauria group; Archosauria; Dinosauria; Saurischia; Theropoda; Coelurosauria; Aves; Neognathae; Galloanserae; Galliformes; Phasianidae; Phasianinae; Gallus	V9K8S6_CALMI^V9K8S6_CALMI^Q:1-140,H:337-476^82.14%ID^E:4e-73^SubName: Full=Neuronal cell adhesion molecule {ECO:0000313|EMBL:AFO94157.1};^Eukaryota; Metazoa; Chordata; Craniata; Vertebrata; Chondrichthyes; Holocephali; Chimaeriformes; Callorhinchidae; Callorhinchus	PF00041.16^fn3^Fibronectin type III domain^53-140^E:5.1e-10	.	.	.	GO:0005911^cellular_component^cell-cell junction`GO:0005887^cellular_component^integral component of plasma membrane`GO:0005886^cellular_component^plasma membrane`GO:0030506^molecular_function^ankyrin binding`GO:0030246^molecular_function^carbohydrate binding`GO:0050839^molecular_function^cell adhesion molecule binding`GO:0030247^molecular_function^polysaccharide binding`GO:0046982^molecular_func…	GO:0005515^molecular_function^protein binding
TR2479|c0_g1	TR2479|c0_g1_i1	S100B_RAT^S100B_RAT^Q:7-282,H:1-92^66.3%ID^E:5e-28^RecName: Full=Protein S100-B;^Eukaryota; Metazoa; Chordata; Craniata; Vertebrata; Euteleostomi; Mammalia; Eutheria; Euarchontoglires; Glires; Rodentia; Sciurognathi; Muroidea; Muridae; Murinae; Rattus	K4FT76_CALMI^K4FT76_CALMI^Q:7-288,H:1-94^85.11%ID^E:1e-36^SubName: Full=Calcium-binding protein {ECO:0000313|EMBL:AFK10950.1};^Eukaryota; Metazoa; Chordata; Craniata; Vertebrata; Chondrichthyes; Holocephali; Chimaeriformes; Callorhinchidae; Callorhinchus	TR2479|c0_g1_i1|m.1004	1-291[+]	S100B_RAT^S100B_RAT^Q:3-94,H:1-92^66.3%ID^E:1e-40^RecName: Full=Protein S100-B;^Eukaryota; Metazoa; Chordata; Craniata; Vertebrata; Euteleostomi; Mammalia; Eutheria; Euarchontoglires; Glires; Rodentia; Sciurognathi; Muroidea; Muridae; Murinae; Rattus	H3A8U2_LATCH^H3A8U2_LATCH^Q:2-91,H:5-94^78.89%ID^E:5e-46^SubName: Full=Uncharacterized protein {ECO:0000313|Ensembl:ENSLACP00000006063};^Eukaryota; Metazoa; Chordata; Craniata; Vertebrata; Euteleostomi; Coelacanthiformes; Coelacanthidae; Latimeria	PF01023.14^S_100^S-100/ICaBP type calcium binding domain^6-48^E:2.8e-19	.	.	NOG41158^	GO:0005737^cellular_component^cytoplasm`GO:0005615^cellular_component^extracellular space`GO:0043025^cellular_component^neuronal cell body`GO:0005634^cellular_component^nucleus`GO:0048471^cellular_component^perinuclear region of cytoplasm`GO:0001726^cellular_component^ruffle`GO:0005509^molecular_function^calcium ion binding`GO:0042803^molecular_function^protein homodimerization activity`GO:005078…	.
TR2509|c0_g1	TR2509|c0_g1_i1	MALD2_XENTR^MALD2_XENTR^Q:25-399,H:20-133^57.14%ID^E:8e-24^RecName: Full=MARVEL domain-containing protein 2;^Eukaryota; Metazoa; Chordata; Craniata; Vertebrata; Euteleostomi; Amphibia; Batrachia; Anura; Pipoidea; Pipidae; Xenopodinae; Xenopus; Silurana	V9KCC5_CALMI^V9KCC5_CALMI^Q:7-399,H:17-144^67.18%ID^E:1e-36^SubName: Full=MARVEL domain-containing protein 2 {ECO:0000313|EMBL:AFO95388.1};^Eukaryota; Metazoa; Chordata; Craniata; Vertebrata; Chondrichthyes; Holocephali; Chimaeriformes; Callorhinchidae; Callorhinchus	TR2509|c0_g1_i1|m.1012	1-417[+]	MALD2_XENTR^MALD2_XENTR^Q:9-133,H:20-133^57.14%ID^E:6e-24^RecName: Full=MARVEL domain-containing protein 2;^Eukaryota; Metazoa; Chordata; Craniata; Vertebrata; Euteleostomi; Amphibia; Batrachia; Anura; Pipoidea; Pipidae; Xenopodinae; Xenopus; Silurana	V9KCC5_CALMI^V9KCC5_CALMI^Q:3-133,H:17-144^67.94%ID^E:4e-38^SubName: Full=MARVEL domain-containing protein 2 {ECO:0000313|EMBL:AFO95388.1};^Eukaryota; Metazoa; Chordata; Craniata; Vertebrata; Chondrichthyes; Holocephali; Chimaeriformes; Callorhinchidae; Callorhinchus	.	.	.	.	GO:0016021^cellular_component^integral component of membrane`GO:0005923^cellular_component^tight junction	.
TR2549|c0_g1	TR2549|c0_g1_i1	.	Q3LG56_DANRE^Q3LG56_DANRE^Q:257-481,H:706-785^38.75%ID^E:5e-16^SubName: Full=ORF2-encoded protein {ECO:0000313|EMBL:BAE46429.1};^Eukaryota; Metazoa; Chordata; Craniata; Vertebrata; Euteleostomi; Actinopterygii; Neopterygii; Teleostei; Ostariophysi; Cypriniformes; Cyprinidae; Danio`Q3LG56_DANRE^Q3LG56_DANRE^Q:537-782,H:810-891^36.59%ID^E:5e-16^SubName: Full=ORF2-encoded protein {ECO:0000313|EMBL:B…	TR2549|c0_g1_i1|m.1034	477-827[+]	.	A0A061A6F4_ONCMY^A0A061A6F4_ONCMY^Q:18-102,H:17-102^40.7%ID^E:3e-10^SubName: Full=Oncorhynchus mykiss genomic scaffold, scaffold_73537 {ECO:0000313|EMBL:CDR18418.1};^Eukaryota; Metazoa; Chordata; Craniata; Vertebrata; Euteleostomi; Actinopterygii; Neopterygii; Teleostei; Protacanthopterygii; Salmoniformes; Salmonidae; Salmoninae; Oncorhynchus	.	.	.	.	.	.
TR2549|c0_g1	TR2549|c0_g1_i1	.	Q3LG56_DANRE^Q3LG56_DANRE^Q:257-481,H:706-785^38.75%ID^E:5e-16^SubName: Full=ORF2-encoded protein {ECO:0000313|EMBL:BAE46429.1};^Eukaryota; Metazoa; Chordata; Craniata; Vertebrata; Euteleostomi; Actinopterygii; Neopterygii; Teleostei; Ostariophysi; Cypriniformes; Cyprinidae; Danio`Q3LG56_DANRE^Q3LG56_DANRE^Q:537-782,H:810-891^36.59%ID^E:5e-16^SubName: Full=ORF2-encoded protein {ECO:0000313|EMBL:B…	TR2549|c0_g1_i1|m.1035	129-455[+]	.	.	.	.	.	.	.	.
TR2551|c0_g1	TR2551|c0_g1_i1	MPSF_CHICK^MPSF_CHICK^Q:117-410,H:54-146^33.67%ID^E:7e-10^RecName: Full=M-protein, striated muscle;^Eukaryota; Metazoa; Chordata; Craniata; Vertebrata; Euteleostomi; Testudines + Archosauria group; Archosauria; Dinosauria; Saurischia; Theropoda; Coelurosauria; Aves; Neognathae; Galloanserae; Galliformes; Phasianidae; Phasianinae; Gallus	V9K7M8_CALMI^V9K7M8_CALMI^Q:207-410,H:42-109^48.53%ID^E:6e-11^SubName: Full=M-protein, striated muscle-like protein {ECO:0000313|EMBL:AFO93823.1};^Eukaryota; Metazoa; Chordata; Craniata; Vertebrata; Chondrichthyes; Holocephali; Chimaeriformes; Callorhinchidae; Callorhinchus	TR2551|c0_g1_i1|m.1036	165-410[+]	MPSF_CHICK^MPSF_CHICK^Q:1-82,H:70-146^35.37%ID^E:5e-09^RecName: Full=M-protein, striated muscle;^Eukaryota; Metazoa; Chordata; Craniata; Vertebrata; Euteleostomi; Testudines + Archosauria group; Archosauria; Dinosauria; Saurischia; Theropoda; Coelurosauria; Aves; Neognathae; Galloanserae; Galliformes; Phasianidae; Phasianinae; Gallus	V9K7M8_CALMI^V9K7M8_CALMI^Q:16-82,H:42-109^51.47%ID^E:7e-12^SubName: Full=M-protein, striated muscle-like protein {ECO:0000313|EMBL:AFO93823.1};^Eukaryota; Metazoa; Chordata; Craniata; Vertebrata; Chondrichthyes; Holocephali; Chimaeriformes; Callorhinchidae; Callorhinchus	.	.	.	NOG147025^Transcription factor	.	.
TR2564|c0_g1	TR2564|c0_g1_i1	CD151_HUMAN^CD151_HUMAN^Q:30-782,H:1-251^73.31%ID^E:4e-98^RecName: Full=CD151 antigen;^Eukaryota; Metazoa; Chordata; Craniata; Vertebrata; Euteleostomi; Mammalia; Eutheria; Euarchontoglires; Primates; Haplorrhini; Catarrhini; Hominidae; Homo	V9KYQ9_CALMI^V9KYQ9_CALMI^Q:30-791,H:1-252^81.89%ID^E:1e-111^RecName: Full=Tetraspanin {ECO:0000256|RuleBase:RU361218};^Eukaryota; Metazoa; Chordata; Craniata; Vertebrata; Chondrichthyes; Holocephali; Chimaeriformes; Callorhinchidae; Callorhinchus	TR2564|c0_g1_i1|m.1041	30-794[+]	CD151_HUMAN^CD151_HUMAN^Q:1-251,H:1-251^73.31%ID^E:7e-124^RecName: Full=CD151 antigen;^Eukaryota; Metazoa; Chordata; Craniata; Vertebrata; Euteleostomi; Mammalia; Eutheria; Euarchontoglires; Primates; Haplorrhini; Catarrhini; Hominidae; Homo	H3AQ86_LATCH^H3AQ86_LATCH^Q:1-254,H:1-253^77.56%ID^E:2e-142^RecName: Full=Tetraspanin {ECO:0000256|RuleBase:RU361218};^Eukaryota; Metazoa; Chordata; Craniata; Vertebrata; Euteleostomi; Coelacanthiformes; Coelacanthidae; Latimeria	PF00335.15^Tetraspannin^Tetraspanin family^15-247^E:3.5e-55	.	ExpAA=91.74^PredHel=4^Topology=i20-42o57-79i92-114o222-244i	.	GO:0005829^cellular_component^cytosol`GO:0005925^cellular_component^focal adhesion`GO:0005887^cellular_component^integral component of plasma membrane`GO:0016020^cellular_component^membrane`GO:0005886^cellular_component^plasma membrane`GO:0005178^molecular_function^integrin binding`GO:0007155^biological_process^cell adhesion`GO:0034329^biological_process^cell junction assembly`GO:0016477^biologic…	GO:0016021^cellular_component^integral component of membrane
TR2572|c0_g1	TR2572|c0_g1_i1	MEGF6_MOUSE^MEGF6_MOUSE^Q:3-200,H:912-977^51.52%ID^E:4e-13^RecName: Full=Multiple epidermal growth factor-like domains protein 6;^Eukaryota; Metazoa; Chordata; Craniata; Vertebrata; Euteleostomi; Mammalia; Eutheria; Euarchontoglires; Glires; Rodentia; Sciurognathi; Muroidea; Muridae; Murinae; Mus; Mus`MEGF6_MOUSE^MEGF6_MOUSE^Q:3-200,H:563-628^48.48%ID^E:3e-10^RecName: Full=Multiple epidermal grow…	H2ZY59_LATCH^H2ZY59_LATCH^Q:3-542,H:399-580^51.65%ID^E:2e-49^SubName: Full=Uncharacterized protein {ECO:0000313|Ensembl:ENSLACP00000002330};^Eukaryota; Metazoa; Chordata; Craniata; Vertebrata; Euteleostomi; Coelacanthiformes; Coelacanthidae; Latimeria	TR2572|c0_g1_i1|m.1045	3-545[+]	NAGPA_BOVIN^NAGPA_BOVIN^Q:8-162,H:366-514^31.85%ID^E:2e-20^RecName: Full=N-acetylglucosamine-1-phosphodiester alpha-N-acetylglucosaminidase;^Eukaryota; Metazoa; Chordata; Craniata; Vertebrata; Euteleostomi; Mammalia; Eutheria; Laurasiatheria; Cetartiodactyla; Ruminantia; Pecora; Bovidae; Bovinae; Bos	H2ZY59_LATCH^H2ZY59_LATCH^Q:1-180,H:399-580^51.65%ID^E:3e-53^SubName: Full=Uncharacterized protein {ECO:0000313|Ensembl:ENSLACP00000002330};^Eukaryota; Metazoa; Chordata; Craniata; Vertebrata; Euteleostomi; Coelacanthiformes; Coelacanthidae; Latimeria	PF12661.2^hEGF^Human growth factor-like EGF^22-34^E:0.024	.	ExpAA=21.87^PredHel=1^Topology=i111-133o	NOG126864^	GO:0032580^cellular_component^Golgi cisterna membrane`GO:0016021^cellular_component^integral component of membrane`GO:0003944^molecular_function^N-acetylglucosamine-1-phosphodiester alpha-N-acetylglucosaminidase activity`GO:0006486^biological_process^protein glycosylation	.
TR2576|c0_g1	TR2576|c0_g1_i1	.	V9KXY3_CALMI^V9KXY3_CALMI^Q:330-190,H:104-150^65.96%ID^E:2e-12^SubName: Full=Cytoplasmic dynein 1 intermediate chain 2-like protein {ECO:0000313|EMBL:AFP03640.1};^Eukaryota; Metazoa; Chordata; Craniata; Vertebrata; Chondrichthyes; Holocephali; Chimaeriformes; Callorhinchidae; Callorhinchus	.	.	.	.	.	.	.	.	.	.
TR2577|c0_g1	TR2577|c0_g1_i1	NRG1_XENLA^NRG1_XENLA^Q:7-528,H:480-660^47.28%ID^E:1e-25^RecName: Full=Pro-neuregulin-1, membrane-bound isoform;^Eukaryota; Metazoa; Chordata; Craniata; Vertebrata; Euteleostomi; Amphibia; Batrachia; Anura; Pipoidea; Pipidae; Xenopodinae; Xenopus; Xenopus	W5N4J3_LEPOC^W5N4J3_LEPOC^Q:1-543,H:424-608^58.38%ID^E:2e-51^SubName: Full=Uncharacterized protein {ECO:0000313|Ensembl:ENSLOCP00000015552};^Eukaryota; Metazoa; Chordata; Craniata; Vertebrata; Euteleostomi; Actinopterygii; Neopterygii; Holostei; Semionotiformes; Lepisosteidae; Lepisosteus	TR2577|c0_g1_i1|m.1046	1-546[+]	NRG1_XENLA^NRG1_XENLA^Q:3-172,H:480-657^47.22%ID^E:4e-26^RecName: Full=Pro-neuregulin-1, membrane-bound isoform;^Eukaryota; Metazoa; Chordata; Craniata; Vertebrata; Euteleostomi; Amphibia; Batrachia; Anura; Pipoidea; Pipidae; Xenopodinae; Xenopus; Xenopus	W5N4J3_LEPOC^W5N4J3_LEPOC^Q:1-181,H:424-608^58.38%ID^E:2e-58^SubName: Full=Uncharacterized protein {ECO:0000313|Ensembl:ENSLOCP00000015552};^Eukaryota; Metazoa; Chordata; Craniata; Vertebrata; Euteleostomi; Actinopterygii; Neopterygii; Holostei; Semionotiformes; Lepisosteidae; Lepisosteus	PF02158.10^Neuregulin^Neuregulin family^3-169^E:2.2e-43	.	.	.	GO:0005576^cellular_component^extracellular region`GO:0016021^cellular_component^integral component of membrane`GO:0005886^cellular_component^plasma membrane`GO:0009790^biological_process^embryo development	GO:0005102^molecular_function^receptor binding`GO:0009790^biological_process^embryo development
TR2588|c0_g1	TR2588|c0_g1_i1	.	D6WE86_TRICA^D6WE86_TRICA^Q:252-1,H:360-443^48.81%ID^E:2e-15^.^.	.	.	.	.	.	.	.	.	.	.
TR2590|c0_g1	TR2590|c0_g1_i1	.	T0M693_9CETA^T0M693_9CETA^Q:2-253,H:2770-2858^38.2%ID^E:4e-09^SubName: Full=Helicase SRCAP {ECO:0000313|EMBL:EQB77959.1};^Eukaryota; Metazoa; Chordata; Craniata; Vertebrata; Euteleostomi; Mammalia; Eutheria; Laurasiatheria; Cetartiodactyla; Tylopoda; Camelidae; Camelus	.	.	.	.	.	.	.	.	.	.
TR2604|c0_g1	TR2604|c0_g1_i1	FBX18_MOUSE^FBX18_MOUSE^Q:65-334,H:193-282^49.45%ID^E:9e-19^RecName: Full=F-box only protein 18;^Eukaryota; Metazoa; Chordata; Craniata; Vertebrata; Euteleostomi; Mammalia; Eutheria; Euarchontoglires; Glires; Rodentia; Sciurognathi; Muroidea; Muridae; Murinae; Mus; Mus	W5NF63_LEPOC^W5NF63_LEPOC^Q:68-331,H:152-240^59.55%ID^E:3e-24^SubName: Full=Uncharacterized protein {ECO:0000313|Ensembl:ENSLOCP00000019272};^Eukaryota; Metazoa; Chordata; Craniata; Vertebrata; Euteleostomi; Actinopterygii; Neopterygii; Holostei; Semionotiformes; Lepisosteidae; Lepisosteus	TR2604|c0_g1_i1|m.1055	2-334[+]	FBX18_MOUSE^FBX18_MOUSE^Q:17-111,H:188-282^52.08%ID^E:1e-22^RecName: Full=F-box only protein 18;^Eukaryota; Metazoa; Chordata; Craniata; Vertebrata; Euteleostomi; Mammalia; Eutheria; Euarchontoglires; Glires; Rodentia; Sciurognathi; Muroidea; Muridae; Murinae; Mus; Mus	W5NF63_LEPOC^W5NF63_LEPOC^Q:1-110,H:130-240^57.66%ID^E:4e-30^SubName: Full=Uncharacterized protein {ECO:0000313|Ensembl:ENSLOCP00000019272};^Eukaryota; Metazoa; Chordata; Craniata; Vertebrata; Euteleostomi; Actinopterygii; Neopterygii; Holostei; Semionotiformes; Lepisosteidae; Lepisosteus	PF00646.28^F-box^F-box domain^39-80^E:1.9e-07`PF12937.2^F-box-like^F-box-like^40-80^E:9.7e-11	.	.	COG0210^helicase	GO:0005634^cellular_component^nucleus`GO:0005524^molecular_function^ATP binding`GO:0004003^molecular_function^ATP-dependent DNA helicase activity`GO:0003677^molecular_function^DNA binding`GO:0000737^biological_process^DNA catabolic process, endonucleolytic`GO:1902231^biological_process^positive regulation of intrinsic apoptotic signaling pathway in response to DNA damage`GO:0001934^biological_pro…	GO:0005515^molecular_function^protein binding
TR2606|c0_g1	TR2606|c0_g1_i1	PTPRC_HUMAN^PTPRC_HUMAN^Q:507-1,H:854-1021^66.86%ID^E:4e-62^RecName: Full=Receptor-type tyrosine-protein phosphatase C;^Eukaryota; Metazoa; Chordata; Craniata; Vertebrata; Euteleostomi; Mammalia; Eutheria; Euarchontoglires; Primates; Haplorrhini; Catarrhini; Hominidae; Homo	Q91054_HETFR^Q91054_HETFR^Q:507-1,H:754-922^87.57%ID^E:4e-83^SubName: Full=CD45 homolog {ECO:0000313|EMBL:AAB01087.1};^Eukaryota; Metazoa; Chordata; Craniata; Vertebrata; Chondrichthyes; Elasmobranchii; Galeomorphii; Heterodontoidea; Heterodontiformes; Heterodontidae; Heterodontus	.	.	.	.	.	.	.	COG5599^protein tyrosine phosphatase	GO:0009897^cellular_component^external side of plasma membrane`GO:0070062^cellular_component^extracellular vesicular exosome`GO:0005925^cellular_component^focal adhesion`GO:0005887^cellular_component^integral component of plasma membrane`GO:0016020^cellular_component^membrane`GO:0045121^cellular_component^membrane raft`GO:0005886^cellular_component^plasma membrane`GO:0019901^molecular_function^pr…	.
TR2627|c0_g2	TR2627|c0_g2_i1	I20L2_BOVIN^I20L2_BOVIN^Q:6-425,H:204-343^63.57%ID^E:1e-55^RecName: Full=Interferon-stimulated 20 kDa exonuclease-like 2;^Eukaryota; Metazoa; Chordata; Craniata; Vertebrata; Euteleostomi; Mammalia; Eutheria; Laurasiatheria; Cetartiodactyla; Ruminantia; Pecora; Bovidae; Bovinae; Bos	Q4V7K3_XENLA^Q4V7K3_XENLA^Q:6-425,H:224-363^70%ID^E:9e-63^SubName: Full=MGC115620 protein {ECO:0000313|EMBL:AAH97861.1};^Eukaryota; Metazoa; Chordata; Craniata; Vertebrata; Euteleostomi; Amphibia; Batrachia; Anura; Pipoidea; Pipidae; Xenopodinae; Xenopus; Xenopus	TR2627|c0_g2_i1|m.1065	3-437[+]	AEN_HUMAN^AEN_HUMAN^Q:2-139,H:139-276^65.94%ID^E:1e-61^RecName: Full=Apoptosis-enhancing nuclease;^Eukaryota; Metazoa; Chordata; Craniata; Vertebrata; Euteleostomi; Mammalia; Eutheria; Euarchontoglires; Primates; Haplorrhini; Catarrhini; Hominidae; Homo	A0A091KQQ0_9GRUI^A0A091KQQ0_9GRUI^Q:1-141,H:80-220^73.05%ID^E:7e-70^SubName: Full=Apoptosis-enhancing nuclease {ECO:0000313|EMBL:KFP42362.1};^Eukaryota; Metazoa; Chordata; Craniata; Vertebrata; Euteleostomi; Testudines + Archosauria group; Archosauria; Dinosauria; Saurischia; Theropoda; Coelurosauria; Aves; Neognathae; Gruiformes; Otididae; Chlamydotis	PF00929.19^RNase_T^Exonuclease^3-129^E:1.4e-17	.	.	COG0847^DNA polymerase iii	GO:0031965^cellular_component^nuclear membrane`GO:0005730^cellular_component^nucleolus`GO:0005654^cellular_component^nucleoplasm`GO:0005634^cellular_component^nucleus`GO:0004527^molecular_function^exonuclease activity`GO:0003676^molecular_function^nucleic acid binding`GO:0042771^biological_process^intrinsic apoptotic signaling pathway in response to DNA damage by p53 class mediator`GO:0090305^bio…	.
TR2641|c0_g1	TR2641|c0_g1_i1	KIF9_HUMAN^KIF9_HUMAN^Q:10-543,H:471-657^43.16%ID^E:5e-23^RecName: Full=Kinesin-like protein KIF9;^Eukaryota; Metazoa; Chordata; Craniata; Vertebrata; Euteleostomi; Mammalia; Eutheria; Euarchontoglires; Primates; Haplorrhini; Catarrhini; Hominidae; Homo	V9KPI7_CALMI^V9KPI7_CALMI^Q:214-561,H:328-443^57.76%ID^E:4e-33^SubName: Full=Kinesin-like protein KIF9 {ECO:0000313|EMBL:AFP00584.1};^Eukaryota; Metazoa; Chordata; Craniata; Vertebrata; Chondrichthyes; Holocephali; Chimaeriformes; Callorhinchidae; Callorhinchus	TR2641|c0_g1_i1|m.1069	1-561[+]	KIF9_HUMAN^KIF9_HUMAN^Q:4-181,H:471-657^43.16%ID^E:2e-26^RecName: Full=Kinesin-like protein KIF9;^Eukaryota; Metazoa; Chordata; Craniata; Vertebrata; Euteleostomi; Mammalia; Eutheria; Euarchontoglires; Primates; Haplorrhini; Catarrhini; Hominidae; Homo	V9KPI7_CALMI^V9KPI7_CALMI^Q:1-187,H:208-443^39.41%ID^E:3e-41^SubName: Full=Kinesin-like protein KIF9 {ECO:0000313|EMBL:AFP00584.1};^Eukaryota; Metazoa; Chordata; Craniata; Vertebrata; Chondrichthyes; Holocephali; Chimaeriformes; Callorhinchidae; Callorhinchus	.	.	.	COG5059^Kinesin family member	GO:0005737^cellular_component^cytoplasm`GO:0005871^cellular_component^kinesin complex`GO:0005874^cellular_component^microtubule`GO:0002102^cellular_component^podosome`GO:0031982^cellular_component^vesicle`GO:0005524^molecular_function^ATP binding`GO:0016887^molecular_function^ATPase activity`GO:0003777^molecular_function^microtubule motor activity`GO:0046983^molecular_function^protein dimerizatio…	.
TR2651|c0_g1	TR2651|c0_g1_i1	ATX10_BOVIN^ATX10_BOVIN^Q:10-486,H:1-147^35.85%ID^E:5e-23^RecName: Full=Ataxin-10;^Eukaryota; Metazoa; Chordata; Craniata; Vertebrata; Euteleostomi; Mammalia; Eutheria; Laurasiatheria; Cetartiodactyla; Ruminantia; Pecora; Bovidae; Bovinae; Bos	E1C7R6_CHICK^E1C7R6_CHICK^Q:10-483,H:1-150^42.41%ID^E:2e-27^SubName: Full=Uncharacterized protein {ECO:0000313|Ensembl:ENSGALP00000022974};^Eukaryota; Metazoa; Chordata; Craniata; Vertebrata; Euteleostomi; Testudines + Archosauria group; Archosauria; Dinosauria; Saurischia; Theropoda; Coelurosauria; Aves; Neognathae; Galloanserae; Galliformes; Phasianidae; Phasianinae; Gallus	TR2651|c0_g1_i1|m.1070	1-486[+]	ATX10_BOVIN^ATX10_BOVIN^Q:4-162,H:1-147^35.85%ID^E:4e-23^RecName: Full=Ataxin-10;^Eukaryota; Metazoa; Chordata; Craniata; Vertebrata; Euteleostomi; Mammalia; Eutheria; Laurasiatheria; Cetartiodactyla; Ruminantia; Pecora; Bovidae; Bovinae; Bos	E1C7R6_CHICK^E1C7R6_CHICK^Q:4-161,H:1-150^42.41%ID^E:2e-27^SubName: Full=Uncharacterized protein {ECO:0000313|Ensembl:ENSGALP00000022974};^Eukaryota; Metazoa; Chordata; Craniata; Vertebrata; Euteleostomi; Testudines + Archosauria group; Archosauria; Dinosauria; Saurischia; Theropoda; Coelurosauria; Aves; Neognathae; Galloanserae; Galliformes; Phasianidae; Phasianinae; Gallus	.	.	.	.	GO:0048471^cellular_component^perinuclear region of cytoplasm	.
TR2662|c0_g1	TR2662|c0_g1_i1	.	W4XXN0_STRPU^W4XXN0_STRPU^Q:2-490,H:104-285^27.81%ID^E:4e-06^.^.	.	.	.	.	.	.	.	.	.	.
TR2663|c0_g1	TR2663|c0_g1_i1	PKHH1_DANRE^PKHH1_DANRE^Q:2-361,H:1259-1377^65.83%ID^E:7e-49^RecName: Full=Pleckstrin homology domain-containing family H member 1;^Eukaryota; Metazoa; Chordata; Craniata; Vertebrata; Euteleostomi; Actinopterygii; Neopterygii; Teleostei; Ostariophysi; Cypriniformes; Cyprinidae; Danio	H3AA86_LATCH^H3AA86_LATCH^Q:2-361,H:1273-1392^74.17%ID^E:2e-57^SubName: Full=Uncharacterized protein {ECO:0000313|Ensembl:ENSLACP00000006557};^Eukaryota; Metazoa; Chordata; Craniata; Vertebrata; Euteleostomi; Coelacanthiformes; Coelacanthidae; Latimeria	TR2663|c0_g1_i1|m.1076	2-361[+]	PKHH1_DANRE^PKHH1_DANRE^Q:1-120,H:1259-1377^65.83%ID^E:6e-49^RecName: Full=Pleckstrin homology domain-containing family H member 1;^Eukaryota; Metazoa; Chordata; Craniata; Vertebrata; Euteleostomi; Actinopterygii; Neopterygii; Teleostei; Ostariophysi; Cypriniformes; Cyprinidae; Danio	H3AA86_LATCH^H3AA86_LATCH^Q:1-120,H:1273-1392^74.17%ID^E:2e-57^SubName: Full=Uncharacterized protein {ECO:0000313|Ensembl:ENSLACP00000006557};^Eukaryota; Metazoa; Chordata; Craniata; Vertebrata; Euteleostomi; Coelacanthiformes; Coelacanthidae; Latimeria	.	.	.	.	GO:0005856^cellular_component^cytoskeleton`GO:0048514^biological_process^blood vessel morphogenesis`GO:0001569^biological_process^patterning of blood vessels	.
TR2666|c0_g1	TR2666|c0_g1_i1	S35B4_MACFA^S35B4_MACFA^Q:2-433,H:82-225^70.14%ID^E:3e-64^RecName: Full=UDP-xylose and UDP-N-acetylglucosamine transporter;^Eukaryota; Metazoa; Chordata; Craniata; Vertebrata; Euteleostomi; Mammalia; Eutheria; Euarchontoglires; Primates; Haplorrhini; Catarrhini; Cercopithecidae; Cercopithecinae; Macaca	W5NF28_LEPOC^W5NF28_LEPOC^Q:2-430,H:82-224^74.13%ID^E:7e-67^SubName: Full=Uncharacterized protein {ECO:0000313|Ensembl:ENSLOCP00000019237};^Eukaryota; Metazoa; Chordata; Craniata; Vertebrata; Euteleostomi; Actinopterygii; Neopterygii; Holostei; Semionotiformes; Lepisosteidae; Lepisosteus	TR2666|c0_g1_i1|m.1078	2-433[+]	S35B4_MACFA^S35B4_MACFA^Q:1-144,H:82-225^70.14%ID^E:7e-71^RecName: Full=UDP-xylose and UDP-N-acetylglucosamine transporter;^Eukaryota; Metazoa; Chordata; Craniata; Vertebrata; Euteleostomi; Mammalia; Eutheria; Euarchontoglires; Primates; Haplorrhini; Catarrhini; Cercopithecidae; Cercopithecinae; Macaca	A0A060XYZ8_ONCMY^A0A060XYZ8_ONCMY^Q:1-144,H:82-225^72.22%ID^E:4e-74^SubName: Full=Oncorhynchus mykiss genomic scaffold, scaffold_2322 {ECO:0000313|EMBL:CDQ84903.1};^Eukaryota; Metazoa; Chordata; Craniata; Vertebrata; Euteleostomi; Actinopterygii; Neopterygii; Teleostei; Protacanthopterygii; Salmoniformes; Salmonidae; Salmoninae; Oncorhynchus	PF08449.6^UAA^UAA transporter family^1-141^E:7.2e-45	.	ExpAA=83.12^PredHel=4^Topology=o13-31i36-58o73-95i116-138o	.	GO:0000139^cellular_component^Golgi membrane`GO:0016021^cellular_component^integral component of membrane`GO:0008643^biological_process^carbohydrate transport`GO:0055085^biological_process^transmembrane transport	GO:0055085^biological_process^transmembrane transport
TR2686|c0_g1	TR2686|c0_g1_i1	TM205_DANRE^TM205_DANRE^Q:631-503,H:1-60^40%ID^E:6e-07^RecName: Full=Transmembrane protein 205;^Eukaryota; Metazoa; Chordata; Craniata; Vertebrata; Euteleostomi; Actinopterygii; Neopterygii; Teleostei; Ostariophysi; Cypriniformes; Cyprinidae; Danio	E7EXU5_DANRE^E7EXU5_DANRE^Q:649-530,H:7-46^75%ID^E:2e-10^SubName: Full=Uncharacterized protein {ECO:0000313|Ensembl:ENSDARP00000036246};^Eukaryota; Metazoa; Chordata; Craniata; Vertebrata; Euteleostomi; Actinopterygii; Neopterygii; Teleostei; Ostariophysi; Cypriniformes; Cyprinidae; Danio	TR2686|c0_g1_i1|m.1083	1-249[+]	.	.	.	.	.	.	.	.
TR2686|c0_g2	TR2686|c0_g2_i1	TM205_DANRE^TM205_DANRE^Q:630-502,H:1-60^40%ID^E:6e-07^RecName: Full=Transmembrane protein 205;^Eukaryota; Metazoa; Chordata; Craniata; Vertebrata; Euteleostomi; Actinopterygii; Neopterygii; Teleostei; Ostariophysi; Cypriniformes; Cyprinidae; Danio	E7EXU5_DANRE^E7EXU5_DANRE^Q:648-529,H:7-46^75%ID^E:2e-10^SubName: Full=Uncharacterized protein {ECO:0000313|Ensembl:ENSDARP00000036246};^Eukaryota; Metazoa; Chordata; Craniata; Vertebrata; Euteleostomi; Actinopterygii; Neopterygii; Teleostei; Ostariophysi; Cypriniformes; Cyprinidae; Danio	TR2686|c0_g2_i1|m.1084	1-249[+]	.	.	.	.	.	.	.	.
TR2712|c0_g1	TR2712|c0_g1_i1	REXO1_MOUSE^REXO1_MOUSE^Q:5-451,H:1000-1149^64%ID^E:4e-59^RecName: Full=RNA exonuclease 1 homolog;^Eukaryota; Metazoa; Chordata; Craniata; Vertebrata; Euteleostomi; Mammalia; Eutheria; Euarchontoglires; Glires; Rodentia; Sciurognathi; Muroidea; Muridae; Murinae; Mus; Mus	M7ASC3_CHEMY^M7ASC3_CHEMY^Q:2-451,H:1221-1371^69.54%ID^E:3e-64^SubName: Full=RNA exonuclease 1 like protein {ECO:0000313|EMBL:EMP27564.1};^Eukaryota; Metazoa; Chordata; Craniata; Vertebrata; Euteleostomi; Testudines + Archosauria group; Testudines; Cryptodira; Chelonioidea; Cheloniidae; Chelonia	TR2712|c0_g1_i1|m.1095	2-451[+]	REXO1_MOUSE^REXO1_MOUSE^Q:2-150,H:1000-1149^64%ID^E:4e-59^RecName: Full=RNA exonuclease 1 homolog;^Eukaryota; Metazoa; Chordata; Craniata; Vertebrata; Euteleostomi; Mammalia; Eutheria; Euarchontoglires; Glires; Rodentia; Sciurognathi; Muroidea; Muridae; Murinae; Mus; Mus	M7ASC3_CHEMY^M7ASC3_CHEMY^Q:1-150,H:1221-1371^69.54%ID^E:3e-64^SubName: Full=RNA exonuclease 1 like protein {ECO:0000313|EMBL:EMP27564.1};^Eukaryota; Metazoa; Chordata; Craniata; Vertebrata; Euteleostomi; Testudines + Archosauria group; Testudines; Cryptodira; Chelonioidea; Cheloniidae; Chelonia	PF00929.19^RNase_T^Exonuclease^59-145^E:6.8e-11	.	.	COG0847^DNA polymerase iii	GO:0005634^cellular_component^nucleus`GO:0004527^molecular_function^exonuclease activity`GO:0003676^molecular_function^nucleic acid binding	.
TR2742|c0_g1	TR2742|c0_g1_i1	PDE5A_CANFA^PDE5A_CANFA^Q:6-302,H:502-603^74.51%ID^E:5e-45^RecName: Full=cGMP-specific 3',5'-cyclic phosphodiesterase;^Eukaryota; Metazoa; Chordata; Craniata; Vertebrata; Euteleostomi; Mammalia; Eutheria; Laurasiatheria; Carnivora; Caniformia; Canidae; Canis	V9KI47_CALMI^V9KI47_CALMI^Q:3-302,H:337-439^84.47%ID^E:2e-50^SubName: Full=cGMP-specific 3',5'-cyclic phosphodiesterase {ECO:0000313|EMBL:AFO97662.1};^Eukaryota; Metazoa; Chordata; Craniata; Vertebrata; Chondrichthyes; Holocephali; Chimaeriformes; Callorhinchidae; Callorhinchus	TR2742|c0_g1_i1|m.1107	3-302[+]	PDE5A_CANFA^PDE5A_CANFA^Q:2-100,H:502-603^74.51%ID^E:4e-45^RecName: Full=cGMP-specific 3',5'-cyclic phosphodiesterase;^Eukaryota; Metazoa; Chordata; Craniata; Vertebrata; Euteleostomi; Mammalia; Eutheria; Laurasiatheria; Carnivora; Caniformia; Canidae; Canis	V9KI47_CALMI^V9KI47_CALMI^Q:1-100,H:337-439^84.47%ID^E:1e-50^SubName: Full=cGMP-specific 3',5'-cyclic phosphodiesterase {ECO:0000313|EMBL:AFO97662.1};^Eukaryota; Metazoa; Chordata; Craniata; Vertebrata; Chondrichthyes; Holocephali; Chimaeriformes; Callorhinchidae; Callorhinchus	.	.	.	.	GO:0005829^cellular_component^cytosol`GO:0047555^molecular_function^3',5'-cyclic-GMP phosphodiesterase activity`GO:0030553^molecular_function^cGMP binding`GO:0046872^molecular_function^metal ion binding`GO:0046069^biological_process^cGMP catabolic process`GO:0055118^biological_process^negative regulation of cardiac muscle contraction`GO:0042130^biological_process^negative regulation of T cell pro…	.
TR2742|c0_g2	TR2742|c0_g2_i1	PDE5A_RAT^PDE5A_RAT^Q:6-311,H:470-571^75.49%ID^E:2e-47^RecName: Full=cGMP-specific 3',5'-cyclic phosphodiesterase;^Eukaryota; Metazoa; Chordata; Craniata; Vertebrata; Euteleostomi; Mammalia; Eutheria; Euarchontoglires; Glires; Rodentia; Sciurognathi; Muroidea; Muridae; Murinae; Rattus	V9KI47_CALMI^V9KI47_CALMI^Q:3-311,H:337-439^84.47%ID^E:3e-52^SubName: Full=cGMP-specific 3',5'-cyclic phosphodiesterase {ECO:0000313|EMBL:AFO97662.1};^Eukaryota; Metazoa; Chordata; Craniata; Vertebrata; Chondrichthyes; Holocephali; Chimaeriformes; Callorhinchidae; Callorhinchus	TR2742|c0_g2_i1|m.1108	3-311[+]	PDE5A_RAT^PDE5A_RAT^Q:2-103,H:470-571^75.49%ID^E:2e-47^RecName: Full=cGMP-specific 3',5'-cyclic phosphodiesterase;^Eukaryota; Metazoa; Chordata; Craniata; Vertebrata; Euteleostomi; Mammalia; Eutheria; Euarchontoglires; Glires; Rodentia; Sciurognathi; Muroidea; Muridae; Murinae; Rattus	V9KI47_CALMI^V9KI47_CALMI^Q:1-103,H:337-439^84.47%ID^E:3e-52^SubName: Full=cGMP-specific 3',5'-cyclic phosphodiesterase {ECO:0000313|EMBL:AFO97662.1};^Eukaryota; Metazoa; Chordata; Craniata; Vertebrata; Chondrichthyes; Holocephali; Chimaeriformes; Callorhinchidae; Callorhinchus	.	.	.	.	GO:0005829^cellular_component^cytosol`GO:0047555^molecular_function^3',5'-cyclic-GMP phosphodiesterase activity`GO:0030553^molecular_function^cGMP binding`GO:0046872^molecular_function^metal ion binding`GO:0046069^biological_process^cGMP catabolic process`GO:0007399^biological_process^nervous system development`GO:0043065^biological_process^positive regulation of apoptotic process`GO:0002678^biol…	.
TR2761|c0_g1	TR2761|c0_g1_i1	DYHC1_MOUSE^DYHC1_MOUSE^Q:395-3,H:3645-3775^99.24%ID^E:7e-80^RecName: Full=Cytoplasmic dynein 1 heavy chain 1;^Eukaryota; Metazoa; Chordata; Craniata; Vertebrata; Euteleostomi; Mammalia; Eutheria; Euarchontoglires; Glires; Rodentia; Sciurognathi; Muroidea; Muridae; Murinae; Mus; Mus	Q1WCL7_ICTPU^Q1WCL7_ICTPU^Q:395-3,H:43-173^100%ID^E:7e-86^SubName: Full=Dynein heavy chain-like {ECO:0000313|EMBL:ABD85480.1};^Eukaryota; Metazoa; Chordata; Craniata; Vertebrata; Euteleostomi; Actinopterygii; Neopterygii; Teleostei; Ostariophysi; Siluriformes; Ictaluridae; Ictalurus	.	.	.	.	.	.	.	COG5245^heavy chain	GO:0005858^cellular_component^axonemal dynein complex`GO:0005813^cellular_component^centrosome`GO:0005737^cellular_component^cytoplasm`GO:0070062^cellular_component^extracellular vesicular exosome`GO:0030175^cellular_component^filopodium`GO:0016020^cellular_component^membrane`GO:0005874^cellular_component^microtubule`GO:0005524^molecular_function^ATP binding`GO:0016887^molecular_function^ATPase a…	.
TR2764|c0_g2	TR2764|c0_g2_i1	IOD3_SPAAU^IOD3_SPAAU^Q:51-833,H:8-267^68.97%ID^E:7e-130^RecName: Full=Type III iodothyronine deiodinase;^Eukaryota; Metazoa; Chordata; Craniata; Vertebrata; Euteleostomi; Actinopterygii; Neopterygii; Teleostei; Neoteleostei; Acanthomorphata; Eupercaria; Spariformes; Sparidae; Sparus	A9QW70_CHIPU^A9QW70_CHIPU^Q:57-833,H:1-259^88.03%ID^E:6e-168^RecName: Full=Iodothyronine deiodinase {ECO:0000256|RuleBase:RU000676};^Eukaryota; Metazoa; Chordata; Craniata; Vertebrata; Chondrichthyes; Elasmobranchii; Galeomorphii; Galeoidea; Orectolobiformes; Hemiscylliidae; Chiloscyllium	TR2764|c0_g2_i1|m.1119	435-836[+]	IOD3_SPAAU^IOD3_SPAAU^Q:1-133,H:135-267^73.68%ID^E:2e-67^RecName: Full=Type III iodothyronine deiodinase;^Eukaryota; Metazoa; Chordata; Craniata; Vertebrata; Euteleostomi; Actinopterygii; Neopterygii; Teleostei; Neoteleostei; Acanthomorphata; Eupercaria; Spariformes; Sparidae; Sparus	A9QW70_CHIPU^A9QW70_CHIPU^Q:1-133,H:127-259^87.97%ID^E:6e-81^RecName: Full=Iodothyronine deiodinase {ECO:0000256|RuleBase:RU000676};^Eukaryota; Metazoa; Chordata; Craniata; Vertebrata; Chondrichthyes; Elasmobranchii; Galeomorphii; Galeoidea; Orectolobiformes; Hemiscylliidae; Chiloscyllium	PF00837.12^T4_deiodinase^Iodothyronine deiodinase^1-120^E:3.1e-59	.	.	.	GO:0010008^cellular_component^endosome membrane`GO:0016021^cellular_component^integral component of membrane`GO:0005886^cellular_component^plasma membrane`GO:0004800^molecular_function^thyroxine 5'-deiodinase activity`GO:0033798^molecular_function^thyroxine 5-deiodinase activity`GO:0042446^biological_process^hormone biosynthetic process	GO:0004800^molecular_function^thyroxine 5'-deiodinase activity`GO:0055114^biological_process^oxidation-reduction process
TR2764|c0_g2	TR2764|c0_g2_i1	IOD3_SPAAU^IOD3_SPAAU^Q:51-833,H:8-267^68.97%ID^E:7e-130^RecName: Full=Type III iodothyronine deiodinase;^Eukaryota; Metazoa; Chordata; Craniata; Vertebrata; Euteleostomi; Actinopterygii; Neopterygii; Teleostei; Neoteleostei; Acanthomorphata; Eupercaria; Spariformes; Sparidae; Sparus	A9QW70_CHIPU^A9QW70_CHIPU^Q:57-833,H:1-259^88.03%ID^E:6e-168^RecName: Full=Iodothyronine deiodinase {ECO:0000256|RuleBase:RU000676};^Eukaryota; Metazoa; Chordata; Craniata; Vertebrata; Chondrichthyes; Elasmobranchii; Galeomorphii; Galeoidea; Orectolobiformes; Hemiscylliidae; Chiloscyllium	TR2764|c0_g2_i1|m.1118	3-425[+]	IOD3_SPAAU^IOD3_SPAAU^Q:17-140,H:8-130^63.71%ID^E:4e-50^RecName: Full=Type III iodothyronine deiodinase;^Eukaryota; Metazoa; Chordata; Craniata; Vertebrata; Euteleostomi; Actinopterygii; Neopterygii; Teleostei; Neoteleostei; Acanthomorphata; Eupercaria; Spariformes; Sparidae; Sparus	A9QW70_CHIPU^A9QW70_CHIPU^Q:19-140,H:1-122^88.52%ID^E:1e-73^RecName: Full=Iodothyronine deiodinase {ECO:0000256|RuleBase:RU000676};^Eukaryota; Metazoa; Chordata; Craniata; Vertebrata; Chondrichthyes; Elasmobranchii; Galeomorphii; Galeoidea; Orectolobiformes; Hemiscylliidae; Chiloscyllium	PF00837.12^T4_deiodinase^Iodothyronine deiodinase^21-140^E:1.4e-40	.	ExpAA=22.58^PredHel=1^Topology=i21-43o	.	GO:0010008^cellular_component^endosome membrane`GO:0016021^cellular_component^integral component of membrane`GO:0005886^cellular_component^plasma membrane`GO:0004800^molecular_function^thyroxine 5'-deiodinase activity`GO:0033798^molecular_function^thyroxine 5-deiodinase activity`GO:0042446^biological_process^hormone biosynthetic process	GO:0004800^molecular_function^thyroxine 5'-deiodinase activity`GO:0055114^biological_process^oxidation-reduction process
TR2768|c0_g1	TR2768|c0_g1_i1	HEM0_DANRE^HEM0_DANRE^Q:1-657,H:264-482^84.02%ID^E:5e-136^RecName: Full=5-aminolevulinate synthase, erythroid-specific, mitochondrial;^Eukaryota; Metazoa; Chordata; Craniata; Vertebrata; Euteleostomi; Actinopterygii; Neopterygii; Teleostei; Ostariophysi; Cypriniformes; Cyprinidae; Danio	Q6EEC1_PRODO^Q6EEC1_PRODO^Q:1-657,H:106-324^87.67%ID^E:2e-142^SubName: Full=Aminolevulinic acid synthase 2 {ECO:0000313|EMBL:AAS49521.1};^Eukaryota; Metazoa; Chordata; Craniata; Vertebrata; Euteleostomi; Dipnoi; Lepidosireniformes; Protopteridae; Protopterus	TR2768|c0_g1_i1|m.1123	1-657[+]	HEM0_DANRE^HEM0_DANRE^Q:1-219,H:264-482^84.02%ID^E:4e-136^RecName: Full=5-aminolevulinate synthase, erythroid-specific, mitochondrial;^Eukaryota; Metazoa; Chordata; Craniata; Vertebrata; Euteleostomi; Actinopterygii; Neopterygii; Teleostei; Ostariophysi; Cypriniformes; Cyprinidae; Danio	Q6EEC1_PRODO^Q6EEC1_PRODO^Q:1-219,H:106-324^87.67%ID^E:1e-142^SubName: Full=Aminolevulinic acid synthase 2 {ECO:0000313|EMBL:AAS49521.1};^Eukaryota; Metazoa; Chordata; Craniata; Vertebrata; Euteleostomi; Dipnoi; Lepidosireniformes; Protopteridae; Protopterus	PF00155.16^Aminotran_1_2^Aminotransferase class I and II^2-216^E:7.8e-49`PF00266.14^Aminotran_5^Aminotransferase class-V^36-95^E:9.5e-07	.	.	COG0156^8-Amino-7-oxononanoate synthase	GO:0005743^cellular_component^mitochondrial inner membrane`GO:0005759^cellular_component^mitochondrial matrix`GO:0005739^cellular_component^mitochondrion`GO:0003870^molecular_function^5-aminolevulinate synthase activity`GO:0030170^molecular_function^pyridoxal phosphate binding`GO:0035162^biological_process^embryonic hemopoiesis`GO:0030218^biological_process^erythrocyte differentiation`GO:0006783^…	GO:0030170^molecular_function^pyridoxal phosphate binding`GO:0009058^biological_process^biosynthetic process`GO:0008152^biological_process^metabolic process
TR2794|c0_g1	TR2794|c0_g1_i1	.	V9KAH0_CALMI^V9KAH0_CALMI^Q:16-300,H:523-617^71.58%ID^E:7e-40^SubName: Full=PDZ domain-containing protein 7 {ECO:0000313|EMBL:AFO94744.1};^Eukaryota; Metazoa; Chordata; Craniata; Vertebrata; Chondrichthyes; Holocephali; Chimaeriformes; Callorhinchidae; Callorhinchus	TR2794|c0_g1_i1|m.1134	115-303[+]	.	V9KAH0_CALMI^V9KAH0_CALMI^Q:1-62,H:556-617^75.81%ID^E:5e-25^SubName: Full=PDZ domain-containing protein 7 {ECO:0000313|EMBL:AFO94744.1};^Eukaryota; Metazoa; Chordata; Craniata; Vertebrata; Chondrichthyes; Holocephali; Chimaeriformes; Callorhinchidae; Callorhinchus	.	.	.	.	.	.
TR2827|c0_g1	TR2827|c0_g1_i1	FGFR1_CHICK^FGFR1_CHICK^Q:3-320,H:55-157^53.77%ID^E:2e-23^RecName: Full=Fibroblast growth factor receptor 1;^Eukaryota; Metazoa; Chordata; Craniata; Vertebrata; Euteleostomi; Testudines + Archosauria group; Archosauria; Dinosauria; Saurischia; Theropoda; Coelurosauria; Aves; Neognathae; Galloanserae; Galliformes; Phasianidae; Phasianinae; Gallus	D5FGF2_SQUAC^D5FGF2_SQUAC^Q:3-320,H:55-160^99.06%ID^E:4e-44^RecName: Full=Fibroblast growth factor receptor {ECO:0000256|PIRNR:PIRNR000628};^Eukaryota; Metazoa; Chordata; Craniata; Vertebrata; Chondrichthyes; Elasmobranchii; Squalimorphii; Squaliformes; Squalidae; Squalus	TR2827|c0_g1_i1|m.1151	3-320[+]	FGFR1_CHICK^FGFR1_CHICK^Q:1-106,H:55-157^53.77%ID^E:4e-25^RecName: Full=Fibroblast growth factor receptor 1;^Eukaryota; Metazoa; Chordata; Craniata; Vertebrata; Euteleostomi; Testudines + Archosauria group; Archosauria; Dinosauria; Saurischia; Theropoda; Coelurosauria; Aves; Neognathae; Galloanserae; Galliformes; Phasianidae; Phasianinae; Gallus	D5FGF2_SQUAC^D5FGF2_SQUAC^Q:1-106,H:55-160^99.06%ID^E:3e-63^RecName: Full=Fibroblast growth factor receptor {ECO:0000256|PIRNR:PIRNR000628};^Eukaryota; Metazoa; Chordata; Craniata; Vertebrata; Chondrichthyes; Elasmobranchii; Squalimorphii; Squaliformes; Squalidae; Squalus	PF07679.11^I-set^Immunoglobulin I-set domain^3-63^E:8.1e-08`PF00047.20^ig^Immunoglobulin domain^5-47^E:4e-05`PF13895.1^Ig_2^Immunoglobulin domain^8-58^E:5.9e-05`PF13927.1^Ig_3^Immunoglobulin domain^8-47^E:0.016	.	.	COG0515^Serine Threonine protein kinase	GO:0016023^cellular_component^cytoplasmic membrane-bounded vesicle`GO:0005829^cellular_component^cytosol`GO:0016021^cellular_component^integral component of membrane`GO:0005634^cellular_component^nucleus`GO:0005886^cellular_component^plasma membrane`GO:0005524^molecular_function^ATP binding`GO:0017134^molecular_function^fibroblast growth factor binding`GO:0005007^molecular_function^fibroblast gro…	.
TR2840|c0_g1	TR2840|c0_g1_i1	RRP5_HUMAN^RRP5_HUMAN^Q:8-805,H:1-266^48.88%ID^E:2e-68^RecName: Full=Protein RRP5 homolog;^Eukaryota; Metazoa; Chordata; Craniata; Vertebrata; Euteleostomi; Mammalia; Eutheria; Euarchontoglires; Primates; Haplorrhini; Catarrhini; Hominidae; Homo	K7FBS3_PELSI^K7FBS3_PELSI^Q:8-805,H:1-266^54.85%ID^E:1e-78^SubName: Full=Uncharacterized protein {ECO:0000313|Ensembl:ENSPSIP00000005483};^Eukaryota; Metazoa; Chordata; Craniata; Vertebrata; Euteleostomi; Testudines + Archosauria group; Testudines; Cryptodira; Trionychoidea; Trionychidae; Pelodiscus	TR2840|c0_g1_i1|m.1158	2-808[+]	RRP5_MOUSE^RRP5_MOUSE^Q:3-268,H:1-266^51.87%ID^E:3e-76^RecName: Full=Protein RRP5 homolog;^Eukaryota; Metazoa; Chordata; Craniata; Vertebrata; Euteleostomi; Mammalia; Eutheria; Euarchontoglires; Glires; Rodentia; Sciurognathi; Muroidea; Muridae; Murinae; Mus; Mus	K7FBS3_PELSI^K7FBS3_PELSI^Q:3-268,H:1-266^54.48%ID^E:4e-82^SubName: Full=Uncharacterized protein {ECO:0000313|Ensembl:ENSPSIP00000005483};^Eukaryota; Metazoa; Chordata; Craniata; Vertebrata; Euteleostomi; Testudines + Archosauria group; Testudines; Cryptodira; Trionychoidea; Trionychidae; Pelodiscus	PF00575.18^S1^S1 RNA binding domain^187-260^E:0.00025	.	.	COG0539^thus facilitating recognition of the initiation point. It is needed to translate mRNA with a short Shine-Dalgarno (SD) purine-rich sequence (By similarity)	GO:0005829^cellular_component^cytosol`GO:0005730^cellular_component^nucleolus`GO:0044822^molecular_function^poly(A) RNA binding`GO:0006915^biological_process^apoptotic process`GO:0006397^biological_process^mRNA processing`GO:0043123^biological_process^positive regulation of I-kappaB kinase/NF-kappaB signaling`GO:0006355^biological_process^regulation of transcription, DNA-templated`GO:0006364^biol…	GO:0003676^molecular_function^nucleic acid binding
TR2874|c0_g1	TR2874|c0_g1_i1	TM180_CHICK^TM180_CHICK^Q:3-440,H:336-492^31.85%ID^E:1e-16^RecName: Full=Transmembrane protein 180;^Eukaryota; Metazoa; Chordata; Craniata; Vertebrata; Euteleostomi; Testudines + Archosauria group; Archosauria; Dinosauria; Saurischia; Theropoda; Coelurosauria; Aves; Neognathae; Galloanserae; Galliformes; Phasianidae; Phasianinae; Gallus	M3XIA3_LATCH^M3XIA3_LATCH^Q:3-452,H:321-470^72.67%ID^E:5e-69^SubName: Full=Uncharacterized protein {ECO:0000313|Ensembl:ENSLACP00000022459};^Eukaryota; Metazoa; Chordata; Craniata; Vertebrata; Euteleostomi; Coelacanthiformes; Coelacanthidae; Latimeria	TR2874|c0_g1_i1|m.1170	3-455[+]	TM180_CHICK^TM180_CHICK^Q:1-146,H:336-492^31.85%ID^E:2e-17^RecName: Full=Transmembrane protein 180;^Eukaryota; Metazoa; Chordata; Craniata; Vertebrata; Euteleostomi; Testudines + Archosauria group; Archosauria; Dinosauria; Saurischia; Theropoda; Coelurosauria; Aves; Neognathae; Galloanserae; Galliformes; Phasianidae; Phasianinae; Gallus	M3XIA3_LATCH^M3XIA3_LATCH^Q:1-150,H:321-470^72.67%ID^E:2e-70^SubName: Full=Uncharacterized protein {ECO:0000313|Ensembl:ENSLACP00000022459};^Eukaryota; Metazoa; Chordata; Craniata; Vertebrata; Euteleostomi; Coelacanthiformes; Coelacanthidae; Latimeria	PF13347.1^MFS_2^MFS/sugar transport protein^5-126^E:1.3e-07	.	ExpAA=55.32^PredHel=3^Topology=o20-42i63-85o113-135i	NOG75313^	GO:0016021^cellular_component^integral component of membrane	.
TR2874|c0_g2	TR2874|c0_g2_i1	TM180_CHICK^TM180_CHICK^Q:3-293,H:336-433^35.71%ID^E:1e-11^RecName: Full=Transmembrane protein 180;^Eukaryota; Metazoa; Chordata; Craniata; Vertebrata; Euteleostomi; Testudines + Archosauria group; Archosauria; Dinosauria; Saurischia; Theropoda; Coelurosauria; Aves; Neognathae; Galloanserae; Galliformes; Phasianidae; Phasianinae; Gallus	M3XIA3_LATCH^M3XIA3_LATCH^Q:3-293,H:321-417^77.32%ID^E:2e-43^SubName: Full=Uncharacterized protein {ECO:0000313|Ensembl:ENSLACP00000022459};^Eukaryota; Metazoa; Chordata; Craniata; Vertebrata; Euteleostomi; Coelacanthiformes; Coelacanthidae; Latimeria	TR2874|c0_g2_i1|m.1171	3-359[+]	TM180_CHICK^TM180_CHICK^Q:1-97,H:336-433^35.71%ID^E:9e-12^RecName: Full=Transmembrane protein 180;^Eukaryota; Metazoa; Chordata; Craniata; Vertebrata; Euteleostomi; Testudines + Archosauria group; Archosauria; Dinosauria; Saurischia; Theropoda; Coelurosauria; Aves; Neognathae; Galloanserae; Galliformes; Phasianidae; Phasianinae; Gallus	M3XIA3_LATCH^M3XIA3_LATCH^Q:1-96,H:321-416^78.12%ID^E:5e-44^SubName: Full=Uncharacterized protein {ECO:0000313|Ensembl:ENSLACP00000022459};^Eukaryota; Metazoa; Chordata; Craniata; Vertebrata; Euteleostomi; Coelacanthiformes; Coelacanthidae; Latimeria	.	.	ExpAA=26.36^PredHel=1^Topology=o20-42i	NOG75313^	GO:0016021^cellular_component^integral component of membrane	.
TR2885|c0_g2	TR2885|c0_g2_i1	.	K7EWY1_PELSI^K7EWY1_PELSI^Q:5-352,H:4-120^37.5%ID^E:9e-12^SubName: Full=Uncharacterized protein {ECO:0000313|Ensembl:ENSPSIP00000000291};^Eukaryota; Metazoa; Chordata; Craniata; Vertebrata; Euteleostomi; Testudines + Archosauria group; Testudines; Cryptodira; Trionychoidea; Trionychidae; Pelodiscus	TR2885|c0_g2_i1|m.1175	2-352[+]	.	K7EWY1_PELSI^K7EWY1_PELSI^Q:2-117,H:4-120^37.5%ID^E:8e-12^SubName: Full=Uncharacterized protein {ECO:0000313|Ensembl:ENSPSIP00000000291};^Eukaryota; Metazoa; Chordata; Craniata; Vertebrata; Euteleostomi; Testudines + Archosauria group; Testudines; Cryptodira; Trionychoidea; Trionychidae; Pelodiscus	.	.	.	.	.	.
TR2895|c0_g1	TR2895|c0_g1_i1	CSDE1_HUMAN^CSDE1_HUMAN^Q:518-24,H:1-196^70.41%ID^E:2e-88^RecName: Full=Cold shock domain-containing protein E1;^Eukaryota; Metazoa; Chordata; Craniata; Vertebrata; Euteleostomi; Mammalia; Eutheria; Euarchontoglires; Primates; Haplorrhini; Catarrhini; Hominidae; Homo`CSDE1_HUMAN^CSDE1_HUMAN^Q:500-27,H:161-358^27.86%ID^E:3e-08^RecName: Full=Cold shock domain-containing protein E1;^Eukaryota; Metaz…	V9KAG1_CALMI^V9KAG1_CALMI^Q:632-27,H:1-210^80.48%ID^E:2e-107^SubName: Full=Cold shock domain-containing protein E1 {ECO:0000313|EMBL:AFO94640.1};^Eukaryota; Metazoa; Chordata; Craniata; Vertebrata; Chondrichthyes; Holocephali; Chimaeriformes; Callorhinchidae; Callorhinchus`V9KAG1_CALMI^V9KAG1_CALMI^Q:521-27,H:172-373^27.54%ID^E:3e-06^SubName: Full=Cold shock domain-containing protein E1 {ECO:0000…	.	.	.	.	.	.	.	NOG72452^ATP synthase complex subunit h	GO:0070937^cellular_component^CRD-mediated mRNA stability complex`GO:0005737^cellular_component^cytoplasm`GO:0005794^cellular_component^Golgi apparatus`GO:0005886^cellular_component^plasma membrane`GO:0003677^molecular_function^DNA binding`GO:0044822^molecular_function^poly(A) RNA binding`GO:0008584^biological_process^male gonad development`GO:0070966^biological_process^nuclear-transcribed mRNA c…	.
TR2895|c0_g2	TR2895|c0_g2_i1	CSDE1_RAT^CSDE1_RAT^Q:337-5,H:1-111^84.68%ID^E:8e-61^RecName: Full=Cold shock domain-containing protein E1;^Eukaryota; Metazoa; Chordata; Craniata; Vertebrata; Euteleostomi; Mammalia; Eutheria; Euarchontoglires; Glires; Rodentia; Sciurognathi; Muroidea; Muridae; Murinae; Rattus`CSDE1_RAT^CSDE1_RAT^Q:319-2,H:161-275^32.48%ID^E:4e-07^RecName: Full=Cold shock domain-containing protein E1;^Eukaryota;…	V9K959_CALMI^V9K959_CALMI^Q:337-5,H:1-111^96.4%ID^E:4e-66^SubName: Full=Cold shock domain-containing protein E1-like protein {ECO:0000313|EMBL:AFO94666.1};^Eukaryota; Metazoa; Chordata; Craniata; Vertebrata; Chondrichthyes; Holocephali; Chimaeriformes; Callorhinchidae; Callorhinchus`V9K959_CALMI^V9K959_CALMI^Q:277-110,H:346-400^44.64%ID^E:4e-06^SubName: Full=Cold shock domain-containing protein E…	.	.	.	.	.	.	.	NOG72452^ATP synthase complex subunit h	GO:0070937^cellular_component^CRD-mediated mRNA stability complex`GO:0005794^cellular_component^Golgi apparatus`GO:0005743^cellular_component^mitochondrial inner membrane`GO:0005886^cellular_component^plasma membrane`GO:0003677^molecular_function^DNA binding`GO:0044822^molecular_function^poly(A) RNA binding`GO:0070966^biological_process^nuclear-transcribed mRNA catabolic process, no-go decay`GO:0…	.
TR2906|c0_g1	TR2906|c0_g1_i1	.	Q8UVG4_LEUER^Q8UVG4_LEUER^Q:204-365,H:1-54^81.48%ID^E:6e-08^SubName: Full=Organic anion transporting polypeptide Oatp {ECO:0000313|EMBL:AAL66021.1};^Eukaryota; Metazoa; Chordata; Craniata; Vertebrata; Chondrichthyes; Elasmobranchii; Batoidea; Rajiformes; Rajidae; Leucoraja	.	.	.	.	.	.	.	.	.	.
TR2906|c0_g2	TR2906|c0_g2_i1	.	Q8UVG4_LEUER^Q8UVG4_LEUER^Q:148-309,H:1-54^81.48%ID^E:4e-08^SubName: Full=Organic anion transporting polypeptide Oatp {ECO:0000313|EMBL:AAL66021.1};^Eukaryota; Metazoa; Chordata; Craniata; Vertebrata; Chondrichthyes; Elasmobranchii; Batoidea; Rajiformes; Rajidae; Leucoraja	.	.	.	.	.	.	.	.	.	.
TR2946|c0_g1	TR2946|c0_g1_i1	TMCO3_HUMAN^TMCO3_HUMAN^Q:3-557,H:226-410^82.7%ID^E:2e-90^RecName: Full=Transmembrane and coiled-coil domain-containing protein 3;^Eukaryota; Metazoa; Chordata; Craniata; Vertebrata; Euteleostomi; Mammalia; Eutheria; Euarchontoglires; Primates; Haplorrhini; Catarrhini; Hominidae; Homo	V9KSQ6_CALMI^V9KSQ6_CALMI^Q:3-557,H:239-423^87.03%ID^E:3e-97^SubName: Full=Transmembrane and coiled-coil domain-containing protein 3 {ECO:0000313|EMBL:AFP01451.1};^Eukaryota; Metazoa; Chordata; Craniata; Vertebrata; Chondrichthyes; Holocephali; Chimaeriformes; Callorhinchidae; Callorhinchus	TR2946|c0_g1_i1|m.1188	3-557[+]	TMCO3_HUMAN^TMCO3_HUMAN^Q:1-185,H:226-410^82.7%ID^E:6e-107^RecName: Full=Transmembrane and coiled-coil domain-containing protein 3;^Eukaryota; Metazoa; Chordata; Craniata; Vertebrata; Euteleostomi; Mammalia; Eutheria; Euarchontoglires; Primates; Haplorrhini; Catarrhini; Hominidae; Homo	V9KSQ6_CALMI^V9KSQ6_CALMI^Q:1-185,H:239-423^87.03%ID^E:3e-114^SubName: Full=Transmembrane and coiled-coil domain-containing protein 3 {ECO:0000313|EMBL:AFP01451.1};^Eukaryota; Metazoa; Chordata; Craniata; Vertebrata; Chondrichthyes; Holocephali; Chimaeriformes; Callorhinchidae; Callorhinchus	PF00999.16^Na_H_Exchanger^Sodium/hydrogen exchanger family^49-175^E:4.3e-30	.	ExpAA=77.71^PredHel=3^Topology=i50-72o92-114i126-148o	COG0475^Sodium hydrogen exchanger	GO:0016021^cellular_component^integral component of membrane`GO:0015299^molecular_function^solute:proton antiporter activity	GO:0015299^molecular_function^solute:proton antiporter activity`GO:0006812^biological_process^cation transport`GO:0055085^biological_process^transmembrane transport`GO:0016021^cellular_component^integral component of membrane
TR2952|c0_g1	TR2952|c0_g1_i1	CSRP1_PONAB^CSRP1_PONAB^Q:231-302,H:138-161^100%ID^E:2e-08^RecName: Full=Cysteine and glycine-rich protein 1;^Eukaryota; Metazoa; Chordata; Craniata; Vertebrata; Euteleostomi; Mammalia; Eutheria; Euarchontoglires; Primates; Haplorrhini; Catarrhini; Hominidae; Pongo	V8NWV6_OPHHA^V8NWV6_OPHHA^Q:231-302,H:104-127^100%ID^E:2e-07^SubName: Full=Cysteine and glycine-rich protein 1 {ECO:0000313|EMBL:ETE66158.1};^Eukaryota; Metazoa; Chordata; Craniata; Vertebrata; Euteleostomi; Lepidosauria; Squamata; Bifurcata; Unidentata; Episquamata; Toxicofera; Serpentes; Colubroidea; Elapidae; Elapinae; Ophiophagus	.	.	.	.	.	.	.	.	GO:0005634^cellular_component^nucleus`GO:0008270^molecular_function^zinc ion binding	.
TR3005|c0_g1	TR3005|c0_g1_i1	WASL_BOVIN^WASL_BOVIN^Q:22-225,H:85-152^73.53%ID^E:4e-31^RecName: Full=Neural Wiskott-Aldrich syndrome protein;^Eukaryota; Metazoa; Chordata; Craniata; Vertebrata; Euteleostomi; Mammalia; Eutheria; Laurasiatheria; Cetartiodactyla; Ruminantia; Pecora; Bovidae; Bovinae; Bos`WASL_BOVIN^WASL_BOVIN^Q:236-439,H:85-152^73.53%ID^E:8e-31^RecName: Full=Neural Wiskott-Aldrich syndrome protein;^Eukaryota; Me…	Q6PDL3_MOUSE^Q6PDL3_MOUSE^Q:236-439,H:82-149^72.06%ID^E:5e-30^SubName: Full=Wasl protein {ECO:0000313|EMBL:AAH58642.1};^Eukaryota; Metazoa; Chordata; Craniata; Vertebrata; Euteleostomi; Mammalia; Eutheria; Euarchontoglires; Glires; Rodentia; Sciurognathi; Muroidea; Muridae; Murinae; Mus; Mus`Q6PDL3_MOUSE^Q6PDL3_MOUSE^Q:22-225,H:82-149^72.06%ID^E:5e-30^SubName: Full=Wasl protein {ECO:0000313|EMBL:…	TR3005|c0_g1_i1|m.1209	19-321[+]	WASL_BOVIN^WASL_BOVIN^Q:2-69,H:85-152^73.53%ID^E:4e-33^RecName: Full=Neural Wiskott-Aldrich syndrome protein;^Eukaryota; Metazoa; Chordata; Craniata; Vertebrata; Euteleostomi; Mammalia; Eutheria; Laurasiatheria; Cetartiodactyla; Ruminantia; Pecora; Bovidae; Bovinae; Bos	F6TLC0_MONDO^F6TLC0_MONDO^Q:2-69,H:90-157^73.53%ID^E:2e-31^SubName: Full=Uncharacterized protein {ECO:0000313|Ensembl:ENSMODP00000019200};^Eukaryota; Metazoa; Chordata; Craniata; Vertebrata; Euteleostomi; Mammalia; Metatheria; Didelphimorphia; Didelphidae; Monodelphis	PF00568.18^WH1^WH1 domain^2-53^E:2.8e-17	.	.	.	GO:0030478^cellular_component^actin cap`GO:0070062^cellular_component^extracellular vesicular exosome`GO:0030027^cellular_component^lamellipodium`GO:0005634^cellular_component^nucleus`GO:0042802^molecular_function^identical protein binding`GO:0007015^biological_process^actin filament organization`GO:0034629^biological_process^cellular protein complex localization`GO:0007067^biological_process^mit…	.
TR3005|c0_g1	TR3005|c0_g1_i1	WASL_BOVIN^WASL_BOVIN^Q:22-225,H:85-152^73.53%ID^E:4e-31^RecName: Full=Neural Wiskott-Aldrich syndrome protein;^Eukaryota; Metazoa; Chordata; Craniata; Vertebrata; Euteleostomi; Mammalia; Eutheria; Laurasiatheria; Cetartiodactyla; Ruminantia; Pecora; Bovidae; Bovinae; Bos`WASL_BOVIN^WASL_BOVIN^Q:236-439,H:85-152^73.53%ID^E:8e-31^RecName: Full=Neural Wiskott-Aldrich syndrome protein;^Eukaryota; Me…	Q6PDL3_MOUSE^Q6PDL3_MOUSE^Q:236-439,H:82-149^72.06%ID^E:5e-30^SubName: Full=Wasl protein {ECO:0000313|EMBL:AAH58642.1};^Eukaryota; Metazoa; Chordata; Craniata; Vertebrata; Euteleostomi; Mammalia; Eutheria; Euarchontoglires; Glires; Rodentia; Sciurognathi; Muroidea; Muridae; Murinae; Mus; Mus`Q6PDL3_MOUSE^Q6PDL3_MOUSE^Q:22-225,H:82-149^72.06%ID^E:5e-30^SubName: Full=Wasl protein {ECO:0000313|EMBL:…	TR3005|c0_g1_i1|m.1210	233-451[+]	WASL_HUMAN^WASL_HUMAN^Q:2-69,H:85-152^73.53%ID^E:3e-32^RecName: Full=Neural Wiskott-Aldrich syndrome protein;^Eukaryota; Metazoa; Chordata; Craniata; Vertebrata; Euteleostomi; Mammalia; Eutheria; Euarchontoglires; Primates; Haplorrhini; Catarrhini; Hominidae; Homo	Q6PDL3_MOUSE^Q6PDL3_MOUSE^Q:2-69,H:82-149^72.06%ID^E:2e-31^SubName: Full=Wasl protein {ECO:0000313|EMBL:AAH58642.1};^Eukaryota; Metazoa; Chordata; Craniata; Vertebrata; Euteleostomi; Mammalia; Eutheria; Euarchontoglires; Glires; Rodentia; Sciurognathi; Muroidea; Muridae; Murinae; Mus; Mus	PF00568.18^WH1^WH1 domain^2-53^E:1.1e-17	.	.	.	GO:0030478^cellular_component^actin cap`GO:0015629^cellular_component^actin cytoskeleton`GO:0016023^cellular_component^cytoplasmic membrane-bounded vesicle`GO:0005829^cellular_component^cytosol`GO:0030666^cellular_component^endocytic vesicle membrane`GO:0070062^cellular_component^extracellular vesicular exosome`GO:0030027^cellular_component^lamellipodium`GO:0005634^cellular_component^nucleus`GO:0…	.
TR3005|c0_g2	TR3005|c0_g2_i1	WASL_HUMAN^WASL_HUMAN^Q:22-561,H:85-263^78.45%ID^E:2e-90^RecName: Full=Neural Wiskott-Aldrich syndrome protein;^Eukaryota; Metazoa; Chordata; Craniata; Vertebrata; Euteleostomi; Mammalia; Eutheria; Euarchontoglires; Primates; Haplorrhini; Catarrhini; Hominidae; Homo	V9L7T7_CALMI^V9L7T7_CALMI^Q:22-561,H:82-261^87.78%ID^E:2e-90^SubName: Full=Neural Wiskott-Aldrich syndrome protein {ECO:0000313|EMBL:AFP08221.1};^Eukaryota; Metazoa; Chordata; Craniata; Vertebrata; Chondrichthyes; Holocephali; Chimaeriformes; Callorhinchidae; Callorhinchus	TR3005|c0_g2_i1|m.1211	19-561[+]	WASL_HUMAN^WASL_HUMAN^Q:2-181,H:85-263^78.45%ID^E:3e-94^RecName: Full=Neural Wiskott-Aldrich syndrome protein;^Eukaryota; Metazoa; Chordata; Craniata; Vertebrata; Euteleostomi; Mammalia; Eutheria; Euarchontoglires; Primates; Haplorrhini; Catarrhini; Hominidae; Homo	A0A096MYG0_PAPAN^A0A096MYG0_PAPAN^Q:2-181,H:83-261^78.45%ID^E:3e-94^SubName: Full=Uncharacterized protein {ECO:0000313|Ensembl:ENSPANP00000004975};^Eukaryota; Metazoa; Chordata; Craniata; Vertebrata; Euteleostomi; Mammalia; Eutheria; Euarchontoglires; Primates; Haplorrhini; Catarrhini; Cercopithecidae; Cercopithecinae; Papio	PF00568.18^WH1^WH1 domain^2-53^E:1e-16`PF00786.23^PBD^P21-Rho-binding domain^120-178^E:1e-17	.	.	.	GO:0030478^cellular_component^actin cap`GO:0015629^cellular_component^actin cytoskeleton`GO:0016023^cellular_component^cytoplasmic membrane-bounded vesicle`GO:0005829^cellular_component^cytosol`GO:0030666^cellular_component^endocytic vesicle membrane`GO:0070062^cellular_component^extracellular vesicular exosome`GO:0030027^cellular_component^lamellipodium`GO:0005634^cellular_component^nucleus`GO:0…	.
TR3026|c0_g1	TR3026|c0_g1_i1	PAK4_HUMAN^PAK4_HUMAN^Q:596-1147,H:152-328^50.53%ID^E:1e-29^RecName: Full=Serine/threonine-protein kinase PAK 4;^Eukaryota; Metazoa; Chordata; Craniata; Vertebrata; Euteleostomi; Mammalia; Eutheria; Euarchontoglires; Primates; Haplorrhini; Catarrhini; Hominidae; Homo	H3BGE6_LATCH^H3BGE6_LATCH^Q:29-1147,H:64-441^53.94%ID^E:3e-88^SubName: Full=Uncharacterized protein {ECO:0000313|Ensembl:ENSLACP00000020967};^Eukaryota; Metazoa; Chordata; Craniata; Vertebrata; Euteleostomi; Coelacanthiformes; Coelacanthidae; Latimeria	TR3026|c0_g1_i1|m.1216	191-1147[+]	PAK4_HUMAN^PAK4_HUMAN^Q:141-319,H:157-328^51.91%ID^E:1e-29^RecName: Full=Serine/threonine-protein kinase PAK 4;^Eukaryota; Metazoa; Chordata; Craniata; Vertebrata; Euteleostomi; Mammalia; Eutheria; Euarchontoglires; Primates; Haplorrhini; Catarrhini; Hominidae; Homo	H3BGE6_LATCH^H3BGE6_LATCH^Q:17-319,H:129-441^53.56%ID^E:9e-77^SubName: Full=Uncharacterized protein {ECO:0000313|Ensembl:ENSLACP00000020967};^Eukaryota; Metazoa; Chordata; Craniata; Vertebrata; Euteleostomi; Coelacanthiformes; Coelacanthidae; Latimeria	.	.	.	COG0515^Serine Threonine protein kinase	GO:0005925^cellular_component^focal adhesion`GO:0005794^cellular_component^Golgi apparatus`GO:0005524^molecular_function^ATP binding`GO:0004672^molecular_function^protein kinase activity`GO:0004674^molecular_function^protein serine/threonine kinase activity`GO:0006915^biological_process^apoptotic process`GO:0007049^biological_process^cell cycle`GO:0016049^biological_process^cell growth`GO:0016477…	.
TR3026|c0_g2	TR3026|c0_g2_i1	PAK4_HUMAN^PAK4_HUMAN^Q:596-865,H:152-234^47.25%ID^E:5e-07^RecName: Full=Serine/threonine-protein kinase PAK 4;^Eukaryota; Metazoa; Chordata; Craniata; Vertebrata; Euteleostomi; Mammalia; Eutheria; Euarchontoglires; Primates; Haplorrhini; Catarrhini; Hominidae; Homo	H3BGE6_LATCH^H3BGE6_LATCH^Q:29-859,H:64-344^52.03%ID^E:1e-58^SubName: Full=Uncharacterized protein {ECO:0000313|Ensembl:ENSLACP00000020967};^Eukaryota; Metazoa; Chordata; Craniata; Vertebrata; Euteleostomi; Coelacanthiformes; Coelacanthidae; Latimeria	TR3026|c0_g2_i1|m.1218	191-895[+]	PAK4_HUMAN^PAK4_HUMAN^Q:141-225,H:157-234^46.15%ID^E:4e-07^RecName: Full=Serine/threonine-protein kinase PAK 4;^Eukaryota; Metazoa; Chordata; Craniata; Vertebrata; Euteleostomi; Mammalia; Eutheria; Euarchontoglires; Primates; Haplorrhini; Catarrhini; Hominidae; Homo	H3BGE6_LATCH^H3BGE6_LATCH^Q:20-229,H:132-350^50.22%ID^E:5e-47^SubName: Full=Uncharacterized protein {ECO:0000313|Ensembl:ENSLACP00000020967};^Eukaryota; Metazoa; Chordata; Craniata; Vertebrata; Euteleostomi; Coelacanthiformes; Coelacanthidae; Latimeria	.	.	.	COG0515^Serine Threonine protein kinase	GO:0005925^cellular_component^focal adhesion`GO:0005794^cellular_component^Golgi apparatus`GO:0005524^molecular_function^ATP binding`GO:0004672^molecular_function^protein kinase activity`GO:0004674^molecular_function^protein serine/threonine kinase activity`GO:0006915^biological_process^apoptotic process`GO:0007049^biological_process^cell cycle`GO:0016049^biological_process^cell growth`GO:0016477…	.
TR3031|c0_g1	TR3031|c0_g1_i1	SMYD4_CHICK^SMYD4_CHICK^Q:7-294,H:636-731^59.38%ID^E:1e-29^RecName: Full=SET and MYND domain-containing protein 4;^Eukaryota; Metazoa; Chordata; Craniata; Vertebrata; Euteleostomi; Testudines + Archosauria group; Archosauria; Dinosauria; Saurischia; Theropoda; Coelurosauria; Aves; Neognathae; Galloanserae; Galliformes; Phasianidae; Phasianinae; Gallus	U3IX66_ANAPL^U3IX66_ANAPL^Q:7-294,H:609-704^61.46%ID^E:6e-30^SubName: Full=Uncharacterized protein {ECO:0000313|Ensembl:ENSAPLP00000011842};^Eukaryota; Metazoa; Chordata; Craniata; Vertebrata; Euteleostomi; Testudines + Archosauria group; Archosauria; Dinosauria; Saurischia; Theropoda; Coelurosauria; Aves; Neognathae; Galloanserae; Anseriformes; Anatidae; Anas	TR3031|c0_g1_i1|m.1222	1-330[+]	SMYD4_CHICK^SMYD4_CHICK^Q:3-98,H:636-731^59.38%ID^E:6e-31^RecName: Full=SET and MYND domain-containing protein 4;^Eukaryota; Metazoa; Chordata; Craniata; Vertebrata; Euteleostomi; Testudines + Archosauria group; Archosauria; Dinosauria; Saurischia; Theropoda; Coelurosauria; Aves; Neognathae; Galloanserae; Galliformes; Phasianidae; Phasianinae; Gallus	U3IX66_ANAPL^U3IX66_ANAPL^Q:3-98,H:609-704^61.46%ID^E:2e-31^SubName: Full=Uncharacterized protein {ECO:0000313|Ensembl:ENSAPLP00000011842};^Eukaryota; Metazoa; Chordata; Craniata; Vertebrata; Euteleostomi; Testudines + Archosauria group; Archosauria; Dinosauria; Saurischia; Theropoda; Coelurosauria; Aves; Neognathae; Galloanserae; Anseriformes; Anatidae; Anas	PF07719.12^TPR_2^Tetratricopeptide repeat^10-31^E:0.022`PF13176.1^TPR_7^Tetratricopeptide repeat^10-30^E:0.0031`PF13181.1^TPR_8^Tetratricopeptide repeat^10-31^E:0.11`PF13174.1^TPR_6^Tetratricopeptide repeat^10-30^E:0.79	.	.	.	GO:0046872^molecular_function^metal ion binding`GO:0008168^molecular_function^methyltransferase activity	GO:0005515^molecular_function^protein binding
TR3031|c0_g2	TR3031|c0_g2_i1	SMYD4_MOUSE^SMYD4_MOUSE^Q:6-476,H:630-787^51.27%ID^E:3e-43^RecName: Full=SET and MYND domain-containing protein 4;^Eukaryota; Metazoa; Chordata; Craniata; Vertebrata; Euteleostomi; Mammalia; Eutheria; Euarchontoglires; Glires; Rodentia; Sciurognathi; Muroidea; Muridae; Murinae; Mus; Mus	U3IX66_ANAPL^U3IX66_ANAPL^Q:9-485,H:548-707^51.25%ID^E:1e-42^SubName: Full=Uncharacterized protein {ECO:0000313|Ensembl:ENSAPLP00000011842};^Eukaryota; Metazoa; Chordata; Craniata; Vertebrata; Euteleostomi; Testudines + Archosauria group; Archosauria; Dinosauria; Saurischia; Theropoda; Coelurosauria; Aves; Neognathae; Galloanserae; Anseriformes; Anatidae; Anas	TR3031|c0_g2_i1|m.1223	3-512[+]	SMYD4_MOUSE^SMYD4_MOUSE^Q:2-158,H:630-787^51.27%ID^E:1e-44^RecName: Full=SET and MYND domain-containing protein 4;^Eukaryota; Metazoa; Chordata; Craniata; Vertebrata; Euteleostomi; Mammalia; Eutheria; Euarchontoglires; Glires; Rodentia; Sciurognathi; Muroidea; Muridae; Murinae; Mus; Mus	U3IX66_ANAPL^U3IX66_ANAPL^Q:3-161,H:548-707^51.25%ID^E:6e-44^SubName: Full=Uncharacterized protein {ECO:0000313|Ensembl:ENSAPLP00000011842};^Eukaryota; Metazoa; Chordata; Craniata; Vertebrata; Euteleostomi; Testudines + Archosauria group; Archosauria; Dinosauria; Saurischia; Theropoda; Coelurosauria; Aves; Neognathae; Galloanserae; Anseriformes; Anatidae; Anas	PF07719.12^TPR_2^Tetratricopeptide repeat^70-91^E:0.043`PF13176.1^TPR_7^Tetratricopeptide repeat^70-90^E:0.0066`PF13181.1^TPR_8^Tetratricopeptide repeat^70-91^E:0.23	.	.	.	GO:0046872^molecular_function^metal ion binding`GO:0008168^molecular_function^methyltransferase activity	GO:0005515^molecular_function^protein binding
TR3037|c0_g1	TR3037|c0_g1_i1	RHG39_HUMAN^RHG39_HUMAN^Q:207-884,H:208-438^30.28%ID^E:2e-09^RecName: Full=Rho GTPase-activating protein 39;^Eukaryota; Metazoa; Chordata; Craniata; Vertebrata; Euteleostomi; Mammalia; Eutheria; Euarchontoglires; Primates; Haplorrhini; Catarrhini; Hominidae; Homo	H3BHK9_LATCH^H3BHK9_LATCH^Q:24-920,H:99-392^49.35%ID^E:4e-68^SubName: Full=Uncharacterized protein {ECO:0000313|Ensembl:ENSLACP00000021380};^Eukaryota; Metazoa; Chordata; Craniata; Vertebrata; Euteleostomi; Coelacanthiformes; Coelacanthidae; Latimeria	TR3037|c0_g1_i1|m.1224	3-920[+]	RHG39_HUMAN^RHG39_HUMAN^Q:69-294,H:208-438^30.28%ID^E:2e-09^RecName: Full=Rho GTPase-activating protein 39;^Eukaryota; Metazoa; Chordata; Craniata; Vertebrata; Euteleostomi; Mammalia; Eutheria; Euarchontoglires; Primates; Haplorrhini; Catarrhini; Hominidae; Homo	H3BHK9_LATCH^H3BHK9_LATCH^Q:8-306,H:99-392^49.35%ID^E:3e-68^SubName: Full=Uncharacterized protein {ECO:0000313|Ensembl:ENSLACP00000021380};^Eukaryota; Metazoa; Chordata; Craniata; Vertebrata; Euteleostomi; Coelacanthiformes; Coelacanthidae; Latimeria	.	.	.	NOG137357^	GO:0005856^cellular_component^cytoskeleton`GO:0005829^cellular_component^cytosol`GO:0005634^cellular_component^nucleus`GO:0007411^biological_process^axon guidance`GO:0051056^biological_process^regulation of small GTPase mediated signal transduction`GO:0007264^biological_process^small GTPase mediated signal transduction	.
TR3065|c0_g1	TR3065|c0_g1_i1	.	K7EYG1_PELSI^K7EYG1_PELSI^Q:256-396,H:138-188^64.71%ID^E:7e-08^SubName: Full=Uncharacterized protein {ECO:0000313|Ensembl:ENSPSIP00000000821};^Eukaryota; Metazoa; Chordata; Craniata; Vertebrata; Euteleostomi; Testudines + Archosauria group; Testudines; Cryptodira; Trionychoidea; Trionychidae; Pelodiscus	.	.	.	.	.	.	.	.	.	.
TR3067|c0_g1	TR3067|c0_g1_i1	CAMP3_MOUSE^CAMP3_MOUSE^Q:3-302,H:1057-1156^67.33%ID^E:1e-36^RecName: Full=Calmodulin-regulated spectrin-associated protein 3;^Eukaryota; Metazoa; Chordata; Craniata; Vertebrata; Euteleostomi; Mammalia; Eutheria; Euarchontoglires; Glires; Rodentia; Sciurognathi; Muroidea; Muridae; Murinae; Mus; Mus	W5MJE4_LEPOC^W5MJE4_LEPOC^Q:3-302,H:1255-1355^78.22%ID^E:4e-44^SubName: Full=Uncharacterized protein {ECO:0000313|Ensembl:ENSLOCP00000008503};^Eukaryota; Metazoa; Chordata; Craniata; Vertebrata; Euteleostomi; Actinopterygii; Neopterygii; Holostei; Semionotiformes; Lepisosteidae; Lepisosteus	TR3067|c0_g1_i1|m.1238	3-302[+]	CAMP3_MOUSE^CAMP3_MOUSE^Q:1-100,H:1057-1156^67.33%ID^E:9e-37^RecName: Full=Calmodulin-regulated spectrin-associated protein 3;^Eukaryota; Metazoa; Chordata; Craniata; Vertebrata; Euteleostomi; Mammalia; Eutheria; Euarchontoglires; Glires; Rodentia; Sciurognathi; Muroidea; Muridae; Murinae; Mus; Mus	W5MJE4_LEPOC^W5MJE4_LEPOC^Q:1-100,H:1255-1355^78.22%ID^E:3e-44^SubName: Full=Uncharacterized protein {ECO:0000313|Ensembl:ENSLOCP00000008503};^Eukaryota; Metazoa; Chordata; Craniata; Vertebrata; Euteleostomi; Actinopterygii; Neopterygii; Holostei; Semionotiformes; Lepisosteidae; Lepisosteus	PF08683.6^CAMSAP_CKK^Microtubule-binding calmodulin-regulated spectrin-associated^56-99^E:9.5e-15	.	.	.	GO:0005737^cellular_component^cytoplasm`GO:0036449^cellular_component^microtubule minus-end`GO:0005915^cellular_component^zonula adherens`GO:0051011^molecular_function^microtubule minus-end binding`GO:0090136^biological_process^epithelial cell-cell adhesion`GO:0034453^biological_process^microtubule anchoring`GO:0010923^biological_process^negative regulation of phosphatase activity`GO:0070507^biol…	GO:0008017^molecular_function^microtubule binding
TR3075|c0_g1	TR3075|c0_g1_i1	PITM3_MOUSE^PITM3_MOUSE^Q:28-303,H:873-965^83.87%ID^E:6e-44^RecName: Full=Membrane-associated phosphatidylinositol transfer protein 3;^Eukaryota; Metazoa; Chordata; Craniata; Vertebrata; Euteleostomi; Mammalia; Eutheria; Euarchontoglires; Glires; Rodentia; Sciurognathi; Muroidea; Muridae; Murinae; Mus; Mus	V9L519_CALMI^V9L519_CALMI^Q:28-333,H:138-239^92.16%ID^E:2e-60^SubName: Full=Membrane-associated phosphatidylinositol transfer protein 3-like protein {ECO:0000313|EMBL:AFP07058.1};^Eukaryota; Metazoa; Chordata; Craniata; Vertebrata; Chondrichthyes; Holocephali; Chimaeriformes; Callorhinchidae; Callorhinchus	TR3075|c0_g1_i1|m.1240	10-333[+]	PITM3_MOUSE^PITM3_MOUSE^Q:7-98,H:873-965^83.87%ID^E:5e-44^RecName: Full=Membrane-associated phosphatidylinositol transfer protein 3;^Eukaryota; Metazoa; Chordata; Craniata; Vertebrata; Euteleostomi; Mammalia; Eutheria; Euarchontoglires; Glires; Rodentia; Sciurognathi; Muroidea; Muridae; Murinae; Mus; Mus	V9L519_CALMI^V9L519_CALMI^Q:7-108,H:138-239^92.16%ID^E:1e-60^SubName: Full=Membrane-associated phosphatidylinositol transfer protein 3-like protein {ECO:0000313|EMBL:AFP07058.1};^Eukaryota; Metazoa; Chordata; Craniata; Vertebrata; Chondrichthyes; Holocephali; Chimaeriformes; Callorhinchidae; Callorhinchus	.	.	.	COG5083^phosphatidylinositol transfer protein	GO:0012505^cellular_component^endomembrane system`GO:0005622^cellular_component^intracellular`GO:0016020^cellular_component^membrane`GO:0008289^molecular_function^lipid binding`GO:0046872^molecular_function^metal ion binding`GO:0006810^biological_process^transport	.
[truncated: 51,257 more rows]
