# Supplementary material for: Multi-tissue RNA-seq and transcriptome characterisation of the spiny dogfish shark (Squalus acanthias) provides a molecular tool for biological research and reveals new genes involved in osmoregulation
Source: PLoS One. 2017 Aug 23;12(8):e0182756. doi: 10.1371/journal.pone.0182756 (PMC5568229; doi:10.1371/journal.pone.0182756)
Supplement: S5 Table — (ZIP) [file pone.0182756.s006.zip › S5_Table.xlsx]

## Sheet: Combined assem. trinotate repor
#gene_id	transcript_id	sprot_Top_BLASTX_hit	TrEMBL_Top_BLASTX_hit	prot_id	prot_coords	sprot_Top_BLASTP_hit	TrEMBL_Top_BLASTP_hit	Pfam	SignalP	TmHMM	eggnog	gene_ontology_blast	gene_ontology_pfam
TR21|c0_g1	TR21|c0_g1_i1	.	K7F045_PELSI^K7F045_PELSI^Q:118-41,H:197-222^65.38%ID^E:6e-06^SubName: Full=Uncharacterized protein {ECO:0000313|Ensembl:ENSPSIP00000001405};^Eukaryota; Metazoa; Chordata; Craniata; Vertebrata; Euteleostomi; Testudines + Archosauria group; Testudines; Cryptodira; Trionychoidea; Trionychidae; Pelodiscus`K7F045_PELSI^K7F045_PELSI^Q:53-3,H:219-235^76.47%ID^E:6e-06^SubName: Full=Uncharacterized prote…	.	.	.	.	.	.	.	.	.	.
TR79|c0_g1	TR79|c0_g1_i1	TCFL5_HUMAN^TCFL5_HUMAN^Q:6-407,H:279-409^43.28%ID^E:3e-22^RecName: Full=Transcription factor-like 5 protein;^Eukaryota; Metazoa; Chordata; Craniata; Vertebrata; Euteleostomi; Mammalia; Eutheria; Euarchontoglires; Primates; Haplorrhini; Catarrhini; Hominidae; Homo	V9L012_CALMI^V9L012_CALMI^Q:3-407,H:154-288^88.15%ID^E:1e-58^SubName: Full=Transcription factor-like 5 protein-like protein {ECO:0000313|EMBL:AFP04920.1};^Eukaryota; Metazoa; Chordata; Craniata; Vertebrata; Chondrichthyes; Holocephali; Chimaeriformes; Callorhinchidae; Callorhinchus	TR79|c0_g1_i1|m.28	3-407[+]	TCFL5_HUMAN^TCFL5_HUMAN^Q:2-135,H:279-409^44.37%ID^E:5e-24^RecName: Full=Transcription factor-like 5 protein;^Eukaryota; Metazoa; Chordata; Craniata; Vertebrata; Euteleostomi; Mammalia; Eutheria; Euarchontoglires; Primates; Haplorrhini; Catarrhini; Hominidae; Homo	V9L012_CALMI^V9L012_CALMI^Q:1-135,H:154-288^88.15%ID^E:1e-66^SubName: Full=Transcription factor-like 5 protein-like protein {ECO:0000313|EMBL:AFP04920.1};^Eukaryota; Metazoa; Chordata; Craniata; Vertebrata; Chondrichthyes; Holocephali; Chimaeriformes; Callorhinchidae; Callorhinchus	.	.	.	NOG28448^Yip1 domain family, member 4	GO:0001673^cellular_component^male germ cell nucleus`GO:0005634^cellular_component^nucleus`GO:0003677^molecular_function^DNA binding`GO:0003700^molecular_function^sequence-specific DNA binding transcription factor activity`GO:0030154^biological_process^cell differentiation`GO:0007275^biological_process^multicellular organismal development`GO:0045595^biological_process^regulation of cell different…	.
TR159|c0_g1	TR159|c0_g1_i1	.	.	TR159|c0_g1_i1|m.55	2-271[+]	.	.	.	.	ExpAA=19.08^PredHel=1^Topology=o37-56i	.	.	.
TR237|c0_g1	TR237|c0_g1_i1	.	.	TR237|c0_g1_i1|m.74	1-258[+]	.	.	.	.	ExpAA=20.71^PredHel=1^Topology=i42-64o	.	.	.
TR237|c0_g2	TR237|c0_g2_i1	.	.	TR237|c0_g2_i1|m.75	1-258[+]	.	.	.	.	ExpAA=21.04^PredHel=1^Topology=o46-68i	.	.	.
TR258|c0_g1	TR258|c0_g1_i1	.	A0A091RR69_NESNO^A0A091RR69_NESNO^Q:135-1,H:86-130^57.78%ID^E:3e-09^SubName: Full=Uncharacterized protein {ECO:0000313|EMBL:KFQ44604.1};^Eukaryota; Metazoa; Chordata; Craniata; Vertebrata; Euteleostomi; Testudines + Archosauria group; Archosauria; Dinosauria; Saurischia; Theropoda; Coelurosauria; Aves; Neognathae; Psittaciformes; Psittacidae; Nestor	.	.	.	.	.	.	.	.	.	.
TR258|c0_g2	TR258|c0_g2_i1	.	A0A091RR69_NESNO^A0A091RR69_NESNO^Q:135-1,H:86-130^57.78%ID^E:4e-09^SubName: Full=Uncharacterized protein {ECO:0000313|EMBL:KFQ44604.1};^Eukaryota; Metazoa; Chordata; Craniata; Vertebrata; Euteleostomi; Testudines + Archosauria group; Archosauria; Dinosauria; Saurischia; Theropoda; Coelurosauria; Aves; Neognathae; Psittaciformes; Psittacidae; Nestor	.	.	.	.	.	.	.	.	.	.
TR263|c0_g2	TR263|c0_g2_i1	.	.	TR263|c0_g2_i1|m.93	3-353[+]	.	.	.	.	ExpAA=36.37^PredHel=1^Topology=i51-73o	.	.	.
TR322|c0_g1	TR322|c0_g1_i1	.	A0A061ABJ8_ONCMY^A0A061ABJ8_ONCMY^Q:37-444,H:17-153^50.72%ID^E:3e-21^SubName: Full=Oncorhynchus mykiss genomic scaffold, scaffold_68943 {ECO:0000313|EMBL:CDR17100.1};^Eukaryota; Metazoa; Chordata; Craniata; Vertebrata; Euteleostomi; Actinopterygii; Neopterygii; Teleostei; Protacanthopterygii; Salmoniformes; Salmonidae; Salmoninae; Oncorhynchus	.	.	.	.	.	.	.	.	.	.
TR354|c0_g1	TR354|c0_g1_i1	.	.	TR354|c0_g1_i1|m.125	130-372[+]	.	.	.	sigP:1^19^0.506^YES	.	.	.	.
TR393|c0_g1	TR393|c0_g1_i1	F155A_MOUSE^F155A_MOUSE^Q:6-386,H:159-298^47.52%ID^E:1e-34^RecName: Full=Transmembrane protein FAM155A;^Eukaryota; Metazoa; Chordata; Craniata; Vertebrata; Euteleostomi; Mammalia; Eutheria; Euarchontoglires; Glires; Rodentia; Sciurognathi; Muroidea; Muridae; Murinae; Mus; Mus	V9L6B5_CALMI^V9L6B5_CALMI^Q:3-386,H:102-228^67.97%ID^E:9e-56^SubName: Full=Uncharacterized protein {ECO:0000313|EMBL:AFP06757.1};^Eukaryota; Metazoa; Chordata; Craniata; Vertebrata; Chondrichthyes; Holocephali; Chimaeriformes; Callorhinchidae; Callorhinchus	TR393|c0_g1_i1|m.130	3-389[+]	F155A_MOUSE^F155A_MOUSE^Q:2-128,H:159-298^47.52%ID^E:1e-34^RecName: Full=Transmembrane protein FAM155A;^Eukaryota; Metazoa; Chordata; Craniata; Vertebrata; Euteleostomi; Mammalia; Eutheria; Euarchontoglires; Glires; Rodentia; Sciurognathi; Muroidea; Muridae; Murinae; Mus; Mus	V9L6B5_CALMI^V9L6B5_CALMI^Q:1-128,H:102-228^67.97%ID^E:8e-56^SubName: Full=Uncharacterized protein {ECO:0000313|EMBL:AFP06757.1};^Eukaryota; Metazoa; Chordata; Craniata; Vertebrata; Chondrichthyes; Holocephali; Chimaeriformes; Callorhinchidae; Callorhinchus	.	.	.	.	GO:0016021^cellular_component^integral component of membrane	.
TR393|c1_g1	TR393|c1_g1_i1	F155A_MOUSE^F155A_MOUSE^Q:339-551,H:1-72^81.94%ID^E:4e-32^RecName: Full=Transmembrane protein FAM155A;^Eukaryota; Metazoa; Chordata; Craniata; Vertebrata; Euteleostomi; Mammalia; Eutheria; Euarchontoglires; Glires; Rodentia; Sciurognathi; Muroidea; Muridae; Murinae; Mus; Mus	V9L6B5_CALMI^V9L6B5_CALMI^Q:339-647,H:1-103^78.64%ID^E:6e-50^SubName: Full=Uncharacterized protein {ECO:0000313|EMBL:AFP06757.1};^Eukaryota; Metazoa; Chordata; Craniata; Vertebrata; Chondrichthyes; Holocephali; Chimaeriformes; Callorhinchidae; Callorhinchus	TR393|c1_g1_i1|m.131	339-647[+]	F155A_MOUSE^F155A_MOUSE^Q:1-71,H:1-72^81.94%ID^E:1e-33^RecName: Full=Transmembrane protein FAM155A;^Eukaryota; Metazoa; Chordata; Craniata; Vertebrata; Euteleostomi; Mammalia; Eutheria; Euarchontoglires; Glires; Rodentia; Sciurognathi; Muroidea; Muridae; Murinae; Mus; Mus	V9L6B5_CALMI^V9L6B5_CALMI^Q:1-103,H:1-103^78.64%ID^E:3e-51^SubName: Full=Uncharacterized protein {ECO:0000313|EMBL:AFP06757.1};^Eukaryota; Metazoa; Chordata; Craniata; Vertebrata; Chondrichthyes; Holocephali; Chimaeriformes; Callorhinchidae; Callorhinchus	.	.	.	.	GO:0016021^cellular_component^integral component of membrane	.
TR587|c0_g1	TR587|c0_g1_i1	.	A0A0A0A3T8_CHAVO^A0A0A0A3T8_CHAVO^Q:183-347,H:68-124^49.12%ID^E:1e-06^SubName: Full=Uncharacterized protein {ECO:0000313|EMBL:KGL88063.1};^Eukaryota; Metazoa; Chordata; Craniata; Vertebrata; Euteleostomi; Testudines + Archosauria group; Archosauria; Dinosauria; Saurischia; Theropoda; Coelurosauria; Aves; Neognathae; Charadriiformes; Charadriidae; Charadrius	TR587|c0_g1_i1|m.181	180-449[+]	.	A0A0A0A3T8_CHAVO^A0A0A0A3T8_CHAVO^Q:2-56,H:68-124^49.12%ID^E:3e-07^SubName: Full=Uncharacterized protein {ECO:0000313|EMBL:KGL88063.1};^Eukaryota; Metazoa; Chordata; Craniata; Vertebrata; Euteleostomi; Testudines + Archosauria group; Archosauria; Dinosauria; Saurischia; Theropoda; Coelurosauria; Aves; Neognathae; Charadriiformes; Charadriidae; Charadrius	.	.	.	.	.	.
TR668|c0_g1	TR668|c0_g1_i1	CPMD8_HUMAN^CPMD8_HUMAN^Q:2-352,H:227-343^70.09%ID^E:4e-52^RecName: Full=C3 and PZP-like alpha-2-macroglobulin domain-containing protein 8;^Eukaryota; Metazoa; Chordata; Craniata; Vertebrata; Euteleostomi; Mammalia; Eutheria; Euarchontoglires; Primates; Haplorrhini; Catarrhini; Hominidae; Homo	H0YQC1_TAEGU^H0YQC1_TAEGU^Q:2-352,H:217-333^76.92%ID^E:7e-62^SubName: Full=Uncharacterized protein {ECO:0000313|Ensembl:ENSTGUP00000000477};^Eukaryota; Metazoa; Chordata; Craniata; Vertebrata; Euteleostomi; Testudines + Archosauria group; Archosauria; Dinosauria; Saurischia; Theropoda; Coelurosauria; Aves; Neognathae; Passeriformes; Passeroidea; Estrildidae; Estrildinae; Taeniopygia	TR668|c0_g1_i1|m.198	2-352[+]	CPMD8_HUMAN^CPMD8_HUMAN^Q:1-117,H:227-343^70.09%ID^E:4e-52^RecName: Full=C3 and PZP-like alpha-2-macroglobulin domain-containing protein 8;^Eukaryota; Metazoa; Chordata; Craniata; Vertebrata; Euteleostomi; Mammalia; Eutheria; Euarchontoglires; Primates; Haplorrhini; Catarrhini; Hominidae; Homo	H0YQC1_TAEGU^H0YQC1_TAEGU^Q:1-117,H:217-333^76.92%ID^E:6e-62^SubName: Full=Uncharacterized protein {ECO:0000313|Ensembl:ENSTGUP00000000477};^Eukaryota; Metazoa; Chordata; Craniata; Vertebrata; Euteleostomi; Testudines + Archosauria group; Archosauria; Dinosauria; Saurischia; Theropoda; Coelurosauria; Aves; Neognathae; Passeriformes; Passeroidea; Estrildidae; Estrildinae; Taeniopygia	.	.	.	.	GO:0005615^cellular_component^extracellular space`GO:0005886^cellular_component^plasma membrane`GO:0004867^molecular_function^serine-type endopeptidase inhibitor activity	.
TR691|c0_g1	TR691|c0_g1_i1	.	.	TR691|c0_g1_i1|m.211	3-233[+]	.	.	.	.	ExpAA=26.95^PredHel=2^Topology=o15-32i45-67o	.	.	.
TR746|c0_g1	TR746|c0_g1_i1	CP2R1_MOUSE^CP2R1_MOUSE^Q:3-305,H:401-501^78.22%ID^E:4e-49^RecName: Full=Vitamin D 25-hydroxylase;^Eukaryota; Metazoa; Chordata; Craniata; Vertebrata; Euteleostomi; Mammalia; Eutheria; Euarchontoglires; Glires; Rodentia; Sciurognathi; Muroidea; Muridae; Murinae; Mus; Mus	G1KMN7_ANOCA^G1KMN7_ANOCA^Q:3-305,H:405-505^84.16%ID^E:4e-54^SubName: Full=Uncharacterized protein {ECO:0000313|Ensembl:ENSACAP00000012460};^Eukaryota; Metazoa; Chordata; Craniata; Vertebrata; Euteleostomi; Lepidosauria; Squamata; Bifurcata; Unidentata; Episquamata; Toxicofera; Iguania; Iguanidae; Polychrotinae; Anolis	TR746|c0_g1_i1|m.223	3-308[+]	CP2R1_MOUSE^CP2R1_MOUSE^Q:1-101,H:401-501^78.22%ID^E:2e-50^RecName: Full=Vitamin D 25-hydroxylase;^Eukaryota; Metazoa; Chordata; Craniata; Vertebrata; Euteleostomi; Mammalia; Eutheria; Euarchontoglires; Glires; Rodentia; Sciurognathi; Muroidea; Muridae; Murinae; Mus; Mus	G1KMN7_ANOCA^G1KMN7_ANOCA^Q:1-101,H:405-505^84.16%ID^E:2e-55^SubName: Full=Uncharacterized protein {ECO:0000313|Ensembl:ENSACAP00000012460};^Eukaryota; Metazoa; Chordata; Craniata; Vertebrata; Euteleostomi; Lepidosauria; Squamata; Bifurcata; Unidentata; Episquamata; Toxicofera; Iguania; Iguanidae; Polychrotinae; Anolis	PF00067.17^p450^Cytochrome P450^1-97^E:1.6e-31	.	.	COG2124^Cytochrome p450	GO:0005789^cellular_component^endoplasmic reticulum membrane`GO:0047749^molecular_function^cholestanetriol 26-monooxygenase activity`GO:0020037^molecular_function^heme binding`GO:0005506^molecular_function^iron ion binding`GO:0030343^molecular_function^vitamin D3 25-hydroxylase activity`GO:0036378^biological_process^calcitriol biosynthetic process from calciol`GO:0042359^biological_process^vitami…	GO:0005506^molecular_function^iron ion binding`GO:0016705^molecular_function^oxidoreductase activity, acting on paired donors, with incorporation or reduction of molecular oxygen`GO:0020037^molecular_function^heme binding`GO:0055114^biological_process^oxidation-reduction process
TR855|c0_g1	TR855|c0_g1_i1	.	A0A091FN40_CORBR^A0A091FN40_CORBR^Q:200-358,H:3-55^47.17%ID^E:3e-06^SubName: Full=Uncharacterized protein {ECO:0000313|EMBL:KFO62740.1};^Eukaryota; Metazoa; Chordata; Craniata; Vertebrata; Euteleostomi; Testudines + Archosauria group; Archosauria; Dinosauria; Saurischia; Theropoda; Coelurosauria; Aves; Neognathae; Passeriformes; Corvoidea; Corvidae; Corvus	.	.	.	.	.	.	.	.	.	.
TR926|c0_g1	TR926|c0_g1_i1	.	.	TR926|c0_g1_i1|m.279	36-356[+]	.	.	.	sigP:1^22^0.602^YES	.	.	.	.
TR982|c0_g1	TR982|c0_g1_i1	.	H3B5T4_LATCH^H3B5T4_LATCH^Q:44-346,H:43-148^47.17%ID^E:8e-28^SubName: Full=Uncharacterized protein {ECO:0000313|Ensembl:ENSLACP00000017255};^Eukaryota; Metazoa; Chordata; Craniata; Vertebrata; Euteleostomi; Coelacanthiformes; Coelacanthidae; Latimeria`H3B5T4_LATCH^H3B5T4_LATCH^Q:349-537,H:148-210^42.86%ID^E:8e-28^SubName: Full=Uncharacterized protein {ECO:0000313|Ensembl:ENSLACP00000017255};^Euka…	.	.	.	.	.	.	.	.	.	.
TR1007|c1_g1	TR1007|c1_g1_i1	.	Q3LG56_DANRE^Q3LG56_DANRE^Q:6-281,H:705-796^46.74%ID^E:4e-20^SubName: Full=ORF2-encoded protein {ECO:0000313|EMBL:BAE46429.1};^Eukaryota; Metazoa; Chordata; Craniata; Vertebrata; Euteleostomi; Actinopterygii; Neopterygii; Teleostei; Ostariophysi; Cypriniformes; Cyprinidae; Danio	.	.	.	.	.	.	.	.	.	.
TR1019|c0_g1	TR1019|c0_g1_i1	DXO_XENLA^DXO_XENLA^Q:185-78,H:331-366^66.67%ID^E:8e-10^RecName: Full=Decapping and exoribonuclease protein;^Eukaryota; Metazoa; Chordata; Craniata; Vertebrata; Euteleostomi; Amphibia; Batrachia; Anura; Pipoidea; Pipidae; Xenopodinae; Xenopus; Xenopus	K4FTV6_CALMI^K4FTV6_CALMI^Q:185-78,H:345-380^91.67%ID^E:7e-14^SubName: Full=Protein Dom3Z-like protein {ECO:0000313|EMBL:AFK11643.1};^Eukaryota; Metazoa; Chordata; Craniata; Vertebrata; Chondrichthyes; Holocephali; Chimaeriformes; Callorhinchidae; Callorhinchus	.	.	.	.	.	.	.	.	GO:0005634^cellular_component^nucleus`GO:0008409^molecular_function^5'-3' exonuclease activity`GO:0000287^molecular_function^magnesium ion binding`GO:0003729^molecular_function^mRNA binding`GO:0000166^molecular_function^nucleotide binding`GO:0034353^molecular_function^RNA pyrophosphohydrolase activity`GO:0008152^biological_process^metabolic process`GO:0006402^biological_process^mRNA catabolic pro…	.
TR1060|c0_g1	TR1060|c0_g1_i1	LCTL_HUMAN^LCTL_HUMAN^Q:4-309,H:40-142^71.84%ID^E:2e-47^RecName: Full=Lactase-like protein;^Eukaryota; Metazoa; Chordata; Craniata; Vertebrata; Euteleostomi; Mammalia; Eutheria; Euarchontoglires; Primates; Haplorrhini; Catarrhini; Hominidae; Homo	A0A060YHC2_ONCMY^A0A060YHC2_ONCMY^Q:1-309,H:42-144^77.67%ID^E:3e-55^SubName: Full=Oncorhynchus mykiss genomic scaffold, scaffold_7126 {ECO:0000313|EMBL:CDQ91121.1};^Eukaryota; Metazoa; Chordata; Craniata; Vertebrata; Euteleostomi; Actinopterygii; Neopterygii; Teleostei; Protacanthopterygii; Salmoniformes; Salmonidae; Salmoninae; Oncorhynchus	TR1060|c0_g1_i1|m.316	1-309[+]	LCTL_HUMAN^LCTL_HUMAN^Q:2-103,H:40-142^71.84%ID^E:2e-47^RecName: Full=Lactase-like protein;^Eukaryota; Metazoa; Chordata; Craniata; Vertebrata; Euteleostomi; Mammalia; Eutheria; Euarchontoglires; Primates; Haplorrhini; Catarrhini; Hominidae; Homo	A0A060YHC2_ONCMY^A0A060YHC2_ONCMY^Q:1-103,H:42-144^77.67%ID^E:2e-55^SubName: Full=Oncorhynchus mykiss genomic scaffold, scaffold_7126 {ECO:0000313|EMBL:CDQ91121.1};^Eukaryota; Metazoa; Chordata; Craniata; Vertebrata; Euteleostomi; Actinopterygii; Neopterygii; Teleostei; Protacanthopterygii; Salmoniformes; Salmonidae; Salmoninae; Oncorhynchus	PF00232.13^Glyco_hydro_1^Glycosyl hydrolase family 1^2-103^E:2.2e-44	.	.	COG2723^beta-glucosidase	GO:0005789^cellular_component^endoplasmic reticulum membrane`GO:0016021^cellular_component^integral component of membrane`GO:0004553^molecular_function^hydrolase activity, hydrolyzing O-glycosyl compounds`GO:0005975^biological_process^carbohydrate metabolic process	GO:0004553^molecular_function^hydrolase activity, hydrolyzing O-glycosyl compounds`GO:0005975^biological_process^carbohydrate metabolic process
TR1106|c0_g1	TR1106|c0_g1_i1	.	H3B0L2_LATCH^H3B0L2_LATCH^Q:378-208,H:359-422^56.25%ID^E:2e-11^SubName: Full=Uncharacterized protein {ECO:0000313|Ensembl:ENSLACP00000015433};^Eukaryota; Metazoa; Chordata; Craniata; Vertebrata; Euteleostomi; Coelacanthiformes; Coelacanthidae; Latimeria	.	.	.	.	.	.	.	.	.	.
TR1139|c0_g1	TR1139|c0_g1_i1	TRM61_RAT^TRM61_RAT^Q:76-987,H:1-287^65.79%ID^E:6e-146^RecName: Full=tRNA (adenine(58)-N(1))-methyltransferase catalytic subunit TRMT61A;^Eukaryota; Metazoa; Chordata; Craniata; Vertebrata; Euteleostomi; Mammalia; Eutheria; Euarchontoglires; Glires; Rodentia; Sciurognathi; Muroidea; Muridae; Murinae; Rattus	V9KYY3_CALMI^V9KYY3_CALMI^Q:76-996,H:1-307^88.27%ID^E:0^SubName: Full=tRNA (Adenine-N(1)-)-methyltransferase catalytic subunit TRMT61A-like protein {ECO:0000313|EMBL:AFP03644.1};^Eukaryota; Metazoa; Chordata; Craniata; Vertebrata; Chondrichthyes; Holocephali; Chimaeriformes; Callorhinchidae; Callorhinchus	TR1139|c0_g1_i1|m.340	1-999[+]	TRM61_RAT^TRM61_RAT^Q:26-329,H:1-287^65.79%ID^E:2e-147^RecName: Full=tRNA (adenine(58)-N(1))-methyltransferase catalytic subunit TRMT61A;^Eukaryota; Metazoa; Chordata; Craniata; Vertebrata; Euteleostomi; Mammalia; Eutheria; Euarchontoglires; Glires; Rodentia; Sciurognathi; Muroidea; Muridae; Murinae; Rattus	V9KYY3_CALMI^V9KYY3_CALMI^Q:26-332,H:1-307^88.27%ID^E:0^SubName: Full=tRNA (Adenine-N(1)-)-methyltransferase catalytic subunit TRMT61A-like protein {ECO:0000313|EMBL:AFP03644.1};^Eukaryota; Metazoa; Chordata; Craniata; Vertebrata; Chondrichthyes; Holocephali; Chimaeriformes; Callorhinchidae; Callorhinchus	PF08704.5^GCD14^tRNA methyltransferase complex GCD14 subunit^89-329^E:5e-109	.	.	COG2519^TRNA methyltransferase	GO:0005634^cellular_component^nucleus`GO:0031515^cellular_component^tRNA (m1A) methyltransferase complex`GO:0016429^molecular_function^tRNA (adenine-N1-)-methyltransferase activity	GO:0016429^molecular_function^tRNA (adenine-N1-)-methyltransferase activity`GO:0030488^biological_process^tRNA methylation`GO:0031515^cellular_component^tRNA (m1A) methyltransferase complex
TR1139|c0_g2	TR1139|c0_g2_i1	TRM61_RAT^TRM61_RAT^Q:77-988,H:1-287^65.79%ID^E:3e-146^RecName: Full=tRNA (adenine(58)-N(1))-methyltransferase catalytic subunit TRMT61A;^Eukaryota; Metazoa; Chordata; Craniata; Vertebrata; Euteleostomi; Mammalia; Eutheria; Euarchontoglires; Glires; Rodentia; Sciurognathi; Muroidea; Muridae; Murinae; Rattus	V9KYY3_CALMI^V9KYY3_CALMI^Q:77-997,H:1-307^88.27%ID^E:0^SubName: Full=tRNA (Adenine-N(1)-)-methyltransferase catalytic subunit TRMT61A-like protein {ECO:0000313|EMBL:AFP03644.1};^Eukaryota; Metazoa; Chordata; Craniata; Vertebrata; Chondrichthyes; Holocephali; Chimaeriformes; Callorhinchidae; Callorhinchus	TR1139|c0_g2_i1|m.341	2-1000[+]	TRM61_RAT^TRM61_RAT^Q:26-329,H:1-287^65.79%ID^E:6e-148^RecName: Full=tRNA (adenine(58)-N(1))-methyltransferase catalytic subunit TRMT61A;^Eukaryota; Metazoa; Chordata; Craniata; Vertebrata; Euteleostomi; Mammalia; Eutheria; Euarchontoglires; Glires; Rodentia; Sciurognathi; Muroidea; Muridae; Murinae; Rattus	V9KYY3_CALMI^V9KYY3_CALMI^Q:26-332,H:1-307^88.27%ID^E:0^SubName: Full=tRNA (Adenine-N(1)-)-methyltransferase catalytic subunit TRMT61A-like protein {ECO:0000313|EMBL:AFP03644.1};^Eukaryota; Metazoa; Chordata; Craniata; Vertebrata; Chondrichthyes; Holocephali; Chimaeriformes; Callorhinchidae; Callorhinchus	PF08704.5^GCD14^tRNA methyltransferase complex GCD14 subunit^89-329^E:5e-109	.	.	COG2519^TRNA methyltransferase	GO:0005634^cellular_component^nucleus`GO:0031515^cellular_component^tRNA (m1A) methyltransferase complex`GO:0016429^molecular_function^tRNA (adenine-N1-)-methyltransferase activity	GO:0016429^molecular_function^tRNA (adenine-N1-)-methyltransferase activity`GO:0030488^biological_process^tRNA methylation`GO:0031515^cellular_component^tRNA (m1A) methyltransferase complex
TR1139|c0_g3	TR1139|c0_g3_i1	TRM61_RAT^TRM61_RAT^Q:100-1011,H:1-287^65.79%ID^E:5e-146^RecName: Full=tRNA (adenine(58)-N(1))-methyltransferase catalytic subunit TRMT61A;^Eukaryota; Metazoa; Chordata; Craniata; Vertebrata; Euteleostomi; Mammalia; Eutheria; Euarchontoglires; Glires; Rodentia; Sciurognathi; Muroidea; Muridae; Murinae; Rattus	V9KYY3_CALMI^V9KYY3_CALMI^Q:100-1020,H:1-307^88.27%ID^E:0^SubName: Full=tRNA (Adenine-N(1)-)-methyltransferase catalytic subunit TRMT61A-like protein {ECO:0000313|EMBL:AFP03644.1};^Eukaryota; Metazoa; Chordata; Craniata; Vertebrata; Chondrichthyes; Holocephali; Chimaeriformes; Callorhinchidae; Callorhinchus	TR1139|c0_g3_i1|m.342	1-1023[+]	TRM61_RAT^TRM61_RAT^Q:34-337,H:1-287^65.79%ID^E:2e-147^RecName: Full=tRNA (adenine(58)-N(1))-methyltransferase catalytic subunit TRMT61A;^Eukaryota; Metazoa; Chordata; Craniata; Vertebrata; Euteleostomi; Mammalia; Eutheria; Euarchontoglires; Glires; Rodentia; Sciurognathi; Muroidea; Muridae; Murinae; Rattus	V9KYY3_CALMI^V9KYY3_CALMI^Q:34-340,H:1-307^88.27%ID^E:0^SubName: Full=tRNA (Adenine-N(1)-)-methyltransferase catalytic subunit TRMT61A-like protein {ECO:0000313|EMBL:AFP03644.1};^Eukaryota; Metazoa; Chordata; Craniata; Vertebrata; Chondrichthyes; Holocephali; Chimaeriformes; Callorhinchidae; Callorhinchus	PF08704.5^GCD14^tRNA methyltransferase complex GCD14 subunit^97-337^E:5.4e-109	.	.	COG2519^TRNA methyltransferase	GO:0005634^cellular_component^nucleus`GO:0031515^cellular_component^tRNA (m1A) methyltransferase complex`GO:0016429^molecular_function^tRNA (adenine-N1-)-methyltransferase activity	GO:0016429^molecular_function^tRNA (adenine-N1-)-methyltransferase activity`GO:0030488^biological_process^tRNA methylation`GO:0031515^cellular_component^tRNA (m1A) methyltransferase complex
TR1145|c1_g1	TR1145|c1_g1_i1	.	Q5EFH1_9SCOR^Q5EFH1_9SCOR^Q:496-275,H:108-185^47.44%ID^E:3e-09^.^.`Q5EFH1_9SCOR^Q5EFH1_9SCOR^Q:600-508,H:62-92^45.16%ID^E:3e-09^.^.	TR1145|c1_g1_i1|m.345	297-560[+]	.	.	.	.	.	.	.	.
TR1174|c0_g1	TR1174|c0_g1_i1	.	.	TR1174|c0_g1_i1|m.350	212-397[+]	.	.	.	.	ExpAA=22.37^PredHel=1^Topology=i13-35o	.	.	.
TR1184|c0_g2	TR1184|c0_g2_i1	.	K7EWW9_PELSI^K7EWW9_PELSI^Q:180-281,H:1-34^44.12%ID^E:5e-08^SubName: Full=Uncharacterized protein {ECO:0000313|Ensembl:ENSPSIP00000000279};^Eukaryota; Metazoa; Chordata; Craniata; Vertebrata; Euteleostomi; Testudines + Archosauria group; Testudines; Cryptodira; Trionychoidea; Trionychidae; Pelodiscus`K7EWW9_PELSI^K7EWW9_PELSI^Q:298-471,H:74-132^40.68%ID^E:5e-08^SubName: Full=Uncharacterized prote…	TR1184|c0_g2_i1|m.354	3-311[+]	.	.	.	.	.	.	.	.
TR1225|c0_g1	TR1225|c0_g1_i1	.	K7EYD9_PELSI^K7EYD9_PELSI^Q:166-396,H:213-293^46.91%ID^E:1e-14^SubName: Full=Uncharacterized protein {ECO:0000313|Ensembl:ENSPSIP00000000799};^Eukaryota; Metazoa; Chordata; Craniata; Vertebrata; Euteleostomi; Testudines + Archosauria group; Testudines; Cryptodira; Trionychoidea; Trionychidae; Pelodiscus`K7EYD9_PELSI^K7EYD9_PELSI^Q:65-163,H:177-209^48.48%ID^E:1e-14^SubName: Full=Uncharacterized pr…	.	.	.	.	.	.	.	.	.	.
TR1225|c0_g2	TR1225|c0_g2_i1	.	K7EXG7_PELSI^K7EXG7_PELSI^Q:165-395,H:172-252^48.15%ID^E:3e-14^SubName: Full=Uncharacterized protein {ECO:0000313|Ensembl:ENSPSIP00000000477};^Eukaryota; Metazoa; Chordata; Craniata; Vertebrata; Euteleostomi; Testudines + Archosauria group; Testudines; Cryptodira; Trionychoidea; Trionychidae; Pelodiscus`K7EXG7_PELSI^K7EXG7_PELSI^Q:56-157,H:133-166^47.06%ID^E:3e-14^SubName: Full=Uncharacterized pr…	.	.	.	.	.	.	.	.	.	.
TR1255|c0_g1	TR1255|c0_g1_i1	.	.	TR1255|c0_g1_i1|m.371	80-418[+]	.	.	.	.	ExpAA=22.56^PredHel=1^Topology=o85-107i	.	.	.
TR1294|c0_g1	TR1294|c0_g1_i1	.	A0A0A0AMN3_CHAVO^A0A0A0AMN3_CHAVO^Q:55-282,H:8-83^40.79%ID^E:3e-09^SubName: Full=Uncharacterized protein {ECO:0000313|EMBL:KGL95187.1};^Eukaryota; Metazoa; Chordata; Craniata; Vertebrata; Euteleostomi; Testudines + Archosauria group; Archosauria; Dinosauria; Saurischia; Theropoda; Coelurosauria; Aves; Neognathae; Charadriiformes; Charadriidae; Charadrius	.	.	.	.	.	.	.	.	.	.
TR1294|c0_g2	TR1294|c0_g2_i1	.	A0A093IDS7_FULGA^A0A093IDS7_FULGA^Q:55-285,H:1-78^35.9%ID^E:3e-07^SubName: Full=RNA-directed DNA polymerase from mobile element jockey {ECO:0000313|EMBL:KFW00875.1};^Eukaryota; Metazoa; Chordata; Craniata; Vertebrata; Euteleostomi; Testudines + Archosauria group; Archosauria; Dinosauria; Saurischia; Theropoda; Coelurosauria; Aves; Neognathae; Procellariiformes; Procellariidae; Procellariinae; Ful…	.	.	.	.	.	.	.	.	.	.
TR1325|c0_g1	TR1325|c0_g1_i1	.	.	TR1325|c0_g1_i1|m.397	3-290[+]	.	.	.	.	ExpAA=22.28^PredHel=1^Topology=o32-51i	.	.	.
TR1346|c0_g1	TR1346|c0_g1_i1	PCDA9_MOUSE^PCDA9_MOUSE^Q:290-472,H:54-116^50.79%ID^E:4e-11^RecName: Full=Protocadherin alpha-9 {ECO:0000312|EMBL:AAK26056.1};^Eukaryota; Metazoa; Chordata; Craniata; Vertebrata; Euteleostomi; Mammalia; Eutheria; Euarchontoglires; Glires; Rodentia; Sciurognathi; Muroidea; Muridae; Murinae; Mus; Mus	B0YN95_CALMI^B0YN95_CALMI^Q:218-478,H:1-89^67.42%ID^E:9e-30^SubName: Full=Protocadherin nu11 {ECO:0000313|EMBL:ABV59358.1};^Eukaryota; Metazoa; Chordata; Craniata; Vertebrata; Chondrichthyes; Holocephali; Chimaeriformes; Callorhinchidae; Callorhinchus	.	.	.	.	.	.	.	.	GO:0016021^cellular_component^integral component of membrane`GO:0005886^cellular_component^plasma membrane`GO:0005509^molecular_function^calcium ion binding`GO:0007156^biological_process^homophilic cell adhesion via plasma membrane adhesion molecules	.
TR1348|c0_g2	TR1348|c0_g2_i1	.	.	TR1348|c0_g2_i1|m.411	428-688[+]	.	.	.	.	ExpAA=20.85^PredHel=1^Topology=i64-86o	.	.	.
TR1356|c0_g1	TR1356|c0_g1_i1	LRC20_MOUSE^LRC20_MOUSE^Q:138-587,H:28-177^52.67%ID^E:2e-48^RecName: Full=Leucine-rich repeat-containing protein 20;^Eukaryota; Metazoa; Chordata; Craniata; Vertebrata; Euteleostomi; Mammalia; Eutheria; Euarchontoglires; Glires; Rodentia; Sciurognathi; Muroidea; Muridae; Murinae; Mus; Mus	V9LFD0_CALMI^V9LFD0_CALMI^Q:138-587,H:24-173^62.67%ID^E:2e-55^SubName: Full=Leucine-rich repeat-containing protein 20 {ECO:0000313|EMBL:AFP11314.1};^Eukaryota; Metazoa; Chordata; Craniata; Vertebrata; Chondrichthyes; Holocephali; Chimaeriformes; Callorhinchidae; Callorhinchus	TR1356|c0_g1_i1|m.413	189-590[+]	LRC20_MOUSE^LRC20_MOUSE^Q:1-133,H:45-177^52.63%ID^E:1e-41^RecName: Full=Leucine-rich repeat-containing protein 20;^Eukaryota; Metazoa; Chordata; Craniata; Vertebrata; Euteleostomi; Mammalia; Eutheria; Euarchontoglires; Glires; Rodentia; Sciurognathi; Muroidea; Muridae; Murinae; Mus; Mus	V9LFD0_CALMI^V9LFD0_CALMI^Q:1-133,H:41-173^60.15%ID^E:5e-47^SubName: Full=Leucine-rich repeat-containing protein 20 {ECO:0000313|EMBL:AFP11314.1};^Eukaryota; Metazoa; Chordata; Craniata; Vertebrata; Chondrichthyes; Holocephali; Chimaeriformes; Callorhinchidae; Callorhinchus	PF13855.1^LRR_8^Leucine rich repeat^7-64^E:8.7e-09`PF13306.1^LRR_5^Leucine rich repeats (6 copies)^7-110^E:0.0021`PF13504.1^LRR_7^Leucine rich repeat^11-21^E:720`PF12799.2^LRR_4^Leucine Rich repeats (2 copies)^31-66^E:1.6e-08`PF00560.28^LRR_1^Leucine Rich Repeat^31-50^E:0.029`PF13504.1^LRR_7^Leucine rich repeat^31-46^E:0.033`PF13855.1^LRR_8^Leucine rich repeat^53-112^E:6.6e-09`PF13504.1^LRR_7^Leu…	.	.	.	.	GO:0005515^molecular_function^protein binding
TR1356|c0_g2	TR1356|c0_g2_i1	LRC20_MOUSE^LRC20_MOUSE^Q:178-696,H:5-177^53.18%ID^E:2e-57^RecName: Full=Leucine-rich repeat-containing protein 20;^Eukaryota; Metazoa; Chordata; Craniata; Vertebrata; Euteleostomi; Mammalia; Eutheria; Euarchontoglires; Glires; Rodentia; Sciurognathi; Muroidea; Muridae; Murinae; Mus; Mus	V9LFD0_CALMI^V9LFD0_CALMI^Q:178-696,H:1-173^65.9%ID^E:9e-70^SubName: Full=Leucine-rich repeat-containing protein 20 {ECO:0000313|EMBL:AFP11314.1};^Eukaryota; Metazoa; Chordata; Craniata; Vertebrata; Chondrichthyes; Holocephali; Chimaeriformes; Callorhinchidae; Callorhinchus	TR1356|c0_g2_i1|m.415	178-699[+]	LRC20_MOUSE^LRC20_MOUSE^Q:1-173,H:5-177^53.18%ID^E:2e-60^RecName: Full=Leucine-rich repeat-containing protein 20;^Eukaryota; Metazoa; Chordata; Craniata; Vertebrata; Euteleostomi; Mammalia; Eutheria; Euarchontoglires; Glires; Rodentia; Sciurognathi; Muroidea; Muridae; Murinae; Mus; Mus	V9LFD0_CALMI^V9LFD0_CALMI^Q:1-173,H:1-173^65.9%ID^E:4e-73^SubName: Full=Leucine-rich repeat-containing protein 20 {ECO:0000313|EMBL:AFP11314.1};^Eukaryota; Metazoa; Chordata; Craniata; Vertebrata; Chondrichthyes; Holocephali; Chimaeriformes; Callorhinchidae; Callorhinchus	PF13855.1^LRR_8^Leucine rich repeat^22-82^E:2.3e-07`PF00560.28^LRR_1^Leucine Rich Repeat^22-39^E:0.06`PF13504.1^LRR_7^Leucine rich repeat^22-34^E:0.31`PF13855.1^LRR_8^Leucine rich repeat^47-104^E:1.5e-08`PF13306.1^LRR_5^Leucine rich repeats (6 copies)^47-150^E:0.0063`PF13504.1^LRR_7^Leucine rich repeat^51-61^E:1000`PF12799.2^LRR_4^Leucine Rich repeats (2 copies)^71-106^E:3.2e-08`PF00560.28^LRR_1^…	.	.	.	.	GO:0005515^molecular_function^protein binding
TR1379|c0_g1	TR1379|c0_g1_i1	.	Q9YGS2_TAKRU^Q9YGS2_TAKRU^Q:369-94,H:584-679^44%ID^E:3e-10^SubName: Full=Reverse transcriptase-like protein {ECO:0000313|EMBL:AAD19348.1};^Eukaryota; Metazoa; Chordata; Craniata; Vertebrata; Euteleostomi; Actinopterygii; Neopterygii; Teleostei; Neoteleostei; Acanthomorphata; Eupercaria; Tetraodontiformes; Tetradontoidea; Tetraodontidae; Takifugu	TR1379|c0_g1_i1|m.423	135-320[+]	.	.	.	.	.	.	.	.
TR1390|c0_g1	TR1390|c0_g1_i1	SCN3B_MOUSE^SCN3B_MOUSE^Q:2-394,H:86-215^69.47%ID^E:4e-52^RecName: Full=Sodium channel subunit beta-3;^Eukaryota; Metazoa; Chordata; Craniata; Vertebrata; Euteleostomi; Mammalia; Eutheria; Euarchontoglires; Glires; Rodentia; Sciurognathi; Muroidea; Muridae; Murinae; Mus; Mus	G5BS05_HETGA^G5BS05_HETGA^Q:2-394,H:68-197^69.47%ID^E:9e-51^SubName: Full=Sodium channel subunit beta-3 {ECO:0000313|EMBL:EHB12066.1};^Eukaryota; Metazoa; Chordata; Craniata; Vertebrata; Euteleostomi; Mammalia; Eutheria; Euarchontoglires; Glires; Rodentia; Hystricognathi; Bathyergidae; Heterocephalus	TR1390|c0_g1_i1|m.427	2-397[+]	SCN3B_MOUSE^SCN3B_MOUSE^Q:1-131,H:86-215^69.47%ID^E:7e-62^RecName: Full=Sodium channel subunit beta-3;^Eukaryota; Metazoa; Chordata; Craniata; Vertebrata; Euteleostomi; Mammalia; Eutheria; Euarchontoglires; Glires; Rodentia; Sciurognathi; Muroidea; Muridae; Murinae; Mus; Mus	H3ASH0_LATCH^H3ASH0_LATCH^Q:2-131,H:89-216^67.69%ID^E:8e-57^SubName: Full=Uncharacterized protein {ECO:0000313|Ensembl:ENSLACP00000012591};^Eukaryota; Metazoa; Chordata; Craniata; Vertebrata; Euteleostomi; Coelacanthiformes; Coelacanthidae; Latimeria	PF07686.12^V-set^Immunoglobulin V-set domain^2-54^E:2.8e-07`PF13895.1^Ig_2^Immunoglobulin domain^22-38^E:0.18	.	ExpAA=21.90^PredHel=1^Topology=o68-90i	NOG40812^Polysaccharide deacetylase	GO:0001518^cellular_component^voltage-gated sodium channel complex`GO:0030018^cellular_component^Z disc`GO:0044325^molecular_function^ion channel binding`GO:0017080^molecular_function^sodium channel regulator activity`GO:0086006^molecular_function^voltage-gated sodium channel activity involved in cardiac muscle cell action potential`GO:0086014^biological_process^atrial cardiac muscle cell action …	.
TR1395|c0_g1	TR1395|c0_g1_i1	.	H3B7F5_LATCH^H3B7F5_LATCH^Q:308-63,H:194-275^35.37%ID^E:4e-08^SubName: Full=Uncharacterized protein {ECO:0000313|Ensembl:ENSLACP00000017826};^Eukaryota; Metazoa; Chordata; Craniata; Vertebrata; Euteleostomi; Coelacanthiformes; Coelacanthidae; Latimeria`H3B7F5_LATCH^H3B7F5_LATCH^Q:46-2,H:275-289^66.67%ID^E:4e-08^SubName: Full=Uncharacterized protein {ECO:0000313|Ensembl:ENSLACP00000017826};^Eukary…	.	.	.	.	.	.	.	.	.	.
TR1395|c0_g2	TR1395|c0_g2_i1	.	H3B7F5_LATCH^H3B7F5_LATCH^Q:307-62,H:194-275^35.37%ID^E:2e-07^SubName: Full=Uncharacterized protein {ECO:0000313|Ensembl:ENSLACP00000017826};^Eukaryota; Metazoa; Chordata; Craniata; Vertebrata; Euteleostomi; Coelacanthiformes; Coelacanthidae; Latimeria`H3B7F5_LATCH^H3B7F5_LATCH^Q:45-1,H:275-289^60%ID^E:2e-07^SubName: Full=Uncharacterized protein {ECO:0000313|Ensembl:ENSLACP00000017826};^Eukaryota…	.	.	.	.	.	.	.	.	.	.
TR1502|c0_g1	TR1502|c0_g1_i1	SCUB2_DANRE^SCUB2_DANRE^Q:4-483,H:267-426^80%ID^E:1e-85^RecName: Full=Signal peptide, CUB and EGF-like domain-containing protein 2;^Eukaryota; Metazoa; Chordata; Craniata; Vertebrata; Euteleostomi; Actinopterygii; Neopterygii; Teleostei; Ostariophysi; Cypriniformes; Cyprinidae; Danio`SCUB2_DANRE^SCUB2_DANRE^Q:1-483,H:29-197^37.43%ID^E:3e-22^RecName: Full=Signal peptide, CUB and EGF-like domain-co…	A0A091HNF6_BUCRH^A0A091HNF6_BUCRH^Q:4-483,H:1-160^83.75%ID^E:1e-89^SubName: Full=Signal peptide, CUB and EGF-like domain-containing protein 1 {ECO:0000313|EMBL:KFO88863.1};^Eukaryota; Metazoa; Chordata; Craniata; Vertebrata; Euteleostomi; Testudines + Archosauria group; Archosauria; Dinosauria; Saurischia; Theropoda; Coelurosauria; Aves; Neognathae; Bucerotiformes; Bucerotidae; Buceros`A0A091HNF6…	TR1502|c0_g1_i1|m.450	1-483[+]	SCUB2_DANRE^SCUB2_DANRE^Q:2-161,H:267-426^80%ID^E:1e-85^RecName: Full=Signal peptide, CUB and EGF-like domain-containing protein 2;^Eukaryota; Metazoa; Chordata; Craniata; Vertebrata; Euteleostomi; Actinopterygii; Neopterygii; Teleostei; Ostariophysi; Cypriniformes; Cyprinidae; Danio`SCUB2_DANRE^SCUB2_DANRE^Q:1-161,H:29-197^37.43%ID^E:3e-22^RecName: Full=Signal peptide, CUB and EGF-like domain-co…	A0A091HNF6_BUCRH^A0A091HNF6_BUCRH^Q:2-161,H:1-160^83.75%ID^E:1e-89^SubName: Full=Signal peptide, CUB and EGF-like domain-containing protein 1 {ECO:0000313|EMBL:KFO88863.1};^Eukaryota; Metazoa; Chordata; Craniata; Vertebrata; Euteleostomi; Testudines + Archosauria group; Archosauria; Dinosauria; Saurischia; Theropoda; Coelurosauria; Aves; Neognathae; Bucerotiformes; Bucerotidae; Buceros`A0A091HNF6…	PF14670.1^FXa_inhibition^Coagulation Factor Xa inhibitory site^4-39^E:1.3e-12`PF12662.2^cEGF^Complement Clr-like EGF-like^23-44^E:4.5e-10`PF07645.10^EGF_CA^Calcium-binding EGF domain^41-80^E:1.8e-09`PF14670.1^FXa_inhibition^Coagulation Factor Xa inhibitory site^45-80^E:2.9e-12`PF12662.2^cEGF^Complement Clr-like EGF-like^62-85^E:9.5e-09`PF07645.10^EGF_CA^Calcium-binding EGF domain^82-112^E:2e-06`P…	.	.	.	GO:0009986^cellular_component^cell surface`GO:0009897^cellular_component^external side of plasma membrane`GO:0005576^cellular_component^extracellular region`GO:0005615^cellular_component^extracellular space`GO:0030141^cellular_component^secretory granule`GO:0005509^molecular_function^calcium ion binding`GO:0008015^biological_process^blood circulation`GO:0042694^biological_process^muscle cell fate…	GO:0005509^molecular_function^calcium ion binding
TR1555|c0_g1	TR1555|c0_g1_i1	.	Q4JIV6_9SCOR^Q4JIV6_9SCOR^Q:211-11,H:50-114^50.75%ID^E:4e-14^SubName: Full=Reverse transcriptase {ECO:0000313|EMBL:AAY86043.1};^Eukaryota; Metazoa; Ecdysozoa; Arthropoda; Chelicerata; Arachnida; Scorpiones; Iurida; Chactoidea; Chactidae; Chactinae; Nullibrotheini; Nullibrotheas	.	.	.	.	.	.	.	.	.	.
TR1576|c0_g1	TR1576|c0_g1_i1	KAT6B_MOUSE^KAT6B_MOUSE^Q:240-428,H:278-333^49.21%ID^E:8e-09^RecName: Full=Histone acetyltransferase KAT6B;^Eukaryota; Metazoa; Chordata; Craniata; Vertebrata; Euteleostomi; Mammalia; Eutheria; Euarchontoglires; Glires; Rodentia; Sciurognathi; Muroidea; Muridae; Murinae; Mus; Mus	A0A091E363_FUKDA^A0A091E363_FUKDA^Q:234-428,H:29-109^38.55%ID^E:7e-08^SubName: Full=Histone acetyltransferase MYST4 {ECO:0000313|EMBL:KFO37010.1};^Eukaryota; Metazoa; Chordata; Craniata; Vertebrata; Euteleostomi; Mammalia; Eutheria; Euarchontoglires; Glires; Rodentia; Hystricognathi; Bathyergidae; Fukomys	TR1576|c0_g1_i1|m.472	216-428[+]	KAT6B_MOUSE^KAT6B_MOUSE^Q:9-71,H:278-333^49.21%ID^E:1e-09^RecName: Full=Histone acetyltransferase KAT6B;^Eukaryota; Metazoa; Chordata; Craniata; Vertebrata; Euteleostomi; Mammalia; Eutheria; Euarchontoglires; Glires; Rodentia; Sciurognathi; Muroidea; Muridae; Murinae; Mus; Mus	A0A091E363_FUKDA^A0A091E363_FUKDA^Q:7-71,H:29-109^38.55%ID^E:1e-08^SubName: Full=Histone acetyltransferase MYST4 {ECO:0000313|EMBL:KFO37010.1};^Eukaryota; Metazoa; Chordata; Craniata; Vertebrata; Euteleostomi; Mammalia; Eutheria; Euarchontoglires; Glires; Rodentia; Hystricognathi; Bathyergidae; Fukomys	.	.	.	COG5027^histone acetyltransferase	GO:0070776^cellular_component^MOZ/MORF histone acetyltransferase complex`GO:0000786^cellular_component^nucleosome`GO:0016407^molecular_function^acetyltransferase activity`GO:0003677^molecular_function^DNA binding`GO:0004402^molecular_function^histone acetyltransferase activity`GO:0008134^molecular_function^transcription factor binding`GO:0008270^molecular_function^zinc ion binding`GO:0016573^biol…	.
TR1600|c0_g1	TR1600|c0_g1_i1	PSMD4_BOVIN^PSMD4_BOVIN^Q:57-1148,H:1-362^89.01%ID^E:0^RecName: Full=26S proteasome non-ATPase regulatory subunit 4;^Eukaryota; Metazoa; Chordata; Craniata; Vertebrata; Euteleostomi; Mammalia; Eutheria; Laurasiatheria; Cetartiodactyla; Ruminantia; Pecora; Bovidae; Bovinae; Bos	V9KWJ4_CALMI^V9KWJ4_CALMI^Q:57-1148,H:1-364^91.21%ID^E:0^SubName: Full=26S proteasome non-ATPase regulatory subunit 4 {ECO:0000313|EMBL:AFP03053.1};^Eukaryota; Metazoa; Chordata; Craniata; Vertebrata; Chondrichthyes; Holocephali; Chimaeriformes; Callorhinchidae; Callorhinchus	TR1600|c0_g1_i1|m.476	3-1199[+]	PSMD4_BOVIN^PSMD4_BOVIN^Q:19-382,H:1-362^89.01%ID^E:0^RecName: Full=26S proteasome non-ATPase regulatory subunit 4;^Eukaryota; Metazoa; Chordata; Craniata; Vertebrata; Euteleostomi; Mammalia; Eutheria; Laurasiatheria; Cetartiodactyla; Ruminantia; Pecora; Bovidae; Bovinae; Bos	V9KWJ4_CALMI^V9KWJ4_CALMI^Q:19-382,H:1-364^91.21%ID^E:0^SubName: Full=26S proteasome non-ATPase regulatory subunit 4 {ECO:0000313|EMBL:AFP03053.1};^Eukaryota; Metazoa; Chordata; Craniata; Vertebrata; Chondrichthyes; Holocephali; Chimaeriformes; Callorhinchidae; Callorhinchus	PF13519.1^VWA_2^von Willebrand factor type A domain^24-181^E:1e-14`PF04056.9^Ssl1^Ssl1-like^28-164^E:2.4e-08`PF02809.15^UIM^Ubiquitin interaction motif^229-245^E:0.0008`PF02809.15^UIM^Ubiquitin interaction motif^299-315^E:0.00017	.	.	COG5148^26S Proteasome non-ATPase regulatory subunit	GO:0005737^cellular_component^cytoplasm`GO:0005634^cellular_component^nucleus`GO:0022624^cellular_component^proteasome accessory complex`GO:0008540^cellular_component^proteasome regulatory particle, base subcomplex`GO:0044822^molecular_function^poly(A) RNA binding`GO:0006511^biological_process^ubiquitin-dependent protein catabolic process	.
TR1646|c0_g2	TR1646|c0_g2_i1	.	.	TR1646|c0_g2_i1|m.488	3-251[+]	.	.	.	sigP:1^25^0.55^YES	.	.	.	.
TR1662|c0_g1	TR1662|c0_g1_i1	FBLN5_BOVIN^FBLN5_BOVIN^Q:24-572,H:126-308^72.13%ID^E:3e-93^RecName: Full=Fibulin-5;^Eukaryota; Metazoa; Chordata; Craniata; Vertebrata; Euteleostomi; Mammalia; Eutheria; Laurasiatheria; Cetartiodactyla; Ruminantia; Pecora; Bovidae; Bovinae; Bos	L9JZJ2_TUPCH^L9JZJ2_TUPCH^Q:27-572,H:2332-2513^72.53%ID^E:2e-99^SubName: Full=Thyroid receptor-interacting protein 11 {ECO:0000313|EMBL:ELW55803.1};^Eukaryota; Metazoa; Chordata; Craniata; Vertebrata; Euteleostomi; Mammalia; Eutheria; Euarchontoglires; Scandentia; Tupaiidae; Tupaia	TR1662|c0_g1_i1|m.495	3-575[+]	FBLN5_BOVIN^FBLN5_BOVIN^Q:8-190,H:126-308^72.13%ID^E:3e-93^RecName: Full=Fibulin-5;^Eukaryota; Metazoa; Chordata; Craniata; Vertebrata; Euteleostomi; Mammalia; Eutheria; Laurasiatheria; Cetartiodactyla; Ruminantia; Pecora; Bovidae; Bovinae; Bos	L9JZJ2_TUPCH^L9JZJ2_TUPCH^Q:9-190,H:2332-2513^72.53%ID^E:2e-99^SubName: Full=Thyroid receptor-interacting protein 11 {ECO:0000313|EMBL:ELW55803.1};^Eukaryota; Metazoa; Chordata; Craniata; Vertebrata; Euteleostomi; Mammalia; Eutheria; Euarchontoglires; Scandentia; Tupaiidae; Tupaia	PF07645.10^EGF_CA^Calcium-binding EGF domain^9-47^E:9.1e-13`PF07645.10^EGF_CA^Calcium-binding EGF domain^50-87^E:3.1e-08`PF12662.2^cEGF^Complement Clr-like EGF-like^69-92^E:2.2e-11`PF07645.10^EGF_CA^Calcium-binding EGF domain^89-127^E:1.2e-08`PF07645.10^EGF_CA^Calcium-binding EGF domain^129-168^E:5.8e-07`PF00008.22^EGF^EGF-like domain^140-161^E:7.6e-06`PF12662.2^cEGF^Complement Clr-like EGF-like^…	.	.	.	GO:0005576^cellular_component^extracellular region`GO:0005509^molecular_function^calcium ion binding`GO:0007155^biological_process^cell adhesion	GO:0005509^molecular_function^calcium ion binding`GO:0005515^molecular_function^protein binding
TR1662|c0_g2	TR1662|c0_g2_i1	FBLN5_BOVIN^FBLN5_BOVIN^Q:31-900,H:26-308^64.14%ID^E:4e-127^RecName: Full=Fibulin-5;^Eukaryota; Metazoa; Chordata; Craniata; Vertebrata; Euteleostomi; Mammalia; Eutheria; Laurasiatheria; Cetartiodactyla; Ruminantia; Pecora; Bovidae; Bovinae; Bos`FBLN5_BOVIN^FBLN5_BOVIN^Q:34-624,H:113-339^29.79%ID^E:4e-09^RecName: Full=Fibulin-5;^Eukaryota; Metazoa; Chordata; Craniata; Vertebrata; Euteleostomi; Ma…	S9YBZ4_9CETA^S9YBZ4_9CETA^Q:31-900,H:1632-1914^63.92%ID^E:1e-133^SubName: Full=Thyroid receptor-interacting protein 11-like protein {ECO:0000313|EMBL:EPY81555.1};^Eukaryota; Metazoa; Chordata; Craniata; Vertebrata; Euteleostomi; Mammalia; Eutheria; Laurasiatheria; Cetartiodactyla; Tylopoda; Camelidae; Camelus`S9YBZ4_9CETA^S9YBZ4_9CETA^Q:34-624,H:1719-1945^29.79%ID^E:6e-15^SubName: Full=Thyroid re…	TR1662|c0_g2_i1|m.496	1-903[+]	FBLN5_BOVIN^FBLN5_BOVIN^Q:11-300,H:26-308^63.48%ID^E:5e-130^RecName: Full=Fibulin-5;^Eukaryota; Metazoa; Chordata; Craniata; Vertebrata; Euteleostomi; Mammalia; Eutheria; Laurasiatheria; Cetartiodactyla; Ruminantia; Pecora; Bovidae; Bovinae; Bos`FBLN5_BOVIN^FBLN5_BOVIN^Q:12-208,H:113-339^29.79%ID^E:5e-10^RecName: Full=Fibulin-5;^Eukaryota; Metazoa; Chordata; Craniata; Vertebrata; Euteleostomi; Ma…	S9YBZ4_9CETA^S9YBZ4_9CETA^Q:11-300,H:1632-1914^62.8%ID^E:2e-134^SubName: Full=Thyroid receptor-interacting protein 11-like protein {ECO:0000313|EMBL:EPY81555.1};^Eukaryota; Metazoa; Chordata; Craniata; Vertebrata; Euteleostomi; Mammalia; Eutheria; Laurasiatheria; Cetartiodactyla; Tylopoda; Camelidae; Camelus`S9YBZ4_9CETA^S9YBZ4_9CETA^Q:12-208,H:1719-1945^29.79%ID^E:2e-15^SubName: Full=Thyroid rec…	PF07645.10^EGF_CA^Calcium-binding EGF domain^27-54^E:3.7e-07`PF07645.10^EGF_CA^Calcium-binding EGF domain^119-156^E:1.8e-12`PF07645.10^EGF_CA^Calcium-binding EGF domain^160-197^E:6.2e-08`PF12662.2^cEGF^Complement Clr-like EGF-like^179-202^E:4.1e-11`PF07645.10^EGF_CA^Calcium-binding EGF domain^199-237^E:2.4e-08`PF07645.10^EGF_CA^Calcium-binding EGF domain^239-278^E:1.2e-06`PF00008.22^EGF^EGF-like …	.	.	.	GO:0005576^cellular_component^extracellular region`GO:0005509^molecular_function^calcium ion binding`GO:0007155^biological_process^cell adhesion	GO:0005509^molecular_function^calcium ion binding`GO:0005515^molecular_function^protein binding
TR1669|c0_g2	TR1669|c0_g2_i1	.	K7EW92_PELSI^K7EW92_PELSI^Q:378-112,H:25-107^39.33%ID^E:3e-11^SubName: Full=Uncharacterized protein {ECO:0000313|Ensembl:ENSPSIP00000000052};^Eukaryota; Metazoa; Chordata; Craniata; Vertebrata; Euteleostomi; Testudines + Archosauria group; Testudines; Cryptodira; Trionychoidea; Trionychidae; Pelodiscus	.	.	.	.	.	.	.	.	.	.
TR1760|c0_g1	TR1760|c0_g1_i1	RAG2_RABIT^RAG2_RABIT^Q:30-314,H:1-95^60%ID^E:2e-28^RecName: Full=V(D)J recombination-activating protein 2;^Eukaryota; Metazoa; Chordata; Craniata; Vertebrata; Euteleostomi; Mammalia; Eutheria; Euarchontoglires; Glires; Lagomorpha; Leporidae; Oryctolagus	Q804H9_CARPL^Q804H9_CARPL^Q:30-314,H:1-95^83.16%ID^E:7e-39^SubName: Full=Recombination activating gene 2 {ECO:0000313|EMBL:AAO17060.1};^Eukaryota; Metazoa; Chordata; Craniata; Vertebrata; Chondrichthyes; Elasmobranchii; Galeomorphii; Galeoidea; Carcharhiniformes; Carcharhinidae; Carcharhinus	TR1760|c0_g1_i1|m.531	3-314[+]	RAG2_RABIT^RAG2_RABIT^Q:10-104,H:1-95^60%ID^E:4e-33^RecName: Full=V(D)J recombination-activating protein 2;^Eukaryota; Metazoa; Chordata; Craniata; Vertebrata; Euteleostomi; Mammalia; Eutheria; Euarchontoglires; Glires; Lagomorpha; Leporidae; Oryctolagus	Q804H9_CARPL^Q804H9_CARPL^Q:10-104,H:1-95^83.16%ID^E:5e-48^SubName: Full=Recombination activating gene 2 {ECO:0000313|EMBL:AAO17060.1};^Eukaryota; Metazoa; Chordata; Craniata; Vertebrata; Chondrichthyes; Elasmobranchii; Galeomorphii; Galeoidea; Carcharhiniformes; Carcharhinidae; Carcharhinus	PF03089.9^RAG2^Recombination activating protein 2^60-104^E:8e-16	.	.	NOG39310^organic solvent tolerance protein	GO:0005634^cellular_component^nucleus`GO:0003682^molecular_function^chromatin binding`GO:0003677^molecular_function^DNA binding`GO:0035064^molecular_function^methylated histone binding`GO:0035091^molecular_function^phosphatidylinositol binding`GO:0005547^molecular_function^phosphatidylinositol-3,4,5-trisphosphate binding`GO:0043325^molecular_function^phosphatidylinositol-3,4-bisphosphate binding`…	GO:0003677^molecular_function^DNA binding`GO:0006310^biological_process^DNA recombination`GO:0005634^cellular_component^nucleus
TR1760|c0_g2	TR1760|c0_g2_i1	RAG2_CHICK^RAG2_CHICK^Q:30-722,H:1-230^60.17%ID^E:7e-91^RecName: Full=V(D)J recombination-activating protein 2;^Eukaryota; Metazoa; Chordata; Craniata; Vertebrata; Euteleostomi; Testudines + Archosauria group; Archosauria; Dinosauria; Saurischia; Theropoda; Coelurosauria; Aves; Neognathae; Galloanserae; Galliformes; Phasianidae; Phasianinae; Gallus	Q804H9_CARPL^Q804H9_CARPL^Q:30-725,H:1-232^81.47%ID^E:7e-124^SubName: Full=Recombination activating gene 2 {ECO:0000313|EMBL:AAO17060.1};^Eukaryota; Metazoa; Chordata; Craniata; Vertebrata; Chondrichthyes; Elasmobranchii; Galeomorphii; Galeoidea; Carcharhiniformes; Carcharhinidae; Carcharhinus	TR1760|c0_g2_i1|m.532	3-725[+]	RAG2_CHICK^RAG2_CHICK^Q:10-240,H:1-230^60.17%ID^E:2e-96^RecName: Full=V(D)J recombination-activating protein 2;^Eukaryota; Metazoa; Chordata; Craniata; Vertebrata; Euteleostomi; Testudines + Archosauria group; Archosauria; Dinosauria; Saurischia; Theropoda; Coelurosauria; Aves; Neognathae; Galloanserae; Galliformes; Phasianidae; Phasianinae; Gallus	Q804H9_CARPL^Q804H9_CARPL^Q:10-241,H:1-232^81.47%ID^E:1e-133^SubName: Full=Recombination activating gene 2 {ECO:0000313|EMBL:AAO17060.1};^Eukaryota; Metazoa; Chordata; Craniata; Vertebrata; Chondrichthyes; Elasmobranchii; Galeomorphii; Galeoidea; Carcharhiniformes; Carcharhinidae; Carcharhinus	PF03089.9^RAG2^Recombination activating protein 2^60-240^E:4.7e-95	.	.	NOG39310^organic solvent tolerance protein	GO:0005634^cellular_component^nucleus`GO:0003682^molecular_function^chromatin binding`GO:0003677^molecular_function^DNA binding`GO:0035064^molecular_function^methylated histone binding`GO:0035091^molecular_function^phosphatidylinositol binding`GO:0005547^molecular_function^phosphatidylinositol-3,4,5-trisphosphate binding`GO:0043325^molecular_function^phosphatidylinositol-3,4-bisphosphate binding`…	GO:0003677^molecular_function^DNA binding`GO:0006310^biological_process^DNA recombination`GO:0005634^cellular_component^nucleus
TR1792|c0_g1	TR1792|c0_g1_i1	.	.	TR1792|c0_g1_i1|m.543	77-307[+]	.	.	.	.	ExpAA=18.49^PredHel=1^Topology=i20-39o	.	.	.
TR1818|c0_g1	TR1818|c0_g1_i1	.	K7EXG7_PELSI^K7EXG7_PELSI^Q:3-227,H:198-271^37.33%ID^E:8e-13^SubName: Full=Uncharacterized protein {ECO:0000313|Ensembl:ENSPSIP00000000477};^Eukaryota; Metazoa; Chordata; Craniata; Vertebrata; Euteleostomi; Testudines + Archosauria group; Testudines; Cryptodira; Trionychoidea; Trionychidae; Pelodiscus`K7EXG7_PELSI^K7EXG7_PELSI^Q:229-381,H:273-325^45.28%ID^E:8e-13^SubName: Full=Uncharacterized pro…	.	.	.	.	.	.	.	.	.	.
TR1818|c0_g2	TR1818|c0_g2_i1	.	K7EXG7_PELSI^K7EXG7_PELSI^Q:3-191,H:198-260^52.38%ID^E:2e-18^SubName: Full=Uncharacterized protein {ECO:0000313|Ensembl:ENSPSIP00000000477};^Eukaryota; Metazoa; Chordata; Craniata; Vertebrata; Euteleostomi; Testudines + Archosauria group; Testudines; Cryptodira; Trionychoidea; Trionychidae; Pelodiscus`K7EXG7_PELSI^K7EXG7_PELSI^Q:230-382,H:273-325^45.28%ID^E:2e-18^SubName: Full=Uncharacterized pro…	.	.	.	.	.	.	.	.	.	.
TR1826|c0_g1	TR1826|c0_g1_i1	.	.	TR1826|c0_g1_i1|m.552	196-375[+]	.	.	.	.	ExpAA=20.87^PredHel=1^Topology=o4-23i	.	.	.
TR1829|c0_g1	TR1829|c0_g1_i1	.	K7EYD9_PELSI^K7EYD9_PELSI^Q:27-179,H:214-268^45.45%ID^E:5e-14^SubName: Full=Uncharacterized protein {ECO:0000313|Ensembl:ENSPSIP00000000799};^Eukaryota; Metazoa; Chordata; Craniata; Vertebrata; Euteleostomi; Testudines + Archosauria group; Testudines; Cryptodira; Trionychoidea; Trionychidae; Pelodiscus`K7EYD9_PELSI^K7EYD9_PELSI^Q:178-330,H:269-320^50%ID^E:5e-14^SubName: Full=Uncharacterized prote…	.	.	.	.	.	.	.	.	.	.
TR1865|c0_g1	TR1865|c0_g1_i1	.	H3BBN4_LATCH^H3BBN4_LATCH^Q:299-18,H:306-400^30.21%ID^E:9e-08^SubName: Full=Uncharacterized protein {ECO:0000313|Ensembl:ENSLACP00000019305};^Eukaryota; Metazoa; Chordata; Craniata; Vertebrata; Euteleostomi; Coelacanthiformes; Coelacanthidae; Latimeria`H3BBN4_LATCH^H3BBN4_LATCH^Q:357-292,H:287-308^63.64%ID^E:9e-08^SubName: Full=Uncharacterized protein {ECO:0000313|Ensembl:ENSLACP00000019305};^Euk…	.	.	.	.	.	.	.	.	.	.
TR1878|c0_g2	TR1878|c0_g2_i1	.	.	TR1878|c0_g2_i1|m.565	288-464[+]	.	.	.	.	ExpAA=22.38^PredHel=1^Topology=o10-32i	.	.	.
TR1899|c0_g1	TR1899|c0_g1_i1	.	K7F0M3_PELSI^K7F0M3_PELSI^Q:183-1,H:260-320^54.1%ID^E:7e-11^SubName: Full=Uncharacterized protein {ECO:0000313|Ensembl:ENSPSIP00000001583};^Eukaryota; Metazoa; Chordata; Craniata; Vertebrata; Euteleostomi; Testudines + Archosauria group; Testudines; Cryptodira; Trionychoidea; Trionychidae; Pelodiscus	.	.	.	.	.	.	.	.	.	.
TR1909|c0_g1	TR1909|c0_g1_i1	.	A0A093HB30_STRCA^A0A093HB30_STRCA^Q:306-578,H:53-154^44.12%ID^E:2e-12^SubName: Full=Uncharacterized protein {ECO:0000313|EMBL:KFV78861.1};^Eukaryota; Metazoa; Chordata; Craniata; Vertebrata; Euteleostomi; Testudines + Archosauria group; Archosauria; Dinosauria; Saurischia; Theropoda; Coelurosauria; Aves; Palaeognathae; Struthioniformes; Struthionidae; Struthio	.	.	.	.	.	.	.	.	.	.
TR1909|c0_g2	TR1909|c0_g2_i1	.	A0A093HB30_STRCA^A0A093HB30_STRCA^Q:306-575,H:53-153^44.55%ID^E:7e-12^SubName: Full=Uncharacterized protein {ECO:0000313|EMBL:KFV78861.1};^Eukaryota; Metazoa; Chordata; Craniata; Vertebrata; Euteleostomi; Testudines + Archosauria group; Archosauria; Dinosauria; Saurischia; Theropoda; Coelurosauria; Aves; Palaeognathae; Struthioniformes; Struthionidae; Struthio	.	.	.	.	.	.	.	.	.	.
TR1925|c0_g1	TR1925|c0_g1_i1	CGNL1_HUMAN^CGNL1_HUMAN^Q:8-616,H:1010-1219^30.95%ID^E:9e-20^RecName: Full=Cingulin-like protein 1;^Eukaryota; Metazoa; Chordata; Craniata; Vertebrata; Euteleostomi; Mammalia; Eutheria; Euarchontoglires; Primates; Haplorrhini; Catarrhini; Hominidae; Homo	W5M712_LEPOC^W5M712_LEPOC^Q:2-616,H:184-391^40.95%ID^E:1e-29^SubName: Full=Uncharacterized protein {ECO:0000313|Ensembl:ENSLOCP00000004170};^Eukaryota; Metazoa; Chordata; Craniata; Vertebrata; Euteleostomi; Actinopterygii; Neopterygii; Holostei; Semionotiformes; Lepisosteidae; Lepisosteus	TR1925|c0_g1_i1|m.582	2-616[+]	CGNL1_HUMAN^CGNL1_HUMAN^Q:3-205,H:1010-1219^30.95%ID^E:8e-20^RecName: Full=Cingulin-like protein 1;^Eukaryota; Metazoa; Chordata; Craniata; Vertebrata; Euteleostomi; Mammalia; Eutheria; Euarchontoglires; Primates; Haplorrhini; Catarrhini; Hominidae; Homo	W5M712_LEPOC^W5M712_LEPOC^Q:1-205,H:184-391^40.95%ID^E:1e-29^SubName: Full=Uncharacterized protein {ECO:0000313|Ensembl:ENSLOCP00000004170};^Eukaryota; Metazoa; Chordata; Craniata; Vertebrata; Euteleostomi; Actinopterygii; Neopterygii; Holostei; Semionotiformes; Lepisosteidae; Lepisosteus	.	.	.	.	GO:0016459^cellular_component^myosin complex`GO:0005923^cellular_component^tight junction`GO:0003774^molecular_function^motor activity	.
TR1925|c0_g2	TR1925|c0_g2_i1	CING_CANFA^CING_CANFA^Q:149-616,H:946-1106^34.78%ID^E:1e-19^RecName: Full=Cingulin;^Eukaryota; Metazoa; Chordata; Craniata; Vertebrata; Euteleostomi; Mammalia; Eutheria; Laurasiatheria; Carnivora; Caniformia; Canidae; Canis	W5M712_LEPOC^W5M712_LEPOC^Q:2-616,H:184-391^40.48%ID^E:8e-29^SubName: Full=Uncharacterized protein {ECO:0000313|Ensembl:ENSLOCP00000004170};^Eukaryota; Metazoa; Chordata; Craniata; Vertebrata; Euteleostomi; Actinopterygii; Neopterygii; Holostei; Semionotiformes; Lepisosteidae; Lepisosteus	TR1925|c0_g2_i1|m.583	2-616[+]	CING_CANFA^CING_CANFA^Q:50-205,H:946-1106^34.78%ID^E:1e-19^RecName: Full=Cingulin;^Eukaryota; Metazoa; Chordata; Craniata; Vertebrata; Euteleostomi; Mammalia; Eutheria; Laurasiatheria; Carnivora; Caniformia; Canidae; Canis	W5M712_LEPOC^W5M712_LEPOC^Q:1-205,H:184-391^40.48%ID^E:7e-29^SubName: Full=Uncharacterized protein {ECO:0000313|Ensembl:ENSLOCP00000004170};^Eukaryota; Metazoa; Chordata; Craniata; Vertebrata; Euteleostomi; Actinopterygii; Neopterygii; Holostei; Semionotiformes; Lepisosteidae; Lepisosteus	.	.	.	NOG149500^	GO:0016459^cellular_component^myosin complex`GO:0005923^cellular_component^tight junction`GO:0003774^molecular_function^motor activity	.
TR1953|c0_g1	TR1953|c0_g1_i1	.	.	TR1953|c0_g1_i1|m.597	3-269[+]	.	.	.	.	ExpAA=40.87^PredHel=2^Topology=i26-48o68-87i	.	.	.
TR1970|c0_g1	TR1970|c0_g1_i1	.	.	TR1970|c0_g1_i1|m.603	90-317[+]	.	.	.	sigP:1^25^0.787^YES	.	.	.	.
TR1992|c0_g1	TR1992|c0_g1_i1	.	V9KWY2_CALMI^V9KWY2_CALMI^Q:119-3,H:200-238^74.36%ID^E:4e-08^SubName: Full=Toll-interacting protein {ECO:0000313|EMBL:AFP03080.1};^Eukaryota; Metazoa; Chordata; Craniata; Vertebrata; Chondrichthyes; Holocephali; Chimaeriformes; Callorhinchidae; Callorhinchus	.	.	.	.	.	.	.	.	.	.
TR2025|c0_g1	TR2025|c0_g1_i1	NOS1_RAT^NOS1_RAT^Q:142-486,H:1-115^80%ID^E:3e-55^RecName: Full=Nitric oxide synthase, brain;^Eukaryota; Metazoa; Chordata; Craniata; Vertebrata; Euteleostomi; Mammalia; Eutheria; Euarchontoglires; Glires; Rodentia; Sciurognathi; Muroidea; Muridae; Murinae; Rattus	Q9JJ30_MOUSE^Q9JJ30_MOUSE^Q:142-486,H:1-115^78.26%ID^E:7e-58^SubName: Full=Neuronal nitric oxide synthase {ECO:0000313|EMBL:AAF73103.1};^Eukaryota; Metazoa; Chordata; Craniata; Vertebrata; Euteleostomi; Mammalia; Eutheria; Euarchontoglires; Glires; Rodentia; Sciurognathi; Muroidea; Muridae; Murinae; Mus; Mus	TR2025|c0_g1_i1|m.616	142-486[+]	NOS1_RAT^NOS1_RAT^Q:1-115,H:1-115^80%ID^E:4e-56^RecName: Full=Nitric oxide synthase, brain;^Eukaryota; Metazoa; Chordata; Craniata; Vertebrata; Euteleostomi; Mammalia; Eutheria; Euarchontoglires; Glires; Rodentia; Sciurognathi; Muroidea; Muridae; Murinae; Rattus	Q9JJ30_MOUSE^Q9JJ30_MOUSE^Q:1-115,H:1-115^78.26%ID^E:1e-58^SubName: Full=Neuronal nitric oxide synthase {ECO:0000313|EMBL:AAF73103.1};^Eukaryota; Metazoa; Chordata; Craniata; Vertebrata; Euteleostomi; Mammalia; Eutheria; Euarchontoglires; Glires; Rodentia; Sciurognathi; Muroidea; Muridae; Murinae; Mus; Mus	PF00595.19^PDZ^PDZ domain (Also known as DHR or GLGF)^18-87^E:3.5e-13	.	.	COG4362^nitric oxide synthase	GO:0042582^cellular_component^azurophil granule`GO:0005737^cellular_component^cytoplasm`GO:0005829^cellular_component^cytosol`GO:0030425^cellular_component^dendrite`GO:0043197^cellular_component^dendritic spine`GO:0016020^cellular_component^membrane`GO:0005741^cellular_component^mitochondrial outer membrane`GO:0005739^cellular_component^mitochondrion`GO:0031965^cellular_component^nuclear membrane…	GO:0005515^molecular_function^protein binding
TR2175|c0_g2	TR2175|c0_g2_i1	.	K7EX49_PELSI^K7EX49_PELSI^Q:5-355,H:81-202^38.89%ID^E:3e-18^SubName: Full=Uncharacterized protein {ECO:0000313|Ensembl:ENSPSIP00000000359};^Eukaryota; Metazoa; Chordata; Craniata; Vertebrata; Euteleostomi; Testudines + Archosauria group; Testudines; Cryptodira; Trionychoidea; Trionychidae; Pelodiscus	.	.	.	.	.	.	.	.	.	.
TR2184|c0_g1	TR2184|c0_g1_i1	.	M3XHM8_LATCH^M3XHM8_LATCH^Q:88-321,H:203-280^44.3%ID^E:8e-09^SubName: Full=Uncharacterized protein {ECO:0000313|Ensembl:ENSLACP00000022234};^Eukaryota; Metazoa; Chordata; Craniata; Vertebrata; Euteleostomi; Coelacanthiformes; Coelacanthidae; Latimeria	.	.	.	.	.	.	.	.	.	.
TR2194|c0_g1	TR2194|c0_g1_i1	.	A0A093HB30_STRCA^A0A093HB30_STRCA^Q:163-366,H:100-167^54.41%ID^E:7e-16^SubName: Full=Uncharacterized protein {ECO:0000313|EMBL:KFV78861.1};^Eukaryota; Metazoa; Chordata; Craniata; Vertebrata; Euteleostomi; Testudines + Archosauria group; Archosauria; Dinosauria; Saurischia; Theropoda; Coelurosauria; Aves; Palaeognathae; Struthioniformes; Struthionidae; Struthio	.	.	.	.	.	.	.	.	.	.
TR2282|c0_g1	TR2282|c0_g1_i1	.	B1AB76_SCYCA^B1AB76_SCYCA^Q:1-333,H:208-310^62.16%ID^E:8e-35^SubName: Full=Forkhead box q1 {ECO:0000313|EMBL:ACA13389.1};^Eukaryota; Metazoa; Chordata; Craniata; Vertebrata; Chondrichthyes; Elasmobranchii; Galeomorphii; Galeoidea; Carcharhiniformes; Scyliorhinidae; Scyliorhinus	TR2282|c0_g1_i1|m.693	1-333[+]	.	B1AB76_SCYCA^B1AB76_SCYCA^Q:1-111,H:208-310^62.16%ID^E:8e-35^SubName: Full=Forkhead box q1 {ECO:0000313|EMBL:ACA13389.1};^Eukaryota; Metazoa; Chordata; Craniata; Vertebrata; Chondrichthyes; Elasmobranchii; Galeomorphii; Galeoidea; Carcharhiniformes; Scyliorhinidae; Scyliorhinus	.	.	.	.	.	.
TR2298|c1_g1	TR2298|c1_g1_i1	.	A0A093GNK8_PICPB^A0A093GNK8_PICPB^Q:145-29,H:107-141^51.28%ID^E:1e-06^SubName: Full=Uncharacterized protein {ECO:0000313|EMBL:KFV71873.1};^Eukaryota; Metazoa; Chordata; Craniata; Vertebrata; Euteleostomi; Testudines + Archosauria group; Archosauria; Dinosauria; Saurischia; Theropoda; Coelurosauria; Aves; Neognathae; Piciformes; Picidae; Picoides`A0A093GNK8_PICPB^A0A093GNK8_PICPB^Q:215-147,H:84-10…	.	.	.	.	.	.	.	.	.	.
TR2306|c0_g1	TR2306|c0_g1_i1	RBNS5_HUMAN^RBNS5_HUMAN^Q:244-1119,H:10-305^57.05%ID^E:4e-91^RecName: Full=Rabenosyn-5;^Eukaryota; Metazoa; Chordata; Craniata; Vertebrata; Euteleostomi; Mammalia; Eutheria; Euarchontoglires; Primates; Haplorrhini; Catarrhini; Hominidae; Homo	Q95KF4_MACFA^Q95KF4_MACFA^Q:244-1119,H:10-305^56.71%ID^E:1e-90^SubName: Full=Putative uncharacterized protein {ECO:0000313|EMBL:BAB46907.1};^Eukaryota; Metazoa; Chordata; Craniata; Vertebrata; Euteleostomi; Mammalia; Eutheria; Euarchontoglires; Primates; Haplorrhini; Catarrhini; Cercopithecidae; Cercopithecinae; Macaca	TR2306|c0_g1_i1|m.703	175-1119[+]	RBNS5_HUMAN^RBNS5_HUMAN^Q:22-315,H:8-305^57%ID^E:2e-105^RecName: Full=Rabenosyn-5;^Eukaryota; Metazoa; Chordata; Craniata; Vertebrata; Euteleostomi; Mammalia; Eutheria; Euarchontoglires; Primates; Haplorrhini; Catarrhini; Hominidae; Homo	Q95KF4_MACFA^Q95KF4_MACFA^Q:22-315,H:8-305^56.67%ID^E:6e-105^SubName: Full=Putative uncharacterized protein {ECO:0000313|EMBL:BAB46907.1};^Eukaryota; Metazoa; Chordata; Craniata; Vertebrata; Euteleostomi; Mammalia; Eutheria; Euarchontoglires; Primates; Haplorrhini; Catarrhini; Cercopithecidae; Cercopithecinae; Macaca	PF01363.16^FYVE^FYVE zinc finger^163-267^E:2.3e-14	.	.	.	GO:0031901^cellular_component^early endosome membrane`GO:0005768^cellular_component^endosome`GO:0010008^cellular_component^endosome membrane`GO:0070062^cellular_component^extracellular vesicular exosome`GO:0043231^cellular_component^intracellular membrane-bounded organelle`GO:0005886^cellular_component^plasma membrane`GO:0008270^molecular_function^zinc ion binding`GO:0007596^biological_process^bl…	GO:0046872^molecular_function^metal ion binding
TR2306|c0_g2	TR2306|c0_g2_i1	RBNS5_HUMAN^RBNS5_HUMAN^Q:7-498,H:142-305^55.15%ID^E:1e-38^RecName: Full=Rabenosyn-5;^Eukaryota; Metazoa; Chordata; Craniata; Vertebrata; Euteleostomi; Mammalia; Eutheria; Euarchontoglires; Primates; Haplorrhini; Catarrhini; Hominidae; Homo	A0A093HZZ2_STRCA^A0A093HZZ2_STRCA^Q:1-498,H:137-302^54.82%ID^E:3e-41^SubName: Full=Rabenosyn-5 {ECO:0000313|EMBL:KFV84542.1};^Eukaryota; Metazoa; Chordata; Craniata; Vertebrata; Euteleostomi; Testudines + Archosauria group; Archosauria; Dinosauria; Saurischia; Theropoda; Coelurosauria; Aves; Palaeognathae; Struthioniformes; Struthionidae; Struthio	TR2306|c0_g2_i1|m.704	1-498[+]	RBNS5_HUMAN^RBNS5_HUMAN^Q:3-166,H:142-305^55.15%ID^E:7e-51^RecName: Full=Rabenosyn-5;^Eukaryota; Metazoa; Chordata; Craniata; Vertebrata; Euteleostomi; Mammalia; Eutheria; Euarchontoglires; Primates; Haplorrhini; Catarrhini; Hominidae; Homo	F7ABB6_XENTR^F7ABB6_XENTR^Q:4-166,H:143-306^57.93%ID^E:6e-54^SubName: Full=Uncharacterized protein {ECO:0000313|Ensembl:ENSXETP00000010435};^Eukaryota; Metazoa; Chordata; Craniata; Vertebrata; Euteleostomi; Amphibia; Batrachia; Anura; Pipoidea; Pipidae; Xenopodinae; Xenopus; Silurana	PF01363.16^FYVE^FYVE zinc finger^14-118^E:4.8e-15	.	.	.	GO:0031901^cellular_component^early endosome membrane`GO:0005768^cellular_component^endosome`GO:0010008^cellular_component^endosome membrane`GO:0070062^cellular_component^extracellular vesicular exosome`GO:0043231^cellular_component^intracellular membrane-bounded organelle`GO:0005886^cellular_component^plasma membrane`GO:0008270^molecular_function^zinc ion binding`GO:0007596^biological_process^bl…	GO:0046872^molecular_function^metal ion binding
TR2320|c0_g1	TR2320|c0_g1_i1	.	K7EYD7_PELSI^K7EYD7_PELSI^Q:407-499,H:124-154^51.61%ID^E:3e-06^SubName: Full=Uncharacterized protein {ECO:0000313|Ensembl:ENSPSIP00000000797};^Eukaryota; Metazoa; Chordata; Craniata; Vertebrata; Euteleostomi; Testudines + Archosauria group; Testudines; Cryptodira; Trionychoidea; Trionychidae; Pelodiscus`K7EYD7_PELSI^K7EYD7_PELSI^Q:205-384,H:49-109^32.79%ID^E:3e-06^SubName: Full=Uncharacterized pr…	.	.	.	.	.	.	.	.	.	.
TR2359|c0_g1	TR2359|c0_g1_i1	.	.	TR2359|c0_g1_i1|m.727	3-566[+]	.	.	.	.	ExpAA=42.73^PredHel=2^Topology=o10-32i111-133o	.	.	.
TR2359|c0_g2	TR2359|c0_g2_i1	.	.	TR2359|c0_g2_i1|m.730	3-395[+]	.	.	.	.	ExpAA=23.27^PredHel=1^Topology=o10-32i	.	.	.
TR2401|c0_g1	TR2401|c0_g1_i1	.	K7F136_PELSI^K7F136_PELSI^Q:176-3,H:101-160^51.67%ID^E:1e-06^SubName: Full=Uncharacterized protein {ECO:0000313|Ensembl:ENSPSIP00000001746};^Eukaryota; Metazoa; Chordata; Craniata; Vertebrata; Euteleostomi; Testudines + Archosauria group; Testudines; Cryptodira; Trionychoidea; Trionychidae; Pelodiscus	.	.	.	.	.	.	.	.	.	.
TR2401|c0_g2	TR2401|c0_g2_i1	.	K7F136_PELSI^K7F136_PELSI^Q:176-3,H:101-160^51.67%ID^E:3e-07^SubName: Full=Uncharacterized protein {ECO:0000313|Ensembl:ENSPSIP00000001746};^Eukaryota; Metazoa; Chordata; Craniata; Vertebrata; Euteleostomi; Testudines + Archosauria group; Testudines; Cryptodira; Trionychoidea; Trionychidae; Pelodiscus	.	.	.	.	.	.	.	.	.	.
TR2455|c0_g1	TR2455|c0_g1_i1	.	V9KV08_CALMI^V9KV08_CALMI^Q:8-412,H:244-375^65.69%ID^E:4e-24^SubName: Full=Krueppel-like factor 5-like protein {ECO:0000313|EMBL:AFP02061.1};^Eukaryota; Metazoa; Chordata; Craniata; Vertebrata; Chondrichthyes; Holocephali; Chimaeriformes; Callorhinchidae; Callorhinchus	TR2455|c0_g1_i1|m.755	2-412[+]	KLF5_HUMAN^KLF5_HUMAN^Q:2-128,H:221-343^42.75%ID^E:2e-12^RecName: Full=Krueppel-like factor 5;^Eukaryota; Metazoa; Chordata; Craniata; Vertebrata; Euteleostomi; Mammalia; Eutheria; Euarchontoglires; Primates; Haplorrhini; Catarrhini; Hominidae; Homo	V9KV08_CALMI^V9KV08_CALMI^Q:3-137,H:244-375^65.69%ID^E:2e-34^SubName: Full=Krueppel-like factor 5-like protein {ECO:0000313|EMBL:AFP02061.1};^Eukaryota; Metazoa; Chordata; Craniata; Vertebrata; Chondrichthyes; Holocephali; Chimaeriformes; Callorhinchidae; Callorhinchus	.	.	.	COG5048^Zinc finger protein	GO:0005737^cellular_component^cytoplasm`GO:0005794^cellular_component^Golgi apparatus`GO:0043231^cellular_component^intracellular membrane-bounded organelle`GO:0005634^cellular_component^nucleus`GO:0005886^cellular_component^plasma membrane`GO:0046872^molecular_function^metal ion binding`GO:0000978^molecular_function^RNA polymerase II core promoter proximal region sequence-specific DNA binding`GO…	.
TR2455|c1_g1	TR2455|c1_g1_i1	KLF5_HUMAN^KLF5_HUMAN^Q:16-330,H:353-457^83.81%ID^E:2e-61^RecName: Full=Krueppel-like factor 5;^Eukaryota; Metazoa; Chordata; Craniata; Vertebrata; Euteleostomi; Mammalia; Eutheria; Euarchontoglires; Primates; Haplorrhini; Catarrhini; Hominidae; Homo	E1BZV5_CHICK^E1BZV5_CHICK^Q:19-330,H:290-393^94.23%ID^E:1e-68^SubName: Full=Uncharacterized protein {ECO:0000313|Ensembl:ENSGALP00000012227};^Eukaryota; Metazoa; Chordata; Craniata; Vertebrata; Euteleostomi; Testudines + Archosauria group; Archosauria; Dinosauria; Saurischia; Theropoda; Coelurosauria; Aves; Neognathae; Galloanserae; Galliformes; Phasianidae; Phasianinae; Gallus	TR2455|c1_g1_i1|m.757	1-333[+]	KLF5_HUMAN^KLF5_HUMAN^Q:6-110,H:353-457^83.81%ID^E:5e-62^RecName: Full=Krueppel-like factor 5;^Eukaryota; Metazoa; Chordata; Craniata; Vertebrata; Euteleostomi; Mammalia; Eutheria; Euarchontoglires; Primates; Haplorrhini; Catarrhini; Hominidae; Homo	E1BZV5_CHICK^E1BZV5_CHICK^Q:7-110,H:290-393^94.23%ID^E:3e-69^SubName: Full=Uncharacterized protein {ECO:0000313|Ensembl:ENSGALP00000012227};^Eukaryota; Metazoa; Chordata; Craniata; Vertebrata; Euteleostomi; Testudines + Archosauria group; Archosauria; Dinosauria; Saurischia; Theropoda; Coelurosauria; Aves; Neognathae; Galloanserae; Galliformes; Phasianidae; Phasianinae; Gallus	PF13894.1^zf-C2H2_4^C2H2-type zinc finger^26-50^E:0.049`PF00096.21^zf-C2H2^Zinc finger, C2H2 type^27-50^E:0.0012`PF13465.1^zf-H2C2_2^Zinc-finger double domain^42-64^E:1.5e-06`PF00096.21^zf-C2H2^Zinc finger, C2H2 type^56-80^E:2.9e-05`PF13894.1^zf-C2H2_4^C2H2-type zinc finger^56-80^E:0.0011`PF13909.1^zf-H2C2_5^C2H2-type zinc-finger domain^56-80^E:0.029`PF13465.1^zf-H2C2_2^Zinc-finger double domain^…	.	.	COG5048^Zinc finger protein	GO:0005737^cellular_component^cytoplasm`GO:0005794^cellular_component^Golgi apparatus`GO:0043231^cellular_component^intracellular membrane-bounded organelle`GO:0005634^cellular_component^nucleus`GO:0005886^cellular_component^plasma membrane`GO:0046872^molecular_function^metal ion binding`GO:0000978^molecular_function^RNA polymerase II core promoter proximal region sequence-specific DNA binding`GO…	GO:0046872^molecular_function^metal ion binding
TR2475|c0_g1	TR2475|c0_g1_i1	.	A0A091HDJ9_BUCRH^A0A091HDJ9_BUCRH^Q:70-378,H:116-220^34.91%ID^E:7e-14^SubName: Full=Uncharacterized protein {ECO:0000313|EMBL:KFO92810.1};^Eukaryota; Metazoa; Chordata; Craniata; Vertebrata; Euteleostomi; Testudines + Archosauria group; Archosauria; Dinosauria; Saurischia; Theropoda; Coelurosauria; Aves; Neognathae; Bucerotiformes; Bucerotidae; Buceros`A0A091HDJ9_BUCRH^A0A091HDJ9_BUCRH^Q:2-94,H:9…	.	.	.	.	.	.	.	.	.	.
TR2498|c0_g2	TR2498|c0_g2_i1	.	.	TR2498|c0_g2_i1|m.774	570-767[+]	.	.	.	.	ExpAA=12.77^PredHel=1^Topology=i45-64o	.	.	.
TR2537|c0_g1	TR2537|c0_g1_i1	.	.	TR2537|c0_g1_i1|m.786	149-373[+]	.	.	.	.	ExpAA=21.21^PredHel=1^Topology=i5-27o	.	.	.
TR2549|c0_g1	TR2549|c0_g1_i1	.	R4GDB2_ANOCA^R4GDB2_ANOCA^Q:390-73,H:191-304^41.74%ID^E:5e-12^SubName: Full=Uncharacterized protein {ECO:0000313|Ensembl:ENSACAP00000023362};^Eukaryota; Metazoa; Chordata; Craniata; Vertebrata; Euteleostomi; Lepidosauria; Squamata; Bifurcata; Unidentata; Episquamata; Toxicofera; Iguania; Iguanidae; Polychrotinae; Anolis	TR2549|c0_g1_i1|m.788	40-225[+]	.	.	.	.	.	.	.	.
TR2556|c0_g1	TR2556|c0_g1_i1	TRI63_RAT^TRI63_RAT^Q:2-541,H:148-327^55.56%ID^E:2e-62^RecName: Full=E3 ubiquitin-protein ligase TRIM63;^Eukaryota; Metazoa; Chordata; Craniata; Vertebrata; Euteleostomi; Mammalia; Eutheria; Euarchontoglires; Glires; Rodentia; Sciurognathi; Muroidea; Muridae; Murinae; Rattus	V9KRA4_CALMI^V9KRA4_CALMI^Q:2-538,H:147-325^69.83%ID^E:4e-81^SubName: Full=E3 ubiquitin-protein ligase TRIM63-like protein {ECO:0000313|EMBL:AFP00846.1};^Eukaryota; Metazoa; Chordata; Craniata; Vertebrata; Chondrichthyes; Holocephali; Chimaeriformes; Callorhinchidae; Callorhinchus	TR2556|c0_g1_i1|m.789	2-589[+]	TRI63_RAT^TRI63_RAT^Q:1-180,H:148-327^55.56%ID^E:3e-62^RecName: Full=E3 ubiquitin-protein ligase TRIM63;^Eukaryota; Metazoa; Chordata; Craniata; Vertebrata; Euteleostomi; Mammalia; Eutheria; Euarchontoglires; Glires; Rodentia; Sciurognathi; Muroidea; Muridae; Murinae; Rattus	V9KRA4_CALMI^V9KRA4_CALMI^Q:1-179,H:147-325^69.83%ID^E:3e-81^SubName: Full=E3 ubiquitin-protein ligase TRIM63-like protein {ECO:0000313|EMBL:AFP00846.1};^Eukaryota; Metazoa; Chordata; Craniata; Vertebrata; Chondrichthyes; Holocephali; Chimaeriformes; Callorhinchidae; Callorhinchus	.	.	.	.	GO:0043292^cellular_component^contractile fiber`GO:0031430^cellular_component^M band`GO:0005634^cellular_component^nucleus`GO:0030018^cellular_component^Z disc`GO:0016874^molecular_function^ligase activity`GO:0004842^molecular_function^ubiquitin-protein transferase activity`GO:0008270^molecular_function^zinc ion binding`GO:0071549^biological_process^cellular response to dexamethasone stimulus`GO:…	.
TR2571|c0_g1	TR2571|c0_g1_i1	.	W4XK70_STRPU^W4XK70_STRPU^Q:27-251,H:95-171^38.96%ID^E:6e-06^.^.	.	.	.	.	.	.	.	.	.	.
TR2621|c0_g2	TR2621|c0_g2_i1	.	K7F1N7_PELSI^K7F1N7_PELSI^Q:87-401,H:76-182^45.79%ID^E:4e-20^SubName: Full=Uncharacterized protein {ECO:0000313|Ensembl:ENSPSIP00000001947};^Eukaryota; Metazoa; Chordata; Craniata; Vertebrata; Euteleostomi; Testudines + Archosauria group; Testudines; Cryptodira; Trionychoidea; Trionychidae; Pelodiscus`K7F1N7_PELSI^K7F1N7_PELSI^Q:406-543,H:210-256^32.65%ID^E:4e-20^SubName: Full=Uncharacterized pro…	.	.	.	.	.	.	.	.	.	.
TR2634|c0_g1	TR2634|c0_g1_i1	.	K7EYG1_PELSI^K7EYG1_PELSI^Q:117-326,H:6-92^39.08%ID^E:1e-07^SubName: Full=Uncharacterized protein {ECO:0000313|Ensembl:ENSPSIP00000000821};^Eukaryota; Metazoa; Chordata; Craniata; Vertebrata; Euteleostomi; Testudines + Archosauria group; Testudines; Cryptodira; Trionychoidea; Trionychidae; Pelodiscus	TR2634|c0_g1_i1|m.810	1-231[+]	.	.	.	.	.	.	.	.
TR2659|c0_g1	TR2659|c0_g1_i1	TRFEB_XENLA^TRFEB_XENLA^Q:2-418,H:312-458^43.92%ID^E:6e-31^RecName: Full=Serotransferrin-B;^Eukaryota; Metazoa; Chordata; Craniata; Vertebrata; Euteleostomi; Amphibia; Batrachia; Anura; Pipoidea; Pipidae; Xenopodinae; Xenopus; Xenopus`TRFEB_XENLA^TRFEB_XENLA^Q:110-418,H:25-128^33.04%ID^E:6e-07^RecName: Full=Serotransferrin-B;^Eukaryota; Metazoa; Chordata; Craniata; Vertebrata; Euteleostomi; Amphi…	K4FT44_CALMI^K4FT44_CALMI^Q:2-418,H:312-449^53.96%ID^E:1e-39^SubName: Full=Transferrin {ECO:0000313|EMBL:AFK11313.1};^Eukaryota; Metazoa; Chordata; Craniata; Vertebrata; Chondrichthyes; Holocephali; Chimaeriformes; Callorhinchidae; Callorhinchus	TR2659|c0_g1_i1|m.818	2-418[+]	TRFEB_XENLA^TRFEB_XENLA^Q:1-139,H:312-458^43.92%ID^E:6e-31^RecName: Full=Serotransferrin-B;^Eukaryota; Metazoa; Chordata; Craniata; Vertebrata; Euteleostomi; Amphibia; Batrachia; Anura; Pipoidea; Pipidae; Xenopodinae; Xenopus; Xenopus`TRFEB_XENLA^TRFEB_XENLA^Q:37-139,H:25-128^33.04%ID^E:6e-07^RecName: Full=Serotransferrin-B;^Eukaryota; Metazoa; Chordata; Craniata; Vertebrata; Euteleostomi; Amphib…	K4FT44_CALMI^K4FT44_CALMI^Q:1-139,H:312-449^53.96%ID^E:1e-39^SubName: Full=Transferrin {ECO:0000313|EMBL:AFK11313.1};^Eukaryota; Metazoa; Chordata; Craniata; Vertebrata; Chondrichthyes; Holocephali; Chimaeriformes; Callorhinchidae; Callorhinchus	PF00405.12^Transferrin^Transferrin^38-133^E:3.9e-15	.	.	.	GO:0005576^cellular_component^extracellular region`GO:0008199^molecular_function^ferric iron binding`GO:0006879^biological_process^cellular iron ion homeostasis`GO:0006826^biological_process^iron ion transport	.
TR2680|c0_g1	TR2680|c0_g1_i1	.	M3XHM8_LATCH^M3XHM8_LATCH^Q:293-433,H:354-400^57.45%ID^E:1e-07^SubName: Full=Uncharacterized protein {ECO:0000313|Ensembl:ENSLACP00000022234};^Eukaryota; Metazoa; Chordata; Craniata; Vertebrata; Euteleostomi; Coelacanthiformes; Coelacanthidae; Latimeria	.	.	.	.	.	.	.	.	.	.
TR2722|c0_g1	TR2722|c0_g1_i1	RE114_HUMAN^RE114_HUMAN^Q:2-553,H:71-261^53.33%ID^E:5e-58^RecName: Full=Meiotic recombination protein REC114;^Eukaryota; Metazoa; Chordata; Craniata; Vertebrata; Euteleostomi; Mammalia; Eutheria; Euarchontoglires; Primates; Haplorrhini; Catarrhini; Hominidae; Homo	V9L4A7_CALMI^V9L4A7_CALMI^Q:2-553,H:55-238^62.7%ID^E:2e-69^SubName: Full=Uncharacterized protein {ECO:0000313|EMBL:AFP06394.1};^Eukaryota; Metazoa; Chordata; Craniata; Vertebrata; Chondrichthyes; Holocephali; Chimaeriformes; Callorhinchidae; Callorhinchus	TR2722|c0_g1_i1|m.844	2-553[+]	RE114_HUMAN^RE114_HUMAN^Q:1-184,H:71-261^52.48%ID^E:5e-60^RecName: Full=Meiotic recombination protein REC114;^Eukaryota; Metazoa; Chordata; Craniata; Vertebrata; Euteleostomi; Mammalia; Eutheria; Euarchontoglires; Primates; Haplorrhini; Catarrhini; Hominidae; Homo	V9L4A7_CALMI^V9L4A7_CALMI^Q:1-184,H:55-238^63.16%ID^E:1e-70^SubName: Full=Uncharacterized protein {ECO:0000313|EMBL:AFP06394.1};^Eukaryota; Metazoa; Chordata; Craniata; Vertebrata; Chondrichthyes; Holocephali; Chimaeriformes; Callorhinchidae; Callorhinchus	PF15165.1^REC114-like^Meiotic recombination protein REC114-like^1-184^E:3.2e-63	.	.	NOG80398^Protein of unknown function (DUF1292)	GO:0006310^biological_process^DNA recombination`GO:0051321^biological_process^meiotic cell cycle	.
TR2722|c0_g2	TR2722|c0_g2_i1	RE114_HUMAN^RE114_HUMAN^Q:4-615,H:51-261^53.95%ID^E:6e-66^RecName: Full=Meiotic recombination protein REC114;^Eukaryota; Metazoa; Chordata; Craniata; Vertebrata; Euteleostomi; Mammalia; Eutheria; Euarchontoglires; Primates; Haplorrhini; Catarrhini; Hominidae; Homo	V9L4A7_CALMI^V9L4A7_CALMI^Q:7-615,H:36-238^64.22%ID^E:2e-80^SubName: Full=Uncharacterized protein {ECO:0000313|EMBL:AFP06394.1};^Eukaryota; Metazoa; Chordata; Craniata; Vertebrata; Chondrichthyes; Holocephali; Chimaeriformes; Callorhinchidae; Callorhinchus	TR2722|c0_g2_i1|m.845	1-615[+]	RE114_HUMAN^RE114_HUMAN^Q:3-205,H:52-261^53.39%ID^E:6e-68^RecName: Full=Meiotic recombination protein REC114;^Eukaryota; Metazoa; Chordata; Craniata; Vertebrata; Euteleostomi; Mammalia; Eutheria; Euarchontoglires; Primates; Haplorrhini; Catarrhini; Hominidae; Homo	V9L4A7_CALMI^V9L4A7_CALMI^Q:3-205,H:36-238^64.59%ID^E:1e-81^SubName: Full=Uncharacterized protein {ECO:0000313|EMBL:AFP06394.1};^Eukaryota; Metazoa; Chordata; Craniata; Vertebrata; Chondrichthyes; Holocephali; Chimaeriformes; Callorhinchidae; Callorhinchus	PF15165.1^REC114-like^Meiotic recombination protein REC114-like^2-205^E:7.2e-72	.	.	NOG80398^Protein of unknown function (DUF1292)	GO:0006310^biological_process^DNA recombination`GO:0051321^biological_process^meiotic cell cycle	.
TR2739|c0_g1	TR2739|c0_g1_i1	.	A0A075EIL5_MYAAR^A0A075EIL5_MYAAR^Q:345-485,H:518-565^47.92%ID^E:2e-07^SubName: Full=GagPol {ECO:0000313|EMBL:AIE48224.1};^Eukaryota; Metazoa; Lophotrochozoa; Mollusca; Bivalvia; Heteroconchia; Euheterodonta; Myoida; Myoidea; Myidae; Mya`A0A075EIL5_MYAAR^A0A075EIL5_MYAAR^Q:133-324,H:415-504^27.78%ID^E:2e-07^SubName: Full=GagPol {ECO:0000313|EMBL:AIE48224.1};^Eukaryota; Metazoa; Lophotrochozoa; Mo…	TR2739|c0_g1_i1|m.849	260-484[+]	.	.	.	.	.	.	.	.
TR2739|c0_g2	TR2739|c0_g2_i1	.	A0A075EIL5_MYAAR^A0A075EIL5_MYAAR^Q:345-485,H:518-565^43.75%ID^E:1e-06^SubName: Full=GagPol {ECO:0000313|EMBL:AIE48224.1};^Eukaryota; Metazoa; Lophotrochozoa; Mollusca; Bivalvia; Heteroconchia; Euheterodonta; Myoida; Myoidea; Myidae; Mya`A0A075EIL5_MYAAR^A0A075EIL5_MYAAR^Q:133-324,H:415-504^27.78%ID^E:1e-06^SubName: Full=GagPol {ECO:0000313|EMBL:AIE48224.1};^Eukaryota; Metazoa; Lophotrochozoa; Mo…	TR2739|c0_g2_i1|m.850	260-484[+]	.	.	.	.	.	.	.	.
TR2747|c0_g1	TR2747|c0_g1_i1	.	V9LBL6_CALMI^V9LBL6_CALMI^Q:93-413,H:16-111^37.27%ID^E:1e-10^SubName: Full=Interleukin-18 {ECO:0000313|EMBL:AFP09221.1};^Eukaryota; Metazoa; Chordata; Craniata; Vertebrata; Chondrichthyes; Holocephali; Chimaeriformes; Callorhinchidae; Callorhinchus	TR2747|c0_g1_i1|m.851	3-413[+]	.	V9LBL6_CALMI^V9LBL6_CALMI^Q:31-137,H:16-111^37.27%ID^E:1e-10^SubName: Full=Interleukin-18 {ECO:0000313|EMBL:AFP09221.1};^Eukaryota; Metazoa; Chordata; Craniata; Vertebrata; Chondrichthyes; Holocephali; Chimaeriformes; Callorhinchidae; Callorhinchus	.	.	.	.	.	.
TR2747|c0_g2	TR2747|c0_g2_i1	.	V9LBL6_CALMI^V9LBL6_CALMI^Q:122-412,H:29-111^39.18%ID^E:2e-10^SubName: Full=Interleukin-18 {ECO:0000313|EMBL:AFP09221.1};^Eukaryota; Metazoa; Chordata; Craniata; Vertebrata; Chondrichthyes; Holocephali; Chimaeriformes; Callorhinchidae; Callorhinchus	TR2747|c0_g2_i1|m.853	125-412[+]	.	V9LBL6_CALMI^V9LBL6_CALMI^Q:35-96,H:51-111^46.77%ID^E:7e-11^SubName: Full=Interleukin-18 {ECO:0000313|EMBL:AFP09221.1};^Eukaryota; Metazoa; Chordata; Craniata; Vertebrata; Chondrichthyes; Holocephali; Chimaeriformes; Callorhinchidae; Callorhinchus	.	.	.	.	.	.
TR2754|c0_g1	TR2754|c0_g1_i1	.	W5NA99_LEPOC^W5NA99_LEPOC^Q:6-404,H:476-613^33.57%ID^E:4e-06^SubName: Full=Uncharacterized protein {ECO:0000313|Ensembl:ENSLOCP00000017558};^Eukaryota; Metazoa; Chordata; Craniata; Vertebrata; Euteleostomi; Actinopterygii; Neopterygii; Holostei; Semionotiformes; Lepisosteidae; Lepisosteus	TR2754|c0_g1_i1|m.857	3-413[+]	.	W5NA99_LEPOC^W5NA99_LEPOC^Q:2-134,H:476-613^33.57%ID^E:3e-06^SubName: Full=Uncharacterized protein {ECO:0000313|Ensembl:ENSLOCP00000017558};^Eukaryota; Metazoa; Chordata; Craniata; Vertebrata; Euteleostomi; Actinopterygii; Neopterygii; Holostei; Semionotiformes; Lepisosteidae; Lepisosteus	.	.	.	.	.	.
TR2762|c0_g1	TR2762|c0_g1_i1	T132E_HUMAN^T132E_HUMAN^Q:1-342,H:543-656^52.63%ID^E:3e-31^RecName: Full=Transmembrane protein 132E;^Eukaryota; Metazoa; Chordata; Craniata; Vertebrata; Euteleostomi; Mammalia; Eutheria; Euarchontoglires; Primates; Haplorrhini; Catarrhini; Hominidae; Homo	H3A1S8_LATCH^H3A1S8_LATCH^Q:1-342,H:434-547^61.4%ID^E:1e-36^SubName: Full=Uncharacterized protein {ECO:0000313|Ensembl:ENSLACP00000003599};^Eukaryota; Metazoa; Chordata; Craniata; Vertebrata; Euteleostomi; Coelacanthiformes; Coelacanthidae; Latimeria	.	.	.	.	.	.	.	NOG148422^	GO:0016021^cellular_component^integral component of membrane	.
TR2799|c0_g2	TR2799|c0_g2_i1	.	K7EX49_PELSI^K7EX49_PELSI^Q:61-393,H:122-233^35.71%ID^E:1e-10^SubName: Full=Uncharacterized protein {ECO:0000313|Ensembl:ENSPSIP00000000359};^Eukaryota; Metazoa; Chordata; Craniata; Vertebrata; Euteleostomi; Testudines + Archosauria group; Testudines; Cryptodira; Trionychoidea; Trionychidae; Pelodiscus	.	.	.	.	.	.	.	.	.	.
TR2811|c0_g1	TR2811|c0_g1_i1	.	K7EXF5_PELSI^K7EXF5_PELSI^Q:217-381,H:100-159^36.67%ID^E:3e-07^SubName: Full=Uncharacterized protein {ECO:0000313|Ensembl:ENSPSIP00000000465};^Eukaryota; Metazoa; Chordata; Craniata; Vertebrata; Euteleostomi; Testudines + Archosauria group; Testudines; Cryptodira; Trionychoidea; Trionychidae; Pelodiscus`K7EXF5_PELSI^K7EXF5_PELSI^Q:423-476,H:176-193^61.11%ID^E:3e-07^SubName: Full=Uncharacterized p…	.	.	.	.	.	.	.	.	.	.
TR2813|c0_g1	TR2813|c0_g1_i1	F189B_MOUSE^F189B_MOUSE^Q:12-461,H:255-404^56.33%ID^E:2e-37^RecName: Full=Protein FAM189B;^Eukaryota; Metazoa; Chordata; Craniata; Vertebrata; Euteleostomi; Mammalia; Eutheria; Euarchontoglires; Glires; Rodentia; Sciurognathi; Muroidea; Muridae; Murinae; Mus; Mus	H3A8G9_LATCH^H3A8G9_LATCH^Q:12-449,H:253-403^60%ID^E:3e-44^SubName: Full=Uncharacterized protein {ECO:0000313|Ensembl:ENSLACP00000005940};^Eukaryota; Metazoa; Chordata; Craniata; Vertebrata; Euteleostomi; Coelacanthiformes; Coelacanthidae; Latimeria	TR2813|c0_g1_i1|m.873	3-461[+]	F189B_MOUSE^F189B_MOUSE^Q:4-153,H:255-404^56.33%ID^E:2e-37^RecName: Full=Protein FAM189B;^Eukaryota; Metazoa; Chordata; Craniata; Vertebrata; Euteleostomi; Mammalia; Eutheria; Euarchontoglires; Glires; Rodentia; Sciurognathi; Muroidea; Muridae; Murinae; Mus; Mus	H3A8G9_LATCH^H3A8G9_LATCH^Q:4-149,H:253-403^60%ID^E:3e-44^SubName: Full=Uncharacterized protein {ECO:0000313|Ensembl:ENSLACP00000005940};^Eukaryota; Metazoa; Chordata; Craniata; Vertebrata; Euteleostomi; Coelacanthiformes; Coelacanthidae; Latimeria	.	.	.	NOG26718^Glycosyl transferase (Group 1	GO:0016021^cellular_component^integral component of membrane	.
TR2825|c0_g1	TR2825|c0_g1_i1	.	.	TR2825|c0_g1_i1|m.880	410-610[+]	.	.	PF13912.1^zf-C2H2_6^C2H2-type zinc finger^11-17^E:900`PF13912.1^zf-C2H2_6^C2H2-type zinc finger^19-31^E:0.082`PF13912.1^zf-C2H2_6^C2H2-type zinc finger^55-58^E:4400	.	.	.	.	.
TR2884|c0_g1	TR2884|c0_g1_i1	.	K7F0I4_PELSI^K7F0I4_PELSI^Q:371-526,H:23-74^42.31%ID^E:1e-05^SubName: Full=Uncharacterized protein {ECO:0000313|Ensembl:ENSPSIP00000001544};^Eukaryota; Metazoa; Chordata; Craniata; Vertebrata; Euteleostomi; Testudines + Archosauria group; Testudines; Cryptodira; Trionychoidea; Trionychidae; Pelodiscus	.	.	.	.	.	.	.	.	.	.
TR2898|c0_g1	TR2898|c0_g1_i1	.	K7EZH9_PELSI^K7EZH9_PELSI^Q:469-621,H:82-132^54.9%ID^E:1e-06^SubName: Full=Uncharacterized protein {ECO:0000313|Ensembl:ENSPSIP00000001189};^Eukaryota; Metazoa; Chordata; Craniata; Vertebrata; Euteleostomi; Testudines + Archosauria group; Testudines; Cryptodira; Trionychoidea; Trionychidae; Pelodiscus	.	.	.	.	.	.	.	.	.	.
TR2928|c0_g1	TR2928|c0_g1_i1	.	K7F0H2_PELSI^K7F0H2_PELSI^Q:219-281,H:104-124^71.43%ID^E:1e-05^SubName: Full=Uncharacterized protein {ECO:0000313|Ensembl:ENSPSIP00000001532};^Eukaryota; Metazoa; Chordata; Craniata; Vertebrata; Euteleostomi; Testudines + Archosauria group; Testudines; Cryptodira; Trionychoidea; Trionychidae; Pelodiscus`K7F0H2_PELSI^K7F0H2_PELSI^Q:157-222,H:83-104^59.09%ID^E:1e-05^SubName: Full=Uncharacterized pr…	.	.	.	.	.	.	.	.	.	.
TR2947|c0_g1	TR2947|c0_g1_i1	.	K7F0M2_PELSI^K7F0M2_PELSI^Q:294-422,H:155-198^59.09%ID^E:2e-07^SubName: Full=Uncharacterized protein {ECO:0000313|Ensembl:ENSPSIP00000001582};^Eukaryota; Metazoa; Chordata; Craniata; Vertebrata; Euteleostomi; Testudines + Archosauria group; Testudines; Cryptodira; Trionychoidea; Trionychidae; Pelodiscus`K7F0M2_PELSI^K7F0M2_PELSI^Q:152-235,H:104-133^43.33%ID^E:2e-07^SubName: Full=Uncharacterized p…	TR2947|c0_g1_i1|m.916	3-203[+]	.	.	.	.	.	.	.	.
TR2953|c0_g1	TR2953|c0_g1_i1	.	.	TR2953|c0_g1_i1|m.917	3-365[+]	.	.	.	sigP:1^19^0.688^YES	.	.	.	.
TR2974|c0_g1	TR2974|c0_g1_i1	VWCE_MOUSE^VWCE_MOUSE^Q:3-140,H:54-99^54.35%ID^E:7e-11^RecName: Full=von Willebrand factor C and EGF domain-containing protein;^Eukaryota; Metazoa; Chordata; Craniata; Vertebrata; Euteleostomi; Mammalia; Eutheria; Euarchontoglires; Glires; Rodentia; Sciurognathi; Muroidea; Muridae; Murinae; Mus; Mus	F7FKC0_MONDO^F7FKC0_MONDO^Q:3-140,H:58-103^63.04%ID^E:8e-12^SubName: Full=Uncharacterized protein {ECO:0000313|Ensembl:ENSMODP00000025452};^Eukaryota; Metazoa; Chordata; Craniata; Vertebrata; Euteleostomi; Mammalia; Metatheria; Didelphimorphia; Didelphidae; Monodelphis	TR2974|c0_g1_i1|m.920	3-299[+]	VWCE_MOUSE^VWCE_MOUSE^Q:1-46,H:54-99^54.35%ID^E:7e-11^RecName: Full=von Willebrand factor C and EGF domain-containing protein;^Eukaryota; Metazoa; Chordata; Craniata; Vertebrata; Euteleostomi; Mammalia; Eutheria; Euarchontoglires; Glires; Rodentia; Sciurognathi; Muroidea; Muridae; Murinae; Mus; Mus	F7FKC0_MONDO^F7FKC0_MONDO^Q:1-46,H:58-103^63.04%ID^E:7e-12^SubName: Full=Uncharacterized protein {ECO:0000313|Ensembl:ENSMODP00000025452};^Eukaryota; Metazoa; Chordata; Craniata; Vertebrata; Euteleostomi; Mammalia; Metatheria; Didelphimorphia; Didelphidae; Monodelphis	PF02363.14^C_tripleX^Cysteine rich repeat^12-13^E:8300`PF02363.14^C_tripleX^Cysteine rich repeat^15-29^E:3`PF02363.14^C_tripleX^Cysteine rich repeat^44-44^E:15000`PF02363.14^C_tripleX^Cysteine rich repeat^69-78^E:12`PF02363.14^C_tripleX^Cysteine rich repeat^87-89^E:11000	.	.	.	GO:0005576^cellular_component^extracellular region`GO:0005509^molecular_function^calcium ion binding	.
TR3052|c0_g1	TR3052|c0_g1_i1	FR1L6_HUMAN^FR1L6_HUMAN^Q:196-576,H:1205-1329^43.31%ID^E:5e-25^RecName: Full=Fer-1-like protein 6;^Eukaryota; Metazoa; Chordata; Craniata; Vertebrata; Euteleostomi; Mammalia; Eutheria; Euarchontoglires; Primates; Haplorrhini; Catarrhini; Hominidae; Homo	F7CFQ9_MONDO^F7CFQ9_MONDO^Q:22-585,H:1151-1334^40.53%ID^E:2e-30^SubName: Full=Uncharacterized protein {ECO:0000313|Ensembl:ENSMODP00000034167};^Eukaryota; Metazoa; Chordata; Craniata; Vertebrata; Euteleostomi; Mammalia; Metatheria; Didelphimorphia; Didelphidae; Monodelphis	TR3052|c0_g1_i1|m.950	1-588[+]	FR1L6_HUMAN^FR1L6_HUMAN^Q:66-192,H:1205-1329^43.31%ID^E:3e-25^RecName: Full=Fer-1-like protein 6;^Eukaryota; Metazoa; Chordata; Craniata; Vertebrata; Euteleostomi; Mammalia; Eutheria; Euarchontoglires; Primates; Haplorrhini; Catarrhini; Hominidae; Homo	H3ATM5_LATCH^H3ATM5_LATCH^Q:66-192,H:1215-1340^51.94%ID^E:2e-30^SubName: Full=Uncharacterized protein {ECO:0000313|Ensembl:ENSLACP00000012996};^Eukaryota; Metazoa; Chordata; Craniata; Vertebrata; Euteleostomi; Coelacanthiformes; Coelacanthidae; Latimeria	.	.	.	.	GO:0016021^cellular_component^integral component of membrane	.
TR3068|c0_g2	TR3068|c0_g2_i1	FBX25_MACFA^FBX25_MACFA^Q:578-450,H:97-140^79.55%ID^E:9e-13^RecName: Full=F-box only protein 25;^Eukaryota; Metazoa; Chordata; Craniata; Vertebrata; Euteleostomi; Mammalia; Eutheria; Euarchontoglires; Primates; Haplorrhini; Catarrhini; Cercopithecidae; Cercopithecinae; Macaca	K7E8X1_ORNAN^K7E8X1_ORNAN^Q:578-450,H:2-45^79.55%ID^E:2e-12^SubName: Full=Uncharacterized protein {ECO:0000313|Ensembl:ENSOANP00000029978};^Eukaryota; Metazoa; Chordata; Craniata; Vertebrata; Euteleostomi; Mammalia; Monotremata; Ornithorhynchidae; Ornithorhynchus	.	.	.	.	.	.	.	.	GO:0005634^cellular_component^nucleus`GO:0019005^cellular_component^SCF ubiquitin ligase complex`GO:0016567^biological_process^protein ubiquitination	.
TR3074|c0_g1	TR3074|c0_g1_i1	CDHR1_XENLA^CDHR1_XENLA^Q:2-352,H:49-165^70.09%ID^E:7e-51^RecName: Full=Cadherin-related family member 1;^Eukaryota; Metazoa; Chordata; Craniata; Vertebrata; Euteleostomi; Amphibia; Batrachia; Anura; Pipoidea; Pipidae; Xenopodinae; Xenopus; Xenopus	A0A099Z9Z0_TINGU^A0A099Z9Z0_TINGU^Q:2-352,H:48-164^75.21%ID^E:1e-51^SubName: Full=Cadherin-related family member 1 {ECO:0000313|EMBL:KGL78571.1};^Eukaryota; Metazoa; Chordata; Craniata; Vertebrata; Euteleostomi; Testudines + Archosauria group; Archosauria; Dinosauria; Saurischia; Theropoda; Coelurosauria; Aves; Palaeognathae; Tinamiformes; Tinamidae; Tinamus	TR3074|c0_g1_i1|m.958	2-358[+]	CDHR1_XENLA^CDHR1_XENLA^Q:1-117,H:49-165^70.09%ID^E:6e-51^RecName: Full=Cadherin-related family member 1;^Eukaryota; Metazoa; Chordata; Craniata; Vertebrata; Euteleostomi; Amphibia; Batrachia; Anura; Pipoidea; Pipidae; Xenopodinae; Xenopus; Xenopus	A0A099Z9Z0_TINGU^A0A099Z9Z0_TINGU^Q:1-117,H:48-164^75.21%ID^E:1e-51^SubName: Full=Cadherin-related family member 1 {ECO:0000313|EMBL:KGL78571.1};^Eukaryota; Metazoa; Chordata; Craniata; Vertebrata; Euteleostomi; Testudines + Archosauria group; Archosauria; Dinosauria; Saurischia; Theropoda; Coelurosauria; Aves; Palaeognathae; Tinamiformes; Tinamidae; Tinamus	PF00028.12^Cadherin^Cadherin domain^2-68^E:5.5e-08	.	.	.	GO:0016021^cellular_component^integral component of membrane`GO:0005886^cellular_component^plasma membrane`GO:0005509^molecular_function^calcium ion binding`GO:0007156^biological_process^homophilic cell adhesion via plasma membrane adhesion molecules	GO:0005509^molecular_function^calcium ion binding`GO:0007156^biological_process^homophilic cell adhesion via plasma membrane adhesion molecules`GO:0016020^cellular_component^membrane
TR3074|c0_g2	TR3074|c0_g2_i1	CDHR1_XENLA^CDHR1_XENLA^Q:3-371,H:43-165^69.11%ID^E:4e-53^RecName: Full=Cadherin-related family member 1;^Eukaryota; Metazoa; Chordata; Craniata; Vertebrata; Euteleostomi; Amphibia; Batrachia; Anura; Pipoidea; Pipidae; Xenopodinae; Xenopus; Xenopus	A0A099Z9Z0_TINGU^A0A099Z9Z0_TINGU^Q:3-371,H:42-164^73.98%ID^E:4e-54^SubName: Full=Cadherin-related family member 1 {ECO:0000313|EMBL:KGL78571.1};^Eukaryota; Metazoa; Chordata; Craniata; Vertebrata; Euteleostomi; Testudines + Archosauria group; Archosauria; Dinosauria; Saurischia; Theropoda; Coelurosauria; Aves; Palaeognathae; Tinamiformes; Tinamidae; Tinamus	TR3074|c0_g2_i1|m.959	3-377[+]	CDHR1_XENLA^CDHR1_XENLA^Q:1-123,H:43-165^69.11%ID^E:3e-53^RecName: Full=Cadherin-related family member 1;^Eukaryota; Metazoa; Chordata; Craniata; Vertebrata; Euteleostomi; Amphibia; Batrachia; Anura; Pipoidea; Pipidae; Xenopodinae; Xenopus; Xenopus`CDHR1_XENLA^CDHR1_XENLA^Q:2-125,H:144-281^32.86%ID^E:2e-06^RecName: Full=Cadherin-related family member 1;^Eukaryota; Metazoa; Chordata; Craniata; Ver…	A0A099Z9Z0_TINGU^A0A099Z9Z0_TINGU^Q:1-123,H:42-164^73.98%ID^E:4e-54^SubName: Full=Cadherin-related family member 1 {ECO:0000313|EMBL:KGL78571.1};^Eukaryota; Metazoa; Chordata; Craniata; Vertebrata; Euteleostomi; Testudines + Archosauria group; Archosauria; Dinosauria; Saurischia; Theropoda; Coelurosauria; Aves; Palaeognathae; Tinamiformes; Tinamidae; Tinamus	PF00028.12^Cadherin^Cadherin domain^4-74^E:1.6e-09	.	.	.	GO:0016021^cellular_component^integral component of membrane`GO:0005886^cellular_component^plasma membrane`GO:0005509^molecular_function^calcium ion binding`GO:0007156^biological_process^homophilic cell adhesion via plasma membrane adhesion molecules	GO:0005509^molecular_function^calcium ion binding`GO:0007156^biological_process^homophilic cell adhesion via plasma membrane adhesion molecules`GO:0016020^cellular_component^membrane
TR3083|c0_g1	TR3083|c0_g1_i1	.	W5ML75_LEPOC^W5ML75_LEPOC^Q:146-451,H:615-718^30.43%ID^E:1e-08^SubName: Full=Uncharacterized protein {ECO:0000313|Ensembl:ENSLOCP00000009134};^Eukaryota; Metazoa; Chordata; Craniata; Vertebrata; Euteleostomi; Actinopterygii; Neopterygii; Holostei; Semionotiformes; Lepisosteidae; Lepisosteus`W5ML75_LEPOC^W5ML75_LEPOC^Q:468-659,H:725-792^36.11%ID^E:1e-08^SubName: Full=Uncharacterized protein {ECO:0…	.	.	.	.	.	.	.	.	.	.
TR3109|c0_g1	TR3109|c0_g1_i1	.	K7EYG1_PELSI^K7EYG1_PELSI^Q:3-323,H:22-123^37.39%ID^E:2e-10^SubName: Full=Uncharacterized protein {ECO:0000313|Ensembl:ENSPSIP00000000821};^Eukaryota; Metazoa; Chordata; Craniata; Vertebrata; Euteleostomi; Testudines + Archosauria group; Testudines; Cryptodira; Trionychoidea; Trionychidae; Pelodiscus	.	.	.	.	.	.	.	.	.	.
TR3119|c0_g1	TR3119|c0_g1_i1	.	A0A060YYG5_ONCMY^A0A060YYG5_ONCMY^Q:147-380,H:31-108^38.46%ID^E:1e-08^SubName: Full=Oncorhynchus mykiss genomic scaffold, scaffold_23657 {ECO:0000313|EMBL:CDQ96913.1};^Eukaryota; Metazoa; Chordata; Craniata; Vertebrata; Euteleostomi; Actinopterygii; Neopterygii; Teleostei; Protacanthopterygii; Salmoniformes; Salmonidae; Salmoninae; Oncorhynchus	.	.	.	.	.	.	.	.	.	.
TR3156|c0_g1	TR3156|c0_g1_i1	.	E1C4X1_CHICK^E1C4X1_CHICK^Q:542-378,H:316-366^49.09%ID^E:4e-07^SubName: Full=Uncharacterized protein {ECO:0000313|Ensembl:ENSGALP00000005750};^Eukaryota; Metazoa; Chordata; Craniata; Vertebrata; Euteleostomi; Testudines + Archosauria group; Archosauria; Dinosauria; Saurischia; Theropoda; Coelurosauria; Aves; Neognathae; Galloanserae; Galliformes; Phasianidae; Phasianinae; Gallus	.	.	.	.	.	.	.	.	.	.
TR3167|c0_g1	TR3167|c0_g1_i1	.	.	TR3167|c0_g1_i1|m.984	3-314[+]	.	.	.	.	ExpAA=36.30^PredHel=1^Topology=i9-31o	.	.	.
TR3189|c0_g1	TR3189|c0_g1_i1	.	I3L9J6_PIG^I3L9J6_PIG^Q:224-499,H:68-160^57.45%ID^E:9e-24^SubName: Full=Uncharacterized protein {ECO:0000313|Ensembl:ENSSSCP00000020709};^Eukaryota; Metazoa; Chordata; Craniata; Vertebrata; Euteleostomi; Mammalia; Eutheria; Laurasiatheria; Cetartiodactyla; Suina; Suidae; Sus	.	.	.	.	.	.	.	.	.	.
TR3189|c0_g2	TR3189|c0_g2_i1	.	V8NSY9_OPHHA^V8NSY9_OPHHA^Q:3-230,H:70-146^57.69%ID^E:7e-20^SubName: Full=MyoD family inhibitor domain-containing protein {ECO:0000313|EMBL:ETE64803.1};^Eukaryota; Metazoa; Chordata; Craniata; Vertebrata; Euteleostomi; Lepidosauria; Squamata; Bifurcata; Unidentata; Episquamata; Toxicofera; Serpentes; Colubroidea; Elapidae; Elapinae; Ophiophagus	TR3189|c0_g2_i1|m.990	3-236[+]	MDFIC_HUMAN^MDFIC_HUMAN^Q:1-76,H:173-244^38.46%ID^E:2e-06^RecName: Full=MyoD family inhibitor domain-containing protein;^Eukaryota; Metazoa; Chordata; Craniata; Vertebrata; Euteleostomi; Mammalia; Eutheria; Euarchontoglires; Primates; Haplorrhini; Catarrhini; Hominidae; Homo	V8NSY9_OPHHA^V8NSY9_OPHHA^Q:1-76,H:70-146^57.69%ID^E:1e-20^SubName: Full=MyoD family inhibitor domain-containing protein {ECO:0000313|EMBL:ETE64803.1};^Eukaryota; Metazoa; Chordata; Craniata; Vertebrata; Euteleostomi; Lepidosauria; Squamata; Bifurcata; Unidentata; Episquamata; Toxicofera; Serpentes; Colubroidea; Elapidae; Elapinae; Ophiophagus	PF15316.1^MDFI^MyoD family inhibitor^1-76^E:1.5e-10	sigP:1^19^0.471^YES	.	.	GO:0005737^cellular_component^cytoplasm`GO:0005794^cellular_component^Golgi apparatus`GO:0005730^cellular_component^nucleolus`GO:0005634^cellular_component^nucleus`GO:0030332^molecular_function^cyclin binding`GO:0030957^molecular_function^Tat protein binding`GO:0008134^molecular_function^transcription factor binding`GO:0007257^biological_process^activation of JUN kinase activity`GO:0042308^biolog…	.
TR3210|c0_g1	TR3210|c0_g1_i1	UTP13_SCHPO^UTP13_SCHPO^Q:14-250,H:168-249^36.14%ID^E:6e-07^RecName: Full=Probable U3 small nucleolar RNA-associated protein 13;^Eukaryota; Fungi; Dikarya; Ascomycota; Taphrinomycotina; Schizosaccharomycetes; Schizosaccharomycetales; Schizosaccharomycetaceae; Schizosaccharomyces	V3ZFQ2_LOTGI^V3ZFQ2_LOTGI^Q:2-295,H:304-401^53.06%ID^E:5e-27^SubName: Full=Uncharacterized protein {ECO:0000313|EMBL:ESO89998.1};^Eukaryota; Metazoa; Lophotrochozoa; Mollusca; Gastropoda; Patellogastropoda; Lottioidea; Lottiidae; Lottia	.	.	.	.	.	.	.	COG2319^repeat-containing protein	GO:0005730^cellular_component^nucleolus`GO:0005732^cellular_component^small nucleolar ribonucleoprotein complex`GO:0032040^cellular_component^small-subunit processome`GO:0030515^molecular_function^snoRNA binding`GO:0030490^biological_process^maturation of SSU-rRNA	.
TR3245|c0_g1	TR3245|c0_g1_i1	ARHGG_MOUSE^ARHGG_MOUSE^Q:1-564,H:3-202^32.21%ID^E:7e-13^RecName: Full=Rho guanine nucleotide exchange factor 16;^Eukaryota; Metazoa; Chordata; Craniata; Vertebrata; Euteleostomi; Mammalia; Eutheria; Euarchontoglires; Glires; Rodentia; Sciurognathi; Muroidea; Muridae; Murinae; Mus; Mus	V9KG23_CALMI^V9KG23_CALMI^Q:1-564,H:40-225^47.72%ID^E:4e-31^SubName: Full=Rho guanine nucleotide exchange factor 16-like protein {ECO:0000313|EMBL:AFO96919.1};^Eukaryota; Metazoa; Chordata; Craniata; Vertebrata; Chondrichthyes; Holocephali; Chimaeriformes; Callorhinchidae; Callorhinchus	TR3245|c0_g1_i1|m.1006	1-564[+]	ARHGG_MOUSE^ARHGG_MOUSE^Q:1-188,H:3-202^33.65%ID^E:2e-15^RecName: Full=Rho guanine nucleotide exchange factor 16;^Eukaryota; Metazoa; Chordata; Craniata; Vertebrata; Euteleostomi; Mammalia; Eutheria; Euarchontoglires; Glires; Rodentia; Sciurognathi; Muroidea; Muridae; Murinae; Mus; Mus	V9KG23_CALMI^V9KG23_CALMI^Q:1-188,H:40-225^48.73%ID^E:6e-37^SubName: Full=Rho guanine nucleotide exchange factor 16-like protein {ECO:0000313|EMBL:AFO96919.1};^Eukaryota; Metazoa; Chordata; Craniata; Vertebrata; Chondrichthyes; Holocephali; Chimaeriformes; Callorhinchidae; Callorhinchus	.	.	.	COG5422^Rho guanine nucleotide exchange factor (GEF)	GO:0005737^cellular_component^cytoplasm`GO:0005089^molecular_function^Rho guanyl-nucleotide exchange factor activity`GO:0032864^biological_process^activation of Cdc42 GTPase activity`GO:0032863^biological_process^activation of Rac GTPase activity`GO:0060326^biological_process^cell chemotaxis`GO:0090004^biological_process^positive regulation of establishment of protein localization to plasma membr…	.
TR3278|c0_g1	TR3278|c0_g1_i1	HCN4_RAT^HCN4_RAT^Q:3-542,H:231-410^98.33%ID^E:3e-111^RecName: Full=Potassium/sodium hyperpolarization-activated cyclic nucleotide-gated channel 4;^Eukaryota; Metazoa; Chordata; Craniata; Vertebrata; Euteleostomi; Mammalia; Eutheria; Euarchontoglires; Glires; Rodentia; Sciurognathi; Muroidea; Muridae; Murinae; Rattus	W5QCG4_SHEEP^W5QCG4_SHEEP^Q:3-542,H:100-279^98.33%ID^E:1e-112^SubName: Full=Uncharacterized protein {ECO:0000313|Ensembl:ENSOARP00000020411};^Eukaryota; Metazoa; Chordata; Craniata; Vertebrata; Euteleostomi; Mammalia; Eutheria; Laurasiatheria; Cetartiodactyla; Ruminantia; Pecora; Bovidae; Caprinae; Ovis	TR3278|c0_g1_i1|m.1016	3-542[+]	HCN4_RAT^HCN4_RAT^Q:1-180,H:231-410^98.33%ID^E:5e-124^RecName: Full=Potassium/sodium hyperpolarization-activated cyclic nucleotide-gated channel 4;^Eukaryota; Metazoa; Chordata; Craniata; Vertebrata; Euteleostomi; Mammalia; Eutheria; Euarchontoglires; Glires; Rodentia; Sciurognathi; Muroidea; Muridae; Murinae; Rattus	G7P925_MACFA^G7P925_MACFA^Q:1-180,H:30-209^97.78%ID^E:2e-126^SubName: Full=Potassium/sodium hyperpolarization-activated cyclic nucleotide-gated channel 4 {ECO:0000313|EMBL:EHH63200.1};^Eukaryota; Metazoa; Chordata; Craniata; Vertebrata; Euteleostomi; Mammalia; Eutheria; Euarchontoglires; Primates; Haplorrhini; Catarrhini; Cercopithecidae; Cercopithecinae; Macaca	PF08412.5^Ion_trans_N^Ion transport protein N-terminal^1-63^E:2.2e-36`PF00520.26^Ion_trans^Ion transport protein^67-176^E:2.4e-09	.	ExpAA=54.43^PredHel=2^Topology=i33-55o65-84i	COG0664^transcriptional regulator, crp fnr family	GO:0005887^cellular_component^integral component of plasma membrane`GO:0031226^cellular_component^intrinsic component of plasma membrane`GO:0043195^cellular_component^terminal bouton`GO:0030552^molecular_function^cAMP binding`GO:0005222^molecular_function^intracellular cAMP activated cation channel activity`GO:0005267^molecular_function^potassium channel activity`GO:0005249^molecular_function^vol…	GO:0005216^molecular_function^ion channel activity`GO:0006811^biological_process^ion transport`GO:0055085^biological_process^transmembrane transport`GO:0016020^cellular_component^membrane
TR3297|c0_g1	TR3297|c0_g1_i1	FGD1_MOUSE^FGD1_MOUSE^Q:2-268,H:817-905^75.28%ID^E:6e-42^RecName: Full=FYVE, RhoGEF and PH domain-containing protein 1;^Eukaryota; Metazoa; Chordata; Craniata; Vertebrata; Euteleostomi; Mammalia; Eutheria; Euarchontoglires; Glires; Rodentia; Sciurognathi; Muroidea; Muridae; Murinae; Mus; Mus	H3AR13_LATCH^H3AR13_LATCH^Q:2-268,H:727-815^82.02%ID^E:1e-41^SubName: Full=Uncharacterized protein {ECO:0000313|Ensembl:ENSLACP00000012084};^Eukaryota; Metazoa; Chordata; Craniata; Vertebrata; Euteleostomi; Coelacanthiformes; Coelacanthidae; Latimeria	TR3297|c0_g1_i1|m.1025	2-319[+]	FGD1_MOUSE^FGD1_MOUSE^Q:2-105,H:818-921^73.08%ID^E:3e-48^RecName: Full=FYVE, RhoGEF and PH domain-containing protein 1;^Eukaryota; Metazoa; Chordata; Craniata; Vertebrata; Euteleostomi; Mammalia; Eutheria; Euarchontoglires; Glires; Rodentia; Sciurognathi; Muroidea; Muridae; Murinae; Mus; Mus	H3AR13_LATCH^H3AR13_LATCH^Q:1-105,H:727-831^78.1%ID^E:4e-48^SubName: Full=Uncharacterized protein {ECO:0000313|Ensembl:ENSLACP00000012084};^Eukaryota; Metazoa; Chordata; Craniata; Vertebrata; Euteleostomi; Coelacanthiformes; Coelacanthidae; Latimeria	PF00169.24^PH^PH domain^7-102^E:3.8e-09	.	.	.	GO:0005737^cellular_component^cytoplasm`GO:0005856^cellular_component^cytoskeleton`GO:0005794^cellular_component^Golgi apparatus`GO:0030027^cellular_component^lamellipodium`GO:0001726^cellular_component^ruffle`GO:0046872^molecular_function^metal ion binding`GO:0005089^molecular_function^Rho guanyl-nucleotide exchange factor activity`GO:0030036^biological_process^actin cytoskeleton organization`GO…	.
TR3297|c0_g2	TR3297|c0_g2_i1	FGD1_MOUSE^FGD1_MOUSE^Q:2-268,H:817-905^75.28%ID^E:8e-42^RecName: Full=FYVE, RhoGEF and PH domain-containing protein 1;^Eukaryota; Metazoa; Chordata; Craniata; Vertebrata; Euteleostomi; Mammalia; Eutheria; Euarchontoglires; Glires; Rodentia; Sciurognathi; Muroidea; Muridae; Murinae; Mus; Mus	H3AR13_LATCH^H3AR13_LATCH^Q:2-268,H:727-815^82.02%ID^E:1e-41^SubName: Full=Uncharacterized protein {ECO:0000313|Ensembl:ENSLACP00000012084};^Eukaryota; Metazoa; Chordata; Craniata; Vertebrata; Euteleostomi; Coelacanthiformes; Coelacanthidae; Latimeria	TR3297|c0_g2_i1|m.1027	2-340[+]	FGD1_MOUSE^FGD1_MOUSE^Q:2-105,H:818-921^73.08%ID^E:4e-48^RecName: Full=FYVE, RhoGEF and PH domain-containing protein 1;^Eukaryota; Metazoa; Chordata; Craniata; Vertebrata; Euteleostomi; Mammalia; Eutheria; Euarchontoglires; Glires; Rodentia; Sciurognathi; Muroidea; Muridae; Murinae; Mus; Mus	F7CGE4_ORNAN^F7CGE4_ORNAN^Q:1-107,H:750-856^74.77%ID^E:4e-48^SubName: Full=Uncharacterized protein {ECO:0000313|Ensembl:ENSOANP00000001099};^Eukaryota; Metazoa; Chordata; Craniata; Vertebrata; Euteleostomi; Mammalia; Monotremata; Ornithorhynchidae; Ornithorhynchus	PF00169.24^PH^PH domain^7-102^E:4.8e-09	.	.	.	GO:0005737^cellular_component^cytoplasm`GO:0005856^cellular_component^cytoskeleton`GO:0005794^cellular_component^Golgi apparatus`GO:0030027^cellular_component^lamellipodium`GO:0001726^cellular_component^ruffle`GO:0046872^molecular_function^metal ion binding`GO:0005089^molecular_function^Rho guanyl-nucleotide exchange factor activity`GO:0030036^biological_process^actin cytoskeleton organization`GO…	.
TR3334|c0_g1	TR3334|c0_g1_i1	UACA_BOVIN^UACA_BOVIN^Q:459-1178,H:575-824^24.4%ID^E:1e-07^RecName: Full=Uveal autoantigen with coiled-coil domains and ankyrin repeats protein;^Eukaryota; Metazoa; Chordata; Craniata; Vertebrata; Euteleostomi; Mammalia; Eutheria; Laurasiatheria; Cetartiodactyla; Ruminantia; Pecora; Bovidae; Bovinae; Bos	H3AUP5_LATCH^H3AUP5_LATCH^Q:462-983,H:520-697^36.87%ID^E:2e-19^SubName: Full=Uncharacterized protein {ECO:0000313|Ensembl:ENSLACP00000013366};^Eukaryota; Metazoa; Chordata; Craniata; Vertebrata; Euteleostomi; Coelacanthiformes; Coelacanthidae; Latimeria	TR3334|c0_g1_i1|m.1037	3-1178[+]	UACA_BOVIN^UACA_BOVIN^Q:1-392,H:410-824^23.58%ID^E:1e-10^RecName: Full=Uveal autoantigen with coiled-coil domains and ankyrin repeats protein;^Eukaryota; Metazoa; Chordata; Craniata; Vertebrata; Euteleostomi; Mammalia; Eutheria; Laurasiatheria; Cetartiodactyla; Ruminantia; Pecora; Bovidae; Bovinae; Bos	H3AUP5_LATCH^H3AUP5_LATCH^Q:32-327,H:400-697^33.01%ID^E:7e-22^SubName: Full=Uncharacterized protein {ECO:0000313|Ensembl:ENSLACP00000013366};^Eukaryota; Metazoa; Chordata; Craniata; Vertebrata; Euteleostomi; Coelacanthiformes; Coelacanthidae; Latimeria	.	.	.	COG0666^Ankyrin Repeat	GO:0005737^cellular_component^cytoplasm`GO:0005856^cellular_component^cytoskeleton`GO:0005634^cellular_component^nucleus	.
TR3335|c0_g1	TR3335|c0_g1_i1	PHOCN_RAT^PHOCN_RAT^Q:32-700,H:2-225^92.41%ID^E:4e-156^RecName: Full=MOB-like protein phocein;^Eukaryota; Metazoa; Chordata; Craniata; Vertebrata; Euteleostomi; Mammalia; Eutheria; Euarchontoglires; Glires; Rodentia; Sciurognathi; Muroidea; Muridae; Murinae; Rattus	S4R3N1_HUMAN^S4R3N1_HUMAN^Q:5-700,H:32-261^85.78%ID^E:3e-147^SubName: Full=Protein HSPE1-MOB4 {ECO:0000313|Ensembl:ENSP00000474534};^Eukaryota; Metazoa; Chordata; Craniata; Vertebrata; Euteleostomi; Mammalia; Eutheria; Euarchontoglires; Primates; Haplorrhini; Catarrhini; Hominidae; Homo	TR3335|c0_g1_i1|m.1039	35-703[+]	PHOCN_RAT^PHOCN_RAT^Q:3-222,H:6-225^92.73%ID^E:4e-156^RecName: Full=MOB-like protein phocein;^Eukaryota; Metazoa; Chordata; Craniata; Vertebrata; Euteleostomi; Mammalia; Eutheria; Euarchontoglires; Glires; Rodentia; Sciurognathi; Muroidea; Muridae; Murinae; Rattus	S4R3N1_HUMAN^S4R3N1_HUMAN^Q:13-222,H:52-261^92.38%ID^E:1e-146^SubName: Full=Protein HSPE1-MOB4 {ECO:0000313|Ensembl:ENSP00000474534};^Eukaryota; Metazoa; Chordata; Craniata; Vertebrata; Euteleostomi; Mammalia; Eutheria; Euarchontoglires; Primates; Haplorrhini; Catarrhini; Hominidae; Homo	PF03637.12^Mob1_phocein^Mob1/phocein family^37-205^E:3.5e-59	.	.	.	GO:0005737^cellular_component^cytoplasm`GO:0005829^cellular_component^cytosol`GO:0043197^cellular_component^dendritic spine`GO:0005794^cellular_component^Golgi apparatus`GO:0032580^cellular_component^Golgi cisterna membrane`GO:0016020^cellular_component^membrane`GO:0043025^cellular_component^neuronal cell body`GO:0048471^cellular_component^perinuclear region of cytoplasm`GO:0019900^molecular_func…	.
TR3335|c0_g2	TR3335|c0_g2_i1	PHOCN_RAT^PHOCN_RAT^Q:1-297,H:127-225^94.95%ID^E:2e-64^RecName: Full=MOB-like protein phocein;^Eukaryota; Metazoa; Chordata; Craniata; Vertebrata; Euteleostomi; Mammalia; Eutheria; Euarchontoglires; Glires; Rodentia; Sciurognathi; Muroidea; Muridae; Murinae; Rattus	B4DM50_HUMAN^B4DM50_HUMAN^Q:1-297,H:28-126^94.95%ID^E:4e-64^SubName: Full=MOB-like protein phocein {ECO:0000313|Ensembl:ENSP00000387240};^Eukaryota; Metazoa; Chordata; Craniata; Vertebrata; Euteleostomi; Mammalia; Eutheria; Euarchontoglires; Primates; Haplorrhini; Catarrhini; Hominidae; Homo	TR3335|c0_g2_i1|m.1040	1-300[+]	PHOCN_RAT^PHOCN_RAT^Q:1-99,H:127-225^94.95%ID^E:1e-64^RecName: Full=MOB-like protein phocein;^Eukaryota; Metazoa; Chordata; Craniata; Vertebrata; Euteleostomi; Mammalia; Eutheria; Euarchontoglires; Glires; Rodentia; Sciurognathi; Muroidea; Muridae; Murinae; Rattus	B4DM50_HUMAN^B4DM50_HUMAN^Q:1-99,H:28-126^94.95%ID^E:3e-64^SubName: Full=MOB-like protein phocein {ECO:0000313|Ensembl:ENSP00000387240};^Eukaryota; Metazoa; Chordata; Craniata; Vertebrata; Euteleostomi; Mammalia; Eutheria; Euarchontoglires; Primates; Haplorrhini; Catarrhini; Hominidae; Homo	PF03637.12^Mob1_phocein^Mob1/phocein family^1-82^E:1.5e-23	.	.	.	GO:0005737^cellular_component^cytoplasm`GO:0005829^cellular_component^cytosol`GO:0043197^cellular_component^dendritic spine`GO:0005794^cellular_component^Golgi apparatus`GO:0032580^cellular_component^Golgi cisterna membrane`GO:0016020^cellular_component^membrane`GO:0043025^cellular_component^neuronal cell body`GO:0048471^cellular_component^perinuclear region of cytoplasm`GO:0019900^molecular_func…	.
TR3358|c0_g1	TR3358|c0_g1_i1	OIT3_HUMAN^OIT3_HUMAN^Q:5-793,H:268-544^24.48%ID^E:5e-12^RecName: Full=Oncoprotein-induced transcript 3 protein;^Eukaryota; Metazoa; Chordata; Craniata; Vertebrata; Euteleostomi; Mammalia; Eutheria; Euarchontoglires; Primates; Haplorrhini; Catarrhini; Hominidae; Homo	W5M9C5_LEPOC^W5M9C5_LEPOC^Q:20-796,H:1-274^28%ID^E:1e-24^SubName: Full=Uncharacterized protein {ECO:0000313|Ensembl:ENSLOCP00000004984};^Eukaryota; Metazoa; Chordata; Craniata; Vertebrata; Euteleostomi; Actinopterygii; Neopterygii; Holostei; Semionotiformes; Lepisosteidae; Lepisosteus	TR3358|c0_g1_i1|m.1050	2-946[+]	ZPP_ACRMI^ZPP_ACRMI^Q:18-304,H:87-392^22.33%ID^E:2e-11^RecName: Full=ZP domain-containing protein {ECO:0000303|PubMed:23765379};^Eukaryota; Metazoa; Cnidaria; Anthozoa; Hexacorallia; Scleractinia; Astrocoeniina; Acroporidae; Acropora	W5M9C5_LEPOC^W5M9C5_LEPOC^Q:7-265,H:1-274^28%ID^E:8e-25^SubName: Full=Uncharacterized protein {ECO:0000313|Ensembl:ENSLOCP00000004984};^Eukaryota; Metazoa; Chordata; Craniata; Vertebrata; Euteleostomi; Actinopterygii; Neopterygii; Holostei; Semionotiformes; Lepisosteidae; Lepisosteus	PF00100.18^Zona_pellucida^Zona pellucida-like domain^1-239^E:1.8e-24	.	ExpAA=22.61^PredHel=1^Topology=o270-292i	.	GO:0016021^cellular_component^integral component of membrane	.
TR3372|c0_g1	TR3372|c0_g1_i1	.	.	TR3372|c0_g1_i1|m.1059	124-375[+]	.	.	.	sigP:1^20^0.698^YES	.	.	.	.
TR3376|c0_g1	TR3376|c0_g1_i1	LOXH1_HUMAN^LOXH1_HUMAN^Q:3-974,H:1615-1935^61.42%ID^E:2e-126^RecName: Full=Lipoxygenase homology domain-containing protein 1;^Eukaryota; Metazoa; Chordata; Craniata; Vertebrata; Euteleostomi; Mammalia; Eutheria; Euarchontoglires; Primates; Haplorrhini; Catarrhini; Hominidae; Homo`LOXH1_HUMAN^LOXH1_HUMAN^Q:21-977,H:911-1244^36.55%ID^E:2e-46^RecName: Full=Lipoxygenase homology domain-containing pr…	Q4SUU9_TETNG^Q4SUU9_TETNG^Q:3-977,H:133-455^72%ID^E:4e-174^SubName: Full=Chromosome 4 SCAF13841, whole genome shotgun sequence {ECO:0000313|EMBL:CAF95583.1};^Eukaryota; Metazoa; Chordata; Craniata; Vertebrata; Euteleostomi; Actinopterygii; Neopterygii; Teleostei; Neoteleostei; Acanthomorphata; Eupercaria; Tetraodontiformes; Tetradontoidea; Tetraodontidae; Tetraodon`Q4SUU9_TETNG^Q4SUU9_TETNG^Q:3-9…	TR3376|c0_g1_i1|m.1061	3-977[+]	LOXH1_HUMAN^LOXH1_HUMAN^Q:1-324,H:1615-1935^61.42%ID^E:1e-126^RecName: Full=Lipoxygenase homology domain-containing protein 1;^Eukaryota; Metazoa; Chordata; Craniata; Vertebrata; Euteleostomi; Mammalia; Eutheria; Euarchontoglires; Primates; Haplorrhini; Catarrhini; Hominidae; Homo`LOXH1_HUMAN^LOXH1_HUMAN^Q:7-325,H:911-1244^36.55%ID^E:2e-46^RecName: Full=Lipoxygenase homology domain-containing pro…	Q4SUU9_TETNG^Q4SUU9_TETNG^Q:1-325,H:133-455^72%ID^E:4e-174^SubName: Full=Chromosome 4 SCAF13841, whole genome shotgun sequence {ECO:0000313|EMBL:CAF95583.1};^Eukaryota; Metazoa; Chordata; Craniata; Vertebrata; Euteleostomi; Actinopterygii; Neopterygii; Teleostei; Neoteleostei; Acanthomorphata; Eupercaria; Tetraodontiformes; Tetradontoidea; Tetraodontidae; Tetraodon`Q4SUU9_TETNG^Q4SUU9_TETNG^Q:1-3…	PF01477.18^PLAT^PLAT/LH2 domain^1-102^E:9.9e-17`PF01477.18^PLAT^PLAT/LH2 domain^126-240^E:3.8e-16`PF01477.18^PLAT^PLAT/LH2 domain^267-323^E:3.6e-08	.	.	NOG148171^Pfam:DUF2078	GO:0016020^cellular_component^membrane`GO:0032420^cellular_component^stereocilium`GO:0005262^molecular_function^calcium channel activity`GO:0070588^biological_process^calcium ion transmembrane transport`GO:0050982^biological_process^detection of mechanical stimulus`GO:0007605^biological_process^sensory perception of sound	GO:0005515^molecular_function^protein binding
TR3410|c0_g1	TR3410|c0_g1_i1	.	.	TR3410|c0_g1_i1|m.1073	2-181[+]	.	.	.	.	ExpAA=18.48^PredHel=1^Topology=o20-42i	.	.	.
TR3410|c0_g2	TR3410|c0_g2_i1	.	.	TR3410|c0_g2_i1|m.1074	2-181[+]	.	.	.	.	ExpAA=18.48^PredHel=1^Topology=o20-42i	.	.	.
TR3414|c0_g1	TR3414|c0_g1_i1	.	V9L096_CALMI^V9L096_CALMI^Q:152-538,H:2-130^81.4%ID^E:3e-61^SubName: Full=Uncharacterized protein {ECO:0000313|EMBL:AFP04570.1};^Eukaryota; Metazoa; Chordata; Craniata; Vertebrata; Chondrichthyes; Holocephali; Chimaeriformes; Callorhinchidae; Callorhinchus	TR3414|c0_g1_i1|m.1077	152-619[+]	.	V9L096_CALMI^V9L096_CALMI^Q:1-151,H:2-148^76.82%ID^E:1e-70^SubName: Full=Uncharacterized protein {ECO:0000313|EMBL:AFP04570.1};^Eukaryota; Metazoa; Chordata; Craniata; Vertebrata; Chondrichthyes; Holocephali; Chimaeriformes; Callorhinchidae; Callorhinchus	.	sigP:1^16^0.877^YES	.	.	.	.
TR3418|c0_g1	TR3418|c0_g1_i1	P2Y14_BOVIN^P2Y14_BOVIN^Q:147-413,H:217-307^35.42%ID^E:3e-08^RecName: Full=P2Y purinoceptor 14;^Eukaryota; Metazoa; Chordata; Craniata; Vertebrata; Euteleostomi; Mammalia; Eutheria; Laurasiatheria; Cetartiodactyla; Ruminantia; Pecora; Bovidae; Bovinae; Bos	W5M228_LEPOC^W5M228_LEPOC^Q:12-458,H:182-330^50.34%ID^E:4e-36^SubName: Full=Uncharacterized protein {ECO:0000313|Ensembl:ENSLOCP00000002436};^Eukaryota; Metazoa; Chordata; Craniata; Vertebrata; Euteleostomi; Actinopterygii; Neopterygii; Holostei; Semionotiformes; Lepisosteidae; Lepisosteus	TR3418|c0_g1_i1|m.1079	3-488[+]	P2Y14_BOVIN^P2Y14_BOVIN^Q:7-158,H:171-328^30.67%ID^E:2e-11^RecName: Full=P2Y purinoceptor 14;^Eukaryota; Metazoa; Chordata; Craniata; Vertebrata; Euteleostomi; Mammalia; Eutheria; Laurasiatheria; Cetartiodactyla; Ruminantia; Pecora; Bovidae; Bovinae; Bos	W5M228_LEPOC^W5M228_LEPOC^Q:4-152,H:182-330^50.34%ID^E:2e-47^SubName: Full=Uncharacterized protein {ECO:0000313|Ensembl:ENSLOCP00000002436};^Eukaryota; Metazoa; Chordata; Craniata; Vertebrata; Euteleostomi; Actinopterygii; Neopterygii; Holostei; Semionotiformes; Lepisosteidae; Lepisosteus	PF00001.16^7tm_1^7 transmembrane receptor (rhodopsin family)^27-126^E:3.4e-09	.	ExpAA=64.19^PredHel=3^Topology=o27-49i70-92o112-131i	NOG149084^	GO:0016021^cellular_component^integral component of membrane`GO:0005886^cellular_component^plasma membrane`GO:0045028^molecular_function^G-protein coupled purinergic nucleotide receptor activity	GO:0004930^molecular_function^G-protein coupled receptor activity`GO:0007186^biological_process^G-protein coupled receptor signaling pathway`GO:0016021^cellular_component^integral component of membrane
TR3464|c0_g1	TR3464|c0_g1_i1	.	A0A093PNG7_9PASS^A0A093PNG7_9PASS^Q:464-273,H:164-226^43.75%ID^E:2e-06^SubName: Full=Uncharacterized protein {ECO:0000313|EMBL:KFW77991.1};^Eukaryota; Metazoa; Chordata; Craniata; Vertebrata; Euteleostomi; Testudines + Archosauria group; Archosauria; Dinosauria; Saurischia; Theropoda; Coelurosauria; Aves; Neognathae; Passeriformes; Pipridae; Manacus	.	.	.	.	.	.	.	.	.	.
TR3543|c0_g1	TR3543|c0_g1_i1	F200A_HUMAN^F200A_HUMAN^Q:477-85,H:108-239^52.27%ID^E:2e-30^RecName: Full=Protein FAM200A;^Eukaryota; Metazoa; Chordata; Craniata; Vertebrata; Euteleostomi; Mammalia; Eutheria; Euarchontoglires; Primates; Haplorrhini; Catarrhini; Hominidae; Homo	I3LJQ6_PIG^I3LJQ6_PIG^Q:477-190,H:108-203^61.46%ID^E:3e-33^SubName: Full=Uncharacterized protein {ECO:0000313|Ensembl:ENSSSCP00000024318};^Eukaryota; Metazoa; Chordata; Craniata; Vertebrata; Euteleostomi; Mammalia; Eutheria; Laurasiatheria; Cetartiodactyla; Suina; Suidae; Sus`I3LJQ6_PIG^I3LJQ6_PIG^Q:208-128,H:198-224^66.67%ID^E:3e-33^SubName: Full=Uncharacterized protein {ECO:0000313|Ensembl:ENSS…	.	.	.	.	.	.	.	.	GO:0016021^cellular_component^integral component of membrane`GO:0003676^molecular_function^nucleic acid binding	.
TR3552|c0_g1	TR3552|c0_g1_i1	.	A0A060Y7J5_ONCMY^A0A060Y7J5_ONCMY^Q:3-71,H:455-477^91.3%ID^E:8e-06^SubName: Full=Oncorhynchus mykiss genomic scaffold, scaffold_3943 {ECO:0000313|EMBL:CDQ87888.1};^Eukaryota; Metazoa; Chordata; Craniata; Vertebrata; Euteleostomi; Actinopterygii; Neopterygii; Teleostei; Protacanthopterygii; Salmoniformes; Salmonidae; Salmoninae; Oncorhynchus	.	.	.	.	.	.	.	.	.	.
TR3557|c0_g1	TR3557|c0_g1_i1	.	.	TR3557|c0_g1_i1|m.1117	173-355[+]	.	.	.	.	ExpAA=21.59^PredHel=1^Topology=o29-51i	.	.	.
TR3571|c0_g1	TR3571|c0_g1_i1	.	.	TR3571|c0_g1_i1|m.1119	3-308[+]	.	.	.	sigP:1^19^0.716^YES	.	.	.	.
TR3586|c0_g1	TR3586|c0_g1_i1	TITIN_MOUSE^TITIN_MOUSE^Q:4-576,H:14384-14574^62.83%ID^E:9e-79^RecName: Full=Titin;^Eukaryota; Metazoa; Chordata; Craniata; Vertebrata; Euteleostomi; Mammalia; Eutheria; Euarchontoglires; Glires; Rodentia; Sciurognathi; Muroidea; Muridae; Murinae; Mus; Mus`TITIN_MOUSE^TITIN_MOUSE^Q:4-621,H:2931-3126^33.01%ID^E:3e-21^RecName: Full=Titin;^Eukaryota; Metazoa; Chordata; Craniata; Vertebrata; Euteleos…	W5MH34_LEPOC^W5MH34_LEPOC^Q:4-576,H:11545-11735^75.92%ID^E:2e-95^SubName: Full=Uncharacterized protein {ECO:0000313|Ensembl:ENSLOCP00000007693};^Eukaryota; Metazoa; Chordata; Craniata; Vertebrata; Euteleostomi; Actinopterygii; Neopterygii; Holostei; Semionotiformes; Lepisosteidae; Lepisosteus`W5MH34_LEPOC^W5MH34_LEPOC^Q:578-685,H:11737-11772^72.22%ID^E:2e-95^SubName: Full=Uncharacterized protein …	TR3586|c0_g1_i1|m.1126	1-597[+]	TITIN_MOUSE^TITIN_MOUSE^Q:2-192,H:14384-14574^62.83%ID^E:2e-79^RecName: Full=Titin;^Eukaryota; Metazoa; Chordata; Craniata; Vertebrata; Euteleostomi; Mammalia; Eutheria; Euarchontoglires; Glires; Rodentia; Sciurognathi; Muroidea; Muridae; Murinae; Mus; Mus`TITIN_MOUSE^TITIN_MOUSE^Q:2-197,H:2931-3118^33.16%ID^E:2e-21^RecName: Full=Titin;^Eukaryota; Metazoa; Chordata; Craniata; Vertebrata; Euteleos…	W5MH34_LEPOC^W5MH34_LEPOC^Q:2-192,H:11545-11735^75.92%ID^E:6e-95^SubName: Full=Uncharacterized protein {ECO:0000313|Ensembl:ENSLOCP00000007693};^Eukaryota; Metazoa; Chordata; Craniata; Vertebrata; Euteleostomi; Actinopterygii; Neopterygii; Holostei; Semionotiformes; Lepisosteidae; Lepisosteus`W5MH34_LEPOC^W5MH34_LEPOC^Q:2-197,H:2873-3060^32.65%ID^E:1e-19^SubName: Full=Uncharacterized protein {ECO…	PF07679.11^I-set^Immunoglobulin I-set domain^48-136^E:2.9e-12`PF13895.1^Ig_2^Immunoglobulin domain^56-136^E:0.00044`PF13895.1^Ig_2^Immunoglobulin domain^154-185^E:0.14	.	.	COG0515^Serine Threonine protein kinase	GO:0000794^cellular_component^condensed nuclear chromosome`GO:0070062^cellular_component^extracellular vesicular exosome`GO:0005794^cellular_component^Golgi apparatus`GO:0031430^cellular_component^M band`GO:0005865^cellular_component^striated muscle thin filament`GO:0030018^cellular_component^Z disc`GO:0030506^molecular_function^ankyrin binding`GO:0005524^molecular_function^ATP binding`GO:0005509…	.
TR3731|c0_g1	TR3731|c0_g1_i1	RPE65_CANFA^RPE65_CANFA^Q:3-563,H:329-515^79.14%ID^E:1e-106^RecName: Full=Retinoid isomerohydrolase;^Eukaryota; Metazoa; Chordata; Craniata; Vertebrata; Euteleostomi; Mammalia; Eutheria; Laurasiatheria; Carnivora; Caniformia; Canidae; Canis	H2ZXX9_LATCH^H2ZXX9_LATCH^Q:3-563,H:329-515^81.28%ID^E:2e-107^SubName: Full=Uncharacterized protein {ECO:0000313|Ensembl:ENSLACP00000002250};^Eukaryota; Metazoa; Chordata; Craniata; Vertebrata; Euteleostomi; Coelacanthiformes; Coelacanthidae; Latimeria	TR3731|c0_g1_i1|m.1180	3-566[+]	RPE65_CANFA^RPE65_CANFA^Q:1-187,H:329-515^79.14%ID^E:1e-106^RecName: Full=Retinoid isomerohydrolase;^Eukaryota; Metazoa; Chordata; Craniata; Vertebrata; Euteleostomi; Mammalia; Eutheria; Laurasiatheria; Carnivora; Caniformia; Canidae; Canis	H2ZXX9_LATCH^H2ZXX9_LATCH^Q:1-187,H:329-515^81.28%ID^E:2e-107^SubName: Full=Uncharacterized protein {ECO:0000313|Ensembl:ENSLACP00000002250};^Eukaryota; Metazoa; Chordata; Craniata; Vertebrata; Euteleostomi; Coelacanthiformes; Coelacanthidae; Latimeria	PF03055.10^RPE65^Retinal pigment epithelial membrane protein^1-187^E:2.8e-32	.	.	COG3670^dioxygenase	GO:0005783^cellular_component^endoplasmic reticulum`GO:0031090^cellular_component^organelle membrane`GO:0005886^cellular_component^plasma membrane`GO:0052885^molecular_function^all-trans-retinyl-ester hydrolase, 11-cis retinol forming activity`GO:0052884^molecular_function^all-trans-retinyl-palmitate hydrolase, 11-cis retinol forming activity`GO:0016853^molecular_function^isomerase activity`GO:00…	.
TR3759|c1_g1	TR3759|c1_g1_i1	GRHL3_XENTR^GRHL3_XENTR^Q:9-185,H:536-594^66.1%ID^E:3e-21^RecName: Full=Grainyhead-like protein 3 homolog;^Eukaryota; Metazoa; Chordata; Craniata; Vertebrata; Euteleostomi; Amphibia; Batrachia; Anura; Pipoidea; Pipidae; Xenopodinae; Xenopus; Silurana	V9KLZ6_CALMI^V9KLZ6_CALMI^Q:9-185,H:527-585^88.14%ID^E:2e-29^SubName: Full=Grainyhead-like 3 {ECO:0000313|EMBL:AFO99139.1};^Eukaryota; Metazoa; Chordata; Craniata; Vertebrata; Chondrichthyes; Holocephali; Chimaeriformes; Callorhinchidae; Callorhinchus	TR3759|c1_g1_i1|m.1193	3-188[+]	GRHL3_XENTR^GRHL3_XENTR^Q:3-61,H:536-594^66.1%ID^E:4e-22^RecName: Full=Grainyhead-like protein 3 homolog;^Eukaryota; Metazoa; Chordata; Craniata; Vertebrata; Euteleostomi; Amphibia; Batrachia; Anura; Pipoidea; Pipidae; Xenopodinae; Xenopus; Silurana	V9KLZ6_CALMI^V9KLZ6_CALMI^Q:3-61,H:527-585^88.14%ID^E:2e-30^SubName: Full=Grainyhead-like 3 {ECO:0000313|EMBL:AFO99139.1};^Eukaryota; Metazoa; Chordata; Craniata; Vertebrata; Chondrichthyes; Holocephali; Chimaeriformes; Callorhinchidae; Callorhinchus	.	.	.	.	GO:0005634^cellular_component^nucleus`GO:0003677^molecular_function^DNA binding`GO:0006355^biological_process^regulation of transcription, DNA-templated`GO:0006351^biological_process^transcription, DNA-templated	.
TR3821|c0_g1	TR3821|c0_g1_i1	.	.	TR3821|c0_g1_i1|m.1212	125-370[+]	.	.	.	.	ExpAA=21.74^PredHel=1^Topology=i12-34o	.	.	.
TR3994|c0_g1	TR3994|c0_g1_i1	TITIN_MOUSE^TITIN_MOUSE^Q:53-526,H:28034-28191^78.48%ID^E:1e-80^RecName: Full=Titin;^Eukaryota; Metazoa; Chordata; Craniata; Vertebrata; Euteleostomi; Mammalia; Eutheria; Euarchontoglires; Glires; Rodentia; Sciurognathi; Muroidea; Muridae; Murinae; Mus; Mus`TITIN_MOUSE^TITIN_MOUSE^Q:53-526,H:30205-30362^54.43%ID^E:9e-51^RecName: Full=Titin;^Eukaryota; Metazoa; Chordata; Craniata; Vertebrata; Eute…
TR4080|c0_g1	TR4080|c0_g1_i1	SPAG7_MOUSE^SPAG7_MOUSE^Q:15-680,H:1-221^77.03%ID^E:6e-111^RecName: Full=Sperm-associated antigen 7;^Eukaryota; Metazoa; Chordata; Craniata; Vertebrata; Euteleostomi; Mammalia; Eutheria; Euarchontoglires; Glires; Rodentia; Sciurognathi; Muroidea; Muridae; Murinae; Mus; Mus	V9LC69_CALMI^V9LC69_CALMI^Q:15-701,H:1-228^76.42%ID^E:4e-114^SubName: Full=Sperm associated antigen 7 {ECO:0000313|EMBL:AFP09926.1};^Eukaryota; Metazoa; Chordata; Craniata; Vertebrata; Chondrichthyes; Holocephali; Chimaeriformes; Callorhinchidae; Callorhinchus	TR4080|c0_g1_i1|m.1282	3-704[+]	SPAG7_MOUSE^SPAG7_MOUSE^Q:5-226,H:1-221^77.03%ID^E:7e-121^RecName: Full=Sperm-associated antigen 7;^Eukaryota; Metazoa; Chordata; Craniata; Vertebrata; Euteleostomi; Mammalia; Eutheria; Euarchontoglires; Glires; Rodentia; Sciurognathi; Muroidea; Muridae; Murinae; Mus; Mus	L9KR56_TUPCH^L9KR56_TUPCH^Q:5-226,H:1-221^77.93%ID^E:3e-120^SubName: Full=Sperm-associated antigen 7 {ECO:0000313|EMBL:ELW63657.1};^Eukaryota; Metazoa; Chordata; Craniata; Vertebrata; Euteleostomi; Mammalia; Eutheria; Euarchontoglires; Scandentia; Tupaiidae; Tupaia	PF01424.17^R3H^R3H domain^49-113^E:4.6e-16	.	.	NOG75013^	GO:0005634^cellular_component^nucleus`GO:0003676^molecular_function^nucleic acid binding	GO:0003676^molecular_function^nucleic acid binding
TR4080|c0_g2	TR4080|c0_g2_i1	SPAG7_MOUSE^SPAG7_MOUSE^Q:15-683,H:1-221^76.68%ID^E:3e-109^RecName: Full=Sperm-associated antigen 7;^Eukaryota; Metazoa; Chordata; Craniata; Vertebrata; Euteleostomi; Mammalia; Eutheria; Euarchontoglires; Glires; Rodentia; Sciurognathi; Muroidea; Muridae; Murinae; Mus; Mus	V9LC69_CALMI^V9LC69_CALMI^Q:15-704,H:1-228^76.09%ID^E:2e-112^SubName: Full=Sperm associated antigen 7 {ECO:0000313|EMBL:AFP09926.1};^Eukaryota; Metazoa; Chordata; Craniata; Vertebrata; Chondrichthyes; Holocephali; Chimaeriformes; Callorhinchidae; Callorhinchus	TR4080|c0_g2_i1|m.1284	3-707[+]	SPAG7_MOUSE^SPAG7_MOUSE^Q:5-227,H:1-221^76.68%ID^E:4e-119^RecName: Full=Sperm-associated antigen 7;^Eukaryota; Metazoa; Chordata; Craniata; Vertebrata; Euteleostomi; Mammalia; Eutheria; Euarchontoglires; Glires; Rodentia; Sciurognathi; Muroidea; Muridae; Murinae; Mus; Mus	L9KR56_TUPCH^L9KR56_TUPCH^Q:5-227,H:1-221^77.58%ID^E:2e-118^SubName: Full=Sperm-associated antigen 7 {ECO:0000313|EMBL:ELW63657.1};^Eukaryota; Metazoa; Chordata; Craniata; Vertebrata; Euteleostomi; Mammalia; Eutheria; Euarchontoglires; Scandentia; Tupaiidae; Tupaia	PF01424.17^R3H^R3H domain^49-113^E:4.7e-16	.	.	NOG75013^	GO:0005634^cellular_component^nucleus`GO:0003676^molecular_function^nucleic acid binding	GO:0003676^molecular_function^nucleic acid binding
TR4130|c0_g1	TR4130|c0_g1_i1	.	.	TR4130|c0_g1_i1|m.1297	236-418[+]	.	.	.	.	ExpAA=21.81^PredHel=1^Topology=i34-56o	.	.	.
TR4167|c0_g1	TR4167|c0_g1_i1	PKHL1_MOUSE^PKHL1_MOUSE^Q:6-308,H:3025-3124^55.45%ID^E:2e-28^RecName: Full=Fibrocystin-L;^Eukaryota; Metazoa; Chordata; Craniata; Vertebrata; Euteleostomi; Mammalia; Eutheria; Euarchontoglires; Glires; Rodentia; Sciurognathi; Muroidea; Muridae; Murinae; Mus; Mus	H3A9G5_LATCH^H3A9G5_LATCH^Q:6-308,H:2764-2867^60.58%ID^E:8e-32^SubName: Full=Uncharacterized protein {ECO:0000313|Ensembl:ENSLACP00000006286};^Eukaryota; Metazoa; Chordata; Craniata; Vertebrata; Euteleostomi; Coelacanthiformes; Coelacanthidae; Latimeria	TR4167|c0_g1_i1|m.1309	3-311[+]	PKHL1_MOUSE^PKHL1_MOUSE^Q:2-102,H:3025-3124^55.45%ID^E:2e-28^RecName: Full=Fibrocystin-L;^Eukaryota; Metazoa; Chordata; Craniata; Vertebrata; Euteleostomi; Mammalia; Eutheria; Euarchontoglires; Glires; Rodentia; Sciurognathi; Muroidea; Muridae; Murinae; Mus; Mus	H3A9G5_LATCH^H3A9G5_LATCH^Q:2-102,H:2764-2867^60.58%ID^E:7e-32^SubName: Full=Uncharacterized protein {ECO:0000313|Ensembl:ENSLACP00000006286};^Eukaryota; Metazoa; Chordata; Craniata; Vertebrata; Euteleostomi; Coelacanthiformes; Coelacanthidae; Latimeria	PF10162.4^G8^G8 domain^13-102^E:4e-13	.	.	.	GO:0016021^cellular_component^integral component of membrane	.
TR4294|c0_g1	TR4294|c0_g1_i1	.	K7F0M6_PELSI^K7F0M6_PELSI^Q:120-1,H:123-162^72.5%ID^E:1e-10^SubName: Full=Uncharacterized protein {ECO:0000313|Ensembl:ENSPSIP00000001586};^Eukaryota; Metazoa; Chordata; Craniata; Vertebrata; Euteleostomi; Testudines + Archosauria group; Testudines; Cryptodira; Trionychoidea; Trionychidae; Pelodiscus	.	.	.	.	.	.	.	.	.	.
TR4366|c0_g1	TR4366|c0_g1_i1	.	A0A024WR21_PLAFA^A0A024WR21_PLAFA^Q:3-200,H:471-536^33.33%ID^E:7e-08^SubName: Full=Uncharacterized protein {ECO:0000313|EMBL:ETW49642.1};^Eukaryota; Alveolata; Apicomplexa; Aconoidasida; Haemosporida; Plasmodium; Plasmodium (Laverania)`A0A024WR21_PLAFA^A0A024WR21_PLAFA^Q:27-194,H:467-522^35.71%ID^E:3e-06^SubName: Full=Uncharacterized protein {ECO:0000313|EMBL:ETW49642.1};^Eukaryota; Alveolata; Ap…	TR4366|c0_g1_i1|m.1365	3-224[+]	.	A0A024WR21_PLAFA^A0A024WR21_PLAFA^Q:1-66,H:471-536^33.33%ID^E:9e-09^SubName: Full=Uncharacterized protein {ECO:0000313|EMBL:ETW49642.1};^Eukaryota; Alveolata; Apicomplexa; Aconoidasida; Haemosporida; Plasmodium; Plasmodium (Laverania)`A0A024WR21_PLAFA^A0A024WR21_PLAFA^Q:9-64,H:467-522^35.71%ID^E:5e-07^SubName: Full=Uncharacterized protein {ECO:0000313|EMBL:ETW49642.1};^Eukaryota; Alveolata; Apico…	PF03335.8^Phage_fiber^Phage tail fibre repeat^5-12^E:23`PF03335.8^Phage_fiber^Phage tail fibre repeat^17-24^E:23`PF03335.8^Phage_fiber^Phage tail fibre repeat^29-36^E:23`PF03335.8^Phage_fiber^Phage tail fibre repeat^41-48^E:27`PF03335.8^Phage_fiber^Phage tail fibre repeat^53-62^E:10	.	.	.	.	GO:0005198^molecular_function^structural molecule activity
TR4399|c0_g2	TR4399|c0_g2_i1	ADCYA_MOUSE^ADCYA_MOUSE^Q:3-194,H:277-340^50%ID^E:2e-11^RecName: Full=Adenylate cyclase type 10;^Eukaryota; Metazoa; Chordata; Craniata; Vertebrata; Euteleostomi; Mammalia; Eutheria; Euarchontoglires; Glires; Rodentia; Sciurognathi; Muroidea; Muridae; Murinae; Mus; Mus	B7SKW0_SQUAC^B7SKW0_SQUAC^Q:3-194,H:298-361^100%ID^E:1e-36^SubName: Full=Soluble adenylyl cyclase {ECO:0000313|EMBL:ACA52542.1};^Eukaryota; Metazoa; Chordata; Craniata; Vertebrata; Chondrichthyes; Elasmobranchii; Squalimorphii; Squaliformes; Squalidae; Squalus	TR4399|c0_g2_i1|m.1376	3-275[+]	ADCYA_MOUSE^ADCYA_MOUSE^Q:1-64,H:277-340^50%ID^E:1e-11^RecName: Full=Adenylate cyclase type 10;^Eukaryota; Metazoa; Chordata; Craniata; Vertebrata; Euteleostomi; Mammalia; Eutheria; Euarchontoglires; Glires; Rodentia; Sciurognathi; Muroidea; Muridae; Murinae; Mus; Mus	B7SKW0_SQUAC^B7SKW0_SQUAC^Q:1-64,H:298-361^100%ID^E:1e-37^SubName: Full=Soluble adenylyl cyclase {ECO:0000313|EMBL:ACA52542.1};^Eukaryota; Metazoa; Chordata; Craniata; Vertebrata; Chondrichthyes; Elasmobranchii; Squalimorphii; Squaliformes; Squalidae; Squalus	.	.	.	COG2114^Guanylate Cyclase	GO:0045177^cellular_component^apical part of cell`GO:0030424^cellular_component^axon`GO:0045178^cellular_component^basal part of cell`GO:0005737^cellular_component^cytoplasm`GO:0005856^cellular_component^cytoskeleton`GO:0005829^cellular_component^cytosol`GO:0030425^cellular_component^dendrite`GO:0030426^cellular_component^growth cone`GO:0016020^cellular_component^membrane`GO:0043025^cellular_comp…	.
TR4402|c0_g1	TR4402|c0_g1_i1	.	K7EX49_PELSI^K7EX49_PELSI^Q:284-6,H:2-108^36.45%ID^E:6e-08^SubName: Full=Uncharacterized protein {ECO:0000313|Ensembl:ENSPSIP00000000359};^Eukaryota; Metazoa; Chordata; Craniata; Vertebrata; Euteleostomi; Testudines + Archosauria group; Testudines; Cryptodira; Trionychoidea; Trionychidae; Pelodiscus	.	.	.	.	.	.	.	.	.	.
TR4490|c0_g2	TR4490|c0_g2_i1	PAQR3_MOUSE^PAQR3_MOUSE^Q:418-254,H:62-116^87.27%ID^E:9e-16^RecName: Full=Progestin and adipoQ receptor family member 3;^Eukaryota; Metazoa; Chordata; Craniata; Vertebrata; Euteleostomi; Mammalia; Eutheria; Euarchontoglires; Glires; Rodentia; Sciurognathi; Muroidea; Muridae; Murinae; Mus; Mus	M7B2M8_CHEMY^M7B2M8_CHEMY^Q:424-254,H:60-116^85.96%ID^E:9e-15^SubName: Full=Progestin and adipoQ receptor family member 3 {ECO:0000313|EMBL:EMP26333.1};^Eukaryota; Metazoa; Chordata; Craniata; Vertebrata; Euteleostomi; Testudines + Archosauria group; Testudines; Cryptodira; Chelonioidea; Cheloniidae; Chelonia	TR4490|c0_g2_i1|m.1400	49-285[+]	.	.	.	.	.	.	.	.
TR4520|c0_g1	TR4520|c0_g1_i1	SHSA9_XENTR^SHSA9_XENTR^Q:2-388,H:191-321^35.34%ID^E:9e-11^RecName: Full=Protein shisa-9;^Eukaryota; Metazoa; Chordata; Craniata; Vertebrata; Euteleostomi; Amphibia; Batrachia; Anura; Pipoidea; Pipidae; Xenopodinae; Xenopus; Silurana	V9L4Q6_CALMI^V9L4Q6_CALMI^Q:2-385,H:142-276^63.97%ID^E:1e-40^SubName: Full=Protein shisa-9-like protein {ECO:0000313|EMBL:AFP06108.1};^Eukaryota; Metazoa; Chordata; Craniata; Vertebrata; Chondrichthyes; Holocephali; Chimaeriformes; Callorhinchidae; Callorhinchus	TR4520|c0_g1_i1|m.1406	2-388[+]	SHSA9_XENTR^SHSA9_XENTR^Q:1-129,H:191-321^35.34%ID^E:8e-11^RecName: Full=Protein shisa-9;^Eukaryota; Metazoa; Chordata; Craniata; Vertebrata; Euteleostomi; Amphibia; Batrachia; Anura; Pipoidea; Pipidae; Xenopodinae; Xenopus; Silurana	V9L4Q6_CALMI^V9L4Q6_CALMI^Q:1-128,H:142-276^63.97%ID^E:1e-40^SubName: Full=Protein shisa-9-like protein {ECO:0000313|EMBL:AFP06108.1};^Eukaryota; Metazoa; Chordata; Craniata; Vertebrata; Chondrichthyes; Holocephali; Chimaeriformes; Callorhinchidae; Callorhinchus	.	.	.	.	GO:0030054^cellular_component^cell junction`GO:0032591^cellular_component^dendritic spine membrane`GO:0008328^cellular_component^ionotropic glutamate receptor complex`GO:0045202^cellular_component^synapse`GO:0048172^biological_process^regulation of short-term neuronal synaptic plasticity	.
TR4520|c0_g2	TR4520|c0_g2_i1	SHSA9_XENTR^SHSA9_XENTR^Q:2-571,H:191-386^36.87%ID^E:5e-23^RecName: Full=Protein shisa-9;^Eukaryota; Metazoa; Chordata; Craniata; Vertebrata; Euteleostomi; Amphibia; Batrachia; Anura; Pipoidea; Pipidae; Xenopodinae; Xenopus; Silurana	V9L4Q6_CALMI^V9L4Q6_CALMI^Q:2-571,H:142-338^69.7%ID^E:6e-81^SubName: Full=Protein shisa-9-like protein {ECO:0000313|EMBL:AFP06108.1};^Eukaryota; Metazoa; Chordata; Craniata; Vertebrata; Chondrichthyes; Holocephali; Chimaeriformes; Callorhinchidae; Callorhinchus	TR4520|c0_g2_i1|m.1407	2-571[+]	SHSA9_XENTR^SHSA9_XENTR^Q:1-190,H:191-386^36.87%ID^E:5e-23^RecName: Full=Protein shisa-9;^Eukaryota; Metazoa; Chordata; Craniata; Vertebrata; Euteleostomi; Amphibia; Batrachia; Anura; Pipoidea; Pipidae; Xenopodinae; Xenopus; Silurana	V9L4Q6_CALMI^V9L4Q6_CALMI^Q:1-190,H:142-338^69.7%ID^E:5e-81^SubName: Full=Protein shisa-9-like protein {ECO:0000313|EMBL:AFP06108.1};^Eukaryota; Metazoa; Chordata; Craniata; Vertebrata; Chondrichthyes; Holocephali; Chimaeriformes; Callorhinchidae; Callorhinchus	.	.	.	.	GO:0030054^cellular_component^cell junction`GO:0032591^cellular_component^dendritic spine membrane`GO:0008328^cellular_component^ionotropic glutamate receptor complex`GO:0045202^cellular_component^synapse`GO:0048172^biological_process^regulation of short-term neuronal synaptic plasticity	.
TR4521|c0_g2	TR4521|c0_g2_i1	PAX3B_XENLA^PAX3B_XENLA^Q:1-252,H:31-121^85.71%ID^E:1e-45^RecName: Full=Paired box protein Pax-3-B;^Eukaryota; Metazoa; Chordata; Craniata; Vertebrata; Euteleostomi; Amphibia; Batrachia; Anura; Pipoidea; Pipidae; Xenopodinae; Xenopus; Xenopus	I4DCX9_SCYTO^I4DCX9_SCYTO^Q:1-228,H:32-107^100%ID^E:8e-46^SubName: Full=Paired box gene 3 {ECO:0000313|EMBL:BAM15710.1};^Eukaryota; Metazoa; Chordata; Craniata; Vertebrata; Chondrichthyes; Elasmobranchii; Galeomorphii; Galeoidea; Carcharhiniformes; Scyliorhinidae; Scyliorhinus	TR4521|c0_g2_i1|m.1409	1-324[+]	PAX3B_XENLA^PAX3B_XENLA^Q:1-84,H:31-121^85.71%ID^E:1e-45^RecName: Full=Paired box protein Pax-3-B;^Eukaryota; Metazoa; Chordata; Craniata; Vertebrata; Euteleostomi; Amphibia; Batrachia; Anura; Pipoidea; Pipidae; Xenopodinae; Xenopus; Xenopus	I4DCX9_SCYTO^I4DCX9_SCYTO^Q:1-76,H:32-107^100%ID^E:8e-46^SubName: Full=Paired box gene 3 {ECO:0000313|EMBL:BAM15710.1};^Eukaryota; Metazoa; Chordata; Craniata; Vertebrata; Chondrichthyes; Elasmobranchii; Galeomorphii; Galeoidea; Carcharhiniformes; Scyliorhinidae; Scyliorhinus	PF00292.13^PAX^'Paired box' domain^4-80^E:3.5e-44	.	.	.	GO:0005634^cellular_component^nucleus`GO:0043565^molecular_function^sequence-specific DNA binding`GO:0008543^biological_process^fibroblast growth factor receptor signaling pathway`GO:0048785^biological_process^hatching gland development`GO:0007399^biological_process^nervous system development`GO:0014034^biological_process^neural crest cell fate commitment`GO:0014029^biological_process^neural cres…	GO:0003677^molecular_function^DNA binding`GO:0006355^biological_process^regulation of transcription, DNA-templated
TR4539|c0_g1	TR4539|c0_g1_i1	.	.	TR4539|c0_g1_i1|m.1417	386-649[+]	.	.	.	.	ExpAA=22.77^PredHel=1^Topology=o26-48i	.	.	.
TR4542|c0_g1	TR4542|c0_g1_i1	.	K7EZ47_PELSI^K7EZ47_PELSI^Q:126-329,H:611-678^54.41%ID^E:5e-24^SubName: Full=Uncharacterized protein {ECO:0000313|Ensembl:ENSPSIP00000001057};^Eukaryota; Metazoa; Chordata; Craniata; Vertebrata; Euteleostomi; Testudines + Archosauria group; Testudines; Cryptodira; Trionychoidea; Trionychidae; Pelodiscus`K7EZ47_PELSI^K7EZ47_PELSI^Q:89-148,H:596-615^70%ID^E:5e-24^SubName: Full=Uncharacterized prote…	.	.	.	.	.	.	.	.	.	.
TR4579|c0_g1	TR4579|c0_g1_i1	.	.	TR4579|c0_g1_i1|m.1437	2-385[+]	.	.	.	.	ExpAA=22.36^PredHel=1^Topology=o67-89i	.	.	.
TR4586|c0_g1	TR4586|c0_g1_i1	.	.	TR4586|c0_g1_i1|m.1440	1-234[+]	.	.	PF10718.4^Ycf34^Hypothetical chloroplast protein Ycf34^33-72^E:0.0027	.	.	.	.	.
TR4629|c0_g1	TR4629|c0_g1_i1	UBA1_BOVIN^UBA1_BOVIN^Q:2-1027,H:717-1058^81.58%ID^E:0^RecName: Full=Ubiquitin-like modifier-activating enzyme 1;^Eukaryota; Metazoa; Chordata; Craniata; Vertebrata; Euteleostomi; Mammalia; Eutheria; Laurasiatheria; Cetartiodactyla; Ruminantia; Pecora; Bovidae; Bovinae; Bos	V9KCN4_CALMI^V9KCN4_CALMI^Q:2-1027,H:721-1062^91.52%ID^E:0^SubName: Full=Ubiquitin-like modifier-activating enzyme 1 {ECO:0000313|EMBL:AFO95480.1};^Eukaryota; Metazoa; Chordata; Craniata; Vertebrata; Chondrichthyes; Holocephali; Chimaeriformes; Callorhinchidae; Callorhinchus	TR4629|c0_g1_i1|m.1449	2-1030[+]	UBA1_BOVIN^UBA1_BOVIN^Q:1-342,H:717-1058^81.58%ID^E:0^RecName: Full=Ubiquitin-like modifier-activating enzyme 1;^Eukaryota; Metazoa; Chordata; Craniata; Vertebrata; Euteleostomi; Mammalia; Eutheria; Laurasiatheria; Cetartiodactyla; Ruminantia; Pecora; Bovidae; Bovinae; Bos	V9KCN4_CALMI^V9KCN4_CALMI^Q:1-342,H:721-1062^91.52%ID^E:0^SubName: Full=Ubiquitin-like modifier-activating enzyme 1 {ECO:0000313|EMBL:AFO95480.1};^Eukaryota; Metazoa; Chordata; Craniata; Vertebrata; Chondrichthyes; Holocephali; Chimaeriformes; Callorhinchidae; Callorhinchus	PF02134.16^UBACT^Repeat in ubiquitin-activating (UBA) protein^37-94^E:5.8e-12`PF02134.16^UBACT^Repeat in ubiquitin-activating (UBA) protein^132-197^E:2.1e-28`PF09358.5^UBA_e1_C^Ubiquitin-activating enzyme e1 C-terminal domain^206-337^E:6.8e-49	.	.	COG0476^UBA THIF-type NAD FAD binding protein	GO:0005737^cellular_component^cytoplasm`GO:0005829^cellular_component^cytosol`GO:0030057^cellular_component^desmosome`GO:0010008^cellular_component^endosome membrane`GO:0070062^cellular_component^extracellular vesicular exosome`GO:0000792^cellular_component^heterochromatin`GO:0005765^cellular_component^lysosomal membrane`GO:0005739^cellular_component^mitochondrion`GO:0005634^cellular_component^nu…	GO:0005524^molecular_function^ATP binding`GO:0008641^molecular_function^small protein activating enzyme activity`GO:0006464^biological_process^cellular protein modification process
TR4685|c1_g1	TR4685|c1_g1_i1	.	.	TR4685|c1_g1_i1|m.1463	1-234[+]	.	.	.	sigP:1^18^0.608^YES	ExpAA=38.16^PredHel=2^Topology=i7-29o44-66i	.	.	.
TR4733|c0_g1	TR4733|c0_g1_i1	.	A0A091GMD6_9AVES^A0A091GMD6_9AVES^Q:21-158,H:85-132^62.5%ID^E:3e-11^SubName: Full=Uncharacterized protein {ECO:0000313|EMBL:KFO82299.1};^Eukaryota; Metazoa; Chordata; Craniata; Vertebrata; Euteleostomi; Testudines + Archosauria group; Archosauria; Dinosauria; Saurischia; Theropoda; Coelurosauria; Aves; Neognathae; Cuculiformes; Cuculidae; Cuculus	.	.	.	.	.	.	.	.	.	.
TR4741|c0_g1	TR4741|c0_g1_i1	TIGD6_HUMAN^TIGD6_HUMAN^Q:111-359,H:207-291^32.94%ID^E:1e-10^RecName: Full=Tigger transposable element-derived protein 6;^Eukaryota; Metazoa; Chordata; Craniata; Vertebrata; Euteleostomi; Mammalia; Eutheria; Euarchontoglires; Primates; Haplorrhini; Catarrhini; Hominidae; Homo	H3AZQ1_LATCH^H3AZQ1_LATCH^Q:129-374,H:193-277^49.41%ID^E:3e-13^SubName: Full=Uncharacterized protein {ECO:0000313|Ensembl:ENSLACP00000015122};^Eukaryota; Metazoa; Chordata; Craniata; Vertebrata; Euteleostomi; Coelacanthiformes; Coelacanthidae; Latimeria	.	.	.	.	.	.	.	.	GO:0005634^cellular_component^nucleus`GO:0003677^molecular_function^DNA binding	.
TR4761|c0_g1	TR4761|c0_g1_i1	.	.	TR4761|c0_g1_i1|m.1481	2-181[+]	.	.	.	sigP:1^11^0.519^YES	.	.	.	.
TR4859|c0_g1	TR4859|c0_g1_i1	SIX2_MOUSE^SIX2_MOUSE^Q:121-2,H:1-40^100%ID^E:8e-21^RecName: Full=Homeobox protein SIX2;^Eukaryota; Metazoa; Chordata; Craniata; Vertebrata; Euteleostomi; Mammalia; Eutheria; Euarchontoglires; Glires; Rodentia; Sciurognathi; Muroidea; Muridae; Murinae; Mus; Mus	M7BHC9_CHEMY^M7BHC9_CHEMY^Q:142-2,H:38-86^89.8%ID^E:7e-20^SubName: Full=Homeobox protein SIX2 {ECO:0000313|EMBL:EMP35030.1};^Eukaryota; Metazoa; Chordata; Craniata; Vertebrata; Euteleostomi; Testudines + Archosauria group; Testudines; Cryptodira; Chelonioidea; Cheloniidae; Chelonia	.	.	.	.	.	.	.	.	GO:0005634^cellular_component^nucleus`GO:0032403^molecular_function^protein complex binding`GO:0043565^molecular_function^sequence-specific DNA binding`GO:0003700^molecular_function^sequence-specific DNA binding transcription factor activity`GO:0008134^molecular_function^transcription factor binding`GO:0009948^biological_process^anterior/posterior axis specification`GO:0016477^biological_process^…	.
TR4859|c0_g2	TR4859|c0_g2_i1	SIX2_MOUSE^SIX2_MOUSE^Q:121-2,H:1-40^100%ID^E:8e-21^RecName: Full=Homeobox protein SIX2;^Eukaryota; Metazoa; Chordata; Craniata; Vertebrata; Euteleostomi; Mammalia; Eutheria; Euarchontoglires; Glires; Rodentia; Sciurognathi; Muroidea; Muridae; Murinae; Mus; Mus	M7BHC9_CHEMY^M7BHC9_CHEMY^Q:142-2,H:38-86^89.8%ID^E:7e-20^SubName: Full=Homeobox protein SIX2 {ECO:0000313|EMBL:EMP35030.1};^Eukaryota; Metazoa; Chordata; Craniata; Vertebrata; Euteleostomi; Testudines + Archosauria group; Testudines; Cryptodira; Chelonioidea; Cheloniidae; Chelonia	.	.	.	.	.	.	.	.	GO:0005634^cellular_component^nucleus`GO:0032403^molecular_function^protein complex binding`GO:0043565^molecular_function^sequence-specific DNA binding`GO:0003700^molecular_function^sequence-specific DNA binding transcription factor activity`GO:0008134^molecular_function^transcription factor binding`GO:0009948^biological_process^anterior/posterior axis specification`GO:0016477^biological_process^…	.
TR4905|c0_g1	TR4905|c0_g1_i1	T7L1A_DANRE^T7L1A_DANRE^Q:26-304,H:472-560^50%ID^E:8e-09^RecName: Full=Transcription factor 7-like 1-A;^Eukaryota; Metazoa; Chordata; Craniata; Vertebrata; Euteleostomi; Actinopterygii; Neopterygii; Teleostei; Ostariophysi; Cypriniformes; Cyprinidae; Danio	H2ZY83_LATCH^H2ZY83_LATCH^Q:26-304,H:340-438^44.55%ID^E:3e-09^SubName: Full=Uncharacterized protein {ECO:0000313|Ensembl:ENSLACP00000002354};^Eukaryota; Metazoa; Chordata; Craniata; Vertebrata; Euteleostomi; Coelacanthiformes; Coelacanthidae; Latimeria	TR4905|c0_g1_i1|m.1518	2-307[+]	T7L1A_DANRE^T7L1A_DANRE^Q:9-101,H:472-560^51.06%ID^E:1e-09^RecName: Full=Transcription factor 7-like 1-A;^Eukaryota; Metazoa; Chordata; Craniata; Vertebrata; Euteleostomi; Actinopterygii; Neopterygii; Teleostei; Ostariophysi; Cypriniformes; Cyprinidae; Danio	H2ZY83_LATCH^H2ZY83_LATCH^Q:9-101,H:340-438^45.1%ID^E:7e-11^SubName: Full=Uncharacterized protein {ECO:0000313|Ensembl:ENSLACP00000002354};^Eukaryota; Metazoa; Chordata; Craniata; Vertebrata; Euteleostomi; Coelacanthiformes; Coelacanthidae; Latimeria	.	.	.	.	GO:0005634^cellular_component^nucleus`GO:0005667^cellular_component^transcription factor complex`GO:0008013^molecular_function^beta-catenin binding`GO:0003682^molecular_function^chromatin binding`GO:0003677^molecular_function^DNA binding`GO:0043565^molecular_function^sequence-specific DNA binding`GO:0003700^molecular_function^sequence-specific DNA binding transcription factor activity`GO:0044212^…	.
TR4966|c0_g1	TR4966|c0_g1_i1	.	.	TR4966|c0_g1_i1|m.1536	2-253[+]	.	.	.	sigP:1^20^0.582^YES	.	.	.	.
TR4989|c0_g1	TR4989|c0_g1_i1	.	W4ZKS2_STRPU^W4ZKS2_STRPU^Q:79-228,H:212-263^55.77%ID^E:2e-13^.^.`W4ZKS2_STRPU^W4ZKS2_STRPU^Q:5-79,H:187-211^68%ID^E:2e-13^.^.	.	.	.	.	.	.	.	.	.	.
TR4989|c0_g2	TR4989|c0_g2_i1	.	W4ZKS2_STRPU^W4ZKS2_STRPU^Q:79-228,H:212-263^55.77%ID^E:2e-13^.^.`W4ZKS2_STRPU^W4ZKS2_STRPU^Q:5-79,H:187-211^68%ID^E:2e-13^.^.	.	.	.	.	.	.	.	.	.	.
TR5020|c0_g1	TR5020|c0_g1_i1	.	A0A093Q0Q3_9PASS^A0A093Q0Q3_9PASS^Q:306-124,H:111-171^57.38%ID^E:5e-16^SubName: Full=Uncharacterized protein {ECO:0000313|EMBL:KFW80030.1};^Eukaryota; Metazoa; Chordata; Craniata; Vertebrata; Euteleostomi; Testudines + Archosauria group; Archosauria; Dinosauria; Saurischia; Theropoda; Coelurosauria; Aves; Neognathae; Passeriformes; Pipridae; Manacus`A0A093Q0Q3_9PASS^A0A093Q0Q3_9PASS^Q:112-5,H:180…	.	.	.	.	.	.	.	.	.	.
TR5034|c0_g2	TR5034|c0_g2_i1	.	Q9YGS2_TAKRU^Q9YGS2_TAKRU^Q:314-117,H:725-796^47.22%ID^E:1e-07^SubName: Full=Reverse transcriptase-like protein {ECO:0000313|EMBL:AAD19348.1};^Eukaryota; Metazoa; Chordata; Craniata; Vertebrata; Euteleostomi; Actinopterygii; Neopterygii; Teleostei; Neoteleostei; Acanthomorphata; Eupercaria; Tetraodontiformes; Tetradontoidea; Tetraodontidae; Takifugu	.	.	.	.	.	.	.	.	.	.
TR5070|c0_g1	TR5070|c0_g1_i1	.	L5K056_PTEAL^L5K056_PTEAL^Q:495-560,H:38-59^100%ID^E:1e-05^SubName: Full=Egl nine like protein 1 {ECO:0000313|EMBL:ELK05074.1};^Eukaryota; Metazoa; Chordata; Craniata; Vertebrata; Euteleostomi; Mammalia; Eutheria; Laurasiatheria; Chiroptera; Megachiroptera; Pteropodidae; Pteropodinae; Pteropus	.	.	.	.	.	.	.	.	.	.
TR5099|c0_g2	TR5099|c0_g2_i1	.	.	TR5099|c0_g2_i1|m.1575	2-310[+]	.	.	.	.	ExpAA=58.59^PredHel=2^Topology=i30-52o80-102i	.	.	.
TR5157|c0_g1	TR5157|c0_g1_i1	PLCX3_HUMAN^PLCX3_HUMAN^Q:2-424,H:34-174^80.85%ID^E:2e-83^RecName: Full=PI-PLC X domain-containing protein 3;^Eukaryota; Metazoa; Chordata; Craniata; Vertebrata; Euteleostomi; Mammalia; Eutheria; Euarchontoglires; Primates; Haplorrhini; Catarrhini; Hominidae; Homo	U3JGX2_FICAL^U3JGX2_FICAL^Q:2-424,H:34-174^82.27%ID^E:5e-85^SubName: Full=Uncharacterized protein {ECO:0000313|Ensembl:ENSFALP00000002026};^Eukaryota; Metazoa; Chordata; Craniata; Vertebrata; Euteleostomi; Testudines + Archosauria group; Archosauria; Dinosauria; Saurischia; Theropoda; Coelurosauria; Aves; Neognathae; Passeriformes; Muscicapidae; Ficedula	TR5157|c0_g1_i1|m.1595	2-424[+]	PLCX3_HUMAN^PLCX3_HUMAN^Q:1-141,H:34-174^80.85%ID^E:2e-83^RecName: Full=PI-PLC X domain-containing protein 3;^Eukaryota; Metazoa; Chordata; Craniata; Vertebrata; Euteleostomi; Mammalia; Eutheria; Euarchontoglires; Primates; Haplorrhini; Catarrhini; Hominidae; Homo	U3JGX2_FICAL^U3JGX2_FICAL^Q:1-141,H:34-174^82.27%ID^E:5e-85^SubName: Full=Uncharacterized protein {ECO:0000313|Ensembl:ENSFALP00000002026};^Eukaryota; Metazoa; Chordata; Craniata; Vertebrata; Euteleostomi; Testudines + Archosauria group; Archosauria; Dinosauria; Saurischia; Theropoda; Coelurosauria; Aves; Neognathae; Passeriformes; Muscicapidae; Ficedula	PF00388.14^PI-PLC-X^Phosphatidylinositol-specific phospholipase C, X domain^46-138^E:6.2e-09	.	.	.	GO:0008081^molecular_function^phosphoric diester hydrolase activity`GO:0004871^molecular_function^signal transducer activity`GO:0016042^biological_process^lipid catabolic process	.
TR5188|c0_g2	TR5188|c0_g2_i1	.	.	TR5188|c0_g2_i1|m.1603	1-207[+]	.	.	.	sigP:1^17^0.555^YES	ExpAA=31.42^PredHel=1^Topology=o10-32i	.	.	.
TR5190|c0_g1	TR5190|c0_g1_i1	.	.	TR5190|c0_g1_i1|m.1604	231-470[+]	.	.	.	.	ExpAA=22.48^PredHel=1^Topology=o34-56i	.	.	.
TR5212|c0_g1	TR5212|c0_g1_i1	FOXA2_XENTR^FOXA2_XENTR^Q:367-59,H:148-250^99.03%ID^E:4e-73^RecName: Full=Forkhead box protein A2;^Eukaryota; Metazoa; Chordata; Craniata; Vertebrata; Euteleostomi; Amphibia; Batrachia; Anura; Pipoidea; Pipidae; Xenopodinae; Xenopus; Silurana	K4G0J2_CALMI^K4G0J2_CALMI^Q:367-29,H:153-265^92.92%ID^E:1e-72^SubName: Full=Hepatocyte nuclear factor 3-beta {ECO:0000313|EMBL:AFK11361.1};^Eukaryota; Metazoa; Chordata; Craniata; Vertebrata; Chondrichthyes; Holocephali; Chimaeriformes; Callorhinchidae; Callorhinchus	.	.	.	.	.	.	.	COG5025^forkhead box	GO:0005634^cellular_component^nucleus`GO:0043565^molecular_function^sequence-specific DNA binding`GO:0003700^molecular_function^sequence-specific DNA binding transcription factor activity`GO:0001707^biological_process^mesoderm formation`GO:0045893^biological_process^positive regulation of transcription, DNA-templated`GO:0006351^biological_process^transcription, DNA-templated	.
TR5301|c1_g1	TR5301|c1_g1_i1	TPP2_HUMAN^TPP2_HUMAN^Q:251-382,H:3-38^52.27%ID^E:8e-09^RecName: Full=Tripeptidyl-peptidase 2;^Eukaryota; Metazoa; Chordata; Craniata; Vertebrata; Euteleostomi; Mammalia; Eutheria; Euarchontoglires; Primates; Haplorrhini; Catarrhini; Hominidae; Homo`TPP2_HUMAN^TPP2_HUMAN^Q:376-432,H:37-55^89.47%ID^E:8e-09^RecName: Full=Tripeptidyl-peptidase 2;^Eukaryota; Metazoa; Chordata; Craniata; Vertebrata; E…	F7FDS4_MONDO^F7FDS4_MONDO^Q:376-432,H:121-139^94.74%ID^E:4e-08^SubName: Full=Uncharacterized protein {ECO:0000313|Ensembl:ENSMODP00000007778};^Eukaryota; Metazoa; Chordata; Craniata; Vertebrata; Euteleostomi; Mammalia; Metatheria; Didelphimorphia; Didelphidae; Monodelphis`F7FDS4_MONDO^F7FDS4_MONDO^Q:269-382,H:93-122^55.26%ID^E:4e-08^SubName: Full=Uncharacterized protein {ECO:0000313|Ensembl:ENSMO…	TR5301|c1_g1_i1|m.1634	1-432[+]	.	.	.	.	.	.	.	.
TR5391|c0_g1	TR5391|c0_g1_i1	.	G3N7V2_GASAC^G3N7V2_GASAC^Q:1-75,H:296-320^96%ID^E:3e-06^SubName: Full=Uncharacterized protein {ECO:0000313|Ensembl:ENSGACP00000001386};^Eukaryota; Metazoa; Chordata; Craniata; Vertebrata; Euteleostomi; Actinopterygii; Neopterygii; Teleostei; Neoteleostei; Acanthomorphata; Eupercaria; Perciformes; Cottioidei; Gasterosteales; Gasterosteidae; Gasterosteus	.	.	.	.	.	.	.	.	.	.
TR5420|c0_g1	TR5420|c0_g1_i1	.	A0A091RR69_NESNO^A0A091RR69_NESNO^Q:106-324,H:81-153^45.21%ID^E:1e-09^SubName: Full=Uncharacterized protein {ECO:0000313|EMBL:KFQ44604.1};^Eukaryota; Metazoa; Chordata; Craniata; Vertebrata; Euteleostomi; Testudines + Archosauria group; Archosauria; Dinosauria; Saurischia; Theropoda; Coelurosauria; Aves; Neognathae; Psittaciformes; Psittacidae; Nestor	.	.	.	.	.	.	.	.	.	.
TR5429|c0_g1	TR5429|c0_g1_i1	BTBBB_DANRE^BTBBB_DANRE^Q:321-151,H:956-1012^73.68%ID^E:2e-19^RecName: Full=Ankyrin repeat and BTB/POZ domain-containing protein BTBD11-B;^Eukaryota; Metazoa; Chordata; Craniata; Vertebrata; Euteleostomi; Actinopterygii; Neopterygii; Teleostei; Ostariophysi; Cypriniformes; Cyprinidae; Danio	W5LGR9_ASTMX^W5LGR9_ASTMX^Q:321-151,H:68-124^73.68%ID^E:2e-20^SubName: Full=Uncharacterized protein {ECO:0000313|Ensembl:ENSAMXP00000019031};^Eukaryota; Metazoa; Chordata; Craniata; Vertebrata; Euteleostomi; Actinopterygii; Neopterygii; Teleostei; Ostariophysi; Characiformes; Characoidei; Characidae; Characidae incertae sedis; Astyanax clade; Astyanax	TR5429|c0_g1_i1|m.1677	128-325[+]	.	.	.	.	.	.	.	.
TR5453|c0_g2	TR5453|c0_g2_i1	.	E6ZF57_DICLA^E6ZF57_DICLA^Q:364-188,H:469-526^52.54%ID^E:1e-07^SubName: Full=Uncharacterized protein {ECO:0000313|EMBL:CBN80807.1};^Eukaryota; Metazoa; Chordata; Craniata; Vertebrata; Euteleostomi; Actinopterygii; Neopterygii; Teleostei; Neoteleostei; Acanthomorphata; Eupercaria; Moronidae; Dicentrarchus	.	.	.	.	.	.	.	.	.	.
TR5520|c0_g1	TR5520|c0_g1_i1	.	.	TR5520|c0_g1_i1|m.1703	1-261[+]	.	.	.	.	ExpAA=20.17^PredHel=1^Topology=o62-84i	.	.	.
TR5601|c0_g1	TR5601|c0_g1_i1	.	W4Y4X9_STRPU^W4Y4X9_STRPU^Q:129-4,H:753-794^54.76%ID^E:6e-06^.^.	.	.	.	.	.	.	.	.	.	.
TR5601|c0_g2	TR5601|c0_g2_i1	.	W4Y4X9_STRPU^W4Y4X9_STRPU^Q:129-4,H:753-794^54.76%ID^E:6e-07^.^.	.	.	.	.	.	.	.	.	.	.
TR5617|c0_g1	TR5617|c0_g1_i1	.	.	TR5617|c0_g1_i1|m.1732	2-265[+]	.	.	.	sigP:1^32^0.578^YES	ExpAA=29.42^PredHel=2^Topology=i13-32o47-69i	.	.	.
TR5656|c0_g1	TR5656|c0_g1_i1	.	.	TR5656|c0_g1_i1|m.1740	3-227[+]	.	.	.	.	ExpAA=37.99^PredHel=2^Topology=i20-37o42-64i	.	.	.
TR5778|c0_g1	TR5778|c0_g1_i1	.	B0YN92_CALMI^B0YN92_CALMI^Q:5-445,H:684-832^54.19%ID^E:3e-32^SubName: Full=Protocadherin nu8 {ECO:0000313|EMBL:ABV59355.1};^Eukaryota; Metazoa; Chordata; Craniata; Vertebrata; Chondrichthyes; Holocephali; Chimaeriformes; Callorhinchidae; Callorhinchus	TR5778|c0_g1_i1|m.1782	2-451[+]	PCDGD_PANTR^PCDGD_PANTR^Q:4-98,H:682-765^40.21%ID^E:1e-08^RecName: Full=Protocadherin gamma-B1;^Eukaryota; Metazoa; Chordata; Craniata; Vertebrata; Euteleostomi; Mammalia; Eutheria; Euarchontoglires; Primates; Haplorrhini; Catarrhini; Hominidae; Pan	B0YN92_CALMI^B0YN92_CALMI^Q:2-148,H:684-832^54.19%ID^E:5e-44^SubName: Full=Protocadherin nu8 {ECO:0000313|EMBL:ABV59355.1};^Eukaryota; Metazoa; Chordata; Craniata; Vertebrata; Chondrichthyes; Holocephali; Chimaeriformes; Callorhinchidae; Callorhinchus	PF07418.6^PCEMA1^Acidic phosphoprotein precursor PCEMA1^11-46^E:0.0076	.	ExpAA=22.38^PredHel=1^Topology=o10-32i	.	GO:0016021^cellular_component^integral component of membrane`GO:0005886^cellular_component^plasma membrane`GO:0005509^molecular_function^calcium ion binding`GO:0007156^biological_process^homophilic cell adhesion via plasma membrane adhesion molecules	.
TR5833|c0_g2	TR5833|c0_g2_i1	QPCTL_MOUSE^QPCTL_MOUSE^Q:2-496,H:217-378^63.64%ID^E:6e-53^RecName: Full=Glutaminyl-peptide cyclotransferase-like protein;^Eukaryota; Metazoa; Chordata; Craniata; Vertebrata; Euteleostomi; Mammalia; Eutheria; Euarchontoglires; Glires; Rodentia; Sciurognathi; Muroidea; Muridae; Murinae; Mus; Mus	V9LAI6_CALMI^V9LAI6_CALMI^Q:2-496,H:72-236^73.94%ID^E:2e-69^SubName: Full=Glutaminyl-peptide cyclotransferase-like protein {ECO:0000313|EMBL:AFP08688.1};^Eukaryota; Metazoa; Chordata; Craniata; Vertebrata; Chondrichthyes; Holocephali; Chimaeriformes; Callorhinchidae; Callorhinchus	TR5833|c0_g2_i1|m.1796	2-496[+]	QPCTL_MOUSE^QPCTL_MOUSE^Q:1-165,H:217-378^63.64%ID^E:4e-68^RecName: Full=Glutaminyl-peptide cyclotransferase-like protein;^Eukaryota; Metazoa; Chordata; Craniata; Vertebrata; Euteleostomi; Mammalia; Eutheria; Euarchontoglires; Glires; Rodentia; Sciurognathi; Muroidea; Muridae; Murinae; Mus; Mus	W5NCA8_LEPOC^W5NCA8_LEPOC^Q:1-165,H:219-383^66.67%ID^E:2e-79^SubName: Full=Uncharacterized protein {ECO:0000313|Ensembl:ENSLOCP00000018267};^Eukaryota; Metazoa; Chordata; Craniata; Vertebrata; Euteleostomi; Actinopterygii; Neopterygii; Holostei; Semionotiformes; Lepisosteidae; Lepisosteus	PF04389.12^Peptidase_M28^Peptidase family M28^2-153^E:8.3e-24	.	.	.	GO:0005794^cellular_component^Golgi apparatus`GO:0000139^cellular_component^Golgi membrane`GO:0016021^cellular_component^integral component of membrane`GO:0016603^molecular_function^glutaminyl-peptide cyclotransferase activity`GO:0008270^molecular_function^zinc ion binding`GO:0017186^biological_process^peptidyl-pyroglutamic acid biosynthetic process, using glutaminyl-peptide cyclotransferase	.
TR5850|c0_g1	TR5850|c0_g1_i1	.	W4Z3X1_STRPU^W4Z3X1_STRPU^Q:193-468,H:1262-1355^30.53%ID^E:4e-08^.^.`W4Z3X1_STRPU^W4Z3X1_STRPU^Q:117-200,H:1230-1262^36.36%ID^E:4e-08^.^.	TR5850|c0_g1_i1|m.1801	184-369[+]	.	.	.	.	ExpAA=12.95^PredHel=1^Topology=o4-23i	.	.	.
TR5862|c0_g1	TR5862|c0_g1_i1	.	.	TR5862|c0_g1_i1|m.1807	1-300[+]	.	.	.	.	ExpAA=15.47^PredHel=1^Topology=o15-37i	.	.	.
TR5867|c0_g1	TR5867|c0_g1_i1	.	.	TR5867|c0_g1_i1|m.1808	3-317[+]	.	.	.	.	ExpAA=24.38^PredHel=1^Topology=i79-101o	.	.	.
TR5929|c0_g1	TR5929|c0_g1_i1	.	A0A093PNG7_9PASS^A0A093PNG7_9PASS^Q:105-326,H:133-211^41.77%ID^E:4e-09^SubName: Full=Uncharacterized protein {ECO:0000313|EMBL:KFW77991.1};^Eukaryota; Metazoa; Chordata; Craniata; Vertebrata; Euteleostomi; Testudines + Archosauria group; Archosauria; Dinosauria; Saurischia; Theropoda; Coelurosauria; Aves; Neognathae; Passeriformes; Pipridae; Manacus`A0A093PNG7_9PASS^A0A093PNG7_9PASS^Q:31-108,H:10…	.	.	.	.	.	.	.	.	.	.
TR5930|c0_g1	TR5930|c0_g1_i1	.	.	TR5930|c0_g1_i1|m.1831	121-318[+]	.	.	.	sigP:1^19^0.56^YES	.	.	.	.
TR6013|c0_g1	TR6013|c0_g1_i1	.	K7EYD9_PELSI^K7EYD9_PELSI^Q:2-118,H:465-508^50%ID^E:6e-06^SubName: Full=Uncharacterized protein {ECO:0000313|Ensembl:ENSPSIP00000000799};^Eukaryota; Metazoa; Chordata; Craniata; Vertebrata; Euteleostomi; Testudines + Archosauria group; Testudines; Cryptodira; Trionychoidea; Trionychidae; Pelodiscus`K7EYD9_PELSI^K7EYD9_PELSI^Q:111-287,H:507-566^30%ID^E:6e-06^SubName: Full=Uncharacterized protein {…	.	.	.	.	.	.	.	.	.	.
TR6020|c0_g1	TR6020|c0_g1_i1	.	A0A060VX52_ONCMY^A0A060VX52_ONCMY^Q:2-388,H:43-169^34.88%ID^E:6e-17^SubName: Full=Oncorhynchus mykiss genomic scaffold, scaffold_61 {ECO:0000313|EMBL:CDQ59442.1};^Eukaryota; Metazoa; Chordata; Craniata; Vertebrata; Euteleostomi; Actinopterygii; Neopterygii; Teleostei; Protacanthopterygii; Salmoniformes; Salmonidae; Salmoninae; Oncorhynchus	TR6020|c0_g1_i1|m.1855	2-391[+]	.	A0A060VX52_ONCMY^A0A060VX52_ONCMY^Q:1-129,H:43-169^34.88%ID^E:5e-17^SubName: Full=Oncorhynchus mykiss genomic scaffold, scaffold_61 {ECO:0000313|EMBL:CDQ59442.1};^Eukaryota; Metazoa; Chordata; Craniata; Vertebrata; Euteleostomi; Actinopterygii; Neopterygii; Teleostei; Protacanthopterygii; Salmoniformes; Salmonidae; Salmoninae; Oncorhynchus	PF00201.13^UDPGT^UDP-glucoronosyl and UDP-glucosyl transferase^2-128^E:0.00012	.	.	.	.	GO:0016758^molecular_function^transferase activity, transferring hexosyl groups`GO:0008152^biological_process^metabolic process
TR6035|c0_g1	TR6035|c0_g1_i1	.	A0A099ZTQ2_TINGU^A0A099ZTQ2_TINGU^Q:145-333,H:77-139^42.86%ID^E:2e-08^SubName: Full=Uncharacterized protein {ECO:0000313|EMBL:KGL85176.1};^Eukaryota; Metazoa; Chordata; Craniata; Vertebrata; Euteleostomi; Testudines + Archosauria group; Archosauria; Dinosauria; Saurischia; Theropoda; Coelurosauria; Aves; Palaeognathae; Tinamiformes; Tinamidae; Tinamus	TR6035|c0_g1_i1|m.1864	133-336[+]	.	K7EX00_PELSI^K7EX00_PELSI^Q:5-67,H:102-164^46.03%ID^E:1e-09^SubName: Full=Uncharacterized protein {ECO:0000313|Ensembl:ENSPSIP00000000310};^Eukaryota; Metazoa; Chordata; Craniata; Vertebrata; Euteleostomi; Testudines + Archosauria group; Testudines; Cryptodira; Trionychoidea; Trionychidae; Pelodiscus	.	.	.	.	.	.
TR6035|c0_g2	TR6035|c0_g2_i1	.	A0A099ZTQ2_TINGU^A0A099ZTQ2_TINGU^Q:145-333,H:77-139^42.86%ID^E:2e-08^SubName: Full=Uncharacterized protein {ECO:0000313|EMBL:KGL85176.1};^Eukaryota; Metazoa; Chordata; Craniata; Vertebrata; Euteleostomi; Testudines + Archosauria group; Archosauria; Dinosauria; Saurischia; Theropoda; Coelurosauria; Aves; Palaeognathae; Tinamiformes; Tinamidae; Tinamus	TR6035|c0_g2_i1|m.1865	133-336[+]	.	K7EX00_PELSI^K7EX00_PELSI^Q:5-67,H:102-164^46.03%ID^E:1e-09^SubName: Full=Uncharacterized protein {ECO:0000313|Ensembl:ENSPSIP00000000310};^Eukaryota; Metazoa; Chordata; Craniata; Vertebrata; Euteleostomi; Testudines + Archosauria group; Testudines; Cryptodira; Trionychoidea; Trionychidae; Pelodiscus	.	.	.	.	.	.
TR6103|c0_g1	TR6103|c0_g1_i1	.	G3GTS0_CRIGR^G3GTS0_CRIGR^Q:2-124,H:831-871^82.93%ID^E:6e-11^SubName: Full=Ring finger protein 135 {ECO:0000313|EMBL:EGV94365.1};^Eukaryota; Metazoa; Chordata; Craniata; Vertebrata; Euteleostomi; Mammalia; Eutheria; Euarchontoglires; Glires; Rodentia; Sciurognathi; Muroidea; Cricetidae; Cricetinae; Cricetulus	.	.	.	.	.	.	.	.	.	.
TR6107|c0_g1	TR6107|c0_g1_i1	.	A0A087V722_BALRE^A0A087V722_BALRE^Q:85-210,H:55-96^54.76%ID^E:2e-06^SubName: Full=Uncharacterized protein {ECO:0000313|EMBL:KFO08414.1};^Eukaryota; Metazoa; Chordata; Craniata; Vertebrata; Euteleostomi; Testudines + Archosauria group; Archosauria; Dinosauria; Saurischia; Theropoda; Coelurosauria; Aves; Neognathae; Gruiformes; Gruidae; Balearica	.	.	.	.	.	.	.	.	.	.
TR6109|c0_g1	TR6109|c0_g1_i1	WDFY1_BOVIN^WDFY1_BOVIN^Q:75-1,H:278-302^84%ID^E:9e-08^RecName: Full=WD repeat and FYVE domain-containing protein 1;^Eukaryota; Metazoa; Chordata; Craniata; Vertebrata; Euteleostomi; Mammalia; Eutheria; Laurasiatheria; Cetartiodactyla; Ruminantia; Pecora; Bovidae; Bovinae; Bos	V9KGE1_CALMI^V9KGE1_CALMI^Q:75-1,H:278-302^96%ID^E:3e-08^SubName: Full=WD repeat and FYVE domain-containing 1 {ECO:0000313|EMBL:AFO96965.1};^Eukaryota; Metazoa; Chordata; Craniata; Vertebrata; Chondrichthyes; Holocephali; Chimaeriformes; Callorhinchidae; Callorhinchus	.	.	.	.	.	.	.	COG2319^repeat-containing protein	GO:0005829^cellular_component^cytosol`GO:0005769^cellular_component^early endosome`GO:0005634^cellular_component^nucleus`GO:0005545^molecular_function^1-phosphatidylinositol binding`GO:0046872^molecular_function^metal ion binding	.
TR6145|c0_g1	TR6145|c0_g1_i1	.	M7BXJ6_CHEMY^M7BXJ6_CHEMY^Q:3-416,H:212-350^27.86%ID^E:8e-07^SubName: Full=Interferon-inducible GTPase 5 {ECO:0000313|EMBL:EMP40555.1};^Eukaryota; Metazoa; Chordata; Craniata; Vertebrata; Euteleostomi; Testudines + Archosauria group; Testudines; Cryptodira; Chelonioidea; Cheloniidae; Chelonia	TR6145|c0_g1_i1|m.1892	3-452[+]	.	H3B9J2_LATCH^H3B9J2_LATCH^Q:1-110,H:585-695^33.93%ID^E:3e-07^SubName: Full=Uncharacterized protein {ECO:0000313|Ensembl:ENSLACP00000018563};^Eukaryota; Metazoa; Chordata; Craniata; Vertebrata; Euteleostomi; Coelacanthiformes; Coelacanthidae; Latimeria	PF05049.8^IIGP^Interferon-inducible GTPase (IIGP)^1-137^E:2.1e-07	.	.	.	.	GO:0005525^molecular_function^GTP binding`GO:0016020^cellular_component^membrane
TR6157|c0_g1	TR6157|c0_g1_i1	.	H3API4_LATCH^H3API4_LATCH^Q:65-202,H:238-282^60.87%ID^E:6e-08^SubName: Full=Uncharacterized protein {ECO:0000313|Ensembl:ENSLACP00000011555};^Eukaryota; Metazoa; Chordata; Craniata; Vertebrata; Euteleostomi; Coelacanthiformes; Coelacanthidae; Latimeria	TR6157|c0_g1_i1|m.1894	2-208[+]	.	H3API4_LATCH^H3API4_LATCH^Q:8-68,H:224-283^62.3%ID^E:3e-16^SubName: Full=Uncharacterized protein {ECO:0000313|Ensembl:ENSLACP00000011555};^Eukaryota; Metazoa; Chordata; Craniata; Vertebrata; Euteleostomi; Coelacanthiformes; Coelacanthidae; Latimeria	PF15485.1^DUF4643^Domain of unknown function (DUF4643)^6-68^E:1.2e-22	.	.	.	.	.
TR6208|c0_g1	TR6208|c0_g1_i1	POL_FENV1^POL_FENV1^Q:61-342,H:160-253^40.43%ID^E:1e-16^RecName: Full=Pol polyprotein;^Viruses; Retro-transcribing viruses; Retroviridae; Orthoretrovirinae; Gammaretrovirus; unclassified Gammaretrovirus	H2ZZI7_LATCH^H2ZZI7_LATCH^Q:61-318,H:20-102^48.84%ID^E:1e-19^SubName: Full=Uncharacterized protein {ECO:0000313|Ensembl:ENSLACP00000002808};^Eukaryota; Metazoa; Chordata; Craniata; Vertebrata; Euteleostomi; Coelacanthiformes; Coelacanthidae; Latimeria	TR6208|c0_g1_i1|m.1907	1-345[+]	POL_FENV1^POL_FENV1^Q:21-114,H:160-253^40.43%ID^E:1e-16^RecName: Full=Pol polyprotein;^Viruses; Retro-transcribing viruses; Retroviridae; Orthoretrovirinae; Gammaretrovirus; unclassified Gammaretrovirus	H2ZZI7_LATCH^H2ZZI7_LATCH^Q:21-106,H:20-102^48.84%ID^E:1e-19^SubName: Full=Uncharacterized protein {ECO:0000313|Ensembl:ENSLACP00000002808};^Eukaryota; Metazoa; Chordata; Craniata; Vertebrata; Euteleostomi; Coelacanthiformes; Coelacanthidae; Latimeria	PF00078.22^RVT_1^Reverse transcriptase (RNA-dependent DNA polymerase)^17-109^E:4.1e-18	.	.	.	GO:0003887^molecular_function^DNA-directed DNA polymerase activity`GO:0003676^molecular_function^nucleic acid binding`GO:0003964^molecular_function^RNA-directed DNA polymerase activity`GO:0004523^molecular_function^RNA-DNA hybrid ribonuclease activity`GO:0015074^biological_process^DNA integration`GO:0006310^biological_process^DNA recombination`GO:0075713^biological_process^establishment of integr…	.
TR6208|c0_g2	TR6208|c0_g2_i1	POL_FENV1^POL_FENV1^Q:61-342,H:160-253^42.55%ID^E:6e-18^RecName: Full=Pol polyprotein;^Viruses; Retro-transcribing viruses; Retroviridae; Orthoretrovirinae; Gammaretrovirus; unclassified Gammaretrovirus	H2ZZI7_LATCH^H2ZZI7_LATCH^Q:61-318,H:20-102^51.16%ID^E:6e-21^SubName: Full=Uncharacterized protein {ECO:0000313|Ensembl:ENSLACP00000002808};^Eukaryota; Metazoa; Chordata; Craniata; Vertebrata; Euteleostomi; Coelacanthiformes; Coelacanthidae; Latimeria	TR6208|c0_g2_i1|m.1909	1-345[+]	POL_FENV1^POL_FENV1^Q:21-114,H:160-253^42.55%ID^E:5e-18^RecName: Full=Pol polyprotein;^Viruses; Retro-transcribing viruses; Retroviridae; Orthoretrovirinae; Gammaretrovirus; unclassified Gammaretrovirus	H2ZZI7_LATCH^H2ZZI7_LATCH^Q:21-106,H:20-102^51.16%ID^E:5e-21^SubName: Full=Uncharacterized protein {ECO:0000313|Ensembl:ENSLACP00000002808};^Eukaryota; Metazoa; Chordata; Craniata; Vertebrata; Euteleostomi; Coelacanthiformes; Coelacanthidae; Latimeria	PF00078.22^RVT_1^Reverse transcriptase (RNA-dependent DNA polymerase)^17-109^E:2.8e-18	.	.	.	GO:0003887^molecular_function^DNA-directed DNA polymerase activity`GO:0003676^molecular_function^nucleic acid binding`GO:0003964^molecular_function^RNA-directed DNA polymerase activity`GO:0004523^molecular_function^RNA-DNA hybrid ribonuclease activity`GO:0015074^biological_process^DNA integration`GO:0006310^biological_process^DNA recombination`GO:0075713^biological_process^establishment of integr…	.
TR6247|c0_g1	TR6247|c0_g1_i1	.	K7EYD9_PELSI^K7EYD9_PELSI^Q:219-308,H:476-505^60%ID^E:6e-08^SubName: Full=Uncharacterized protein {ECO:0000313|Ensembl:ENSPSIP00000000799};^Eukaryota; Metazoa; Chordata; Craniata; Vertebrata; Euteleostomi; Testudines + Archosauria group; Testudines; Cryptodira; Trionychoidea; Trionychidae; Pelodiscus`K7EYD9_PELSI^K7EYD9_PELSI^Q:5-106,H:404-437^41.18%ID^E:6e-08^SubName: Full=Uncharacterized protei…	.	.	.	.	.	.	.	.	.	.
TR6248|c0_g1	TR6248|c0_g1_i1	NTCP5_MOUSE^NTCP5_MOUSE^Q:3-287,H:327-421^56.84%ID^E:3e-29^RecName: Full=Sodium/bile acid cotransporter 5;^Eukaryota; Metazoa; Chordata; Craniata; Vertebrata; Euteleostomi; Mammalia; Eutheria; Euarchontoglires; Glires; Rodentia; Sciurognathi; Muroidea; Muridae; Murinae; Mus; Mus	W5Q0C8_SHEEP^W5Q0C8_SHEEP^Q:3-287,H:329-423^57.89%ID^E:7e-27^SubName: Full=Uncharacterized protein {ECO:0000313|Ensembl:ENSOARP00000016164};^Eukaryota; Metazoa; Chordata; Craniata; Vertebrata; Euteleostomi; Mammalia; Eutheria; Laurasiatheria; Cetartiodactyla; Ruminantia; Pecora; Bovidae; Caprinae; Ovis	.	.	.	.	.	.	.	COG0385^bile acid	GO:0016021^cellular_component^integral component of membrane`GO:0008508^molecular_function^bile acid:sodium symporter activity	.
TR6248|c0_g2	TR6248|c0_g2_i1	NTCP5_MOUSE^NTCP5_MOUSE^Q:3-287,H:327-421^56.84%ID^E:2e-29^RecName: Full=Sodium/bile acid cotransporter 5;^Eukaryota; Metazoa; Chordata; Craniata; Vertebrata; Euteleostomi; Mammalia; Eutheria; Euarchontoglires; Glires; Rodentia; Sciurognathi; Muroidea; Muridae; Murinae; Mus; Mus	W5Q0C8_SHEEP^W5Q0C8_SHEEP^Q:3-287,H:329-423^57.89%ID^E:5e-27^SubName: Full=Uncharacterized protein {ECO:0000313|Ensembl:ENSOARP00000016164};^Eukaryota; Metazoa; Chordata; Craniata; Vertebrata; Euteleostomi; Mammalia; Eutheria; Laurasiatheria; Cetartiodactyla; Ruminantia; Pecora; Bovidae; Caprinae; Ovis	.	.	.	.	.	.	.	COG0385^bile acid	GO:0016021^cellular_component^integral component of membrane`GO:0008508^molecular_function^bile acid:sodium symporter activity	.
TR6257|c0_g1	TR6257|c0_g1_i1	GALE_MOUSE^GALE_MOUSE^Q:127-267,H:53-99^46.81%ID^E:1e-05^RecName: Full=UDP-glucose 4-epimerase {ECO:0000250|UniProtKB:Q14376};^Eukaryota; Metazoa; Chordata; Craniata; Vertebrata; Euteleostomi; Mammalia; Eutheria; Euarchontoglires; Glires; Rodentia; Sciurognathi; Muroidea; Muridae; Murinae; Mus; Mus	V9KVC5_CALMI^V9KVC5_CALMI^Q:127-267,H:55-101^59.57%ID^E:7e-07^SubName: Full=UDP-glucose 4-epimerase-like protein {ECO:0000313|EMBL:AFP02579.1};^Eukaryota; Metazoa; Chordata; Craniata; Vertebrata; Chondrichthyes; Holocephali; Chimaeriformes; Callorhinchidae; Callorhinchus	.	.	.	.	.	.	.	COG1087^udp-glucose 4-epimerase	GO:0070062^cellular_component^extracellular vesicular exosome`GO:0050662^molecular_function^coenzyme binding`GO:0003978^molecular_function^UDP-glucose 4-epimerase activity`GO:0003974^molecular_function^UDP-N-acetylglucosamine 4-epimerase activity`GO:0019388^biological_process^galactose catabolic process`GO:0006012^biological_process^galactose metabolic process	.
TR6299|c0_g1	TR6299|c0_g1_i1	.	H2LYK5_ORYLA^H2LYK5_ORYLA^Q:168-1,H:67-121^46.43%ID^E:1e-07^SubName: Full=Uncharacterized protein {ECO:0000313|Ensembl:ENSORLP00000011223};^Eukaryota; Metazoa; Chordata; Craniata; Vertebrata; Euteleostomi; Actinopterygii; Neopterygii; Teleostei; Neoteleostei; Acanthomorphata; Ovalentaria; Atherinomorphae; Beloniformes; Adrianichthyidae; Oryziinae; Oryzias	TR6299|c0_g1_i1|m.1931	1-240[+]	.	.	.	.	.	.	.	.
TR6301|c0_g1	TR6301|c0_g1_i1	NEUFC_HUMAN^NEUFC_HUMAN^Q:148-17,H:186-229^63.64%ID^E:1e-10^RecName: Full=Neuferricin;^Eukaryota; Metazoa; Chordata; Craniata; Vertebrata; Euteleostomi; Mammalia; Eutheria; Euarchontoglires; Primates; Haplorrhini; Catarrhini; Hominidae; Homo	H3AHN3_LATCH^H3AHN3_LATCH^Q:127-8,H:219-258^77.5%ID^E:7e-12^SubName: Full=Uncharacterized protein {ECO:0000313|Ensembl:ENSLACP00000009154};^Eukaryota; Metazoa; Chordata; Craniata; Vertebrata; Euteleostomi; Coelacanthiformes; Coelacanthidae; Latimeria	.	.	.	.	.	.	.	.	GO:0005576^cellular_component^extracellular region`GO:0020037^molecular_function^heme binding`GO:0007399^biological_process^nervous system development	.
TR6301|c0_g2	TR6301|c0_g2_i1	NEUFC_HUMAN^NEUFC_HUMAN^Q:148-17,H:186-229^63.64%ID^E:4e-11^RecName: Full=Neuferricin;^Eukaryota; Metazoa; Chordata; Craniata; Vertebrata; Euteleostomi; Mammalia; Eutheria; Euarchontoglires; Primates; Haplorrhini; Catarrhini; Hominidae; Homo	H3AHN3_LATCH^H3AHN3_LATCH^Q:127-8,H:219-258^77.5%ID^E:2e-12^SubName: Full=Uncharacterized protein {ECO:0000313|Ensembl:ENSLACP00000009154};^Eukaryota; Metazoa; Chordata; Craniata; Vertebrata; Euteleostomi; Coelacanthiformes; Coelacanthidae; Latimeria	.	.	.	.	.	.	.	.	GO:0005576^cellular_component^extracellular region`GO:0020037^molecular_function^heme binding`GO:0007399^biological_process^nervous system development	.
TR6362|c0_g1	TR6362|c0_g1_i1	.	.	TR6362|c0_g1_i1|m.1947	1-285[+]	.	.	.	.	ExpAA=22.44^PredHel=1^Topology=o10-32i	.	.	.
TR6409|c0_g1	TR6409|c0_g1_i1	.	A0A091K1F1_COLST^A0A091K1F1_COLST^Q:551-276,H:12-110^33%ID^E:2e-08^SubName: Full=Uncharacterized protein {ECO:0000313|EMBL:KFP30111.1};^Eukaryota; Metazoa; Chordata; Craniata; Vertebrata; Euteleostomi; Testudines + Archosauria group; Archosauria; Dinosauria; Saurischia; Theropoda; Coelurosauria; Aves; Neognathae; Coliiformes; Coliidae; Colius`A0A091K1F1_COLST^A0A091K1F1_COLST^Q:271-122,H:112-166^…	.	.	.	.	.	.	.	.	.	.
TR6425|c0_g1	TR6425|c0_g1_i1	HARB1_HUMAN^HARB1_HUMAN^Q:6-362,H:25-150^32.81%ID^E:8e-09^RecName: Full=Putative nuclease HARBI1;^Eukaryota; Metazoa; Chordata; Craniata; Vertebrata; Euteleostomi; Mammalia; Eutheria; Euarchontoglires; Primates; Haplorrhini; Catarrhini; Hominidae; Homo	F6YU25_XENTR^F6YU25_XENTR^Q:75-365,H:48-150^40.78%ID^E:6e-14^SubName: Full=Uncharacterized protein {ECO:0000313|Ensembl:ENSXETP00000012436};^Eukaryota; Metazoa; Chordata; Craniata; Vertebrata; Euteleostomi; Amphibia; Batrachia; Anura; Pipoidea; Pipidae; Xenopodinae; Xenopus; Silurana	TR6425|c0_g1_i1|m.1967	3-332[+]	HARB1_HUMAN^HARB1_HUMAN^Q:2-106,H:25-131^34.86%ID^E:2e-06^RecName: Full=Putative nuclease HARBI1;^Eukaryota; Metazoa; Chordata; Craniata; Vertebrata; Euteleostomi; Mammalia; Eutheria; Euarchontoglires; Primates; Haplorrhini; Catarrhini; Hominidae; Homo	F6YU25_XENTR^F6YU25_XENTR^Q:25-108,H:48-134^43.68%ID^E:6e-13^SubName: Full=Uncharacterized protein {ECO:0000313|Ensembl:ENSXETP00000012436};^Eukaryota; Metazoa; Chordata; Craniata; Vertebrata; Euteleostomi; Amphibia; Batrachia; Anura; Pipoidea; Pipidae; Xenopodinae; Xenopus; Silurana	.	.	ExpAA=18.55^PredHel=1^Topology=o38-60i	NOG137666^	GO:0005813^cellular_component^centrosome`GO:0005737^cellular_component^cytoplasm`GO:0005634^cellular_component^nucleus`GO:0046872^molecular_function^metal ion binding`GO:0004518^molecular_function^nuclease activity	.
TR6443|c0_g2	TR6443|c0_g2_i1	Z703B_XENLA^Z703B_XENLA^Q:3-602,H:282-490^70.14%ID^E:3e-89^RecName: Full=Zinc finger protein 703-B;^Eukaryota; Metazoa; Chordata; Craniata; Vertebrata; Euteleostomi; Amphibia; Batrachia; Anura; Pipoidea; Pipidae; Xenopodinae; Xenopus; Xenopus	V9L4T4_CALMI^V9L4T4_CALMI^Q:3-605,H:58-264^73.24%ID^E:1e-97^SubName: Full=Zinc finger protein 703 {ECO:0000313|EMBL:AFP06560.1};^Eukaryota; Metazoa; Chordata; Craniata; Vertebrata; Chondrichthyes; Holocephali; Chimaeriformes; Callorhinchidae; Callorhinchus	TR6443|c0_g2_i1|m.1975	3-605[+]	Z703B_XENLA^Z703B_XENLA^Q:1-200,H:282-490^70.14%ID^E:3e-89^RecName: Full=Zinc finger protein 703-B;^Eukaryota; Metazoa; Chordata; Craniata; Vertebrata; Euteleostomi; Amphibia; Batrachia; Anura; Pipoidea; Pipidae; Xenopodinae; Xenopus; Xenopus	V9L4T4_CALMI^V9L4T4_CALMI^Q:1-201,H:58-264^73.24%ID^E:1e-97^SubName: Full=Zinc finger protein 703 {ECO:0000313|EMBL:AFP06560.1};^Eukaryota; Metazoa; Chordata; Craniata; Vertebrata; Chondrichthyes; Holocephali; Chimaeriformes; Callorhinchidae; Callorhinchus	PF13894.1^zf-C2H2_4^C2H2-type zinc finger^123-150^E:0.014`PF00096.21^zf-C2H2^Zinc finger, C2H2 type^133-150^E:0.0041	.	.	.	GO:0005737^cellular_component^cytoplasm`GO:0016363^cellular_component^nuclear matrix`GO:0005634^cellular_component^nucleus`GO:0046872^molecular_function^metal ion binding`GO:0003676^molecular_function^nucleic acid binding`GO:0034333^biological_process^adherens junction assembly`GO:0034111^biological_process^negative regulation of homotypic cell-cell adhesion`GO:0045892^biological_process^negative…	GO:0046872^molecular_function^metal ion binding
TR6475|c0_g1	TR6475|c0_g1_i1	.	V2UT15_PROAA^V2UT15_PROAA^Q:56-211,H:1-52^73.08%ID^E:9e-18^SubName: Full=Uncharacterized protein {ECO:0000313|EMBL:ESK57858.1};^Bacteria; Actinobacteria; Actinobacteridae; Actinomycetales; Propionibacterineae; Propionibacteriaceae; Propionibacterium	.	.	.	.	.	.	.	.	.	.
TR6509|c0_g1	TR6509|c0_g1_i1	.	K7F062_PELSI^K7F062_PELSI^Q:150-410,H:484-571^46.59%ID^E:4e-14^SubName: Full=Uncharacterized protein {ECO:0000313|Ensembl:ENSPSIP00000001422};^Eukaryota; Metazoa; Chordata; Craniata; Vertebrata; Euteleostomi; Testudines + Archosauria group; Testudines; Cryptodira; Trionychoidea; Trionychidae; Pelodiscus`K7F062_PELSI^K7F062_PELSI^Q:403-447,H:569-583^66.67%ID^E:4e-14^SubName: Full=Uncharacterized p…	.	.	.	.	.	.	.	.	.	.
TR6511|c0_g1	TR6511|c0_g1_i1	.	.	TR6511|c0_g1_i1|m.1993	201-425[+]	.	.	.	.	ExpAA=18.07^PredHel=1^Topology=i7-29o	.	.	.
TR6534|c0_g1	TR6534|c0_g1_i1	.	.	TR6534|c0_g1_i1|m.2003	1-261[+]	.	.	.	.	ExpAA=43.28^PredHel=2^Topology=i9-31o53-75i	.	.	.
TR6570|c0_g2	TR6570|c0_g2_i1	.	A0A091KZR3_9GRUI^A0A091KZR3_9GRUI^Q:374-511,H:96-144^44.9%ID^E:1e-11^SubName: Full=Uncharacterized protein {ECO:0000313|EMBL:KFP44800.1};^Eukaryota; Metazoa; Chordata; Craniata; Vertebrata; Euteleostomi; Testudines + Archosauria group; Archosauria; Dinosauria; Saurischia; Theropoda; Coelurosauria; Aves; Neognathae; Gruiformes; Otididae; Chlamydotis`A0A091KZR3_9GRUI^A0A091KZR3_9GRUI^Q:193-366,H:39…	TR6570|c0_g2_i1|m.2014	157-348[+]	.	.	.	.	.	.	.	.
TR6587|c0_g1	TR6587|c0_g1_i1	.	.	TR6587|c0_g1_i1|m.2019	2-247[+]	.	.	.	.	ExpAA=21.46^PredHel=1^Topology=o10-31i	.	.	.
TR6587|c0_g2	TR6587|c0_g2_i1	.	.	TR6587|c0_g2_i1|m.2020	2-247[+]	.	.	.	.	ExpAA=21.46^PredHel=1^Topology=o10-31i	.	.	.
TR6591|c0_g1	TR6591|c0_g1_i1	CACB4_HUMAN^CACB4_HUMAN^Q:32-1228,H:50-459^77.32%ID^E:0^RecName: Full=Voltage-dependent L-type calcium channel subunit beta-4;^Eukaryota; Metazoa; Chordata; Craniata; Vertebrata; Euteleostomi; Mammalia; Eutheria; Euarchontoglires; Primates; Haplorrhini; Catarrhini; Hominidae; Homo	V9KYF9_CALMI^V9KYF9_CALMI^Q:227-1228,H:1-331^89.22%ID^E:0^SubName: Full=Calcium channel, voltage-dependent, beta 3 subunit {ECO:0000313|EMBL:AFP03716.1};^Eukaryota; Metazoa; Chordata; Craniata; Vertebrata; Chondrichthyes; Holocephali; Chimaeriformes; Callorhinchidae; Callorhinchus	TR6591|c0_g1_i1|m.2021	2-1228[+]	CACB4_HUMAN^CACB4_HUMAN^Q:11-409,H:50-459^77.07%ID^E:0^RecName: Full=Voltage-dependent L-type calcium channel subunit beta-4;^Eukaryota; Metazoa; Chordata; Craniata; Vertebrata; Euteleostomi; Mammalia; Eutheria; Euarchontoglires; Primates; Haplorrhini; Catarrhini; Hominidae; Homo	A2SZ55_DANRE^A2SZ55_DANRE^Q:11-384,H:59-430^83.2%ID^E:0^SubName: Full=Voltage-dependent calcium channel beta 3a subunit {ECO:0000313|EMBL:ABD34796.1};^Eukaryota; Metazoa; Chordata; Craniata; Vertebrata; Euteleostomi; Actinopterygii; Neopterygii; Teleostei; Ostariophysi; Cypriniformes; Cyprinidae; Danio	PF12052.3^VGCC_beta4Aa_N^Voltage gated calcium channel subunit beta domain 4Aa N terminal^11-52^E:7.5e-19`PF00625.16^Guanylate_kin^Guanylate kinase^173-351^E:2.8e-46	.	.	.	GO:0009898^cellular_component^cytoplasmic side of plasma membrane`GO:0005829^cellular_component^cytosol`GO:0005886^cellular_component^plasma membrane`GO:0045202^cellular_component^synapse`GO:0005891^cellular_component^voltage-gated calcium channel complex`GO:0005245^molecular_function^voltage-gated calcium channel activity`GO:0007628^biological_process^adult walking behavior`GO:0007411^biological…	GO:0005245^molecular_function^voltage-gated calcium channel activity`GO:0070588^biological_process^calcium ion transmembrane transport`GO:0005891^cellular_component^voltage-gated calcium channel complex
TR6599|c0_g1	TR6599|c0_g1_i1	.	.	TR6599|c0_g1_i1|m.2025	467-646[+]	.	.	.	.	ExpAA=20.63^PredHel=1^Topology=i12-33o	.	.	.
TR6599|c0_g2	TR6599|c0_g2_i1	.	.	TR6599|c0_g2_i1|m.2026	466-645[+]	.	.	.	.	ExpAA=20.63^PredHel=1^Topology=i12-33o	.	.	.
TR6626|c0_g1	TR6626|c0_g1_i1	UBE2C_XENLA^UBE2C_XENLA^Q:205-723,H:3-175^78.03%ID^E:2e-87^RecName: Full=Ubiquitin-conjugating enzyme E2 C;^Eukaryota; Metazoa; Chordata; Craniata; Vertebrata; Euteleostomi; Amphibia; Batrachia; Anura; Pipoidea; Pipidae; Xenopodinae; Xenopus; Xenopus	V9LB62_CALMI^V9LB62_CALMI^Q:202-723,H:1-174^79.89%ID^E:6e-89^SubName: Full=Ubiquitin-conjugating enzyme E2 C-like protein {ECO:0000313|EMBL:AFP09448.1};^Eukaryota; Metazoa; Chordata; Craniata; Vertebrata; Chondrichthyes; Holocephali; Chimaeriformes; Callorhinchidae; Callorhinchus	TR6626|c0_g1_i1|m.2033	1-729[+]	UBE2C_XENLA^UBE2C_XENLA^Q:69-241,H:3-175^78.03%ID^E:2e-97^RecName: Full=Ubiquitin-conjugating enzyme E2 C;^Eukaryota; Metazoa; Chordata; Craniata; Vertebrata; Euteleostomi; Amphibia; Batrachia; Anura; Pipoidea; Pipidae; Xenopodinae; Xenopus; Xenopus	V9LB62_CALMI^V9LB62_CALMI^Q:68-241,H:1-174^79.89%ID^E:2e-92^SubName: Full=Ubiquitin-conjugating enzyme E2 C-like protein {ECO:0000313|EMBL:AFP09448.1};^Eukaryota; Metazoa; Chordata; Craniata; Vertebrata; Chondrichthyes; Holocephali; Chimaeriformes; Callorhinchidae; Callorhinchus	PF00179.21^UQ_con^Ubiquitin-conjugating enzyme^100-234^E:1.2e-45	.	.	.	GO:0005680^cellular_component^anaphase-promoting complex`GO:0016881^molecular_function^acid-amino acid ligase activity`GO:0005524^molecular_function^ATP binding`GO:0031145^biological_process^anaphase-promoting complex-dependent proteasomal ubiquitin-dependent protein catabolic process`GO:0010458^biological_process^exit from mitosis`GO:0010994^biological_process^free ubiquitin chain polymerization…	.
TR6632|c0_g1	TR6632|c0_g1_i1	PCBP3_HUMAN^PCBP3_HUMAN^Q:245-3,H:289-369^72.84%ID^E:2e-32^RecName: Full=Poly(rC)-binding protein 3;^Eukaryota; Metazoa; Chordata; Craniata; Vertebrata; Euteleostomi; Mammalia; Eutheria; Euarchontoglires; Primates; Haplorrhini; Catarrhini; Hominidae; Homo	V9KZV6_CALMI^V9KZV6_CALMI^Q:230-3,H:245-320^85.53%ID^E:3e-33^SubName: Full=Poly(RC)-binding protein 2 {ECO:0000313|EMBL:AFP04445.1};^Eukaryota; Metazoa; Chordata; Craniata; Vertebrata; Chondrichthyes; Holocephali; Chimaeriformes; Callorhinchidae; Callorhinchus	TR6632|c0_g1_i1|m.2034	1-357[+]	.	.	.	.	.	.	.	.
TR6661|c0_g1	TR6661|c0_g1_i1	.	.	TR6661|c0_g1_i1|m.2040	1-354[+]	.	.	.	sigP:1^36^0.546^YES	ExpAA=62.22^PredHel=3^Topology=o15-37i49-71o75-94i	.	.	.
TR6670|c0_g1	TR6670|c0_g1_i1	A4GAT_PONPY^A4GAT_PONPY^Q:3-212,H:145-214^55.71%ID^E:1e-21^RecName: Full=Lactosylceramide 4-alpha-galactosyltransferase;^Eukaryota; Metazoa; Chordata; Craniata; Vertebrata; Euteleostomi; Mammalia; Eutheria; Euarchontoglires; Primates; Haplorrhini; Catarrhini; Hominidae; Pongo	U3I086_ANAPL^U3I086_ANAPL^Q:3-212,H:284-353^61.43%ID^E:5e-22^SubName: Full=Uncharacterized protein {ECO:0000313|Ensembl:ENSAPLP00000000656};^Eukaryota; Metazoa; Chordata; Craniata; Vertebrata; Euteleostomi; Testudines + Archosauria group; Archosauria; Dinosauria; Saurischia; Theropoda; Coelurosauria; Aves; Neognathae; Galloanserae; Anseriformes; Anatidae; Anas	.	.	.	.	.	.	.	.	GO:0000139^cellular_component^Golgi membrane`GO:0050512^molecular_function^lactosylceramide 4-alpha-galactosyltransferase activity`GO:0006629^biological_process^lipid metabolic process`GO:0006486^biological_process^protein glycosylation	.
TR6670|c0_g2	TR6670|c0_g2_i1	A4GAT_PONPY^A4GAT_PONPY^Q:3-212,H:145-214^55.71%ID^E:7e-23^RecName: Full=Lactosylceramide 4-alpha-galactosyltransferase;^Eukaryota; Metazoa; Chordata; Craniata; Vertebrata; Euteleostomi; Mammalia; Eutheria; Euarchontoglires; Primates; Haplorrhini; Catarrhini; Hominidae; Pongo	U3I086_ANAPL^U3I086_ANAPL^Q:3-212,H:284-353^61.43%ID^E:2e-23^SubName: Full=Uncharacterized protein {ECO:0000313|Ensembl:ENSAPLP00000000656};^Eukaryota; Metazoa; Chordata; Craniata; Vertebrata; Euteleostomi; Testudines + Archosauria group; Archosauria; Dinosauria; Saurischia; Theropoda; Coelurosauria; Aves; Neognathae; Galloanserae; Anseriformes; Anatidae; Anas	.	.	.	.	.	.	.	.	GO:0000139^cellular_component^Golgi membrane`GO:0050512^molecular_function^lactosylceramide 4-alpha-galactosyltransferase activity`GO:0006629^biological_process^lipid metabolic process`GO:0006486^biological_process^protein glycosylation	.
TR6674|c0_g1	TR6674|c0_g1_i1	ARHGG_HUMAN^ARHGG_HUMAN^Q:79-510,H:207-351^64.83%ID^E:7e-57^RecName: Full=Rho guanine nucleotide exchange factor 16;^Eukaryota; Metazoa; Chordata; Craniata; Vertebrata; Euteleostomi; Mammalia; Eutheria; Euarchontoglires; Primates; Haplorrhini; Catarrhini; Hominidae; Homo	V9KG23_CALMI^V9KG23_CALMI^Q:4-519,H:211-382^75.58%ID^E:3e-69^SubName: Full=Rho guanine nucleotide exchange factor 16-like protein {ECO:0000313|EMBL:AFO96919.1};^Eukaryota; Metazoa; Chordata; Craniata; Vertebrata; Chondrichthyes; Holocephali; Chimaeriformes; Callorhinchidae; Callorhinchus	TR6674|c0_g1_i1|m.2044	1-519[+]	ARHGG_HUMAN^ARHGG_HUMAN^Q:8-170,H:190-351^63.41%ID^E:1e-63^RecName: Full=Rho guanine nucleotide exchange factor 16;^Eukaryota; Metazoa; Chordata; Craniata; Vertebrata; Euteleostomi; Mammalia; Eutheria; Euarchontoglires; Primates; Haplorrhini; Catarrhini; Hominidae; Homo	V9KG23_CALMI^V9KG23_CALMI^Q:2-173,H:211-382^75.58%ID^E:4e-78^SubName: Full=Rho guanine nucleotide exchange factor 16-like protein {ECO:0000313|EMBL:AFO96919.1};^Eukaryota; Metazoa; Chordata; Craniata; Vertebrata; Chondrichthyes; Holocephali; Chimaeriformes; Callorhinchidae; Callorhinchus	PF00621.15^RhoGEF^RhoGEF domain^108-171^E:1.4e-09	.	.	COG5422^Rho guanine nucleotide exchange factor (GEF)	GO:0005829^cellular_component^cytosol`GO:0030165^molecular_function^PDZ domain binding`GO:0030971^molecular_function^receptor tyrosine kinase binding`GO:0017048^molecular_function^Rho GTPase binding`GO:0005089^molecular_function^Rho guanyl-nucleotide exchange factor activity`GO:0032864^biological_process^activation of Cdc42 GTPase activity`GO:0032863^biological_process^activation of Rac GTPase ac…	GO:0005089^molecular_function^Rho guanyl-nucleotide exchange factor activity`GO:0035023^biological_process^regulation of Rho protein signal transduction
TR6677|c0_g1	TR6677|c0_g1_i1	.	.	TR6677|c0_g1_i1|m.2046	69-308[+]	.	.	.	.	ExpAA=43.68^PredHel=2^Topology=i5-27o37-59i	.	.	.
TR6680|c0_g1	TR6680|c0_g1_i1	ERI2_MOUSE^ERI2_MOUSE^Q:225-91,H:58-102^80%ID^E:3e-16^RecName: Full=ERI1 exoribonuclease 2;^Eukaryota; Metazoa; Chordata; Craniata; Vertebrata; Euteleostomi; Mammalia; Eutheria; Euarchontoglires; Glires; Rodentia; Sciurognathi; Muroidea; Muridae; Murinae; Mus; Mus	I3L645_PIG^I3L645_PIG^Q:252-91,H:51-102^75.93%ID^E:5e-18^SubName: Full=Uncharacterized protein {ECO:0000313|Ensembl:ENSSSCP00000019496};^Eukaryota; Metazoa; Chordata; Craniata; Vertebrata; Euteleostomi; Mammalia; Eutheria; Laurasiatheria; Cetartiodactyla; Suina; Suidae; Sus	TR6680|c0_g1_i1|m.2048	1-225[+]	.	.	.	.	.	.	.	.
TR6693|c0_g1	TR6693|c0_g1_i1	MEOX2_MOUSE^MEOX2_MOUSE^Q:2-136,H:259-303^64.44%ID^E:3e-10^RecName: Full=Homeobox protein MOX-2;^Eukaryota; Metazoa; Chordata; Craniata; Vertebrata; Euteleostomi; Mammalia; Eutheria; Euarchontoglires; Glires; Rodentia; Sciurognathi; Muroidea; Muridae; Murinae; Mus; Mus	V9LCS0_CALMI^V9LCS0_CALMI^Q:2-136,H:153-199^85.11%ID^E:7e-15^SubName: Full=Mesenchyme homeobox 2 {ECO:0000313|EMBL:AFP10099.1};^Eukaryota; Metazoa; Chordata; Craniata; Vertebrata; Chondrichthyes; Holocephali; Chimaeriformes; Callorhinchidae; Callorhinchus	.	.	.	.	.	.	.	.	GO:0005737^cellular_component^cytoplasm`GO:0016607^cellular_component^nuclear speck`GO:0005634^cellular_component^nucleus`GO:0000978^molecular_function^RNA polymerase II core promoter proximal region sequence-specific DNA binding`GO:0001077^molecular_function^RNA polymerase II core promoter proximal region sequence-specific DNA binding transcription factor activity involved in positive regulation…	.
TR6768|c0_g1	TR6768|c0_g1_i1	SF3B5_HUMAN^SF3B5_HUMAN^Q:117-353,H:1-79^93.67%ID^E:5e-52^RecName: Full=Splicing factor 3B subunit 5;^Eukaryota; Metazoa; Chordata; Craniata; Vertebrata; Euteleostomi; Mammalia; Eutheria; Euarchontoglires; Primates; Haplorrhini; Catarrhini; Hominidae; Homo	H0ZKL9_TAEGU^H0ZKL9_TAEGU^Q:117-353,H:1-79^93.67%ID^E:1e-50^SubName: Full=Uncharacterized protein {ECO:0000313|Ensembl:ENSTGUP00000011140};^Eukaryota; Metazoa; Chordata; Craniata; Vertebrata; Euteleostomi; Testudines + Archosauria group; Archosauria; Dinosauria; Saurischia; Theropoda; Coelurosauria; Aves; Neognathae; Passeriformes; Passeroidea; Estrildidae; Estrildinae; Taeniopygia	TR6768|c0_g1_i1|m.2068	117-359[+]	SF3B5_HUMAN^SF3B5_HUMAN^Q:1-79,H:1-79^93.67%ID^E:1e-52^RecName: Full=Splicing factor 3B subunit 5;^Eukaryota; Metazoa; Chordata; Craniata; Vertebrata; Euteleostomi; Mammalia; Eutheria; Euarchontoglires; Primates; Haplorrhini; Catarrhini; Hominidae; Homo	H0ZKL9_TAEGU^H0ZKL9_TAEGU^Q:1-79,H:1-79^93.67%ID^E:3e-51^SubName: Full=Uncharacterized protein {ECO:0000313|Ensembl:ENSTGUP00000011140};^Eukaryota; Metazoa; Chordata; Craniata; Vertebrata; Euteleostomi; Testudines + Archosauria group; Archosauria; Dinosauria; Saurischia; Theropoda; Coelurosauria; Aves; Neognathae; Passeriformes; Passeroidea; Estrildidae; Estrildinae; Taeniopygia	PF07189.6^SF3b10^Splicing factor 3B subunit 10 (SF3b10)^3-79^E:1e-39	.	.	.	GO:0005654^cellular_component^nucleoplasm`GO:0005634^cellular_component^nucleus`GO:0005689^cellular_component^U12-type spliceosomal complex`GO:0010467^biological_process^gene expression`GO:0000398^biological_process^mRNA splicing, via spliceosome`GO:0008380^biological_process^RNA splicing	.
TR6809|c0_g1	TR6809|c0_g1_i1	.	K7F1B2_PELSI^K7F1B2_PELSI^Q:173-9,H:97-155^52.54%ID^E:9e-08^SubName: Full=Uncharacterized protein {ECO:0000313|Ensembl:ENSPSIP00000001822};^Eukaryota; Metazoa; Chordata; Craniata; Vertebrata; Euteleostomi; Testudines + Archosauria group; Testudines; Cryptodira; Trionychoidea; Trionychidae; Pelodiscus	.	.	.	.	.	.	.	.	.	.
TR6826|c0_g1	TR6826|c0_g1_i1	.	.	TR6826|c0_g1_i1|m.2085	1-324[+]	.	.	.	.	ExpAA=33.54^PredHel=2^Topology=i7-29o39-61i	.	.	.
TR6826|c0_g2	TR6826|c0_g2_i1	.	.	TR6826|c0_g2_i1|m.2086	1-324[+]	.	.	.	.	ExpAA=33.54^PredHel=2^Topology=i7-29o39-61i	.	.	.
TR6894|c0_g2	TR6894|c0_g2_i1	.	A0A087VFZ5_BALRE^A0A087VFZ5_BALRE^Q:270-500,H:24-96^42.86%ID^E:2e-09^SubName: Full=RNA-directed DNA polymerase from mobile element jockey {ECO:0000313|EMBL:KFO11537.1};^Eukaryota; Metazoa; Chordata; Craniata; Vertebrata; Euteleostomi; Testudines + Archosauria group; Archosauria; Dinosauria; Saurischia; Theropoda; Coelurosauria; Aves; Neognathae; Gruiformes; Gruidae; Balearica	.	.	.	.	.	.	.	.	.	.
TR6916|c0_g1	TR6916|c0_g1_i1	FUK_HUMAN^FUK_HUMAN^Q:5-367,H:352-469^44.63%ID^E:7e-29^RecName: Full=L-fucose kinase;^Eukaryota; Metazoa; Chordata; Craniata; Vertebrata; Euteleostomi; Mammalia; Eutheria; Euarchontoglires; Primates; Haplorrhini; Catarrhini; Hominidae; Homo	H3ATB4_LATCH^H3ATB4_LATCH^Q:5-364,H:224-343^57.5%ID^E:2e-39^SubName: Full=Uncharacterized protein {ECO:0000313|Ensembl:ENSLACP00000012885};^Eukaryota; Metazoa; Chordata; Craniata; Vertebrata; Euteleostomi; Coelacanthiformes; Coelacanthidae; Latimeria	TR6916|c0_g1_i1|m.2104	2-370[+]	FUK_HUMAN^FUK_HUMAN^Q:2-122,H:352-469^44.63%ID^E:4e-29^RecName: Full=L-fucose kinase;^Eukaryota; Metazoa; Chordata; Craniata; Vertebrata; Euteleostomi; Mammalia; Eutheria; Euarchontoglires; Primates; Haplorrhini; Catarrhini; Hominidae; Homo	H3ATB4_LATCH^H3ATB4_LATCH^Q:2-121,H:224-343^57.5%ID^E:1e-39^SubName: Full=Uncharacterized protein {ECO:0000313|Ensembl:ENSLACP00000012885};^Eukaryota; Metazoa; Chordata; Craniata; Vertebrata; Euteleostomi; Coelacanthiformes; Coelacanthidae; Latimeria	PF07959.7^Fucokinase^L-fucokinase^3-122^E:8e-24	.	.	COG2605^Ghmp kinase	GO:0005737^cellular_component^cytoplasm`GO:0005524^molecular_function^ATP binding`GO:0050201^molecular_function^fucokinase activity	GO:0016772^molecular_function^transferase activity, transferring phosphorus-containing groups
TR6916|c0_g2	TR6916|c0_g2_i1	FUK_HUMAN^FUK_HUMAN^Q:2-541,H:351-529^43.41%ID^E:1e-44^RecName: Full=L-fucose kinase;^Eukaryota; Metazoa; Chordata; Craniata; Vertebrata; Euteleostomi; Mammalia; Eutheria; Euarchontoglires; Primates; Haplorrhini; Catarrhini; Hominidae; Homo	H3ATB4_LATCH^H3ATB4_LATCH^Q:2-547,H:223-408^55.38%ID^E:4e-63^SubName: Full=Uncharacterized protein {ECO:0000313|Ensembl:ENSLACP00000012885};^Eukaryota; Metazoa; Chordata; Craniata; Vertebrata; Euteleostomi; Coelacanthiformes; Coelacanthidae; Latimeria	TR6916|c0_g2_i1|m.2105	2-547[+]	FUK_HUMAN^FUK_HUMAN^Q:1-180,H:351-529^43.41%ID^E:1e-44^RecName: Full=L-fucose kinase;^Eukaryota; Metazoa; Chordata; Craniata; Vertebrata; Euteleostomi; Mammalia; Eutheria; Euarchontoglires; Primates; Haplorrhini; Catarrhini; Hominidae; Homo	H3ATB4_LATCH^H3ATB4_LATCH^Q:1-182,H:223-408^55.38%ID^E:4e-63^SubName: Full=Uncharacterized protein {ECO:0000313|Ensembl:ENSLACP00000012885};^Eukaryota; Metazoa; Chordata; Craniata; Vertebrata; Euteleostomi; Coelacanthiformes; Coelacanthidae; Latimeria	PF07959.7^Fucokinase^L-fucokinase^4-150^E:4.2e-34	.	.	COG2605^Ghmp kinase	GO:0005737^cellular_component^cytoplasm`GO:0005524^molecular_function^ATP binding`GO:0050201^molecular_function^fucokinase activity	GO:0016772^molecular_function^transferase activity, transferring phosphorus-containing groups
TR6948|c0_g1	TR6948|c0_g1_i1	.	.	TR6948|c0_g1_i1|m.2115	131-316[+]	.	.	.	sigP:1^15^0.547^YES	.	.	.	.
TR6991|c0_g1	TR6991|c0_g1_i1	.	K7EZ86_PELSI^K7EZ86_PELSI^Q:179-3,H:113-171^62.71%ID^E:1e-14^SubName: Full=Uncharacterized protein {ECO:0000313|Ensembl:ENSPSIP00000001096};^Eukaryota; Metazoa; Chordata; Craniata; Vertebrata; Euteleostomi; Testudines + Archosauria group; Testudines; Cryptodira; Trionychoidea; Trionychidae; Pelodiscus	.	.	.	.	.	.	.	.	.	.
TR7017|c0_g1	TR7017|c0_g1_i1	.	H3B5T4_LATCH^H3B5T4_LATCH^Q:23-160,H:134-179^54.35%ID^E:4e-19^SubName: Full=Uncharacterized protein {ECO:0000313|Ensembl:ENSLACP00000017255};^Eukaryota; Metazoa; Chordata; Craniata; Vertebrata; Euteleostomi; Coelacanthiformes; Coelacanthidae; Latimeria`H3B5T4_LATCH^H3B5T4_LATCH^Q:238-315,H:207-232^65.38%ID^E:4e-19^SubName: Full=Uncharacterized protein {ECO:0000313|Ensembl:ENSLACP00000017255};^Euk…	.	.	.	.	.	.	.	.	.	.
TR7084|c0_g2	TR7084|c0_g2_i1	.	Q68VM4_CHEMY^Q68VM4_CHEMY^Q:60-350,H:111-209^42.42%ID^E:1e-15^SubName: Full=Reverse transcriptase {ECO:0000313|EMBL:AAP88020.1};^Eukaryota; Metazoa; Chordata; Craniata; Vertebrata; Euteleostomi; Testudines + Archosauria group; Testudines; Cryptodira; Chelonioidea; Cheloniidae; Chelonia	.	.	.	.	.	.	.	.	.	.
TR7104|c0_g2	TR7104|c0_g2_i1	EPHA7_CHICK^EPHA7_CHICK^Q:6-350,H:362-476^50.43%ID^E:2e-31^RecName: Full=Ephrin type-A receptor 7;^Eukaryota; Metazoa; Chordata; Craniata; Vertebrata; Euteleostomi; Testudines + Archosauria group; Archosauria; Dinosauria; Saurischia; Theropoda; Coelurosauria; Aves; Neognathae; Galloanserae; Galliformes; Phasianidae; Phasianinae; Gallus	W5MFW3_LEPOC^W5MFW3_LEPOC^Q:3-350,H:355-470^57.76%ID^E:2e-36^SubName: Full=Uncharacterized protein {ECO:0000313|Ensembl:ENSLOCP00000007272};^Eukaryota; Metazoa; Chordata; Craniata; Vertebrata; Euteleostomi; Actinopterygii; Neopterygii; Holostei; Semionotiformes; Lepisosteidae; Lepisosteus	TR7104|c0_g2_i1|m.2154	3-350[+]	EPHA7_CHICK^EPHA7_CHICK^Q:2-116,H:362-476^50.43%ID^E:2e-31^RecName: Full=Ephrin type-A receptor 7;^Eukaryota; Metazoa; Chordata; Craniata; Vertebrata; Euteleostomi; Testudines + Archosauria group; Archosauria; Dinosauria; Saurischia; Theropoda; Coelurosauria; Aves; Neognathae; Galloanserae; Galliformes; Phasianidae; Phasianinae; Gallus	W5MFW3_LEPOC^W5MFW3_LEPOC^Q:1-116,H:355-470^57.76%ID^E:2e-36^SubName: Full=Uncharacterized protein {ECO:0000313|Ensembl:ENSLOCP00000007272};^Eukaryota; Metazoa; Chordata; Craniata; Vertebrata; Euteleostomi; Actinopterygii; Neopterygii; Holostei; Semionotiformes; Lepisosteidae; Lepisosteus	PF00041.16^fn3^Fibronectin type III domain^32-62^E:1.2e-05	.	.	COG0515^Serine Threonine protein kinase	GO:0005887^cellular_component^integral component of plasma membrane`GO:0005524^molecular_function^ATP binding`GO:0008046^molecular_function^axon guidance receptor activity`GO:0045499^molecular_function^chemorepellent activity`GO:0005004^molecular_function^GPI-linked ephrin receptor activity`GO:0004713^molecular_function^protein tyrosine kinase activity`GO:0007420^biological_process^brain developm…	GO:0005515^molecular_function^protein binding
TR7125|c0_g1	TR7125|c0_g1_i1	.	H3A3H3_LATCH^H3A3H3_LATCH^Q:197-349,H:2-53^59.62%ID^E:1e-08^SubName: Full=Uncharacterized protein {ECO:0000313|Ensembl:ENSLACP00000004194};^Eukaryota; Metazoa; Chordata; Craniata; Vertebrata; Euteleostomi; Coelacanthiformes; Coelacanthidae; Latimeria	.	.	.	.	.	.	.	.	.	.
TR7215|c0_g1	TR7215|c0_g1_i1	ALG12_MOUSE^ALG12_MOUSE^Q:351-247,H:123-157^68.57%ID^E:7e-11^RecName: Full=Dol-P-Man:Man(7)GlcNAc(2)-PP-Dol alpha-1,6-mannosyltransferase;^Eukaryota; Metazoa; Chordata; Craniata; Vertebrata; Euteleostomi; Mammalia; Eutheria; Euarchontoglires; Glires; Rodentia; Sciurognathi; Muroidea; Muridae; Murinae; Mus; Mus	Q8VCA2_MOUSE^Q8VCA2_MOUSE^Q:351-247,H:123-157^68.57%ID^E:5e-10^SubName: Full=Asparagine-linked glycosylation 12 homolog (Yeast, alpha-1,6-mannosyltransferase) {ECO:0000313|EMBL:AAH21379.1};^Eukaryota; Metazoa; Chordata; Craniata; Vertebrata; Euteleostomi; Mammalia; Eutheria; Euarchontoglires; Glires; Rodentia; Sciurognathi; Muroidea; Muridae; Murinae; Mus; Mus	.	.	.	.	.	.	.	.	GO:0005789^cellular_component^endoplasmic reticulum membrane`GO:0016021^cellular_component^integral component of membrane`GO:0052917^molecular_function^dol-P-Man:Man(7)GlcNAc(2)-PP-Dol alpha-1,6-mannosyltransferase activity`GO:0006488^biological_process^dolichol-linked oligosaccharide biosynthetic process`GO:0006487^biological_process^protein N-linked glycosylation	.
TR7218|c1_g1	TR7218|c1_g1_i1	PRLHR_MOUSE^PRLHR_MOUSE^Q:6-329,H:262-370^53.21%ID^E:7e-30^RecName: Full=Prolactin-releasing peptide receptor;^Eukaryota; Metazoa; Chordata; Craniata; Vertebrata; Euteleostomi; Mammalia; Eutheria; Euarchontoglires; Glires; Rodentia; Sciurognathi; Muroidea; Muridae; Murinae; Mus; Mus	H3B1L5_LATCH^H3B1L5_LATCH^Q:6-329,H:243-350^74.07%ID^E:4e-52^SubName: Full=Uncharacterized protein {ECO:0000313|Ensembl:ENSLACP00000015786};^Eukaryota; Metazoa; Chordata; Craniata; Vertebrata; Euteleostomi; Coelacanthiformes; Coelacanthidae; Latimeria	.	.	.	.	.	.	.	.	GO:0016021^cellular_component^integral component of membrane`GO:0005886^cellular_component^plasma membrane`GO:0004930^molecular_function^G-protein coupled receptor activity`GO:0004983^molecular_function^neuropeptide Y receptor activity`GO:0007631^biological_process^feeding behavior`GO:0007186^biological_process^G-protein coupled receptor signaling pathway`GO:0042445^biological_process^hormone met…	.
TR7230|c0_g1	TR7230|c0_g1_i1	.	.	TR7230|c0_g1_i1|m.2196	26-301[+]	.	.	.	sigP:1^16^0.577^YES	.	.	.	.
TR7251|c0_g1	TR7251|c0_g1_i1	.	K7EZW8_PELSI^K7EZW8_PELSI^Q:157-381,H:207-281^40%ID^E:4e-06^SubName: Full=Uncharacterized protein {ECO:0000313|Ensembl:ENSPSIP00000001328};^Eukaryota; Metazoa; Chordata; Craniata; Vertebrata; Euteleostomi; Testudines + Archosauria group; Testudines; Cryptodira; Trionychoidea; Trionychidae; Pelodiscus	.	.	.	.	.	.	.	.	.	.
TR7283|c0_g1	TR7283|c0_g1_i1	I17RA_MOUSE^I17RA_MOUSE^Q:186-422,H:377-459^36.14%ID^E:2e-07^RecName: Full=Interleukin-17 receptor A;^Eukaryota; Metazoa; Chordata; Craniata; Vertebrata; Euteleostomi; Mammalia; Eutheria; Euarchontoglires; Glires; Rodentia; Sciurognathi; Muroidea; Muridae; Murinae; Mus; Mus	S4RUC4_PETMA^S4RUC4_PETMA^Q:156-422,H:266-362^36.08%ID^E:2e-10^SubName: Full=Uncharacterized protein {ECO:0000313|Ensembl:ENSPMAP00000008814};^Eukaryota; Metazoa; Chordata; Craniata; Vertebrata; Cyclostomata; Hyperoartia; Petromyzontiformes; Petromyzontidae; Petromyzon	TR7283|c0_g1_i1|m.2213	3-434[+]	I17RA_MOUSE^I17RA_MOUSE^Q:62-140,H:377-459^36.14%ID^E:1e-07^RecName: Full=Interleukin-17 receptor A;^Eukaryota; Metazoa; Chordata; Craniata; Vertebrata; Euteleostomi; Mammalia; Eutheria; Euarchontoglires; Glires; Rodentia; Sciurognathi; Muroidea; Muridae; Murinae; Mus; Mus	S4RUC4_PETMA^S4RUC4_PETMA^Q:52-140,H:266-362^36.08%ID^E:2e-10^SubName: Full=Uncharacterized protein {ECO:0000313|Ensembl:ENSPMAP00000008814};^Eukaryota; Metazoa; Chordata; Craniata; Vertebrata; Cyclostomata; Hyperoartia; Petromyzontiformes; Petromyzontidae; Petromyzon	PF08357.6^SEFIR^SEFIR domain^66-142^E:4e-17	.	ExpAA=22.91^PredHel=1^Topology=o15-37i	NOG40152^N-acetylglucosamine-1-phosphate transferase, gamma subunit	GO:0016021^cellular_component^integral component of membrane`GO:0005886^cellular_component^plasma membrane`GO:0071345^biological_process^cellular response to cytokine stimulus`GO:0072537^biological_process^fibroblast activation`GO:1900017^biological_process^positive regulation of cytokine production involved in inflammatory response`GO:0032747^biological_process^positive regulation of interleukin…	.
TR7283|c0_g2	TR7283|c0_g2_i1	I17RA_MOUSE^I17RA_MOUSE^Q:186-422,H:377-459^36.14%ID^E:2e-07^RecName: Full=Interleukin-17 receptor A;^Eukaryota; Metazoa; Chordata; Craniata; Vertebrata; Euteleostomi; Mammalia; Eutheria; Euarchontoglires; Glires; Rodentia; Sciurognathi; Muroidea; Muridae; Murinae; Mus; Mus	S4RUC4_PETMA^S4RUC4_PETMA^Q:156-422,H:266-362^36.08%ID^E:2e-10^SubName: Full=Uncharacterized protein {ECO:0000313|Ensembl:ENSPMAP00000008814};^Eukaryota; Metazoa; Chordata; Craniata; Vertebrata; Cyclostomata; Hyperoartia; Petromyzontiformes; Petromyzontidae; Petromyzon	TR7283|c0_g2_i1|m.2214	3-452[+]	I17RA_MOUSE^I17RA_MOUSE^Q:62-140,H:377-459^36.14%ID^E:2e-07^RecName: Full=Interleukin-17 receptor A;^Eukaryota; Metazoa; Chordata; Craniata; Vertebrata; Euteleostomi; Mammalia; Eutheria; Euarchontoglires; Glires; Rodentia; Sciurognathi; Muroidea; Muridae; Murinae; Mus; Mus	S4RUC4_PETMA^S4RUC4_PETMA^Q:52-140,H:266-362^36.08%ID^E:2e-10^SubName: Full=Uncharacterized protein {ECO:0000313|Ensembl:ENSPMAP00000008814};^Eukaryota; Metazoa; Chordata; Craniata; Vertebrata; Cyclostomata; Hyperoartia; Petromyzontiformes; Petromyzontidae; Petromyzon	PF08357.6^SEFIR^SEFIR domain^66-143^E:2.6e-17	.	ExpAA=22.91^PredHel=1^Topology=o15-37i	NOG40152^N-acetylglucosamine-1-phosphate transferase, gamma subunit	GO:0016021^cellular_component^integral component of membrane`GO:0005886^cellular_component^plasma membrane`GO:0071345^biological_process^cellular response to cytokine stimulus`GO:0072537^biological_process^fibroblast activation`GO:1900017^biological_process^positive regulation of cytokine production involved in inflammatory response`GO:0032747^biological_process^positive regulation of interleukin…	.
TR7311|c0_g1	TR7311|c0_g1_i1	LPP_MOUSE^LPP_MOUSE^Q:185-3,H:157-224^58.82%ID^E:5e-13^RecName: Full=Lipoma-preferred partner homolog;^Eukaryota; Metazoa; Chordata; Craniata; Vertebrata; Euteleostomi; Mammalia; Eutheria; Euarchontoglires; Glires; Rodentia; Sciurognathi; Muroidea; Muridae; Murinae; Mus; Mus	G5BTC9_HETGA^G5BTC9_HETGA^Q:185-3,H:156-223^58.82%ID^E:3e-13^SubName: Full=Lipoma-preferred partner {ECO:0000313|EMBL:EHB12493.1};^Eukaryota; Metazoa; Chordata; Craniata; Vertebrata; Euteleostomi; Mammalia; Eutheria; Euarchontoglires; Glires; Rodentia; Hystricognathi; Bathyergidae; Heterocephalus	.	.	.	.	.	.	.	.	GO:0005737^cellular_component^cytoplasm`GO:0005925^cellular_component^focal adhesion`GO:0005634^cellular_component^nucleus`GO:0008270^molecular_function^zinc ion binding`GO:0007155^biological_process^cell adhesion	.
TR7357|c0_g1	TR7357|c0_g1_i1	.	A0A093H3J0_PICPB^A0A093H3J0_PICPB^Q:195-1,H:68-130^50.77%ID^E:1e-11^SubName: Full=Uncharacterized protein {ECO:0000313|EMBL:KFV73955.1};^Eukaryota; Metazoa; Chordata; Craniata; Vertebrata; Euteleostomi; Testudines + Archosauria group; Archosauria; Dinosauria; Saurischia; Theropoda; Coelurosauria; Aves; Neognathae; Piciformes; Picidae; Picoides	.	.	.	.	.	.	.	.	.	.
TR7371|c0_g1	TR7371|c0_g1_i1	.	H2MY70_ORYLA^H2MY70_ORYLA^Q:108-1,H:80-115^69.44%ID^E:1e-07^SubName: Full=Uncharacterized protein {ECO:0000313|Ensembl:ENSORLP00000023931};^Eukaryota; Metazoa; Chordata; Craniata; Vertebrata; Euteleostomi; Actinopterygii; Neopterygii; Teleostei; Neoteleostei; Acanthomorphata; Ovalentaria; Atherinomorphae; Beloniformes; Adrianichthyidae; Oryziinae; Oryzias	.	.	.	.	.	.	.	.	.	.
TR7510|c0_g1	TR7510|c0_g1_i1	.	H3B6V1_LATCH^H3B6V1_LATCH^Q:1-138,H:88-133^80.43%ID^E:6e-17^SubName: Full=Uncharacterized protein {ECO:0000313|Ensembl:ENSLACP00000017622};^Eukaryota; Metazoa; Chordata; Craniata; Vertebrata; Euteleostomi; Coelacanthiformes; Coelacanthidae; Latimeria	TR7510|c0_g1_i1|m.2278	1-180[+]	.	H3B6V1_LATCH^H3B6V1_LATCH^Q:1-46,H:88-133^80.43%ID^E:9e-18^SubName: Full=Uncharacterized protein {ECO:0000313|Ensembl:ENSLACP00000017622};^Eukaryota; Metazoa; Chordata; Craniata; Vertebrata; Euteleostomi; Coelacanthiformes; Coelacanthidae; Latimeria	.	.	.	.	.	.
TR7510|c0_g1	TR7510|c0_g1_i1	.	H3B6V1_LATCH^H3B6V1_LATCH^Q:1-138,H:88-133^80.43%ID^E:6e-17^SubName: Full=Uncharacterized protein {ECO:0000313|Ensembl:ENSLACP00000017622};^Eukaryota; Metazoa; Chordata; Craniata; Vertebrata; Euteleostomi; Coelacanthiformes; Coelacanthidae; Latimeria	TR7510|c0_g1_i1|m.2279	140-316[+]	.	.	.	.	.	.	.	.
TR7576|c0_g1	TR7576|c0_g1_i1	CAC1D_CHICK^CAC1D_CHICK^Q:2-298,H:346-444^90.91%ID^E:1e-59^RecName: Full=Voltage-dependent L-type calcium channel subunit alpha-1D;^Eukaryota; Metazoa; Chordata; Craniata; Vertebrata; Euteleostomi; Testudines + Archosauria group; Archosauria; Dinosauria; Saurischia; Theropoda; Coelurosauria; Aves; Neognathae; Galloanserae; Galliformes; Phasianidae; Phasianinae; Gallus	H3BDR9_LATCH^H3BDR9_LATCH^Q:2-331,H:284-392^89.09%ID^E:3e-59^SubName: Full=Uncharacterized protein {ECO:0000313|Ensembl:ENSLACP00000020040};^Eukaryota; Metazoa; Chordata; Craniata; Vertebrata; Euteleostomi; Coelacanthiformes; Coelacanthidae; Latimeria	TR7576|c0_g1_i1|m.2301	2-334[+]	CAC1D_CHICK^CAC1D_CHICK^Q:1-99,H:346-444^90.91%ID^E:9e-60^RecName: Full=Voltage-dependent L-type calcium channel subunit alpha-1D;^Eukaryota; Metazoa; Chordata; Craniata; Vertebrata; Euteleostomi; Testudines + Archosauria group; Archosauria; Dinosauria; Saurischia; Theropoda; Coelurosauria; Aves; Neognathae; Galloanserae; Galliformes; Phasianidae; Phasianinae; Gallus	H3BDR9_LATCH^H3BDR9_LATCH^Q:1-110,H:284-392^89.09%ID^E:3e-59^SubName: Full=Uncharacterized protein {ECO:0000313|Ensembl:ENSLACP00000020040};^Eukaryota; Metazoa; Chordata; Craniata; Vertebrata; Euteleostomi; Coelacanthiformes; Coelacanthidae; Latimeria	PF00520.26^Ion_trans^Ion transport protein^2-54^E:4.8e-12	.	ExpAA=23.50^PredHel=1^Topology=o33-55i	COG1226^PotAssium voltage-gated channel	GO:0005891^cellular_component^voltage-gated calcium channel complex`GO:0046872^molecular_function^metal ion binding`GO:0005245^molecular_function^voltage-gated calcium channel activity	GO:0005216^molecular_function^ion channel activity`GO:0006811^biological_process^ion transport`GO:0055085^biological_process^transmembrane transport`GO:0016020^cellular_component^membrane
TR7608|c0_g1	TR7608|c0_g1_i1	ACHA9_HUMAN^ACHA9_HUMAN^Q:2-448,H:35-183^83.22%ID^E:1e-85^RecName: Full=Neuronal acetylcholine receptor subunit alpha-9;^Eukaryota; Metazoa; Chordata; Craniata; Vertebrata; Euteleostomi; Mammalia; Eutheria; Euarchontoglires; Primates; Haplorrhini; Catarrhini; Hominidae; Homo	H3AMK2_LATCH^H3AMK2_LATCH^Q:2-448,H:33-181^85.23%ID^E:1e-87^SubName: Full=Uncharacterized protein {ECO:0000313|Ensembl:ENSLACP00000010873};^Eukaryota; Metazoa; Chordata; Craniata; Vertebrata; Euteleostomi; Coelacanthiformes; Coelacanthidae; Latimeria	TR7608|c0_g1_i1|m.2318	2-448[+]	ACHA9_HUMAN^ACHA9_HUMAN^Q:1-149,H:35-183^83.22%ID^E:1e-85^RecName: Full=Neuronal acetylcholine receptor subunit alpha-9;^Eukaryota; Metazoa; Chordata; Craniata; Vertebrata; Euteleostomi; Mammalia; Eutheria; Euarchontoglires; Primates; Haplorrhini; Catarrhini; Hominidae; Homo	H3AMK2_LATCH^H3AMK2_LATCH^Q:1-149,H:33-181^85.23%ID^E:1e-87^SubName: Full=Uncharacterized protein {ECO:0000313|Ensembl:ENSLACP00000010873};^Eukaryota; Metazoa; Chordata; Craniata; Vertebrata; Euteleostomi; Coelacanthiformes; Coelacanthidae; Latimeria	PF02931.18^Neur_chan_LBD^Neurotransmitter-gated ion-channel ligand binding domain^2-149^E:7.1e-53	.	.	.	GO:0005892^cellular_component^acetylcholine-gated channel complex`GO:0030054^cellular_component^cell junction`GO:0005887^cellular_component^integral component of plasma membrane`GO:0005886^cellular_component^plasma membrane`GO:0045211^cellular_component^postsynaptic membrane`GO:0004889^molecular_function^acetylcholine-activated cation-selective channel activity`GO:0022848^molecular_function^acety…	GO:0005230^molecular_function^extracellular ligand-gated ion channel activity`GO:0006810^biological_process^transport`GO:0016020^cellular_component^membrane
TR7608|c0_g2	TR7608|c0_g2_i1	ACHA9_HUMAN^ACHA9_HUMAN^Q:2-322,H:35-141^81.31%ID^E:4e-55^RecName: Full=Neuronal acetylcholine receptor subunit alpha-9;^Eukaryota; Metazoa; Chordata; Craniata; Vertebrata; Euteleostomi; Mammalia; Eutheria; Euarchontoglires; Primates; Haplorrhini; Catarrhini; Hominidae; Homo	H3AMK2_LATCH^H3AMK2_LATCH^Q:2-322,H:33-139^81.31%ID^E:9e-55^SubName: Full=Uncharacterized protein {ECO:0000313|Ensembl:ENSLACP00000010873};^Eukaryota; Metazoa; Chordata; Craniata; Vertebrata; Euteleostomi; Coelacanthiformes; Coelacanthidae; Latimeria	TR7608|c0_g2_i1|m.2319	2-322[+]	ACHA9_HUMAN^ACHA9_HUMAN^Q:1-107,H:35-141^81.31%ID^E:4e-55^RecName: Full=Neuronal acetylcholine receptor subunit alpha-9;^Eukaryota; Metazoa; Chordata; Craniata; Vertebrata; Euteleostomi; Mammalia; Eutheria; Euarchontoglires; Primates; Haplorrhini; Catarrhini; Hominidae; Homo	H3AMK2_LATCH^H3AMK2_LATCH^Q:1-107,H:33-139^81.31%ID^E:8e-55^SubName: Full=Uncharacterized protein {ECO:0000313|Ensembl:ENSLACP00000010873};^Eukaryota; Metazoa; Chordata; Craniata; Vertebrata; Euteleostomi; Coelacanthiformes; Coelacanthidae; Latimeria	PF02931.18^Neur_chan_LBD^Neurotransmitter-gated ion-channel ligand binding domain^2-107^E:1.3e-30	.	.	.	GO:0005892^cellular_component^acetylcholine-gated channel complex`GO:0030054^cellular_component^cell junction`GO:0005887^cellular_component^integral component of plasma membrane`GO:0005886^cellular_component^plasma membrane`GO:0045211^cellular_component^postsynaptic membrane`GO:0004889^molecular_function^acetylcholine-activated cation-selective channel activity`GO:0022848^molecular_function^acety…	GO:0005230^molecular_function^extracellular ligand-gated ion channel activity`GO:0006810^biological_process^transport`GO:0016020^cellular_component^membrane
TR7663|c0_g1	TR7663|c0_g1_i1	.	K7F136_PELSI^K7F136_PELSI^Q:5-190,H:119-183^44.62%ID^E:3e-07^SubName: Full=Uncharacterized protein {ECO:0000313|Ensembl:ENSPSIP00000001746};^Eukaryota; Metazoa; Chordata; Craniata; Vertebrata; Euteleostomi; Testudines + Archosauria group; Testudines; Cryptodira; Trionychoidea; Trionychidae; Pelodiscus	.	.	.	.	.	.	.	.	.	.
TR7702|c0_g2	TR7702|c0_g2_i1	SP9_MOUSE^SP9_MOUSE^Q:66-368,H:306-406^99.01%ID^E:1e-69^RecName: Full=Transcription factor Sp9;^Eukaryota; Metazoa; Chordata; Craniata; Vertebrata; Euteleostomi; Mammalia; Eutheria; Euarchontoglires; Glires; Rodentia; Sciurognathi; Muroidea; Muridae; Murinae; Mus; Mus	W5MKQ7_LEPOC^W5MKQ7_LEPOC^Q:66-368,H:283-383^99.01%ID^E:2e-67^SubName: Full=Uncharacterized protein {ECO:0000313|Ensembl:ENSLOCP00000008966};^Eukaryota; Metazoa; Chordata; Craniata; Vertebrata; Euteleostomi; Actinopterygii; Neopterygii; Holostei; Semionotiformes; Lepisosteidae; Lepisosteus	.	.	.	.	.	.	.	COG5048^Zinc finger protein	GO:0005634^cellular_component^nucleus`GO:0003677^molecular_function^DNA binding`GO:0046872^molecular_function^metal ion binding`GO:0030326^biological_process^embryonic limb morphogenesis`GO:0006355^biological_process^regulation of transcription, DNA-templated`GO:0006351^biological_process^transcription, DNA-templated	.
TR7769|c0_g1	TR7769|c0_g1_i1	.	V9L8Z2_CALMI^V9L8Z2_CALMI^Q:31-471,H:101-245^51.7%ID^E:3e-24^SubName: Full=Interferon gamma receptor 1-like protein {ECO:0000313|EMBL:AFP08383.1};^Eukaryota; Metazoa; Chordata; Craniata; Vertebrata; Chondrichthyes; Holocephali; Chimaeriformes; Callorhinchidae; Callorhinchus	TR7769|c0_g1_i1|m.2365	1-474[+]	.	V9L8Z2_CALMI^V9L8Z2_CALMI^Q:11-157,H:101-245^51.7%ID^E:1e-39^SubName: Full=Interferon gamma receptor 1-like protein {ECO:0000313|EMBL:AFP08383.1};^Eukaryota; Metazoa; Chordata; Craniata; Vertebrata; Chondrichthyes; Holocephali; Chimaeriformes; Callorhinchidae; Callorhinchus	.	.	ExpAA=21.95^PredHel=1^Topology=i63-85o	.	.	.
TR7797|c0_g1	TR7797|c0_g1_i1	.	W5LZM7_LEPOC^W5LZM7_LEPOC^Q:179-277,H:125-157^66.67%ID^E:4e-06^SubName: Full=Uncharacterized protein {ECO:0000313|Ensembl:ENSLOCP00000001584};^Eukaryota; Metazoa; Chordata; Craniata; Vertebrata; Euteleostomi; Actinopterygii; Neopterygii; Holostei; Semionotiformes; Lepisosteidae; Lepisosteus	TR7797|c0_g1_i1|m.2376	2-358[+]	.	W5LZM7_LEPOC^W5LZM7_LEPOC^Q:60-92,H:125-157^66.67%ID^E:2e-06^SubName: Full=Uncharacterized protein {ECO:0000313|Ensembl:ENSLOCP00000001584};^Eukaryota; Metazoa; Chordata; Craniata; Vertebrata; Euteleostomi; Actinopterygii; Neopterygii; Holostei; Semionotiformes; Lepisosteidae; Lepisosteus	.	.	ExpAA=32.14^PredHel=1^Topology=o23-45i	.	.	.
TR7932|c0_g1	TR7932|c0_g1_i1	PRTG_CHICK^PRTG_CHICK^Q:5-508,H:93-260^67.26%ID^E:3e-75^RecName: Full=Protogenin;^Eukaryota; Metazoa; Chordata; Craniata; Vertebrata; Euteleostomi; Testudines + Archosauria group; Archosauria; Dinosauria; Saurischia; Theropoda; Coelurosauria; Aves; Neognathae; Galloanserae; Galliformes; Phasianidae; Phasianinae; Gallus`PRTG_CHICK^PRTG_CHICK^Q:14-508,H:188-352^30.86%ID^E:5e-10^RecName: Full=Protog…	W5N7L7_LEPOC^W5N7L7_LEPOC^Q:5-508,H:92-259^68.45%ID^E:5e-76^SubName: Full=Uncharacterized protein {ECO:0000313|Ensembl:ENSLOCP00000016626};^Eukaryota; Metazoa; Chordata; Craniata; Vertebrata; Euteleostomi; Actinopterygii; Neopterygii; Holostei; Semionotiformes; Lepisosteidae; Lepisosteus`W5N7L7_LEPOC^W5N7L7_LEPOC^Q:14-508,H:187-351^31.43%ID^E:6e-09^SubName: Full=Uncharacterized protein {ECO:00003…	TR7932|c0_g1_i1|m.2428	2-508[+]	PRTG_CHICK^PRTG_CHICK^Q:2-169,H:93-260^67.26%ID^E:2e-75^RecName: Full=Protogenin;^Eukaryota; Metazoa; Chordata; Craniata; Vertebrata; Euteleostomi; Testudines + Archosauria group; Archosauria; Dinosauria; Saurischia; Theropoda; Coelurosauria; Aves; Neognathae; Galloanserae; Galliformes; Phasianidae; Phasianinae; Gallus`PRTG_CHICK^PRTG_CHICK^Q:5-169,H:188-352^30.86%ID^E:5e-10^RecName: Full=Protoge…	W5N7L7_LEPOC^W5N7L7_LEPOC^Q:2-169,H:92-259^68.45%ID^E:4e-76^SubName: Full=Uncharacterized protein {ECO:0000313|Ensembl:ENSLOCP00000016626};^Eukaryota; Metazoa; Chordata; Craniata; Vertebrata; Euteleostomi; Actinopterygii; Neopterygii; Holostei; Semionotiformes; Lepisosteidae; Lepisosteus`W5N7L7_LEPOC^W5N7L7_LEPOC^Q:5-169,H:187-351^31.43%ID^E:6e-09^SubName: Full=Uncharacterized protein {ECO:000031…	PF07679.11^I-set^Immunoglobulin I-set domain^38-124^E:2e-12`PF13895.1^Ig_2^Immunoglobulin domain^40-122^E:3.7e-08`PF13927.1^Ig_3^Immunoglobulin domain^42-110^E:8.9e-06`PF00047.20^ig^Immunoglobulin domain^50-108^E:9.1e-05	.	.	.	GO:0016021^cellular_component^integral component of membrane`GO:0007275^biological_process^multicellular organismal development	.
TR7934|c0_g1	TR7934|c0_g1_i1	.	.	TR7934|c0_g1_i1|m.2429	3-212[+]	.	.	.	.	ExpAA=23.97^PredHel=1^Topology=o10-32i	.	.	.
TR7997|c0_g1	TR7997|c0_g1_i1	.	.	TR7997|c0_g1_i1|m.2448	2-289[+]	.	.	.	.	ExpAA=19.68^PredHel=1^Topology=o4-26i	.	.	.
TR8011|c0_g1	TR8011|c0_g1_i1	.	.	TR8011|c0_g1_i1|m.2451	2-271[+]	.	.	.	.	ExpAA=30.46^PredHel=1^Topology=o15-34i	.	.	.
TR8120|c0_g1	TR8120|c0_g1_i1	.	.	TR8120|c0_g1_i1|m.2482	1-432[+]	.	.	.	.	ExpAA=19.64^PredHel=1^Topology=o62-84i	.	.	.
TR8130|c0_g1	TR8130|c0_g1_i1	GPR34_PANTR^GPR34_PANTR^Q:447-88,H:236-356^57.02%ID^E:3e-38^RecName: Full=Probable G-protein coupled receptor 34;^Eukaryota; Metazoa; Chordata; Craniata; Vertebrata; Euteleostomi; Mammalia; Eutheria; Euarchontoglires; Primates; Haplorrhini; Catarrhini; Hominidae; Pan	Q6XCA2_CARCH^Q6XCA2_CARCH^Q:444-187,H:79-164^89.53%ID^E:8e-46^SubName: Full=G-protein-coupled receptor GPR34 {ECO:0000313|EMBL:AAP04338.1};^Eukaryota; Metazoa; Chordata; Craniata; Vertebrata; Chondrichthyes; Elasmobranchii; Galeomorphii; Galeoidea; Lamniformes; Alopiidae; Carcharodon	.	.	.	.	.	.	.	NOG145214^	GO:0016021^cellular_component^integral component of membrane`GO:0005886^cellular_component^plasma membrane`GO:0004930^molecular_function^G-protein coupled receptor activity	.
TR8184|c0_g1	TR8184|c0_g1_i1	.	.	TR8184|c0_g1_i1|m.2509	91-282[+]	.	.	.	sigP:1^19^0.487^YES	.	.	.	.
TR8252|c0_g1	TR8252|c0_g1_i1	.	K7EWW9_PELSI^K7EWW9_PELSI^Q:172-5,H:170-225^53.57%ID^E:8e-11^SubName: Full=Uncharacterized protein {ECO:0000313|Ensembl:ENSPSIP00000000279};^Eukaryota; Metazoa; Chordata; Craniata; Vertebrata; Euteleostomi; Testudines + Archosauria group; Testudines; Cryptodira; Trionychoidea; Trionychidae; Pelodiscus	TR8252|c0_g1_i1|m.2526	295-492[+]	.	.	.	.	.	.	.	.
TR8308|c0_g2	TR8308|c0_g2_i1	.	A0A091VTB4_OPIHO^A0A091VTB4_OPIHO^Q:293-159,H:47-91^51.11%ID^E:5e-08^SubName: Full=Uncharacterized protein {ECO:0000313|EMBL:KFR06637.1};^Eukaryota; Metazoa; Chordata; Craniata; Vertebrata; Euteleostomi; Testudines + Archosauria group; Archosauria; Dinosauria; Saurischia; Theropoda; Coelurosauria; Aves; Neognathae; Opisthocomiformes; Opisthocomidae; Opisthocomus`A0A091VTB4_OPIHO^A0A091VTB4_OPIHO^…	.	.	.	.	.	.	.	.	.	.
TR8310|c0_g1	TR8310|c0_g1_i1	.	A0A093KMI0_FULGA^A0A093KMI0_FULGA^Q:2-289,H:19-118^41%ID^E:9e-10^SubName: Full=Uncharacterized protein {ECO:0000313|EMBL:KFV98845.1};^Eukaryota; Metazoa; Chordata; Craniata; Vertebrata; Euteleostomi; Testudines + Archosauria group; Archosauria; Dinosauria; Saurischia; Theropoda; Coelurosauria; Aves; Neognathae; Procellariiformes; Procellariidae; Procellariinae; Fulmarus	.	.	.	.	.	.	.	.	.	.
TR8312|c0_g1	TR8312|c0_g1_i1	.	V9KIK0_CALMI^V9KIK0_CALMI^Q:9-404,H:339-465^56.06%ID^E:1e-33^SubName: Full=(Protein ADP-ribosylarginine) hydrolase-like protein 1 {ECO:0000313|EMBL:AFO97731.1};^Eukaryota; Metazoa; Chordata; Craniata; Vertebrata; Chondrichthyes; Holocephali; Chimaeriformes; Callorhinchidae; Callorhinchus	TR8312|c0_g1_i1|m.2544	3-452[+]	.	V9KIK0_CALMI^V9KIK0_CALMI^Q:3-134,H:339-465^56.06%ID^E:7e-37^SubName: Full=(Protein ADP-ribosylarginine) hydrolase-like protein 1 {ECO:0000313|EMBL:AFO97731.1};^Eukaryota; Metazoa; Chordata; Craniata; Vertebrata; Chondrichthyes; Holocephali; Chimaeriformes; Callorhinchidae; Callorhinchus	.	.	.	.	.	.
TR8325|c0_g1	TR8325|c0_g1_i1	.	K7EXX6_PELSI^K7EXX6_PELSI^Q:34-594,H:62-260^34.31%ID^E:3e-15^SubName: Full=Uncharacterized protein {ECO:0000313|Ensembl:ENSPSIP00000000636};^Eukaryota; Metazoa; Chordata; Craniata; Vertebrata; Euteleostomi; Testudines + Archosauria group; Testudines; Cryptodira; Trionychoidea; Trionychidae; Pelodiscus	TR8325|c0_g1_i1|m.2549	1-180[+]	.	.	.	.	.	.	.	.
TR8334|c0_g1	TR8334|c0_g1_i1	.	K7EWN1_PELSI^K7EWN1_PELSI^Q:347-81,H:14-117^40.38%ID^E:6e-11^SubName: Full=Uncharacterized protein {ECO:0000313|Ensembl:ENSPSIP00000000191};^Eukaryota; Metazoa; Chordata; Craniata; Vertebrata; Euteleostomi; Testudines + Archosauria group; Testudines; Cryptodira; Trionychoidea; Trionychidae; Pelodiscus	.	.	.	.	.	.	.	.	.	.
TR8335|c0_g1	TR8335|c0_g1_i1	.	.	TR8335|c0_g1_i1|m.2553	199-504[+]	.	.	.	.	ExpAA=62.10^PredHel=3^Topology=i7-26o36-58i71-93o	.	.	.
TR8382|c0_g2	TR8382|c0_g2_i1	PKD1_HUMAN^PKD1_HUMAN^Q:195-389,H:406-470^38.46%ID^E:5e-08^RecName: Full=Polycystin-1;^Eukaryota; Metazoa; Chordata; Craniata; Vertebrata; Euteleostomi; Mammalia; Eutheria; Euarchontoglires; Primates; Haplorrhini; Catarrhini; Hominidae; Homo	H3B277_LATCH^H3B277_LATCH^Q:126-389,H:316-403^42.05%ID^E:2e-18^SubName: Full=Uncharacterized protein {ECO:0000313|Ensembl:ENSLACP00000015998};^Eukaryota; Metazoa; Chordata; Craniata; Vertebrata; Euteleostomi; Coelacanthiformes; Coelacanthidae; Latimeria	TR8382|c0_g2_i1|m.2570	3-416[+]	PKD1_HUMAN^PKD1_HUMAN^Q:65-129,H:406-470^38.46%ID^E:4e-08^RecName: Full=Polycystin-1;^Eukaryota; Metazoa; Chordata; Craniata; Vertebrata; Euteleostomi; Mammalia; Eutheria; Euarchontoglires; Primates; Haplorrhini; Catarrhini; Hominidae; Homo	H3B277_LATCH^H3B277_LATCH^Q:42-129,H:316-403^42.05%ID^E:2e-18^SubName: Full=Uncharacterized protein {ECO:0000313|Ensembl:ENSLACP00000015998};^Eukaryota; Metazoa; Chordata; Craniata; Vertebrata; Euteleostomi; Coelacanthiformes; Coelacanthidae; Latimeria	PF00059.16^Lectin_C^Lectin C-type domain^84-129^E:5.6e-07	.	ExpAA=27.05^PredHel=1^Topology=i21-43o	COG3291^Pkd domain containing protein	GO:0016323^cellular_component^basolateral plasma membrane`GO:0005929^cellular_component^cilium`GO:0005737^cellular_component^cytoplasm`GO:0070062^cellular_component^extracellular vesicular exosome`GO:0005794^cellular_component^Golgi apparatus`GO:0016021^cellular_component^integral component of membrane`GO:0005887^cellular_component^integral component of plasma membrane`GO:0016328^cellular_compone…	.
TR8394|c0_g1	TR8394|c0_g1_i1	.	W5MF91_LEPOC^W5MF91_LEPOC^Q:2-373,H:2459-2582^58.06%ID^E:2e-43^SubName: Full=Uncharacterized protein {ECO:0000313|Ensembl:ENSLOCP00000007050};^Eukaryota; Metazoa; Chordata; Craniata; Vertebrata; Euteleostomi; Actinopterygii; Neopterygii; Holostei; Semionotiformes; Lepisosteidae; Lepisosteus	TR8394|c0_g1_i1|m.2574	2-373[+]	.	W5MF91_LEPOC^W5MF91_LEPOC^Q:1-124,H:2459-2582^58.06%ID^E:2e-43^SubName: Full=Uncharacterized protein {ECO:0000313|Ensembl:ENSLOCP00000007050};^Eukaryota; Metazoa; Chordata; Craniata; Vertebrata; Euteleostomi; Actinopterygii; Neopterygii; Holostei; Semionotiformes; Lepisosteidae; Lepisosteus	PF02210.19^Laminin_G_2^Laminin G domain^6-83^E:1e-07`PF00054.18^Laminin_G_1^Laminin G domain^8-85^E:1.3e-05	.	.	.	.	.
TR8404|c0_g1	TR8404|c0_g1_i1	CAHM1_MOUSE^CAHM1_MOUSE^Q:4-498,H:181-348^52.22%ID^E:9e-54^RecName: Full=Calcium homeostasis modulator protein 1;^Eukaryota; Metazoa; Chordata; Craniata; Vertebrata; Euteleostomi; Mammalia; Eutheria; Euarchontoglires; Glires; Rodentia; Sciurognathi; Muroidea; Muridae; Murinae; Mus; Mus	K7FCK5_PELSI^K7FCK5_PELSI^Q:4-498,H:181-336^61.82%ID^E:2e-64^SubName: Full=Uncharacterized protein {ECO:0000313|Ensembl:ENSPSIP00000005765};^Eukaryota; Metazoa; Chordata; Craniata; Vertebrata; Euteleostomi; Testudines + Archosauria group; Testudines; Cryptodira; Trionychoidea; Trionychidae; Pelodiscus	.	.	.	.	.	.	.	.	GO:0005789^cellular_component^endoplasmic reticulum membrane`GO:0005887^cellular_component^integral component of plasma membrane`GO:0005227^molecular_function^calcium activated cation channel activity`GO:0005262^molecular_function^calcium channel activity`GO:0005244^molecular_function^voltage-gated ion channel activity`GO:0015867^biological_process^ATP transport`GO:0006812^biological_process^cati…	.
TR8405|c0_g1	TR8405|c0_g1_i1	.	.	TR8405|c0_g1_i1|m.2579	3-284[+]	.	.	.	sigP:1^24^0.529^YES	ExpAA=21.31^PredHel=1^Topology=i45-67o	.	.	.
TR8437|c0_g1	TR8437|c0_g1_i1	.	.	TR8437|c0_g1_i1|m.2591	3-251[+]	.	.	.	.	ExpAA=20.34^PredHel=1^Topology=o10-27i	.	.	.
TR8450|c0_g1	TR8450|c0_g1_i1	.	K7F136_PELSI^K7F136_PELSI^Q:439-26,H:6-155^34%ID^E:6e-12^SubName: Full=Uncharacterized protein {ECO:0000313|Ensembl:ENSPSIP00000001746};^Eukaryota; Metazoa; Chordata; Craniata; Vertebrata; Euteleostomi; Testudines + Archosauria group; Testudines; Cryptodira; Trionychoidea; Trionychidae; Pelodiscus	.	.	.	.	.	.	.	.	.	.
TR8489|c0_g1	TR8489|c0_g1_i1	.	.	TR8489|c0_g1_i1|m.2603	1-351[+]	.	.	.	.	ExpAA=20.67^PredHel=1^Topology=o22-44i	.	.	.
TR8500|c0_g1	TR8500|c0_g1_i1	.	A0A0A0A612_CHAVO^A0A0A0A612_CHAVO^Q:78-269,H:74-139^37.88%ID^E:3e-06^SubName: Full=Uncharacterized protein {ECO:0000313|EMBL:KGL88445.1};^Eukaryota; Metazoa; Chordata; Craniata; Vertebrata; Euteleostomi; Testudines + Archosauria group; Archosauria; Dinosauria; Saurischia; Theropoda; Coelurosauria; Aves; Neognathae; Charadriiformes; Charadriidae; Charadrius`A0A0A0A612_CHAVO^A0A0A0A612_CHAVO^Q:256-…	TR8500|c0_g1_i1|m.2611	12-287[+]	.	.	.	.	.	.	.	.
TR8524|c0_g1	TR8524|c0_g1_i1	.	K7F1F6_PELSI^K7F1F6_PELSI^Q:3-155,H:282-333^42.31%ID^E:7e-10^SubName: Full=Uncharacterized protein {ECO:0000313|Ensembl:ENSPSIP00000001866};^Eukaryota; Metazoa; Chordata; Craniata; Vertebrata; Euteleostomi; Testudines + Archosauria group; Testudines; Cryptodira; Trionychoidea; Trionychidae; Pelodiscus`K7F1F6_PELSI^K7F1F6_PELSI^Q:266-463,H:375-446^33.33%ID^E:7e-10^SubName: Full=Uncharacterized pro…	.	.	.	.	.	.	.	.	.	.
TR8634|c0_g1	TR8634|c0_g1_i1	.	M7BR12_CHEMY^M7BR12_CHEMY^Q:231-383,H:1542-1592^49.02%ID^E:5e-08^SubName: Full=Putative phospholipid-transporting ATPase VB {ECO:0000313|EMBL:EMP38155.1};^Eukaryota; Metazoa; Chordata; Craniata; Vertebrata; Euteleostomi; Testudines + Archosauria group; Testudines; Cryptodira; Chelonioidea; Cheloniidae; Chelonia	.	.	.	.	.	.	.	.	.	.
TR8634|c0_g2	TR8634|c0_g2_i1	.	M7BR12_CHEMY^M7BR12_CHEMY^Q:255-407,H:1542-1592^49.02%ID^E:6e-08^SubName: Full=Putative phospholipid-transporting ATPase VB {ECO:0000313|EMBL:EMP38155.1};^Eukaryota; Metazoa; Chordata; Craniata; Vertebrata; Euteleostomi; Testudines + Archosauria group; Testudines; Cryptodira; Chelonioidea; Cheloniidae; Chelonia	.	.	.	.	.	.	.	.	.	.
TR8650|c0_g1	TR8650|c0_g1_i1	GAB1_BOVIN^GAB1_BOVIN^Q:3-83,H:96-122^92.59%ID^E:1e-10^RecName: Full=GRB2-associated-binding protein 1;^Eukaryota; Metazoa; Chordata; Craniata; Vertebrata; Euteleostomi; Mammalia; Eutheria; Laurasiatheria; Cetartiodactyla; Ruminantia; Pecora; Bovidae; Bovinae; Bos	A0A093BWC9_9AVES^A0A093BWC9_9AVES^Q:3-233,H:72-149^51.9%ID^E:2e-11^SubName: Full=GRB2-associated-binding protein 1 {ECO:0000313|EMBL:KFV06493.1};^Eukaryota; Metazoa; Chordata; Craniata; Vertebrata; Euteleostomi; Testudines + Archosauria group; Archosauria; Dinosauria; Saurischia; Theropoda; Coelurosauria; Aves; Neognathae; Ciconiiformes; Pteroclidae; Pterocles	.	.	.	.	.	.	.	NOG80382^Photosynthetic complex assembly protein	GO:0005737^cellular_component^cytoplasm`GO:0004871^molecular_function^signal transducer activity`GO:0007257^biological_process^activation of JUN kinase activity`GO:0007173^biological_process^epidermal growth factor receptor signaling pathway`GO:0008544^biological_process^epidermis development`GO:0007507^biological_process^heart development`GO:0070102^biological_process^interleukin-6-mediated sign…	.
TR8650|c0_g2	TR8650|c0_g2_i1	GAB1_BOVIN^GAB1_BOVIN^Q:3-83,H:96-122^92.59%ID^E:5e-11^RecName: Full=GRB2-associated-binding protein 1;^Eukaryota; Metazoa; Chordata; Craniata; Vertebrata; Euteleostomi; Mammalia; Eutheria; Laurasiatheria; Cetartiodactyla; Ruminantia; Pecora; Bovidae; Bovinae; Bos	A0A093BWC9_9AVES^A0A093BWC9_9AVES^Q:3-233,H:72-149^51.9%ID^E:6e-11^SubName: Full=GRB2-associated-binding protein 1 {ECO:0000313|EMBL:KFV06493.1};^Eukaryota; Metazoa; Chordata; Craniata; Vertebrata; Euteleostomi; Testudines + Archosauria group; Archosauria; Dinosauria; Saurischia; Theropoda; Coelurosauria; Aves; Neognathae; Ciconiiformes; Pteroclidae; Pterocles	.	.	.	.	.	.	.	NOG80382^Photosynthetic complex assembly protein	GO:0005737^cellular_component^cytoplasm`GO:0004871^molecular_function^signal transducer activity`GO:0007257^biological_process^activation of JUN kinase activity`GO:0007173^biological_process^epidermal growth factor receptor signaling pathway`GO:0008544^biological_process^epidermis development`GO:0007507^biological_process^heart development`GO:0070102^biological_process^interleukin-6-mediated sign…	.
TR8653|c0_g1	TR8653|c0_g1_i1	.	A0A060ZHP7_ONCMY^A0A060ZHP7_ONCMY^Q:366-241,H:88-129^54.76%ID^E:5e-06^SubName: Full=Oncorhynchus mykiss genomic scaffold, scaffold_60530 {ECO:0000313|EMBL:CDR01094.1};^Eukaryota; Metazoa; Chordata; Craniata; Vertebrata; Euteleostomi; Actinopterygii; Neopterygii; Teleostei; Protacanthopterygii; Salmoniformes; Salmonidae; Salmoninae; Oncorhynchus`A0A060ZHP7_ONCMY^A0A060ZHP7_ONCMY^Q:451-362,H:60-89^…	.	.	.	.	.	.	.	.	.	.
TR8700|c0_g1	TR8700|c0_g1_i1	VPS45_MOUSE^VPS45_MOUSE^Q:110-1816,H:1-569^82.07%ID^E:0^RecName: Full=Vacuolar protein sorting-associated protein 45;^Eukaryota; Metazoa; Chordata; Craniata; Vertebrata; Euteleostomi; Mammalia; Eutheria; Euarchontoglires; Glires; Rodentia; Sciurognathi; Muroidea; Muridae; Murinae; Mus; Mus	H3AZF0_LATCH^H3AZF0_LATCH^Q:110-1816,H:1-569^84.18%ID^E:0^SubName: Full=Uncharacterized protein {ECO:0000313|Ensembl:ENSLACP00000015021};^Eukaryota; Metazoa; Chordata; Craniata; Vertebrata; Euteleostomi; Coelacanthiformes; Coelacanthidae; Latimeria	TR8700|c0_g1_i1|m.2655	2-1819[+]	VPS45_MOUSE^VPS45_MOUSE^Q:37-605,H:1-569^82.07%ID^E:0^RecName: Full=Vacuolar protein sorting-associated protein 45;^Eukaryota; Metazoa; Chordata; Craniata; Vertebrata; Euteleostomi; Mammalia; Eutheria; Euarchontoglires; Glires; Rodentia; Sciurognathi; Muroidea; Muridae; Murinae; Mus; Mus	H3AZF0_LATCH^H3AZF0_LATCH^Q:37-605,H:1-569^84.18%ID^E:0^SubName: Full=Uncharacterized protein {ECO:0000313|Ensembl:ENSLACP00000015021};^Eukaryota; Metazoa; Chordata; Craniata; Vertebrata; Euteleostomi; Coelacanthiformes; Coelacanthidae; Latimeria	PF00995.18^Sec1^Sec1 family^58-582^E:2e-152	.	.	COG5158^Vacuolar protein sorting-associated protein	GO:0010008^cellular_component^endosome membrane`GO:0000139^cellular_component^Golgi membrane`GO:0016021^cellular_component^integral component of membrane`GO:0015031^biological_process^protein transport`GO:0006904^biological_process^vesicle docking involved in exocytosis	GO:0006904^biological_process^vesicle docking involved in exocytosis`GO:0016192^biological_process^vesicle-mediated transport
TR8802|c0_g1	TR8802|c0_g1_i1	BATF3_MOUSE^BATF3_MOUSE^Q:201-431,H:16-92^53.25%ID^E:3e-21^RecName: Full=Basic leucine zipper transcriptional factor ATF-like 3;^Eukaryota; Metazoa; Chordata; Craniata; Vertebrata; Euteleostomi; Mammalia; Eutheria; Euarchontoglires; Glires; Rodentia; Sciurognathi; Muroidea; Muridae; Murinae; Mus; Mus	V9LID4_CALMI^V9LID4_CALMI^Q:102-431,H:12-121^50%ID^E:3e-24^SubName: Full=Basic leucine zipper transcriptional factor ATF-like protein {ECO:0000313|EMBL:AFP13333.1};^Eukaryota; Metazoa; Chordata; Craniata; Vertebrata; Chondrichthyes; Holocephali; Chimaeriformes; Callorhinchidae; Callorhinchus	TR8802|c0_g1_i1|m.2675	123-431[+]	BATF3_MOUSE^BATF3_MOUSE^Q:27-103,H:16-92^53.25%ID^E:1e-21^RecName: Full=Basic leucine zipper transcriptional factor ATF-like 3;^Eukaryota; Metazoa; Chordata; Craniata; Vertebrata; Euteleostomi; Mammalia; Eutheria; Euarchontoglires; Glires; Rodentia; Sciurognathi; Muroidea; Muridae; Murinae; Mus; Mus	V9LID4_CALMI^V9LID4_CALMI^Q:35-103,H:53-121^69.57%ID^E:2e-24^SubName: Full=Basic leucine zipper transcriptional factor ATF-like protein {ECO:0000313|EMBL:AFP13333.1};^Eukaryota; Metazoa; Chordata; Craniata; Vertebrata; Chondrichthyes; Holocephali; Chimaeriformes; Callorhinchidae; Callorhinchus	PF00170.16^bZIP_1^bZIP transcription factor^39-96^E:9.7e-15`PF07716.10^bZIP_2^Basic region leucine zipper^39-91^E:6.5e-12`PF03131.12^bZIP_Maf^bZIP Maf transcription factor^41-101^E:2.9e-09	.	.	.	GO:0005634^cellular_component^nucleus`GO:0000978^molecular_function^RNA polymerase II core promoter proximal region sequence-specific DNA binding`GO:0001078^molecular_function^RNA polymerase II core promoter proximal region sequence-specific DNA binding transcription factor activity involved in negative regulation of transcription`GO:0097028^biological_process^dendritic cell differentiation`GO:00…	GO:0003700^molecular_function^sequence-specific DNA binding transcription factor activity`GO:0043565^molecular_function^sequence-specific DNA binding`GO:0006355^biological_process^regulation of transcription, DNA-templated`GO:0003677^molecular_function^DNA binding`GO:0005634^cellular_component^nucleus
TR8809|c0_g1	TR8809|c0_g1_i1	P66B_HUMAN^P66B_HUMAN^Q:47-319,H:521-590^59.34%ID^E:5e-25^RecName: Full=Transcriptional repressor p66-beta;^Eukaryota; Metazoa; Chordata; Craniata; Vertebrata; Euteleostomi; Mammalia; Eutheria; Euarchontoglires; Primates; Haplorrhini; Catarrhini; Hominidae; Homo	A0A091FYD5_9AVES^A0A091FYD5_9AVES^Q:47-319,H:274-343^61.54%ID^E:2e-25^SubName: Full=Transcriptional repressor p66-beta {ECO:0000313|EMBL:KFO74121.1};^Eukaryota; Metazoa; Chordata; Craniata; Vertebrata; Euteleostomi; Testudines + Archosauria group; Archosauria; Dinosauria; Saurischia; Theropoda; Coelurosauria; Aves; Neognathae; Cuculiformes; Cuculidae; Cuculus	TR8809|c0_g1_i1|m.2680	2-325[+]	P66B_HUMAN^P66B_HUMAN^Q:5-106,H:510-590^61.76%ID^E:2e-30^RecName: Full=Transcriptional repressor p66-beta;^Eukaryota; Metazoa; Chordata; Craniata; Vertebrata; Euteleostomi; Mammalia; Eutheria; Euarchontoglires; Primates; Haplorrhini; Catarrhini; Hominidae; Homo	F7AXU5_CALJA^F7AXU5_CALJA^Q:5-106,H:420-526^64.49%ID^E:1e-30^SubName: Full=Uncharacterized protein {ECO:0000313|Ensembl:ENSCJAP00000049609};^Eukaryota; Metazoa; Chordata; Craniata; Vertebrata; Euteleostomi; Mammalia; Eutheria; Euarchontoglires; Primates; Haplorrhini; Platyrrhini; Cebidae; Callitrichinae; Callithrix	.	.	.	.	GO:0000790^cellular_component^nuclear chromatin`GO:0016607^cellular_component^nuclear speck`GO:0005634^cellular_component^nucleus`GO:0043234^cellular_component^protein complex`GO:0043565^molecular_function^sequence-specific DNA binding`GO:0003700^molecular_function^sequence-specific DNA binding transcription factor activity`GO:0008270^molecular_function^zinc ion binding`GO:0043044^biological_proc…	.
TR8810|c0_g1	TR8810|c0_g1_i1	.	.	TR8810|c0_g1_i1|m.2682	69-329[+]	.	.	PF07786.7^DUF1624^Protein of unknown function (DUF1624)^12-55^E:0.0064	.	ExpAA=27.25^PredHel=1^Topology=o29-51i	.	.	.
TR8813|c0_g1	TR8813|c0_g1_i1	.	.	TR8813|c0_g1_i1|m.2684	1-240[+]	.	.	.	sigP:1^19^0.732^YES	.	.	.	.
TR8842|c0_g1	TR8842|c0_g1_i1	RTJK_DROFU^RTJK_DROFU^Q:72-368,H:615-722^31.3%ID^E:2e-07^RecName: Full=RNA-directed DNA polymerase from mobile element jockey;^Eukaryota; Metazoa; Ecdysozoa; Arthropoda; Hexapoda; Insecta; Pterygota; Neoptera; Endopterygota; Diptera; Brachycera; Muscomorpha; Ephydroidea; Drosophilidae; Drosophila	W4YYW9_STRPU^W4YYW9_STRPU^Q:69-389,H:724-830^44.86%ID^E:1e-20^.^.	.	.	.	.	.	.	.	.	GO:0003964^molecular_function^RNA-directed DNA polymerase activity	.
TR8853|c0_g1	TR8853|c0_g1_i1	AKAP6_RAT^AKAP6_RAT^Q:313-188,H:958-999^90.48%ID^E:6e-19^RecName: Full=A-kinase anchor protein 6;^Eukaryota; Metazoa; Chordata; Craniata; Vertebrata; Euteleostomi; Mammalia; Eutheria; Euarchontoglires; Glires; Rodentia; Sciurognathi; Muroidea; Muridae; Murinae; Rattus	G3IAI2_CRIGR^G3IAI2_CRIGR^Q:340-188,H:1-51^86.27%ID^E:5e-21^SubName: Full=A-kinase anchor protein 6 {ECO:0000313|EMBL:EGW12760.1};^Eukaryota; Metazoa; Chordata; Craniata; Vertebrata; Euteleostomi; Mammalia; Eutheria; Euarchontoglires; Glires; Rodentia; Sciurognathi; Muroidea; Cricetidae; Cricetinae; Cricetulus	.	.	.	.	.	.	.	NOG119013^	GO:0005901^cellular_component^caveola`GO:0005737^cellular_component^cytoplasm`GO:0014704^cellular_component^intercalated disc`GO:0014701^cellular_component^junctional sarcoplasmic reticulum membrane`GO:0005635^cellular_component^nuclear envelope`GO:0031965^cellular_component^nuclear membrane`GO:0005640^cellular_component^nuclear outer membrane`GO:0005634^cellular_component^nucleus`GO:0048471^cell…	.
TR8853|c0_g2	TR8853|c0_g2_i1	AKAP6_RAT^AKAP6_RAT^Q:298-188,H:963-999^94.59%ID^E:3e-16^RecName: Full=A-kinase anchor protein 6;^Eukaryota; Metazoa; Chordata; Craniata; Vertebrata; Euteleostomi; Mammalia; Eutheria; Euarchontoglires; Glires; Rodentia; Sciurognathi; Muroidea; Muridae; Murinae; Rattus	A0A091KN60_9GRUI^A0A091KN60_9GRUI^Q:298-188,H:54-90^97.3%ID^E:4e-15^SubName: Full=A-kinase anchor protein 6 {ECO:0000313|EMBL:KFP41492.1};^Eukaryota; Metazoa; Chordata; Craniata; Vertebrata; Euteleostomi; Testudines + Archosauria group; Archosauria; Dinosauria; Saurischia; Theropoda; Coelurosauria; Aves; Neognathae; Gruiformes; Otididae; Chlamydotis	.	.	.	.	.	.	.	NOG119013^	GO:0005901^cellular_component^caveola`GO:0005737^cellular_component^cytoplasm`GO:0014704^cellular_component^intercalated disc`GO:0014701^cellular_component^junctional sarcoplasmic reticulum membrane`GO:0005635^cellular_component^nuclear envelope`GO:0031965^cellular_component^nuclear membrane`GO:0005640^cellular_component^nuclear outer membrane`GO:0005634^cellular_component^nucleus`GO:0048471^cell…	.
TR8884|c0_g1	TR8884|c0_g1_i1	ZN233_HUMAN^ZN233_HUMAN^Q:8-409,H:453-583^50%ID^E:2e-39^RecName: Full=Zinc finger protein 233;^Eukaryota; Metazoa; Chordata; Craniata; Vertebrata; Euteleostomi; Mammalia; Eutheria; Euarchontoglires; Primates; Haplorrhini; Catarrhini; Hominidae; Homo`ZN233_HUMAN^ZN233_HUMAN^Q:8-409,H:509-639^49.25%ID^E:4e-37^RecName: Full=Zinc finger protein 233;^Eukaryota; Metazoa; Chordata; Craniata; Vertebrata;…	A0A091QPR8_9GRUI^A0A091QPR8_9GRUI^Q:8-409,H:24-154^52.24%ID^E:2e-40^SubName: Full=Histone-lysine N-methyltransferase PRDM9 {ECO:0000313|EMBL:KFQ29178.1};^Eukaryota; Metazoa; Chordata; Craniata; Vertebrata; Euteleostomi; Testudines + Archosauria group; Archosauria; Dinosauria; Saurischia; Theropoda; Coelurosauria; Aves; Neognathae; Gruiformes; Mesitornithidae; Mesitornis`A0A091QPR8_9GRUI^A0A091QPR…	TR8884|c0_g1_i1|m.2703	2-409[+]	ZN233_HUMAN^ZN233_HUMAN^Q:3-136,H:453-583^50%ID^E:2e-39^RecName: Full=Zinc finger protein 233;^Eukaryota; Metazoa; Chordata; Craniata; Vertebrata; Euteleostomi; Mammalia; Eutheria; Euarchontoglires; Primates; Haplorrhini; Catarrhini; Hominidae; Homo`ZN233_HUMAN^ZN233_HUMAN^Q:3-136,H:509-639^49.25%ID^E:4e-37^RecName: Full=Zinc finger protein 233;^Eukaryota; Metazoa; Chordata; Craniata; Vertebrata;…	A0A091QPR8_9GRUI^A0A091QPR8_9GRUI^Q:3-136,H:24-154^52.24%ID^E:2e-40^SubName: Full=Histone-lysine N-methyltransferase PRDM9 {ECO:0000313|EMBL:KFQ29178.1};^Eukaryota; Metazoa; Chordata; Craniata; Vertebrata; Euteleostomi; Testudines + Archosauria group; Archosauria; Dinosauria; Saurischia; Theropoda; Coelurosauria; Aves; Neognathae; Gruiformes; Mesitornithidae; Mesitornis`A0A091QPR8_9GRUI^A0A091QPR…	PF13912.1^zf-C2H2_6^C2H2-type zinc finger^2-24^E:0.58`PF00096.21^zf-C2H2^Zinc finger, C2H2 type^3-24^E:0.00087`PF13894.1^zf-C2H2_4^C2H2-type zinc finger^3-24^E:0.0059`PF12874.2^zf-met^Zinc-finger of C2H2 type^3-22^E:0.067`PF00096.21^zf-C2H2^Zinc finger, C2H2 type^33-55^E:7.7e-06`PF13894.1^zf-C2H2_4^C2H2-type zinc finger^33-55^E:0.00042`PF13912.1^zf-C2H2_6^C2H2-type zinc finger^33-55^E:10`PF13465.…	.	.	COG5048^Zinc finger protein	GO:0005634^cellular_component^nucleus`GO:0003677^molecular_function^DNA binding`GO:0046872^molecular_function^metal ion binding`GO:0006355^biological_process^regulation of transcription, DNA-templated`GO:0006351^biological_process^transcription, DNA-templated	GO:0046872^molecular_function^metal ion binding
TR8885|c0_g1	TR8885|c0_g1_i1	.	.	TR8885|c0_g1_i1|m.2705	135-317[+]	.	.	.	sigP:1^22^0.551^YES	.	.	.	.
TR8899|c0_g1	TR8899|c0_g1_i1	KCNA2_HUMAN^KCNA2_HUMAN^Q:9-512,H:24-190^82.14%ID^E:1e-73^RecName: Full=Potassium voltage-gated channel subfamily A member 2;^Eukaryota; Metazoa; Chordata; Craniata; Vertebrata; Euteleostomi; Mammalia; Eutheria; Euarchontoglires; Primates; Haplorrhini; Catarrhini; Hominidae; Homo	W5NN11_LEPOC^W5NN11_LEPOC^Q:9-512,H:24-191^87.5%ID^E:5e-80^SubName: Full=Uncharacterized protein {ECO:0000313|Ensembl:ENSLOCP00000022020};^Eukaryota; Metazoa; Chordata; Craniata; Vertebrata; Euteleostomi; Actinopterygii; Neopterygii; Holostei; Semionotiformes; Lepisosteidae; Lepisosteus	TR8899|c0_g1_i1|m.2710	3-512[+]	KCNA1_HUMAN^KCNA1_HUMAN^Q:9-170,H:33-194^83.33%ID^E:1e-93^RecName: Full=Potassium voltage-gated channel subfamily A member 1;^Eukaryota; Metazoa; Chordata; Craniata; Vertebrata; Euteleostomi; Mammalia; Eutheria; Euarchontoglires; Primates; Haplorrhini; Catarrhini; Hominidae; Homo	W5NN11_LEPOC^W5NN11_LEPOC^Q:3-170,H:24-191^87.5%ID^E:8e-101^SubName: Full=Uncharacterized protein {ECO:0000313|Ensembl:ENSLOCP00000022020};^Eukaryota; Metazoa; Chordata; Craniata; Vertebrata; Euteleostomi; Actinopterygii; Neopterygii; Holostei; Semionotiformes; Lepisosteidae; Lepisosteus	PF02214.17^BTB_2^BTB/POZ domain^17-105^E:6.1e-29	.	ExpAA=21.54^PredHel=1^Topology=o140-162i	COG1226^PotAssium voltage-gated channel	GO:0016324^cellular_component^apical plasma membrane`GO:0030425^cellular_component^dendrite`GO:0044224^cellular_component^juxtaparanode region of axon`GO:0043025^cellular_component^neuronal cell body`GO:0005886^cellular_component^plasma membrane`GO:0008076^cellular_component^voltage-gated potassium channel complex`GO:0005251^molecular_function^delayed rectifier potassium channel activity`GO:00052…	GO:0051260^biological_process^protein homooligomerization
TR8952|c0_g1	TR8952|c0_g1_i1	NOS1_RABIT^NOS1_RABIT^Q:2-304,H:934-1034^79.21%ID^E:3e-47^RecName: Full=Nitric oxide synthase, brain;^Eukaryota; Metazoa; Chordata; Craniata; Vertebrata; Euteleostomi; Mammalia; Eutheria; Euarchontoglires; Glires; Lagomorpha; Leporidae; Oryctolagus	V9K8S9_CALMI^V9K8S9_CALMI^Q:2-304,H:749-849^85.15%ID^E:2e-49^SubName: Full=Nitric oxide synthase, brain {ECO:0000313|EMBL:AFO94515.1};^Eukaryota; Metazoa; Chordata; Craniata; Vertebrata; Chondrichthyes; Holocephali; Chimaeriformes; Callorhinchidae; Callorhinchus	TR8952|c0_g1_i1|m.2727	2-304[+]	NOS1_RABIT^NOS1_RABIT^Q:1-101,H:934-1034^79.21%ID^E:2e-47^RecName: Full=Nitric oxide synthase, brain;^Eukaryota; Metazoa; Chordata; Craniata; Vertebrata; Euteleostomi; Mammalia; Eutheria; Euarchontoglires; Glires; Lagomorpha; Leporidae; Oryctolagus	V9K8S9_CALMI^V9K8S9_CALMI^Q:1-101,H:749-849^85.15%ID^E:1e-49^SubName: Full=Nitric oxide synthase, brain {ECO:0000313|EMBL:AFO94515.1};^Eukaryota; Metazoa; Chordata; Craniata; Vertebrata; Chondrichthyes; Holocephali; Chimaeriformes; Callorhinchidae; Callorhinchus	.	.	.	COG4362^nitric oxide synthase	GO:0043197^cellular_component^dendritic spine`GO:0042383^cellular_component^sarcolemma`GO:0050660^molecular_function^flavin adenine dinucleotide binding`GO:0010181^molecular_function^FMN binding`GO:0020037^molecular_function^heme binding`GO:0005506^molecular_function^iron ion binding`GO:0050661^molecular_function^NADP binding`GO:0004517^molecular_function^nitric-oxide synthase activity`GO:0006809…	.
TR9002|c0_g1	TR9002|c0_g1_i1	.	A0A0A0A4A7_CHAVO^A0A0A0A4A7_CHAVO^Q:4-174,H:96-153^50%ID^E:4e-06^SubName: Full=Uncharacterized protein {ECO:0000313|EMBL:KGL88891.1};^Eukaryota; Metazoa; Chordata; Craniata; Vertebrata; Euteleostomi; Testudines + Archosauria group; Archosauria; Dinosauria; Saurischia; Theropoda; Coelurosauria; Aves; Neognathae; Charadriiformes; Charadriidae; Charadrius	.	.	.	.	.	.	.	.	.	.
TR9007|c0_g1	TR9007|c0_g1_i1	.	A0A091JAQ5_9AVES^A0A091JAQ5_9AVES^Q:4-264,H:154-247^38.3%ID^E:3e-06^SubName: Full=Uncharacterized protein {ECO:0000313|EMBL:KFP17682.1};^Eukaryota; Metazoa; Chordata; Craniata; Vertebrata; Euteleostomi; Testudines + Archosauria group; Archosauria; Dinosauria; Saurischia; Theropoda; Coelurosauria; Aves; Neognathae; Pelecaniformes; Ardeidae; Egretta	.	.	.	.	.	.	.	.	.	.
TR9102|c0_g1	TR9102|c0_g1_i1	.	M3XHM8_LATCH^M3XHM8_LATCH^Q:12-326,H:193-325^29.32%ID^E:8e-06^SubName: Full=Uncharacterized protein {ECO:0000313|Ensembl:ENSLACP00000022234};^Eukaryota; Metazoa; Chordata; Craniata; Vertebrata; Euteleostomi; Coelacanthiformes; Coelacanthidae; Latimeria	.	.	.	.	.	.	.	.	.	.
TR9123|c0_g1	TR9123|c0_g1_i1	ADAD1_MOUSE^ADAD1_MOUSE^Q:52-279,H:131-206^31.58%ID^E:1e-07^RecName: Full=Adenosine deaminase domain-containing protein 1;^Eukaryota; Metazoa; Chordata; Craniata; Vertebrata; Euteleostomi; Mammalia; Eutheria; Euarchontoglires; Glires; Rodentia; Sciurognathi; Muroidea; Muridae; Murinae; Mus; Mus	V9KP39_CALMI^V9KP39_CALMI^Q:1-303,H:90-188^62.38%ID^E:5e-34^SubName: Full=Adenosine deaminase domain-containing protein 2-like protein {ECO:0000313|EMBL:AFO99789.1};^Eukaryota; Metazoa; Chordata; Craniata; Vertebrata; Chondrichthyes; Holocephali; Chimaeriformes; Callorhinchidae; Callorhinchus	TR9123|c0_g1_i1|m.2770	1-303[+]	ADAD1_MOUSE^ADAD1_MOUSE^Q:18-93,H:131-206^31.58%ID^E:1e-07^RecName: Full=Adenosine deaminase domain-containing protein 1;^Eukaryota; Metazoa; Chordata; Craniata; Vertebrata; Euteleostomi; Mammalia; Eutheria; Euarchontoglires; Glires; Rodentia; Sciurognathi; Muroidea; Muridae; Murinae; Mus; Mus	V9KP39_CALMI^V9KP39_CALMI^Q:1-101,H:90-188^62.38%ID^E:5e-34^SubName: Full=Adenosine deaminase domain-containing protein 2-like protein {ECO:0000313|EMBL:AFO99789.1};^Eukaryota; Metazoa; Chordata; Craniata; Vertebrata; Chondrichthyes; Holocephali; Chimaeriformes; Callorhinchidae; Callorhinchus	PF00035.20^dsrm^Double-stranded RNA binding motif^26-90^E:3.2e-09	.	.	.	GO:0005634^cellular_component^nucleus`GO:0004000^molecular_function^adenosine deaminase activity`GO:0003723^molecular_function^RNA binding`GO:0007275^biological_process^multicellular organismal development`GO:0006396^biological_process^RNA processing`GO:0007286^biological_process^spermatid development	.
TR9152|c0_g1	TR9152|c0_g1_i1	.	J9ZBY1_LEPFM^J9ZBY1_LEPFM^Q:166-8,H:41-93^35.85%ID^E:2e-07^SubName: Full=Uncharacterized protein {ECO:0000313|EMBL:AFS53964.1};^Bacteria; Nitrospirae; Nitrospirales; Nitrospiraceae; Leptospirillum`J9ZBY1_LEPFM^J9ZBY1_LEPFM^Q:160-8,H:54-104^35.29%ID^E:5e-07^SubName: Full=Uncharacterized protein {ECO:0000313|EMBL:AFS53964.1};^Bacteria; Nitrospirae; Nitrospirales; Nitrospiraceae; Leptospirillum`J9ZB…	TR9152|c0_g1_i1|m.2785	2-214[+]	.	.	.	.	.	.	.	.
TR9273|c0_g2	TR9273|c0_g2_i1	DYRK2_CHICK^DYRK2_CHICK^Q:6-668,H:25-248^67.86%ID^E:1e-103^RecName: Full=Dual specificity tyrosine-phosphorylation-regulated kinase 2;^Eukaryota; Metazoa; Chordata; Craniata; Vertebrata; Euteleostomi; Testudines + Archosauria group; Archosauria; Dinosauria; Saurischia; Theropoda; Coelurosauria; Aves; Neognathae; Galloanserae; Galliformes; Phasianidae; Phasianinae; Gallus	V9KQC1_CALMI^V9KQC1_CALMI^Q:6-668,H:67-290^68.3%ID^E:2e-102^SubName: Full=Dual specificity tyrosine-phosphorylation-regulated kinase 2-like protein {ECO:0000313|EMBL:AFP00544.1};^Eukaryota; Metazoa; Chordata; Craniata; Vertebrata; Chondrichthyes; Holocephali; Chimaeriformes; Callorhinchidae; Callorhinchus	TR9273|c0_g2_i1|m.2822	3-668[+]	DYRK2_CHICK^DYRK2_CHICK^Q:2-222,H:25-248^67.86%ID^E:9e-104^RecName: Full=Dual specificity tyrosine-phosphorylation-regulated kinase 2;^Eukaryota; Metazoa; Chordata; Craniata; Vertebrata; Euteleostomi; Testudines + Archosauria group; Archosauria; Dinosauria; Saurischia; Theropoda; Coelurosauria; Aves; Neognathae; Galloanserae; Galliformes; Phasianidae; Phasianinae; Gallus	V9KQC1_CALMI^V9KQC1_CALMI^Q:2-222,H:67-290^68.3%ID^E:1e-102^SubName: Full=Dual specificity tyrosine-phosphorylation-regulated kinase 2-like protein {ECO:0000313|EMBL:AFP00544.1};^Eukaryota; Metazoa; Chordata; Craniata; Vertebrata; Chondrichthyes; Holocephali; Chimaeriformes; Callorhinchidae; Callorhinchus	PF00069.20^Pkinase^Protein kinase domain^121-215^E:5.4e-14`PF07714.12^Pkinase_Tyr^Protein tyrosine kinase^123-214^E:3.3e-06	.	.	COG0515^Serine Threonine protein kinase	GO:0005737^cellular_component^cytoplasm`GO:0005634^cellular_component^nucleus`GO:0030529^cellular_component^ribonucleoprotein complex`GO:0000151^cellular_component^ubiquitin ligase complex`GO:0005524^molecular_function^ATP binding`GO:0000287^molecular_function^magnesium ion binding`GO:0030145^molecular_function^manganese ion binding`GO:0004674^molecular_function^protein serine/threonine kinase ac…	GO:0004672^molecular_function^protein kinase activity`GO:0005524^molecular_function^ATP binding`GO:0006468^biological_process^protein phosphorylation
TR9290|c0_g1	TR9290|c0_g1_i1	.	Q68VM4_CHEMY^Q68VM4_CHEMY^Q:316-161,H:319-378^43.55%ID^E:5e-06^SubName: Full=Reverse transcriptase {ECO:0000313|EMBL:AAP88020.1};^Eukaryota; Metazoa; Chordata; Craniata; Vertebrata; Euteleostomi; Testudines + Archosauria group; Testudines; Cryptodira; Chelonioidea; Cheloniidae; Chelonia`Q68VM4_CHEMY^Q68VM4_CHEMY^Q:149-54,H:394-425^53.12%ID^E:5e-06^SubName: Full=Reverse transcriptase {ECO:0000313|…	.	.	.	.	.	.	.	.	.	.
TR9323|c0_g1	TR9323|c0_g1_i1	EI2BB_TAKRU^EI2BB_TAKRU^Q:124-1011,H:58-355^79.87%ID^E:2e-174^RecName: Full=Translation initiation factor eIF-2B subunit beta;^Eukaryota; Metazoa; Chordata; Craniata; Vertebrata; Euteleostomi; Actinopterygii; Neopterygii; Teleostei; Neoteleostei; Acanthomorphata; Eupercaria; Tetraodontiformes; Tetradontoidea; Tetraodontidae; Takifugu	K4FU42_CALMI^K4FU42_CALMI^Q:124-1011,H:53-349^83.84%ID^E:4e-180^SubName: Full=Translation initiation factor eIF-2B subunit beta {ECO:0000313|EMBL:AFK10924.1};^Eukaryota; Metazoa; Chordata; Craniata; Vertebrata; Chondrichthyes; Holocephali; Chimaeriformes; Callorhinchidae; Callorhinchus	TR9323|c0_g1_i1|m.2834	166-1014[+]	EI2BB_TAKRU^EI2BB_TAKRU^Q:1-282,H:72-355^81.34%ID^E:1e-168^RecName: Full=Translation initiation factor eIF-2B subunit beta;^Eukaryota; Metazoa; Chordata; Craniata; Vertebrata; Euteleostomi; Actinopterygii; Neopterygii; Teleostei; Neoteleostei; Acanthomorphata; Eupercaria; Tetraodontiformes; Tetradontoidea; Tetraodontidae; Takifugu	K4FU42_CALMI^K4FU42_CALMI^Q:3-282,H:69-349^85.41%ID^E:2e-174^SubName: Full=Translation initiation factor eIF-2B subunit beta {ECO:0000313|EMBL:AFK10924.1};^Eukaryota; Metazoa; Chordata; Craniata; Vertebrata; Chondrichthyes; Holocephali; Chimaeriformes; Callorhinchidae; Callorhinchus	PF01008.12^IF-2B^Initiation factor 2 subunit family^3-264^E:3.3e-72	.	.	COG1184^translation initiation factor	GO:0005737^cellular_component^cytoplasm`GO:0005851^cellular_component^eukaryotic translation initiation factor 2B complex`GO:0005524^molecular_function^ATP binding`GO:0005525^molecular_function^GTP binding`GO:0005085^molecular_function^guanyl-nucleotide exchange factor activity`GO:0003743^molecular_function^translation initiation factor activity`GO:0051716^biological_process^cellular response to …	GO:0044237^biological_process^cellular metabolic process
TR9323|c0_g2	TR9323|c0_g2_i1	EI2BB_TAKRU^EI2BB_TAKRU^Q:7-1044,H:1-355^75.21%ID^E:0^RecName: Full=Translation initiation factor eIF-2B subunit beta;^Eukaryota; Metazoa; Chordata; Craniata; Vertebrata; Euteleostomi; Actinopterygii; Neopterygii; Teleostei; Neoteleostei; Acanthomorphata; Eupercaria; Tetraodontiformes; Tetradontoidea; Tetraodontidae; Takifugu	K4FU42_CALMI^K4FU42_CALMI^Q:7-1044,H:1-349^80.8%ID^E:0^SubName: Full=Translation initiation factor eIF-2B subunit beta {ECO:0000313|EMBL:AFK10924.1};^Eukaryota; Metazoa; Chordata; Craniata; Vertebrata; Chondrichthyes; Holocephali; Chimaeriformes; Callorhinchidae; Callorhinchus	TR9323|c0_g2_i1|m.2835	1-1047[+]	EI2BB_TAKRU^EI2BB_TAKRU^Q:3-348,H:1-355^75.21%ID^E:0^RecName: Full=Translation initiation factor eIF-2B subunit beta;^Eukaryota; Metazoa; Chordata; Craniata; Vertebrata; Euteleostomi; Actinopterygii; Neopterygii; Teleostei; Neoteleostei; Acanthomorphata; Eupercaria; Tetraodontiformes; Tetradontoidea; Tetraodontidae; Takifugu	K4FU42_CALMI^K4FU42_CALMI^Q:3-348,H:1-349^80.8%ID^E:0^SubName: Full=Translation initiation factor eIF-2B subunit beta {ECO:0000313|EMBL:AFK10924.1};^Eukaryota; Metazoa; Chordata; Craniata; Vertebrata; Chondrichthyes; Holocephali; Chimaeriformes; Callorhinchidae; Callorhinchus	PF01008.12^IF-2B^Initiation factor 2 subunit family^26-330^E:7.4e-79	.	.	COG1184^translation initiation factor	GO:0005737^cellular_component^cytoplasm`GO:0005851^cellular_component^eukaryotic translation initiation factor 2B complex`GO:0005524^molecular_function^ATP binding`GO:0005525^molecular_function^GTP binding`GO:0005085^molecular_function^guanyl-nucleotide exchange factor activity`GO:0003743^molecular_function^translation initiation factor activity`GO:0051716^biological_process^cellular response to …	GO:0044237^biological_process^cellular metabolic process
TR9361|c0_g1	TR9361|c0_g1_i1	FABP6_MOUSE^FABP6_MOUSE^Q:4-318,H:24-128^62.86%ID^E:7e-44^RecName: Full=Gastrotropin;^Eukaryota; Metazoa; Chordata; Craniata; Vertebrata; Euteleostomi; Mammalia; Eutheria; Euarchontoglires; Glires; Rodentia; Sciurognathi; Muroidea; Muridae; Murinae; Mus; Mus	K4GAF4_CALMI^K4GAF4_CALMI^Q:1-318,H:23-128^83.02%ID^E:4e-61^SubName: Full=Gastrotropin-like protein {ECO:0000313|EMBL:AFM85933.1};^Eukaryota; Metazoa; Chordata; Craniata; Vertebrata; Chondrichthyes; Holocephali; Chimaeriformes; Callorhinchidae; Callorhinchus	TR9361|c0_g1_i1|m.2847	1-318[+]	FABP6_MOUSE^FABP6_MOUSE^Q:2-106,H:24-128^62.86%ID^E:6e-44^RecName: Full=Gastrotropin;^Eukaryota; Metazoa; Chordata; Craniata; Vertebrata; Euteleostomi; Mammalia; Eutheria; Euarchontoglires; Glires; Rodentia; Sciurognathi; Muroidea; Muridae; Murinae; Mus; Mus	K4GAF4_CALMI^K4GAF4_CALMI^Q:1-106,H:23-128^83.02%ID^E:3e-61^SubName: Full=Gastrotropin-like protein {ECO:0000313|EMBL:AFM85933.1};^Eukaryota; Metazoa; Chordata; Craniata; Vertebrata; Chondrichthyes; Holocephali; Chimaeriformes; Callorhinchidae; Callorhinchus	PF14651.1^Lipocalin_7^Lipocalin / cytosolic fatty-acid binding protein family^2-106^E:2.3e-48	.	.	.	GO:0005737^cellular_component^cytoplasm`GO:0008289^molecular_function^lipid binding`GO:0005215^molecular_function^transporter activity`GO:0008206^biological_process^bile acid metabolic process	.
TR9417|c0_g1	TR9417|c0_g1_i1	LEPR_MACMU^LEPR_MACMU^Q:3-485,H:663-820^44.72%ID^E:6e-38^RecName: Full=Leptin receptor;^Eukaryota; Metazoa; Chordata; Craniata; Vertebrata; Euteleostomi; Mammalia; Eutheria; Euarchontoglires; Primates; Haplorrhini; Catarrhini; Cercopithecidae; Cercopithecinae; Macaca	K7FQ33_PELSI^K7FQ33_PELSI^Q:3-506,H:653-819^45.29%ID^E:5e-40^SubName: Full=Uncharacterized protein {ECO:0000313|Ensembl:ENSPSIP00000010143};^Eukaryota; Metazoa; Chordata; Craniata; Vertebrata; Euteleostomi; Testudines + Archosauria group; Testudines; Cryptodira; Trionychoidea; Trionychidae; Pelodiscus	TR9417|c0_g1_i1|m.2863	3-515[+]	LEPR_MACMU^LEPR_MACMU^Q:1-161,H:663-820^44.72%ID^E:2e-38^RecName: Full=Leptin receptor;^Eukaryota; Metazoa; Chordata; Craniata; Vertebrata; Euteleostomi; Mammalia; Eutheria; Euarchontoglires; Primates; Haplorrhini; Catarrhini; Cercopithecidae; Cercopithecinae; Macaca	K7FQ33_PELSI^K7FQ33_PELSI^Q:1-168,H:653-819^45.29%ID^E:2e-40^SubName: Full=Uncharacterized protein {ECO:0000313|Ensembl:ENSPSIP00000010143};^Eukaryota; Metazoa; Chordata; Craniata; Vertebrata; Euteleostomi; Testudines + Archosauria group; Testudines; Cryptodira; Trionychoidea; Trionychidae; Pelodiscus	PF00041.16^fn3^Fibronectin type III domain^79-162^E:3.8e-06	.	.	.	GO:0016021^cellular_component^integral component of membrane`GO:0004896^molecular_function^cytokine receptor activity	GO:0005515^molecular_function^protein binding
TR9418|c0_g1	TR9418|c0_g1_i1	OR6F1_HUMAN^OR6F1_HUMAN^Q:57-419,H:12-132^47.93%ID^E:3e-23^RecName: Full=Olfactory receptor 6F1;^Eukaryota; Metazoa; Chordata; Craniata; Vertebrata; Euteleostomi; Mammalia; Eutheria; Euarchontoglires; Primates; Haplorrhini; Catarrhini; Hominidae; Homo	H3AI38_LATCH^H3AI38_LATCH^Q:18-419,H:2-135^45.52%ID^E:1e-25^RecName: Full=Olfactory receptor {ECO:0000256|RuleBase:RU000688};^Eukaryota; Metazoa; Chordata; Craniata; Vertebrata; Euteleostomi; Coelacanthiformes; Coelacanthidae; Latimeria	TR9418|c0_g1_i1|m.2864	3-455[+]	O11G2_HUMAN^O11G2_HUMAN^Q:17-139,H:48-170^48.78%ID^E:6e-33^RecName: Full=Olfactory receptor 11G2;^Eukaryota; Metazoa; Chordata; Craniata; Vertebrata; Euteleostomi; Mammalia; Eutheria; Euarchontoglires; Primates; Haplorrhini; Catarrhini; Hominidae; Homo	H3AI38_LATCH^H3AI38_LATCH^Q:6-139,H:2-135^45.52%ID^E:5e-36^RecName: Full=Olfactory receptor {ECO:0000256|RuleBase:RU000688};^Eukaryota; Metazoa; Chordata; Craniata; Vertebrata; Euteleostomi; Coelacanthiformes; Coelacanthidae; Latimeria	PF10320.4^7TM_GPCR_Srsx^Serpentine type 7TM GPCR chemoreceptor Srsx^44-145^E:4.5e-06`PF00001.16^7tm_1^7 transmembrane receptor (rhodopsin family)^48-143^E:2.5e-14	.	ExpAA=66.88^PredHel=3^Topology=o34-56i68-90o105-127i	NOG72414^	GO:0016021^cellular_component^integral component of membrane`GO:0005886^cellular_component^plasma membrane`GO:0004930^molecular_function^G-protein coupled receptor activity`GO:0004984^molecular_function^olfactory receptor activity	GO:0004930^molecular_function^G-protein coupled receptor activity`GO:0007186^biological_process^G-protein coupled receptor signaling pathway`GO:0016021^cellular_component^integral component of membrane
TR9430|c0_g1	TR9430|c0_g1_i1	TICRR_HUMAN^TICRR_HUMAN^Q:2-733,H:940-1177^40.48%ID^E:1e-33^RecName: Full=Treslin;^Eukaryota; Metazoa; Chordata; Craniata; Vertebrata; Euteleostomi; Mammalia; Eutheria; Euarchontoglires; Primates; Haplorrhini; Catarrhini; Hominidae; Homo	V9K9B2_CALMI^V9K9B2_CALMI^Q:2-1501,H:226-706^41.91%ID^E:8e-73^SubName: Full=Treslin {ECO:0000313|EMBL:AFO94187.1};^Eukaryota; Metazoa; Chordata; Craniata; Vertebrata; Chondrichthyes; Holocephali; Chimaeriformes; Callorhinchidae; Callorhinchus	TR9430|c0_g1_i1|m.2871	2-1504[+]	TICRR_HUMAN^TICRR_HUMAN^Q:1-244,H:940-1177^42.46%ID^E:9e-38^RecName: Full=Treslin;^Eukaryota; Metazoa; Chordata; Craniata; Vertebrata; Euteleostomi; Mammalia; Eutheria; Euarchontoglires; Primates; Haplorrhini; Catarrhini; Hominidae; Homo	V9K9B2_CALMI^V9K9B2_CALMI^Q:1-500,H:226-706^41.91%ID^E:2e-76^SubName: Full=Treslin {ECO:0000313|EMBL:AFO94187.1};^Eukaryota; Metazoa; Chordata; Craniata; Vertebrata; Chondrichthyes; Holocephali; Chimaeriformes; Callorhinchidae; Callorhinchus	PF15292.1^Treslin_N^Treslin N-terminus^1-65^E:1e-25	.	.	.	GO:0005634^cellular_component^nucleus`GO:0003682^molecular_function^chromatin binding`GO:0000075^biological_process^cell cycle checkpoint`GO:0006281^biological_process^DNA repair`GO:0006260^biological_process^DNA replication`GO:0001731^biological_process^formation of translation preinitiation complex`GO:0033314^biological_process^mitotic DNA replication checkpoint`GO:0030174^biological_process^re…	.
TR9523|c0_g1	TR9523|c0_g1_i1	TGFB2_PIG^TGFB2_PIG^Q:48-743,H:22-254^64.38%ID^E:6e-99^RecName: Full=Transforming growth factor beta-2;^Eukaryota; Metazoa; Chordata; Craniata; Vertebrata; Euteleostomi; Mammalia; Eutheria; Laurasiatheria; Cetartiodactyla; Suina; Suidae; Sus	H3BCF3_LATCH^H3BCF3_LATCH^Q:48-749,H:26-260^63.4%ID^E:5e-98^SubName: Full=Uncharacterized protein {ECO:0000313|Ensembl:ENSLACP00000019574};^Eukaryota; Metazoa; Chordata; Craniata; Vertebrata; Euteleostomi; Coelacanthiformes; Coelacanthidae; Latimeria	TR9523|c0_g1_i1|m.2896	3-755[+]	TGFB2_MOUSE^TGFB2_MOUSE^Q:3-247,H:9-254^63.41%ID^E:7e-107^RecName: Full=Transforming growth factor beta-2;^Eukaryota; Metazoa; Chordata; Craniata; Vertebrata; Euteleostomi; Mammalia; Eutheria; Euarchontoglires; Glires; Rodentia; Sciurognathi; Muroidea; Muridae; Murinae; Mus; Mus	H3BCF3_LATCH^H3BCF3_LATCH^Q:12-249,H:22-260^63.18%ID^E:2e-106^SubName: Full=Uncharacterized protein {ECO:0000313|Ensembl:ENSLACP00000019574};^Eukaryota; Metazoa; Chordata; Craniata; Vertebrata; Euteleostomi; Coelacanthiformes; Coelacanthidae; Latimeria	PF00688.13^TGFb_propeptide^TGF-beta propeptide^14-218^E:2.3e-33	sigP:1^14^0.632^YES	.	.	GO:0030424^cellular_component^axon`GO:0005768^cellular_component^endosome`GO:0031012^cellular_component^extracellular matrix`GO:0005576^cellular_component^extracellular region`GO:0005615^cellular_component^extracellular space`GO:0043025^cellular_component^neuronal cell body`GO:0001540^molecular_function^beta-amyloid binding`GO:0008083^molecular_function^growth factor activity`GO:0042803^molecular…	GO:0008083^molecular_function^growth factor activity`GO:0040007^biological_process^growth
TR9611|c0_g1	TR9611|c0_g1_i1	.	.	TR9611|c0_g1_i1|m.2929	3-233[+]	.	.	.	.	ExpAA=23.06^PredHel=1^Topology=o15-37i	.	.	.
TR9625|c0_g1	TR9625|c0_g1_i1	.	K7EYG1_PELSI^K7EYG1_PELSI^Q:402-196,H:130-197^39.13%ID^E:3e-06^SubName: Full=Uncharacterized protein {ECO:0000313|Ensembl:ENSPSIP00000000821};^Eukaryota; Metazoa; Chordata; Craniata; Vertebrata; Euteleostomi; Testudines + Archosauria group; Testudines; Cryptodira; Trionychoidea; Trionychidae; Pelodiscus`K7EYG1_PELSI^K7EYG1_PELSI^Q:172-35,H:206-260^34.55%ID^E:3e-06^SubName: Full=Uncharacterized pr…	.	.	.	.	.	.	.	.	.	.
TR9668|c0_g1	TR9668|c0_g1_i1	.	W5NNH5_LEPOC^W5NNH5_LEPOC^Q:289-44,H:265-354^43.33%ID^E:7e-08^SubName: Full=Uncharacterized protein {ECO:0000313|Ensembl:ENSLOCP00000022184};^Eukaryota; Metazoa; Chordata; Craniata; Vertebrata; Euteleostomi; Actinopterygii; Neopterygii; Holostei; Semionotiformes; Lepisosteidae; Lepisosteus	.	.	.	.	.	.	.	.	.	.
TR9681|c0_g1	TR9681|c0_g1_i1	.	K7F1Z4_PELSI^K7F1Z4_PELSI^Q:2-340,H:215-335^38.84%ID^E:8e-12^SubName: Full=Uncharacterized protein {ECO:0000313|Ensembl:ENSPSIP00000002054};^Eukaryota; Metazoa; Chordata; Craniata; Vertebrata; Euteleostomi; Testudines + Archosauria group; Testudines; Cryptodira; Trionychoidea; Trionychidae; Pelodiscus	.	.	.	.	.	.	.	.	.	.
TR9700|c0_g1	TR9700|c0_g1_i1	TRAF6_HUMAN^TRAF6_HUMAN^Q:3-500,H:354-519^75.9%ID^E:4e-88^RecName: Full=TNF receptor-associated factor 6;^Eukaryota; Metazoa; Chordata; Craniata; Vertebrata; Euteleostomi; Mammalia; Eutheria; Euarchontoglires; Primates; Haplorrhini; Catarrhini; Hominidae; Homo	V9KHL9_CALMI^V9KHL9_CALMI^Q:3-500,H:372-537^81.93%ID^E:9e-91^SubName: Full=TNF receptor-associated factor 6 {ECO:0000313|EMBL:AFO97869.1};^Eukaryota; Metazoa; Chordata; Craniata; Vertebrata; Chondrichthyes; Holocephali; Chimaeriformes; Callorhinchidae; Callorhinchus	TR9700|c0_g1_i1|m.2961	3-512[+]	TRAF6_HUMAN^TRAF6_HUMAN^Q:1-169,H:354-522^75.15%ID^E:2e-95^RecName: Full=TNF receptor-associated factor 6;^Eukaryota; Metazoa; Chordata; Craniata; Vertebrata; Euteleostomi; Mammalia; Eutheria; Euarchontoglires; Primates; Haplorrhini; Catarrhini; Hominidae; Homo	V9KHL9_CALMI^V9KHL9_CALMI^Q:1-169,H:372-540^81.66%ID^E:2e-98^SubName: Full=TNF receptor-associated factor 6 {ECO:0000313|EMBL:AFO97869.1};^Eukaryota; Metazoa; Chordata; Craniata; Vertebrata; Chondrichthyes; Holocephali; Chimaeriformes; Callorhinchidae; Callorhinchus	PF00917.21^MATH^MATH domain^19-146^E:6.4e-23	.	.	.	GO:0035631^cellular_component^CD40 receptor complex`GO:0005938^cellular_component^cell cortex`GO:0005737^cellular_component^cytoplasm`GO:0009898^cellular_component^cytoplasmic side of plasma membrane`GO:0005829^cellular_component^cytosol`GO:0010008^cellular_component^endosome membrane`GO:0005811^cellular_component^lipid particle`GO:0005739^cellular_component^mitochondrion`GO:0005730^cellular_comp…	GO:0005515^molecular_function^protein binding
TR9707|c0_g1	TR9707|c0_g1_i1	KCNS2_RAT^KCNS2_RAT^Q:14-349,H:139-250^67.86%ID^E:3e-48^RecName: Full=Potassium voltage-gated channel subfamily S member 2;^Eukaryota; Metazoa; Chordata; Craniata; Vertebrata; Euteleostomi; Mammalia; Eutheria; Euarchontoglires; Glires; Rodentia; Sciurognathi; Muroidea; Muridae; Murinae; Rattus	W5NP83_LEPOC^W5NP83_LEPOC^Q:5-349,H:136-250^65.22%ID^E:7e-48^SubName: Full=Uncharacterized protein {ECO:0000313|Ensembl:ENSLOCP00000022442};^Eukaryota; Metazoa; Chordata; Craniata; Vertebrata; Euteleostomi; Actinopterygii; Neopterygii; Holostei; Semionotiformes; Lepisosteidae; Lepisosteus	TR9707|c0_g1_i1|m.2964	125-349[+]	KCNS2_MOUSE^KCNS2_MOUSE^Q:3-75,H:178-250^67.12%ID^E:9e-29^RecName: Full=Potassium voltage-gated channel subfamily S member 2;^Eukaryota; Metazoa; Chordata; Craniata; Vertebrata; Euteleostomi; Mammalia; Eutheria; Euarchontoglires; Glires; Rodentia; Sciurognathi; Muroidea; Muridae; Murinae; Mus; Mus	L9JA73_TUPCH^L9JA73_TUPCH^Q:3-75,H:374-446^67.12%ID^E:7e-28^SubName: Full=Potassium voltage-gated channel subfamily S member 2 {ECO:0000313|EMBL:ELW47431.1};^Eukaryota; Metazoa; Chordata; Craniata; Vertebrata; Euteleostomi; Mammalia; Eutheria; Euarchontoglires; Scandentia; Tupaiidae; Tupaia	.	.	ExpAA=35.16^PredHel=1^Topology=i13-35o	COG1226^PotAssium voltage-gated channel	GO:0008076^cellular_component^voltage-gated potassium channel complex`GO:0005251^molecular_function^delayed rectifier potassium channel activity`GO:0051260^biological_process^protein homooligomerization	.
TR9759|c0_g1	TR9759|c0_g1_i1	MYH3_HUMAN^MYH3_HUMAN^Q:3-380,H:874-999^53.97%ID^E:5e-08^RecName: Full=Myosin-3;^Eukaryota; Metazoa; Chordata; Craniata; Vertebrata; Euteleostomi; Mammalia; Eutheria; Euarchontoglires; Primates; Haplorrhini; Catarrhini; Hominidae; Homo	V9K9K7_CALMI^V9K9K7_CALMI^Q:3-380,H:202-327^83.33%ID^E:4e-24^SubName: Full=Myosin-7-like protein {ECO:0000313|EMBL:AFO94374.1};^Eukaryota; Metazoa; Chordata; Craniata; Vertebrata; Chondrichthyes; Holocephali; Chimaeriformes; Callorhinchidae; Callorhinchus	TR9759|c0_g1_i1|m.2973	3-380[+]	MYH6_RABIT^MYH6_RABIT^Q:1-126,H:70-195^53.17%ID^E:1e-29^RecName: Full=Myosin-6;^Eukaryota; Metazoa; Chordata; Craniata; Vertebrata; Euteleostomi; Mammalia; Eutheria; Euarchontoglires; Glires; Lagomorpha; Leporidae; Oryctolagus	G3W844_SARHA^G3W844_SARHA^Q:1-126,H:870-995^78.57%ID^E:2e-51^SubName: Full=Uncharacterized protein {ECO:0000313|Ensembl:ENSSHAP00000011599};^Eukaryota; Metazoa; Chordata; Craniata; Vertebrata; Euteleostomi; Mammalia; Metatheria; Dasyuromorphia; Dasyuridae; Sarcophilus	.	.	.	COG5022^myosin heavy chain	GO:0030016^cellular_component^myofibril`GO:0032982^cellular_component^myosin filament`GO:0005524^molecular_function^ATP binding`GO:0003774^molecular_function^motor activity	.
TR9808|c0_g1	TR9808|c0_g1_i1	.	K7EYG4_PELSI^K7EYG4_PELSI^Q:294-79,H:68-139^43.06%ID^E:6e-14^SubName: Full=Uncharacterized protein {ECO:0000313|Ensembl:ENSPSIP00000000824};^Eukaryota; Metazoa; Chordata; Craniata; Vertebrata; Euteleostomi; Testudines + Archosauria group; Testudines; Cryptodira; Trionychoidea; Trionychidae; Pelodiscus`K7EYG4_PELSI^K7EYG4_PELSI^Q:82-2,H:139-165^59.26%ID^E:6e-14^SubName: Full=Uncharacterized protei…	.	.	.	.	.	.	.	.	.	.
TR9825|c0_g1	TR9825|c0_g1_i1	.	R4GDB2_ANOCA^R4GDB2_ANOCA^Q:304-62,H:361-456^35.42%ID^E:2e-06^SubName: Full=Uncharacterized protein {ECO:0000313|Ensembl:ENSACAP00000023362};^Eukaryota; Metazoa; Chordata; Craniata; Vertebrata; Euteleostomi; Lepidosauria; Squamata; Bifurcata; Unidentata; Episquamata; Toxicofera; Iguania; Iguanidae; Polychrotinae; Anolis`R4GDB2_ANOCA^R4GDB2_ANOCA^Q:69-1,H:451-473^52.17%ID^E:2e-06^SubName: Full=Unc…	TR9825|c0_g1_i1|m.2994	2-223[+]	.	.	.	.	.	.	.	.
TR9880|c0_g2	TR9880|c0_g2_i1	TITIN_HUMAN^TITIN_HUMAN^Q:1-231,H:209-288^59.26%ID^E:8e-22^RecName: Full=Titin;^Eukaryota; Metazoa; Chordata; Craniata; Vertebrata; Euteleostomi; Mammalia; Eutheria; Euarchontoglires; Primates; Haplorrhini; Catarrhini; Hominidae; Homo	F1PV45_CANFA^F1PV45_CANFA^Q:1-231,H:209-288^61.73%ID^E:5e-21^SubName: Full=Uncharacterized protein {ECO:0000313|Ensembl:ENSCAFP00000020728};^Eukaryota; Metazoa; Chordata; Craniata; Vertebrata; Euteleostomi; Mammalia; Eutheria; Laurasiatheria; Carnivora; Caniformia; Canidae; Canis	TR9880|c0_g2_i1|m.3010	1-300[+]	TITIN_MOUSE^TITIN_MOUSE^Q:1-100,H:209-317^63.06%ID^E:1e-32^RecName: Full=Titin;^Eukaryota; Metazoa; Chordata; Craniata; Vertebrata; Euteleostomi; Mammalia; Eutheria; Euarchontoglires; Glires; Rodentia; Sciurognathi; Muroidea; Muridae; Murinae; Mus; Mus	W5MH34_LEPOC^W5MH34_LEPOC^Q:1-100,H:210-313^67.31%ID^E:1e-32^SubName: Full=Uncharacterized protein {ECO:0000313|Ensembl:ENSLOCP00000007693};^Eukaryota; Metazoa; Chordata; Craniata; Vertebrata; Euteleostomi; Actinopterygii; Neopterygii; Holostei; Semionotiformes; Lepisosteidae; Lepisosteus	.	.	.	COG0515^Serine Threonine protein kinase	GO:0000794^cellular_component^condensed nuclear chromosome`GO:0070062^cellular_component^extracellular vesicular exosome`GO:0005794^cellular_component^Golgi apparatus`GO:0031430^cellular_component^M band`GO:0005865^cellular_component^striated muscle thin filament`GO:0030018^cellular_component^Z disc`GO:0030506^molecular_function^ankyrin binding`GO:0005524^molecular_function^ATP binding`GO:0005509…	.
TR9889|c0_g1	TR9889|c0_g1_i1	.	.	TR9889|c0_g1_i1|m.3015	1-432[+]	.	K7GAZ6_PELSI^K7GAZ6_PELSI^Q:8-137,H:659-796^47.55%ID^E:5e-09^SubName: Full=Uncharacterized protein {ECO:0000313|Ensembl:ENSPSIP00000017457};^Eukaryota; Metazoa; Chordata; Craniata; Vertebrata; Euteleostomi; Testudines + Archosauria group; Testudines; Cryptodira; Trionychoidea; Trionychidae; Pelodiscus	.	.	.	.	.	.
TR9923|c0_g1	TR9923|c0_g1_i1	.	K7EX49_PELSI^K7EX49_PELSI^Q:299-3,H:99-199^31.68%ID^E:4e-06^SubName: Full=Uncharacterized protein {ECO:0000313|Ensembl:ENSPSIP00000000359};^Eukaryota; Metazoa; Chordata; Craniata; Vertebrata; Euteleostomi; Testudines + Archosauria group; Testudines; Cryptodira; Trionychoidea; Trionychidae; Pelodiscus	.	.	.	.	.	.	.	.	.	.
TR9926|c0_g1	TR9926|c0_g1_i1	.	.	TR9926|c0_g1_i1|m.3027	1-186[+]	.	.	.	sigP:1^16^0.653^YES	.	.	.	.
TR9934|c0_g1	TR9934|c0_g1_i1	.	K7EY34_PELSI^K7EY34_PELSI^Q:29-238,H:129-201^45.21%ID^E:1e-08^SubName: Full=Uncharacterized protein {ECO:0000313|Ensembl:ENSPSIP00000000694};^Eukaryota; Metazoa; Chordata; Craniata; Vertebrata; Euteleostomi; Testudines + Archosauria group; Testudines; Cryptodira; Trionychoidea; Trionychidae; Pelodiscus	.	.	.	.	.	.	.	.	.	.
TR9969|c0_g1	TR9969|c0_g1_i1	.	.	TR9969|c0_g1_i1|m.3036	1-234[+]	.	.	.	.	ExpAA=21.06^PredHel=1^Topology=o22-44i	.	.	.
TR10037|c0_g1	TR10037|c0_g1_i1	.	.	TR10037|c0_g1_i1|m.3059	133-345[+]	.	.	.	.	ExpAA=31.15^PredHel=2^Topology=i13-35o45-67i	.	.	.
TR10124|c0_g2	TR10124|c0_g2_i1	SEM6D_PONAB^SEM6D_PONAB^Q:22-321,H:589-688^34%ID^E:4e-13^RecName: Full=Semaphorin-6D;^Eukaryota; Metazoa; Chordata; Craniata; Vertebrata; Euteleostomi; Mammalia; Eutheria; Euarchontoglires; Primates; Haplorrhini; Catarrhini; Hominidae; Pongo	K7GFT7_PELSI^K7GFT7_PELSI^Q:1-315,H:579-683^45.71%ID^E:8e-24^SubName: Full=Uncharacterized protein {ECO:0000313|Ensembl:ENSPSIP00000019148};^Eukaryota; Metazoa; Chordata; Craniata; Vertebrata; Euteleostomi; Testudines + Archosauria group; Testudines; Cryptodira; Trionychoidea; Trionychidae; Pelodiscus	TR10124|c0_g2_i1|m.3083	1-330[+]	SEM6D_PONAB^SEM6D_PONAB^Q:8-107,H:589-688^34%ID^E:3e-13^RecName: Full=Semaphorin-6D;^Eukaryota; Metazoa; Chordata; Craniata; Vertebrata; Euteleostomi; Mammalia; Eutheria; Euarchontoglires; Primates; Haplorrhini; Catarrhini; Hominidae; Pongo	K7GFT7_PELSI^K7GFT7_PELSI^Q:1-105,H:579-683^45.71%ID^E:7e-24^SubName: Full=Uncharacterized protein {ECO:0000313|Ensembl:ENSPSIP00000019148};^Eukaryota; Metazoa; Chordata; Craniata; Vertebrata; Euteleostomi; Testudines + Archosauria group; Testudines; Cryptodira; Trionychoidea; Trionychidae; Pelodiscus	.	.	ExpAA=23.04^PredHel=1^Topology=o27-49i	.	GO:0016021^cellular_component^integral component of membrane`GO:0005886^cellular_component^plasma membrane`GO:0004872^molecular_function^receptor activity`GO:0030154^biological_process^cell differentiation`GO:0007399^biological_process^nervous system development	.
TR10196|c0_g2	TR10196|c0_g2_i1	ANPRA_HUMAN^ANPRA_HUMAN^Q:6-476,H:308-463^52.23%ID^E:3e-53^RecName: Full=Atrial natriuretic peptide receptor 1;^Eukaryota; Metazoa; Chordata; Craniata; Vertebrata; Euteleostomi; Mammalia; Eutheria; Euarchontoglires; Primates; Haplorrhini; Catarrhini; Hominidae; Homo	H3AAU2_LATCH^H3AAU2_LATCH^Q:6-476,H:304-460^67.52%ID^E:2e-70^RecName: Full=Guanylate cyclase {ECO:0000256|RuleBase:RU003431};^Eukaryota; Metazoa; Chordata; Craniata; Vertebrata; Euteleostomi; Coelacanthiformes; Coelacanthidae; Latimeria	TR10196|c0_g2_i1|m.3104	3-479[+]	ANPRA_HUMAN^ANPRA_HUMAN^Q:2-158,H:308-463^52.23%ID^E:2e-53^RecName: Full=Atrial natriuretic peptide receptor 1;^Eukaryota; Metazoa; Chordata; Craniata; Vertebrata; Euteleostomi; Mammalia; Eutheria; Euarchontoglires; Primates; Haplorrhini; Catarrhini; Hominidae; Homo	H3AAU2_LATCH^H3AAU2_LATCH^Q:2-158,H:304-460^67.52%ID^E:2e-70^RecName: Full=Guanylate cyclase {ECO:0000256|RuleBase:RU003431};^Eukaryota; Metazoa; Chordata; Craniata; Vertebrata; Euteleostomi; Coelacanthiformes; Coelacanthidae; Latimeria	PF01094.23^ANF_receptor^Receptor family ligand binding region^2-109^E:1e-24	.	.	COG0515^Serine Threonine protein kinase	GO:0005887^cellular_component^integral component of plasma membrane`GO:0043235^cellular_component^receptor complex`GO:0005524^molecular_function^ATP binding`GO:0008528^molecular_function^G-protein coupled peptide receptor activity`GO:0005525^molecular_function^GTP binding`GO:0004383^molecular_function^guanylate cyclase activity`GO:0042562^molecular_function^hormone binding`GO:0016941^molecular_fu…	.
TR10221|c0_g1	TR10221|c0_g1_i1	RAB35_RAT^RAB35_RAT^Q:198-701,H:21-188^95.24%ID^E:1e-106^RecName: Full=Ras-related protein Rab-35;^Eukaryota; Metazoa; Chordata; Craniata; Vertebrata; Euteleostomi; Mammalia; Eutheria; Euarchontoglires; Glires; Rodentia; Sciurognathi; Muroidea; Muridae; Murinae; Rattus	W5KX66_ASTMX^W5KX66_ASTMX^Q:198-701,H:19-186^95.24%ID^E:4e-106^SubName: Full=Uncharacterized protein {ECO:0000313|Ensembl:ENSAMXP00000012178};^Eukaryota; Metazoa; Chordata; Craniata; Vertebrata; Euteleostomi; Actinopterygii; Neopterygii; Teleostei; Ostariophysi; Characiformes; Characoidei; Characidae; Characidae incertae sedis; Astyanax clade; Astyanax	TR10221|c0_g1_i1|m.3108	156-743[+]	RAB35_RAT^RAB35_RAT^Q:11-195,H:17-201^92.97%ID^E:3e-120^RecName: Full=Ras-related protein Rab-35;^Eukaryota; Metazoa; Chordata; Craniata; Vertebrata; Euteleostomi; Mammalia; Eutheria; Euarchontoglires; Glires; Rodentia; Sciurognathi; Muroidea; Muridae; Murinae; Rattus	W5KX66_ASTMX^W5KX66_ASTMX^Q:6-195,H:10-199^92.11%ID^E:2e-121^SubName: Full=Uncharacterized protein {ECO:0000313|Ensembl:ENSAMXP00000012178};^Eukaryota; Metazoa; Chordata; Craniata; Vertebrata; Euteleostomi; Actinopterygii; Neopterygii; Teleostei; Ostariophysi; Characiformes; Characoidei; Characidae; Characidae incertae sedis; Astyanax clade; Astyanax	PF00071.17^Ras^Ras family^6-162^E:1.9e-56`PF00025.16^Arf^ADP-ribosylation factor family^6-159^E:1.8e-15`PF08477.8^Miro^Miro-like protein^11-117^E:2e-16`PF00009.22^GTP_EFTU^Elongation factor Tu GTP binding domain^39-161^E:8.6e-07	sigP:1^16^0.653^YES	.	COG1100^GTP-binding Protein	GO:0031253^cellular_component^cell projection membrane`GO:0045334^cellular_component^clathrin-coated endocytic vesicle`GO:0005905^cellular_component^coated pit`GO:0010008^cellular_component^endosome membrane`GO:0070062^cellular_component^extracellular vesicular exosome`GO:0045171^cellular_component^intercellular bridge`GO:0042470^cellular_component^melanosome`GO:0005739^cellular_component^mitocho…	GO:0005525^molecular_function^GTP binding`GO:0007264^biological_process^small GTPase mediated signal transduction`GO:0005622^cellular_component^intracellular`GO:0003924^molecular_function^GTPase activity
TR10221|c0_g2	TR10221|c0_g2_i1	RAB35_RAT^RAB35_RAT^Q:152-715,H:1-188^95.74%ID^E:5e-124^RecName: Full=Ras-related protein Rab-35;^Eukaryota; Metazoa; Chordata; Craniata; Vertebrata; Euteleostomi; Mammalia; Eutheria; Euarchontoglires; Glires; Rodentia; Sciurognathi; Muroidea; Muridae; Murinae; Rattus	A0A060WEZ6_ONCMY^A0A060WEZ6_ONCMY^Q:152-715,H:1-207^85.51%ID^E:9e-115^SubName: Full=Oncorhynchus mykiss genomic scaffold, scaffold_245 {ECO:0000313|EMBL:CDQ65596.1};^Eukaryota; Metazoa; Chordata; Craniata; Vertebrata; Euteleostomi; Actinopterygii; Neopterygii; Teleostei; Protacanthopterygii; Salmoniformes; Salmonidae; Salmoninae; Oncorhynchus	TR10221|c0_g2_i1|m.3109	2-757[+]	RAB35_RAT^RAB35_RAT^Q:51-251,H:1-201^94.03%ID^E:4e-134^RecName: Full=Ras-related protein Rab-35;^Eukaryota; Metazoa; Chordata; Craniata; Vertebrata; Euteleostomi; Mammalia; Eutheria; Euarchontoglires; Glires; Rodentia; Sciurognathi; Muroidea; Muridae; Murinae; Rattus	A0A060WEZ6_ONCMY^A0A060WEZ6_ONCMY^Q:51-251,H:1-220^85%ID^E:2e-125^SubName: Full=Oncorhynchus mykiss genomic scaffold, scaffold_245 {ECO:0000313|EMBL:CDQ65596.1};^Eukaryota; Metazoa; Chordata; Craniata; Vertebrata; Euteleostomi; Actinopterygii; Neopterygii; Teleostei; Protacanthopterygii; Salmoniformes; Salmonidae; Salmoninae; Oncorhynchus	PF00025.16^Arf^ADP-ribosylation factor family^55-215^E:3.1e-17`PF00071.17^Ras^Ras family^60-218^E:7.8e-60`PF08477.8^Miro^Miro-like protein^60-173^E:6.8e-20`PF04670.7^Gtr1_RagA^Gtr1/RagA G protein conserved region^60-173^E:6e-06`PF01926.18^MMR_HSR1^50S ribosome-binding GTPase^61-153^E:5.6e-05`PF00009.22^GTP_EFTU^Elongation factor Tu GTP binding domain^95-217^E:1.8e-06	.	.	COG1100^GTP-binding Protein	GO:0031253^cellular_component^cell projection membrane`GO:0045334^cellular_component^clathrin-coated endocytic vesicle`GO:0005905^cellular_component^coated pit`GO:0010008^cellular_component^endosome membrane`GO:0070062^cellular_component^extracellular vesicular exosome`GO:0045171^cellular_component^intercellular bridge`GO:0042470^cellular_component^melanosome`GO:0005739^cellular_component^mitocho…	GO:0005525^molecular_function^GTP binding`GO:0007264^biological_process^small GTPase mediated signal transduction`GO:0005622^cellular_component^intracellular`GO:0005634^cellular_component^nucleus`GO:0005737^cellular_component^cytoplasm`GO:0003924^molecular_function^GTPase activity
TR10223|c0_g1	TR10223|c0_g1_i1	ZN233_HUMAN^ZN233_HUMAN^Q:2-157,H:538-589^63.46%ID^E:7e-15^RecName: Full=Zinc finger protein 233;^Eukaryota; Metazoa; Chordata; Craniata; Vertebrata; Euteleostomi; Mammalia; Eutheria; Euarchontoglires; Primates; Haplorrhini; Catarrhini; Hominidae; Homo`ZN233_HUMAN^ZN233_HUMAN^Q:2-157,H:566-617^59.62%ID^E:2e-13^RecName: Full=Zinc finger protein 233;^Eukaryota; Metazoa; Chordata; Craniata; Vertebra…	M7C693_CHEMY^M7C693_CHEMY^Q:2-157,H:202-253^67.31%ID^E:4e-14^SubName: Full=Uncharacterized protein {ECO:0000313|EMBL:EMP40023.1};^Eukaryota; Metazoa; Chordata; Craniata; Vertebrata; Euteleostomi; Testudines + Archosauria group; Testudines; Cryptodira; Chelonioidea; Cheloniidae; Chelonia`M7C693_CHEMY^M7C693_CHEMY^Q:2-157,H:174-225^61.54%ID^E:3e-13^SubName: Full=Uncharacterized protein {ECO:0000313…	TR10223|c0_g1_i1|m.3112	3-323[+]	.	.	.	.	.	.	.	.
TR10235|c0_g1	TR10235|c0_g1_i1	.	.	TR10235|c0_g1_i1|m.3117	250-495[+]	.	.	.	.	ExpAA=20.02^PredHel=1^Topology=o41-63i	.	.	.
TR10243|c0_g2	TR10243|c0_g2_i1	CBPM_HUMAN^CBPM_HUMAN^Q:4-234,H:235-313^63.29%ID^E:3e-28^RecName: Full=Carboxypeptidase M;^Eukaryota; Metazoa; Chordata; Craniata; Vertebrata; Euteleostomi; Mammalia; Eutheria; Euarchontoglires; Primates; Haplorrhini; Catarrhini; Hominidae; Homo	E1C041_CHICK^E1C041_CHICK^Q:4-234,H:238-316^67.09%ID^E:1e-29^SubName: Full=Uncharacterized protein {ECO:0000313|Ensembl:ENSGALP00000016151};^Eukaryota; Metazoa; Chordata; Craniata; Vertebrata; Euteleostomi; Testudines + Archosauria group; Archosauria; Dinosauria; Saurischia; Theropoda; Coelurosauria; Aves; Neognathae; Galloanserae; Galliformes; Phasianidae; Phasianinae; Gallus	TR10243|c0_g2_i1|m.3123	1-240[+]	CBPM_PONAB^CBPM_PONAB^Q:2-78,H:235-313^63.29%ID^E:2e-29^RecName: Full=Carboxypeptidase M;^Eukaryota; Metazoa; Chordata; Craniata; Vertebrata; Euteleostomi; Mammalia; Eutheria; Euarchontoglires; Primates; Haplorrhini; Catarrhini; Hominidae; Pongo	E1C041_CHICK^E1C041_CHICK^Q:2-78,H:238-316^67.09%ID^E:2e-33^SubName: Full=Uncharacterized protein {ECO:0000313|Ensembl:ENSGALP00000016151};^Eukaryota; Metazoa; Chordata; Craniata; Vertebrata; Euteleostomi; Testudines + Archosauria group; Archosauria; Dinosauria; Saurischia; Theropoda; Coelurosauria; Aves; Neognathae; Galloanserae; Galliformes; Phasianidae; Phasianinae; Gallus	PF00246.19^Peptidase_M14^Zinc carboxypeptidase^13-66^E:5.7e-13	.	.	.	GO:0031225^cellular_component^anchored component of membrane`GO:0005886^cellular_component^plasma membrane`GO:0004181^molecular_function^metallocarboxypeptidase activity`GO:0008270^molecular_function^zinc ion binding	GO:0004181^molecular_function^metallocarboxypeptidase activity`GO:0008270^molecular_function^zinc ion binding`GO:0006508^biological_process^proteolysis
TR10257|c0_g1	TR10257|c0_g1_i1	INF2_MOUSE^INF2_MOUSE^Q:118-411,H:595-695^62.38%ID^E:4e-34^RecName: Full=Inverted formin-2;^Eukaryota; Metazoa; Chordata; Craniata; Vertebrata; Euteleostomi; Mammalia; Eutheria; Euarchontoglires; Glires; Rodentia; Sciurognathi; Muroidea; Muridae; Murinae; Mus; Mus	A0A060YTW8_ONCMY^A0A060YTW8_ONCMY^Q:118-411,H:86-184^63.64%ID^E:2e-37^SubName: Full=Oncorhynchus mykiss genomic scaffold, scaffold_9804 {ECO:0000313|EMBL:CDQ92894.1};^Eukaryota; Metazoa; Chordata; Craniata; Vertebrata; Euteleostomi; Actinopterygii; Neopterygii; Teleostei; Protacanthopterygii; Salmoniformes; Salmonidae; Salmoninae; Oncorhynchus	TR10257|c0_g1_i1|m.3126	1-414[+]	INF2_MOUSE^INF2_MOUSE^Q:24-137,H:580-695^58.97%ID^E:3e-33^RecName: Full=Inverted formin-2;^Eukaryota; Metazoa; Chordata; Craniata; Vertebrata; Euteleostomi; Mammalia; Eutheria; Euarchontoglires; Glires; Rodentia; Sciurognathi; Muroidea; Muridae; Murinae; Mus; Mus	A0A060YTW8_ONCMY^A0A060YTW8_ONCMY^Q:40-138,H:86-185^63%ID^E:3e-37^SubName: Full=Oncorhynchus mykiss genomic scaffold, scaffold_9804 {ECO:0000313|EMBL:CDQ92894.1};^Eukaryota; Metazoa; Chordata; Craniata; Vertebrata; Euteleostomi; Actinopterygii; Neopterygii; Teleostei; Protacanthopterygii; Salmoniformes; Salmonidae; Salmoninae; Oncorhynchus	PF02181.18^FH2^Formin Homology 2 Domain^38-135^E:3.4e-15	.	.	NOG149898^	GO:0048471^cellular_component^perinuclear region of cytoplasm`GO:0030036^biological_process^actin cytoskeleton organization`GO:0032535^biological_process^regulation of cellular component size	.
TR10257|c0_g2	TR10257|c0_g2_i1	INF2_MOUSE^INF2_MOUSE^Q:133-426,H:595-695^62.38%ID^E:5e-34^RecName: Full=Inverted formin-2;^Eukaryota; Metazoa; Chordata; Craniata; Vertebrata; Euteleostomi; Mammalia; Eutheria; Euarchontoglires; Glires; Rodentia; Sciurognathi; Muroidea; Muridae; Murinae; Mus; Mus	A0A060YTW8_ONCMY^A0A060YTW8_ONCMY^Q:133-426,H:86-184^63.64%ID^E:3e-37^SubName: Full=Oncorhynchus mykiss genomic scaffold, scaffold_9804 {ECO:0000313|EMBL:CDQ92894.1};^Eukaryota; Metazoa; Chordata; Craniata; Vertebrata; Euteleostomi; Actinopterygii; Neopterygii; Teleostei; Protacanthopterygii; Salmoniformes; Salmonidae; Salmoninae; Oncorhynchus	TR10257|c0_g2_i1|m.3127	1-429[+]	INF2_MOUSE^INF2_MOUSE^Q:29-142,H:580-695^58.97%ID^E:5e-33^RecName: Full=Inverted formin-2;^Eukaryota; Metazoa; Chordata; Craniata; Vertebrata; Euteleostomi; Mammalia; Eutheria; Euarchontoglires; Glires; Rodentia; Sciurognathi; Muroidea; Muridae; Murinae; Mus; Mus	A0A060YTW8_ONCMY^A0A060YTW8_ONCMY^Q:45-143,H:86-185^63%ID^E:3e-37^SubName: Full=Oncorhynchus mykiss genomic scaffold, scaffold_9804 {ECO:0000313|EMBL:CDQ92894.1};^Eukaryota; Metazoa; Chordata; Craniata; Vertebrata; Euteleostomi; Actinopterygii; Neopterygii; Teleostei; Protacanthopterygii; Salmoniformes; Salmonidae; Salmoninae; Oncorhynchus	PF02181.18^FH2^Formin Homology 2 Domain^43-140^E:3.8e-15	.	.	NOG149898^	GO:0048471^cellular_component^perinuclear region of cytoplasm`GO:0030036^biological_process^actin cytoskeleton organization`GO:0032535^biological_process^regulation of cellular component size	.
TR10261|c0_g1	TR10261|c0_g1_i1	.	K7F045_PELSI^K7F045_PELSI^Q:178-11,H:191-254^43.75%ID^E:4e-06^SubName: Full=Uncharacterized protein {ECO:0000313|Ensembl:ENSPSIP00000001405};^Eukaryota; Metazoa; Chordata; Craniata; Vertebrata; Euteleostomi; Testudines + Archosauria group; Testudines; Cryptodira; Trionychoidea; Trionychidae; Pelodiscus`K7F045_PELSI^K7F045_PELSI^Q:378-301,H:122-147^42.31%ID^E:4e-06^SubName: Full=Uncharacterized pr…	.	.	.	.	.	.	.	.	.	.
TR10283|c0_g1	TR10283|c0_g1_i1	.	K7EYI3_PELSI^K7EYI3_PELSI^Q:257-370,H:822-859^52.63%ID^E:6e-09^SubName: Full=Uncharacterized protein {ECO:0000313|Ensembl:ENSPSIP00000000843};^Eukaryota; Metazoa; Chordata; Craniata; Vertebrata; Euteleostomi; Testudines + Archosauria group; Testudines; Cryptodira; Trionychoidea; Trionychidae; Pelodiscus`K7EYI3_PELSI^K7EYI3_PELSI^Q:369-452,H:861-888^57.14%ID^E:6e-09^SubName: Full=Uncharacterized p…	.	.	.	.	.	.	.	.	.	.
TR10392|c0_g1	TR10392|c0_g1_i1	TM100_HUMAN^TM100_HUMAN^Q:182-424,H:41-121^40.24%ID^E:6e-10^RecName: Full=Transmembrane protein 100;^Eukaryota; Metazoa; Chordata; Craniata; Vertebrata; Euteleostomi; Mammalia; Eutheria; Euarchontoglires; Primates; Haplorrhini; Catarrhini; Hominidae; Homo	M7C802_CHEMY^M7C802_CHEMY^Q:95-430,H:1-115^46.09%ID^E:8e-24^SubName: Full=Uncharacterized protein {ECO:0000313|EMBL:EMP40708.1};^Eukaryota; Metazoa; Chordata; Craniata; Vertebrata; Euteleostomi; Testudines + Archosauria group; Testudines; Cryptodira; Chelonioidea; Cheloniidae; Chelonia	.	.	.	.	.	.	.	NOG39851^	GO:0005783^cellular_component^endoplasmic reticulum`GO:0016021^cellular_component^integral component of membrane`GO:0043204^cellular_component^perikaryon`GO:0048471^cellular_component^perinuclear region of cytoplasm`GO:0005886^cellular_component^plasma membrane`GO:0001525^biological_process^angiogenesis`GO:0060842^biological_process^arterial endothelial cell differentiation`GO:0030509^biological_…	.
TR10437|c0_g2	TR10437|c0_g2_i1	.	.	TR10437|c0_g2_i1|m.3192	150-362[+]	.	.	.	sigP:1^14^0.453^YES	.	.	.	.
TR10440|c0_g1	TR10440|c0_g1_i1	.	V9KFP7_CALMI^V9KFP7_CALMI^Q:257-373,H:150-188^71.79%ID^E:2e-06^SubName: Full=Abhydrolase domain-containing 10 {ECO:0000313|EMBL:AFO96698.1};^Eukaryota; Metazoa; Chordata; Craniata; Vertebrata; Chondrichthyes; Holocephali; Chimaeriformes; Callorhinchidae; Callorhinchus	.	.	.	.	.	.	.	.	.	.
TR10467|c0_g1	TR10467|c0_g1_i1	.	.	TR10467|c0_g1_i1|m.3199	56-289[+]	.	.	.	.	ExpAA=21.27^PredHel=1^Topology=i42-64o	.	.	.
TR10478|c0_g1	TR10478|c0_g1_i1	.	.	TR10478|c0_g1_i1|m.3206	100-399[+]	.	.	.	.	ExpAA=22.92^PredHel=1^Topology=o68-90i	.	.	.
TR10481|c0_g1	TR10481|c0_g1_i1	.	K7F136_PELSI^K7F136_PELSI^Q:2-304,H:116-230^33.9%ID^E:9e-06^SubName: Full=Uncharacterized protein {ECO:0000313|Ensembl:ENSPSIP00000001746};^Eukaryota; Metazoa; Chordata; Craniata; Vertebrata; Euteleostomi; Testudines + Archosauria group; Testudines; Cryptodira; Trionychoidea; Trionychidae; Pelodiscus	.	.	.	.	.	.	.	.	.	.
TR10513|c0_g2	TR10513|c0_g2_i1	TITIN_HUMAN^TITIN_HUMAN^Q:2-505,H:9569-9736^60.71%ID^E:2e-66^RecName: Full=Titin;^Eukaryota; Metazoa; Chordata; Craniata; Vertebrata; Euteleostomi; Mammalia; Eutheria; Euarchontoglires; Primates; Haplorrhini; Catarrhini; Hominidae; Homo`TITIN_HUMAN^TITIN_HUMAN^Q:32-505,H:13117-13276^32.1%ID^E:2e-18^RecName: Full=Titin;^Eukaryota; Metazoa; Chordata; Craniata; Vertebrata; Euteleostomi; Mammalia; Eu…	W5MH34_LEPOC^W5MH34_LEPOC^Q:2-505,H:7787-7954^65.48%ID^E:1e-72^SubName: Full=Uncharacterized protein {ECO:0000313|Ensembl:ENSLOCP00000007693};^Eukaryota; Metazoa; Chordata; Craniata; Vertebrata; Euteleostomi; Actinopterygii; Neopterygii; Holostei; Semionotiformes; Lepisosteidae; Lepisosteus`W5MH34_LEPOC^W5MH34_LEPOC^Q:26-454,H:11229-11371^31.03%ID^E:7e-12^SubName: Full=Uncharacterized protein {EC…	TR10513|c0_g2_i1|m.3215	2-505[+]	TITIN_HUMAN^TITIN_HUMAN^Q:1-168,H:9569-9736^60.71%ID^E:2e-66^RecName: Full=Titin;^Eukaryota; Metazoa; Chordata; Craniata; Vertebrata; Euteleostomi; Mammalia; Eutheria; Euarchontoglires; Primates; Haplorrhini; Catarrhini; Hominidae; Homo`TITIN_HUMAN^TITIN_HUMAN^Q:11-168,H:13117-13276^32.1%ID^E:2e-18^RecName: Full=Titin;^Eukaryota; Metazoa; Chordata; Craniata; Vertebrata; Euteleostomi; Mammalia; Eu…	W5MH34_LEPOC^W5MH34_LEPOC^Q:1-168,H:7787-7954^65.48%ID^E:1e-72^SubName: Full=Uncharacterized protein {ECO:0000313|Ensembl:ENSLOCP00000007693};^Eukaryota; Metazoa; Chordata; Craniata; Vertebrata; Euteleostomi; Actinopterygii; Neopterygii; Holostei; Semionotiformes; Lepisosteidae; Lepisosteus`W5MH34_LEPOC^W5MH34_LEPOC^Q:9-151,H:11229-11371^31.03%ID^E:7e-12^SubName: Full=Uncharacterized protein {ECO…	PF07679.11^I-set^Immunoglobulin I-set domain^19-89^E:8.1e-10`PF13895.1^Ig_2^Immunoglobulin domain^23-86^E:0.011	.	.	.	GO:0000794^cellular_component^condensed nuclear chromosome`GO:0005737^cellular_component^cytoplasm`GO:0005829^cellular_component^cytosol`GO:0005576^cellular_component^extracellular region`GO:0070062^cellular_component^extracellular vesicular exosome`GO:0005794^cellular_component^Golgi apparatus`GO:0031674^cellular_component^I band`GO:0031430^cellular_component^M band`GO:0005634^cellular_component…	.
TR10547|c0_g2	TR10547|c0_g2_i1	.	V9KFP7_CALMI^V9KFP7_CALMI^Q:1-141,H:155-201^59.57%ID^E:1e-05^SubName: Full=Abhydrolase domain-containing 10 {ECO:0000313|EMBL:AFO96698.1};^Eukaryota; Metazoa; Chordata; Craniata; Vertebrata; Chondrichthyes; Holocephali; Chimaeriformes; Callorhinchidae; Callorhinchus	.	.	.	.	.	.	.	.	.	.
TR10674|c0_g1	TR10674|c0_g1_i1	KGP2_HUMAN^KGP2_HUMAN^Q:2-469,H:561-716^85.26%ID^E:9e-97^RecName: Full=cGMP-dependent protein kinase 2;^Eukaryota; Metazoa; Chordata; Craniata; Vertebrata; Euteleostomi; Mammalia; Eutheria; Euarchontoglires; Primates; Haplorrhini; Catarrhini; Hominidae; Homo	A0A099ZT82_TINGU^A0A099ZT82_TINGU^Q:2-469,H:231-386^85.9%ID^E:1e-97^SubName: Full=cGMP-dependent protein kinase 2 {ECO:0000313|EMBL:KGL84991.1};^Eukaryota; Metazoa; Chordata; Craniata; Vertebrata; Euteleostomi; Testudines + Archosauria group; Archosauria; Dinosauria; Saurischia; Theropoda; Coelurosauria; Aves; Palaeognathae; Tinamiformes; Tinamidae; Tinamus	TR10674|c0_g1_i1|m.3245	2-469[+]	KGP2_HUMAN^KGP2_HUMAN^Q:1-156,H:561-716^85.26%ID^E:8e-97^RecName: Full=cGMP-dependent protein kinase 2;^Eukaryota; Metazoa; Chordata; Craniata; Vertebrata; Euteleostomi; Mammalia; Eutheria; Euarchontoglires; Primates; Haplorrhini; Catarrhini; Hominidae; Homo	A0A099ZT82_TINGU^A0A099ZT82_TINGU^Q:1-156,H:231-386^85.9%ID^E:1e-97^SubName: Full=cGMP-dependent protein kinase 2 {ECO:0000313|EMBL:KGL84991.1};^Eukaryota; Metazoa; Chordata; Craniata; Vertebrata; Euteleostomi; Testudines + Archosauria group; Archosauria; Dinosauria; Saurischia; Theropoda; Coelurosauria; Aves; Palaeognathae; Tinamiformes; Tinamidae; Tinamus	PF00069.20^Pkinase^Protein kinase domain^2-151^E:1.2e-41`PF07714.12^Pkinase_Tyr^Protein tyrosine kinase^2-134^E:5.9e-21`PF14531.1^Kinase-like^Kinase-like^6-109^E:4.9e-06	.	.	COG0515^Serine Threonine protein kinase	GO:0016324^cellular_component^apical plasma membrane`GO:0005829^cellular_component^cytosol`GO:0031965^cellular_component^nuclear membrane`GO:0005524^molecular_function^ATP binding`GO:0030553^molecular_function^cGMP binding`GO:0004692^molecular_function^cGMP-dependent protein kinase activity`GO:0004672^molecular_function^protein kinase activity`GO:0007596^biological_process^blood coagulation`GO:00…	GO:0004672^molecular_function^protein kinase activity`GO:0005524^molecular_function^ATP binding`GO:0006468^biological_process^protein phosphorylation
TR10716|c0_g1	TR10716|c0_g1_i1	.	A0A060Z8R1_ONCMY^A0A060Z8R1_ONCMY^Q:4-165,H:38-88^45.45%ID^E:8e-06^SubName: Full=Oncorhynchus mykiss genomic scaffold, scaffold_28116 {ECO:0000313|EMBL:CDQ97675.1};^Eukaryota; Metazoa; Chordata; Craniata; Vertebrata; Euteleostomi; Actinopterygii; Neopterygii; Teleostei; Protacanthopterygii; Salmoniformes; Salmonidae; Salmoninae; Oncorhynchus`A0A060Z8R1_ONCMY^A0A060Z8R1_ONCMY^Q:164-244,H:88-114^51…	TR10716|c0_g1_i1|m.3253	2-310[+]	.	.	.	.	.	.	.	.
TR10720|c0_g1	TR10720|c0_g1_i1	.	K7F0M2_PELSI^K7F0M2_PELSI^Q:103-2,H:378-411^67.65%ID^E:3e-08^SubName: Full=Uncharacterized protein {ECO:0000313|Ensembl:ENSPSIP00000001582};^Eukaryota; Metazoa; Chordata; Craniata; Vertebrata; Euteleostomi; Testudines + Archosauria group; Testudines; Cryptodira; Trionychoidea; Trionychidae; Pelodiscus	.	.	.	.	.	.	.	.	.	.
TR10754|c0_g1	TR10754|c0_g1_i1	.	W4ZIH4_STRPU^W4ZIH4_STRPU^Q:55-213,H:47-98^49.06%ID^E:3e-09^.^.	.	.	.	.	.	.	.	.	.	.
TR10789|c0_g1	TR10789|c0_g1_i1	.	W4YYW9_STRPU^W4YYW9_STRPU^Q:31-189,H:725-777^43.4%ID^E:6e-07^.^.`W4YYW9_STRPU^W4YYW9_STRPU^Q:276-317,H:811-824^57.14%ID^E:6e-07^.^.`W4YYW9_STRPU^W4YYW9_STRPU^Q:194-265,H:781-807^44.44%ID^E:6e-07^.^.	.	.	.	.	.	.	.	.	.	.
TR10791|c0_g1	TR10791|c0_g1_i1	.	K7F0M2_PELSI^K7F0M2_PELSI^Q:43-348,H:201-307^41.82%ID^E:1e-12^SubName: Full=Uncharacterized protein {ECO:0000313|Ensembl:ENSPSIP00000001582};^Eukaryota; Metazoa; Chordata; Craniata; Vertebrata; Euteleostomi; Testudines + Archosauria group; Testudines; Cryptodira; Trionychoidea; Trionychidae; Pelodiscus	.	.	.	.	.	.	.	.	.	.
TR10791|c0_g2	TR10791|c0_g2_i1	.	K7F0M2_PELSI^K7F0M2_PELSI^Q:43-228,H:201-260^41.79%ID^E:9e-10^SubName: Full=Uncharacterized protein {ECO:0000313|Ensembl:ENSPSIP00000001582};^Eukaryota; Metazoa; Chordata; Craniata; Vertebrata; Euteleostomi; Testudines + Archosauria group; Testudines; Cryptodira; Trionychoidea; Trionychidae; Pelodiscus`K7F0M2_PELSI^K7F0M2_PELSI^Q:227-346,H:265-307^48.84%ID^E:9e-10^SubName: Full=Uncharacterized pr…	.	.	.	.	.	.	.	.	.	.
TR10847|c0_g1	TR10847|c0_g1_i1	.	.	TR10847|c0_g1_i1|m.3299	1-267[+]	.	.	.	.	ExpAA=23.47^PredHel=1^Topology=o20-42i	.	.	.
TR10857|c0_g1	TR10857|c0_g1_i1	.	V9KD10_CALMI^V9KD10_CALMI^Q:12-176,H:378-432^76.36%ID^E:2e-18^SubName: Full=Lymphoid enhancer-binding factor 1-like protein {ECO:0000313|EMBL:AFO95701.1};^Eukaryota; Metazoa; Chordata; Craniata; Vertebrata; Chondrichthyes; Holocephali; Chimaeriformes; Callorhinchidae; Callorhinchus	TR10857|c0_g1_i1|m.3300	121-378[+]	.	.	.	.	.	.	.	.
TR10884|c0_g1	TR10884|c0_g1_i1	DYH8_HUMAN^DYH8_HUMAN^Q:1-339,H:2918-3030^74.34%ID^E:5e-56^RecName: Full=Dynein heavy chain 8, axonemal;^Eukaryota; Metazoa; Chordata; Craniata; Vertebrata; Euteleostomi; Mammalia; Eutheria; Euarchontoglires; Primates; Haplorrhini; Catarrhini; Hominidae; Homo	H2ZXC8_LATCH^H2ZXC8_LATCH^Q:7-339,H:2021-2131^82.88%ID^E:5e-59^SubName: Full=Uncharacterized protein {ECO:0000313|Ensembl:ENSLACP00000002049};^Eukaryota; Metazoa; Chordata; Craniata; Vertebrata; Euteleostomi; Coelacanthiformes; Coelacanthidae; Latimeria	TR10884|c0_g1_i1|m.3311	1-396[+]	DYH8_HUMAN^DYH8_HUMAN^Q:1-113,H:2918-3030^74.34%ID^E:4e-56^RecName: Full=Dynein heavy chain 8, axonemal;^Eukaryota; Metazoa; Chordata; Craniata; Vertebrata; Euteleostomi; Mammalia; Eutheria; Euarchontoglires; Primates; Haplorrhini; Catarrhini; Hominidae; Homo	H2ZXC8_LATCH^H2ZXC8_LATCH^Q:3-113,H:2021-2131^82.88%ID^E:5e-59^SubName: Full=Uncharacterized protein {ECO:0000313|Ensembl:ENSLACP00000002049};^Eukaryota; Metazoa; Chordata; Craniata; Vertebrata; Euteleostomi; Coelacanthiformes; Coelacanthidae; Latimeria	PF12780.2^AAA_8^P-loop containing dynein motor region D4^14-116^E:2.3e-22	.	.	COG5245^heavy chain	GO:0005858^cellular_component^axonemal dynein complex`GO:0005874^cellular_component^microtubule`GO:0005524^molecular_function^ATP binding`GO:0016887^molecular_function^ATPase activity`GO:0003777^molecular_function^microtubule motor activity`GO:0001539^biological_process^cilium or flagellum-dependent cell motility`GO:0008152^biological_process^metabolic process`GO:0007018^biological_process^microt…	.
TR10896|c0_g1	TR10896|c0_g1_i1	MIME_MOUSE^MIME_MOUSE^Q:417-262,H:90-141^75%ID^E:3e-21^RecName: Full=Mimecan;^Eukaryota; Metazoa; Chordata; Craniata; Vertebrata; Euteleostomi; Mammalia; Eutheria; Euarchontoglires; Glires; Rodentia; Sciurognathi; Muroidea; Muridae; Murinae; Mus; Mus	G3VC04_SARHA^G3VC04_SARHA^Q:420-256,H:76-130^76.36%ID^E:8e-23^SubName: Full=Uncharacterized protein {ECO:0000313|Ensembl:ENSSHAP00000000708};^Eukaryota; Metazoa; Chordata; Craniata; Vertebrata; Euteleostomi; Mammalia; Metatheria; Dasyuromorphia; Dasyuridae; Sarcophilus	.	.	.	.	.	.	.	.	GO:0005615^cellular_component^extracellular space`GO:0005578^cellular_component^proteinaceous extracellular matrix	.
TR10939|c0_g1	TR10939|c0_g1_i1	KCNN2_HUMAN^KCNN2_HUMAN^Q:3-83,H:142-168^77.78%ID^E:2e-06^RecName: Full=Small conductance calcium-activated potassium channel protein 2;^Eukaryota; Metazoa; Chordata; Craniata; Vertebrata; Euteleostomi; Mammalia; Eutheria; Euarchontoglires; Primates; Haplorrhini; Catarrhini; Hominidae; Homo	.	.	.	.	.	.	.	.	.	GO:0043197^cellular_component^dendritic spine`GO:0016021^cellular_component^integral component of membrane`GO:0043025^cellular_component^neuronal cell body`GO:0005886^cellular_component^plasma membrane`GO:0005790^cellular_component^smooth endoplasmic reticulum`GO:0030315^cellular_component^T-tubule`GO:0030018^cellular_component^Z disc`GO:0051393^molecular_function^alpha-actinin binding`GO:0015269…	.
TR10940|c0_g1	TR10940|c0_g1_i1	.	.	TR10940|c0_g1_i1|m.3322	2-187[+]	.	.	.	.	ExpAA=24.28^PredHel=1^Topology=o22-44i	.	.	.
TR10952|c0_g1	TR10952|c0_g1_i1	.	.	TR10952|c0_g1_i1|m.3327	144-320[+]	.	.	.	.	ExpAA=27.00^PredHel=1^Topology=o10-32i	.	.	.
TR10980|c0_g2	TR10980|c0_g2_i1	ZN236_HUMAN^ZN236_HUMAN^Q:383-84,H:1514-1592^48%ID^E:8e-13^RecName: Full=Zinc finger protein 236;^Eukaryota; Metazoa; Chordata; Craniata; Vertebrata; Euteleostomi; Mammalia; Eutheria; Euarchontoglires; Primates; Haplorrhini; Catarrhini; Hominidae; Homo	F7EJ15_MONDO^F7EJ15_MONDO^Q:377-78,H:1581-1673^53.33%ID^E:2e-17^SubName: Full=Uncharacterized protein {ECO:0000313|Ensembl:ENSMODP00000015411};^Eukaryota; Metazoa; Chordata; Craniata; Vertebrata; Euteleostomi; Mammalia; Metatheria; Didelphimorphia; Didelphidae; Monodelphis	.	.	.	.	.	.	.	COG5048^Zinc finger protein	GO:0005634^cellular_component^nucleus`GO:0003677^molecular_function^DNA binding`GO:0046872^molecular_function^metal ion binding`GO:0071333^biological_process^cellular response to glucose stimulus`GO:0006355^biological_process^regulation of transcription, DNA-templated`GO:0006351^biological_process^transcription, DNA-templated	.
TR11026|c0_g1	TR11026|c0_g1_i1	.	.	TR11026|c0_g1_i1|m.3343	1-249[+]	.	.	.	.	ExpAA=22.96^PredHel=1^Topology=o15-37i	.	.	.
TR11064|c0_g1	TR11064|c0_g1_i1	PCDGK_PANTR^PCDGK_PANTR^Q:4-435,H:44-187^56.94%ID^E:1e-51^RecName: Full=Protocadherin gamma-C3;^Eukaryota; Metazoa; Chordata; Craniata; Vertebrata; Euteleostomi; Mammalia; Eutheria; Euarchontoglires; Primates; Haplorrhini; Catarrhini; Hominidae; Pan	B0YN94_CALMI^B0YN94_CALMI^Q:4-435,H:41-184^77.78%ID^E:1e-69^SubName: Full=Protocadherin nu10 {ECO:0000313|EMBL:ABV59357.1};^Eukaryota; Metazoa; Chordata; Craniata; Vertebrata; Chondrichthyes; Holocephali; Chimaeriformes; Callorhinchidae; Callorhinchus	TR11064|c0_g1_i1|m.3357	1-438[+]	PCDGK_PANTR^PCDGK_PANTR^Q:2-145,H:44-187^56.94%ID^E:1e-51^RecName: Full=Protocadherin gamma-C3;^Eukaryota; Metazoa; Chordata; Craniata; Vertebrata; Euteleostomi; Mammalia; Eutheria; Euarchontoglires; Primates; Haplorrhini; Catarrhini; Hominidae; Pan	B0YN94_CALMI^B0YN94_CALMI^Q:2-145,H:41-184^77.78%ID^E:1e-69^SubName: Full=Protocadherin nu10 {ECO:0000313|EMBL:ABV59357.1};^Eukaryota; Metazoa; Chordata; Craniata; Vertebrata; Chondrichthyes; Holocephali; Chimaeriformes; Callorhinchidae; Callorhinchus	PF08266.7^Cadherin_2^Cadherin-like^2-71^E:4.4e-26	.	.	.	GO:0016021^cellular_component^integral component of membrane`GO:0005886^cellular_component^plasma membrane`GO:0005509^molecular_function^calcium ion binding`GO:0007156^biological_process^homophilic cell adhesion via plasma membrane adhesion molecules	.
TR11085|c0_g1	TR11085|c0_g1_i1	ZFP2_HUMAN^ZFP2_HUMAN^Q:3-383,H:131-257^57.48%ID^E:7e-45^RecName: Full=Zinc finger protein 2 homolog;^Eukaryota; Metazoa; Chordata; Craniata; Vertebrata; Euteleostomi; Mammalia; Eutheria; Euarchontoglires; Primates; Haplorrhini; Catarrhini; Hominidae; Homo`ZFP2_HUMAN^ZFP2_HUMAN^Q:3-395,H:327-457^52.67%ID^E:2e-43^RecName: Full=Zinc finger protein 2 homolog;^Eukaryota; Metazoa; Chordata; Craniata; …	T1SBM5_LAMJA^T1SBM5_LAMJA^Q:3-395,H:245-375^56.49%ID^E:3e-45^SubName: Full=Zinc finger protein-theta {ECO:0000313|EMBL:AGR51129.1};^Eukaryota; Metazoa; Chordata; Craniata; Vertebrata; Cyclostomata; Hyperoartia; Petromyzontiformes; Petromyzontidae; Lethenteron`T1SBM5_LAMJA^T1SBM5_LAMJA^Q:3-395,H:217-347^54.2%ID^E:6e-41^SubName: Full=Zinc finger protein-theta {ECO:0000313|EMBL:AGR51129.1};^Eukaryot…	TR11085|c0_g1_i1|m.3361	3-395[+]	ZFP2_HUMAN^ZFP2_HUMAN^Q:1-127,H:131-257^57.48%ID^E:6e-45^RecName: Full=Zinc finger protein 2 homolog;^Eukaryota; Metazoa; Chordata; Craniata; Vertebrata; Euteleostomi; Mammalia; Eutheria; Euarchontoglires; Primates; Haplorrhini; Catarrhini; Hominidae; Homo`ZFP2_HUMAN^ZFP2_HUMAN^Q:1-131,H:327-457^52.67%ID^E:2e-43^RecName: Full=Zinc finger protein 2 homolog;^Eukaryota; Metazoa; Chordata; Craniata; …	T1SBM5_LAMJA^T1SBM5_LAMJA^Q:1-131,H:245-375^56.49%ID^E:2e-45^SubName: Full=Zinc finger protein-theta {ECO:0000313|EMBL:AGR51129.1};^Eukaryota; Metazoa; Chordata; Craniata; Vertebrata; Cyclostomata; Hyperoartia; Petromyzontiformes; Petromyzontidae; Lethenteron`T1SBM5_LAMJA^T1SBM5_LAMJA^Q:1-131,H:217-347^54.2%ID^E:6e-41^SubName: Full=Zinc finger protein-theta {ECO:0000313|EMBL:AGR51129.1};^Eukaryot…	PF00096.21^zf-C2H2^Zinc finger, C2H2 type^1-22^E:0.0053`PF13912.1^zf-C2H2_6^C2H2-type zinc finger^1-22^E:49`PF13894.1^zf-C2H2_4^C2H2-type zinc finger^1-22^E:0.044`PF13465.1^zf-H2C2_2^Zinc-finger double domain^15-39^E:3.7e-08`PF13912.1^zf-C2H2_6^C2H2-type zinc finger^27-51^E:0.00013`PF00096.21^zf-C2H2^Zinc finger, C2H2 type^28-50^E:2e-06`PF13894.1^zf-C2H2_4^C2H2-type zinc finger^28-50^E:0.00064`PF…	.	.	COG5048^Zinc finger protein	GO:0005634^cellular_component^nucleus`GO:0003677^molecular_function^DNA binding`GO:0046872^molecular_function^metal ion binding`GO:0003700^molecular_function^sequence-specific DNA binding transcription factor activity`GO:0006355^biological_process^regulation of transcription, DNA-templated`GO:0006351^biological_process^transcription, DNA-templated	GO:0046872^molecular_function^metal ion binding
TR11123|c0_g1	TR11123|c0_g1_i1	.	W5MWL4_LEPOC^W5MWL4_LEPOC^Q:293-466,H:431-488^44.83%ID^E:3e-10^SubName: Full=Uncharacterized protein {ECO:0000313|Ensembl:ENSLOCP00000012773};^Eukaryota; Metazoa; Chordata; Craniata; Vertebrata; Euteleostomi; Actinopterygii; Neopterygii; Holostei; Semionotiformes; Lepisosteidae; Lepisosteus`W5MWL4_LEPOC^W5MWL4_LEPOC^Q:106-279,H:370-425^44.83%ID^E:3e-10^SubName: Full=Uncharacterized protein {ECO:0…	.	.	.	.	.	.	.	.	.	.
TR11152|c0_g1	TR11152|c0_g1_i1	DCOR_TRYBB^DCOR_TRYBB^Q:507-433,H:196-220^64%ID^E:3e-11^RecName: Full=Ornithine decarboxylase;^Eukaryota; Euglenozoa; Kinetoplastida; Trypanosomatidae; Trypanosoma`DCOR_TRYBB^DCOR_TRYBB^Q:451-359,H:215-245^45.16%ID^E:3e-11^RecName: Full=Ornithine decarboxylase;^Eukaryota; Euglenozoa; Kinetoplastida; Trypanosomatidae; Trypanosoma`DCOR_TRYBB^DCOR_TRYBB^Q:365-249,H:246-284^46.15%ID^E:3e-11^RecName: …	Q9DGJ4_DANRE^Q9DGJ4_DANRE^Q:507-433,H:198-222^68%ID^E:2e-12^SubName: Full=Odc1 protein {ECO:0000313|EMBL:AAH47796.1};^Eukaryota; Metazoa; Chordata; Craniata; Vertebrata; Euteleostomi; Actinopterygii; Neopterygii; Teleostei; Ostariophysi; Cypriniformes; Cyprinidae; Danio`Q9DGJ4_DANRE^Q9DGJ4_DANRE^Q:374-186,H:245-314^42.86%ID^E:2e-12^SubName: Full=Odc1 protein {ECO:0000313|EMBL:AAH47796.1};^Eukaryo…	.	.	.	.	.	.	.	.	GO:0004586^molecular_function^ornithine decarboxylase activity`GO:0033387^biological_process^putrescine biosynthetic process from ornithine	.
TR11170|c0_g1	TR11170|c0_g1_i1	.	K7EZ31_PELSI^K7EZ31_PELSI^Q:2-409,H:75-211^30.71%ID^E:2e-09^SubName: Full=Uncharacterized protein {ECO:0000313|Ensembl:ENSPSIP00000001041};^Eukaryota; Metazoa; Chordata; Craniata; Vertebrata; Euteleostomi; Testudines + Archosauria group; Testudines; Cryptodira; Trionychoidea; Trionychidae; Pelodiscus	.	.	.	.	.	.	.	.	.	.
TR11238|c0_g1	TR11238|c0_g1_i1	.	A0A091SB37_NESNO^A0A091SB37_NESNO^Q:51-299,H:62-155^38.3%ID^E:8e-07^SubName: Full=Uncharacterized protein {ECO:0000313|EMBL:KFQ54294.1};^Eukaryota; Metazoa; Chordata; Craniata; Vertebrata; Euteleostomi; Testudines + Archosauria group; Archosauria; Dinosauria; Saurischia; Theropoda; Coelurosauria; Aves; Neognathae; Psittaciformes; Psittacidae; Nestor	.	.	.	.	.	.	.	.	.	.
TR11266|c0_g1	TR11266|c0_g1_i1	.	I0S7Z1_STRAP^I0S7Z1_STRAP^Q:324-37,H:128-223^100%ID^E:3e-63^SubName: Full=Uncharacterized protein {ECO:0000313|EMBL:EID19494.1};^Bacteria; Firmicutes; Bacilli; Lactobacillales; Streptococcaceae; Streptococcus; Streptococcus anginosus group	.	.	.	.	.	.	.	.	.	.
TR11275|c0_g1	TR11275|c0_g1_i1	.	W4XC40_STRPU^W4XC40_STRPU^Q:62-379,H:692-797^29.63%ID^E:2e-06^.^.`W4XC40_STRPU^W4XC40_STRPU^Q:6-62,H:672-690^63.16%ID^E:2e-06^.^.`W4XC40_STRPU^W4XC40_STRPU^Q:412-489,H:814-839^50%ID^E:2e-06^.^.	.	.	.	.	.	.	.	.	.	.
TR11473|c0_g1	TR11473|c0_g1_i1	XKR6_RAT^XKR6_RAT^Q:3-218,H:567-638^91.67%ID^E:8e-39^RecName: Full=XK-related protein 6;^Eukaryota; Metazoa; Chordata; Craniata; Vertebrata; Euteleostomi; Mammalia; Eutheria; Euarchontoglires; Glires; Rodentia; Sciurognathi; Muroidea; Muridae; Murinae; Rattus	M3XRR2_MUSPF^M3XRR2_MUSPF^Q:3-218,H:261-332^91.67%ID^E:1e-38^RecName: Full=XK-related protein {ECO:0000256|RuleBase:RU910716};^Eukaryota; Metazoa; Chordata; Craniata; Vertebrata; Euteleostomi; Mammalia; Eutheria; Laurasiatheria; Carnivora; Caniformia; Mustelidae; Mustelinae; Mustela	TR11473|c0_g1_i1|m.3464	3-221[+]	XKR6_RAT^XKR6_RAT^Q:1-72,H:567-638^91.67%ID^E:1e-39^RecName: Full=XK-related protein 6;^Eukaryota; Metazoa; Chordata; Craniata; Vertebrata; Euteleostomi; Mammalia; Eutheria; Euarchontoglires; Glires; Rodentia; Sciurognathi; Muroidea; Muridae; Murinae; Rattus	M3XRR2_MUSPF^M3XRR2_MUSPF^Q:1-72,H:261-332^91.67%ID^E:2e-39^RecName: Full=XK-related protein {ECO:0000256|RuleBase:RU910716};^Eukaryota; Metazoa; Chordata; Craniata; Vertebrata; Euteleostomi; Mammalia; Eutheria; Laurasiatheria; Carnivora; Caniformia; Mustelidae; Mustelinae; Mustela	.	.	.	.	GO:0016021^cellular_component^integral component of membrane	.
TR11528|c0_g1	TR11528|c0_g1_i1	.	.	TR11528|c0_g1_i1|m.3483	3-227[+]	.	.	.	sigP:1^15^0.579^YES	.	.	.	.
TR11528|c0_g2	TR11528|c0_g2_i1	.	.	TR11528|c0_g2_i1|m.3484	3-227[+]	.	.	.	sigP:1^15^0.579^YES	.	.	.	.
TR11573|c0_g1	TR11573|c0_g1_i1	.	.	TR11573|c0_g1_i1|m.3490	203-406[+]	.	.	.	sigP:1^21^0.512^YES	.	.	.	.
TR11762|c0_g1	TR11762|c0_g1_i1	CEBPA_HUMAN^CEBPA_HUMAN^Q:313-558,H:1-91^48.39%ID^E:1e-13^RecName: Full=CCAAT/enhancer-binding protein alpha;^Eukaryota; Metazoa; Chordata; Craniata; Vertebrata; Euteleostomi; Mammalia; Eutheria; Euarchontoglires; Primates; Haplorrhini; Catarrhini; Hominidae; Homo	W5NM32_LEPOC^W5NM32_LEPOC^Q:313-558,H:1-76^61.45%ID^E:2e-20^SubName: Full=Uncharacterized protein {ECO:0000313|Ensembl:ENSLOCP00000021691};^Eukaryota; Metazoa; Chordata; Craniata; Vertebrata; Euteleostomi; Actinopterygii; Neopterygii; Holostei; Semionotiformes; Lepisosteidae; Lepisosteus	TR11762|c0_g1_i1|m.3540	313-777[+]	CEBPA_MOUSE^CEBPA_MOUSE^Q:1-79,H:1-88^52.22%ID^E:2e-17^RecName: Full=CCAAT/enhancer-binding protein alpha;^Eukaryota; Metazoa; Chordata; Craniata; Vertebrata; Euteleostomi; Mammalia; Eutheria; Euarchontoglires; Glires; Rodentia; Sciurognathi; Muroidea; Muridae; Murinae; Mus; Mus	W5NM32_LEPOC^W5NM32_LEPOC^Q:1-82,H:1-76^66.27%ID^E:6e-26^SubName: Full=Uncharacterized protein {ECO:0000313|Ensembl:ENSLOCP00000021691};^Eukaryota; Metazoa; Chordata; Craniata; Vertebrata; Euteleostomi; Actinopterygii; Neopterygii; Holostei; Semionotiformes; Lepisosteidae; Lepisosteus	.	.	.	.	GO:0016363^cellular_component^nuclear matrix`GO:0005654^cellular_component^nucleoplasm`GO:0005634^cellular_component^nucleus`GO:0035189^cellular_component^Rb-E2F complex`GO:0005667^cellular_component^transcription factor complex`GO:0003677^molecular_function^DNA binding`GO:0042803^molecular_function^protein homodimerization activity`GO:0000978^molecular_function^RNA polymerase II core promoter pr…	.
TR11762|c0_g1	TR11762|c0_g1_i2	CEBPA_HUMAN^CEBPA_HUMAN^Q:313-558,H:1-91^48.39%ID^E:1e-13^RecName: Full=CCAAT/enhancer-binding protein alpha;^Eukaryota; Metazoa; Chordata; Craniata; Vertebrata; Euteleostomi; Mammalia; Eutheria; Euarchontoglires; Primates; Haplorrhini; Catarrhini; Hominidae; Homo	W5NM32_LEPOC^W5NM32_LEPOC^Q:313-558,H:1-76^61.45%ID^E:2e-20^SubName: Full=Uncharacterized protein {ECO:0000313|Ensembl:ENSLOCP00000021691};^Eukaryota; Metazoa; Chordata; Craniata; Vertebrata; Euteleostomi; Actinopterygii; Neopterygii; Holostei; Semionotiformes; Lepisosteidae; Lepisosteus	TR11762|c0_g1_i2|m.3543	313-750[+]	CEBPA_MOUSE^CEBPA_MOUSE^Q:1-79,H:1-88^52.22%ID^E:2e-17^RecName: Full=CCAAT/enhancer-binding protein alpha;^Eukaryota; Metazoa; Chordata; Craniata; Vertebrata; Euteleostomi; Mammalia; Eutheria; Euarchontoglires; Glires; Rodentia; Sciurognathi; Muroidea; Muridae; Murinae; Mus; Mus	W5NM32_LEPOC^W5NM32_LEPOC^Q:1-82,H:1-76^66.27%ID^E:8e-26^SubName: Full=Uncharacterized protein {ECO:0000313|Ensembl:ENSLOCP00000021691};^Eukaryota; Metazoa; Chordata; Craniata; Vertebrata; Euteleostomi; Actinopterygii; Neopterygii; Holostei; Semionotiformes; Lepisosteidae; Lepisosteus	.	.	.	.	GO:0016363^cellular_component^nuclear matrix`GO:0005654^cellular_component^nucleoplasm`GO:0005634^cellular_component^nucleus`GO:0035189^cellular_component^Rb-E2F complex`GO:0005667^cellular_component^transcription factor complex`GO:0003677^molecular_function^DNA binding`GO:0042803^molecular_function^protein homodimerization activity`GO:0000978^molecular_function^RNA polymerase II core promoter pr…	.
TR11766|c0_g1	TR11766|c0_g1_i1	ABHD4_HUMAN^ABHD4_HUMAN^Q:126-314,H:1-63^57.14%ID^E:3e-20^RecName: Full=Abhydrolase domain-containing protein 4;^Eukaryota; Metazoa; Chordata; Craniata; Vertebrata; Euteleostomi; Mammalia; Eutheria; Euarchontoglires; Primates; Haplorrhini; Catarrhini; Hominidae; Homo	F5H067_HUMAN^F5H067_HUMAN^Q:126-314,H:1-63^57.14%ID^E:3e-19^SubName: Full=Abhydrolase domain-containing protein 4 {ECO:0000313|Ensembl:ENSP00000438332};^Eukaryota; Metazoa; Chordata; Craniata; Vertebrata; Euteleostomi; Mammalia; Eutheria; Euarchontoglires; Primates; Haplorrhini; Catarrhini; Hominidae; Homo	TR11766|c0_g1_i1|m.3545	3-314[+]	ABHD4_HUMAN^ABHD4_HUMAN^Q:42-104,H:1-63^57.14%ID^E:2e-20^RecName: Full=Abhydrolase domain-containing protein 4;^Eukaryota; Metazoa; Chordata; Craniata; Vertebrata; Euteleostomi; Mammalia; Eutheria; Euarchontoglires; Primates; Haplorrhini; Catarrhini; Hominidae; Homo	F5H067_HUMAN^F5H067_HUMAN^Q:42-104,H:1-63^57.14%ID^E:3e-19^SubName: Full=Abhydrolase domain-containing protein 4 {ECO:0000313|Ensembl:ENSP00000438332};^Eukaryota; Metazoa; Chordata; Craniata; Vertebrata; Euteleostomi; Mammalia; Eutheria; Euarchontoglires; Primates; Haplorrhini; Catarrhini; Hominidae; Homo	.	.	.	COG0596^Alpha beta hydrolase	GO:0016787^molecular_function^hydrolase activity`GO:0016042^biological_process^lipid catabolic process	.
TR11776|c0_g1	TR11776|c0_g1_i1	POL2_DROME^POL2_DROME^Q:315-10,H:531-628^34.95%ID^E:7e-10^RecName: Full=Retrovirus-related Pol polyprotein from transposon 297;^Eukaryota; Metazoa; Ecdysozoa; Arthropoda; Hexapoda; Insecta; Pterygota; Neoptera; Endopterygota; Diptera; Brachycera; Muscomorpha; Ephydroidea; Drosophilidae; Drosophila; Sophophora	I1F1B4_AMPQE^I1F1B4_AMPQE^Q:315-22,H:748-846^60.61%ID^E:3e-29^SubName: Full=Uncharacterized protein {ECO:0000313|EnsemblMetazoa:PAC:15709845};^Eukaryota; Metazoa; Porifera; Demospongiae; Haplosclerida; Niphatidae; Amphimedon	.	.	.	.	.	.	.	.	GO:0004190^molecular_function^aspartic-type endopeptidase activity`GO:0004519^molecular_function^endonuclease activity`GO:0003676^molecular_function^nucleic acid binding`GO:0003964^molecular_function^RNA-directed DNA polymerase activity`GO:0015074^biological_process^DNA integration	.
TR11820|c0_g1	TR11820|c0_g1_i1	.	V9LJR0_CALMI^V9LJR0_CALMI^Q:2-127,H:24-65^52.38%ID^E:6e-06^SubName: Full=Chemokine receptor {ECO:0000313|EMBL:AFP13829.1};^Eukaryota; Metazoa; Chordata; Craniata; Vertebrata; Chondrichthyes; Holocephali; Chimaeriformes; Callorhinchidae; Callorhinchus	.	.	.	.	.	.	.	.	.	.
TR11886|c0_g2	TR11886|c0_g2_i1	SNX1_PONAB^SNX1_PONAB^Q:261-175,H:218-246^82.76%ID^E:1e-06^RecName: Full=Sorting nexin-1;^Eukaryota; Metazoa; Chordata; Craniata; Vertebrata; Euteleostomi; Mammalia; Eutheria; Euarchontoglires; Primates; Haplorrhini; Catarrhini; Hominidae; Pongo	W5LQC0_ASTMX^W5LQC0_ASTMX^Q:261-181,H:221-247^92.59%ID^E:2e-06^SubName: Full=Uncharacterized protein {ECO:0000313|Ensembl:ENSAMXP00000022217};^Eukaryota; Metazoa; Chordata; Craniata; Vertebrata; Euteleostomi; Actinopterygii; Neopterygii; Teleostei; Ostariophysi; Characiformes; Characoidei; Characidae; Characidae incertae sedis; Astyanax clade; Astyanax	.	.	.	.	.	.	.	.	GO:0031901^cellular_component^early endosome membrane`GO:0010008^cellular_component^endosome membrane`GO:0005794^cellular_component^Golgi apparatus`GO:0030904^cellular_component^retromer complex`GO:0035091^molecular_function^phosphatidylinositol binding`GO:0034498^biological_process^early endosome to Golgi transport`GO:0006886^biological_process^intracellular protein transport	.
TR11950|c0_g1	TR11950|c0_g1_i1	.	K7GJA5_PELSI^K7GJA5_PELSI^Q:150-236,H:341-369^93.1%ID^E:5e-06^SubName: Full=Uncharacterized protein {ECO:0000313|Ensembl:ENSPSIP00000020366};^Eukaryota; Metazoa; Chordata; Craniata; Vertebrata; Euteleostomi; Testudines + Archosauria group; Testudines; Cryptodira; Trionychoidea; Trionychidae; Pelodiscus	TR11950|c0_g1_i1|m.3602	3-317[+]	ZN532_HUMAN^ZN532_HUMAN^Q:18-83,H:326-390^55.88%ID^E:4e-08^RecName: Full=Zinc finger protein 532;^Eukaryota; Metazoa; Chordata; Craniata; Vertebrata; Euteleostomi; Mammalia; Eutheria; Euarchontoglires; Primates; Haplorrhini; Catarrhini; Hominidae; Homo	R4GLA8_CHICK^R4GLA8_CHICK^Q:20-101,H:323-406^48.84%ID^E:6e-09^SubName: Full=Uncharacterized protein {ECO:0000313|Ensembl:ENSGALP00000042983};^Eukaryota; Metazoa; Chordata; Craniata; Vertebrata; Euteleostomi; Testudines + Archosauria group; Archosauria; Dinosauria; Saurischia; Theropoda; Coelurosauria; Aves; Neognathae; Galloanserae; Galliformes; Phasianidae; Phasianinae; Gallus	.	.	.	NOG112796^Salt tolerance-like protein	GO:0005634^cellular_component^nucleus`GO:0003677^molecular_function^DNA binding`GO:0046872^molecular_function^metal ion binding`GO:0006355^biological_process^regulation of transcription, DNA-templated`GO:0006351^biological_process^transcription, DNA-templated	.
TR12031|c0_g1	TR12031|c0_g1_i1	.	.	TR12031|c0_g1_i1|m.3623	137-391[+]	.	.	.	sigP:1^17^0.552^YES	.	.	.	.
TR12123|c0_g2	TR12123|c0_g2_i1	.	.	TR12123|c0_g2_i1|m.3648	2-292[+]	.	.	.	sigP:1^16^0.66^YES	ExpAA=42.17^PredHel=2^Topology=i5-27o58-80i	.	.	.
TR12194|c0_g1	TR12194|c0_g1_i1	SAX_LITCT^SAX_LITCT^Q:51-284,H:628-697^41.03%ID^E:9e-11^RecName: Full=Saxiphilin;^Eukaryota; Metazoa; Chordata; Craniata; Vertebrata; Euteleostomi; Amphibia; Batrachia; Anura; Neobatrachia; Ranoidea; Ranidae; Rana; Aquarana`SAX_LITCT^SAX_LITCT^Q:51-296,H:309-377^39.02%ID^E:2e-08^RecName: Full=Saxiphilin;^Eukaryota; Metazoa; Chordata; Craniata; Vertebrata; Euteleostomi; Amphibia; Batrachia; Anura;…	A0A093HYE9_STRCA^A0A093HYE9_STRCA^Q:3-293,H:474-568^65.98%ID^E:1e-35^SubName: Full=Serotransferrin-B {ECO:0000313|EMBL:KFV87758.1};^Eukaryota; Metazoa; Chordata; Craniata; Vertebrata; Euteleostomi; Testudines + Archosauria group; Archosauria; Dinosauria; Saurischia; Theropoda; Coelurosauria; Aves; Palaeognathae; Struthioniformes; Struthionidae; Struthio	TR12194|c0_g1_i1|m.3667	3-299[+]	SAX_LITCT^SAX_LITCT^Q:17-94,H:628-697^41.03%ID^E:8e-11^RecName: Full=Saxiphilin;^Eukaryota; Metazoa; Chordata; Craniata; Vertebrata; Euteleostomi; Amphibia; Batrachia; Anura; Neobatrachia; Ranoidea; Ranidae; Rana; Aquarana`SAX_LITCT^SAX_LITCT^Q:17-98,H:309-377^39.02%ID^E:2e-08^RecName: Full=Saxiphilin;^Eukaryota; Metazoa; Chordata; Craniata; Vertebrata; Euteleostomi; Amphibia; Batrachia; Anura; N…	A0A093HYE9_STRCA^A0A093HYE9_STRCA^Q:1-97,H:474-568^65.98%ID^E:1e-35^SubName: Full=Serotransferrin-B {ECO:0000313|EMBL:KFV87758.1};^Eukaryota; Metazoa; Chordata; Craniata; Vertebrata; Euteleostomi; Testudines + Archosauria group; Archosauria; Dinosauria; Saurischia; Theropoda; Coelurosauria; Aves; Palaeognathae; Struthioniformes; Struthionidae; Struthio	PF00405.12^Transferrin^Transferrin^13-95^E:4.4e-12	.	.	.	GO:0005576^cellular_component^extracellular region	.
TR12194|c0_g2	TR12194|c0_g2_i1	TRFE_ANAPL^TRFE_ANAPL^Q:66-386,H:480-576^42.06%ID^E:7e-20^RecName: Full=Ovotransferrin;^Eukaryota; Metazoa; Chordata; Craniata; Vertebrata; Euteleostomi; Testudines + Archosauria group; Archosauria; Dinosauria; Saurischia; Theropoda; Coelurosauria; Aves; Neognathae; Galloanserae; Anseriformes; Anatidae; Anas`TRFE_ANAPL^TRFE_ANAPL^Q:60-392,H:150-236^32.43%ID^E:1e-06^RecName: Full=Ovotransferrin;^E…	H3BCA2_LATCH^H3BCA2_LATCH^Q:3-395,H:373-501^62.12%ID^E:2e-50^SubName: Full=Uncharacterized protein {ECO:0000313|Ensembl:ENSLACP00000019523};^Eukaryota; Metazoa; Chordata; Craniata; Vertebrata; Euteleostomi; Coelacanthiformes; Coelacanthidae; Latimeria`H3BCA2_LATCH^H3BCA2_LATCH^Q:63-386,H:41-133^35.78%ID^E:2e-07^SubName: Full=Uncharacterized protein {ECO:0000313|Ensembl:ENSLACP00000019523};^Eukary…	TR12194|c0_g2_i1|m.3668	3-395[+]	TRFE_ANAPL^TRFE_ANAPL^Q:22-128,H:480-576^42.06%ID^E:6e-20^RecName: Full=Ovotransferrin;^Eukaryota; Metazoa; Chordata; Craniata; Vertebrata; Euteleostomi; Testudines + Archosauria group; Archosauria; Dinosauria; Saurischia; Theropoda; Coelurosauria; Aves; Neognathae; Galloanserae; Anseriformes; Anatidae; Anas`TRFE_ANAPL^TRFE_ANAPL^Q:20-130,H:150-236^32.43%ID^E:9e-07^RecName: Full=Ovotransferrin;^E…	H3BCA2_LATCH^H3BCA2_LATCH^Q:1-131,H:373-501^62.12%ID^E:2e-50^SubName: Full=Uncharacterized protein {ECO:0000313|Ensembl:ENSLACP00000019523};^Eukaryota; Metazoa; Chordata; Craniata; Vertebrata; Euteleostomi; Coelacanthiformes; Coelacanthidae; Latimeria`H3BCA2_LATCH^H3BCA2_LATCH^Q:21-128,H:41-133^35.78%ID^E:1e-07^SubName: Full=Uncharacterized protein {ECO:0000313|Ensembl:ENSLACP00000019523};^Eukary…	PF00405.12^Transferrin^Transferrin^13-129^E:3.2e-17	.	.	.	GO:0005576^cellular_component^extracellular region`GO:0008199^molecular_function^ferric iron binding`GO:0006879^biological_process^cellular iron ion homeostasis`GO:0006826^biological_process^iron ion transport	.
TR12211|c0_g1	TR12211|c0_g1_i1	.	W5M3K4_LEPOC^W5M3K4_LEPOC^Q:138-395,H:1343-1430^59.09%ID^E:2e-13^SubName: Full=Uncharacterized protein {ECO:0000313|Ensembl:ENSLOCP00000002962};^Eukaryota; Metazoa; Chordata; Craniata; Vertebrata; Euteleostomi; Actinopterygii; Neopterygii; Holostei; Semionotiformes; Lepisosteidae; Lepisosteus	TR12211|c0_g1_i1|m.3672	3-428[+]	PTC1_MOUSE^PTC1_MOUSE^Q:30-133,H:1320-1427^43.75%ID^E:2e-13^RecName: Full=Protein patched homolog 1;^Eukaryota; Metazoa; Chordata; Craniata; Vertebrata; Euteleostomi; Mammalia; Eutheria; Euarchontoglires; Glires; Rodentia; Sciurognathi; Muroidea; Muridae; Murinae; Mus; Mus	W5M3K4_LEPOC^W5M3K4_LEPOC^Q:32-131,H:1332-1430^62.14%ID^E:3e-26^SubName: Full=Uncharacterized protein {ECO:0000313|Ensembl:ENSLOCP00000002962};^Eukaryota; Metazoa; Chordata; Craniata; Vertebrata; Euteleostomi; Actinopterygii; Neopterygii; Holostei; Semionotiformes; Lepisosteidae; Lepisosteus	.	.	.	.	GO:0044295^cellular_component^axonal growth cone`GO:0005901^cellular_component^caveola`GO:0044294^cellular_component^dendritic growth cone`GO:0005576^cellular_component^extracellular region`GO:0005794^cellular_component^Golgi apparatus`GO:0005887^cellular_component^integral component of plasma membrane`GO:0030496^cellular_component^midbody`GO:0048471^cellular_component^perinuclear region of cytop…	.
TR12275|c0_g1	TR12275|c0_g1_i1	.	O42110_9SAUR^O42110_9SAUR^Q:342-226,H:640-681^50%ID^E:3e-08^SubName: Full=ORF2 {ECO:0000313|EMBL:BAA88337.1};^Eukaryota; Metazoa; Chordata; Craniata; Vertebrata; Euteleostomi; Testudines + Archosauria group; Testudines; Pleurodira; Chelidae; Acanthochelys`O42110_9SAUR^O42110_9SAUR^Q:227-39,H:682-744^33.33%ID^E:3e-08^SubName: Full=ORF2 {ECO:0000313|EMBL:BAA88337.1};^Eukaryota; Metazoa; Chordata; C…	.	.	.	.	.	.	.	.	.	.
TR12303|c1_g1	TR12303|c1_g1_i1	.	H3B5T4_LATCH^H3B5T4_LATCH^Q:216-1,H:211-282^45.83%ID^E:9e-16^SubName: Full=Uncharacterized protein {ECO:0000313|Ensembl:ENSLACP00000017255};^Eukaryota; Metazoa; Chordata; Craniata; Vertebrata; Euteleostomi; Coelacanthiformes; Coelacanthidae; Latimeria`H3B5T4_LATCH^H3B5T4_LATCH^Q:322-227,H:170-202^60.61%ID^E:9e-16^SubName: Full=Uncharacterized protein {ECO:0000313|Ensembl:ENSLACP00000017255};^Euka…	.	.	.	.	.	.	.	.	.	.
TR12314|c0_g1	TR12314|c0_g1_i1	OBSCN_MOUSE^OBSCN_MOUSE^Q:2-304,H:4896-4996^48.51%ID^E:2e-26^RecName: Full=Obscurin;^Eukaryota; Metazoa; Chordata; Craniata; Vertebrata; Euteleostomi; Mammalia; Eutheria; Euarchontoglires; Glires; Rodentia; Sciurognathi; Muroidea; Muridae; Murinae; Mus; Mus`OBSCN_MOUSE^OBSCN_MOUSE^Q:2-298,H:3679-3776^48.48%ID^E:2e-22^RecName: Full=Obscurin;^Eukaryota; Metazoa; Chordata; Craniata; Vertebrata; Eute…	M7C5P7_CHEMY^M7C5P7_CHEMY^Q:11-301,H:4944-5040^63.92%ID^E:5e-35^SubName: Full=Obscurin {ECO:0000313|EMBL:EMP39798.1};^Eukaryota; Metazoa; Chordata; Craniata; Vertebrata; Euteleostomi; Testudines + Archosauria group; Testudines; Cryptodira; Chelonioidea; Cheloniidae; Chelonia`M7C5P7_CHEMY^M7C5P7_CHEMY^Q:11-304,H:3617-3714^61.22%ID^E:2e-32^SubName: Full=Obscurin {ECO:0000313|EMBL:EMP39798.1};^Eukar…	TR12314|c0_g1_i1|m.3698	2-304[+]	OBSCN_MOUSE^OBSCN_MOUSE^Q:1-101,H:4896-4996^48.51%ID^E:2e-26^RecName: Full=Obscurin;^Eukaryota; Metazoa; Chordata; Craniata; Vertebrata; Euteleostomi; Mammalia; Eutheria; Euarchontoglires; Glires; Rodentia; Sciurognathi; Muroidea; Muridae; Murinae; Mus; Mus`OBSCN_MOUSE^OBSCN_MOUSE^Q:1-99,H:3679-3776^48.48%ID^E:2e-22^RecName: Full=Obscurin;^Eukaryota; Metazoa; Chordata; Craniata; Vertebrata; Eutel…	M7C5P7_CHEMY^M7C5P7_CHEMY^Q:4-100,H:4944-5040^63.92%ID^E:4e-35^SubName: Full=Obscurin {ECO:0000313|EMBL:EMP39798.1};^Eukaryota; Metazoa; Chordata; Craniata; Vertebrata; Euteleostomi; Testudines + Archosauria group; Testudines; Cryptodira; Chelonioidea; Cheloniidae; Chelonia`M7C5P7_CHEMY^M7C5P7_CHEMY^Q:4-101,H:3617-3714^61.22%ID^E:2e-32^SubName: Full=Obscurin {ECO:0000313|EMBL:EMP39798.1};^Eukaryo…	PF07679.11^I-set^Immunoglobulin I-set domain^30-99^E:2.9e-12`PF13895.1^Ig_2^Immunoglobulin domain^35-99^E:8.2e-10`PF07686.12^V-set^Immunoglobulin V-set domain^37-100^E:1.8e-07`PF13927.1^Ig_3^Immunoglobulin domain^38-99^E:0.0048`PF00047.20^ig^Immunoglobulin domain^43-99^E:7.2e-06	.	.	.	GO:0031430^cellular_component^M band`GO:0005524^molecular_function^ATP binding`GO:0004674^molecular_function^protein serine/threonine kinase activity`GO:0005089^molecular_function^Rho guanyl-nucleotide exchange factor activity`GO:0030154^biological_process^cell differentiation`GO:0007275^biological_process^multicellular organismal development	.
TR12328|c0_g1	TR12328|c0_g1_i1	.	W4XKI1_STRPU^W4XKI1_STRPU^Q:190-20,H:287-344^50%ID^E:5e-09^.^.`W4XKI1_STRPU^W4XKI1_STRPU^Q:345-280,H:234-255^68.18%ID^E:5e-09^.^.	.	.	.	.	.	.	.	.	.	.
TR12333|c0_g1	TR12333|c0_g1_i1	CAN1_RABIT^CAN1_RABIT^Q:7-459,H:59-204^50.99%ID^E:4e-46^RecName: Full=Calpain-1 catalytic subunit;^Eukaryota; Metazoa; Chordata; Craniata; Vertebrata; Euteleostomi; Mammalia; Eutheria; Euarchontoglires; Glires; Lagomorpha; Leporidae; Oryctolagus	V9K9G3_CALMI^V9K9G3_CALMI^Q:10-465,H:445-595^67.76%ID^E:1e-64^SubName: Full=Gill-specific calpain {ECO:0000313|EMBL:AFO94255.1};^Eukaryota; Metazoa; Chordata; Craniata; Vertebrata; Chondrichthyes; Holocephali; Chimaeriformes; Callorhinchidae; Callorhinchus	TR12333|c0_g1_i1|m.3707	1-465[+]	CAN1_RABIT^CAN1_RABIT^Q:3-153,H:59-204^50.99%ID^E:3e-46^RecName: Full=Calpain-1 catalytic subunit;^Eukaryota; Metazoa; Chordata; Craniata; Vertebrata; Euteleostomi; Mammalia; Eutheria; Euarchontoglires; Glires; Lagomorpha; Leporidae; Oryctolagus	V9K9G3_CALMI^V9K9G3_CALMI^Q:4-155,H:445-595^67.76%ID^E:1e-64^SubName: Full=Gill-specific calpain {ECO:0000313|EMBL:AFO94255.1};^Eukaryota; Metazoa; Chordata; Craniata; Vertebrata; Chondrichthyes; Holocephali; Chimaeriformes; Callorhinchidae; Callorhinchus	PF01067.17^Calpain_III^Calpain large subunit, domain III^3-52^E:1.5e-18`PF13833.1^EF-hand_8^EF-hand domain pair^98-153^E:0.014	.	.	.	GO:0005737^cellular_component^cytoplasm`GO:0005886^cellular_component^plasma membrane`GO:0005509^molecular_function^calcium ion binding`GO:0004198^molecular_function^calcium-dependent cysteine-type endopeptidase activity`GO:0006508^biological_process^proteolysis	.
TR12333|c0_g2	TR12333|c0_g2_i1	CAN1_RABIT^CAN1_RABIT^Q:7-405,H:59-186^50.38%ID^E:4e-38^RecName: Full=Calpain-1 catalytic subunit;^Eukaryota; Metazoa; Chordata; Craniata; Vertebrata; Euteleostomi; Mammalia; Eutheria; Euarchontoglires; Glires; Lagomorpha; Leporidae; Oryctolagus	V9K9G3_CALMI^V9K9G3_CALMI^Q:10-402,H:445-574^69.47%ID^E:2e-56^SubName: Full=Gill-specific calpain {ECO:0000313|EMBL:AFO94255.1};^Eukaryota; Metazoa; Chordata; Craniata; Vertebrata; Chondrichthyes; Holocephali; Chimaeriformes; Callorhinchidae; Callorhinchus	TR12333|c0_g2_i1|m.3709	1-435[+]	CAN1_RABIT^CAN1_RABIT^Q:3-135,H:59-186^50.38%ID^E:4e-38^RecName: Full=Calpain-1 catalytic subunit;^Eukaryota; Metazoa; Chordata; Craniata; Vertebrata; Euteleostomi; Mammalia; Eutheria; Euarchontoglires; Glires; Lagomorpha; Leporidae; Oryctolagus	V9K9G3_CALMI^V9K9G3_CALMI^Q:4-134,H:445-574^69.47%ID^E:1e-56^SubName: Full=Gill-specific calpain {ECO:0000313|EMBL:AFO94255.1};^Eukaryota; Metazoa; Chordata; Craniata; Vertebrata; Chondrichthyes; Holocephali; Chimaeriformes; Callorhinchidae; Callorhinchus	PF01067.17^Calpain_III^Calpain large subunit, domain III^3-52^E:1.3e-18	.	.	.	GO:0005737^cellular_component^cytoplasm`GO:0005886^cellular_component^plasma membrane`GO:0005509^molecular_function^calcium ion binding`GO:0004198^molecular_function^calcium-dependent cysteine-type endopeptidase activity`GO:0006508^biological_process^proteolysis	.
TR12423|c0_g1	TR12423|c0_g1_i1	SWAHB_XENLA^SWAHB_XENLA^Q:77-313,H:1-83^50.6%ID^E:2e-18^RecName: Full=Ankyrin repeat domain-containing protein SOWAHB;^Eukaryota; Metazoa; Chordata; Craniata; Vertebrata; Euteleostomi; Amphibia; Batrachia; Anura; Pipoidea; Pipidae; Xenopodinae; Xenopus; Xenopus	H3A0L4_LATCH^H3A0L4_LATCH^Q:77-313,H:1-79^64.56%ID^E:1e-24^SubName: Full=Uncharacterized protein {ECO:0000313|Ensembl:ENSLACP00000003185};^Eukaryota; Metazoa; Chordata; Craniata; Vertebrata; Euteleostomi; Coelacanthiformes; Coelacanthidae; Latimeria	TR12423|c0_g1_i1|m.3736	2-676[+]	SWAHB_XENLA^SWAHB_XENLA^Q:26-104,H:1-83^50.6%ID^E:1e-18^RecName: Full=Ankyrin repeat domain-containing protein SOWAHB;^Eukaryota; Metazoa; Chordata; Craniata; Vertebrata; Euteleostomi; Amphibia; Batrachia; Anura; Pipoidea; Pipidae; Xenopodinae; Xenopus; Xenopus	H3A0L4_LATCH^H3A0L4_LATCH^Q:26-104,H:1-79^64.56%ID^E:7e-25^SubName: Full=Uncharacterized protein {ECO:0000313|Ensembl:ENSLACP00000003185};^Eukaryota; Metazoa; Chordata; Craniata; Vertebrata; Euteleostomi; Coelacanthiformes; Coelacanthidae; Latimeria	.	.	.	.	.	.
TR12436|c0_g1	TR12436|c0_g1_i1	.	.	TR12436|c0_g1_i1|m.3741	20-298[+]	.	.	.	.	ExpAA=21.96^PredHel=1^Topology=i13-35o	.	.	.
TR12463|c0_g1	TR12463|c0_g1_i1	CAC1I_RAT^CAC1I_RAT^Q:73-522,H:950-1117^45.29%ID^E:1e-31^RecName: Full=Voltage-dependent T-type calcium channel subunit alpha-1I;^Eukaryota; Metazoa; Chordata; Craniata; Vertebrata; Euteleostomi; Mammalia; Eutheria; Euarchontoglires; Glires; Rodentia; Sciurognathi; Muroidea; Muridae; Murinae; Rattus	A0A091LI68_CATAU^A0A091LI68_CATAU^Q:55-522,H:367-515^58.49%ID^E:3e-53^SubName: Full=Voltage-dependent T-type calcium channel subunit alpha-1I {ECO:0000313|EMBL:KFP55023.1};^Eukaryota; Metazoa; Chordata; Craniata; Vertebrata; Euteleostomi; Testudines + Archosauria group; Archosauria; Dinosauria; Saurischia; Theropoda; Coelurosauria; Aves; Neognathae; Ciconiiformes; Cathartidae; Cathartes	TR12463|c0_g1_i1|m.3752	1-528[+]	CAC1I_RAT^CAC1I_RAT^Q:1-174,H:932-1117^45.36%ID^E:7e-38^RecName: Full=Voltage-dependent T-type calcium channel subunit alpha-1I;^Eukaryota; Metazoa; Chordata; Craniata; Vertebrata; Euteleostomi; Mammalia; Eutheria; Euarchontoglires; Glires; Rodentia; Sciurognathi; Muroidea; Muridae; Murinae; Rattus	A0A091LI68_CATAU^A0A091LI68_CATAU^Q:1-174,H:349-515^58.76%ID^E:6e-64^SubName: Full=Voltage-dependent T-type calcium channel subunit alpha-1I {ECO:0000313|EMBL:KFP55023.1};^Eukaryota; Metazoa; Chordata; Craniata; Vertebrata; Euteleostomi; Testudines + Archosauria group; Archosauria; Dinosauria; Saurischia; Theropoda; Coelurosauria; Aves; Neognathae; Ciconiiformes; Cathartidae; Cathartes	.	.	.	COG1226^PotAssium voltage-gated channel	GO:0005886^cellular_component^plasma membrane`GO:0005891^cellular_component^voltage-gated calcium channel complex`GO:0008332^molecular_function^low voltage-gated calcium channel activity`GO:0070509^biological_process^calcium ion import`GO:0060402^biological_process^calcium ion transport into cytosol`GO:0086010^biological_process^membrane depolarization during action potential	.
TR12463|c0_g2	TR12463|c0_g2_i1	CAC1I_RAT^CAC1I_RAT^Q:69-518,H:950-1117^45.29%ID^E:2e-31^RecName: Full=Voltage-dependent T-type calcium channel subunit alpha-1I;^Eukaryota; Metazoa; Chordata; Craniata; Vertebrata; Euteleostomi; Mammalia; Eutheria; Euarchontoglires; Glires; Rodentia; Sciurognathi; Muroidea; Muridae; Murinae; Rattus	A0A091LI68_CATAU^A0A091LI68_CATAU^Q:51-518,H:367-515^58.49%ID^E:3e-53^SubName: Full=Voltage-dependent T-type calcium channel subunit alpha-1I {ECO:0000313|EMBL:KFP55023.1};^Eukaryota; Metazoa; Chordata; Craniata; Vertebrata; Euteleostomi; Testudines + Archosauria group; Archosauria; Dinosauria; Saurischia; Theropoda; Coelurosauria; Aves; Neognathae; Ciconiiformes; Cathartidae; Cathartes	TR12463|c0_g2_i1|m.3754	3-524[+]	CAC1I_RAT^CAC1I_RAT^Q:2-172,H:935-1117^45.55%ID^E:4e-37^RecName: Full=Voltage-dependent T-type calcium channel subunit alpha-1I;^Eukaryota; Metazoa; Chordata; Craniata; Vertebrata; Euteleostomi; Mammalia; Eutheria; Euarchontoglires; Glires; Rodentia; Sciurognathi; Muroidea; Muridae; Murinae; Rattus	A0A091LI68_CATAU^A0A091LI68_CATAU^Q:3-172,H:353-515^58.96%ID^E:2e-62^SubName: Full=Voltage-dependent T-type calcium channel subunit alpha-1I {ECO:0000313|EMBL:KFP55023.1};^Eukaryota; Metazoa; Chordata; Craniata; Vertebrata; Euteleostomi; Testudines + Archosauria group; Archosauria; Dinosauria; Saurischia; Theropoda; Coelurosauria; Aves; Neognathae; Ciconiiformes; Cathartidae; Cathartes	.	.	.	COG1226^PotAssium voltage-gated channel	GO:0005886^cellular_component^plasma membrane`GO:0005891^cellular_component^voltage-gated calcium channel complex`GO:0008332^molecular_function^low voltage-gated calcium channel activity`GO:0070509^biological_process^calcium ion import`GO:0060402^biological_process^calcium ion transport into cytosol`GO:0086010^biological_process^membrane depolarization during action potential	.
TR12487|c0_g1	TR12487|c0_g1_i1	.	K7F136_PELSI^K7F136_PELSI^Q:238-372,H:63-107^60%ID^E:2e-11^SubName: Full=Uncharacterized protein {ECO:0000313|Ensembl:ENSPSIP00000001746};^Eukaryota; Metazoa; Chordata; Craniata; Vertebrata; Euteleostomi; Testudines + Archosauria group; Testudines; Cryptodira; Trionychoidea; Trionychidae; Pelodiscus	TR12487|c0_g1_i1|m.3764	172-372[+]	.	K7F136_PELSI^K7F136_PELSI^Q:23-66,H:63-106^61.36%ID^E:1e-11^SubName: Full=Uncharacterized protein {ECO:0000313|Ensembl:ENSPSIP00000001746};^Eukaryota; Metazoa; Chordata; Craniata; Vertebrata; Euteleostomi; Testudines + Archosauria group; Testudines; Cryptodira; Trionychoidea; Trionychidae; Pelodiscus	.	.	.	.	.	.
TR12487|c0_g2	TR12487|c0_g2_i1	.	K7F136_PELSI^K7F136_PELSI^Q:238-372,H:63-107^60%ID^E:2e-11^SubName: Full=Uncharacterized protein {ECO:0000313|Ensembl:ENSPSIP00000001746};^Eukaryota; Metazoa; Chordata; Craniata; Vertebrata; Euteleostomi; Testudines + Archosauria group; Testudines; Cryptodira; Trionychoidea; Trionychidae; Pelodiscus	TR12487|c0_g2_i1|m.3765	172-372[+]	.	K7F136_PELSI^K7F136_PELSI^Q:23-66,H:63-106^61.36%ID^E:1e-11^SubName: Full=Uncharacterized protein {ECO:0000313|Ensembl:ENSPSIP00000001746};^Eukaryota; Metazoa; Chordata; Craniata; Vertebrata; Euteleostomi; Testudines + Archosauria group; Testudines; Cryptodira; Trionychoidea; Trionychidae; Pelodiscus	.	.	.	.	.	.
TR12510|c0_g1	TR12510|c0_g1_i1	.	.	TR12510|c0_g1_i1|m.3771	2-337[+]	.	.	.	.	ExpAA=20.31^PredHel=1^Topology=o89-111i	.	.	.
TR12534|c0_g1	TR12534|c0_g1_i1	.	K7EX92_PELSI^K7EX92_PELSI^Q:3-191,H:301-367^47.76%ID^E:4e-18^SubName: Full=Uncharacterized protein {ECO:0000313|Ensembl:ENSPSIP00000000402};^Eukaryota; Metazoa; Chordata; Craniata; Vertebrata; Euteleostomi; Testudines + Archosauria group; Testudines; Cryptodira; Trionychoidea; Trionychidae; Pelodiscus`K7EX92_PELSI^K7EX92_PELSI^Q:217-336,H:377-416^47.5%ID^E:4e-18^SubName: Full=Uncharacterized prot…	.	.	.	.	.	.	.	.	.	.
TR12575|c0_g1	TR12575|c0_g1_i1	.	H3B5T4_LATCH^H3B5T4_LATCH^Q:331-71,H:42-137^51.04%ID^E:3e-15^SubName: Full=Uncharacterized protein {ECO:0000313|Ensembl:ENSLACP00000017255};^Eukaryota; Metazoa; Chordata; Craniata; Vertebrata; Euteleostomi; Coelacanthiformes; Coelacanthidae; Latimeria	.	.	.	.	.	.	.	.	.	.
TR12585|c0_g1	TR12585|c0_g1_i1	PCX3_MOUSE^PCX3_MOUSE^Q:3-365,H:1592-1712^84.3%ID^E:5e-66^RecName: Full=Pecanex-like protein 3;^Eukaryota; Metazoa; Chordata; Craniata; Vertebrata; Euteleostomi; Mammalia; Eutheria; Euarchontoglires; Glires; Rodentia; Sciurognathi; Muroidea; Muridae; Murinae; Mus; Mus	H3AQ05_LATCH^H3AQ05_LATCH^Q:3-365,H:1639-1759^91.74%ID^E:1e-69^SubName: Full=Uncharacterized protein {ECO:0000313|Ensembl:ENSLACP00000011726};^Eukaryota; Metazoa; Chordata; Craniata; Vertebrata; Euteleostomi; Coelacanthiformes; Coelacanthidae; Latimeria	TR12585|c0_g1_i1|m.3793	3-365[+]	PCX3_MOUSE^PCX3_MOUSE^Q:1-121,H:1592-1712^84.3%ID^E:4e-66^RecName: Full=Pecanex-like protein 3;^Eukaryota; Metazoa; Chordata; Craniata; Vertebrata; Euteleostomi; Mammalia; Eutheria; Euarchontoglires; Glires; Rodentia; Sciurognathi; Muroidea; Muridae; Murinae; Mus; Mus	H3AQ05_LATCH^H3AQ05_LATCH^Q:1-121,H:1639-1759^91.74%ID^E:1e-69^SubName: Full=Uncharacterized protein {ECO:0000313|Ensembl:ENSLACP00000011726};^Eukaryota; Metazoa; Chordata; Craniata; Vertebrata; Euteleostomi; Coelacanthiformes; Coelacanthidae; Latimeria	PF05041.10^Pecanex_C^Pecanex protein (C-terminus)^1-120^E:4e-59	.	.	.	GO:0016021^cellular_component^integral component of membrane	GO:0016021^cellular_component^integral component of membrane
TR12655|c0_g1	TR12655|c0_g1_i1	.	.	TR12655|c0_g1_i1|m.3806	3-470[+]	ABCF1_MOUSE^ABCF1_MOUSE^Q:58-149,H:13-112^54%ID^E:3e-06^RecName: Full=ATP-binding cassette sub-family F member 1;^Eukaryota; Metazoa; Chordata; Craniata; Vertebrata; Euteleostomi; Mammalia; Eutheria; Euarchontoglires; Glires; Rodentia; Sciurognathi; Muroidea; Muridae; Murinae; Mus; Mus	H0WAW2_CAVPO^H0WAW2_CAVPO^Q:58-150,H:13-117^52.34%ID^E:3e-10^SubName: Full=Uncharacterized protein {ECO:0000313|Ensembl:ENSCPOP00000020125};^Eukaryota; Metazoa; Chordata; Craniata; Vertebrata; Euteleostomi; Mammalia; Eutheria; Euarchontoglires; Glires; Rodentia; Hystricognathi; Caviidae; Cavia	.	.	.	COG0488^(ABC) transporter	GO:0005737^cellular_component^cytoplasm`GO:0016020^cellular_component^membrane`GO:0005635^cellular_component^nuclear envelope`GO:0005654^cellular_component^nucleoplasm`GO:0042788^cellular_component^polysomal ribosome`GO:0005524^molecular_function^ATP binding`GO:0016887^molecular_function^ATPase activity`GO:0044822^molecular_function^poly(A) RNA binding`GO:0043022^molecular_function^ribosome bindi…	.
TR12704|c0_g1	TR12704|c0_g1_i1	S38A4_RAT^S38A4_RAT^Q:390-256,H:476-520^57.78%ID^E:9e-07^RecName: Full=Sodium-coupled neutral amino acid transporter 4;^Eukaryota; Metazoa; Chordata; Craniata; Vertebrata; Euteleostomi; Mammalia; Eutheria; Euarchontoglires; Glires; Rodentia; Sciurognathi; Muroidea; Muridae; Murinae; Rattus	Q9CVZ0_MOUSE^Q9CVZ0_MOUSE^Q:390-256,H:25-69^57.78%ID^E:1e-06^SubName: Full=Putative uncharacterized protein {ECO:0000313|EMBL:BAB24301.1};^Eukaryota; Metazoa; Chordata; Craniata; Vertebrata; Euteleostomi; Mammalia; Eutheria; Euarchontoglires; Glires; Rodentia; Sciurognathi; Muroidea; Muridae; Murinae; Mus; Mus	.	.	.	.	.	.	.	COG0814^Amino acid transporter	GO:0016021^cellular_component^integral component of membrane`GO:0005886^cellular_component^plasma membrane`GO:0015171^molecular_function^amino acid transmembrane transporter activity`GO:0015293^molecular_function^symporter activity`GO:0003333^biological_process^amino acid transmembrane transport`GO:0006814^biological_process^sodium ion transport	.
TR12707|c0_g1	TR12707|c0_g1_i1	.	K7EZK3_PELSI^K7EZK3_PELSI^Q:201-43,H:47-102^42.86%ID^E:1e-05^SubName: Full=Uncharacterized protein {ECO:0000313|Ensembl:ENSPSIP00000001213};^Eukaryota; Metazoa; Chordata; Craniata; Vertebrata; Euteleostomi; Testudines + Archosauria group; Testudines; Cryptodira; Trionychoidea; Trionychidae; Pelodiscus`K7EZK3_PELSI^K7EZK3_PELSI^Q:316-203,H:4-43^35%ID^E:1e-05^SubName: Full=Uncharacterized protein {…	TR12707|c0_g1_i1|m.3833	139-315[+]	.	.	.	.	.	.	.	.
TR12746|c0_g1	TR12746|c0_g1_i1	.	V9LHH0_CALMI^V9LHH0_CALMI^Q:3-398,H:33-164^48.48%ID^E:3e-31^SubName: Full=Putative G-protein coupled receptor 139-like protein {ECO:0000313|EMBL:AFP12348.1};^Eukaryota; Metazoa; Chordata; Craniata; Vertebrata; Chondrichthyes; Holocephali; Chimaeriformes; Callorhinchidae; Callorhinchus	.	.	.	.	.	.	.	.	.	.
TR12761|c0_g2	TR12761|c0_g2_i1	CYLD_BOVIN^CYLD_BOVIN^Q:1-726,H:710-953^52.23%ID^E:9e-84^RecName: Full=Ubiquitin carboxyl-terminal hydrolase CYLD;^Eukaryota; Metazoa; Chordata; Craniata; Vertebrata; Euteleostomi; Mammalia; Eutheria; Laurasiatheria; Cetartiodactyla; Ruminantia; Pecora; Bovidae; Bovinae; Bos	H9G5W2_ANOCA^H9G5W2_ANOCA^Q:1-726,H:209-453^69.39%ID^E:1e-121^SubName: Full=Uncharacterized protein {ECO:0000313|Ensembl:ENSACAP00000001971};^Eukaryota; Metazoa; Chordata; Craniata; Vertebrata; Euteleostomi; Lepidosauria; Squamata; Bifurcata; Unidentata; Episquamata; Toxicofera; Iguania; Iguanidae; Polychrotinae; Anolis	TR12761|c0_g2_i1|m.3852	1-729[+]	CYLD_BOVIN^CYLD_BOVIN^Q:1-242,H:710-953^52.23%ID^E:7e-84^RecName: Full=Ubiquitin carboxyl-terminal hydrolase CYLD;^Eukaryota; Metazoa; Chordata; Craniata; Vertebrata; Euteleostomi; Mammalia; Eutheria; Laurasiatheria; Cetartiodactyla; Ruminantia; Pecora; Bovidae; Bovinae; Bos	H9G5W2_ANOCA^H9G5W2_ANOCA^Q:1-242,H:209-453^69.39%ID^E:1e-121^SubName: Full=Uncharacterized protein {ECO:0000313|Ensembl:ENSACAP00000001971};^Eukaryota; Metazoa; Chordata; Craniata; Vertebrata; Euteleostomi; Lepidosauria; Squamata; Bifurcata; Unidentata; Episquamata; Toxicofera; Iguania; Iguanidae; Polychrotinae; Anolis	.	.	.	.	GO:0005813^cellular_component^centrosome`GO:0005881^cellular_component^cytoplasmic microtubule`GO:0005829^cellular_component^cytosol`GO:0031234^cellular_component^extrinsic component of cytoplasmic side of plasma membrane`GO:0030496^cellular_component^midbody`GO:0005634^cellular_component^nucleus`GO:0048471^cellular_component^perinuclear region of cytoplasm`GO:0061578^molecular_function^Lys63-spe…	.
TR12774|c0_g1	TR12774|c0_g1_i1	.	H3B5T4_LATCH^H3B5T4_LATCH^Q:384-160,H:110-184^56%ID^E:4e-36^SubName: Full=Uncharacterized protein {ECO:0000313|Ensembl:ENSLACP00000017255};^Eukaryota; Metazoa; Chordata; Craniata; Vertebrata; Euteleostomi; Coelacanthiformes; Coelacanthidae; Latimeria`H3B5T4_LATCH^H3B5T4_LATCH^Q:152-3,H:215-265^66.67%ID^E:4e-36^SubName: Full=Uncharacterized protein {ECO:0000313|Ensembl:ENSLACP00000017255};^Eukaryo…	TR12774|c0_g1_i1|m.3856	1-369[+]	.	.	.	.	.	.	.	.
TR12823|c0_g1	TR12823|c0_g1_i1	.	.	TR12823|c0_g1_i1|m.3871	1-189[+]	.	.	.	.	ExpAA=45.10^PredHel=2^Topology=o10-32i39-61o	.	.	.
TR12836|c0_g1	TR12836|c0_g1_i1	.	.	TR12836|c0_g1_i1|m.3872	114-395[+]	.	.	.	.	ExpAA=20.14^PredHel=1^Topology=o19-41i	.	.	.
TR12843|c0_g2	TR12843|c0_g2_i1	.	.	TR12843|c0_g2_i1|m.3874	159-386[+]	.	.	.	.	ExpAA=38.71^PredHel=2^Topology=i7-29o39-58i	.	.	.
TR12853|c0_g1	TR12853|c0_g1_i1	TEKT1_HUMAN^TEKT1_HUMAN^Q:105-1301,H:1-399^60.9%ID^E:3e-156^RecName: Full=Tektin-1;^Eukaryota; Metazoa; Chordata; Craniata; Vertebrata; Euteleostomi; Mammalia; Eutheria; Euarchontoglires; Primates; Haplorrhini; Catarrhini; Hominidae; Homo	V9KVV3_CALMI^V9KVV3_CALMI^Q:105-1310,H:1-402^81.09%ID^E:0^SubName: Full=Tektin 1 {ECO:0000313|EMBL:AFP02818.1};^Eukaryota; Metazoa; Chordata; Craniata; Vertebrata; Chondrichthyes; Holocephali; Chimaeriformes; Callorhinchidae; Callorhinchus	TR12853|c0_g1_i1|m.3876	105-1313[+]	TEKT1_HUMAN^TEKT1_HUMAN^Q:1-399,H:1-399^60.9%ID^E:6e-169^RecName: Full=Tektin-1;^Eukaryota; Metazoa; Chordata; Craniata; Vertebrata; Euteleostomi; Mammalia; Eutheria; Euarchontoglires; Primates; Haplorrhini; Catarrhini; Hominidae; Homo	V9KVV3_CALMI^V9KVV3_CALMI^Q:1-402,H:1-402^81.09%ID^E:0^SubName: Full=Tektin 1 {ECO:0000313|EMBL:AFP02818.1};^Eukaryota; Metazoa; Chordata; Craniata; Vertebrata; Chondrichthyes; Holocephali; Chimaeriformes; Callorhinchidae; Callorhinchus	PF03148.9^Tektin^Tektin family^16-398^E:1.3e-142	.	.	.	GO:0005929^cellular_component^cilium`GO:0005737^cellular_component^cytoplasm`GO:0005874^cellular_component^microtubule`GO:0005634^cellular_component^nucleus	.
TR12853|c0_g2	TR12853|c0_g2_i1	TEKT1_HUMAN^TEKT1_HUMAN^Q:162-1358,H:1-399^60.9%ID^E:2e-155^RecName: Full=Tektin-1;^Eukaryota; Metazoa; Chordata; Craniata; Vertebrata; Euteleostomi; Mammalia; Eutheria; Euarchontoglires; Primates; Haplorrhini; Catarrhini; Hominidae; Homo	V9KVV3_CALMI^V9KVV3_CALMI^Q:162-1367,H:1-402^81.09%ID^E:0^SubName: Full=Tektin 1 {ECO:0000313|EMBL:AFP02818.1};^Eukaryota; Metazoa; Chordata; Craniata; Vertebrata; Chondrichthyes; Holocephali; Chimaeriformes; Callorhinchidae; Callorhinchus	TR12853|c0_g2_i1|m.3879	162-1370[+]	TEKT1_HUMAN^TEKT1_HUMAN^Q:1-399,H:1-399^60.9%ID^E:6e-169^RecName: Full=Tektin-1;^Eukaryota; Metazoa; Chordata; Craniata; Vertebrata; Euteleostomi; Mammalia; Eutheria; Euarchontoglires; Primates; Haplorrhini; Catarrhini; Hominidae; Homo	V9KVV3_CALMI^V9KVV3_CALMI^Q:1-402,H:1-402^81.09%ID^E:0^SubName: Full=Tektin 1 {ECO:0000313|EMBL:AFP02818.1};^Eukaryota; Metazoa; Chordata; Craniata; Vertebrata; Chondrichthyes; Holocephali; Chimaeriformes; Callorhinchidae; Callorhinchus	PF03148.9^Tektin^Tektin family^16-398^E:1.3e-142	.	.	.	GO:0005929^cellular_component^cilium`GO:0005737^cellular_component^cytoplasm`GO:0005874^cellular_component^microtubule`GO:0005634^cellular_component^nucleus	.
TR12861|c0_g1	TR12861|c0_g1_i1	.	.	TR12861|c0_g1_i1|m.3886	200-388[+]	.	.	.	.	ExpAA=21.94^PredHel=1^Topology=o20-42i	.	.	.
TR12862|c0_g2	TR12862|c0_g2_i1	.	Q4JIV6_9SCOR^Q4JIV6_9SCOR^Q:310-164,H:34-82^55.1%ID^E:1e-17^SubName: Full=Reverse transcriptase {ECO:0000313|EMBL:AAY86043.1};^Eukaryota; Metazoa; Ecdysozoa; Arthropoda; Chelicerata; Arachnida; Scorpiones; Iurida; Chactoidea; Chactidae; Chactinae; Nullibrotheini; Nullibrotheas`Q4JIV6_9SCOR^Q4JIV6_9SCOR^Q:182-24,H:77-129^43.4%ID^E:1e-17^SubName: Full=Reverse transcriptase {ECO:0000313|EMBL:AAY8604…	.	.	.	.	.	.	.	.	.	.
TR12875|c0_g1	TR12875|c0_g1_i1	.	W4YDG5_STRPU^W4YDG5_STRPU^Q:139-315,H:62-120^42.37%ID^E:9e-08^.^.	.	.	.	.	.	.	.	.	.	.
TR12875|c0_g2	TR12875|c0_g2_i1	.	W4YDG5_STRPU^W4YDG5_STRPU^Q:139-315,H:62-120^42.37%ID^E:9e-08^.^.	.	.	.	.	.	.	.	.	.	.
TR12897|c0_g1	TR12897|c0_g1_i1	.	A0A0A0ADK4_CHAVO^A0A0A0ADK4_CHAVO^Q:405-172,H:15-96^38.82%ID^E:1e-06^SubName: Full=Uncharacterized protein {ECO:0000313|EMBL:KGL91553.1};^Eukaryota; Metazoa; Chordata; Craniata; Vertebrata; Euteleostomi; Testudines + Archosauria group; Archosauria; Dinosauria; Saurischia; Theropoda; Coelurosauria; Aves; Neognathae; Charadriiformes; Charadriidae; Charadrius`A0A0A0ADK4_CHAVO^A0A0A0ADK4_CHAVO^Q:116-…	.	.	.	.	.	.	.	.	.	.
TR12935|c0_g1	TR12935|c0_g1_i1	EMP3_BOVIN^EMP3_BOVIN^Q:114-548,H:20-163^46.94%ID^E:4e-40^RecName: Full=Epithelial membrane protein 3;^Eukaryota; Metazoa; Chordata; Craniata; Vertebrata; Euteleostomi; Mammalia; Eutheria; Laurasiatheria; Cetartiodactyla; Ruminantia; Pecora; Bovidae; Bovinae; Bos	Q5U530_XENLA^Q5U530_XENLA^Q:114-548,H:20-163^52.38%ID^E:2e-47^SubName: Full=LOC495386 protein {ECO:0000313|EMBL:AAH84854.1};^Eukaryota; Metazoa; Chordata; Craniata; Vertebrata; Euteleostomi; Amphibia; Batrachia; Anura; Pipoidea; Pipidae; Xenopodinae; Xenopus; Xenopus	.	.	.	.	.	.	.	.	GO:0016021^cellular_component^integral component of membrane`GO:0016049^biological_process^cell growth	.
TR12935|c0_g1	TR12935|c0_g1_i2	PMP22_BOVIN^PMP22_BOVIN^Q:137-436,H:61-160^52%ID^E:6e-31^RecName: Full=Peripheral myelin protein 22;^Eukaryota; Metazoa; Chordata; Craniata; Vertebrata; Euteleostomi; Mammalia; Eutheria; Laurasiatheria; Cetartiodactyla; Ruminantia; Pecora; Bovidae; Bovinae; Bos	Q5U530_XENLA^Q5U530_XENLA^Q:137-436,H:62-163^59.8%ID^E:4e-35^SubName: Full=LOC495386 protein {ECO:0000313|EMBL:AAH84854.1};^Eukaryota; Metazoa; Chordata; Craniata; Vertebrata; Euteleostomi; Amphibia; Batrachia; Anura; Pipoidea; Pipidae; Xenopodinae; Xenopus; Xenopus	.	.	.	.	.	.	.	NOG43599^LysR family transcriptional regulator	GO:0016021^cellular_component^integral component of membrane`GO:0005886^cellular_component^plasma membrane`GO:0007050^biological_process^cell cycle arrest`GO:0032288^biological_process^myelin assembly	.
TR13051|c0_g1	TR13051|c0_g1_i1	TRI69_RAT^TRI69_RAT^Q:6-317,H:236-345^38.18%ID^E:3e-15^RecName: Full=E3 ubiquitin-protein ligase TRIM69;^Eukaryota; Metazoa; Chordata; Craniata; Vertebrata; Euteleostomi; Mammalia; Eutheria; Euarchontoglires; Glires; Rodentia; Sciurognathi; Muroidea; Muridae; Murinae; Rattus	V9KRX2_CALMI^V9KRX2_CALMI^Q:6-320,H:213-319^50%ID^E:4e-20^SubName: Full=Nuclear factor 7, ovary {ECO:0000313|EMBL:AFP00891.1};^Eukaryota; Metazoa; Chordata; Craniata; Vertebrata; Chondrichthyes; Holocephali; Chimaeriformes; Callorhinchidae; Callorhinchus	TR13051|c0_g1_i1|m.3964	3-320[+]	TRI69_RAT^TRI69_RAT^Q:2-105,H:236-345^38.18%ID^E:2e-15^RecName: Full=E3 ubiquitin-protein ligase TRIM69;^Eukaryota; Metazoa; Chordata; Craniata; Vertebrata; Euteleostomi; Mammalia; Eutheria; Euarchontoglires; Glires; Rodentia; Sciurognathi; Muroidea; Muridae; Murinae; Rattus	V9KRX2_CALMI^V9KRX2_CALMI^Q:2-106,H:213-319^50%ID^E:4e-20^SubName: Full=Nuclear factor 7, ovary {ECO:0000313|EMBL:AFP00891.1};^Eukaryota; Metazoa; Chordata; Craniata; Vertebrata; Chondrichthyes; Holocephali; Chimaeriformes; Callorhinchidae; Callorhinchus	PF13765.1^PRY^SPRY-associated domain^85-106^E:1.6e-06	.	.	COG5432^E3 ubiquitin-protein ligase rad-18	GO:0005737^cellular_component^cytoplasm`GO:0016607^cellular_component^nuclear speck`GO:0005634^cellular_component^nucleus`GO:0016874^molecular_function^ligase activity`GO:0004842^molecular_function^ubiquitin-protein transferase activity`GO:0008270^molecular_function^zinc ion binding`GO:0006915^biological_process^apoptotic process	.
TR13056|c0_g1	TR13056|c0_g1_i1	TF29_SCHPO^TF29_SCHPO^Q:312-1,H:636-739^33.65%ID^E:3e-13^RecName: Full=Transposon Tf2-9 polyprotein;^Eukaryota; Fungi; Dikarya; Ascomycota; Taphrinomycotina; Schizosaccharomycetes; Schizosaccharomycetales; Schizosaccharomycetaceae; Schizosaccharomyces	A0A085LL57_9BILA^A0A085LL57_9BILA^Q:342-1,H:194-307^60.53%ID^E:1e-40^SubName: Full=Uncharacterized protein {ECO:0000313|EMBL:KFD45703.1};^Eukaryota; Metazoa; Ecdysozoa; Nematoda; Enoplea; Dorylaimia; Trichocephalida; Trichuridae; Trichuris	.	.	.	.	.	.	.	.	GO:0005737^cellular_component^cytoplasm`GO:0004190^molecular_function^aspartic-type endopeptidase activity`GO:0003677^molecular_function^DNA binding`GO:0003887^molecular_function^DNA-directed DNA polymerase activity`GO:0004519^molecular_function^endonuclease activity`GO:0046872^molecular_function^metal ion binding`GO:0003723^molecular_function^RNA binding`GO:0003964^molecular_function^RNA-directe…	.
TR13056|c0_g2	TR13056|c0_g2_i1	TF29_SCHPO^TF29_SCHPO^Q:528-1,H:564-739^31.82%ID^E:4e-28^RecName: Full=Transposon Tf2-9 polyprotein;^Eukaryota; Fungi; Dikarya; Ascomycota; Taphrinomycotina; Schizosaccharomycetes; Schizosaccharomycetales; Schizosaccharomycetaceae; Schizosaccharomyces	A0A085ND83_9BILA^A0A085ND83_9BILA^Q:540-1,H:278-457^59.44%ID^E:5e-71^SubName: Full=Uncharacterized protein {ECO:0000313|EMBL:KFD67429.1};^Eukaryota; Metazoa; Ecdysozoa; Nematoda; Enoplea; Dorylaimia; Trichocephalida; Trichuridae; Trichuris	.	.	.	.	.	.	.	.	GO:0005737^cellular_component^cytoplasm`GO:0004190^molecular_function^aspartic-type endopeptidase activity`GO:0003677^molecular_function^DNA binding`GO:0003887^molecular_function^DNA-directed DNA polymerase activity`GO:0004519^molecular_function^endonuclease activity`GO:0046872^molecular_function^metal ion binding`GO:0003723^molecular_function^RNA binding`GO:0003964^molecular_function^RNA-directe…	.
TR13073|c0_g1	TR13073|c0_g1_i1	WAP53_RAT^WAP53_RAT^Q:5-340,H:409-522^47.41%ID^E:1e-21^RecName: Full=Telomerase Cajal body protein 1;^Eukaryota; Metazoa; Chordata; Craniata; Vertebrata; Euteleostomi; Mammalia; Eutheria; Euarchontoglires; Glires; Rodentia; Sciurognathi; Muroidea; Muridae; Murinae; Rattus	U6DII9_NEOVI^U6DII9_NEOVI^Q:5-346,H:107-221^46.61%ID^E:9e-23^SubName: Full=WD repeat-containing, antisense to TP53 {ECO:0000313|EMBL:CCP82369.1};^Eukaryota; Metazoa; Chordata; Craniata; Vertebrata; Euteleostomi; Mammalia; Eutheria; Laurasiatheria; Carnivora; Caniformia; Mustelidae; Mustelinae; Neovison	TR13073|c0_g1_i1|m.3972	2-382[+]	WAP53_RAT^WAP53_RAT^Q:2-113,H:409-522^47.41%ID^E:1e-23^RecName: Full=Telomerase Cajal body protein 1;^Eukaryota; Metazoa; Chordata; Craniata; Vertebrata; Euteleostomi; Mammalia; Eutheria; Euarchontoglires; Glires; Rodentia; Sciurognathi; Muroidea; Muridae; Murinae; Rattus	U6DII9_NEOVI^U6DII9_NEOVI^Q:2-113,H:107-219^47.41%ID^E:7e-25^SubName: Full=WD repeat-containing, antisense to TP53 {ECO:0000313|EMBL:CCP82369.1};^Eukaryota; Metazoa; Chordata; Craniata; Vertebrata; Euteleostomi; Mammalia; Eutheria; Laurasiatheria; Carnivora; Caniformia; Mustelidae; Mustelinae; Neovison	.	.	.	COG2319^repeat-containing protein	GO:0015030^cellular_component^Cajal body`GO:0005737^cellular_component^cytoplasm`GO:0005697^cellular_component^telomerase holoenzyme complex`GO:0003723^molecular_function^RNA binding`GO:0051973^biological_process^positive regulation of telomerase activity`GO:0032203^biological_process^telomere formation via telomerase	.
TR13073|c0_g2	TR13073|c0_g2_i1	WAP53_RAT^WAP53_RAT^Q:5-340,H:409-522^47.41%ID^E:1e-21^RecName: Full=Telomerase Cajal body protein 1;^Eukaryota; Metazoa; Chordata; Craniata; Vertebrata; Euteleostomi; Mammalia; Eutheria; Euarchontoglires; Glires; Rodentia; Sciurognathi; Muroidea; Muridae; Murinae; Rattus	U6DII9_NEOVI^U6DII9_NEOVI^Q:5-346,H:107-221^46.61%ID^E:8e-23^SubName: Full=WD repeat-containing, antisense to TP53 {ECO:0000313|EMBL:CCP82369.1};^Eukaryota; Metazoa; Chordata; Craniata; Vertebrata; Euteleostomi; Mammalia; Eutheria; Laurasiatheria; Carnivora; Caniformia; Mustelidae; Mustelinae; Neovison	TR13073|c0_g2_i1|m.3973	2-382[+]	WAP53_RAT^WAP53_RAT^Q:2-113,H:409-522^47.41%ID^E:1e-23^RecName: Full=Telomerase Cajal body protein 1;^Eukaryota; Metazoa; Chordata; Craniata; Vertebrata; Euteleostomi; Mammalia; Eutheria; Euarchontoglires; Glires; Rodentia; Sciurognathi; Muroidea; Muridae; Murinae; Rattus	U6DII9_NEOVI^U6DII9_NEOVI^Q:2-113,H:107-219^47.41%ID^E:7e-25^SubName: Full=WD repeat-containing, antisense to TP53 {ECO:0000313|EMBL:CCP82369.1};^Eukaryota; Metazoa; Chordata; Craniata; Vertebrata; Euteleostomi; Mammalia; Eutheria; Laurasiatheria; Carnivora; Caniformia; Mustelidae; Mustelinae; Neovison	.	.	.	COG2319^repeat-containing protein	GO:0015030^cellular_component^Cajal body`GO:0005737^cellular_component^cytoplasm`GO:0005697^cellular_component^telomerase holoenzyme complex`GO:0003723^molecular_function^RNA binding`GO:0051973^biological_process^positive regulation of telomerase activity`GO:0032203^biological_process^telomere formation via telomerase	.
TR13137|c0_g2	TR13137|c0_g2_i1	.	W4XZG1_STRPU^W4XZG1_STRPU^Q:231-79,H:300-350^49.02%ID^E:2e-08^.^.`W4XZG1_STRPU^W4XZG1_STRPU^Q:295-230,H:280-301^40.91%ID^E:2e-08^.^.	.	.	.	.	.	.	.	.	.	.
TR13181|c0_g1	TR13181|c0_g1_i1	DPOE2_CHICK^DPOE2_CHICK^Q:2-253,H:444-527^83.33%ID^E:5e-45^RecName: Full=DNA polymerase epsilon subunit 2;^Eukaryota; Metazoa; Chordata; Craniata; Vertebrata; Euteleostomi; Testudines + Archosauria group; Archosauria; Dinosauria; Saurischia; Theropoda; Coelurosauria; Aves; Neognathae; Galloanserae; Galliformes; Phasianidae; Phasianinae; Gallus	V9KT19_CALMI^V9KT19_CALMI^Q:2-253,H:443-526^94.05%ID^E:3e-48^SubName: Full=DNA-directed DNA polymerase epsilon 2 {ECO:0000313|EMBL:AFP01587.1};^Eukaryota; Metazoa; Chordata; Craniata; Vertebrata; Chondrichthyes; Holocephali; Chimaeriformes; Callorhinchidae; Callorhinchus	TR13181|c0_g1_i1|m.4003	123-326[+]	.	.	.	.	.	.	.	.
TR13181|c0_g1	TR13181|c0_g1_i1	DPOE2_CHICK^DPOE2_CHICK^Q:2-253,H:444-527^83.33%ID^E:5e-45^RecName: Full=DNA polymerase epsilon subunit 2;^Eukaryota; Metazoa; Chordata; Craniata; Vertebrata; Euteleostomi; Testudines + Archosauria group; Archosauria; Dinosauria; Saurischia; Theropoda; Coelurosauria; Aves; Neognathae; Galloanserae; Galliformes; Phasianidae; Phasianinae; Gallus	V9KT19_CALMI^V9KT19_CALMI^Q:2-253,H:443-526^94.05%ID^E:3e-48^SubName: Full=DNA-directed DNA polymerase epsilon 2 {ECO:0000313|EMBL:AFP01587.1};^Eukaryota; Metazoa; Chordata; Craniata; Vertebrata; Chondrichthyes; Holocephali; Chimaeriformes; Callorhinchidae; Callorhinchus	TR13181|c0_g1_i1|m.4002	2-256[+]	DPOE2_CHICK^DPOE2_CHICK^Q:1-84,H:444-527^83.33%ID^E:6e-46^RecName: Full=DNA polymerase epsilon subunit 2;^Eukaryota; Metazoa; Chordata; Craniata; Vertebrata; Euteleostomi; Testudines + Archosauria group; Archosauria; Dinosauria; Saurischia; Theropoda; Coelurosauria; Aves; Neognathae; Galloanserae; Galliformes; Phasianidae; Phasianinae; Gallus	V9KT19_CALMI^V9KT19_CALMI^Q:1-84,H:443-526^94.05%ID^E:4e-49^SubName: Full=DNA-directed DNA polymerase epsilon 2 {ECO:0000313|EMBL:AFP01587.1};^Eukaryota; Metazoa; Chordata; Craniata; Vertebrata; Chondrichthyes; Holocephali; Chimaeriformes; Callorhinchidae; Callorhinchus	PF04042.11^DNA_pol_E_B^DNA polymerase alpha/epsilon subunit B^1-45^E:8.2e-08	.	.	.	GO:0008622^cellular_component^epsilon DNA polymerase complex`GO:0003677^molecular_function^DNA binding`GO:0003887^molecular_function^DNA-directed DNA polymerase activity`GO:0006281^biological_process^DNA repair`GO:0006261^biological_process^DNA-dependent DNA replication	GO:0003677^molecular_function^DNA binding`GO:0003887^molecular_function^DNA-directed DNA polymerase activity`GO:0006260^biological_process^DNA replication
TR13184|c0_g1	TR13184|c0_g1_i1	PRTG_CHICK^PRTG_CHICK^Q:2-850,H:768-1048^66.78%ID^E:2e-107^RecName: Full=Protogenin;^Eukaryota; Metazoa; Chordata; Craniata; Vertebrata; Euteleostomi; Testudines + Archosauria group; Archosauria; Dinosauria; Saurischia; Theropoda; Coelurosauria; Aves; Neognathae; Galloanserae; Galliformes; Phasianidae; Phasianinae; Gallus	H3B5H2_LATCH^H3B5H2_LATCH^Q:2-850,H:647-929^67.6%ID^E:2e-110^SubName: Full=Uncharacterized protein {ECO:0000313|Ensembl:ENSLACP00000017143};^Eukaryota; Metazoa; Chordata; Craniata; Vertebrata; Euteleostomi; Coelacanthiformes; Coelacanthidae; Latimeria	TR13184|c0_g1_i1|m.4004	2-913[+]	PRTG_HUMAN^PRTG_HUMAN^Q:1-302,H:776-1070^64.05%ID^E:5e-120^RecName: Full=Protogenin;^Eukaryota; Metazoa; Chordata; Craniata; Vertebrata; Euteleostomi; Mammalia; Eutheria; Euarchontoglires; Primates; Haplorrhini; Catarrhini; Hominidae; Homo`PRTG_HUMAN^PRTG_HUMAN^Q:3-129,H:476-600^34.11%ID^E:2e-06^RecName: Full=Protogenin;^Eukaryota; Metazoa; Chordata; Craniata; Vertebrata; Euteleostomi; Mammalia; …	H3B5H2_LATCH^H3B5H2_LATCH^Q:2-297,H:648-943^66%ID^E:9e-125^SubName: Full=Uncharacterized protein {ECO:0000313|Ensembl:ENSLACP00000017143};^Eukaryota; Metazoa; Chordata; Craniata; Vertebrata; Euteleostomi; Coelacanthiformes; Coelacanthidae; Latimeria	PF00041.16^fn3^Fibronectin type III domain^46-132^E:5.7e-14	.	ExpAA=22.87^PredHel=1^Topology=o178-200i	.	GO:0005615^cellular_component^extracellular space`GO:0016021^cellular_component^integral component of membrane`GO:0007275^biological_process^multicellular organismal development	GO:0005515^molecular_function^protein binding
TR13191|c0_g2	TR13191|c0_g2_i1	ZFP2_HUMAN^ZFP2_HUMAN^Q:9-398,H:143-272^66.15%ID^E:2e-56^RecName: Full=Zinc finger protein 2 homolog;^Eukaryota; Metazoa; Chordata; Craniata; Vertebrata; Euteleostomi; Mammalia; Eutheria; Euarchontoglires; Primates; Haplorrhini; Catarrhini; Hominidae; Homo`ZFP2_HUMAN^ZFP2_HUMAN^Q:3-398,H:113-244^66.67%ID^E:1e-55^RecName: Full=Zinc finger protein 2 homolog;^Eukaryota; Metazoa; Chordata; Craniata; …	H9H6W2_MONDO^H9H6W2_MONDO^Q:3-398,H:260-391^71.21%ID^E:4e-61^SubName: Full=Uncharacterized protein {ECO:0000313|Ensembl:ENSMODP00000020581};^Eukaryota; Metazoa; Chordata; Craniata; Vertebrata; Euteleostomi; Mammalia; Metatheria; Didelphimorphia; Didelphidae; Monodelphis`H9H6W2_MONDO^H9H6W2_MONDO^Q:3-398,H:176-307^71.21%ID^E:9e-61^SubName: Full=Uncharacterized protein {ECO:0000313|Ensembl:ENSMODP0…	TR13191|c0_g2_i1|m.4006	3-398[+]	ZFP2_HUMAN^ZFP2_HUMAN^Q:3-132,H:143-272^66.15%ID^E:1e-56^RecName: Full=Zinc finger protein 2 homolog;^Eukaryota; Metazoa; Chordata; Craniata; Vertebrata; Euteleostomi; Mammalia; Eutheria; Euarchontoglires; Primates; Haplorrhini; Catarrhini; Hominidae; Homo`ZFP2_HUMAN^ZFP2_HUMAN^Q:1-132,H:113-244^66.67%ID^E:1e-55^RecName: Full=Zinc finger protein 2 homolog;^Eukaryota; Metazoa; Chordata; Craniata; …	H9H6W2_MONDO^H9H6W2_MONDO^Q:1-132,H:260-391^71.21%ID^E:3e-61^SubName: Full=Uncharacterized protein {ECO:0000313|Ensembl:ENSMODP00000020581};^Eukaryota; Metazoa; Chordata; Craniata; Vertebrata; Euteleostomi; Mammalia; Metatheria; Didelphimorphia; Didelphidae; Monodelphis`H9H6W2_MONDO^H9H6W2_MONDO^Q:1-132,H:176-307^71.21%ID^E:8e-61^SubName: Full=Uncharacterized protein {ECO:0000313|Ensembl:ENSMODP0…	PF13465.1^zf-H2C2_2^Zinc-finger double domain^5-29^E:2.8e-10`PF13912.1^zf-C2H2_6^C2H2-type zinc finger^17-32^E:0.68`PF00096.21^zf-C2H2^Zinc finger, C2H2 type^18-40^E:1.2e-06`PF12874.2^zf-met^Zinc-finger of C2H2 type^18-38^E:0.021`PF13894.1^zf-C2H2_4^C2H2-type zinc finger^18-40^E:0.0088`PF13465.1^zf-H2C2_2^Zinc-finger double domain^33-56^E:2.9e-09`PF13912.1^zf-C2H2_6^C2H2-type zinc finger^45-66^E:…	.	.	COG5048^Zinc finger protein	GO:0005634^cellular_component^nucleus`GO:0003677^molecular_function^DNA binding`GO:0046872^molecular_function^metal ion binding`GO:0003700^molecular_function^sequence-specific DNA binding transcription factor activity`GO:0006355^biological_process^regulation of transcription, DNA-templated`GO:0006351^biological_process^transcription, DNA-templated	GO:0046872^molecular_function^metal ion binding
TR13210|c0_g1	TR13210|c0_g1_i1	PDE11_TAKRU^PDE11_TAKRU^Q:274-507,H:8-84^57.69%ID^E:1e-19^RecName: Full=Dual 3',5'-cyclic-AMP and -GMP phosphodiesterase 11A;^Eukaryota; Metazoa; Chordata; Craniata; Vertebrata; Euteleostomi; Actinopterygii; Neopterygii; Teleostei; Neoteleostei; Acanthomorphata; Eupercaria; Tetraodontiformes; Tetradontoidea; Tetraodontidae; Takifugu	A0A060ZHE4_ONCMY^A0A060ZHE4_ONCMY^Q:259-507,H:1-82^57.83%ID^E:1e-21^SubName: Full=Oncorhynchus mykiss genomic scaffold, scaffold_59163 {ECO:0000313|EMBL:CDR00999.1};^Eukaryota; Metazoa; Chordata; Craniata; Vertebrata; Euteleostomi; Actinopterygii; Neopterygii; Teleostei; Protacanthopterygii; Salmoniformes; Salmonidae; Salmoninae; Oncorhynchus	TR13210|c0_g1_i1|m.4015	259-507[+]	PDE11_TAKRU^PDE11_TAKRU^Q:6-83,H:8-84^57.69%ID^E:9e-21^RecName: Full=Dual 3',5'-cyclic-AMP and -GMP phosphodiesterase 11A;^Eukaryota; Metazoa; Chordata; Craniata; Vertebrata; Euteleostomi; Actinopterygii; Neopterygii; Teleostei; Neoteleostei; Acanthomorphata; Eupercaria; Tetraodontiformes; Tetradontoidea; Tetraodontidae; Takifugu	A0A060ZHE4_ONCMY^A0A060ZHE4_ONCMY^Q:1-83,H:1-82^57.83%ID^E:2e-23^SubName: Full=Oncorhynchus mykiss genomic scaffold, scaffold_59163 {ECO:0000313|EMBL:CDR00999.1};^Eukaryota; Metazoa; Chordata; Craniata; Vertebrata; Euteleostomi; Actinopterygii; Neopterygii; Teleostei; Protacanthopterygii; Salmoniformes; Salmonidae; Salmoninae; Oncorhynchus	.	.	.	.	GO:0005829^cellular_component^cytosol`GO:0047555^molecular_function^3',5'-cyclic-GMP phosphodiesterase activity`GO:0046872^molecular_function^metal ion binding`GO:0007165^biological_process^signal transduction	.
TR13272|c0_g2	TR13272|c0_g2_i1	FCGBP_HUMAN^FCGBP_HUMAN^Q:4-459,H:551-705^38.71%ID^E:2e-30^RecName: Full=IgGFc-binding protein;^Eukaryota; Metazoa; Chordata; Craniata; Vertebrata; Euteleostomi; Mammalia; Eutheria; Euarchontoglires; Primates; Haplorrhini; Catarrhini; Hominidae; Homo`FCGBP_HUMAN^FCGBP_HUMAN^Q:7-459,H:3733-3894^36.97%ID^E:4e-28^RecName: Full=IgGFc-binding protein;^Eukaryota; Metazoa; Chordata; Craniata; Vertebrata…	U3JXW5_FICAL^U3JXW5_FICAL^Q:7-459,H:589-739^61.59%ID^E:4e-59^SubName: Full=Uncharacterized protein {ECO:0000313|Ensembl:ENSFALP00000007619};^Eukaryota; Metazoa; Chordata; Craniata; Vertebrata; Euteleostomi; Testudines + Archosauria group; Archosauria; Dinosauria; Saurischia; Theropoda; Coelurosauria; Aves; Neognathae; Passeriformes; Muscicapidae; Ficedula`U3JXW5_FICAL^U3JXW5_FICAL^Q:4-459,H:203-3…	TR13272|c0_g2_i1|m.4042	1-459[+]	FCGBP_HUMAN^FCGBP_HUMAN^Q:2-153,H:551-705^38.71%ID^E:2e-30^RecName: Full=IgGFc-binding protein;^Eukaryota; Metazoa; Chordata; Craniata; Vertebrata; Euteleostomi; Mammalia; Eutheria; Euarchontoglires; Primates; Haplorrhini; Catarrhini; Hominidae; Homo`FCGBP_HUMAN^FCGBP_HUMAN^Q:3-153,H:3733-3894^36.97%ID^E:3e-28^RecName: Full=IgGFc-binding protein;^Eukaryota; Metazoa; Chordata; Craniata; Vertebrata…	U3JXW5_FICAL^U3JXW5_FICAL^Q:3-153,H:589-739^61.59%ID^E:4e-59^SubName: Full=Uncharacterized protein {ECO:0000313|Ensembl:ENSFALP00000007619};^Eukaryota; Metazoa; Chordata; Craniata; Vertebrata; Euteleostomi; Testudines + Archosauria group; Archosauria; Dinosauria; Saurischia; Theropoda; Coelurosauria; Aves; Neognathae; Passeriformes; Muscicapidae; Ficedula`U3JXW5_FICAL^U3JXW5_FICAL^Q:2-153,H:203-3…	PF00094.20^VWD^von Willebrand factor type D domain^3-78^E:2.1e-14`PF08742.6^C8^C8 domain^117-153^E:1.1e-08	.	.	.	GO:0070062^cellular_component^extracellular vesicular exosome	.
TR13373|c0_g1	TR13373|c0_g1_i1	URT1_DESRO^URT1_DESRO^Q:2-124,H:255-295^56.1%ID^E:1e-05^RecName: Full=Salivary plasminogen activator alpha 1;^Eukaryota; Metazoa; Chordata; Craniata; Vertebrata; Euteleostomi; Mammalia; Eutheria; Laurasiatheria; Chiroptera; Microchiroptera; Phyllostomidae; Desmodontinae; Desmodus	.	.	.	.	.	.	.	.	.	GO:0005576^cellular_component^extracellular region`GO:0004252^molecular_function^serine-type endopeptidase activity	.
TR13434|c0_g1	TR13434|c0_g1_i1	.	.	TR13434|c0_g1_i1|m.4097	3-227[+]	.	.	.	.	ExpAA=14.69^PredHel=1^Topology=i44-66o	.	.	.
TR13521|c0_g1	TR13521|c0_g1_i1	RP1L1_HUMAN^RP1L1_HUMAN^Q:1-264,H:1075-1158^39.77%ID^E:1e-11^RecName: Full=Retinitis pigmentosa 1-like 1 protein;^Eukaryota; Metazoa; Chordata; Craniata; Vertebrata; Euteleostomi; Mammalia; Eutheria; Euarchontoglires; Primates; Haplorrhini; Catarrhini; Hominidae; Homo	U3J003_ANAPL^U3J003_ANAPL^Q:1-369,H:1015-1140^42.86%ID^E:2e-20^SubName: Full=Uncharacterized protein {ECO:0000313|Ensembl:ENSAPLP00000012830};^Eukaryota; Metazoa; Chordata; Craniata; Vertebrata; Euteleostomi; Testudines + Archosauria group; Archosauria; Dinosauria; Saurischia; Theropoda; Coelurosauria; Aves; Neognathae; Galloanserae; Anseriformes; Anatidae; Anas	TR13521|c0_g1_i1|m.4119	1-450[+]	RP1L1_HUMAN^RP1L1_HUMAN^Q:1-88,H:1075-1158^39.77%ID^E:8e-11^RecName: Full=Retinitis pigmentosa 1-like 1 protein;^Eukaryota; Metazoa; Chordata; Craniata; Vertebrata; Euteleostomi; Mammalia; Eutheria; Euarchontoglires; Primates; Haplorrhini; Catarrhini; Hominidae; Homo	W5NJA1_LEPOC^W5NJA1_LEPOC^Q:5-149,H:1420-1553^46.21%ID^E:1e-27^SubName: Full=Uncharacterized protein {ECO:0000313|Ensembl:ENSLOCP00000020710};^Eukaryota; Metazoa; Chordata; Craniata; Vertebrata; Euteleostomi; Actinopterygii; Neopterygii; Holostei; Semionotiformes; Lepisosteidae; Lepisosteus	.	.	.	.	GO:0005930^cellular_component^axoneme`GO:0070062^cellular_component^extracellular vesicular exosome`GO:0005874^cellular_component^microtubule`GO:0032391^cellular_component^photoreceptor connecting cilium`GO:0001750^cellular_component^photoreceptor outer segment`GO:0030030^biological_process^cell projection organization`GO:0035556^biological_process^intracellular signal transduction`GO:0042461^bio…	.
TR13530|c0_g1	TR13530|c0_g1_i1	.	.	TR13530|c0_g1_i1|m.4123	122-310[+]	.	.	.	.	ExpAA=29.61^PredHel=1^Topology=o31-53i	.	.	.
TR13570|c0_g2	TR13570|c0_g2_i1	.	V9LFT0_CALMI^V9LFT0_CALMI^Q:3-77,H:52-76^84%ID^E:8e-06^SubName: Full=SH2 domain-containing protein 1A-like protein {ECO:0000313|EMBL:AFP11558.1};^Eukaryota; Metazoa; Chordata; Craniata; Vertebrata; Chondrichthyes; Holocephali; Chimaeriformes; Callorhinchidae; Callorhinchus	.	.	.	.	.	.	.	.	.	.
TR13663|c0_g1	TR13663|c0_g1_i1	.	Q6IQV5_DANRE^Q6IQV5_DANRE^Q:107-316,H:1-71^50.67%ID^E:2e-10^SubName: Full=GTP cyclohydrolase 2 {ECO:0000313|EMBL:AAH71298.1};^Eukaryota; Metazoa; Chordata; Craniata; Vertebrata; Euteleostomi; Actinopterygii; Neopterygii; Teleostei; Ostariophysi; Cypriniformes; Cyprinidae; Danio	TR13663|c0_g1_i1|m.4165	107-316[+]	.	Q6IQV5_DANRE^Q6IQV5_DANRE^Q:1-70,H:1-71^50.67%ID^E:1e-09^SubName: Full=GTP cyclohydrolase 2 {ECO:0000313|EMBL:AAH71298.1};^Eukaryota; Metazoa; Chordata; Craniata; Vertebrata; Euteleostomi; Actinopterygii; Neopterygii; Teleostei; Ostariophysi; Cypriniformes; Cyprinidae; Danio	.	.	.	.	.	.
TR13732|c0_g1	TR13732|c0_g1_i1	.	M7AKH1_CHEMY^M7AKH1_CHEMY^Q:332-177,H:129-180^53.85%ID^E:3e-07^SubName: Full=Uncharacterized protein {ECO:0000313|EMBL:EMP25651.1};^Eukaryota; Metazoa; Chordata; Craniata; Vertebrata; Euteleostomi; Testudines + Archosauria group; Testudines; Cryptodira; Chelonioidea; Cheloniidae; Chelonia	.	.	.	.	.	.	.	.	.	.
TR13762|c0_g1	TR13762|c0_g1_i1	F162B_MOUSE^F162B_MOUSE^Q:187-486,H:48-148^63.37%ID^E:3e-39^RecName: Full=Protein FAM162B;^Eukaryota; Metazoa; Chordata; Craniata; Vertebrata; Euteleostomi; Mammalia; Eutheria; Euarchontoglires; Glires; Rodentia; Sciurognathi; Muroidea; Muridae; Murinae; Mus; Mus	W5NKK6_LEPOC^W5NKK6_LEPOC^Q:160-453,H:42-136^68.37%ID^E:2e-40^SubName: Full=Uncharacterized protein {ECO:0000313|Ensembl:ENSLOCP00000021165};^Eukaryota; Metazoa; Chordata; Craniata; Vertebrata; Euteleostomi; Actinopterygii; Neopterygii; Holostei; Semionotiformes; Lepisosteidae; Lepisosteus	TR13762|c0_g1_i1|m.4191	431-724[+]	.	.	.	.	.	.	.	.
TR13762|c0_g1	TR13762|c0_g1_i1	F162B_MOUSE^F162B_MOUSE^Q:187-486,H:48-148^63.37%ID^E:3e-39^RecName: Full=Protein FAM162B;^Eukaryota; Metazoa; Chordata; Craniata; Vertebrata; Euteleostomi; Mammalia; Eutheria; Euarchontoglires; Glires; Rodentia; Sciurognathi; Muroidea; Muridae; Murinae; Mus; Mus	W5NKK6_LEPOC^W5NKK6_LEPOC^Q:160-453,H:42-136^68.37%ID^E:2e-40^SubName: Full=Uncharacterized protein {ECO:0000313|Ensembl:ENSLOCP00000021165};^Eukaryota; Metazoa; Chordata; Craniata; Vertebrata; Euteleostomi; Actinopterygii; Neopterygii; Holostei; Semionotiformes; Lepisosteidae; Lepisosteus	TR13762|c0_g1_i1|m.4190	34-537[+]	F162B_MOUSE^F162B_MOUSE^Q:52-151,H:48-148^63.37%ID^E:2e-41^RecName: Full=Protein FAM162B;^Eukaryota; Metazoa; Chordata; Craniata; Vertebrata; Euteleostomi; Mammalia; Eutheria; Euarchontoglires; Glires; Rodentia; Sciurognathi; Muroidea; Muridae; Murinae; Mus; Mus	W5NKK6_LEPOC^W5NKK6_LEPOC^Q:43-167,H:42-163^64.8%ID^E:1e-43^SubName: Full=Uncharacterized protein {ECO:0000313|Ensembl:ENSLOCP00000021165};^Eukaryota; Metazoa; Chordata; Craniata; Vertebrata; Euteleostomi; Actinopterygii; Neopterygii; Holostei; Semionotiformes; Lepisosteidae; Lepisosteus	PF06388.6^DUF1075^Protein of unknown function (DUF1075)^57-155^E:1.1e-46	.	ExpAA=19.54^PredHel=1^Topology=i105-124o	NOG78609^	GO:0016021^cellular_component^integral component of membrane	.
TR13785|c0_g1	TR13785|c0_g1_i1	.	.	TR13785|c0_g1_i1|m.4196	1-183[+]	.	.	.	sigP:1^19^0.546^YES	.	.	.	.
TR13785|c0_g2	TR13785|c0_g2_i1	.	.	TR13785|c0_g2_i1|m.4198	1-180[+]	.	.	.	sigP:1^19^0.543^YES	.	.	.	.
TR13789|c0_g1	TR13789|c0_g1_i1	.	V9KCW5_CALMI^V9KCW5_CALMI^Q:256-342,H:1-29^89.66%ID^E:3e-07^SubName: Full=Kelch repeat and BTB (POZ) domain-containing 10 {ECO:0000313|EMBL:AFO95647.1};^Eukaryota; Metazoa; Chordata; Craniata; Vertebrata; Chondrichthyes; Holocephali; Chimaeriformes; Callorhinchidae; Callorhinchus	.	.	.	.	.	.	.	.	.	.
TR13804|c0_g1	TR13804|c0_g1_i1	SHIP1_HUMAN^SHIP1_HUMAN^Q:56-343,H:5-100^59.38%ID^E:1e-31^RecName: Full=Phosphatidylinositol 3,4,5-trisphosphate 5-phosphatase 1;^Eukaryota; Metazoa; Chordata; Craniata; Vertebrata; Euteleostomi; Mammalia; Eutheria; Euarchontoglires; Primates; Haplorrhini; Catarrhini; Hominidae; Homo	A0A096MCF0_POEFO^A0A096MCF0_POEFO^Q:47-343,H:4-102^61.62%ID^E:7e-34^SubName: Full=Uncharacterized protein {ECO:0000313|Ensembl:ENSPFOP00000029091};^Eukaryota; Metazoa; Chordata; Craniata; Vertebrata; Euteleostomi; Actinopterygii; Neopterygii; Teleostei; Neoteleostei; Acanthomorphata; Ovalentaria; Atherinomorphae; Cyprinodontiformes; Poeciliidae; Poeciliinae; Poecilia	TR13804|c0_g1_i1|m.4204	44-436[+]	SHIP1_HUMAN^SHIP1_HUMAN^Q:5-113,H:5-113^56.88%ID^E:5e-33^RecName: Full=Phosphatidylinositol 3,4,5-trisphosphate 5-phosphatase 1;^Eukaryota; Metazoa; Chordata; Craniata; Vertebrata; Euteleostomi; Mammalia; Eutheria; Euarchontoglires; Primates; Haplorrhini; Catarrhini; Hominidae; Homo	A0A096MCF0_POEFO^A0A096MCF0_POEFO^Q:2-103,H:4-105^61.76%ID^E:6e-36^SubName: Full=Uncharacterized protein {ECO:0000313|Ensembl:ENSPFOP00000029091};^Eukaryota; Metazoa; Chordata; Craniata; Vertebrata; Euteleostomi; Actinopterygii; Neopterygii; Teleostei; Neoteleostei; Acanthomorphata; Ovalentaria; Atherinomorphae; Cyprinodontiformes; Poeciliidae; Poeciliinae; Poecilia	PF00017.19^SH2^SH2 domain^5-86^E:5.7e-16	.	.	COG5411^inositol	GO:0005829^cellular_component^cytosol`GO:0016020^cellular_component^membrane`GO:0004445^molecular_function^inositol-polyphosphate 5-phosphatase activity`GO:0006915^biological_process^apoptotic process`GO:0007596^biological_process^blood coagulation`GO:0043647^biological_process^inositol phosphate metabolic process`GO:0050900^biological_process^leukocyte migration`GO:0006796^biological_process^pho…	.
TR13865|c0_g1	TR13865|c0_g1_i1	CNGB1_HUMAN^CNGB1_HUMAN^Q:2-109,H:996-1031^86.11%ID^E:3e-24^RecName: Full=Cyclic nucleotide-gated cation channel beta-1;^Eukaryota; Metazoa; Chordata; Craniata; Vertebrata; Euteleostomi; Mammalia; Eutheria; Euarchontoglires; Primates; Haplorrhini; Catarrhini; Hominidae; Homo`CNGB1_HUMAN^CNGB1_HUMAN^Q:201-302,H:1040-1073^82.35%ID^E:3e-24^RecName: Full=Cyclic nucleotide-gated cation channel beta-1;…	S4V0G9_CANFA^S4V0G9_CANFA^Q:2-109,H:956-991^91.67%ID^E:2e-23^SubName: Full=Cyclic nucleotide gated channel beta 1 {ECO:0000313|EMBL:AGN52658.1};^Eukaryota; Metazoa; Chordata; Craniata; Vertebrata; Euteleostomi; Mammalia; Eutheria; Laurasiatheria; Carnivora; Caniformia; Canidae; Canis`S4V0G9_CANFA^S4V0G9_CANFA^Q:201-302,H:1000-1033^82.35%ID^E:2e-23^SubName: Full=Cyclic nucleotide gated channel bet…	.	.	.	.	.	.	.	.	GO:0005887^cellular_component^integral component of plasma membrane`GO:0017071^cellular_component^intracellular cyclic nucleotide activated cation channel complex`GO:0005886^cellular_component^plasma membrane`GO:0043195^cellular_component^terminal bouton`GO:1902495^cellular_component^transmembrane transporter complex`GO:0030552^molecular_function^cAMP binding`GO:0030553^molecular_function^cGMP bi…	.
TR13953|c0_g1	TR13953|c0_g1_i1	.	H3B5T4_LATCH^H3B5T4_LATCH^Q:152-6,H:104-152^42.86%ID^E:5e-11^SubName: Full=Uncharacterized protein {ECO:0000313|Ensembl:ENSLACP00000017255};^Eukaryota; Metazoa; Chordata; Craniata; Vertebrata; Euteleostomi; Coelacanthiformes; Coelacanthidae; Latimeria`H3B5T4_LATCH^H3B5T4_LATCH^Q:342-151,H:31-101^38.03%ID^E:5e-11^SubName: Full=Uncharacterized protein {ECO:0000313|Ensembl:ENSLACP00000017255};^Eukar…	.	.	.	.	.	.	.	.	.	.
TR13953|c0_g2	TR13953|c0_g2_i1	.	H3B5T4_LATCH^H3B5T4_LATCH^Q:152-6,H:104-152^42.86%ID^E:6e-11^SubName: Full=Uncharacterized protein {ECO:0000313|Ensembl:ENSLACP00000017255};^Eukaryota; Metazoa; Chordata; Craniata; Vertebrata; Euteleostomi; Coelacanthiformes; Coelacanthidae; Latimeria`H3B5T4_LATCH^H3B5T4_LATCH^Q:342-151,H:31-101^38.03%ID^E:6e-11^SubName: Full=Uncharacterized protein {ECO:0000313|Ensembl:ENSLACP00000017255};^Eukar…	.	.	.	.	.	.	.	.	.	.
TR13958|c0_g2	TR13958|c0_g2_i1	.	K7EXG7_PELSI^K7EXG7_PELSI^Q:53-211,H:169-222^42.59%ID^E:2e-07^SubName: Full=Uncharacterized protein {ECO:0000313|Ensembl:ENSPSIP00000000477};^Eukaryota; Metazoa; Chordata; Craniata; Vertebrata; Euteleostomi; Testudines + Archosauria group; Testudines; Cryptodira; Trionychoidea; Trionychidae; Pelodiscus`K7EXG7_PELSI^K7EXG7_PELSI^Q:237-380,H:231-279^36%ID^E:2e-07^SubName: Full=Uncharacterized prote…	.	.	.	.	.	.	.	.	.	.
TR14065|c0_g1	TR14065|c0_g1_i1	.	W5LD91_ASTMX^W5LD91_ASTMX^Q:6-308,H:578-684^36.45%ID^E:7e-08^SubName: Full=Uncharacterized protein {ECO:0000313|Ensembl:ENSAMXP00000017803};^Eukaryota; Metazoa; Chordata; Craniata; Vertebrata; Euteleostomi; Actinopterygii; Neopterygii; Teleostei; Ostariophysi; Characiformes; Characoidei; Characidae; Characidae incertae sedis; Astyanax clade; Astyanax	.	.	.	.	.	.	.	.	.	.
TR14284|c0_g1	TR14284|c0_g1_i1	.	.	TR14284|c0_g1_i1|m.4319	1-339[+]	.	.	.	.	ExpAA=20.76^PredHel=1^Topology=o89-108i	.	.	.
TR14293|c0_g1	TR14293|c0_g1_i1	HARB1_XENLA^HARB1_XENLA^Q:221-484,H:91-181^37.36%ID^E:6e-08^RecName: Full=Putative nuclease HARBI1;^Eukaryota; Metazoa; Chordata; Craniata; Vertebrata; Euteleostomi; Amphibia; Batrachia; Anura; Pipoidea; Pipidae; Xenopodinae; Xenopus; Xenopus	F7EAF7_ORNAN^F7EAF7_ORNAN^Q:221-484,H:91-181^36.26%ID^E:8e-08^SubName: Full=Uncharacterized protein {ECO:0000313|Ensembl:ENSOANP00000007621};^Eukaryota; Metazoa; Chordata; Craniata; Vertebrata; Euteleostomi; Mammalia; Monotremata; Ornithorhynchidae; Ornithorhynchus	.	.	.	.	.	.	.	.	GO:0005737^cellular_component^cytoplasm`GO:0005634^cellular_component^nucleus`GO:0046872^molecular_function^metal ion binding`GO:0004518^molecular_function^nuclease activity	.
TR14337|c0_g1	TR14337|c0_g1_i1	CD046_MOUSE^CD046_MOUSE^Q:125-274,H:62-111^68%ID^E:5e-16^RecName: Full=Uncharacterized protein C4orf46 homolog;^Eukaryota; Metazoa; Chordata; Craniata; Vertebrata; Euteleostomi; Mammalia; Eutheria; Euarchontoglires; Glires; Rodentia; Sciurognathi; Muroidea; Muridae; Murinae; Mus; Mus	U3JK87_FICAL^U3JK87_FICAL^Q:125-274,H:52-101^68%ID^E:8e-15^SubName: Full=Uncharacterized protein {ECO:0000313|Ensembl:ENSFALP00000003191};^Eukaryota; Metazoa; Chordata; Craniata; Vertebrata; Euteleostomi; Testudines + Archosauria group; Archosauria; Dinosauria; Saurischia; Theropoda; Coelurosauria; Aves; Neognathae; Passeriformes; Muscicapidae; Ficedula	.	.	.	.	.	.	.	.	.	.
TR14337|c0_g2	TR14337|c0_g2_i1	CD046_MOUSE^CD046_MOUSE^Q:124-273,H:62-111^68%ID^E:5e-16^RecName: Full=Uncharacterized protein C4orf46 homolog;^Eukaryota; Metazoa; Chordata; Craniata; Vertebrata; Euteleostomi; Mammalia; Eutheria; Euarchontoglires; Glires; Rodentia; Sciurognathi; Muroidea; Muridae; Murinae; Mus; Mus	U3JK87_FICAL^U3JK87_FICAL^Q:124-273,H:52-101^68%ID^E:8e-15^SubName: Full=Uncharacterized protein {ECO:0000313|Ensembl:ENSFALP00000003191};^Eukaryota; Metazoa; Chordata; Craniata; Vertebrata; Euteleostomi; Testudines + Archosauria group; Archosauria; Dinosauria; Saurischia; Theropoda; Coelurosauria; Aves; Neognathae; Passeriformes; Muscicapidae; Ficedula	.	.	.	.	.	.	.	.	.	.
TR14343|c0_g1	TR14343|c0_g1_i1	.	.	TR14343|c0_g1_i1|m.4333	3-320[+]	.	.	.	.	ExpAA=42.85^PredHel=2^Topology=i5-27o47-69i	.	.	.
TR14364|c0_g1	TR14364|c0_g1_i1	.	.	TR14364|c0_g1_i1|m.4337	1-204[+]	.	.	.	sigP:1^22^0.611^YES	.	.	.	.
TR14418|c0_g1	TR14418|c0_g1_i1	.	.	TR14418|c0_g1_i1|m.4351	1-213[+]	.	.	.	.	ExpAA=32.18^PredHel=2^Topology=i7-29o33-55i	.	.	.
TR14443|c0_g1	TR14443|c0_g1_i1	LPAR6_CHICK^LPAR6_CHICK^Q:594-1,H:1-196^69.85%ID^E:2e-85^RecName: Full=Lysophosphatidic acid receptor 6;^Eukaryota; Metazoa; Chordata; Craniata; Vertebrata; Euteleostomi; Testudines + Archosauria group; Archosauria; Dinosauria; Saurischia; Theropoda; Coelurosauria; Aves; Neognathae; Galloanserae; Galliformes; Phasianidae; Phasianinae; Gallus	K4FY00_CALMI^K4FY00_CALMI^Q:594-1,H:1-198^78.79%ID^E:2e-98^SubName: Full=Lysophosphatidic acid receptor 6-like protein {ECO:0000313|EMBL:AFK10797.1};^Eukaryota; Metazoa; Chordata; Craniata; Vertebrata; Chondrichthyes; Holocephali; Chimaeriformes; Callorhinchidae; Callorhinchus	.	.	.	.	.	.	.	.	GO:0016021^cellular_component^integral component of membrane`GO:0005886^cellular_component^plasma membrane`GO:0004930^molecular_function^G-protein coupled receptor activity	.
TR14454|c0_g1	TR14454|c0_g1_i1	GRHPR_MOUSE^GRHPR_MOUSE^Q:83-3,H:289-315^85.19%ID^E:1e-06^RecName: Full=Glyoxylate reductase/hydroxypyruvate reductase;^Eukaryota; Metazoa; Chordata; Craniata; Vertebrata; Euteleostomi; Mammalia; Eutheria; Euarchontoglires; Glires; Rodentia; Sciurognathi; Muroidea; Muridae; Murinae; Mus; Mus	Q6NTU8_XENLA^Q6NTU8_XENLA^Q:83-6,H:283-308^96.15%ID^E:3e-06^SubName: Full=MGC82214 protein {ECO:0000313|EMBL:AAH68856.1};^Eukaryota; Metazoa; Chordata; Craniata; Vertebrata; Euteleostomi; Amphibia; Batrachia; Anura; Pipoidea; Pipidae; Xenopodinae; Xenopus; Xenopus	.	.	.	.	.	.	.	COG1052^Dehydrogenase	GO:0005829^cellular_component^cytosol`GO:0070062^cellular_component^extracellular vesicular exosome`GO:0031406^molecular_function^carboxylic acid binding`GO:0008465^molecular_function^glycerate dehydrogenase activity`GO:0030267^molecular_function^glyoxylate reductase (NADP) activity`GO:0016618^molecular_function^hydroxypyruvate reductase activity`GO:0051287^molecular_function^NAD binding`GO:00704…	.
TR14502|c0_g1	TR14502|c0_g1_i1	.	.	TR14502|c0_g1_i1|m.4382	3-374[+]	.	.	.	.	ExpAA=26.30^PredHel=1^Topology=i57-79o	.	.	.
TR14507|c0_g1	TR14507|c0_g1_i1	.	K7EYD9_PELSI^K7EYD9_PELSI^Q:452-291,H:221-274^53.7%ID^E:3e-23^SubName: Full=Uncharacterized protein {ECO:0000313|Ensembl:ENSPSIP00000000799};^Eukaryota; Metazoa; Chordata; Craniata; Vertebrata; Euteleostomi; Testudines + Archosauria group; Testudines; Cryptodira; Trionychoidea; Trionychidae; Pelodiscus`K7EYD9_PELSI^K7EYD9_PELSI^Q:286-149,H:280-325^56.52%ID^E:3e-23^SubName: Full=Uncharacterized pr…	.	.	.	.	.	.	.	.	.	.
TR14581|c0_g2	TR14581|c0_g2_i1	.	K7F1F6_PELSI^K7F1F6_PELSI^Q:364-29,H:333-446^35.09%ID^E:6e-14^SubName: Full=Uncharacterized protein {ECO:0000313|Ensembl:ENSPSIP00000001866};^Eukaryota; Metazoa; Chordata; Craniata; Vertebrata; Euteleostomi; Testudines + Archosauria group; Testudines; Cryptodira; Trionychoidea; Trionychidae; Pelodiscus	.	.	.	.	.	.	.	.	.	.
TR14581|c0_g3	TR14581|c0_g3_i1	.	K7F1F6_PELSI^K7F1F6_PELSI^Q:364-29,H:333-446^35.09%ID^E:6e-14^SubName: Full=Uncharacterized protein {ECO:0000313|Ensembl:ENSPSIP00000001866};^Eukaryota; Metazoa; Chordata; Craniata; Vertebrata; Euteleostomi; Testudines + Archosauria group; Testudines; Cryptodira; Trionychoidea; Trionychidae; Pelodiscus	.	.	.	.	.	.	.	.	.	.
TR14584|c0_g1	TR14584|c0_g1_i1	.	.	TR14584|c0_g1_i1|m.4410	178-366[+]	.	.	.	sigP:1^16^0.559^YES	.	.	.	.
TR14584|c0_g2	TR14584|c0_g2_i1	.	.	TR14584|c0_g2_i1|m.4411	178-366[+]	.	.	.	sigP:1^16^0.559^YES	.	.	.	.
TR14638|c0_g1	TR14638|c0_g1_i1	F1891_HUMAN^F1891_HUMAN^Q:2-316,H:138-240^49.06%ID^E:6e-25^RecName: Full=Protein FAM189A1;^Eukaryota; Metazoa; Chordata; Craniata; Vertebrata; Euteleostomi; Mammalia; Eutheria; Euarchontoglires; Primates; Haplorrhini; Catarrhini; Hominidae; Homo	K7FRQ8_PELSI^K7FRQ8_PELSI^Q:2-304,H:30-131^57.69%ID^E:2e-33^SubName: Full=Uncharacterized protein {ECO:0000313|Ensembl:ENSPSIP00000010718};^Eukaryota; Metazoa; Chordata; Craniata; Vertebrata; Euteleostomi; Testudines + Archosauria group; Testudines; Cryptodira; Trionychoidea; Trionychidae; Pelodiscus	TR14638|c0_g1_i1|m.4426	2-349[+]	F1891_MOUSE^F1891_MOUSE^Q:1-111,H:138-246^49.11%ID^E:1e-24^RecName: Full=Protein FAM189A1;^Eukaryota; Metazoa; Chordata; Craniata; Vertebrata; Euteleostomi; Mammalia; Eutheria; Euarchontoglires; Glires; Rodentia; Sciurognathi; Muroidea; Muridae; Murinae; Mus; Mus	K7FRQ8_PELSI^K7FRQ8_PELSI^Q:1-111,H:30-141^59.65%ID^E:5e-31^SubName: Full=Uncharacterized protein {ECO:0000313|Ensembl:ENSPSIP00000010718};^Eukaryota; Metazoa; Chordata; Craniata; Vertebrata; Euteleostomi; Testudines + Archosauria group; Testudines; Cryptodira; Trionychoidea; Trionychidae; Pelodiscus	.	.	ExpAA=24.44^PredHel=1^Topology=i41-63o	NOG70735^Ribosome binding factor A	GO:0016021^cellular_component^integral component of membrane	.
TR14645|c0_g2	TR14645|c0_g2_i1	.	K7F007_PELSI^K7F007_PELSI^Q:438-506,H:372-394^86.96%ID^E:7e-06^SubName: Full=Uncharacterized protein {ECO:0000313|Ensembl:ENSPSIP00000001367};^Eukaryota; Metazoa; Chordata; Craniata; Vertebrata; Euteleostomi; Testudines + Archosauria group; Testudines; Cryptodira; Trionychoidea; Trionychidae; Pelodiscus	.	.	.	.	.	.	.	.	.	.
TR14655|c0_g1	TR14655|c0_g1_i1	.	.	TR14655|c0_g1_i1|m.4430	175-408[+]	.	.	.	sigP:1^27^0.631^YES	.	.	.	.
TR14699|c0_g1	TR14699|c0_g1_i1	.	.	TR14699|c0_g1_i1|m.4450	278-493[+]	.	.	.	sigP:1^28^0.602^YES	.	.	.	.
TR14774|c0_g1	TR14774|c0_g1_i1	NOTC1_HUMAN^NOTC1_HUMAN^Q:2-727,H:1719-1955^74.79%ID^E:1e-118^RecName: Full=Neurogenic locus notch homolog protein 1;^Eukaryota; Metazoa; Chordata; Craniata; Vertebrata; Euteleostomi; Mammalia; Eutheria; Euarchontoglires; Primates; Haplorrhini; Catarrhini; Hominidae; Homo	H3BF03_LATCH^H3BF03_LATCH^Q:2-727,H:1662-1900^79.75%ID^E:8e-128^SubName: Full=Uncharacterized protein {ECO:0000313|Ensembl:ENSLACP00000020474};^Eukaryota; Metazoa; Chordata; Craniata; Vertebrata; Euteleostomi; Coelacanthiformes; Coelacanthidae; Latimeria	TR14774|c0_g1_i1|m.4465	2-727[+]	NOTC1_HUMAN^NOTC1_HUMAN^Q:1-242,H:1719-1955^74.79%ID^E:1e-118^RecName: Full=Neurogenic locus notch homolog protein 1;^Eukaryota; Metazoa; Chordata; Craniata; Vertebrata; Euteleostomi; Mammalia; Eutheria; Euarchontoglires; Primates; Haplorrhini; Catarrhini; Hominidae; Homo	H3BF03_LATCH^H3BF03_LATCH^Q:1-242,H:1662-1900^79.75%ID^E:7e-128^SubName: Full=Uncharacterized protein {ECO:0000313|Ensembl:ENSLACP00000020474};^Eukaryota; Metazoa; Chordata; Craniata; Vertebrata; Euteleostomi; Coelacanthiformes; Coelacanthidae; Latimeria	PF12796.2^Ank_2^Ankyrin repeats (3 copies)^157-242^E:1.7e-07`PF00023.25^Ank^Ankyrin repeat^164-212^E:3.2e-06`PF00023.25^Ank^Ankyrin repeat^215-242^E:0.00014`PF13606.1^Ank_3^Ankyrin repeat^215-242^E:6.8e-05	.	ExpAA=21.75^PredHel=1^Topology=o15-37i	COG0666^Ankyrin Repeat	GO:0001669^cellular_component^acrosomal vesicle`GO:0009986^cellular_component^cell surface`GO:0005829^cellular_component^cytosol`GO:0005789^cellular_component^endoplasmic reticulum membrane`GO:0005576^cellular_component^extracellular region`GO:0000139^cellular_component^Golgi membrane`GO:0016021^cellular_component^integral component of membrane`GO:0002193^cellular_component^MAML1-RBP-Jkappa- ICN1…	GO:0005515^molecular_function^protein binding
TR14807|c0_g1	TR14807|c0_g1_i1	NOTC1_CRIGR^NOTC1_CRIGR^Q:3-332,H:309-418^89.09%ID^E:6e-60^RecName: Full=Neurogenic locus notch homolog protein 1;^Eukaryota; Metazoa; Chordata; Craniata; Vertebrata; Euteleostomi; Mammalia; Eutheria; Euarchontoglires; Glires; Rodentia; Sciurognathi; Muroidea; Cricetidae; Cricetinae; Cricetulus`NOTC1_CRIGR^NOTC1_CRIGR^Q:9-329,H:885-988^42.59%ID^E:5e-15^RecName: Full=Neurogenic locus notch homolog…	K7FW03_PELSI^K7FW03_PELSI^Q:3-332,H:285-394^89.09%ID^E:7e-59^SubName: Full=Uncharacterized protein {ECO:0000313|Ensembl:ENSPSIP00000012213};^Eukaryota; Metazoa; Chordata; Craniata; Vertebrata; Euteleostomi; Testudines + Archosauria group; Testudines; Cryptodira; Trionychoidea; Trionychidae; Pelodiscus`K7FW03_PELSI^K7FW03_PELSI^Q:6-332,H:403-510^37.27%ID^E:2e-13^SubName: Full=Uncharacterized prote…	TR14807|c0_g1_i1|m.4479	3-332[+]	NOTC1_CRIGR^NOTC1_CRIGR^Q:1-110,H:309-418^89.09%ID^E:5e-60^RecName: Full=Neurogenic locus notch homolog protein 1;^Eukaryota; Metazoa; Chordata; Craniata; Vertebrata; Euteleostomi; Mammalia; Eutheria; Euarchontoglires; Glires; Rodentia; Sciurognathi; Muroidea; Cricetidae; Cricetinae; Cricetulus`NOTC1_CRIGR^NOTC1_CRIGR^Q:3-109,H:885-988^42.59%ID^E:4e-15^RecName: Full=Neurogenic locus notch homolog…	K7FW03_PELSI^K7FW03_PELSI^Q:1-110,H:285-394^89.09%ID^E:6e-59^SubName: Full=Uncharacterized protein {ECO:0000313|Ensembl:ENSPSIP00000012213};^Eukaryota; Metazoa; Chordata; Craniata; Vertebrata; Euteleostomi; Testudines + Archosauria group; Testudines; Cryptodira; Trionychoidea; Trionychidae; Pelodiscus`K7FW03_PELSI^K7FW03_PELSI^Q:2-110,H:403-510^37.27%ID^E:2e-13^SubName: Full=Uncharacterized prote…	PF07645.10^EGF_CA^Calcium-binding EGF domain^3-37^E:6.4e-11`PF00008.22^EGF^EGF-like domain^11-38^E:1.8e-06`PF12661.2^hEGF^Human growth factor-like EGF^29-40^E:0.00058`PF00008.22^EGF^EGF-like domain^51-75^E:7.3e-06	.	.	.	GO:0005796^cellular_component^Golgi lumen`GO:0000139^cellular_component^Golgi membrane`GO:0016021^cellular_component^integral component of membrane`GO:0005634^cellular_component^nucleus`GO:0005886^cellular_component^plasma membrane`GO:0005509^molecular_function^calcium ion binding`GO:0004872^molecular_function^receptor activity`GO:0001525^biological_process^angiogenesis`GO:0030154^biological_proc…	GO:0005509^molecular_function^calcium ion binding`GO:0005515^molecular_function^protein binding
TR14850|c0_g1	TR14850|c0_g1_i1	PHF5A_RAT^PHF5A_RAT^Q:306-196,H:45-81^100%ID^E:7e-18^RecName: Full=PHD finger-like domain-containing protein 5A;^Eukaryota; Metazoa; Chordata; Craniata; Vertebrata; Euteleostomi; Mammalia; Eutheria; Euarchontoglires; Glires; Rodentia; Sciurognathi; Muroidea; Muridae; Murinae; Rattus	Q4S4C3_TETNG^Q4S4C3_TETNG^Q:306-178,H:45-87^88.37%ID^E:3e-18^SubName: Full=Chromosome 2 SCAF14738, whole genome shotgun sequence {ECO:0000313|EMBL:CAG04509.1};^Eukaryota; Metazoa; Chordata; Craniata; Vertebrata; Euteleostomi; Actinopterygii; Neopterygii; Teleostei; Neoteleostei; Acanthomorphata; Eupercaria; Tetraodontiformes; Tetradontoidea; Tetraodontidae; Tetraodon	.	.	.	.	.	.	.	.	GO:0016363^cellular_component^nuclear matrix`GO:0016607^cellular_component^nuclear speck`GO:0005689^cellular_component^U12-type spliceosomal complex`GO:0005686^cellular_component^U2 snRNP`GO:0003677^molecular_function^DNA binding`GO:0044822^molecular_function^poly(A) RNA binding`GO:0003700^molecular_function^sequence-specific DNA binding transcription factor activity`GO:0000398^biological_process…	.
TR14923|c0_g1	TR14923|c0_g1_i1	.	.	TR14923|c0_g1_i1|m.4512	3-284[+]	.	.	.	sigP:1^27^0.454^YES	.	.	.	.
TR14926|c0_g1	TR14926|c0_g1_i1	RNF31_HUMAN^RNF31_HUMAN^Q:18-494,H:351-497^37.42%ID^E:3e-14^RecName: Full=E3 ubiquitin-protein ligase RNF31;^Eukaryota; Metazoa; Chordata; Craniata; Vertebrata; Euteleostomi; Mammalia; Eutheria; Euarchontoglires; Primates; Haplorrhini; Catarrhini; Hominidae; Homo`RNF31_HUMAN^RNF31_HUMAN^Q:9-260,H:298-375^38.1%ID^E:3e-07^RecName: Full=E3 ubiquitin-protein ligase RNF31;^Eukaryota; Metazoa; Chordata…	H2ZW95_LATCH^H2ZW95_LATCH^Q:6-494,H:343-509^35.93%ID^E:1e-20^SubName: Full=Uncharacterized protein {ECO:0000313|Ensembl:ENSLACP00000001666};^Eukaryota; Metazoa; Chordata; Craniata; Vertebrata; Euteleostomi; Coelacanthiformes; Coelacanthidae; Latimeria	.	.	.	.	.	.	.	.	GO:0035631^cellular_component^CD40 receptor complex`GO:0005737^cellular_component^cytoplasm`GO:0009898^cellular_component^cytoplasmic side of plasma membrane`GO:0071797^cellular_component^LUBAC complex`GO:0016874^molecular_function^ligase activity`GO:0043130^molecular_function^ubiquitin binding`GO:0031625^molecular_function^ubiquitin protein ligase binding`GO:0004842^molecular_function^ubiquitin-…	.
TR14953|c0_g1	TR14953|c0_g1_i1	.	.	TR14953|c0_g1_i1|m.4532	266-640[+]	.	.	.	.	ExpAA=36.85^PredHel=2^Topology=i69-86o101-118i	.	.	.
TR15045|c0_g1	TR15045|c0_g1_i1	.	W4YME3_STRPU^W4YME3_STRPU^Q:131-241,H:98-134^56.76%ID^E:5e-12^.^.`W4YME3_STRPU^W4YME3_STRPU^Q:9-104,H:54-85^37.5%ID^E:5e-12^.^.`W4YME3_STRPU^W4YME3_STRPU^Q:295-417,H:153-193^34.15%ID^E:5e-12^.^.	.	.	.	.	.	.	.	.	.	.
TR15115|c0_g1	TR15115|c0_g1_i1	Z705F_HUMAN^Z705F_HUMAN^Q:1-141,H:204-250^55.32%ID^E:3e-11^RecName: Full=Zinc finger protein 705F;^Eukaryota; Metazoa; Chordata; Craniata; Vertebrata; Euteleostomi; Mammalia; Eutheria; Euarchontoglires; Primates; Haplorrhini; Catarrhini; Hominidae; Homo`Z705F_HUMAN^Z705F_HUMAN^Q:1-141,H:176-222^42.55%ID^E:6e-06^RecName: Full=Zinc finger protein 705F;^Eukaryota; Metazoa; Chordata; Craniata; Verteb…	G1MR05_MELGA^G1MR05_MELGA^Q:4-219,H:429-500^47.22%ID^E:2e-10^SubName: Full=Uncharacterized protein {ECO:0000313|Ensembl:ENSMGAP00000000552};^Eukaryota; Metazoa; Chordata; Craniata; Vertebrata; Euteleostomi; Testudines + Archosauria group; Archosauria; Dinosauria; Saurischia; Theropoda; Coelurosauria; Aves; Neognathae; Galloanserae; Galliformes; Phasianidae; Meleagridinae; Meleagris`G1MR05_MELGA^G…	TR15115|c0_g1_i1|m.4574	1-306[+]	ZN670_HUMAN^ZN670_HUMAN^Q:2-90,H:202-289^42.22%ID^E:1e-13^RecName: Full=Zinc finger protein 670;^Eukaryota; Metazoa; Chordata; Craniata; Vertebrata; Euteleostomi; Mammalia; Eutheria; Euarchontoglires; Primates; Haplorrhini; Catarrhini; Hominidae; Homo`ZN670_HUMAN^ZN670_HUMAN^Q:2-93,H:258-351^37.5%ID^E:2e-09^RecName: Full=Zinc finger protein 670;^Eukaryota; Metazoa; Chordata; Craniata; Vertebrata;…	H9G3Q4_ANOCA^H9G3Q4_ANOCA^Q:2-81,H:220-297^46.25%ID^E:9e-14^SubName: Full=Uncharacterized protein {ECO:0000313|Ensembl:ENSACAP00000000404};^Eukaryota; Metazoa; Chordata; Craniata; Vertebrata; Euteleostomi; Lepidosauria; Squamata; Bifurcata; Unidentata; Episquamata; Toxicofera; Iguania; Iguanidae; Polychrotinae; Anolis`H9G3Q4_ANOCA^H9G3Q4_ANOCA^Q:2-94,H:108-199^39.36%ID^E:4e-10^SubName: Full=Uncha…	PF00096.21^zf-C2H2^Zinc finger, C2H2 type^1-19^E:0.0046`PF13894.1^zf-C2H2_4^C2H2-type zinc finger^1-19^E:0.21`PF13912.1^zf-C2H2_6^C2H2-type zinc finger^7-19^E:500`PF13465.1^zf-H2C2_2^Zinc-finger double domain^11-34^E:3.4e-10`PF13912.1^zf-C2H2_6^C2H2-type zinc finger^24-47^E:0.25`PF00096.21^zf-C2H2^Zinc finger, C2H2 type^25-47^E:4.3e-06`PF13894.1^zf-C2H2_4^C2H2-type zinc finger^25-47^E:0.00016	.	.	COG5048^Zinc finger protein	GO:0005634^cellular_component^nucleus`GO:0003677^molecular_function^DNA binding`GO:0046872^molecular_function^metal ion binding`GO:0006355^biological_process^regulation of transcription, DNA-templated`GO:0006351^biological_process^transcription, DNA-templated	GO:0046872^molecular_function^metal ion binding
TR15135|c0_g1	TR15135|c0_g1_i1	.	V9KXD1_CALMI^V9KXD1_CALMI^Q:3-161,H:156-208^66.04%ID^E:1e-15^SubName: Full=Ras-related protein Rab-44-like protein {ECO:0000313|EMBL:AFP03440.1};^Eukaryota; Metazoa; Chordata; Craniata; Vertebrata; Chondrichthyes; Holocephali; Chimaeriformes; Callorhinchidae; Callorhinchus	TR15135|c0_g1_i1|m.4583	3-260[+]	.	V9KXD1_CALMI^V9KXD1_CALMI^Q:1-53,H:156-208^66.04%ID^E:4e-17^SubName: Full=Ras-related protein Rab-44-like protein {ECO:0000313|EMBL:AFP03440.1};^Eukaryota; Metazoa; Chordata; Craniata; Vertebrata; Chondrichthyes; Holocephali; Chimaeriformes; Callorhinchidae; Callorhinchus	.	.	.	.	.	.
TR15135|c0_g2	TR15135|c0_g2_i1	RASEF_DANRE^RASEF_DANRE^Q:2-265,H:541-630^47.78%ID^E:3e-19^RecName: Full=Ras and EF-hand domain-containing protein;^Eukaryota; Metazoa; Chordata; Craniata; Vertebrata; Euteleostomi; Actinopterygii; Neopterygii; Teleostei; Ostariophysi; Cypriniformes; Cyprinidae; Danio	V9KXD1_CALMI^V9KXD1_CALMI^Q:5-340,H:97-208^73.21%ID^E:2e-52^SubName: Full=Ras-related protein Rab-44-like protein {ECO:0000313|EMBL:AFP03440.1};^Eukaryota; Metazoa; Chordata; Craniata; Vertebrata; Chondrichthyes; Holocephali; Chimaeriformes; Callorhinchidae; Callorhinchus	TR15135|c0_g2_i1|m.4584	2-439[+]	RASEF_DANRE^RASEF_DANRE^Q:1-88,H:541-630^47.78%ID^E:3e-20^RecName: Full=Ras and EF-hand domain-containing protein;^Eukaryota; Metazoa; Chordata; Craniata; Vertebrata; Euteleostomi; Actinopterygii; Neopterygii; Teleostei; Ostariophysi; Cypriniformes; Cyprinidae; Danio	V9KXD1_CALMI^V9KXD1_CALMI^Q:2-113,H:97-208^73.21%ID^E:4e-54^SubName: Full=Ras-related protein Rab-44-like protein {ECO:0000313|EMBL:AFP03440.1};^Eukaryota; Metazoa; Chordata; Craniata; Vertebrata; Chondrichthyes; Holocephali; Chimaeriformes; Callorhinchidae; Callorhinchus	PF00071.17^Ras^Ras family^1-90^E:4.3e-21	.	.	COG1100^GTP-binding Protein	GO:0048471^cellular_component^perinuclear region of cytoplasm`GO:0005509^molecular_function^calcium ion binding`GO:0005525^molecular_function^GTP binding`GO:0015031^biological_process^protein transport`GO:0007264^biological_process^small GTPase mediated signal transduction	GO:0005525^molecular_function^GTP binding`GO:0007264^biological_process^small GTPase mediated signal transduction
TR15137|c0_g1	TR15137|c0_g1_i1	DSCL1_HUMAN^DSCL1_HUMAN^Q:2-343,H:1060-1173^83.33%ID^E:2e-59^RecName: Full=Down syndrome cell adhesion molecule-like protein 1;^Eukaryota; Metazoa; Chordata; Craniata; Vertebrata; Euteleostomi; Mammalia; Eutheria; Euarchontoglires; Primates; Haplorrhini; Catarrhini; Hominidae; Homo`DSCL1_HUMAN^DSCL1_HUMAN^Q:8-343,H:958-1072^31.3%ID^E:3e-10^RecName: Full=Down syndrome cell adhesion molecule-like p…	Q8R4B2_MOUSE^Q8R4B2_MOUSE^Q:2-343,H:147-260^82.46%ID^E:1e-62^SubName: Full=Down syndrome cell adhesion molecule-like protein {ECO:0000313|EMBL:AAL99986.1};^Eukaryota; Metazoa; Chordata; Craniata; Vertebrata; Euteleostomi; Mammalia; Eutheria; Euarchontoglires; Glires; Rodentia; Sciurognathi; Muroidea; Muridae; Murinae; Mus; Mus`Q8R4B2_MOUSE^Q8R4B2_MOUSE^Q:8-343,H:45-159^31.3%ID^E:3e-09^SubName: Fu…	TR15137|c0_g1_i1|m.4585	2-343[+]	DSCL1_HUMAN^DSCL1_HUMAN^Q:1-114,H:1060-1173^83.33%ID^E:2e-59^RecName: Full=Down syndrome cell adhesion molecule-like protein 1;^Eukaryota; Metazoa; Chordata; Craniata; Vertebrata; Euteleostomi; Mammalia; Eutheria; Euarchontoglires; Primates; Haplorrhini; Catarrhini; Hominidae; Homo`DSCL1_HUMAN^DSCL1_HUMAN^Q:3-114,H:958-1072^31.3%ID^E:2e-10^RecName: Full=Down syndrome cell adhesion molecule-like p…	Q8R4B2_MOUSE^Q8R4B2_MOUSE^Q:1-114,H:147-260^82.46%ID^E:1e-62^SubName: Full=Down syndrome cell adhesion molecule-like protein {ECO:0000313|EMBL:AAL99986.1};^Eukaryota; Metazoa; Chordata; Craniata; Vertebrata; Euteleostomi; Mammalia; Eutheria; Euarchontoglires; Glires; Rodentia; Sciurognathi; Muroidea; Muridae; Murinae; Mus; Mus`Q8R4B2_MOUSE^Q8R4B2_MOUSE^Q:3-114,H:45-159^31.3%ID^E:2e-09^SubName: Fu…	PF00041.16^fn3^Fibronectin type III domain^34-114^E:2.2e-14`PF09294.5^Interfer-bind^Interferon-alpha/beta receptor, fibronectin type III^44-111^E:0.00052	.	.	.	GO:0009986^cellular_component^cell surface`GO:0005615^cellular_component^extracellular space`GO:0016021^cellular_component^integral component of membrane`GO:0005886^cellular_component^plasma membrane`GO:0042803^molecular_function^protein homodimerization activity`GO:0007409^biological_process^axonogenesis`GO:0007420^biological_process^brain development`GO:0001709^biological_process^cell fate dete…	GO:0005515^molecular_function^protein binding
TR15151|c0_g1	TR15151|c0_g1_i1	.	H2ML91_ORYLA^H2ML91_ORYLA^Q:92-376,H:45-142^38.78%ID^E:4e-08^SubName: Full=Uncharacterized protein {ECO:0000313|Ensembl:ENSORLP00000019465};^Eukaryota; Metazoa; Chordata; Craniata; Vertebrata; Euteleostomi; Actinopterygii; Neopterygii; Teleostei; Neoteleostei; Acanthomorphata; Ovalentaria; Atherinomorphae; Beloniformes; Adrianichthyidae; Oryziinae; Oryzias	TR15151|c0_g1_i1|m.4587	1-204[+]	.	.	.	.	.	.	.	.
TR15212|c0_g1	TR15212|c0_g1_i1	.	.	TR15212|c0_g1_i1|m.4607	2-400[+]	.	H3AHV5_LATCH^H3AHV5_LATCH^Q:54-130,H:2418-2484^42.86%ID^E:1e-05^SubName: Full=Uncharacterized protein {ECO:0000313|Ensembl:ENSLACP00000009226};^Eukaryota; Metazoa; Chordata; Craniata; Vertebrata; Euteleostomi; Coelacanthiformes; Coelacanthidae; Latimeria	.	.	.	.	.	.
TR15247|c0_g1	TR15247|c0_g1_i1	.	.	TR15247|c0_g1_i1|m.4611	203-391[+]	.	.	.	sigP:1^22^0.608^YES	.	.	.	.
TR15290|c0_g1	TR15290|c0_g1_i1	.	M3XHM8_LATCH^M3XHM8_LATCH^Q:276-443,H:248-303^39.29%ID^E:2e-09^SubName: Full=Uncharacterized protein {ECO:0000313|Ensembl:ENSLACP00000022234};^Eukaryota; Metazoa; Chordata; Craniata; Vertebrata; Euteleostomi; Coelacanthiformes; Coelacanthidae; Latimeria`M3XHM8_LATCH^M3XHM8_LATCH^Q:119-247,H:196-238^41.86%ID^E:2e-09^SubName: Full=Uncharacterized protein {ECO:0000313|Ensembl:ENSLACP00000022234};^Eu…	TR15290|c0_g1_i1|m.4615	249-470[+]	.	W4YXK5_STRPU^W4YXK5_STRPU^Q:2-57,H:146-198^41.07%ID^E:3e-06^.^.	.	.	.	.	.	.
TR15406|c0_g1	TR15406|c0_g1_i1	ZEB1_MESAU^ZEB1_MESAU^Q:199-2,H:664-735^56.94%ID^E:6e-16^RecName: Full=Zinc finger E-box-binding homeobox 1;^Eukaryota; Metazoa; Chordata; Craniata; Vertebrata; Euteleostomi; Mammalia; Eutheria; Euarchontoglires; Glires; Rodentia; Sciurognathi; Muroidea; Cricetidae; Cricetinae; Mesocricetus`ZEB1_MESAU^ZEB1_MESAU^Q:249-190,H:647-666^70%ID^E:6e-16^RecName: Full=Zinc finger E-box-binding homeobox 1;…	F6PQ23_ORNAN^F6PQ23_ORNAN^Q:199-2,H:753-824^58.33%ID^E:8e-15^SubName: Full=Uncharacterized protein {ECO:0000313|Ensembl:ENSOANP00000009638};^Eukaryota; Metazoa; Chordata; Craniata; Vertebrata; Euteleostomi; Mammalia; Monotremata; Ornithorhynchidae; Ornithorhynchus`F6PQ23_ORNAN^F6PQ23_ORNAN^Q:255-190,H:734-755^68.18%ID^E:8e-15^SubName: Full=Uncharacterized protein {ECO:0000313|Ensembl:ENSOANP00000…	.	.	.	.	.	.	.	.	GO:0005634^cellular_component^nucleus`GO:0070888^molecular_function^E-box binding`GO:0046872^molecular_function^metal ion binding`GO:0045892^biological_process^negative regulation of transcription, DNA-templated`GO:0045666^biological_process^positive regulation of neuron differentiation`GO:0006351^biological_process^transcription, DNA-templated	.
TR15406|c0_g2	TR15406|c0_g2_i1	ZEB1_MESAU^ZEB1_MESAU^Q:250-2,H:647-735^60.67%ID^E:6e-23^RecName: Full=Zinc finger E-box-binding homeobox 1;^Eukaryota; Metazoa; Chordata; Craniata; Vertebrata; Euteleostomi; Mammalia; Eutheria; Euarchontoglires; Glires; Rodentia; Sciurognathi; Muroidea; Cricetidae; Cricetinae; Mesocricetus	F6PQ23_ORNAN^F6PQ23_ORNAN^Q:256-2,H:734-824^61.54%ID^E:4e-22^SubName: Full=Uncharacterized protein {ECO:0000313|Ensembl:ENSOANP00000009638};^Eukaryota; Metazoa; Chordata; Craniata; Vertebrata; Euteleostomi; Mammalia; Monotremata; Ornithorhynchidae; Ornithorhynchus	.	.	.	.	.	.	.	.	GO:0005634^cellular_component^nucleus`GO:0070888^molecular_function^E-box binding`GO:0046872^molecular_function^metal ion binding`GO:0045892^biological_process^negative regulation of transcription, DNA-templated`GO:0045666^biological_process^positive regulation of neuron differentiation`GO:0006351^biological_process^transcription, DNA-templated	.
TR15464|c0_g1	TR15464|c0_g1_i1	COG3_MOUSE^COG3_MOUSE^Q:127-29,H:780-812^69.7%ID^E:2e-08^RecName: Full=Conserved oligomeric Golgi complex subunit 3;^Eukaryota; Metazoa; Chordata; Craniata; Vertebrata; Euteleostomi; Mammalia; Eutheria; Euarchontoglires; Glires; Rodentia; Sciurognathi; Muroidea; Muridae; Murinae; Mus; Mus	V9K9C6_CALMI^V9K9C6_CALMI^Q:127-29,H:573-605^96.97%ID^E:1e-11^SubName: Full=Conserved oligomeric Golgi complex subunit 3-like protein {ECO:0000313|EMBL:AFO94283.1};^Eukaryota; Metazoa; Chordata; Craniata; Vertebrata; Chondrichthyes; Holocephali; Chimaeriformes; Callorhinchidae; Callorhinchus	.	.	.	.	.	.	.	.	GO:0005801^cellular_component^cis-Golgi network`GO:0032580^cellular_component^Golgi cisterna membrane`GO:0017119^cellular_component^Golgi transport complex`GO:0008565^molecular_function^protein transporter activity`GO:0006888^biological_process^ER to Golgi vesicle-mediated transport`GO:0006891^biological_process^intra-Golgi vesicle-mediated transport`GO:0006886^biological_process^intracellular pr…	.
TR15503|c0_g1	TR15503|c0_g1_i1	.	M3XHM8_LATCH^M3XHM8_LATCH^Q:150-326,H:49-107^45.76%ID^E:2e-13^SubName: Full=Uncharacterized protein {ECO:0000313|Ensembl:ENSLACP00000022234};^Eukaryota; Metazoa; Chordata; Craniata; Vertebrata; Euteleostomi; Coelacanthiformes; Coelacanthidae; Latimeria`M3XHM8_LATCH^M3XHM8_LATCH^Q:23-157,H:7-51^44.44%ID^E:2e-13^SubName: Full=Uncharacterized protein {ECO:0000313|Ensembl:ENSLACP00000022234};^Eukaryo…	TR15503|c0_g1_i1|m.4672	2-220[+]	.	.	.	.	.	.	.	.
TR15503|c0_g2	TR15503|c0_g2_i1	.	K7EXF5_PELSI^K7EXF5_PELSI^Q:177-395,H:73-153^40.74%ID^E:2e-13^SubName: Full=Uncharacterized protein {ECO:0000313|Ensembl:ENSPSIP00000000465};^Eukaryota; Metazoa; Chordata; Craniata; Vertebrata; Euteleostomi; Testudines + Archosauria group; Testudines; Cryptodira; Trionychoidea; Trionychidae; Pelodiscus`K7EXF5_PELSI^K7EXF5_PELSI^Q:80-193,H:41-78^52.63%ID^E:2e-13^SubName: Full=Uncharacterized prote…	.	.	.	.	.	.	.	.	.	.
TR15558|c0_g2	TR15558|c0_g2_i1	.	V9KWW3_CALMI^V9KWW3_CALMI^Q:343-203,H:1-47^53.19%ID^E:1e-08^SubName: Full=Serine/threonine-protein kinase Nek3 {ECO:0000313|EMBL:AFP03620.1};^Eukaryota; Metazoa; Chordata; Craniata; Vertebrata; Chondrichthyes; Holocephali; Chimaeriformes; Callorhinchidae; Callorhinchus`V9KWW3_CALMI^V9KWW3_CALMI^Q:167-27,H:61-104^40.43%ID^E:1e-08^SubName: Full=Serine/threonine-protein kinase Nek3 {ECO:0000313|EMBL…	.	.	.	.	.	.	.	.	.	.
TR15558|c0_g3	TR15558|c0_g3_i1	.	V9KWW3_CALMI^V9KWW3_CALMI^Q:343-203,H:1-47^55.32%ID^E:4e-09^SubName: Full=Serine/threonine-protein kinase Nek3 {ECO:0000313|EMBL:AFP03620.1};^Eukaryota; Metazoa; Chordata; Craniata; Vertebrata; Chondrichthyes; Holocephali; Chimaeriformes; Callorhinchidae; Callorhinchus`V9KWW3_CALMI^V9KWW3_CALMI^Q:167-27,H:61-104^40.43%ID^E:4e-09^SubName: Full=Serine/threonine-protein kinase Nek3 {ECO:0000313|EMBL…	.	.	.	.	.	.	.	.	.	.
TR15563|c0_g1	TR15563|c0_g1_i1	BMP10_RAT^BMP10_RAT^Q:101-325,H:1-75^45.33%ID^E:6e-11^RecName: Full=Bone morphogenetic protein 10;^Eukaryota; Metazoa; Chordata; Craniata; Vertebrata; Euteleostomi; Mammalia; Eutheria; Euarchontoglires; Glires; Rodentia; Sciurognathi; Muroidea; Muridae; Murinae; Rattus	V9KH54_CALMI^V9KH54_CALMI^Q:101-322,H:1-74^60.81%ID^E:3e-22^SubName: Full=Bone morphogenetic protein 10-like protein {ECO:0000313|EMBL:AFO97670.1};^Eukaryota; Metazoa; Chordata; Craniata; Vertebrata; Chondrichthyes; Holocephali; Chimaeriformes; Callorhinchidae; Callorhinchus	TR15563|c0_g1_i1|m.4691	2-325[+]	BMP10_RAT^BMP10_RAT^Q:34-108,H:1-75^45.33%ID^E:6e-11^RecName: Full=Bone morphogenetic protein 10;^Eukaryota; Metazoa; Chordata; Craniata; Vertebrata; Euteleostomi; Mammalia; Eutheria; Euarchontoglires; Glires; Rodentia; Sciurognathi; Muroidea; Muridae; Murinae; Rattus	V9KH54_CALMI^V9KH54_CALMI^Q:34-107,H:1-74^60.81%ID^E:2e-22^SubName: Full=Bone morphogenetic protein 10-like protein {ECO:0000313|EMBL:AFO97670.1};^Eukaryota; Metazoa; Chordata; Craniata; Vertebrata; Chondrichthyes; Holocephali; Chimaeriformes; Callorhinchidae; Callorhinchus	.	.	ExpAA=18.44^PredHel=1^Topology=i31-53o	.	GO:0009986^cellular_component^cell surface`GO:0005615^cellular_component^extracellular space`GO:0030018^cellular_component^Z disc`GO:0032924^biological_process^activin receptor signaling pathway`GO:0007512^biological_process^adult heart development`GO:0055009^biological_process^atrial cardiac muscle tissue morphogenesis`GO:0030509^biological_process^BMP signaling pathway`GO:0060038^biological_pro…	.
TR15589|c0_g1	TR15589|c0_g1_i1	.	K7EXG7_PELSI^K7EXG7_PELSI^Q:188-60,H:317-359^46.51%ID^E:5e-06^SubName: Full=Uncharacterized protein {ECO:0000313|Ensembl:ENSPSIP00000000477};^Eukaryota; Metazoa; Chordata; Craniata; Vertebrata; Euteleostomi; Testudines + Archosauria group; Testudines; Cryptodira; Trionychoidea; Trionychidae; Pelodiscus`K7EXG7_PELSI^K7EXG7_PELSI^Q:331-185,H:267-315^36.73%ID^E:5e-06^SubName: Full=Uncharacterized pr…	.	.	.	.	.	.	.	.	.	.
TR15640|c0_g1	TR15640|c0_g1_i1	PPS_BACSU^PPS_BACSU^Q:8-187,H:805-864^45%ID^E:5e-13^RecName: Full=Putative phosphoenolpyruvate synthase;^Bacteria; Firmicutes; Bacilli; Bacillales; Bacillaceae; Bacillus	V9K949_CALMI^V9K949_CALMI^Q:2-193,H:1220-1283^79.69%ID^E:3e-27^SubName: Full=Uncharacterized protein {ECO:0000313|EMBL:AFO94266.1};^Eukaryota; Metazoa; Chordata; Craniata; Vertebrata; Chondrichthyes; Holocephali; Chimaeriformes; Callorhinchidae; Callorhinchus	.	.	.	.	.	.	.	COG0574^pyruvate phosphate dikinase	GO:0005524^molecular_function^ATP binding`GO:0016301^molecular_function^kinase activity	.
TR15648|c0_g1	TR15648|c0_g1_i1	.	.	TR15648|c0_g1_i1|m.4711	235-633[+]	.	.	.	sigP:1^22^0.917^YES	.	.	.	.
TR15648|c0_g1	TR15648|c0_g1_i2	.	.	TR15648|c0_g1_i2|m.4713	167-565[+]	.	.	.	sigP:1^22^0.917^YES	.	.	.	.
TR15712|c0_g1	TR15712|c0_g1_i1	.	K7F0L4_PELSI^K7F0L4_PELSI^Q:103-2,H:213-246^70.59%ID^E:1e-07^SubName: Full=Uncharacterized protein {ECO:0000313|Ensembl:ENSPSIP00000001574};^Eukaryota; Metazoa; Chordata; Craniata; Vertebrata; Euteleostomi; Testudines + Archosauria group; Testudines; Cryptodira; Trionychoidea; Trionychidae; Pelodiscus	.	.	.	.	.	.	.	.	.	.
TR15780|c0_g1	TR15780|c0_g1_i1	TMX2_HUMAN^TMX2_HUMAN^Q:50-925,H:1-291^76.03%ID^E:7e-164^RecName: Full=Thioredoxin-related transmembrane protein 2;^Eukaryota; Metazoa; Chordata; Craniata; Vertebrata; Euteleostomi; Mammalia; Eutheria; Euarchontoglires; Primates; Haplorrhini; Catarrhini; Hominidae; Homo	V9L8E8_CALMI^V9L8E8_CALMI^Q:50-862,H:1-271^83.76%ID^E:3e-164^SubName: Full=Thioredoxin-related transmembrane protein 2-like protein {ECO:0000313|EMBL:AFP08109.1};^Eukaryota; Metazoa; Chordata; Craniata; Vertebrata; Chondrichthyes; Holocephali; Chimaeriformes; Callorhinchidae; Callorhinchus	TR15780|c0_g1_i1|m.4742	50-937[+]	TMX2_BOVIN^TMX2_BOVIN^Q:1-278,H:1-277^80.22%ID^E:7e-170^RecName: Full=Thioredoxin-related transmembrane protein 2;^Eukaryota; Metazoa; Chordata; Craniata; Vertebrata; Euteleostomi; Mammalia; Eutheria; Laurasiatheria; Cetartiodactyla; Ruminantia; Pecora; Bovidae; Bovinae; Bos	V9L8E8_CALMI^V9L8E8_CALMI^Q:1-271,H:1-271^83.76%ID^E:3e-171^SubName: Full=Thioredoxin-related transmembrane protein 2-like protein {ECO:0000313|EMBL:AFP08109.1};^Eukaryota; Metazoa; Chordata; Craniata; Vertebrata; Chondrichthyes; Holocephali; Chimaeriformes; Callorhinchidae; Callorhinchus	PF00085.15^Thioredoxin^Thioredoxin^141-230^E:2.9e-10	.	.	.	GO:0016021^cellular_component^integral component of membrane`GO:0045454^biological_process^cell redox homeostasis	GO:0045454^biological_process^cell redox homeostasis
TR15836|c0_g1	TR15836|c0_g1_i1	.	K7EWW9_PELSI^K7EWW9_PELSI^Q:144-1,H:80-127^52.08%ID^E:4e-14^SubName: Full=Uncharacterized protein {ECO:0000313|Ensembl:ENSPSIP00000000279};^Eukaryota; Metazoa; Chordata; Craniata; Vertebrata; Euteleostomi; Testudines + Archosauria group; Testudines; Cryptodira; Trionychoidea; Trionychidae; Pelodiscus`K7EWW9_PELSI^K7EWW9_PELSI^Q:329-213,H:9-51^46.51%ID^E:4e-14^SubName: Full=Uncharacterized protein…	.	.	.	.	.	.	.	.	.	.
[truncated: 119,810 more rows]
