# Supplementary material for: Multi-tissue RNA-seq and transcriptome characterisation of the spiny dogfish shark (Squalus acanthias) provides a molecular tool for biological research and reveals new genes involved in osmoregulation
Source: PLoS One. 2017 Aug 23;12(8):e0182756. doi: 10.1371/journal.pone.0182756 (PMC5568229; doi:10.1371/journal.pone.0182756)
Supplement: S6 Table — (XLSX) [file pone.0182756.s007.xlsx]

## Sheet: Brain
#gene_id	transcript_id	sprot_Top_BLASTX_hit	TrEMBL_Top_BLASTX_hit	prot_id	prot_coords	sprot_Top_BLASTP_hit	TrEMBL_Top_BLASTP_hit	Pfam	SignalP	TmHMM	eggnog	gene_ontology_blast	gene_ontology_pfam	length	effective_length	expected_count	TPM	FPKM	IsoPct
TR102666|c0_g2_i1	TR102666|c0_g2	HD_HUMAN^HD_HUMAN^Q:2-1660,H:507-1010^61.91%ID^E:0^RecName: Full=Huntingtin;^Eukaryota; Metazoa; Chordata; Craniata; Vertebrata; Euteleostomi; Mammalia; Eutheria; Euarchontoglires; Primates; Haplorrhini; Catarrhini; Hominidae; Homo	H3AAE1_LATCH^H3AAE1_LATCH^Q:5-1660,H:461-964^66.91%ID^E:0^SubName: Full=Uncharacterized protein {ECO:0000313|Ensembl:ENSLACP00000006612};^Eukaryota; Metazoa; Chordata; Craniata; Vertebrata; Euteleostomi; Coelacanthiformes; Coelacanthidae; Latimeria	TR102666|c0_g2_i1|m.168977	2-1717[+]	HD_HUMAN^HD_HUMAN^Q:1-553,H:507-1010^61.12%ID^E:0^RecName: Full=Huntingtin;^Eukaryota; Metazoa; Chordata; Craniata; Vertebrata; Euteleostomi; Mammalia; Eutheria; Euarchontoglires; Primates; Haplorrhini; Catarrhini; Hominidae; Homo	A0A093FNQ6_GAVST^A0A093FNQ6_GAVST^Q:1-553,H:50-554^64.26%ID^E:0^SubName: Full=Huntingtin {ECO:0000313|EMBL:KFV58245.1};^Eukaryota; Metazoa; Chordata; Craniata; Vertebrata; Euteleostomi; Testudines + Archosauria group; Archosauria; Dinosauria; Saurischia; Theropoda; Coelurosauria; Aves; Neognathae; Gaviiformes; Gaviidae; Gavia	PF02985.17^HEAT^HEAT repeat^454-479^E:0.00054	.	.	.	GO:0005776^cellular_component^autophagic vacuole`GO:0030424^cellular_component^axon`GO:0005737^cellular_component^cytoplasm`GO:0030659^cellular_component^cytoplasmic vesicle membrane`GO:0005829^cellular_component^cytosol`GO:0030425^cellular_component^dendrite`GO:0005783^cellular_component^endoplasmic reticulum`GO:0005794^cellular_component^Golgi apparatus`GO:0016234^cellular_component^inclusion b…	GO:0005515^molecular_function^protein binding	1718	1466.01	22.17	0.41	0.94	4.32
TR102666|c0_g2_i2	TR102666|c0_g2	HD_MOUSE^HD_MOUSE^Q:2-1264,H:109-519^73.46%ID^E:7e-178^RecName: Full=Huntingtin;^Eukaryota; Metazoa; Chordata; Craniata; Vertebrata; Euteleostomi; Mammalia; Eutheria; Euarchontoglires; Glires; Rodentia; Sciurognathi; Muroidea; Muridae; Murinae; Mus; Mus	A0A091U1H3_PHORU^A0A091U1H3_PHORU^Q:2-1264,H:43-461^77.3%ID^E:0^SubName: Full=Huntingtin {ECO:0000313|EMBL:KFQ83907.1};^Eukaryota; Metazoa; Chordata; Craniata; Vertebrata; Euteleostomi; Testudines + Archosauria group; Archosauria; Dinosauria; Saurischia; Theropoda; Coelurosauria; Aves; Neognathae; Phoenicopteriformes; Phoenicopteridae; Phoenicopterus	TR102666|c0_g2_i2|m.168978	2-1267[+]	HD_MOUSE^HD_MOUSE^Q:1-421,H:109-519^73.46%ID^E:7e-178^RecName: Full=Huntingtin;^Eukaryota; Metazoa; Chordata; Craniata; Vertebrata; Euteleostomi; Mammalia; Eutheria; Euarchontoglires; Glires; Rodentia; Sciurognathi; Muroidea; Muridae; Murinae; Mus; Mus	A0A091U1H3_PHORU^A0A091U1H3_PHORU^Q:1-421,H:43-461^77.3%ID^E:0^SubName: Full=Huntingtin {ECO:0000313|EMBL:KFQ83907.1};^Eukaryota; Metazoa; Chordata; Craniata; Vertebrata; Euteleostomi; Testudines + Archosauria group; Archosauria; Dinosauria; Saurischia; Theropoda; Coelurosauria; Aves; Neognathae; Phoenicopteriformes; Phoenicopteridae; Phoenicopterus	.	.	.	.	GO:0030424^cellular_component^axon`GO:0005737^cellular_component^cytoplasm`GO:0016023^cellular_component^cytoplasmic membrane-bounded vesicle`GO:0016234^cellular_component^inclusion body`GO:0005739^cellular_component^mitochondrion`GO:0005634^cellular_component^nucleus`GO:0050809^molecular_function^diazepam binding`GO:0008134^molecular_function^transcription factor binding`GO:0009653^biological_pr…	.	1269	1017.01	28.1	0.75	1.72	7.89
TR102666|c0_g2_i4	TR102666|c0_g2	HD_HUMAN^HD_HUMAN^Q:2-1522,H:507-1010^67.52%ID^E:0^RecName: Full=Huntingtin;^Eukaryota; Metazoa; Chordata; Craniata; Vertebrata; Euteleostomi; Mammalia; Eutheria; Euarchontoglires; Primates; Haplorrhini; Catarrhini; Hominidae; Homo	H3AAE1_LATCH^H3AAE1_LATCH^Q:5-1522,H:461-964^73.18%ID^E:0^SubName: Full=Uncharacterized protein {ECO:0000313|Ensembl:ENSLACP00000006612};^Eukaryota; Metazoa; Chordata; Craniata; Vertebrata; Euteleostomi; Coelacanthiformes; Coelacanthidae; Latimeria	TR102666|c0_g2_i4|m.168980	2-1579[+]	HD_HUMAN^HD_HUMAN^Q:1-507,H:507-1010^67.52%ID^E:0^RecName: Full=Huntingtin;^Eukaryota; Metazoa; Chordata; Craniata; Vertebrata; Euteleostomi; Mammalia; Eutheria; Euarchontoglires; Primates; Haplorrhini; Catarrhini; Hominidae; Homo	A0A093FNQ6_GAVST^A0A093FNQ6_GAVST^Q:1-507,H:50-554^70.92%ID^E:0^SubName: Full=Huntingtin {ECO:0000313|EMBL:KFV58245.1};^Eukaryota; Metazoa; Chordata; Craniata; Vertebrata; Euteleostomi; Testudines + Archosauria group; Archosauria; Dinosauria; Saurischia; Theropoda; Coelurosauria; Aves; Neognathae; Gaviiformes; Gaviidae; Gavia	PF02985.17^HEAT^HEAT repeat^408-433^E:0.00049	.	.	.	GO:0005776^cellular_component^autophagic vacuole`GO:0030424^cellular_component^axon`GO:0005737^cellular_component^cytoplasm`GO:0030659^cellular_component^cytoplasmic vesicle membrane`GO:0005829^cellular_component^cytosol`GO:0030425^cellular_component^dendrite`GO:0005783^cellular_component^endoplasmic reticulum`GO:0005794^cellular_component^Golgi apparatus`GO:0016234^cellular_component^inclusion b…	GO:0005515^molecular_function^protein binding	1580	1328.01	68.68	1.4	3.21	14.77
TR102666|c0_g2_i6	TR102666|c0_g2	HD_HUMAN^HD_HUMAN^Q:2-5164,H:507-2203^74.3%ID^E:0^RecName: Full=Huntingtin;^Eukaryota; Metazoa; Chordata; Craniata; Vertebrata; Euteleostomi; Mammalia; Eutheria; Euarchontoglires; Primates; Haplorrhini; Catarrhini; Hominidae; Homo	H3AAE1_LATCH^H3AAE1_LATCH^Q:5-5164,H:461-2182^80.25%ID^E:0^SubName: Full=Uncharacterized protein {ECO:0000313|Ensembl:ENSLACP00000006612};^Eukaryota; Metazoa; Chordata; Craniata; Vertebrata; Euteleostomi; Coelacanthiformes; Coelacanthidae; Latimeria	TR102666|c0_g2_i6|m.168983	2-5164[+]	HD_HUMAN^HD_HUMAN^Q:1-1721,H:507-2203^74.3%ID^E:0^RecName: Full=Huntingtin;^Eukaryota; Metazoa; Chordata; Craniata; Vertebrata; Euteleostomi; Mammalia; Eutheria; Euarchontoglires; Primates; Haplorrhini; Catarrhini; Hominidae; Homo	H3AAE1_LATCH^H3AAE1_LATCH^Q:2-1721,H:461-2182^80.25%ID^E:0^SubName: Full=Uncharacterized protein {ECO:0000313|Ensembl:ENSLACP00000006612};^Eukaryota; Metazoa; Chordata; Craniata; Vertebrata; Euteleostomi; Coelacanthiformes; Coelacanthidae; Latimeria	PF02985.17^HEAT^HEAT repeat^408-433^E:0.002`PF12372.3^DUF3652^Huntingtin protein region^1030-1071^E:4.3e-16	.	.	.	GO:0005776^cellular_component^autophagic vacuole`GO:0030424^cellular_component^axon`GO:0005737^cellular_component^cytoplasm`GO:0030659^cellular_component^cytoplasmic vesicle membrane`GO:0005829^cellular_component^cytosol`GO:0030425^cellular_component^dendrite`GO:0005783^cellular_component^endoplasmic reticulum`GO:0005794^cellular_component^Golgi apparatus`GO:0016234^cellular_component^inclusion b…	GO:0005515^molecular_function^protein binding	5166	4914.01	401.09	2.2	5.07	23.3
TR102666|c0_g2_i7	TR102666|c0_g2	HD_HUMAN^HD_HUMAN^Q:50-1348,H:102-540^72.67%ID^E:0^RecName: Full=Huntingtin;^Eukaryota; Metazoa; Chordata; Craniata; Vertebrata; Euteleostomi; Mammalia; Eutheria; Euarchontoglires; Primates; Haplorrhini; Catarrhini; Hominidae; Homo	E1BZK0_CHICK^E1BZK0_CHICK^Q:50-1351,H:48-479^79.36%ID^E:0^SubName: Full=Uncharacterized protein {ECO:0000313|Ensembl:ENSGALP00000025163};^Eukaryota; Metazoa; Chordata; Craniata; Vertebrata; Euteleostomi; Testudines + Archosauria group; Archosauria; Dinosauria; Saurischia; Theropoda; Coelurosauria; Aves; Neognathae; Galloanserae; Galliformes; Phasianidae; Phasianinae; Gallus	TR102666|c0_g2_i7|m.168984	131-1351[+]	HD_HUMAN^HD_HUMAN^Q:1-406,H:129-540^71.16%ID^E:6e-167^RecName: Full=Huntingtin;^Eukaryota; Metazoa; Chordata; Craniata; Vertebrata; Euteleostomi; Mammalia; Eutheria; Euarchontoglires; Primates; Haplorrhini; Catarrhini; Hominidae; Homo	E1BZK0_CHICK^E1BZK0_CHICK^Q:1-407,H:75-479^78%ID^E:0^SubName: Full=Uncharacterized protein {ECO:0000313|Ensembl:ENSGALP00000025163};^Eukaryota; Metazoa; Chordata; Craniata; Vertebrata; Euteleostomi; Testudines + Archosauria group; Archosauria; Dinosauria; Saurischia; Theropoda; Coelurosauria; Aves; Neognathae; Galloanserae; Galliformes; Phasianidae; Phasianinae; Gallus	.	.	.	.	GO:0005776^cellular_component^autophagic vacuole`GO:0030424^cellular_component^axon`GO:0005737^cellular_component^cytoplasm`GO:0030659^cellular_component^cytoplasmic vesicle membrane`GO:0005829^cellular_component^cytosol`GO:0030425^cellular_component^dendrite`GO:0005783^cellular_component^endoplasmic reticulum`GO:0005794^cellular_component^Golgi apparatus`GO:0016234^cellular_component^inclusion b…	.	1353	1101.01	11.81	0.29	0.67	3.06
TR102666|c0_g2_i8	TR102666|c0_g2	HD_HUMAN^HD_HUMAN^Q:2-478,H:507-662^56.25%ID^E:1e-34^RecName: Full=Huntingtin;^Eukaryota; Metazoa; Chordata; Craniata; Vertebrata; Euteleostomi; Mammalia; Eutheria; Euarchontoglires; Primates; Haplorrhini; Catarrhini; Hominidae; Homo`HD_HUMAN^HD_HUMAN^Q:475-807,H:440-540^52.68%ID^E:4e-13^RecName: Full=Huntingtin;^Eukaryota; Metazoa; Chordata; Craniata; Vertebrata; Euteleostomi; Mammalia; Eutheria…	H3AAE1_LATCH^H3AAE1_LATCH^Q:5-478,H:461-616^66.67%ID^E:1e-42^SubName: Full=Uncharacterized protein {ECO:0000313|Ensembl:ENSLACP00000006612};^Eukaryota; Metazoa; Chordata; Craniata; Vertebrata; Euteleostomi; Coelacanthiformes; Coelacanthidae; Latimeria`H3AAE1_LATCH^H3AAE1_LATCH^Q:475-810,H:385-494^61.06%ID^E:9e-21^SubName: Full=Uncharacterized protein {ECO:0000313|Ensembl:ENSLACP00000006612};^Euka…	TR102666|c0_g2_i8|m.168985	2-568[+]	HD_HUMAN^HD_HUMAN^Q:1-159,H:507-662^56.25%ID^E:8e-42^RecName: Full=Huntingtin;^Eukaryota; Metazoa; Chordata; Craniata; Vertebrata; Euteleostomi; Mammalia; Eutheria; Euarchontoglires; Primates; Haplorrhini; Catarrhini; Hominidae; Homo	H3AAE1_LATCH^H3AAE1_LATCH^Q:2-159,H:461-616^66.67%ID^E:2e-52^SubName: Full=Uncharacterized protein {ECO:0000313|Ensembl:ENSLACP00000006612};^Eukaryota; Metazoa; Chordata; Craniata; Vertebrata; Euteleostomi; Coelacanthiformes; Coelacanthidae; Latimeria	.	.	.	.	GO:0005776^cellular_component^autophagic vacuole`GO:0030424^cellular_component^axon`GO:0005737^cellular_component^cytoplasm`GO:0030659^cellular_component^cytoplasmic vesicle membrane`GO:0005829^cellular_component^cytosol`GO:0030425^cellular_component^dendrite`GO:0005783^cellular_component^endoplasmic reticulum`GO:0005794^cellular_component^Golgi apparatus`GO:0016234^cellular_component^inclusion b…	.	812	560.01	25.59	1.23	2.84	13.04
TR121809|c0_g1_i1	TR121809|c0_g1	ASSY_XENTR^ASSY_XENTR^Q:137-1363,H:1-409^79.46%ID^E:0^RecName: Full=Argininosuccinate synthase;^Eukaryota; Metazoa; Chordata; Craniata; Vertebrata; Euteleostomi; Amphibia; Batrachia; Anura; Pipoidea; Pipidae; Xenopodinae; Xenopus; Silurana	K4FU28_CALMI^K4FU28_CALMI^Q:137-1378,H:1-414^87.2%ID^E:0^SubName: Full=Argininosuccinate synthase {ECO:0000313|EMBL:AFK11340.1};^Eukaryota; Metazoa; Chordata; Craniata; Vertebrata; Chondrichthyes; Holocephali; Chimaeriformes; Callorhinchidae; Callorhinchus	TR121809|c0_g1_i1|m.181026	137-1384[+]	ASSY_XENTR^ASSY_XENTR^Q:1-409,H:1-409^79.46%ID^E:0^RecName: Full=Argininosuccinate synthase;^Eukaryota; Metazoa; Chordata; Craniata; Vertebrata; Euteleostomi; Amphibia; Batrachia; Anura; Pipoidea; Pipidae; Xenopodinae; Xenopus; Silurana	K4FU28_CALMI^K4FU28_CALMI^Q:1-414,H:1-414^87.2%ID^E:0^SubName: Full=Argininosuccinate synthase {ECO:0000313|EMBL:AFK11340.1};^Eukaryota; Metazoa; Chordata; Craniata; Vertebrata; Chondrichthyes; Holocephali; Chimaeriformes; Callorhinchidae; Callorhinchus	PF00764.14^Arginosuc_synth^Arginosuccinate synthase^9-404^E:3.2e-163	.	.	COG0137^Citrulline--aspartate ligase	GO:0004055^molecular_function^argininosuccinate synthase activity`GO:0005524^molecular_function^ATP binding`GO:0006526^biological_process^arginine biosynthetic process`GO:0000050^biological_process^urea cycle	GO:0004055^molecular_function^argininosuccinate synthase activity`GO:0005524^molecular_function^ATP binding`GO:0006526^biological_process^arginine biosynthetic process	1523	1271.01	439	9.32	21.46	100
TR15459|c0_g1_i1	TR15459|c0_g1	OTC_HUMAN^OTC_HUMAN^Q:62-511,H:1-151^70.2%ID^E:5e-66^RecName: Full=Ornithine carbamoyltransferase, mitochondrial;^Eukaryota; Metazoa; Chordata; Craniata; Vertebrata; Euteleostomi; Mammalia; Eutheria; Euarchontoglires; Primates; Haplorrhini; Catarrhini; Hominidae; Homo	Q9IAV1_9CHON^Q9IAV1_9CHON^Q:62-511,H:1-150^88.67%ID^E:1e-88^SubName: Full=Ornithine transcarbamylase {ECO:0000313|EMBL:AAF61407.1};^Eukaryota; Metazoa; Chordata; Craniata; Vertebrata; Chondrichthyes; Elasmobranchii; Batoidea; Rajiformes; Rajidae; Raja	TR15459|c0_g1_i1|m.6186	59-511[+]	OTC_HUMAN^OTC_HUMAN^Q:2-151,H:1-151^70.2%ID^E:2e-66^RecName: Full=Ornithine carbamoyltransferase, mitochondrial;^Eukaryota; Metazoa; Chordata; Craniata; Vertebrata; Euteleostomi; Mammalia; Eutheria; Euarchontoglires; Primates; Haplorrhini; Catarrhini; Hominidae; Homo	Q9IAV1_9CHON^Q9IAV1_9CHON^Q:2-151,H:1-150^88.67%ID^E:7e-89^SubName: Full=Ornithine transcarbamylase {ECO:0000313|EMBL:AAF61407.1};^Eukaryota; Metazoa; Chordata; Craniata; Vertebrata; Chondrichthyes; Elasmobranchii; Batoidea; Rajiformes; Rajidae; Raja	PF02729.16^OTCace_N^Aspartate/ornithine carbamoyltransferase, carbamoyl-P binding domain^40-150^E:3.6e-31	.	.	COG0078^ornithine carbamoyltransferase	GO:0005743^cellular_component^mitochondrial inner membrane`GO:0005759^cellular_component^mitochondrial matrix`GO:0005739^cellular_component^mitochondrion`GO:0016597^molecular_function^amino acid binding`GO:0004585^molecular_function^ornithine carbamoyltransferase activity`GO:0042301^molecular_function^phosphate ion binding`GO:0005543^molecular_function^phospholipid binding`GO:0097272^biological_p…	GO:0016743^molecular_function^carboxyl- or carbamoyltransferase activity`GO:0006520^biological_process^cellular amino acid metabolic process	513	261.24	6	0.62	1.43	100
TR20346|c0_g1_i1	TR20346|c0_g1	GLNA_HUMAN^GLNA_HUMAN^Q:2-85,H:132-159^96.43%ID^E:2e-10^RecName: Full=Glutamine synthetase;^Eukaryota; Metazoa; Chordata; Craniata; Vertebrata; Euteleostomi; Mammalia; Eutheria; Euarchontoglires; Primates; Haplorrhini; Catarrhini; Hominidae; Homo`GLNA_HUMAN^GLNA_HUMAN^Q:489-566,H:159-184^96.15%ID^E:9e-09^RecName: Full=Glutamine synthetase;^Eukaryota; Metazoa; Chordata; Craniata; Vertebrata; Eutel…	M7BQV6_CHEMY^M7BQV6_CHEMY^Q:2-85,H:156-183^100%ID^E:2e-09^RecName: Full=Glutamine synthetase {ECO:0000256|RuleBase:RU004356};^Eukaryota; Metazoa; Chordata; Craniata; Vertebrata; Euteleostomi; Testudines + Archosauria group; Testudines; Cryptodira; Chelonioidea; Cheloniidae; Chelonia`M7BQV6_CHEMY^M7BQV6_CHEMY^Q:489-566,H:183-208^100%ID^E:1e-07^RecName: Full=Glutamine synthetase {ECO:0000256|RuleBa…	.	.	.	.	.	.	.	COG0174^glutamine synthetase	GO:0043679^cellular_component^axon terminus`GO:0005737^cellular_component^cytoplasm`GO:0005829^cellular_component^cytosol`GO:0070062^cellular_component^extracellular vesicular exosome`GO:0097386^cellular_component^glial cell projection`GO:0005739^cellular_component^mitochondrion`GO:0005634^cellular_component^nucleus`GO:0043204^cellular_component^perikaryon`GO:0043234^cellular_component^protein co…	.	567	315.15	35	3	6.9	100
TR36504|c0_g1_i1	TR36504|c0_g1	CPSM_HUMAN^CPSM_HUMAN^Q:2-550,H:474-656^73.22%ID^E:2e-81^RecName: Full=Carbamoyl-phosphate synthase [ammonia], mitochondrial;^Eukaryota; Metazoa; Chordata; Craniata; Vertebrata; Euteleostomi; Mammalia; Eutheria; Euarchontoglires; Primates; Haplorrhini; Catarrhini; Hominidae; Homo`CPSM_HUMAN^CPSM_HUMAN^Q:14-343,H:1026-1129^34.55%ID^E:6e-11^RecName: Full=Carbamoyl-phosphate synthase [ammonia], mito…	Q92115_SQUAC^Q92115_SQUAC^Q:2-550,H:475-657^99.45%ID^E:2e-107^SubName: Full=Carbamyl phosphate synthetase III {ECO:0000313|EMBL:AAA96435.1};^Eukaryota; Metazoa; Chordata; Craniata; Vertebrata; Chondrichthyes; Elasmobranchii; Squalimorphii; Squaliformes; Squalidae; Squalus`Q92115_SQUAC^Q92115_SQUAC^Q:14-493,H:1027-1182^32.1%ID^E:7e-13^SubName: Full=Carbamyl phosphate synthetase III {ECO:0000313|EM…	TR36504|c0_g1_i1|m.14224	2-550[+]	CPSM_HUMAN^CPSM_HUMAN^Q:1-183,H:474-656^73.22%ID^E:6e-91^RecName: Full=Carbamoyl-phosphate synthase [ammonia], mitochondrial;^Eukaryota; Metazoa; Chordata; Craniata; Vertebrata; Euteleostomi; Mammalia; Eutheria; Euarchontoglires; Primates; Haplorrhini; Catarrhini; Hominidae; Homo`CPSM_HUMAN^CPSM_HUMAN^Q:5-164,H:1026-1181^29.01%ID^E:3e-14^RecName: Full=Carbamoyl-phosphate synthase [ammonia], mitoc…	Q92115_SQUAC^Q92115_SQUAC^Q:1-183,H:475-657^99.45%ID^E:2e-117^SubName: Full=Carbamyl phosphate synthetase III {ECO:0000313|EMBL:AAA96435.1};^Eukaryota; Metazoa; Chordata; Craniata; Vertebrata; Chondrichthyes; Elasmobranchii; Squalimorphii; Squaliformes; Squalidae; Squalus`Q92115_SQUAC^Q92115_SQUAC^Q:5-164,H:1027-1182^32.1%ID^E:4e-16^SubName: Full=Carbamyl phosphate synthetase III {ECO:0000313|EMB…	PF00289.17^CPSase_L_chain^Carbamoyl-phosphate synthase L chain, N-terminal domain^4-67^E:2.1e-07`PF02786.12^CPSase_L_D2^Carbamoyl-phosphate synthase L chain, ATP binding domain^73-182^E:1.4e-38`PF02222.17^ATP-grasp^ATP-grasp domain^87-170^E:4.1e-05`PF13535.1^ATP-grasp_4^ATP-grasp domain^88-173^E:3.4e-06`PF07478.8^Dala_Dala_lig_C^D-ala D-ala ligase C-terminus^101-173^E:5.9e-06	.	.	COG0458^carbamoyl-phosphate synthetase ammonia chain	GO:0005743^cellular_component^mitochondrial inner membrane`GO:0005759^cellular_component^mitochondrial matrix`GO:0042645^cellular_component^mitochondrial nucleoid`GO:0005730^cellular_component^nucleolus`GO:0043234^cellular_component^protein complex`GO:0005524^molecular_function^ATP binding`GO:0005509^molecular_function^calcium ion binding`GO:0004087^molecular_function^carbamoyl-phosphate synthase…	GO:0003824^molecular_function^catalytic activity`GO:0008152^biological_process^metabolic process`GO:0005524^molecular_function^ATP binding`GO:0008716^molecular_function^D-alanine-D-alanine ligase activity	552	300.17	8	0.72	1.66	100
TR40509|c0_g1_i1	TR40509|c0_g1	OTC_RAT^OTC_RAT^Q:2-568,H:166-354^77.25%ID^E:2e-108^RecName: Full=Ornithine carbamoyltransferase, mitochondrial;^Eukaryota; Metazoa; Chordata; Craniata; Vertebrata; Euteleostomi; Mammalia; Eutheria; Euarchontoglires; Glires; Rodentia; Sciurognathi; Muroidea; Muridae; Murinae; Rattus	Q9IAV1_9CHON^Q9IAV1_9CHON^Q:2-568,H:165-353^87.3%ID^E:8e-122^SubName: Full=Ornithine transcarbamylase {ECO:0000313|EMBL:AAF61407.1};^Eukaryota; Metazoa; Chordata; Craniata; Vertebrata; Chondrichthyes; Elasmobranchii; Batoidea; Rajiformes; Rajidae; Raja	TR40509|c0_g1_i1|m.15603	2-571[+]	OTC_RAT^OTC_RAT^Q:1-189,H:166-354^77.25%ID^E:4e-109^RecName: Full=Ornithine carbamoyltransferase, mitochondrial;^Eukaryota; Metazoa; Chordata; Craniata; Vertebrata; Euteleostomi; Mammalia; Eutheria; Euarchontoglires; Glires; Rodentia; Sciurognathi; Muroidea; Muridae; Murinae; Rattus	Q9IAV1_9CHON^Q9IAV1_9CHON^Q:1-189,H:165-353^87.3%ID^E:2e-122^SubName: Full=Ornithine transcarbamylase {ECO:0000313|EMBL:AAF61407.1};^Eukaryota; Metazoa; Chordata; Craniata; Vertebrata; Chondrichthyes; Elasmobranchii; Batoidea; Rajiformes; Rajidae; Raja	PF00185.19^OTCace^Aspartate/ornithine carbamoyltransferase, Asp/Orn binding domain^22-175^E:2.1e-44	.	.	COG0078^ornithine carbamoyltransferase	GO:0005737^cellular_component^cytoplasm`GO:0005743^cellular_component^mitochondrial inner membrane`GO:0005759^cellular_component^mitochondrial matrix`GO:0005739^cellular_component^mitochondrion`GO:0016597^molecular_function^amino acid binding`GO:0004585^molecular_function^ornithine carbamoyltransferase activity`GO:0042301^molecular_function^phosphate ion binding`GO:0005543^molecular_function^phos…	GO:0016597^molecular_function^amino acid binding`GO:0016743^molecular_function^carboxyl- or carbamoyltransferase activity`GO:0006520^biological_process^cellular amino acid metabolic process	687	435.04	9	0.56	1.29	100
TR46140|c0_g1_i1	TR46140|c0_g1	CEBPA_MOUSE^CEBPA_MOUSE^Q:47-283,H:1-88^50%ID^E:4e-14^RecName: Full=CCAAT/enhancer-binding protein alpha;^Eukaryota; Metazoa; Chordata; Craniata; Vertebrata; Euteleostomi; Mammalia; Eutheria; Euarchontoglires; Glires; Rodentia; Sciurognathi; Muroidea; Muridae; Murinae; Mus; Mus	W5NM32_LEPOC^W5NM32_LEPOC^Q:47-292,H:1-76^61.45%ID^E:3e-21^SubName: Full=Uncharacterized protein {ECO:0000313|Ensembl:ENSLOCP00000021691};^Eukaryota; Metazoa; Chordata; Craniata; Vertebrata; Euteleostomi; Actinopterygii; Neopterygii; Holostei; Semionotiformes; Lepisosteidae; Lepisosteus	TR46140|c0_g1_i1|m.18184	2-496[+]	CEBPA_MOUSE^CEBPA_MOUSE^Q:16-94,H:1-88^52.22%ID^E:5e-17^RecName: Full=CCAAT/enhancer-binding protein alpha;^Eukaryota; Metazoa; Chordata; Craniata; Vertebrata; Euteleostomi; Mammalia; Eutheria; Euarchontoglires; Glires; Rodentia; Sciurognathi; Muroidea; Muridae; Murinae; Mus; Mus	W5NM32_LEPOC^W5NM32_LEPOC^Q:16-97,H:1-76^66.27%ID^E:3e-25^SubName: Full=Uncharacterized protein {ECO:0000313|Ensembl:ENSLOCP00000021691};^Eukaryota; Metazoa; Chordata; Craniata; Vertebrata; Euteleostomi; Actinopterygii; Neopterygii; Holostei; Semionotiformes; Lepisosteidae; Lepisosteus	.	.	.	.	GO:0016363^cellular_component^nuclear matrix`GO:0005654^cellular_component^nucleoplasm`GO:0005634^cellular_component^nucleus`GO:0035189^cellular_component^Rb-E2F complex`GO:0005667^cellular_component^transcription factor complex`GO:0003677^molecular_function^DNA binding`GO:0042803^molecular_function^protein homodimerization activity`GO:0000978^molecular_function^RNA polymerase II core promoter pr…	.	498	246.27	16	1.75	4.04	100
TR62037|c0_g1_i1	TR62037|c0_g1	ARGN2_XENLA^ARGN2_XENLA^Q:66-494,H:1-143^64.34%ID^E:7e-58^RecName: Full=Arginase, non-hepatic 2;^Eukaryota; Metazoa; Chordata; Craniata; Vertebrata; Euteleostomi; Amphibia; Batrachia; Anura; Pipoidea; Pipidae; Xenopodinae; Xenopus; Xenopus	G3XFX5_CALMI^G3XFX5_CALMI^Q:66-494,H:1-143^77.62%ID^E:3e-72^RecName: Full=Arginase {ECO:0000256|RuleBase:RU361159};^Eukaryota; Metazoa; Chordata; Craniata; Vertebrata; Chondrichthyes; Holocephali; Chimaeriformes; Callorhinchidae; Callorhinchus	TR62037|c0_g1_i1|m.27832	66-494[+]	ARGN2_XENLA^ARGN2_XENLA^Q:1-143,H:1-143^64.34%ID^E:3e-58^RecName: Full=Arginase, non-hepatic 2;^Eukaryota; Metazoa; Chordata; Craniata; Vertebrata; Euteleostomi; Amphibia; Batrachia; Anura; Pipoidea; Pipidae; Xenopodinae; Xenopus; Xenopus	G3XFX5_CALMI^G3XFX5_CALMI^Q:1-143,H:1-143^77.62%ID^E:1e-72^RecName: Full=Arginase {ECO:0000256|RuleBase:RU361159};^Eukaryota; Metazoa; Chordata; Craniata; Vertebrata; Chondrichthyes; Holocephali; Chimaeriformes; Callorhinchidae; Callorhinchus	PF00491.16^Arginase^Arginase family^27-143^E:2.6e-22	.	.	.	GO:0004053^molecular_function^arginase activity`GO:0046872^molecular_function^metal ion binding`GO:0006525^biological_process^arginine metabolic process`GO:0000050^biological_process^urea cycle	GO:0046872^molecular_function^metal ion binding	496	244.28	8.05	0.89	2.05	100
TR62037|c0_g2_i1	TR62037|c0_g2	ARGN2_XENLA^ARGN2_XENLA^Q:63-389,H:35-143^69.72%ID^E:9e-45^RecName: Full=Arginase, non-hepatic 2;^Eukaryota; Metazoa; Chordata; Craniata; Vertebrata; Euteleostomi; Amphibia; Batrachia; Anura; Pipoidea; Pipidae; Xenopodinae; Xenopus; Xenopus	G3XFX5_CALMI^G3XFX5_CALMI^Q:63-389,H:35-143^77.98%ID^E:6e-53^RecName: Full=Arginase {ECO:0000256|RuleBase:RU361159};^Eukaryota; Metazoa; Chordata; Craniata; Vertebrata; Chondrichthyes; Holocephali; Chimaeriformes; Callorhinchidae; Callorhinchus	TR62037|c0_g2_i1|m.27833	54-389[+]	ARGN2_XENLA^ARGN2_XENLA^Q:4-112,H:35-143^69.72%ID^E:3e-45^RecName: Full=Arginase, non-hepatic 2;^Eukaryota; Metazoa; Chordata; Craniata; Vertebrata; Euteleostomi; Amphibia; Batrachia; Anura; Pipoidea; Pipidae; Xenopodinae; Xenopus; Xenopus	G3XFX5_CALMI^G3XFX5_CALMI^Q:4-112,H:35-143^77.98%ID^E:2e-53^RecName: Full=Arginase {ECO:0000256|RuleBase:RU361159};^Eukaryota; Metazoa; Chordata; Craniata; Vertebrata; Chondrichthyes; Holocephali; Chimaeriformes; Callorhinchidae; Callorhinchus	PF00491.16^Arginase^Arginase family^5-112^E:1.5e-18	.	.	.	GO:0004053^molecular_function^arginase activity`GO:0046872^molecular_function^metal ion binding`GO:0006525^biological_process^arginine metabolic process`GO:0000050^biological_process^urea cycle	GO:0046872^molecular_function^metal ion binding	391	139.54	0.95	0.18	0.42	100
TR64131|c0_g1_i1	TR64131|c0_g1	NAGS_MOUSE^NAGS_MOUSE^Q:1-369,H:396-518^65.85%ID^E:1e-58^RecName: Full=N-acetylglutamate synthase, mitochondrial;^Eukaryota; Metazoa; Chordata; Craniata; Vertebrata; Euteleostomi; Mammalia; Eutheria; Euarchontoglires; Glires; Rodentia; Sciurognathi; Muroidea; Muridae; Murinae; Mus; Mus	V9K7X7_CALMI^V9K7X7_CALMI^Q:1-372,H:418-541^78.23%ID^E:2e-65^SubName: Full=N-acetylglutamate synthase, mitochondrial-like protein {ECO:0000313|EMBL:AFO94181.1};^Eukaryota; Metazoa; Chordata; Craniata; Vertebrata; Chondrichthyes; Holocephali; Chimaeriformes; Callorhinchidae; Callorhinchus	TR64131|c0_g1_i1|m.29018	1-405[+]	NAGS_MOUSE^NAGS_MOUSE^Q:1-123,H:396-518^65.85%ID^E:3e-58^RecName: Full=N-acetylglutamate synthase, mitochondrial;^Eukaryota; Metazoa; Chordata; Craniata; Vertebrata; Euteleostomi; Mammalia; Eutheria; Euarchontoglires; Glires; Rodentia; Sciurognathi; Muroidea; Muridae; Murinae; Mus; Mus	V9K7X7_CALMI^V9K7X7_CALMI^Q:1-124,H:418-541^78.23%ID^E:2e-66^SubName: Full=N-acetylglutamate synthase, mitochondrial-like protein {ECO:0000313|EMBL:AFO94181.1};^Eukaryota; Metazoa; Chordata; Craniata; Vertebrata; Chondrichthyes; Holocephali; Chimaeriformes; Callorhinchidae; Callorhinchus	PF04768.8^DUF619^Protein of unknown function (DUF619)^3-117^E:1.6e-37	.	.	COG0548^nag kinase	GO:0005759^cellular_component^mitochondrial matrix`GO:0005739^cellular_component^mitochondrion`GO:0004042^molecular_function^acetyl-CoA:L-glutamate N-acetyltransferase activity`GO:0006526^biological_process^arginine biosynthetic process`GO:0006536^biological_process^glutamate metabolic process`GO:0000050^biological_process^urea cycle	.	460	208.36	7	0.91	2.09	90.73
TR64131|c0_g1_i2	TR64131|c0_g1	NAGS_MOUSE^NAGS_MOUSE^Q:1-243,H:396-476^64.2%ID^E:3e-42^RecName: Full=N-acetylglutamate synthase, mitochondrial;^Eukaryota; Metazoa; Chordata; Craniata; Vertebrata; Euteleostomi; Mammalia; Eutheria; Euarchontoglires; Glires; Rodentia; Sciurognathi; Muroidea; Muridae; Murinae; Mus; Mus`NAGS_MOUSE^NAGS_MOUSE^Q:330-452,H:478-518^68.29%ID^E:3e-42^RecName: Full=N-acetylglutamate synthase, mitochondria…	V9K7X7_CALMI^V9K7X7_CALMI^Q:1-267,H:418-506^73.03%ID^E:3e-49^SubName: Full=N-acetylglutamate synthase, mitochondrial-like protein {ECO:0000313|EMBL:AFO94181.1};^Eukaryota; Metazoa; Chordata; Craniata; Vertebrata; Chondrichthyes; Holocephali; Chimaeriformes; Callorhinchidae; Callorhinchus`V9K7X7_CALMI^V9K7X7_CALMI^Q:330-455,H:500-541^76.19%ID^E:3e-49^SubName: Full=N-acetylglutamate synthase, mitoc…	TR64131|c0_g1_i2|m.29019	1-246[+]	NAGS_MOUSE^NAGS_MOUSE^Q:1-81,H:396-476^64.2%ID^E:9e-34^RecName: Full=N-acetylglutamate synthase, mitochondrial;^Eukaryota; Metazoa; Chordata; Craniata; Vertebrata; Euteleostomi; Mammalia; Eutheria; Euarchontoglires; Glires; Rodentia; Sciurognathi; Muroidea; Muridae; Murinae; Mus; Mus	V9K7X7_CALMI^V9K7X7_CALMI^Q:1-81,H:418-498^79.01%ID^E:1e-37^SubName: Full=N-acetylglutamate synthase, mitochondrial-like protein {ECO:0000313|EMBL:AFO94181.1};^Eukaryota; Metazoa; Chordata; Craniata; Vertebrata; Chondrichthyes; Holocephali; Chimaeriformes; Callorhinchidae; Callorhinchus	PF04768.8^DUF619^Protein of unknown function (DUF619)^3-80^E:2.7e-21	.	.	COG0548^nag kinase	GO:0005759^cellular_component^mitochondrial matrix`GO:0005739^cellular_component^mitochondrion`GO:0004042^molecular_function^acetyl-CoA:L-glutamate N-acetyltransferase activity`GO:0006526^biological_process^arginine biosynthetic process`GO:0006536^biological_process^glutamate metabolic process`GO:0000050^biological_process^urea cycle	.	543	291.19	1	0.09	0.21	9.27
TR66935|c0_g2_i1	TR66935|c0_g2	CPSM_RAT^CPSM_RAT^Q:5-964,H:765-1084^75%ID^E:2e-171^RecName: Full=Carbamoyl-phosphate synthase [ammonia], mitochondrial;^Eukaryota; Metazoa; Chordata; Craniata; Vertebrata; Euteleostomi; Mammalia; Eutheria; Euarchontoglires; Glires; Rodentia; Sciurognathi; Muroidea; Muridae; Murinae; Rattus`CPSM_RAT^CPSM_RAT^Q:638-949,H:425-537^30.09%ID^E:7e-10^RecName: Full=Carbamoyl-phosphate synthase [ammonia]…	Q92115_SQUAC^Q92115_SQUAC^Q:5-964,H:766-1085^99.69%ID^E:0^SubName: Full=Carbamyl phosphate synthetase III {ECO:0000313|EMBL:AAA96435.1};^Eukaryota; Metazoa; Chordata; Craniata; Vertebrata; Chondrichthyes; Elasmobranchii; Squalimorphii; Squaliformes; Squalidae; Squalus`Q92115_SQUAC^Q92115_SQUAC^Q:638-946,H:426-537^36.61%ID^E:3e-10^SubName: Full=Carbamyl phosphate synthetase III {ECO:0000313|EMBL:A…	TR66935|c0_g2_i1|m.31411	2-964[+]	CPSM_RAT^CPSM_RAT^Q:2-321,H:765-1084^75%ID^E:2e-171^RecName: Full=Carbamoyl-phosphate synthase [ammonia], mitochondrial;^Eukaryota; Metazoa; Chordata; Craniata; Vertebrata; Euteleostomi; Mammalia; Eutheria; Euarchontoglires; Glires; Rodentia; Sciurognathi; Muroidea; Muridae; Murinae; Rattus`CPSM_RAT^CPSM_RAT^Q:213-316,H:425-537^30.09%ID^E:6e-10^RecName: Full=Carbamoyl-phosphate synthase [ammonia]…	Q92115_SQUAC^Q92115_SQUAC^Q:2-321,H:766-1085^99.69%ID^E:0^SubName: Full=Carbamyl phosphate synthetase III {ECO:0000313|EMBL:AAA96435.1};^Eukaryota; Metazoa; Chordata; Craniata; Vertebrata; Chondrichthyes; Elasmobranchii; Squalimorphii; Squaliformes; Squalidae; Squalus`Q92115_SQUAC^Q92115_SQUAC^Q:213-315,H:426-537^36.61%ID^E:3e-10^SubName: Full=Carbamyl phosphate synthetase III {ECO:0000313|EMBL:A…	PF02787.14^CPSase_L_D3^Carbamoyl-phosphate synthetase large chain, oligomerisation domain^77-199^E:1.4e-41`PF00289.17^CPSase_L_chain^Carbamoyl-phosphate synthase L chain, N-terminal domain^212-320^E:3.5e-20	.	.	COG0458^carbamoyl-phosphate synthetase ammonia chain	GO:0005737^cellular_component^cytoplasm`GO:0005743^cellular_component^mitochondrial inner membrane`GO:0042645^cellular_component^mitochondrial nucleoid`GO:0005739^cellular_component^mitochondrion`GO:0005730^cellular_component^nucleolus`GO:0043234^cellular_component^protein complex`GO:0005524^molecular_function^ATP binding`GO:0005509^molecular_function^calcium ion binding`GO:0004087^molecular_func…	GO:0003824^molecular_function^catalytic activity`GO:0008152^biological_process^metabolic process	966	714.01	25	0.95	2.18	100
TR79207|c0_g1_i2	TR79207|c0_g1	GLNA_SQUAC^GLNA_SQUAC^Q:587-661,H:231-255^100%ID^E:3e-09^RecName: Full=Glutamine synthetase, mitochondrial;^Eukaryota; Metazoa; Chordata; Craniata; Vertebrata; Chondrichthyes; Elasmobranchii; Squalimorphii; Squaliformes; Squalidae; Squalus	V9KKJ7_CALMI^V9KKJ7_CALMI^Q:587-661,H:232-256^96%ID^E:3e-07^RecName: Full=Glutamine synthetase {ECO:0000256|RuleBase:RU004356};^Eukaryota; Metazoa; Chordata; Craniata; Vertebrata; Chondrichthyes; Holocephali; Chimaeriformes; Callorhinchidae; Callorhinchus	.	.	.	.	.	.	.	.	GO:0005739^cellular_component^mitochondrion`GO:0005524^molecular_function^ATP binding`GO:0004356^molecular_function^glutamate-ammonia ligase activity`GO:0006542^biological_process^glutamine biosynthetic process	.	661	409.05	6.67	0.44	1.01	31.51
TR81231|c0_g1_i1	TR81231|c0_g1	CPSM_LITCT^CPSM_LITCT^Q:1-1293,H:43-474^71.53%ID^E:0^RecName: Full=Carbamoyl-phosphate synthase [ammonia], mitochondrial;^Eukaryota; Metazoa; Chordata; Craniata; Vertebrata; Euteleostomi; Amphibia; Batrachia; Anura; Neobatrachia; Ranoidea; Ranidae; Rana; Aquarana	Q92115_SQUAC^Q92115_SQUAC^Q:1-1293,H:48-478^99.77%ID^E:0^SubName: Full=Carbamyl phosphate synthetase III {ECO:0000313|EMBL:AAA96435.1};^Eukaryota; Metazoa; Chordata; Craniata; Vertebrata; Chondrichthyes; Elasmobranchii; Squalimorphii; Squaliformes; Squalidae; Squalus	TR81231|c0_g1_i1|m.47222	1-1293[+]	CPSM_LITCT^CPSM_LITCT^Q:1-431,H:43-474^71.53%ID^E:0^RecName: Full=Carbamoyl-phosphate synthase [ammonia], mitochondrial;^Eukaryota; Metazoa; Chordata; Craniata; Vertebrata; Euteleostomi; Amphibia; Batrachia; Anura; Neobatrachia; Ranoidea; Ranidae; Rana; Aquarana	Q92115_SQUAC^Q92115_SQUAC^Q:1-431,H:48-478^99.77%ID^E:0^SubName: Full=Carbamyl phosphate synthetase III {ECO:0000313|EMBL:AAA96435.1};^Eukaryota; Metazoa; Chordata; Craniata; Vertebrata; Chondrichthyes; Elasmobranchii; Squalimorphii; Squaliformes; Squalidae; Squalus	PF00988.17^CPSase_sm_chain^Carbamoyl-phosphate synthase small chain, CPSase domain^1-136^E:2.8e-45`PF00117.23^GATase^Glutamine amidotransferase class-I^175-350^E:8.1e-44`PF07722.8^Peptidase_C26^Peptidase C26^241-333^E:7.7e-05	.	.	.	GO:0005739^cellular_component^mitochondrion`GO:0005524^molecular_function^ATP binding`GO:0004087^molecular_function^carbamoyl-phosphate synthase (ammonia) activity`GO:0046872^molecular_function^metal ion binding`GO:0070409^biological_process^carbamoyl phosphate biosynthetic process`GO:0006543^biological_process^glutamine catabolic process`GO:0000050^biological_process^urea cycle	GO:0016787^molecular_function^hydrolase activity`GO:0006541^biological_process^glutamine metabolic process	1295	1043.01	61	1.58	3.63	100
TR82587|c0_g1_i1	TR82587|c0_g1	GLNA_XENLA^GLNA_XENLA^Q:237-1076,H:109-389^77.58%ID^E:2e-163^RecName: Full=Glutamine synthetase;^Eukaryota; Metazoa; Chordata; Craniata; Vertebrata; Euteleostomi; Amphibia; Batrachia; Anura; Pipoidea; Pipidae; Xenopodinae; Xenopus; Xenopus	F1P0D2_CHICK^F1P0D2_CHICK^Q:237-1022,H:139-400^83.59%ID^E:1e-162^RecName: Full=Glutamine synthetase {ECO:0000256|RuleBase:RU004356};^Eukaryota; Metazoa; Chordata; Craniata; Vertebrata; Euteleostomi; Testudines + Archosauria group; Archosauria; Dinosauria; Saurischia; Theropoda; Coelurosauria; Aves; Neognathae; Galloanserae; Galliformes; Phasianidae; Phasianinae; Gallus	TR82587|c0_g1_i1|m.49925	273-1031[+]	GLNA_XENLA^GLNA_XENLA^Q:1-249,H:121-369^81.93%ID^E:2e-158^RecName: Full=Glutamine synthetase;^Eukaryota; Metazoa; Chordata; Craniata; Vertebrata; Euteleostomi; Amphibia; Batrachia; Anura; Pipoidea; Pipidae; Xenopodinae; Xenopus; Xenopus	A0A087R7Q0_APTFO^A0A087R7Q0_APTFO^Q:1-249,H:12-260^83.53%ID^E:9e-159^SubName: Full=Glutamine synthetase {ECO:0000313|EMBL:KFM09504.1};^Eukaryota; Metazoa; Chordata; Craniata; Vertebrata; Euteleostomi; Testudines + Archosauria group; Archosauria; Dinosauria; Saurischia; Theropoda; Coelurosauria; Aves; Neognathae; Sphenisciformes; Spheniscidae; Aptenodytes	PF00120.19^Gln-synt_C^Glutamine synthetase, catalytic domain^4-238^E:1.6e-61	.	.	.	GO:0005739^cellular_component^mitochondrion`GO:0005524^molecular_function^ATP binding`GO:0004351^molecular_function^glutamate decarboxylase activity`GO:0004356^molecular_function^glutamate-ammonia ligase activity`GO:0006542^biological_process^glutamine biosynthetic process	GO:0004356^molecular_function^glutamate-ammonia ligase activity`GO:0006807^biological_process^nitrogen compound metabolic process	1477	1225.01	58.47	1.29	2.97	54.91
TR82587|c0_g1_i2	TR82587|c0_g1	GLNA_XENLA^GLNA_XENLA^Q:346-948,H:188-389^72.28%ID^E:2e-100^RecName: Full=Glutamine synthetase;^Eukaryota; Metazoa; Chordata; Craniata; Vertebrata; Euteleostomi; Amphibia; Batrachia; Anura; Pipoidea; Pipidae; Xenopodinae; Xenopus; Xenopus`GLNA_XENLA^GLNA_XENLA^Q:237-386,H:109-158^74%ID^E:5e-19^RecName: Full=Glutamine synthetase;^Eukaryota; Metazoa; Chordata; Craniata; Vertebrata; Euteleostomi; Am…	K4G9G9_CALMI^K4G9G9_CALMI^Q:343-891,H:187-369^80.33%ID^E:2e-101^RecName: Full=Glutamine synthetase {ECO:0000256|RuleBase:RU004356};^Eukaryota; Metazoa; Chordata; Craniata; Vertebrata; Chondrichthyes; Holocephali; Chimaeriformes; Callorhinchidae; Callorhinchus`K4G9G9_CALMI^K4G9G9_CALMI^Q:237-386,H:109-158^70%ID^E:2e-15^RecName: Full=Glutamine synthetase {ECO:0000256|RuleBase:RU004356};^Eukaryota; …	TR82587|c0_g1_i2|m.49926	340-903[+]	GLNA_XENLA^GLNA_XENLA^Q:3-184,H:188-369^77.47%ID^E:2e-103^RecName: Full=Glutamine synthetase;^Eukaryota; Metazoa; Chordata; Craniata; Vertebrata; Euteleostomi; Amphibia; Batrachia; Anura; Pipoidea; Pipidae; Xenopodinae; Xenopus; Xenopus	K4G9G9_CALMI^K4G9G9_CALMI^Q:2-184,H:187-369^80.33%ID^E:1e-105^RecName: Full=Glutamine synthetase {ECO:0000256|RuleBase:RU004356};^Eukaryota; Metazoa; Chordata; Craniata; Vertebrata; Chondrichthyes; Holocephali; Chimaeriformes; Callorhinchidae; Callorhinchus	PF00120.19^Gln-synt_C^Glutamine synthetase, catalytic domain^7-173^E:1.1e-39	.	.	.	GO:0005739^cellular_component^mitochondrion`GO:0005524^molecular_function^ATP binding`GO:0004351^molecular_function^glutamate decarboxylase activity`GO:0004356^molecular_function^glutamate-ammonia ligase activity`GO:0006542^biological_process^glutamine biosynthetic process	GO:0004356^molecular_function^glutamate-ammonia ligase activity`GO:0006807^biological_process^nitrogen compound metabolic process	1349	1097.01	30.12	0.74	1.71	31.59
TR82587|c0_g1_i3	TR82587|c0_g1	GLNA_XENLA^GLNA_XENLA^Q:2-982,H:58-385^79.88%ID^E:0^RecName: Full=Glutamine synthetase;^Eukaryota; Metazoa; Chordata; Craniata; Vertebrata; Euteleostomi; Amphibia; Batrachia; Anura; Pipoidea; Pipidae; Xenopodinae; Xenopus; Xenopus	F1P0D2_CHICK^F1P0D2_CHICK^Q:2-940,H:88-400^84.66%ID^E:0^RecName: Full=Glutamine synthetase {ECO:0000256|RuleBase:RU004356};^Eukaryota; Metazoa; Chordata; Craniata; Vertebrata; Euteleostomi; Testudines + Archosauria group; Archosauria; Dinosauria; Saurischia; Theropoda; Coelurosauria; Aves; Neognathae; Galloanserae; Galliformes; Phasianidae; Phasianinae; Gallus	TR82587|c0_g1_i3|m.49927	2-949[+]	GLNA_XENLA^GLNA_XENLA^Q:1-312,H:58-369^82.37%ID^E:0^RecName: Full=Glutamine synthetase;^Eukaryota; Metazoa; Chordata; Craniata; Vertebrata; Euteleostomi; Amphibia; Batrachia; Anura; Pipoidea; Pipidae; Xenopodinae; Xenopus; Xenopus	F1P0D2_CHICK^F1P0D2_CHICK^Q:1-313,H:88-400^84.66%ID^E:0^RecName: Full=Glutamine synthetase {ECO:0000256|RuleBase:RU004356};^Eukaryota; Metazoa; Chordata; Craniata; Vertebrata; Euteleostomi; Testudines + Archosauria group; Archosauria; Dinosauria; Saurischia; Theropoda; Coelurosauria; Aves; Neognathae; Galloanserae; Galliformes; Phasianidae; Phasianinae; Gallus	PF03951.14^Gln-synt_N^Glutamine synthetase, beta-Grasp domain^3-46^E:1.1e-13`PF00120.19^Gln-synt_C^Glutamine synthetase, catalytic domain^54-301^E:1.3e-63	.	.	.	GO:0005739^cellular_component^mitochondrion`GO:0005524^molecular_function^ATP binding`GO:0004351^molecular_function^glutamate decarboxylase activity`GO:0004356^molecular_function^glutamate-ammonia ligase activity`GO:0006542^biological_process^glutamine biosynthetic process	GO:0004356^molecular_function^glutamate-ammonia ligase activity`GO:0006542^biological_process^glutamine biosynthetic process`GO:0006807^biological_process^nitrogen compound metabolic process	1395	1143.01	13.41	0.32	0.73	13.5
TR82634|c0_g1_i1	TR82634|c0_g1	GLNA_SQUAC^GLNA_SQUAC^Q:296-379,H:21-50^86.67%ID^E:3e-07^RecName: Full=Glutamine synthetase, mitochondrial;^Eukaryota; Metazoa; Chordata; Craniata; Vertebrata; Chondrichthyes; Elasmobranchii; Squalimorphii; Squaliformes; Squalidae; Squalus	.	.	.	.	.	.	.	.	.	GO:0005739^cellular_component^mitochondrion`GO:0005524^molecular_function^ATP binding`GO:0004356^molecular_function^glutamate-ammonia ligase activity`GO:0006542^biological_process^glutamine biosynthetic process	.	381	129.57	4.12	0.86	1.97	100
TR82634|c0_g2_i1	TR82634|c0_g2	GLNA_SQUAC^GLNA_SQUAC^Q:703-777,H:26-50^96%ID^E:7e-06^RecName: Full=Glutamine synthetase, mitochondrial;^Eukaryota; Metazoa; Chordata; Craniata; Vertebrata; Chondrichthyes; Elasmobranchii; Squalimorphii; Squaliformes; Squalidae; Squalus	.	.	.	.	.	.	.	.	.	GO:0005739^cellular_component^mitochondrion`GO:0005524^molecular_function^ATP binding`GO:0004356^molecular_function^glutamate-ammonia ligase activity`GO:0006542^biological_process^glutamine biosynthetic process	.	779	527.01	15.88	0.81	1.87	100
TR84189|c0_g1_i1	TR84189|c0_g1	GLNA_SQUAC^GLNA_SQUAC^Q:299-1507,H:1-403^99.5%ID^E:0^RecName: Full=Glutamine synthetase, mitochondrial;^Eukaryota; Metazoa; Chordata; Craniata; Vertebrata; Chondrichthyes; Elasmobranchii; Squalimorphii; Squaliformes; Squalidae; Squalus	V9KKJ7_CALMI^V9KKJ7_CALMI^Q:299-1486,H:1-397^84.89%ID^E:0^RecName: Full=Glutamine synthetase {ECO:0000256|RuleBase:RU004356};^Eukaryota; Metazoa; Chordata; Craniata; Vertebrata; Chondrichthyes; Holocephali; Chimaeriformes; Callorhinchidae; Callorhinchus	TR84189|c0_g1_i1|m.52894	2-1510[+]	GLNA_SQUAC^GLNA_SQUAC^Q:100-502,H:1-403^99.5%ID^E:0^RecName: Full=Glutamine synthetase, mitochondrial;^Eukaryota; Metazoa; Chordata; Craniata; Vertebrata; Chondrichthyes; Elasmobranchii; Squalimorphii; Squaliformes; Squalidae; Squalus	V9KKJ7_CALMI^V9KKJ7_CALMI^Q:100-495,H:1-397^84.89%ID^E:0^RecName: Full=Glutamine synthetase {ECO:0000256|RuleBase:RU004356};^Eukaryota; Metazoa; Chordata; Craniata; Vertebrata; Chondrichthyes; Holocephali; Chimaeriformes; Callorhinchidae; Callorhinchus	PF03951.14^Gln-synt_N^Glutamine synthetase, beta-Grasp domain^154-231^E:8.5e-20`PF00120.19^Gln-synt_C^Glutamine synthetase, catalytic domain^239-486^E:5e-64	.	ExpAA=41.12^PredHel=2^Topology=o55-77i82-99o	.	GO:0005739^cellular_component^mitochondrion`GO:0005524^molecular_function^ATP binding`GO:0004356^molecular_function^glutamate-ammonia ligase activity`GO:0006542^biological_process^glutamine biosynthetic process	GO:0004356^molecular_function^glutamate-ammonia ligase activity`GO:0006542^biological_process^glutamine biosynthetic process`GO:0006807^biological_process^nitrogen compound metabolic process	2439	2187.01	1930.13	23.83	54.84	5.31
TR84189|c0_g1_i2	TR84189|c0_g1	GLNA_SQUAC^GLNA_SQUAC^Q:42-1250,H:1-403^99.5%ID^E:0^RecName: Full=Glutamine synthetase, mitochondrial;^Eukaryota; Metazoa; Chordata; Craniata; Vertebrata; Chondrichthyes; Elasmobranchii; Squalimorphii; Squaliformes; Squalidae; Squalus	V9KKJ7_CALMI^V9KKJ7_CALMI^Q:42-1229,H:1-397^84.89%ID^E:0^RecName: Full=Glutamine synthetase {ECO:0000256|RuleBase:RU004356};^Eukaryota; Metazoa; Chordata; Craniata; Vertebrata; Chondrichthyes; Holocephali; Chimaeriformes; Callorhinchidae; Callorhinchus	TR84189|c0_g1_i2|m.52900	3-1253[+]	GLNA_SQUAC^GLNA_SQUAC^Q:14-416,H:1-403^99.5%ID^E:0^RecName: Full=Glutamine synthetase, mitochondrial;^Eukaryota; Metazoa; Chordata; Craniata; Vertebrata; Chondrichthyes; Elasmobranchii; Squalimorphii; Squaliformes; Squalidae; Squalus	V9KKJ7_CALMI^V9KKJ7_CALMI^Q:14-409,H:1-397^84.89%ID^E:0^RecName: Full=Glutamine synthetase {ECO:0000256|RuleBase:RU004356};^Eukaryota; Metazoa; Chordata; Craniata; Vertebrata; Chondrichthyes; Holocephali; Chimaeriformes; Callorhinchidae; Callorhinchus	PF03951.14^Gln-synt_N^Glutamine synthetase, beta-Grasp domain^68-145^E:6.4e-20`PF00120.19^Gln-synt_C^Glutamine synthetase, catalytic domain^153-400^E:3.1e-64	sigP:1^19^0.471^YES	.	.	GO:0005739^cellular_component^mitochondrion`GO:0005524^molecular_function^ATP binding`GO:0004356^molecular_function^glutamate-ammonia ligase activity`GO:0006542^biological_process^glutamine biosynthetic process	GO:0004356^molecular_function^glutamate-ammonia ligase activity`GO:0006542^biological_process^glutamine biosynthetic process`GO:0006807^biological_process^nitrogen compound metabolic process	2182	1930.01	29072.8	406.66	935.99	90.58
TR84189|c0_g1_i3	TR84189|c0_g1	GLNA_SQUAC^GLNA_SQUAC^Q:867-2000,H:26-403^99.21%ID^E:0^RecName: Full=Glutamine synthetase, mitochondrial;^Eukaryota; Metazoa; Chordata; Craniata; Vertebrata; Chondrichthyes; Elasmobranchii; Squalimorphii; Squaliformes; Squalidae; Squalus	H9GDW2_ANOCA^H9GDW2_ANOCA^Q:879-1991,H:1-371^87.33%ID^E:0^RecName: Full=Glutamine synthetase {ECO:0000256|RuleBase:RU004356};^Eukaryota; Metazoa; Chordata; Craniata; Vertebrata; Euteleostomi; Lepidosauria; Squamata; Bifurcata; Unidentata; Episquamata; Toxicofera; Iguania; Iguanidae; Polychrotinae; Anolis	TR84189|c0_g1_i3|m.52906	801-2003[+]	GLNA_SQUAC^GLNA_SQUAC^Q:23-400,H:26-403^99.21%ID^E:0^RecName: Full=Glutamine synthetase, mitochondrial;^Eukaryota; Metazoa; Chordata; Craniata; Vertebrata; Chondrichthyes; Elasmobranchii; Squalimorphii; Squaliformes; Squalidae; Squalus	H9GDW2_ANOCA^H9GDW2_ANOCA^Q:27-397,H:1-371^87.33%ID^E:0^RecName: Full=Glutamine synthetase {ECO:0000256|RuleBase:RU004356};^Eukaryota; Metazoa; Chordata; Craniata; Vertebrata; Euteleostomi; Lepidosauria; Squamata; Bifurcata; Unidentata; Episquamata; Toxicofera; Iguania; Iguanidae; Polychrotinae; Anolis	PF03951.14^Gln-synt_N^Glutamine synthetase, beta-Grasp domain^52-129^E:6e-20`PF00120.19^Gln-synt_C^Glutamine synthetase, catalytic domain^137-384^E:2.7e-64	.	.	.	GO:0005739^cellular_component^mitochondrion`GO:0005524^molecular_function^ATP binding`GO:0004356^molecular_function^glutamate-ammonia ligase activity`GO:0006542^biological_process^glutamine biosynthetic process	GO:0004356^molecular_function^glutamate-ammonia ligase activity`GO:0006542^biological_process^glutamine biosynthetic process`GO:0006807^biological_process^nitrogen compound metabolic process	2932	2680.01	1835.08	18.48	42.55	4.12
TR85948|c0_g1_i1	TR85948|c0_g1	CPSM_HUMAN^CPSM_HUMAN^Q:3-497,H:1331-1495^64.85%ID^E:2e-67^RecName: Full=Carbamoyl-phosphate synthase [ammonia], mitochondrial;^Eukaryota; Metazoa; Chordata; Craniata; Vertebrata; Euteleostomi; Mammalia; Eutheria; Euarchontoglires; Primates; Haplorrhini; Catarrhini; Hominidae; Homo	Q92115_SQUAC^Q92115_SQUAC^Q:3-515,H:1332-1502^100%ID^E:4e-109^SubName: Full=Carbamyl phosphate synthetase III {ECO:0000313|EMBL:AAA96435.1};^Eukaryota; Metazoa; Chordata; Craniata; Vertebrata; Chondrichthyes; Elasmobranchii; Squalimorphii; Squaliformes; Squalidae; Squalus	TR85948|c0_g1_i1|m.56510	3-518[+]	CPSM_HUMAN^CPSM_HUMAN^Q:1-165,H:1331-1495^64.85%ID^E:8e-71^RecName: Full=Carbamoyl-phosphate synthase [ammonia], mitochondrial;^Eukaryota; Metazoa; Chordata; Craniata; Vertebrata; Euteleostomi; Mammalia; Eutheria; Euarchontoglires; Primates; Haplorrhini; Catarrhini; Hominidae; Homo	Q92115_SQUAC^Q92115_SQUAC^Q:1-171,H:1332-1502^100%ID^E:5e-113^SubName: Full=Carbamyl phosphate synthetase III {ECO:0000313|EMBL:AAA96435.1};^Eukaryota; Metazoa; Chordata; Craniata; Vertebrata; Chondrichthyes; Elasmobranchii; Squalimorphii; Squaliformes; Squalidae; Squalus	PF02142.17^MGS^MGS-like domain^44-135^E:4.8e-23	.	.	COG0458^carbamoyl-phosphate synthetase ammonia chain	GO:0005743^cellular_component^mitochondrial inner membrane`GO:0005759^cellular_component^mitochondrial matrix`GO:0042645^cellular_component^mitochondrial nucleoid`GO:0005730^cellular_component^nucleolus`GO:0043234^cellular_component^protein complex`GO:0005524^molecular_function^ATP binding`GO:0005509^molecular_function^calcium ion binding`GO:0004087^molecular_function^carbamoyl-phosphate synthase…	.	1228	976.01	30	0.83	1.91	100
TR87406|c0_g1_i1	TR87406|c0_g1	ORNT1_HUMAN^ORNT1_HUMAN^Q:254-1144,H:4-298^69.02%ID^E:1e-133^RecName: Full=Mitochondrial ornithine transporter 1;^Eukaryota; Metazoa; Chordata; Craniata; Vertebrata; Euteleostomi; Mammalia; Eutheria; Euarchontoglires; Primates; Haplorrhini; Catarrhini; Hominidae; Homo	K4FT26_CALMI^K4FT26_CALMI^Q:230-1150,H:1-306^80.78%ID^E:1e-162^SubName: Full=Mitochondrial ornithine transporter 1 {ECO:0000313|EMBL:AFK11288.1};^Eukaryota; Metazoa; Chordata; Craniata; Vertebrata; Chondrichthyes; Holocephali; Chimaeriformes; Callorhinchidae; Callorhinchus	TR87406|c0_g1_i1|m.59803	230-1153[+]	ORNT1_HUMAN^ORNT1_HUMAN^Q:9-305,H:4-298^69.02%ID^E:3e-149^RecName: Full=Mitochondrial ornithine transporter 1;^Eukaryota; Metazoa; Chordata; Craniata; Vertebrata; Euteleostomi; Mammalia; Eutheria; Euarchontoglires; Primates; Haplorrhini; Catarrhini; Hominidae; Homo	K4FT26_CALMI^K4FT26_CALMI^Q:1-307,H:1-306^80.78%ID^E:9e-176^SubName: Full=Mitochondrial ornithine transporter 1 {ECO:0000313|EMBL:AFK11288.1};^Eukaryota; Metazoa; Chordata; Craniata; Vertebrata; Chondrichthyes; Holocephali; Chimaeriformes; Callorhinchidae; Callorhinchus	PF00153.22^Mito_carr^Mitochondrial carrier protein^17-99^E:4e-20`PF00153.22^Mito_carr^Mitochondrial carrier protein^112-205^E:1.1e-18`PF00153.22^Mito_carr^Mitochondrial carrier protein^214-303^E:1e-19	.	.	.	GO:0016021^cellular_component^integral component of membrane`GO:0005743^cellular_component^mitochondrial inner membrane`GO:0000064^molecular_function^L-ornithine transmembrane transporter activity`GO:0006520^biological_process^cellular amino acid metabolic process`GO:0034641^biological_process^cellular nitrogen compound metabolic process`GO:1903352^biological_process^L-ornithine transmembrane tra…	.	1438	1186.01	99.92	2.27	5.23	35.56
TR87406|c0_g1_i2	TR87406|c0_g1	ORNT1_HUMAN^ORNT1_HUMAN^Q:254-1144,H:4-298^69.02%ID^E:1e-133^RecName: Full=Mitochondrial ornithine transporter 1;^Eukaryota; Metazoa; Chordata; Craniata; Vertebrata; Euteleostomi; Mammalia; Eutheria; Euarchontoglires; Primates; Haplorrhini; Catarrhini; Hominidae; Homo	K4FT26_CALMI^K4FT26_CALMI^Q:230-1150,H:1-306^80.78%ID^E:1e-162^SubName: Full=Mitochondrial ornithine transporter 1 {ECO:0000313|EMBL:AFK11288.1};^Eukaryota; Metazoa; Chordata; Craniata; Vertebrata; Chondrichthyes; Holocephali; Chimaeriformes; Callorhinchidae; Callorhinchus	TR87406|c0_g1_i2|m.59804	230-1153[+]	ORNT1_HUMAN^ORNT1_HUMAN^Q:9-305,H:4-298^69.02%ID^E:3e-149^RecName: Full=Mitochondrial ornithine transporter 1;^Eukaryota; Metazoa; Chordata; Craniata; Vertebrata; Euteleostomi; Mammalia; Eutheria; Euarchontoglires; Primates; Haplorrhini; Catarrhini; Hominidae; Homo	K4FT26_CALMI^K4FT26_CALMI^Q:1-307,H:1-306^80.78%ID^E:9e-176^SubName: Full=Mitochondrial ornithine transporter 1 {ECO:0000313|EMBL:AFK11288.1};^Eukaryota; Metazoa; Chordata; Craniata; Vertebrata; Chondrichthyes; Holocephali; Chimaeriformes; Callorhinchidae; Callorhinchus	PF00153.22^Mito_carr^Mitochondrial carrier protein^17-99^E:4e-20`PF00153.22^Mito_carr^Mitochondrial carrier protein^112-205^E:1.1e-18`PF00153.22^Mito_carr^Mitochondrial carrier protein^214-303^E:1e-19	.	.	.	GO:0016021^cellular_component^integral component of membrane`GO:0005743^cellular_component^mitochondrial inner membrane`GO:0000064^molecular_function^L-ornithine transmembrane transporter activity`GO:0006520^biological_process^cellular amino acid metabolic process`GO:0034641^biological_process^cellular nitrogen compound metabolic process`GO:1903352^biological_process^L-ornithine transmembrane tra…	.	1425	1173.01	69.94	1.61	3.7	25.17
TR87406|c0_g1_i3	TR87406|c0_g1	ORNT1_HUMAN^ORNT1_HUMAN^Q:254-556,H:4-104^66.34%ID^E:9e-43^RecName: Full=Mitochondrial ornithine transporter 1;^Eukaryota; Metazoa; Chordata; Craniata; Vertebrata; Euteleostomi; Mammalia; Eutheria; Euarchontoglires; Primates; Haplorrhini; Catarrhini; Hominidae; Homo	K4FT26_CALMI^K4FT26_CALMI^Q:230-556,H:1-108^77.98%ID^E:3e-52^SubName: Full=Mitochondrial ornithine transporter 1 {ECO:0000313|EMBL:AFK11288.1};^Eukaryota; Metazoa; Chordata; Craniata; Vertebrata; Chondrichthyes; Holocephali; Chimaeriformes; Callorhinchidae; Callorhinchus	TR87406|c0_g1_i3|m.59805	230-562[+]	ORNT1_HUMAN^ORNT1_HUMAN^Q:9-109,H:4-104^66.34%ID^E:9e-45^RecName: Full=Mitochondrial ornithine transporter 1;^Eukaryota; Metazoa; Chordata; Craniata; Vertebrata; Euteleostomi; Mammalia; Eutheria; Euarchontoglires; Primates; Haplorrhini; Catarrhini; Hominidae; Homo	K4FT26_CALMI^K4FT26_CALMI^Q:1-109,H:1-108^77.98%ID^E:4e-54^SubName: Full=Mitochondrial ornithine transporter 1 {ECO:0000313|EMBL:AFK11288.1};^Eukaryota; Metazoa; Chordata; Craniata; Vertebrata; Chondrichthyes; Holocephali; Chimaeriformes; Callorhinchidae; Callorhinchus	PF00153.22^Mito_carr^Mitochondrial carrier protein^17-99^E:2.9e-21	.	.	.	GO:0016021^cellular_component^integral component of membrane`GO:0005743^cellular_component^mitochondrial inner membrane`GO:0000064^molecular_function^L-ornithine transmembrane transporter activity`GO:0006520^biological_process^cellular amino acid metabolic process`GO:0034641^biological_process^cellular nitrogen compound metabolic process`GO:1903352^biological_process^L-ornithine transmembrane tra…	.	682	430.04	18.9	1.19	2.73	18.55
TR87406|c0_g1_i4	TR87406|c0_g1	ORNT1_HUMAN^ORNT1_HUMAN^Q:133-1023,H:4-298^69.02%ID^E:3e-134^RecName: Full=Mitochondrial ornithine transporter 1;^Eukaryota; Metazoa; Chordata; Craniata; Vertebrata; Euteleostomi; Mammalia; Eutheria; Euarchontoglires; Primates; Haplorrhini; Catarrhini; Hominidae; Homo	K4FT26_CALMI^K4FT26_CALMI^Q:109-1029,H:1-306^80.78%ID^E:3e-163^SubName: Full=Mitochondrial ornithine transporter 1 {ECO:0000313|EMBL:AFK11288.1};^Eukaryota; Metazoa; Chordata; Craniata; Vertebrata; Chondrichthyes; Holocephali; Chimaeriformes; Callorhinchidae; Callorhinchus	TR87406|c0_g1_i4|m.59806	109-1032[+]	ORNT1_HUMAN^ORNT1_HUMAN^Q:9-305,H:4-298^69.02%ID^E:3e-149^RecName: Full=Mitochondrial ornithine transporter 1;^Eukaryota; Metazoa; Chordata; Craniata; Vertebrata; Euteleostomi; Mammalia; Eutheria; Euarchontoglires; Primates; Haplorrhini; Catarrhini; Hominidae; Homo	K4FT26_CALMI^K4FT26_CALMI^Q:1-307,H:1-306^80.78%ID^E:9e-176^SubName: Full=Mitochondrial ornithine transporter 1 {ECO:0000313|EMBL:AFK11288.1};^Eukaryota; Metazoa; Chordata; Craniata; Vertebrata; Chondrichthyes; Holocephali; Chimaeriformes; Callorhinchidae; Callorhinchus	PF00153.22^Mito_carr^Mitochondrial carrier protein^17-99^E:4e-20`PF00153.22^Mito_carr^Mitochondrial carrier protein^112-205^E:1.1e-18`PF00153.22^Mito_carr^Mitochondrial carrier protein^214-303^E:1e-19	.	.	.	GO:0016021^cellular_component^integral component of membrane`GO:0005743^cellular_component^mitochondrial inner membrane`GO:0000064^molecular_function^L-ornithine transmembrane transporter activity`GO:0006520^biological_process^cellular amino acid metabolic process`GO:0034641^biological_process^cellular nitrogen compound metabolic process`GO:1903352^biological_process^L-ornithine transmembrane tra…	.	1304	1052.01	0.66	0.02	0.04	0.26
TR87406|c0_g1_i5	TR87406|c0_g1	ORNT1_HUMAN^ORNT1_HUMAN^Q:133-1023,H:4-298^69.02%ID^E:4e-134^RecName: Full=Mitochondrial ornithine transporter 1;^Eukaryota; Metazoa; Chordata; Craniata; Vertebrata; Euteleostomi; Mammalia; Eutheria; Euarchontoglires; Primates; Haplorrhini; Catarrhini; Hominidae; Homo	K4FT26_CALMI^K4FT26_CALMI^Q:109-1029,H:1-306^80.78%ID^E:3e-163^SubName: Full=Mitochondrial ornithine transporter 1 {ECO:0000313|EMBL:AFK11288.1};^Eukaryota; Metazoa; Chordata; Craniata; Vertebrata; Chondrichthyes; Holocephali; Chimaeriformes; Callorhinchidae; Callorhinchus	TR87406|c0_g1_i5|m.59807	109-1032[+]	ORNT1_HUMAN^ORNT1_HUMAN^Q:9-305,H:4-298^69.02%ID^E:3e-149^RecName: Full=Mitochondrial ornithine transporter 1;^Eukaryota; Metazoa; Chordata; Craniata; Vertebrata; Euteleostomi; Mammalia; Eutheria; Euarchontoglires; Primates; Haplorrhini; Catarrhini; Hominidae; Homo	K4FT26_CALMI^K4FT26_CALMI^Q:1-307,H:1-306^80.78%ID^E:9e-176^SubName: Full=Mitochondrial ornithine transporter 1 {ECO:0000313|EMBL:AFK11288.1};^Eukaryota; Metazoa; Chordata; Craniata; Vertebrata; Chondrichthyes; Holocephali; Chimaeriformes; Callorhinchidae; Callorhinchus	PF00153.22^Mito_carr^Mitochondrial carrier protein^17-99^E:4e-20`PF00153.22^Mito_carr^Mitochondrial carrier protein^112-205^E:1.1e-18`PF00153.22^Mito_carr^Mitochondrial carrier protein^214-303^E:1e-19	.	.	.	GO:0016021^cellular_component^integral component of membrane`GO:0005743^cellular_component^mitochondrial inner membrane`GO:0000064^molecular_function^L-ornithine transmembrane transporter activity`GO:0006520^biological_process^cellular amino acid metabolic process`GO:0034641^biological_process^cellular nitrogen compound metabolic process`GO:1903352^biological_process^L-ornithine transmembrane tra…	.	1317	1065.01	51.58	1.31	3.01	20.45
TR87647|c1_g2_i1	TR87647|c1_g2	ARLY_LITCT^ARLY_LITCT^Q:187-1569,H:5-465^76.79%ID^E:0^RecName: Full=Argininosuccinate lyase;^Eukaryota; Metazoa; Chordata; Craniata; Vertebrata; Euteleostomi; Amphibia; Batrachia; Anura; Neobatrachia; Ranoidea; Ranidae; Rana; Aquarana	K4FU44_CALMI^K4FU44_CALMI^Q:187-1569,H:6-466^81.56%ID^E:0^SubName: Full=Argininosuccinate lyase {ECO:0000313|EMBL:AFK11365.1};^Eukaryota; Metazoa; Chordata; Craniata; Vertebrata; Chondrichthyes; Holocephali; Chimaeriformes; Callorhinchidae; Callorhinchus	TR87647|c1_g2_i1|m.60432	172-1572[+]	ARLY_LITCT^ARLY_LITCT^Q:3-466,H:2-465^76.72%ID^E:0^RecName: Full=Argininosuccinate lyase;^Eukaryota; Metazoa; Chordata; Craniata; Vertebrata; Euteleostomi; Amphibia; Batrachia; Anura; Neobatrachia; Ranoidea; Ranidae; Rana; Aquarana	K4FU44_CALMI^K4FU44_CALMI^Q:1-466,H:1-466^81.55%ID^E:0^SubName: Full=Argininosuccinate lyase {ECO:0000313|EMBL:AFK11365.1};^Eukaryota; Metazoa; Chordata; Craniata; Vertebrata; Chondrichthyes; Holocephali; Chimaeriformes; Callorhinchidae; Callorhinchus	PF00206.15^Lyase_1^Lyase^12-306^E:3e-101`PF14698.1^ASL_C2^Argininosuccinate lyase C-terminal^369-437^E:3.8e-25	.	.	.	GO:0004056^molecular_function^argininosuccinate lyase activity`GO:0042450^biological_process^arginine biosynthetic process via ornithine`GO:0000050^biological_process^urea cycle	.	1674	1422.01	350.48	6.65	15.31	80.63
TR87647|c1_g2_i2	TR87647|c1_g2	ARLY_LITCT^ARLY_LITCT^Q:466-1848,H:5-465^76.79%ID^E:0^RecName: Full=Argininosuccinate lyase;^Eukaryota; Metazoa; Chordata; Craniata; Vertebrata; Euteleostomi; Amphibia; Batrachia; Anura; Neobatrachia; Ranoidea; Ranidae; Rana; Aquarana	K4FU44_CALMI^K4FU44_CALMI^Q:466-1848,H:6-466^81.56%ID^E:0^SubName: Full=Argininosuccinate lyase {ECO:0000313|EMBL:AFK11365.1};^Eukaryota; Metazoa; Chordata; Craniata; Vertebrata; Chondrichthyes; Holocephali; Chimaeriformes; Callorhinchidae; Callorhinchus	TR87647|c1_g2_i2|m.60433	451-1851[+]	ARLY_LITCT^ARLY_LITCT^Q:3-466,H:2-465^76.72%ID^E:0^RecName: Full=Argininosuccinate lyase;^Eukaryota; Metazoa; Chordata; Craniata; Vertebrata; Euteleostomi; Amphibia; Batrachia; Anura; Neobatrachia; Ranoidea; Ranidae; Rana; Aquarana	K4FU44_CALMI^K4FU44_CALMI^Q:1-466,H:1-466^81.55%ID^E:0^SubName: Full=Argininosuccinate lyase {ECO:0000313|EMBL:AFK11365.1};^Eukaryota; Metazoa; Chordata; Craniata; Vertebrata; Chondrichthyes; Holocephali; Chimaeriformes; Callorhinchidae; Callorhinchus	PF00206.15^Lyase_1^Lyase^12-306^E:3e-101`PF14698.1^ASL_C2^Argininosuccinate lyase C-terminal^369-437^E:3.8e-25	.	.	.	GO:0004056^molecular_function^argininosuccinate lyase activity`GO:0042450^biological_process^arginine biosynthetic process via ornithine`GO:0000050^biological_process^urea cycle	.	1953	1701.01	17.55	0.28	0.64	3.37
TR87647|c1_g2_i3	TR87647|c1_g2	ARLY_LITCT^ARLY_LITCT^Q:584-1966,H:5-465^76.79%ID^E:0^RecName: Full=Argininosuccinate lyase;^Eukaryota; Metazoa; Chordata; Craniata; Vertebrata; Euteleostomi; Amphibia; Batrachia; Anura; Neobatrachia; Ranoidea; Ranidae; Rana; Aquarana	K4FU44_CALMI^K4FU44_CALMI^Q:584-1966,H:6-466^81.56%ID^E:0^SubName: Full=Argininosuccinate lyase {ECO:0000313|EMBL:AFK11365.1};^Eukaryota; Metazoa; Chordata; Craniata; Vertebrata; Chondrichthyes; Holocephali; Chimaeriformes; Callorhinchidae; Callorhinchus	TR87647|c1_g2_i3|m.60435	569-1969[+]	ARLY_LITCT^ARLY_LITCT^Q:3-466,H:2-465^76.72%ID^E:0^RecName: Full=Argininosuccinate lyase;^Eukaryota; Metazoa; Chordata; Craniata; Vertebrata; Euteleostomi; Amphibia; Batrachia; Anura; Neobatrachia; Ranoidea; Ranidae; Rana; Aquarana	K4FU44_CALMI^K4FU44_CALMI^Q:1-466,H:1-466^81.55%ID^E:0^SubName: Full=Argininosuccinate lyase {ECO:0000313|EMBL:AFK11365.1};^Eukaryota; Metazoa; Chordata; Craniata; Vertebrata; Chondrichthyes; Holocephali; Chimaeriformes; Callorhinchidae; Callorhinchus	PF00206.15^Lyase_1^Lyase^12-306^E:3e-101`PF14698.1^ASL_C2^Argininosuccinate lyase C-terminal^369-437^E:3.8e-25	.	.	.	GO:0004056^molecular_function^argininosuccinate lyase activity`GO:0042450^biological_process^arginine biosynthetic process via ornithine`GO:0000050^biological_process^urea cycle	.	2071	1819.01	88.97	1.32	3.04	16
TR89889|c0_g2_i1	TR89889|c0_g2	GLNA_SQUAC^GLNA_SQUAC^Q:1-84,H:274-301^85.71%ID^E:4e-08^RecName: Full=Glutamine synthetase, mitochondrial;^Eukaryota; Metazoa; Chordata; Craniata; Vertebrata; Chondrichthyes; Elasmobranchii; Squalimorphii; Squaliformes; Squalidae; Squalus	Q9DEZ8_SCYTO^Q9DEZ8_SCYTO^Q:1-84,H:90-117^78.57%ID^E:3e-06^SubName: Full=Glutamine synthetase {ECO:0000313|EMBL:AAG22090.1};^Eukaryota; Metazoa; Chordata; Craniata; Vertebrata; Chondrichthyes; Elasmobranchii; Galeomorphii; Galeoidea; Carcharhiniformes; Scyliorhinidae; Scyliorhinus	.	.	.	.	.	.	.	.	GO:0005739^cellular_component^mitochondrion`GO:0005524^molecular_function^ATP binding`GO:0004356^molecular_function^glutamate-ammonia ligase activity`GO:0006542^biological_process^glutamine biosynthetic process	.	493	241.28	20	2.24	5.15	100
TR90471|c1_g1_i1	TR90471|c1_g1	ARGI2_HUMAN^ARGI2_HUMAN^Q:2-631,H:144-354^71.09%ID^E:7e-106^RecName: Full=Arginase-2, mitochondrial;^Eukaryota; Metazoa; Chordata; Craniata; Vertebrata; Euteleostomi; Mammalia; Eutheria; Euarchontoglires; Primates; Haplorrhini; Catarrhini; Hominidae; Homo	G3XFX5_CALMI^G3XFX5_CALMI^Q:2-631,H:146-355^80.48%ID^E:1e-118^RecName: Full=Arginase {ECO:0000256|RuleBase:RU361159};^Eukaryota; Metazoa; Chordata; Craniata; Vertebrata; Chondrichthyes; Holocephali; Chimaeriformes; Callorhinchidae; Callorhinchus	TR90471|c1_g1_i1|m.68541	2-634[+]	ARGI2_HUMAN^ARGI2_HUMAN^Q:1-210,H:144-354^71.09%ID^E:6e-112^RecName: Full=Arginase-2, mitochondrial;^Eukaryota; Metazoa; Chordata; Craniata; Vertebrata; Euteleostomi; Mammalia; Eutheria; Euarchontoglires; Primates; Haplorrhini; Catarrhini; Hominidae; Homo	G3XFX5_CALMI^G3XFX5_CALMI^Q:1-210,H:146-355^80.48%ID^E:6e-125^RecName: Full=Arginase {ECO:0000256|RuleBase:RU361159};^Eukaryota; Metazoa; Chordata; Craniata; Vertebrata; Chondrichthyes; Holocephali; Chimaeriformes; Callorhinchidae; Callorhinchus	PF00491.16^Arginase^Arginase family^1-176^E:1.6e-50	.	.	COG0010^agmatinase (EC 3.5.3.11)	GO:0005759^cellular_component^mitochondrial matrix`GO:0005739^cellular_component^mitochondrion`GO:0004053^molecular_function^arginase activity`GO:0046872^molecular_function^metal ion binding`GO:0006525^biological_process^arginine metabolic process`GO:0034641^biological_process^cellular nitrogen compound metabolic process`GO:0006809^biological_process^nitric oxide biosynthetic process`GO:0044281^b…	GO:0046872^molecular_function^metal ion binding	1889	1637.01	144	2.37	5.47	100
TR96692|c0_g1_i1	TR96692|c0_g1	GLNA_SQUAC^GLNA_SQUAC^Q:345-422,H:138-163^96.15%ID^E:4e-09^RecName: Full=Glutamine synthetase, mitochondrial;^Eukaryota; Metazoa; Chordata; Craniata; Vertebrata; Chondrichthyes; Elasmobranchii; Squalimorphii; Squaliformes; Squalidae; Squalus	Q5D6V5_ACITR^Q5D6V5_ACITR^Q:345-422,H:39-64^69.23%ID^E:9e-06^SubName: Full=Glutamine synthetase {ECO:0000313|EMBL:AAX18242.1};^Eukaryota; Metazoa; Chordata; Craniata; Vertebrata; Euteleostomi; Actinopterygii; Chondrostei; Acipenseriformes; Acipenseridae; Acipenser	.	.	.	.	.	.	.	.	GO:0005739^cellular_component^mitochondrion`GO:0005524^molecular_function^ATP binding`GO:0004356^molecular_function^glutamate-ammonia ligase activity`GO:0006542^biological_process^glutamine biosynthetic process	.	423	171.45	12	1.89	4.35	100
TR96692|c0_g2_i1	TR96692|c0_g2	GLNA_SQUAC^GLNA_SQUAC^Q:529-603,H:139-163^100%ID^E:1e-08^RecName: Full=Glutamine synthetase, mitochondrial;^Eukaryota; Metazoa; Chordata; Craniata; Vertebrata; Chondrichthyes; Elasmobranchii; Squalimorphii; Squaliformes; Squalidae; Squalus	.	.	.	.	.	.	.	.	.	GO:0005739^cellular_component^mitochondrion`GO:0005524^molecular_function^ATP binding`GO:0004356^molecular_function^glutamate-ammonia ligase activity`GO:0006542^biological_process^glutamine biosynthetic process	.	604	352.1	13	1	2.29	25.61
TR96692|c0_g2_i3	TR96692|c0_g2	GLNA_SQUAC^GLNA_SQUAC^Q:616-690,H:139-163^100%ID^E:7e-09^RecName: Full=Glutamine synthetase, mitochondrial;^Eukaryota; Metazoa; Chordata; Craniata; Vertebrata; Chondrichthyes; Elasmobranchii; Squalimorphii; Squaliformes; Squalidae; Squalus	.	.	.	.	.	.	.	.	.	GO:0005739^cellular_component^mitochondrion`GO:0005524^molecular_function^ATP binding`GO:0004356^molecular_function^glutamate-ammonia ligase activity`GO:0006542^biological_process^glutamine biosynthetic process	.	691	439.03	23	1.41	3.26	36.34
TR97214|c0_g1_i1	TR97214|c0_g1	HD_HUMAN^HD_HUMAN^Q:1-951,H:2209-2523^66.67%ID^E:3e-117^RecName: Full=Huntingtin;^Eukaryota; Metazoa; Chordata; Craniata; Vertebrata; Euteleostomi; Mammalia; Eutheria; Euarchontoglires; Primates; Haplorrhini; Catarrhini; Hominidae; Homo	A0A091U1H3_PHORU^A0A091U1H3_PHORU^Q:1-951,H:2126-2438^70.98%ID^E:2e-124^SubName: Full=Huntingtin {ECO:0000313|EMBL:KFQ83907.1};^Eukaryota; Metazoa; Chordata; Craniata; Vertebrata; Euteleostomi; Testudines + Archosauria group; Archosauria; Dinosauria; Saurischia; Theropoda; Coelurosauria; Aves; Neognathae; Phoenicopteriformes; Phoenicopteridae; Phoenicopterus	TR97214|c0_g1_i1|m.104692	1-954[+]	HD_HUMAN^HD_HUMAN^Q:1-317,H:2209-2523^66.98%ID^E:3e-139^RecName: Full=Huntingtin;^Eukaryota; Metazoa; Chordata; Craniata; Vertebrata; Euteleostomi; Mammalia; Eutheria; Euarchontoglires; Primates; Haplorrhini; Catarrhini; Hominidae; Homo	A0A091U1H3_PHORU^A0A091U1H3_PHORU^Q:1-317,H:2126-2438^71.61%ID^E:1e-147^SubName: Full=Huntingtin {ECO:0000313|EMBL:KFQ83907.1};^Eukaryota; Metazoa; Chordata; Craniata; Vertebrata; Euteleostomi; Testudines + Archosauria group; Archosauria; Dinosauria; Saurischia; Theropoda; Coelurosauria; Aves; Neognathae; Phoenicopteriformes; Phoenicopteridae; Phoenicopterus	.	.	.	.	GO:0005776^cellular_component^autophagic vacuole`GO:0030424^cellular_component^axon`GO:0005737^cellular_component^cytoplasm`GO:0030659^cellular_component^cytoplasmic vesicle membrane`GO:0005829^cellular_component^cytosol`GO:0030425^cellular_component^dendrite`GO:0005783^cellular_component^endoplasmic reticulum`GO:0005794^cellular_component^Golgi apparatus`GO:0016234^cellular_component^inclusion b…	.	954	702.01	94	3.61	8.32	100
TR97214|c1_g1_i1	TR97214|c1_g1	HD_TAKRU^HD_TAKRU^Q:2-1858,H:2524-3144^84.38%ID^E:0^RecName: Full=Huntingtin;^Eukaryota; Metazoa; Chordata; Craniata; Vertebrata; Euteleostomi; Actinopterygii; Neopterygii; Teleostei; Neoteleostei; Acanthomorphata; Eupercaria; Tetraodontiformes; Tetradontoidea; Tetraodontidae; Takifugu	H3AAE1_LATCH^H3AAE1_LATCH^Q:2-1870,H:2497-3125^89.51%ID^E:0^SubName: Full=Uncharacterized protein {ECO:0000313|Ensembl:ENSLACP00000006612};^Eukaryota; Metazoa; Chordata; Craniata; Vertebrata; Euteleostomi; Coelacanthiformes; Coelacanthidae; Latimeria	TR97214|c1_g1_i1|m.104693	2-1873[+]	HD_MOUSE^HD_MOUSE^Q:1-620,H:2497-3116^83.55%ID^E:0^RecName: Full=Huntingtin;^Eukaryota; Metazoa; Chordata; Craniata; Vertebrata; Euteleostomi; Mammalia; Eutheria; Euarchontoglires; Glires; Rodentia; Sciurognathi; Muroidea; Muridae; Murinae; Mus; Mus	H3AAE1_LATCH^H3AAE1_LATCH^Q:1-623,H:2497-3125^89.51%ID^E:0^SubName: Full=Uncharacterized protein {ECO:0000313|Ensembl:ENSLACP00000006612};^Eukaryota; Metazoa; Chordata; Craniata; Vertebrata; Euteleostomi; Coelacanthiformes; Coelacanthidae; Latimeria	.	.	.	.	GO:0030424^cellular_component^axon`GO:0005737^cellular_component^cytoplasm`GO:0016023^cellular_component^cytoplasmic membrane-bounded vesicle`GO:0016234^cellular_component^inclusion body`GO:0005739^cellular_component^mitochondrion`GO:0005634^cellular_component^nucleus`GO:0050809^molecular_function^diazepam binding`GO:0008134^molecular_function^transcription factor binding`GO:0009653^biological_pr…	.	3397	3145.01	377	3.24	7.45	100
TR97714|c6_g2_i1	TR97714|c6_g2	GLNA_SQUAC^GLNA_SQUAC^Q:3-74,H:207-230^100%ID^E:5e-08^RecName: Full=Glutamine synthetase, mitochondrial;^Eukaryota; Metazoa; Chordata; Craniata; Vertebrata; Chondrichthyes; Elasmobranchii; Squalimorphii; Squaliformes; Squalidae; Squalus	W5LC71_ASTMX^W5LC71_ASTMX^Q:3-116,H:214-250^60.53%ID^E:7e-06^SubName: Full=Uncharacterized protein {ECO:0000313|Ensembl:ENSAMXP00000017433};^Eukaryota; Metazoa; Chordata; Craniata; Vertebrata; Euteleostomi; Actinopterygii; Neopterygii; Teleostei; Ostariophysi; Characiformes; Characoidei; Characidae; Characidae incertae sedis; Astyanax clade; Astyanax	.	.	.	.	.	.	.	.	GO:0005739^cellular_component^mitochondrion`GO:0005524^molecular_function^ATP binding`GO:0004356^molecular_function^glutamate-ammonia ligase activity`GO:0006542^biological_process^glutamine biosynthetic process	.	391	139.54	26	5.03	11.58	100
TR99157|c0_g2_i1	TR99157|c0_g2	GLNA_SQUAC^GLNA_SQUAC^Q:1458-364,H:39-403^99.45%ID^E:0^RecName: Full=Glutamine synthetase, mitochondrial;^Eukaryota; Metazoa; Chordata; Craniata; Vertebrata; Chondrichthyes; Elasmobranchii; Squalimorphii; Squaliformes; Squalidae; Squalus	H9GDW2_ANOCA^H9GDW2_ANOCA^Q:1458-373,H:10-371^87.57%ID^E:0^RecName: Full=Glutamine synthetase {ECO:0000256|RuleBase:RU004356};^Eukaryota; Metazoa; Chordata; Craniata; Vertebrata; Euteleostomi; Lepidosauria; Squamata; Bifurcata; Unidentata; Episquamata; Toxicofera; Iguania; Iguanidae; Polychrotinae; Anolis	.	.	.	.	.	.	.	.	GO:0005739^cellular_component^mitochondrion`GO:0005524^molecular_function^ATP binding`GO:0004356^molecular_function^glutamate-ammonia ligase activity`GO:0006542^biological_process^glutamine biosynthetic process	.	1459	1207.01	45.86	1.03	2.36	36.67
TR99157|c0_g2_i3	TR99157|c0_g2	GLNA_SQUAC^GLNA_SQUAC^Q:1459-365,H:39-403^99.45%ID^E:0^RecName: Full=Glutamine synthetase, mitochondrial;^Eukaryota; Metazoa; Chordata; Craniata; Vertebrata; Chondrichthyes; Elasmobranchii; Squalimorphii; Squaliformes; Squalidae; Squalus	H9GDW2_ANOCA^H9GDW2_ANOCA^Q:1459-374,H:10-371^87.57%ID^E:0^RecName: Full=Glutamine synthetase {ECO:0000256|RuleBase:RU004356};^Eukaryota; Metazoa; Chordata; Craniata; Vertebrata; Euteleostomi; Lepidosauria; Squamata; Bifurcata; Unidentata; Episquamata; Toxicofera; Iguania; Iguanidae; Polychrotinae; Anolis	.	.	.	.	.	.	.	.	GO:0005739^cellular_component^mitochondrion`GO:0005524^molecular_function^ATP binding`GO:0004356^molecular_function^glutamate-ammonia ligase activity`GO:0006542^biological_process^glutamine biosynthetic process	.	1460	1208.01	45.04	1.01	2.32	35.98

## Sheet: Kidney
#gene_id	transcript_id	sprot_Top_BLASTX_hit	TrEMBL_Top_BLASTX_hit	prot_id	prot_coords	sprot_Top_BLASTP_hit	TrEMBL_Top_BLASTP_hit	Pfam	SignalP	TmHMM	eggnog	gene_ontology_blast	gene_ontology_pfam	length	effective_length	expected_count	TPM	FPKM	IsoPct
TR100011|c0_g2_i1	TR100011|c0_g2	HD_HUMAN^HD_HUMAN^Q:1-927,H:2831-3139^87.06%ID^E:2e-173^RecName: Full=Huntingtin;^Eukaryota; Metazoa; Chordata; Craniata; Vertebrata; Euteleostomi; Mammalia; Eutheria; Euarchontoglires; Primates; Haplorrhini; Catarrhini; Hominidae; Homo	G2HIJ3_PANTR^G2HIJ3_PANTR^Q:1-927,H:112-420^86.73%ID^E:0^SubName: Full=Huntingtin {ECO:0000313|EMBL:BAK63551.1};^Eukaryota; Metazoa; Chordata; Craniata; Vertebrata; Euteleostomi; Mammalia; Eutheria; Euarchontoglires; Primates; Haplorrhini; Catarrhini; Hominidae; Pan	TR100011|c0_g2_i1|m.97868	1-939[+]	HD_HUMAN^HD_HUMAN^Q:1-309,H:2831-3139^87.06%ID^E:0^RecName: Full=Huntingtin;^Eukaryota; Metazoa; Chordata; Craniata; Vertebrata; Euteleostomi; Mammalia; Eutheria; Euarchontoglires; Primates; Haplorrhini; Catarrhini; Hominidae; Homo	G2HIJ3_PANTR^G2HIJ3_PANTR^Q:1-309,H:112-420^86.73%ID^E:0^SubName: Full=Huntingtin {ECO:0000313|EMBL:BAK63551.1};^Eukaryota; Metazoa; Chordata; Craniata; Vertebrata; Euteleostomi; Mammalia; Eutheria; Euarchontoglires; Primates; Haplorrhini; Catarrhini; Hominidae; Pan	.	.	.	.	GO:0005776^cellular_component^autophagic vacuole`GO:0030424^cellular_component^axon`GO:0005737^cellular_component^cytoplasm`GO:0030659^cellular_component^cytoplasmic vesicle membrane`GO:0005829^cellular_component^cytosol`GO:0030425^cellular_component^dendrite`GO:0005783^cellular_component^endoplasmic reticulum`GO:0005794^cellular_component^Golgi apparatus`GO:0016234^cellular_component^inclusion b…	.	1971	1709.75	179	1.08	2.96	100
TR100512|c0_g1_i1	TR100512|c0_g1	HD_HUMAN^HD_HUMAN^Q:56-595,H:582-761^63.89%ID^E:4e-73^RecName: Full=Huntingtin;^Eukaryota; Metazoa; Chordata; Craniata; Vertebrata; Euteleostomi; Mammalia; Eutheria; Euarchontoglires; Primates; Haplorrhini; Catarrhini; Hominidae; Homo	H3AAE1_LATCH^H3AAE1_LATCH^Q:29-595,H:527-715^70.9%ID^E:2e-83^SubName: Full=Uncharacterized protein {ECO:0000313|Ensembl:ENSLACP00000006612};^Eukaryota; Metazoa; Chordata; Craniata; Vertebrata; Euteleostomi; Coelacanthiformes; Coelacanthidae; Latimeria	TR100512|c0_g1_i1|m.102346	2-598[+]	HD_HUMAN^HD_HUMAN^Q:19-198,H:582-761^63.89%ID^E:4e-73^RecName: Full=Huntingtin;^Eukaryota; Metazoa; Chordata; Craniata; Vertebrata; Euteleostomi; Mammalia; Eutheria; Euarchontoglires; Primates; Haplorrhini; Catarrhini; Hominidae; Homo	H3AAE1_LATCH^H3AAE1_LATCH^Q:10-198,H:527-715^70.9%ID^E:2e-83^SubName: Full=Uncharacterized protein {ECO:0000313|Ensembl:ENSLACP00000006612};^Eukaryota; Metazoa; Chordata; Craniata; Vertebrata; Euteleostomi; Coelacanthiformes; Coelacanthidae; Latimeria	.	.	.	.	GO:0005776^cellular_component^autophagic vacuole`GO:0030424^cellular_component^axon`GO:0005737^cellular_component^cytoplasm`GO:0030659^cellular_component^cytoplasmic vesicle membrane`GO:0005829^cellular_component^cytosol`GO:0030425^cellular_component^dendrite`GO:0005783^cellular_component^endoplasmic reticulum`GO:0005794^cellular_component^Golgi apparatus`GO:0016234^cellular_component^inclusion b…	.	598	336.8	50.02	1.53	4.2	52.12
TR100512|c0_g1_i2	TR100512|c0_g1	HD_MOUSE^HD_MOUSE^Q:250-2340,H:1-741^66%ID^E:0^RecName: Full=Huntingtin;^Eukaryota; Metazoa; Chordata; Craniata; Vertebrata; Euteleostomi; Mammalia; Eutheria; Euarchontoglires; Glires; Rodentia; Sciurognathi; Muroidea; Muridae; Murinae; Mus; Mus	E1BZK0_CHICK^E1BZK0_CHICK^Q:250-2340,H:1-699^75.46%ID^E:0^SubName: Full=Uncharacterized protein {ECO:0000313|Ensembl:ENSGALP00000025163};^Eukaryota; Metazoa; Chordata; Craniata; Vertebrata; Euteleostomi; Testudines + Archosauria group; Archosauria; Dinosauria; Saurischia; Theropoda; Coelurosauria; Aves; Neognathae; Galloanserae; Galliformes; Phasianidae; Phasianinae; Gallus	TR100512|c0_g1_i2|m.102347	250-2343[+]	HD_MOUSE^HD_MOUSE^Q:1-697,H:1-741^66%ID^E:0^RecName: Full=Huntingtin;^Eukaryota; Metazoa; Chordata; Craniata; Vertebrata; Euteleostomi; Mammalia; Eutheria; Euarchontoglires; Glires; Rodentia; Sciurognathi; Muroidea; Muridae; Murinae; Mus; Mus	E1BZK0_CHICK^E1BZK0_CHICK^Q:1-697,H:1-699^75.46%ID^E:0^SubName: Full=Uncharacterized protein {ECO:0000313|Ensembl:ENSGALP00000025163};^Eukaryota; Metazoa; Chordata; Craniata; Vertebrata; Euteleostomi; Testudines + Archosauria group; Archosauria; Dinosauria; Saurischia; Theropoda; Coelurosauria; Aves; Neognathae; Galloanserae; Galliformes; Phasianidae; Phasianinae; Gallus	.	.	.	.	GO:0030424^cellular_component^axon`GO:0005737^cellular_component^cytoplasm`GO:0016023^cellular_component^cytoplasmic membrane-bounded vesicle`GO:0016234^cellular_component^inclusion body`GO:0005739^cellular_component^mitochondrion`GO:0005634^cellular_component^nucleus`GO:0050809^molecular_function^diazepam binding`GO:0008134^molecular_function^transcription factor binding`GO:0009653^biological_pr…	.	2343	2081.75	283.98	1.4	3.85	47.88
TR103459|c0_g1_i2	TR103459|c0_g1	HD_HUMAN^HD_HUMAN^Q:15-2660,H:790-1650^79.73%ID^E:0^RecName: Full=Huntingtin;^Eukaryota; Metazoa; Chordata; Craniata; Vertebrata; Euteleostomi; Mammalia; Eutheria; Euarchontoglires; Primates; Haplorrhini; Catarrhini; Hominidae; Homo	H3AAE1_LATCH^H3AAE1_LATCH^Q:3-2660,H:740-1626^84.89%ID^E:0^SubName: Full=Uncharacterized protein {ECO:0000313|Ensembl:ENSLACP00000006612};^Eukaryota; Metazoa; Chordata; Craniata; Vertebrata; Euteleostomi; Coelacanthiformes; Coelacanthidae; Latimeria	TR103459|c0_g1_i2|m.135989	3-2660[+]	HD_HUMAN^HD_HUMAN^Q:5-886,H:790-1650^79.73%ID^E:0^RecName: Full=Huntingtin;^Eukaryota; Metazoa; Chordata; Craniata; Vertebrata; Euteleostomi; Mammalia; Eutheria; Euarchontoglires; Primates; Haplorrhini; Catarrhini; Hominidae; Homo	H3AAE1_LATCH^H3AAE1_LATCH^Q:1-886,H:740-1626^84.89%ID^E:0^SubName: Full=Uncharacterized protein {ECO:0000313|Ensembl:ENSLACP00000006612};^Eukaryota; Metazoa; Chordata; Craniata; Vertebrata; Euteleostomi; Coelacanthiformes; Coelacanthidae; Latimeria	PF02985.17^HEAT^HEAT repeat^126-151^E:0.00092`PF12372.3^DUF3652^Huntingtin protein region^748-789^E:2e-16	.	.	.	GO:0005776^cellular_component^autophagic vacuole`GO:0030424^cellular_component^axon`GO:0005737^cellular_component^cytoplasm`GO:0030659^cellular_component^cytoplasmic vesicle membrane`GO:0005829^cellular_component^cytosol`GO:0030425^cellular_component^dendrite`GO:0005783^cellular_component^endoplasmic reticulum`GO:0005794^cellular_component^Golgi apparatus`GO:0016234^cellular_component^inclusion b…	GO:0005515^molecular_function^protein binding	2660	2398.75	127.09	0.54	1.5	6.82
TR103459|c0_g1_i3	TR103459|c0_g1	HD_HUMAN^HD_HUMAN^Q:106-594,H:1488-1650^95.09%ID^E:2e-99^RecName: Full=Huntingtin;^Eukaryota; Metazoa; Chordata; Craniata; Vertebrata; Euteleostomi; Mammalia; Eutheria; Euarchontoglires; Primates; Haplorrhini; Catarrhini; Hominidae; Homo`HD_HUMAN^HD_HUMAN^Q:3-107,H:1549-1583^97.14%ID^E:8e-13^RecName: Full=Huntingtin;^Eukaryota; Metazoa; Chordata; Craniata; Vertebrata; Euteleostomi; Mammalia; Euth…	Q59FF4_HUMAN^Q59FF4_HUMAN^Q:106-594,H:886-1048^95.09%ID^E:7e-100^SubName: Full=Huntingtin variant {ECO:0000313|EMBL:BAD92743.1};^Eukaryota; Metazoa; Chordata; Craniata; Vertebrata; Euteleostomi; Mammalia; Eutheria; Euarchontoglires; Primates; Haplorrhini; Catarrhini; Hominidae; Homo`Q59FF4_HUMAN^Q59FF4_HUMAN^Q:3-107,H:947-981^97.14%ID^E:3e-11^SubName: Full=Huntingtin variant {ECO:0000313|EMBL:BAD…	TR103459|c0_g1_i3|m.135990	226-594[+]	HD_HUMAN^HD_HUMAN^Q:1-123,H:1528-1650^94.31%ID^E:5e-73^RecName: Full=Huntingtin;^Eukaryota; Metazoa; Chordata; Craniata; Vertebrata; Euteleostomi; Mammalia; Eutheria; Euarchontoglires; Primates; Haplorrhini; Catarrhini; Hominidae; Homo	Q59FF4_HUMAN^Q59FF4_HUMAN^Q:1-123,H:926-1048^94.31%ID^E:1e-72^SubName: Full=Huntingtin variant {ECO:0000313|EMBL:BAD92743.1};^Eukaryota; Metazoa; Chordata; Craniata; Vertebrata; Euteleostomi; Mammalia; Eutheria; Euarchontoglires; Primates; Haplorrhini; Catarrhini; Hominidae; Homo	PF12372.3^DUF3652^Huntingtin protein region^1-26^E:6.3e-07	.	.	.	GO:0005776^cellular_component^autophagic vacuole`GO:0030424^cellular_component^axon`GO:0005737^cellular_component^cytoplasm`GO:0030659^cellular_component^cytoplasmic vesicle membrane`GO:0005829^cellular_component^cytosol`GO:0030425^cellular_component^dendrite`GO:0005783^cellular_component^endoplasmic reticulum`GO:0005794^cellular_component^Golgi apparatus`GO:0016234^cellular_component^inclusion b…	.	594	332.8	11.87	0.37	1.01	4.59
TR103459|c0_g1_i4	TR103459|c0_g1	HD_HUMAN^HD_HUMAN^Q:136-1767,H:1106-1650^85.5%ID^E:0^RecName: Full=Huntingtin;^Eukaryota; Metazoa; Chordata; Craniata; Vertebrata; Euteleostomi; Mammalia; Eutheria; Euarchontoglires; Primates; Haplorrhini; Catarrhini; Hominidae; Homo	W5MWN7_LEPOC^W5MWN7_LEPOC^Q:172-1767,H:1036-1567^89.1%ID^E:0^SubName: Full=Uncharacterized protein {ECO:0000313|Ensembl:ENSLOCP00000012796};^Eukaryota; Metazoa; Chordata; Craniata; Vertebrata; Euteleostomi; Actinopterygii; Neopterygii; Holostei; Semionotiformes; Lepisosteidae; Lepisosteus	TR103459|c0_g1_i4|m.135991	226-1767[+]	HD_HUMAN^HD_HUMAN^Q:1-514,H:1137-1650^87.74%ID^E:0^RecName: Full=Huntingtin;^Eukaryota; Metazoa; Chordata; Craniata; Vertebrata; Euteleostomi; Mammalia; Eutheria; Euarchontoglires; Primates; Haplorrhini; Catarrhini; Hominidae; Homo	W5MWN7_LEPOC^W5MWN7_LEPOC^Q:1-514,H:1054-1567^89.88%ID^E:0^SubName: Full=Uncharacterized protein {ECO:0000313|Ensembl:ENSLOCP00000012796};^Eukaryota; Metazoa; Chordata; Craniata; Vertebrata; Euteleostomi; Actinopterygii; Neopterygii; Holostei; Semionotiformes; Lepisosteidae; Lepisosteus	PF12372.3^DUF3652^Huntingtin protein region^376-417^E:1e-16	.	.	.	GO:0005776^cellular_component^autophagic vacuole`GO:0030424^cellular_component^axon`GO:0005737^cellular_component^cytoplasm`GO:0030659^cellular_component^cytoplasmic vesicle membrane`GO:0005829^cellular_component^cytosol`GO:0030425^cellular_component^dendrite`GO:0005783^cellular_component^endoplasmic reticulum`GO:0005794^cellular_component^Golgi apparatus`GO:0016234^cellular_component^inclusion b…	.	1767	1505.75	21.69	0.15	0.41	1.85
TR103459|c0_g1_i5	TR103459|c0_g1	HD_HUMAN^HD_HUMAN^Q:100-1890,H:1053-1650^85.62%ID^E:0^RecName: Full=Huntingtin;^Eukaryota; Metazoa; Chordata; Craniata; Vertebrata; Euteleostomi; Mammalia; Eutheria; Euarchontoglires; Primates; Haplorrhini; Catarrhini; Hominidae; Homo	H3AAE1_LATCH^H3AAE1_LATCH^Q:94-1890,H:1027-1626^88.33%ID^E:0^SubName: Full=Uncharacterized protein {ECO:0000313|Ensembl:ENSLACP00000006612};^Eukaryota; Metazoa; Chordata; Craniata; Vertebrata; Euteleostomi; Coelacanthiformes; Coelacanthidae; Latimeria	TR103459|c0_g1_i5|m.135993	139-1890[+]	HD_HUMAN^HD_HUMAN^Q:1-584,H:1066-1650^85.81%ID^E:0^RecName: Full=Huntingtin;^Eukaryota; Metazoa; Chordata; Craniata; Vertebrata; Euteleostomi; Mammalia; Eutheria; Euarchontoglires; Primates; Haplorrhini; Catarrhini; Hominidae; Homo	H3AAE1_LATCH^H3AAE1_LATCH^Q:1-584,H:1042-1626^88.72%ID^E:0^SubName: Full=Uncharacterized protein {ECO:0000313|Ensembl:ENSLACP00000006612};^Eukaryota; Metazoa; Chordata; Craniata; Vertebrata; Euteleostomi; Coelacanthiformes; Coelacanthidae; Latimeria	PF12372.3^DUF3652^Huntingtin protein region^446-487^E:1.2e-16	sigP:1^19^0.481^YES	.	.	GO:0005776^cellular_component^autophagic vacuole`GO:0030424^cellular_component^axon`GO:0005737^cellular_component^cytoplasm`GO:0030659^cellular_component^cytoplasmic vesicle membrane`GO:0005829^cellular_component^cytosol`GO:0030425^cellular_component^dendrite`GO:0005783^cellular_component^endoplasmic reticulum`GO:0005794^cellular_component^Golgi apparatus`GO:0016234^cellular_component^inclusion b…	.	1890	1628.75	32.36	0.2	0.56	2.56
TR104494|c0_g1_i1	TR104494|c0_g1	ASSY_XENTR^ASSY_XENTR^Q:159-1385,H:1-409^79.46%ID^E:0^RecName: Full=Argininosuccinate synthase;^Eukaryota; Metazoa; Chordata; Craniata; Vertebrata; Euteleostomi; Amphibia; Batrachia; Anura; Pipoidea; Pipidae; Xenopodinae; Xenopus; Silurana	K4FU28_CALMI^K4FU28_CALMI^Q:159-1400,H:1-414^87.2%ID^E:0^SubName: Full=Argininosuccinate synthase {ECO:0000313|EMBL:AFK11340.1};^Eukaryota; Metazoa; Chordata; Craniata; Vertebrata; Chondrichthyes; Holocephali; Chimaeriformes; Callorhinchidae; Callorhinchus	TR104494|c0_g1_i1|m.151193	159-1406[+]	ASSY_XENTR^ASSY_XENTR^Q:1-409,H:1-409^79.46%ID^E:0^RecName: Full=Argininosuccinate synthase;^Eukaryota; Metazoa; Chordata; Craniata; Vertebrata; Euteleostomi; Amphibia; Batrachia; Anura; Pipoidea; Pipidae; Xenopodinae; Xenopus; Silurana	K4FU28_CALMI^K4FU28_CALMI^Q:1-414,H:1-414^87.2%ID^E:0^SubName: Full=Argininosuccinate synthase {ECO:0000313|EMBL:AFK11340.1};^Eukaryota; Metazoa; Chordata; Craniata; Vertebrata; Chondrichthyes; Holocephali; Chimaeriformes; Callorhinchidae; Callorhinchus	PF00764.14^Arginosuc_synth^Arginosuccinate synthase^9-404^E:3.2e-163	.	.	COG0137^Citrulline--aspartate ligase	GO:0004055^molecular_function^argininosuccinate synthase activity`GO:0005524^molecular_function^ATP binding`GO:0006526^biological_process^arginine biosynthetic process`GO:0000050^biological_process^urea cycle	GO:0004055^molecular_function^argininosuccinate synthase activity`GO:0005524^molecular_function^ATP binding`GO:0006526^biological_process^arginine biosynthetic process	1550	1288.75	19081	152.26	418.35	100
TR113395|c0_g1_i1	TR113395|c0_g1	ARGN2_XENLA^ARGN2_XENLA^Q:309-82,H:280-360^55.56%ID^E:7e-19^RecName: Full=Arginase, non-hepatic 2;^Eukaryota; Metazoa; Chordata; Craniata; Vertebrata; Euteleostomi; Amphibia; Batrachia; Anura; Pipoidea; Pipidae; Xenopodinae; Xenopus; Xenopus	G3XFX5_CALMI^G3XFX5_CALMI^Q:294-82,H:285-355^67.61%ID^E:2e-23^RecName: Full=Arginase {ECO:0000256|RuleBase:RU361159};^Eukaryota; Metazoa; Chordata; Craniata; Vertebrata; Chondrichthyes; Holocephali; Chimaeriformes; Callorhinchidae; Callorhinchus	.	.	.	.	.	.	.	.	GO:0004053^molecular_function^arginase activity`GO:0046872^molecular_function^metal ion binding`GO:0006525^biological_process^arginine metabolic process`GO:0000050^biological_process^urea cycle	.	458	196.93	10	0.52	1.43	100
TR153181|c0_g1_i1	TR153181|c0_g1	CPSM_MOUSE^CPSM_MOUSE^Q:3-383,H:1180-1306^80.31%ID^E:4e-64^RecName: Full=Carbamoyl-phosphate synthase [ammonia], mitochondrial;^Eukaryota; Metazoa; Chordata; Craniata; Vertebrata; Euteleostomi; Mammalia; Eutheria; Euarchontoglires; Glires; Rodentia; Sciurognathi; Muroidea; Muridae; Murinae; Mus; Mus`CPSM_MOUSE^CPSM_MOUSE^Q:45-320,H:651-744^30.85%ID^E:1e-07^RecName: Full=Carbamoyl-phosphate syntha…	I7GVL3_TRISC^I7GVL3_TRISC^Q:3-386,H:175-302^96.09%ID^E:7e-81^SubName: Full=Carbamoyl phosphate synthetase III {ECO:0000313|EMBL:BAM24397.1};^Eukaryota; Metazoa; Chordata; Craniata; Vertebrata; Chondrichthyes; Elasmobranchii; Galeomorphii; Galeoidea; Carcharhiniformes; Triakidae; Triakis	TR153181|c0_g1_i1|m.160913	3-386[+]	CPSM_MOUSE^CPSM_MOUSE^Q:1-127,H:1180-1306^80.31%ID^E:4e-64^RecName: Full=Carbamoyl-phosphate synthase [ammonia], mitochondrial;^Eukaryota; Metazoa; Chordata; Craniata; Vertebrata; Euteleostomi; Mammalia; Eutheria; Euarchontoglires; Glires; Rodentia; Sciurognathi; Muroidea; Muridae; Murinae; Mus; Mus`CPSM_MOUSE^CPSM_MOUSE^Q:15-106,H:651-744^30.85%ID^E:9e-08^RecName: Full=Carbamoyl-phosphate syntha…	I7GVL3_TRISC^I7GVL3_TRISC^Q:1-128,H:175-302^96.09%ID^E:6e-81^SubName: Full=Carbamoyl phosphate synthetase III {ECO:0000313|EMBL:BAM24397.1};^Eukaryota; Metazoa; Chordata; Craniata; Vertebrata; Chondrichthyes; Elasmobranchii; Galeomorphii; Galeoidea; Carcharhiniformes; Triakidae; Triakis	PF13535.1^ATP-grasp_4^ATP-grasp domain^2-85^E:1.2e-07`PF02786.12^CPSase_L_D2^Carbamoyl-phosphate synthase L chain, ATP binding domain^22-111^E:8.1e-13	.	.	COG0458^carbamoyl-phosphate synthetase ammonia chain	GO:0005743^cellular_component^mitochondrial inner membrane`GO:0042645^cellular_component^mitochondrial nucleoid`GO:0005739^cellular_component^mitochondrion`GO:0005730^cellular_component^nucleolus`GO:0043234^cellular_component^protein complex`GO:0005524^molecular_function^ATP binding`GO:0005509^molecular_function^calcium ion binding`GO:0004087^molecular_function^carbamoyl-phosphate synthase (ammon…	GO:0005524^molecular_function^ATP binding	386	125.02	15	1.23	3.39	100
TR157271|c0_g1_i1	TR157271|c0_g1	NAGS_MOUSE^NAGS_MOUSE^Q:2-526,H:306-480^61.71%ID^E:5e-77^RecName: Full=N-acetylglutamate synthase, mitochondrial;^Eukaryota; Metazoa; Chordata; Craniata; Vertebrata; Euteleostomi; Mammalia; Eutheria; Euarchontoglires; Glires; Rodentia; Sciurognathi; Muroidea; Muridae; Murinae; Mus; Mus	V9K7X7_CALMI^V9K7X7_CALMI^Q:2-529,H:328-503^79.55%ID^E:1e-95^SubName: Full=N-acetylglutamate synthase, mitochondrial-like protein {ECO:0000313|EMBL:AFO94181.1};^Eukaryota; Metazoa; Chordata; Craniata; Vertebrata; Chondrichthyes; Holocephali; Chimaeriformes; Callorhinchidae; Callorhinchus	TR157271|c0_g1_i1|m.161675	2-529[+]	NAGS_MOUSE^NAGS_MOUSE^Q:1-175,H:306-480^61.71%ID^E:4e-77^RecName: Full=N-acetylglutamate synthase, mitochondrial;^Eukaryota; Metazoa; Chordata; Craniata; Vertebrata; Euteleostomi; Mammalia; Eutheria; Euarchontoglires; Glires; Rodentia; Sciurognathi; Muroidea; Muridae; Murinae; Mus; Mus	V9K7X7_CALMI^V9K7X7_CALMI^Q:1-176,H:328-503^79.55%ID^E:1e-95^SubName: Full=N-acetylglutamate synthase, mitochondrial-like protein {ECO:0000313|EMBL:AFO94181.1};^Eukaryota; Metazoa; Chordata; Craniata; Vertebrata; Chondrichthyes; Holocephali; Chimaeriformes; Callorhinchidae; Callorhinchus	PF04768.8^DUF619^Protein of unknown function (DUF619)^45-176^E:1.4e-38	.	.	COG0548^nag kinase	GO:0005759^cellular_component^mitochondrial matrix`GO:0005739^cellular_component^mitochondrion`GO:0004042^molecular_function^acetyl-CoA:L-glutamate N-acetyltransferase activity`GO:0006526^biological_process^arginine biosynthetic process`GO:0006536^biological_process^glutamate metabolic process`GO:0000050^biological_process^urea cycle	.	530	268.85	12	0.46	1.26	100
TR171980|c0_g1_i1	TR171980|c0_g1	CPSM_HUMAN^CPSM_HUMAN^Q:2-109,H:1460-1495^61.11%ID^E:8e-08^RecName: Full=Carbamoyl-phosphate synthase [ammonia], mitochondrial;^Eukaryota; Metazoa; Chordata; Craniata; Vertebrata; Euteleostomi; Mammalia; Eutheria; Euarchontoglires; Primates; Haplorrhini; Catarrhini; Hominidae; Homo	Q92115_SQUAC^Q92115_SQUAC^Q:2-127,H:1461-1502^100%ID^E:9e-19^SubName: Full=Carbamyl phosphate synthetase III {ECO:0000313|EMBL:AAA96435.1};^Eukaryota; Metazoa; Chordata; Craniata; Vertebrata; Chondrichthyes; Elasmobranchii; Squalimorphii; Squaliformes; Squalidae; Squalus	.	.	.	.	.	.	.	COG0458^carbamoyl-phosphate synthetase ammonia chain	GO:0005743^cellular_component^mitochondrial inner membrane`GO:0005759^cellular_component^mitochondrial matrix`GO:0042645^cellular_component^mitochondrial nucleoid`GO:0005730^cellular_component^nucleolus`GO:0043234^cellular_component^protein complex`GO:0005524^molecular_function^ATP binding`GO:0005509^molecular_function^calcium ion binding`GO:0004087^molecular_function^carbamoyl-phosphate synthase…	.	351	90.08	4	0.46	1.25	100
TR184733|c0_g1_i1	TR184733|c0_g1	CPSM_RAT^CPSM_RAT^Q:3-362,H:1315-1434^70%ID^E:7e-54^RecName: Full=Carbamoyl-phosphate synthase [ammonia], mitochondrial;^Eukaryota; Metazoa; Chordata; Craniata; Vertebrata; Euteleostomi; Mammalia; Eutheria; Euarchontoglires; Glires; Rodentia; Sciurognathi; Muroidea; Muridae; Murinae; Rattus	Q92115_SQUAC^Q92115_SQUAC^Q:3-362,H:1316-1435^100%ID^E:1e-76^SubName: Full=Carbamyl phosphate synthetase III {ECO:0000313|EMBL:AAA96435.1};^Eukaryota; Metazoa; Chordata; Craniata; Vertebrata; Chondrichthyes; Elasmobranchii; Squalimorphii; Squaliformes; Squalidae; Squalus	TR184733|c0_g1_i1|m.167090	3-362[+]	CPSM_RAT^CPSM_RAT^Q:1-120,H:1315-1434^70%ID^E:6e-54^RecName: Full=Carbamoyl-phosphate synthase [ammonia], mitochondrial;^Eukaryota; Metazoa; Chordata; Craniata; Vertebrata; Euteleostomi; Mammalia; Eutheria; Euarchontoglires; Glires; Rodentia; Sciurognathi; Muroidea; Muridae; Murinae; Rattus	Q92115_SQUAC^Q92115_SQUAC^Q:1-120,H:1316-1435^100%ID^E:1e-76^SubName: Full=Carbamyl phosphate synthetase III {ECO:0000313|EMBL:AAA96435.1};^Eukaryota; Metazoa; Chordata; Craniata; Vertebrata; Chondrichthyes; Elasmobranchii; Squalimorphii; Squaliformes; Squalidae; Squalus	PF02142.17^MGS^MGS-like domain^60-120^E:3.5e-11	.	.	COG0458^carbamoyl-phosphate synthetase ammonia chain	GO:0005737^cellular_component^cytoplasm`GO:0005743^cellular_component^mitochondrial inner membrane`GO:0042645^cellular_component^mitochondrial nucleoid`GO:0005739^cellular_component^mitochondrion`GO:0005730^cellular_component^nucleolus`GO:0043234^cellular_component^protein complex`GO:0005524^molecular_function^ATP binding`GO:0005509^molecular_function^calcium ion binding`GO:0004087^molecular_func…	.	364	103.06	9	0.9	2.47	100
TR24868|c0_g1_i1	TR24868|c0_g1	URIC_CANFA^URIC_CANFA^Q:175-795,H:4-211^68.75%ID^E:2e-101^RecName: Full=Uricase;^Eukaryota; Metazoa; Chordata; Craniata; Vertebrata; Euteleostomi; Mammalia; Eutheria; Laurasiatheria; Carnivora; Caniformia; Canidae; Canis	K4G0H3_CALMI^K4G0H3_CALMI^Q:163-795,H:1-212^75.94%ID^E:9e-116^RecName: Full=Uricase {ECO:0000256|PIRNR:PIRNR000241, ECO:0000256|RuleBase:RU004455};^Eukaryota; Metazoa; Chordata; Craniata; Vertebrata; Chondrichthyes; Holocephali; Chimaeriformes; Callorhinchidae; Callorhinchus	TR24868|c0_g1_i1|m.8727	163-795[+]	URIC_CANFA^URIC_CANFA^Q:5-211,H:4-211^68.75%ID^E:1e-102^RecName: Full=Uricase;^Eukaryota; Metazoa; Chordata; Craniata; Vertebrata; Euteleostomi; Mammalia; Eutheria; Laurasiatheria; Carnivora; Caniformia; Canidae; Canis	K4G0H3_CALMI^K4G0H3_CALMI^Q:1-211,H:1-212^75.94%ID^E:1e-116^RecName: Full=Uricase {ECO:0000256|PIRNR:PIRNR000241, ECO:0000256|RuleBase:RU004455};^Eukaryota; Metazoa; Chordata; Craniata; Vertebrata; Chondrichthyes; Holocephali; Chimaeriformes; Callorhinchidae; Callorhinchus	PF01014.13^Uricase^Uricase^19-144^E:3e-35`PF01014.13^Uricase^Uricase^153-206^E:3.6e-08	.	.	COG3648^Catalyzes the oxidation of uric acid to 5- hydroxyisourate, which is further processed to form (S)-allantoin (By similarity)	GO:0005777^cellular_component^peroxisome`GO:0004846^molecular_function^urate oxidase activity`GO:0006144^biological_process^purine nucleobase metabolic process`GO:0019628^biological_process^urate catabolic process	.	795	533.75	70	1.35	3.71	100
TR31142|c0_g1_i1	TR31142|c0_g1	CPSM_HUMAN^CPSM_HUMAN^Q:5-334,H:68-177^70.91%ID^E:6e-49^RecName: Full=Carbamoyl-phosphate synthase [ammonia], mitochondrial;^Eukaryota; Metazoa; Chordata; Craniata; Vertebrata; Euteleostomi; Mammalia; Eutheria; Euarchontoglires; Primates; Haplorrhini; Catarrhini; Hominidae; Homo	Q92115_SQUAC^Q92115_SQUAC^Q:2-334,H:67-177^99.1%ID^E:1e-67^SubName: Full=Carbamyl phosphate synthetase III {ECO:0000313|EMBL:AAA96435.1};^Eukaryota; Metazoa; Chordata; Craniata; Vertebrata; Chondrichthyes; Elasmobranchii; Squalimorphii; Squaliformes; Squalidae; Squalus	TR31142|c0_g1_i1|m.10923	2-334[+]	CPSM_HUMAN^CPSM_HUMAN^Q:2-111,H:68-177^70.91%ID^E:5e-49^RecName: Full=Carbamoyl-phosphate synthase [ammonia], mitochondrial;^Eukaryota; Metazoa; Chordata; Craniata; Vertebrata; Euteleostomi; Mammalia; Eutheria; Euarchontoglires; Primates; Haplorrhini; Catarrhini; Hominidae; Homo	Q92115_SQUAC^Q92115_SQUAC^Q:1-111,H:67-177^99.1%ID^E:1e-67^SubName: Full=Carbamyl phosphate synthetase III {ECO:0000313|EMBL:AAA96435.1};^Eukaryota; Metazoa; Chordata; Craniata; Vertebrata; Chondrichthyes; Elasmobranchii; Squalimorphii; Squaliformes; Squalidae; Squalus	PF00988.17^CPSase_sm_chain^Carbamoyl-phosphate synthase small chain, CPSase domain^2-111^E:1.2e-38	.	.	COG0458^carbamoyl-phosphate synthetase ammonia chain	GO:0005743^cellular_component^mitochondrial inner membrane`GO:0005759^cellular_component^mitochondrial matrix`GO:0042645^cellular_component^mitochondrial nucleoid`GO:0005730^cellular_component^nucleolus`GO:0043234^cellular_component^protein complex`GO:0005524^molecular_function^ATP binding`GO:0005509^molecular_function^calcium ion binding`GO:0004087^molecular_function^carbamoyl-phosphate synthase…	.	335	74.12	12.93	1.79	4.93	100
TR31142|c0_g2_i1	TR31142|c0_g2	CPSM_LITCT^CPSM_LITCT^Q:8-436,H:29-171^72.73%ID^E:2e-65^RecName: Full=Carbamoyl-phosphate synthase [ammonia], mitochondrial;^Eukaryota; Metazoa; Chordata; Craniata; Vertebrata; Euteleostomi; Amphibia; Batrachia; Anura; Neobatrachia; Ranoidea; Ranidae; Rana; Aquarana	Q92115_SQUAC^Q92115_SQUAC^Q:2-439,H:32-177^99.32%ID^E:2e-92^SubName: Full=Carbamyl phosphate synthetase III {ECO:0000313|EMBL:AAA96435.1};^Eukaryota; Metazoa; Chordata; Craniata; Vertebrata; Chondrichthyes; Elasmobranchii; Squalimorphii; Squaliformes; Squalidae; Squalus	TR31142|c0_g2_i1|m.10924	2-439[+]	CPSM_LITCT^CPSM_LITCT^Q:3-145,H:29-171^72.73%ID^E:2e-65^RecName: Full=Carbamoyl-phosphate synthase [ammonia], mitochondrial;^Eukaryota; Metazoa; Chordata; Craniata; Vertebrata; Euteleostomi; Amphibia; Batrachia; Anura; Neobatrachia; Ranoidea; Ranidae; Rana; Aquarana	Q92115_SQUAC^Q92115_SQUAC^Q:1-146,H:32-177^99.32%ID^E:2e-92^SubName: Full=Carbamyl phosphate synthetase III {ECO:0000313|EMBL:AAA96435.1};^Eukaryota; Metazoa; Chordata; Craniata; Vertebrata; Chondrichthyes; Elasmobranchii; Squalimorphii; Squaliformes; Squalidae; Squalus	PF00988.17^CPSase_sm_chain^Carbamoyl-phosphate synthase small chain, CPSase domain^14-146^E:9e-46	.	.	.	GO:0005739^cellular_component^mitochondrion`GO:0005524^molecular_function^ATP binding`GO:0004087^molecular_function^carbamoyl-phosphate synthase (ammonia) activity`GO:0046872^molecular_function^metal ion binding`GO:0070409^biological_process^carbamoyl phosphate biosynthetic process`GO:0006543^biological_process^glutamine catabolic process`GO:0000050^biological_process^urea cycle	.	440	178.95	2.07	0.12	0.33	100
TR33639|c0_g2_i1	TR33639|c0_g2	GLNA_SQUAC^GLNA_SQUAC^Q:542-622,H:83-109^92.59%ID^E:1e-07^RecName: Full=Glutamine synthetase, mitochondrial;^Eukaryota; Metazoa; Chordata; Craniata; Vertebrata; Chondrichthyes; Elasmobranchii; Squalimorphii; Squaliformes; Squalidae; Squalus	Q9DFN5_GILMI^Q9DFN5_GILMI^Q:548-622,H:67-91^92%ID^E:1e-06^SubName: Full=Glutamine synthetase {ECO:0000313|EMBL:AAG13320.1};^Eukaryota; Metazoa; Chordata; Craniata; Vertebrata; Euteleostomi; Actinopterygii; Neopterygii; Teleostei; Neoteleostei; Acanthomorphata; Gobiaria; Gobiiformes; Gobioidei; Gobiidae; Gobionellinae; Gillichthys	.	.	.	.	.	.	.	.	GO:0005739^cellular_component^mitochondrion`GO:0005524^molecular_function^ATP binding`GO:0004356^molecular_function^glutamate-ammonia ligase activity`GO:0006542^biological_process^glutamine biosynthetic process	.	622	360.79	40	1.14	3.13	100
TR54179|c0_g1_i1	TR54179|c0_g1	CPSM_LITCT^CPSM_LITCT^Q:3-581,H:850-1042^72.02%ID^E:3e-95^RecName: Full=Carbamoyl-phosphate synthase [ammonia], mitochondrial;^Eukaryota; Metazoa; Chordata; Craniata; Vertebrata; Euteleostomi; Amphibia; Batrachia; Anura; Neobatrachia; Ranoidea; Ranidae; Rana; Aquarana	Q92115_SQUAC^Q92115_SQUAC^Q:3-584,H:854-1047^99.48%ID^E:8e-129^SubName: Full=Carbamyl phosphate synthetase III {ECO:0000313|EMBL:AAA96435.1};^Eukaryota; Metazoa; Chordata; Craniata; Vertebrata; Chondrichthyes; Elasmobranchii; Squalimorphii; Squaliformes; Squalidae; Squalus	TR54179|c0_g1_i1|m.20936	3-584[+]	CPSM_LITCT^CPSM_LITCT^Q:1-193,H:850-1042^72.02%ID^E:2e-95^RecName: Full=Carbamoyl-phosphate synthase [ammonia], mitochondrial;^Eukaryota; Metazoa; Chordata; Craniata; Vertebrata; Euteleostomi; Amphibia; Batrachia; Anura; Neobatrachia; Ranoidea; Ranidae; Rana; Aquarana	Q92115_SQUAC^Q92115_SQUAC^Q:1-194,H:854-1047^99.48%ID^E:7e-129^SubName: Full=Carbamyl phosphate synthetase III {ECO:0000313|EMBL:AAA96435.1};^Eukaryota; Metazoa; Chordata; Craniata; Vertebrata; Chondrichthyes; Elasmobranchii; Squalimorphii; Squaliformes; Squalidae; Squalus	PF02787.14^CPSase_L_D3^Carbamoyl-phosphate synthetase large chain, oligomerisation domain^2-110^E:1.3e-38`PF00289.17^CPSase_L_chain^Carbamoyl-phosphate synthase L chain, N-terminal domain^123-194^E:1.8e-13	.	.	.	GO:0005739^cellular_component^mitochondrion`GO:0005524^molecular_function^ATP binding`GO:0004087^molecular_function^carbamoyl-phosphate synthase (ammonia) activity`GO:0046872^molecular_function^metal ion binding`GO:0070409^biological_process^carbamoyl phosphate biosynthetic process`GO:0006543^biological_process^glutamine catabolic process`GO:0000050^biological_process^urea cycle	GO:0003824^molecular_function^catalytic activity`GO:0008152^biological_process^metabolic process	586	324.81	3.63	0.11	0.32	100
TR54179|c0_g2_i1	TR54179|c0_g2	CPSM_LITCT^CPSM_LITCT^Q:3-497,H:850-1014^70.91%ID^E:1e-77^RecName: Full=Carbamoyl-phosphate synthase [ammonia], mitochondrial;^Eukaryota; Metazoa; Chordata; Craniata; Vertebrata; Euteleostomi; Amphibia; Batrachia; Anura; Neobatrachia; Ranoidea; Ranidae; Rana; Aquarana	Q92115_SQUAC^Q92115_SQUAC^Q:3-497,H:854-1018^99.39%ID^E:7e-108^SubName: Full=Carbamyl phosphate synthetase III {ECO:0000313|EMBL:AAA96435.1};^Eukaryota; Metazoa; Chordata; Craniata; Vertebrata; Chondrichthyes; Elasmobranchii; Squalimorphii; Squaliformes; Squalidae; Squalus	TR54179|c0_g2_i1|m.20937	3-497[+]	CPSM_LITCT^CPSM_LITCT^Q:1-165,H:850-1014^70.91%ID^E:9e-78^RecName: Full=Carbamoyl-phosphate synthase [ammonia], mitochondrial;^Eukaryota; Metazoa; Chordata; Craniata; Vertebrata; Euteleostomi; Amphibia; Batrachia; Anura; Neobatrachia; Ranoidea; Ranidae; Rana; Aquarana	Q92115_SQUAC^Q92115_SQUAC^Q:1-165,H:854-1018^99.39%ID^E:6e-108^SubName: Full=Carbamyl phosphate synthetase III {ECO:0000313|EMBL:AAA96435.1};^Eukaryota; Metazoa; Chordata; Craniata; Vertebrata; Chondrichthyes; Elasmobranchii; Squalimorphii; Squaliformes; Squalidae; Squalus	PF02787.14^CPSase_L_D3^Carbamoyl-phosphate synthetase large chain, oligomerisation domain^2-110^E:8.1e-39	.	.	.	GO:0005739^cellular_component^mitochondrion`GO:0005524^molecular_function^ATP binding`GO:0004087^molecular_function^carbamoyl-phosphate synthase (ammonia) activity`GO:0046872^molecular_function^metal ion binding`GO:0070409^biological_process^carbamoyl phosphate biosynthetic process`GO:0006543^biological_process^glutamine catabolic process`GO:0000050^biological_process^urea cycle	.	499	237.88	20.37	0.88	2.42	100
TR55765|c0_g1_i1	TR55765|c0_g1	URIC_CANFA^URIC_CANFA^Q:1-288,H:209-304^63.54%ID^E:6e-38^RecName: Full=Uricase;^Eukaryota; Metazoa; Chordata; Craniata; Vertebrata; Euteleostomi; Mammalia; Eutheria; Laurasiatheria; Carnivora; Caniformia; Canidae; Canis	Q3S562_PROAN^Q3S562_PROAN^Q:4-288,H:198-292^73.68%ID^E:9e-43^RecName: Full=Uricase {ECO:0000256|RuleBase:RU004455};^Eukaryota; Metazoa; Chordata; Craniata; Vertebrata; Euteleostomi; Dipnoi; Lepidosireniformes; Protopteridae; Protopterus	TR55765|c0_g1_i1|m.21924	1-291[+]	URIC_CANFA^URIC_CANFA^Q:1-96,H:209-304^63.54%ID^E:4e-38^RecName: Full=Uricase;^Eukaryota; Metazoa; Chordata; Craniata; Vertebrata; Euteleostomi; Mammalia; Eutheria; Laurasiatheria; Carnivora; Caniformia; Canidae; Canis	Q3S562_PROAN^Q3S562_PROAN^Q:2-96,H:198-292^73.68%ID^E:6e-43^RecName: Full=Uricase {ECO:0000256|RuleBase:RU004455};^Eukaryota; Metazoa; Chordata; Craniata; Vertebrata; Euteleostomi; Dipnoi; Lepidosireniformes; Protopteridae; Protopterus	PF01014.13^Uricase^Uricase^2-85^E:2.3e-18	.	.	COG3648^Catalyzes the oxidation of uric acid to 5- hydroxyisourate, which is further processed to form (S)-allantoin (By similarity)	GO:0005777^cellular_component^peroxisome`GO:0004846^molecular_function^urate oxidase activity`GO:0006144^biological_process^purine nucleobase metabolic process`GO:0019628^biological_process^urate catabolic process	.	315	54.2	4.67	0.89	2.43	100
TR55765|c0_g2_i1	TR55765|c0_g2	URIC_MACMU^URIC_MACMU^Q:1-288,H:209-304^62.5%ID^E:2e-38^RecName: Full=Uricase;^Eukaryota; Metazoa; Chordata; Craniata; Vertebrata; Euteleostomi; Mammalia; Eutheria; Euarchontoglires; Primates; Haplorrhini; Catarrhini; Cercopithecidae; Cercopithecinae; Macaca	Q3S562_PROAN^Q3S562_PROAN^Q:4-288,H:198-292^72.63%ID^E:8e-42^RecName: Full=Uricase {ECO:0000256|RuleBase:RU004455};^Eukaryota; Metazoa; Chordata; Craniata; Vertebrata; Euteleostomi; Dipnoi; Lepidosireniformes; Protopteridae; Protopterus	TR55765|c0_g2_i1|m.21925	1-291[+]	URIC_MACMU^URIC_MACMU^Q:1-96,H:209-304^62.5%ID^E:1e-38^RecName: Full=Uricase;^Eukaryota; Metazoa; Chordata; Craniata; Vertebrata; Euteleostomi; Mammalia; Eutheria; Euarchontoglires; Primates; Haplorrhini; Catarrhini; Cercopithecidae; Cercopithecinae; Macaca	Q3S562_PROAN^Q3S562_PROAN^Q:2-96,H:198-292^72.63%ID^E:6e-42^RecName: Full=Uricase {ECO:0000256|RuleBase:RU004455};^Eukaryota; Metazoa; Chordata; Craniata; Vertebrata; Euteleostomi; Dipnoi; Lepidosireniformes; Protopteridae; Protopterus	PF01014.13^Uricase^Uricase^2-85^E:2.2e-18	.	.	COG3648^Catalyzes the oxidation of uric acid to 5- hydroxyisourate, which is further processed to form (S)-allantoin (By similarity)	GO:0005777^cellular_component^peroxisome`GO:0004846^molecular_function^urate oxidase activity`GO:0006144^biological_process^purine nucleobase metabolic process`GO:0019628^biological_process^urate catabolic process	.	315	54.2	2.33	0.44	1.22	100
TR58064|c1_g1_i1	TR58064|c1_g1	GLNA_RAT^GLNA_RAT^Q:242-304,H:159-179^100%ID^E:8e-07^RecName: Full=Glutamine synthetase;^Eukaryota; Metazoa; Chordata; Craniata; Vertebrata; Euteleostomi; Mammalia; Eutheria; Euarchontoglires; Glires; Rodentia; Sciurognathi; Muroidea; Muridae; Murinae; Rattus	M7BQV6_CHEMY^M7BQV6_CHEMY^Q:242-304,H:183-203^100%ID^E:8e-06^RecName: Full=Glutamine synthetase {ECO:0000256|RuleBase:RU004356};^Eukaryota; Metazoa; Chordata; Craniata; Vertebrata; Euteleostomi; Testudines + Archosauria group; Testudines; Cryptodira; Chelonioidea; Cheloniidae; Chelonia	.	.	.	.	.	.	.	.	GO:0043679^cellular_component^axon terminus`GO:0042995^cellular_component^cell projection`GO:0005737^cellular_component^cytoplasm`GO:0070062^cellular_component^extracellular vesicular exosome`GO:0097386^cellular_component^glial cell projection`GO:0043231^cellular_component^intracellular membrane-bounded organelle`GO:0005739^cellular_component^mitochondrion`GO:0043005^cellular_component^neuron pro…	.	305	44.32	6	1.39	3.83	100
TR58915|c0_g1_i1	TR58915|c0_g1	ARLY_BOVIN^ARLY_BOVIN^Q:294-4,H:6-102^72.16%ID^E:4e-46^RecName: Full=Argininosuccinate lyase;^Eukaryota; Metazoa; Chordata; Craniata; Vertebrata; Euteleostomi; Mammalia; Eutheria; Laurasiatheria; Cetartiodactyla; Ruminantia; Pecora; Bovidae; Bovinae; Bos	W5KEZ5_ASTMX^W5KEZ5_ASTMX^Q:297-1,H:6-104^79.8%ID^E:4e-50^SubName: Full=Uncharacterized protein {ECO:0000313|Ensembl:ENSAMXP00000006156};^Eukaryota; Metazoa; Chordata; Craniata; Vertebrata; Euteleostomi; Actinopterygii; Neopterygii; Teleostei; Ostariophysi; Characiformes; Characoidei; Characidae; Characidae incertae sedis; Astyanax clade; Astyanax	.	.	.	.	.	.	.	COG0165^argininosuccinate lyase	GO:0004056^molecular_function^argininosuccinate lyase activity`GO:0042450^biological_process^arginine biosynthetic process via ornithine`GO:0006475^biological_process^internal protein amino acid acetylation`GO:0000050^biological_process^urea cycle	.	402	141	5	0.36	1	100
TR59032|c0_g1_i1	TR59032|c0_g1	HD_HUMAN^HD_HUMAN^Q:3-437,H:2216-2359^52.05%ID^E:3e-28^RecName: Full=Huntingtin;^Eukaryota; Metazoa; Chordata; Craniata; Vertebrata; Euteleostomi; Mammalia; Eutheria; Euarchontoglires; Primates; Haplorrhini; Catarrhini; Hominidae; Homo	A0A094N246_9AVES^A0A094N246_9AVES^Q:3-437,H:2139-2280^64.14%ID^E:5e-36^SubName: Full=Huntingtin {ECO:0000313|EMBL:KFZ60781.1};^Eukaryota; Metazoa; Chordata; Craniata; Vertebrata; Euteleostomi; Testudines + Archosauria group; Archosauria; Dinosauria; Saurischia; Theropoda; Coelurosauria; Aves; Neognathae; Podicipediformes; Podicipedidae; Podiceps	TR59032|c0_g1_i1|m.23514	3-437[+]	HD_HUMAN^HD_HUMAN^Q:2-145,H:2217-2359^52.41%ID^E:5e-42^RecName: Full=Huntingtin;^Eukaryota; Metazoa; Chordata; Craniata; Vertebrata; Euteleostomi; Mammalia; Eutheria; Euarchontoglires; Primates; Haplorrhini; Catarrhini; Hominidae; Homo	A0A094N246_9AVES^A0A094N246_9AVES^Q:1-145,H:2139-2280^64.14%ID^E:2e-50^SubName: Full=Huntingtin {ECO:0000313|EMBL:KFZ60781.1};^Eukaryota; Metazoa; Chordata; Craniata; Vertebrata; Euteleostomi; Testudines + Archosauria group; Archosauria; Dinosauria; Saurischia; Theropoda; Coelurosauria; Aves; Neognathae; Podicipediformes; Podicipedidae; Podiceps	.	.	.	.	GO:0005776^cellular_component^autophagic vacuole`GO:0030424^cellular_component^axon`GO:0005737^cellular_component^cytoplasm`GO:0030659^cellular_component^cytoplasmic vesicle membrane`GO:0005829^cellular_component^cytosol`GO:0030425^cellular_component^dendrite`GO:0005783^cellular_component^endoplasmic reticulum`GO:0005794^cellular_component^Golgi apparatus`GO:0016234^cellular_component^inclusion b…	.	439	177.95	20	1.16	3.18	100
TR59032|c0_g2_i1	TR59032|c0_g2	HD_HUMAN^HD_HUMAN^Q:25-555,H:2303-2482^68.68%ID^E:5e-73^RecName: Full=Huntingtin;^Eukaryota; Metazoa; Chordata; Craniata; Vertebrata; Euteleostomi; Mammalia; Eutheria; Euarchontoglires; Primates; Haplorrhini; Catarrhini; Hominidae; Homo	W5MWN7_LEPOC^W5MWN7_LEPOC^Q:46-555,H:2237-2405^70%ID^E:2e-71^SubName: Full=Uncharacterized protein {ECO:0000313|Ensembl:ENSLOCP00000012796};^Eukaryota; Metazoa; Chordata; Craniata; Vertebrata; Euteleostomi; Actinopterygii; Neopterygii; Holostei; Semionotiformes; Lepisosteidae; Lepisosteus	TR59032|c0_g2_i1|m.23515	196-600[+]	HD_HUMAN^HD_HUMAN^Q:1-135,H:2363-2496^80.74%ID^E:1e-67^RecName: Full=Huntingtin;^Eukaryota; Metazoa; Chordata; Craniata; Vertebrata; Euteleostomi; Mammalia; Eutheria; Euarchontoglires; Primates; Haplorrhini; Catarrhini; Hominidae; Homo	H3AAE1_LATCH^H3AAE1_LATCH^Q:1-135,H:2339-2473^82.96%ID^E:4e-71^SubName: Full=Uncharacterized protein {ECO:0000313|Ensembl:ENSLACP00000006612};^Eukaryota; Metazoa; Chordata; Craniata; Vertebrata; Euteleostomi; Coelacanthiformes; Coelacanthidae; Latimeria	.	.	.	.	GO:0005776^cellular_component^autophagic vacuole`GO:0030424^cellular_component^axon`GO:0005737^cellular_component^cytoplasm`GO:0030659^cellular_component^cytoplasmic vesicle membrane`GO:0005829^cellular_component^cytosol`GO:0030425^cellular_component^dendrite`GO:0005783^cellular_component^endoplasmic reticulum`GO:0005794^cellular_component^Golgi apparatus`GO:0016234^cellular_component^inclusion b…	.	601	339.8	22	0.67	1.83	100
TR60113|c0_g1_i1	TR60113|c0_g1	CPSM_LITCT^CPSM_LITCT^Q:11-304,H:305-402^72.45%ID^E:2e-46^RecName: Full=Carbamoyl-phosphate synthase [ammonia], mitochondrial;^Eukaryota; Metazoa; Chordata; Craniata; Vertebrata; Euteleostomi; Amphibia; Batrachia; Anura; Neobatrachia; Ranoidea; Ranidae; Rana; Aquarana	Q92115_SQUAC^Q92115_SQUAC^Q:2-304,H:306-406^100%ID^E:2e-65^SubName: Full=Carbamyl phosphate synthetase III {ECO:0000313|EMBL:AAA96435.1};^Eukaryota; Metazoa; Chordata; Craniata; Vertebrata; Chondrichthyes; Elasmobranchii; Squalimorphii; Squaliformes; Squalidae; Squalus	TR60113|c0_g1_i1|m.24034	2-304[+]	CPSM_LITCT^CPSM_LITCT^Q:4-101,H:305-402^72.45%ID^E:2e-46^RecName: Full=Carbamoyl-phosphate synthase [ammonia], mitochondrial;^Eukaryota; Metazoa; Chordata; Craniata; Vertebrata; Euteleostomi; Amphibia; Batrachia; Anura; Neobatrachia; Ranoidea; Ranidae; Rana; Aquarana	Q92115_SQUAC^Q92115_SQUAC^Q:1-101,H:306-406^100%ID^E:2e-65^SubName: Full=Carbamyl phosphate synthetase III {ECO:0000313|EMBL:AAA96435.1};^Eukaryota; Metazoa; Chordata; Craniata; Vertebrata; Chondrichthyes; Elasmobranchii; Squalimorphii; Squaliformes; Squalidae; Squalus	PF00117.23^GATase^Glutamine amidotransferase class-I^4-92^E:2.8e-20	.	.	.	GO:0005739^cellular_component^mitochondrion`GO:0005524^molecular_function^ATP binding`GO:0004087^molecular_function^carbamoyl-phosphate synthase (ammonia) activity`GO:0046872^molecular_function^metal ion binding`GO:0070409^biological_process^carbamoyl phosphate biosynthetic process`GO:0006543^biological_process^glutamine catabolic process`GO:0000050^biological_process^urea cycle	.	306	45.3	2	0.45	1.25	100
TR67812|c1_g1_i1	TR67812|c1_g1	ASSY_XENLA^ASSY_XENLA^Q:1-78,H:141-166^80.77%ID^E:1e-06^RecName: Full=Argininosuccinate synthase;^Eukaryota; Metazoa; Chordata; Craniata; Vertebrata; Euteleostomi; Amphibia; Batrachia; Anura; Pipoidea; Pipidae; Xenopodinae; Xenopus; Xenopus	V9L8G6_CALMI^V9L8G6_CALMI^Q:1-108,H:140-175^75%ID^E:6e-09^SubName: Full=Argininosuccinate synthase {ECO:0000313|EMBL:AFP08233.1};^Eukaryota; Metazoa; Chordata; Craniata; Vertebrata; Chondrichthyes; Holocephali; Chimaeriformes; Callorhinchidae; Callorhinchus	.	.	.	.	.	.	.	.	GO:0004055^molecular_function^argininosuccinate synthase activity`GO:0005524^molecular_function^ATP binding`GO:0006526^biological_process^arginine biosynthetic process`GO:0000050^biological_process^urea cycle	.	786	524.75	112	2.19	6.03	100
TR67985|c0_g1_i1	TR67985|c0_g1	GLNA_SQUAC^GLNA_SQUAC^Q:454-164,H:307-403^98.97%ID^E:4e-62^RecName: Full=Glutamine synthetase, mitochondrial;^Eukaryota; Metazoa; Chordata; Craniata; Vertebrata; Chondrichthyes; Elasmobranchii; Squalimorphii; Squaliformes; Squalidae; Squalus	H9GDW2_ANOCA^H9GDW2_ANOCA^Q:454-173,H:278-371^93.62%ID^E:3e-55^RecName: Full=Glutamine synthetase {ECO:0000256|RuleBase:RU004356};^Eukaryota; Metazoa; Chordata; Craniata; Vertebrata; Euteleostomi; Lepidosauria; Squamata; Bifurcata; Unidentata; Episquamata; Toxicofera; Iguania; Iguanidae; Polychrotinae; Anolis	.	.	.	.	.	.	.	.	GO:0005739^cellular_component^mitochondrion`GO:0005524^molecular_function^ATP binding`GO:0004356^molecular_function^glutamate-ammonia ligase activity`GO:0006542^biological_process^glutamine biosynthetic process	.	455	193.93	23	1.22	3.35	100
TR68185|c0_g1_i1	TR68185|c0_g1	GLNA_SQUAC^GLNA_SQUAC^Q:333-389,H:1-19^100%ID^E:1e-05^RecName: Full=Glutamine synthetase, mitochondrial;^Eukaryota; Metazoa; Chordata; Craniata; Vertebrata; Chondrichthyes; Elasmobranchii; Squalimorphii; Squaliformes; Squalidae; Squalus	.	.	.	.	.	.	.	.	.	GO:0005739^cellular_component^mitochondrion`GO:0005524^molecular_function^ATP binding`GO:0004356^molecular_function^glutamate-ammonia ligase activity`GO:0006542^biological_process^glutamine biosynthetic process	.	390	129.01	41.78	3.33	9.15	100
TR68933|c0_g1_i1	TR68933|c0_g1	ALLC_XENTR^ALLC_XENTR^Q:390-7,H:153-280^66.41%ID^E:2e-58^RecName: Full=Allantoicase;^Eukaryota; Metazoa; Chordata; Craniata; Vertebrata; Euteleostomi; Amphibia; Batrachia; Anura; Pipoidea; Pipidae; Xenopodinae; Xenopus; Silurana	V9KQW0_CALMI^V9KQW0_CALMI^Q:393-7,H:153-281^83.72%ID^E:2e-75^SubName: Full=Allantoicase {ECO:0000313|EMBL:AFP00512.1};^Eukaryota; Metazoa; Chordata; Craniata; Vertebrata; Chondrichthyes; Holocephali; Chimaeriformes; Callorhinchidae; Callorhinchus	.	.	.	.	.	.	.	COG4266^allantoicase (EC 3.5.3.4)	GO:0004037^molecular_function^allantoicase activity`GO:0000256^biological_process^allantoin catabolic process`GO:0006144^biological_process^purine nucleobase metabolic process	.	393	132.01	1.14	0.09	0.24	13.28
TR68933|c0_g1_i2	TR68933|c0_g1	ALLC_XENTR^ALLC_XENTR^Q:381-7,H:156-280^63.2%ID^E:1e-54^RecName: Full=Allantoicase;^Eukaryota; Metazoa; Chordata; Craniata; Vertebrata; Euteleostomi; Amphibia; Batrachia; Anura; Pipoidea; Pipidae; Xenopodinae; Xenopus; Silurana	V9KQW0_CALMI^V9KQW0_CALMI^Q:381-7,H:157-281^79.2%ID^E:2e-66^SubName: Full=Allantoicase {ECO:0000313|EMBL:AFP00512.1};^Eukaryota; Metazoa; Chordata; Craniata; Vertebrata; Chondrichthyes; Holocephali; Chimaeriformes; Callorhinchidae; Callorhinchus	.	.	.	.	.	.	.	COG4266^allantoicase (EC 3.5.3.4)	GO:0004037^molecular_function^allantoicase activity`GO:0000256^biological_process^allantoin catabolic process`GO:0006144^biological_process^purine nucleobase metabolic process	.	383	122.02	6.86	0.58	1.59	86.72
TR71041|c0_g1_i1	TR71041|c0_g1	GLNA_SQUAC^GLNA_SQUAC^Q:895-2103,H:1-403^99.5%ID^E:0^RecName: Full=Glutamine synthetase, mitochondrial;^Eukaryota; Metazoa; Chordata; Craniata; Vertebrata; Chondrichthyes; Elasmobranchii; Squalimorphii; Squaliformes; Squalidae; Squalus	V9KKJ7_CALMI^V9KKJ7_CALMI^Q:895-2082,H:1-397^84.89%ID^E:0^RecName: Full=Glutamine synthetase {ECO:0000256|RuleBase:RU004356};^Eukaryota; Metazoa; Chordata; Craniata; Vertebrata; Chondrichthyes; Holocephali; Chimaeriformes; Callorhinchidae; Callorhinchus	TR71041|c0_g1_i1|m.31201	895-2106[+]	GLNA_SQUAC^GLNA_SQUAC^Q:1-403,H:1-403^99.5%ID^E:0^RecName: Full=Glutamine synthetase, mitochondrial;^Eukaryota; Metazoa; Chordata; Craniata; Vertebrata; Chondrichthyes; Elasmobranchii; Squalimorphii; Squaliformes; Squalidae; Squalus	V9KKJ7_CALMI^V9KKJ7_CALMI^Q:1-396,H:1-397^84.89%ID^E:0^RecName: Full=Glutamine synthetase {ECO:0000256|RuleBase:RU004356};^Eukaryota; Metazoa; Chordata; Craniata; Vertebrata; Chondrichthyes; Holocephali; Chimaeriformes; Callorhinchidae; Callorhinchus	PF03951.14^Gln-synt_N^Glutamine synthetase, beta-Grasp domain^55-132^E:6e-20`PF00120.19^Gln-synt_C^Glutamine synthetase, catalytic domain^140-387^E:2.8e-64	.	.	.	GO:0005739^cellular_component^mitochondrion`GO:0005524^molecular_function^ATP binding`GO:0004356^molecular_function^glutamate-ammonia ligase activity`GO:0006542^biological_process^glutamine biosynthetic process	GO:0004356^molecular_function^glutamate-ammonia ligase activity`GO:0006542^biological_process^glutamine biosynthetic process`GO:0006807^biological_process^nitrogen compound metabolic process	3036	2774.75	27132.2	100.56	276.29	90.42
TR71041|c0_g1_i2	TR71041|c0_g1	GLNA_SQUAC^GLNA_SQUAC^Q:875-2008,H:26-403^99.21%ID^E:0^RecName: Full=Glutamine synthetase, mitochondrial;^Eukaryota; Metazoa; Chordata; Craniata; Vertebrata; Chondrichthyes; Elasmobranchii; Squalimorphii; Squaliformes; Squalidae; Squalus	H9GDW2_ANOCA^H9GDW2_ANOCA^Q:887-1999,H:1-371^87.33%ID^E:0^RecName: Full=Glutamine synthetase {ECO:0000256|RuleBase:RU004356};^Eukaryota; Metazoa; Chordata; Craniata; Vertebrata; Euteleostomi; Lepidosauria; Squamata; Bifurcata; Unidentata; Episquamata; Toxicofera; Iguania; Iguanidae; Polychrotinae; Anolis	TR71041|c0_g1_i2|m.31207	809-2011[+]	GLNA_SQUAC^GLNA_SQUAC^Q:23-400,H:26-403^99.21%ID^E:0^RecName: Full=Glutamine synthetase, mitochondrial;^Eukaryota; Metazoa; Chordata; Craniata; Vertebrata; Chondrichthyes; Elasmobranchii; Squalimorphii; Squaliformes; Squalidae; Squalus	H9GDW2_ANOCA^H9GDW2_ANOCA^Q:27-397,H:1-371^87.33%ID^E:0^RecName: Full=Glutamine synthetase {ECO:0000256|RuleBase:RU004356};^Eukaryota; Metazoa; Chordata; Craniata; Vertebrata; Euteleostomi; Lepidosauria; Squamata; Bifurcata; Unidentata; Episquamata; Toxicofera; Iguania; Iguanidae; Polychrotinae; Anolis	PF03951.14^Gln-synt_N^Glutamine synthetase, beta-Grasp domain^52-129^E:6e-20`PF00120.19^Gln-synt_C^Glutamine synthetase, catalytic domain^137-384^E:2.7e-64	.	.	.	GO:0005739^cellular_component^mitochondrion`GO:0005524^molecular_function^ATP binding`GO:0004356^molecular_function^glutamate-ammonia ligase activity`GO:0006542^biological_process^glutamine biosynthetic process	GO:0004356^molecular_function^glutamate-ammonia ligase activity`GO:0006542^biological_process^glutamine biosynthetic process`GO:0006807^biological_process^nitrogen compound metabolic process	2941	2679.75	2776.85	10.66	29.28	9.58
TR71771|c0_g1_i1	TR71771|c0_g1	CEBPA_HUMAN^CEBPA_HUMAN^Q:313-558,H:1-91^48.39%ID^E:1e-13^RecName: Full=CCAAT/enhancer-binding protein alpha;^Eukaryota; Metazoa; Chordata; Craniata; Vertebrata; Euteleostomi; Mammalia; Eutheria; Euarchontoglires; Primates; Haplorrhini; Catarrhini; Hominidae; Homo	W5NM32_LEPOC^W5NM32_LEPOC^Q:313-558,H:1-76^61.45%ID^E:2e-20^SubName: Full=Uncharacterized protein {ECO:0000313|Ensembl:ENSLOCP00000021691};^Eukaryota; Metazoa; Chordata; Craniata; Vertebrata; Euteleostomi; Actinopterygii; Neopterygii; Holostei; Semionotiformes; Lepisosteidae; Lepisosteus	.	.	.	.	.	.	.	.	GO:0016363^cellular_component^nuclear matrix`GO:0005634^cellular_component^nucleus`GO:0035189^cellular_component^Rb-E2F complex`GO:0003677^molecular_function^DNA binding`GO:0000978^molecular_function^RNA polymerase II core promoter proximal region sequence-specific DNA binding`GO:0001077^molecular_function^RNA polymerase II core promoter proximal region sequence-specific DNA binding transcription…	.	779	517.75	109	2.17	5.95	100
TR74034|c0_g1_i1	TR74034|c0_g1	ARGN2_XENLA^ARGN2_XENLA^Q:62-1126,H:1-360^66.67%ID^E:4e-175^RecName: Full=Arginase, non-hepatic 2;^Eukaryota; Metazoa; Chordata; Craniata; Vertebrata; Euteleostomi; Amphibia; Batrachia; Anura; Pipoidea; Pipidae; Xenopodinae; Xenopus; Xenopus	G3XFX5_CALMI^G3XFX5_CALMI^Q:62-1126,H:1-355^79.44%ID^E:0^RecName: Full=Arginase {ECO:0000256|RuleBase:RU361159};^Eukaryota; Metazoa; Chordata; Craniata; Vertebrata; Chondrichthyes; Holocephali; Chimaeriformes; Callorhinchidae; Callorhinchus	TR74034|c0_g1_i1|m.33750	62-1129[+]	ARGN2_XENLA^ARGN2_XENLA^Q:1-355,H:1-360^66.67%ID^E:0^RecName: Full=Arginase, non-hepatic 2;^Eukaryota; Metazoa; Chordata; Craniata; Vertebrata; Euteleostomi; Amphibia; Batrachia; Anura; Pipoidea; Pipidae; Xenopodinae; Xenopus; Xenopus	G3XFX5_CALMI^G3XFX5_CALMI^Q:1-355,H:1-355^79.44%ID^E:0^RecName: Full=Arginase {ECO:0000256|RuleBase:RU361159};^Eukaryota; Metazoa; Chordata; Craniata; Vertebrata; Chondrichthyes; Holocephali; Chimaeriformes; Callorhinchidae; Callorhinchus	PF00491.16^Arginase^Arginase family^27-321^E:5.7e-82	.	.	.	GO:0004053^molecular_function^arginase activity`GO:0046872^molecular_function^metal ion binding`GO:0006525^biological_process^arginine metabolic process`GO:0000050^biological_process^urea cycle	GO:0046872^molecular_function^metal ion binding	2384	2122.75	1363	6.6	18.14	100
TR78477|c0_g1_i1	TR78477|c0_g1	ASSY_XENTR^ASSY_XENTR^Q:611-3,H:1-203^83.74%ID^E:5e-128^RecName: Full=Argininosuccinate synthase;^Eukaryota; Metazoa; Chordata; Craniata; Vertebrata; Euteleostomi; Amphibia; Batrachia; Anura; Pipoidea; Pipidae; Xenopodinae; Xenopus; Silurana	K4FU28_CALMI^K4FU28_CALMI^Q:611-3,H:1-203^92.61%ID^E:1e-135^SubName: Full=Argininosuccinate synthase {ECO:0000313|EMBL:AFK11340.1};^Eukaryota; Metazoa; Chordata; Craniata; Vertebrata; Chondrichthyes; Holocephali; Chimaeriformes; Callorhinchidae; Callorhinchus	.	.	.	.	.	.	.	COG0137^Citrulline--aspartate ligase	GO:0004055^molecular_function^argininosuccinate synthase activity`GO:0005524^molecular_function^ATP binding`GO:0006526^biological_process^arginine biosynthetic process`GO:0000050^biological_process^urea cycle	.	723	461.75	20	0.45	1.22	100
TR79501|c0_g1_i1	TR79501|c0_g1	GLNA_SQUAC^GLNA_SQUAC^Q:696-1,H:5-236^99.57%ID^E:1e-172^RecName: Full=Glutamine synthetase, mitochondrial;^Eukaryota; Metazoa; Chordata; Craniata; Vertebrata; Chondrichthyes; Elasmobranchii; Squalimorphii; Squaliformes; Squalidae; Squalus	V9KKJ7_CALMI^V9KKJ7_CALMI^Q:696-1,H:5-237^80.26%ID^E:1e-140^RecName: Full=Glutamine synthetase {ECO:0000256|RuleBase:RU004356};^Eukaryota; Metazoa; Chordata; Craniata; Vertebrata; Chondrichthyes; Holocephali; Chimaeriformes; Callorhinchidae; Callorhinchus	.	.	.	.	.	.	.	.	GO:0005739^cellular_component^mitochondrion`GO:0005524^molecular_function^ATP binding`GO:0004356^molecular_function^glutamate-ammonia ligase activity`GO:0006542^biological_process^glutamine biosynthetic process	.	698	436.76	54	1.27	3.49	100
TR80343|c0_g1_i1	TR80343|c0_g1	ORNT1_HUMAN^ORNT1_HUMAN^Q:2-334,H:190-299^69.37%ID^E:2e-48^RecName: Full=Mitochondrial ornithine transporter 1;^Eukaryota; Metazoa; Chordata; Craniata; Vertebrata; Euteleostomi; Mammalia; Eutheria; Euarchontoglires; Primates; Haplorrhini; Catarrhini; Hominidae; Homo`ORNT1_HUMAN^ORNT1_HUMAN^Q:543-647,H:264-298^77.14%ID^E:4e-09^RecName: Full=Mitochondrial ornithine transporter 1;^Eukaryota; Metazoa…	K4FT26_CALMI^K4FT26_CALMI^Q:17-337,H:200-306^80.37%ID^E:2e-54^SubName: Full=Mitochondrial ornithine transporter 1 {ECO:0000313|EMBL:AFK11288.1};^Eukaryota; Metazoa; Chordata; Craniata; Vertebrata; Chondrichthyes; Holocephali; Chimaeriformes; Callorhinchidae; Callorhinchus`K4FT26_CALMI^K4FT26_CALMI^Q:540-653,H:269-306^84.21%ID^E:2e-11^SubName: Full=Mitochondrial ornithine transporter 1 {ECO:000031…	TR80343|c0_g1_i1|m.39500	2-340[+]	ORNT1_HUMAN^ORNT1_HUMAN^Q:1-111,H:190-299^69.37%ID^E:1e-50^RecName: Full=Mitochondrial ornithine transporter 1;^Eukaryota; Metazoa; Chordata; Craniata; Vertebrata; Euteleostomi; Mammalia; Eutheria; Euarchontoglires; Primates; Haplorrhini; Catarrhini; Hominidae; Homo	K4FT26_CALMI^K4FT26_CALMI^Q:6-112,H:200-306^80.37%ID^E:1e-56^SubName: Full=Mitochondrial ornithine transporter 1 {ECO:0000313|EMBL:AFK11288.1};^Eukaryota; Metazoa; Chordata; Craniata; Vertebrata; Chondrichthyes; Holocephali; Chimaeriformes; Callorhinchidae; Callorhinchus	PF00153.22^Mito_carr^Mitochondrial carrier protein^19-109^E:7.9e-21	.	ExpAA=30.07^PredHel=1^Topology=o20-42i	.	GO:0016021^cellular_component^integral component of membrane`GO:0005743^cellular_component^mitochondrial inner membrane`GO:0000064^molecular_function^L-ornithine transmembrane transporter activity`GO:0006520^biological_process^cellular amino acid metabolic process`GO:0034641^biological_process^cellular nitrogen compound metabolic process`GO:1903352^biological_process^L-ornithine transmembrane tra…	.	743	481.75	8.02	0.17	0.47	6.22
TR80343|c0_g1_i2	TR80343|c0_g1	ORNT1_HUMAN^ORNT1_HUMAN^Q:2-334,H:190-299^69.37%ID^E:4e-49^RecName: Full=Mitochondrial ornithine transporter 1;^Eukaryota; Metazoa; Chordata; Craniata; Vertebrata; Euteleostomi; Mammalia; Eutheria; Euarchontoglires; Primates; Haplorrhini; Catarrhini; Hominidae; Homo	K4FT26_CALMI^K4FT26_CALMI^Q:17-337,H:200-306^80.37%ID^E:4e-55^SubName: Full=Mitochondrial ornithine transporter 1 {ECO:0000313|EMBL:AFK11288.1};^Eukaryota; Metazoa; Chordata; Craniata; Vertebrata; Chondrichthyes; Holocephali; Chimaeriformes; Callorhinchidae; Callorhinchus	TR80343|c0_g1_i2|m.39501	2-340[+]	ORNT1_HUMAN^ORNT1_HUMAN^Q:1-111,H:190-299^69.37%ID^E:1e-50^RecName: Full=Mitochondrial ornithine transporter 1;^Eukaryota; Metazoa; Chordata; Craniata; Vertebrata; Euteleostomi; Mammalia; Eutheria; Euarchontoglires; Primates; Haplorrhini; Catarrhini; Hominidae; Homo	K4FT26_CALMI^K4FT26_CALMI^Q:6-112,H:200-306^80.37%ID^E:1e-56^SubName: Full=Mitochondrial ornithine transporter 1 {ECO:0000313|EMBL:AFK11288.1};^Eukaryota; Metazoa; Chordata; Craniata; Vertebrata; Chondrichthyes; Holocephali; Chimaeriformes; Callorhinchidae; Callorhinchus	PF00153.22^Mito_carr^Mitochondrial carrier protein^19-109^E:7.9e-21	.	ExpAA=30.07^PredHel=1^Topology=o20-42i	.	GO:0016021^cellular_component^integral component of membrane`GO:0005743^cellular_component^mitochondrial inner membrane`GO:0000064^molecular_function^L-ornithine transmembrane transporter activity`GO:0006520^biological_process^cellular amino acid metabolic process`GO:0034641^biological_process^cellular nitrogen compound metabolic process`GO:1903352^biological_process^L-ornithine transmembrane tra…	.	612	350.79	88.01	2.58	7.09	93.78
TR85092|c0_g1_i1	TR85092|c0_g1	ALN_LITCT^ALN_LITCT^Q:4-507,H:59-226^66.07%ID^E:6e-64^RecName: Full=Allantoinase, mitochondrial;^Eukaryota; Metazoa; Chordata; Craniata; Vertebrata; Euteleostomi; Amphibia; Batrachia; Anura; Neobatrachia; Ranoidea; Ranidae; Rana; Aquarana	K4G5M6_CALMI^K4G5M6_CALMI^Q:1-507,H:49-213^75.72%ID^E:2e-75^SubName: Full=Allantoinase, mitochondrial-like protein {ECO:0000313|EMBL:AFM87694.1};^Eukaryota; Metazoa; Chordata; Craniata; Vertebrata; Chondrichthyes; Holocephali; Chimaeriformes; Callorhinchidae; Callorhinchus	TR85092|c0_g1_i1|m.45443	1-513[+]	ALN_LITCT^ALN_LITCT^Q:2-169,H:59-226^66.07%ID^E:4e-65^RecName: Full=Allantoinase, mitochondrial;^Eukaryota; Metazoa; Chordata; Craniata; Vertebrata; Euteleostomi; Amphibia; Batrachia; Anura; Neobatrachia; Ranoidea; Ranidae; Rana; Aquarana	K4G5M6_CALMI^K4G5M6_CALMI^Q:1-169,H:49-213^75.72%ID^E:2e-85^SubName: Full=Allantoinase, mitochondrial-like protein {ECO:0000313|EMBL:AFM87694.1};^Eukaryota; Metazoa; Chordata; Craniata; Vertebrata; Chondrichthyes; Holocephali; Chimaeriformes; Callorhinchidae; Callorhinchus	PF13594.1^Amidohydro_5^Amidohydrolase^3-47^E:1.2e-08`PF13147.1^Amidohydro_4^Amidohydrolase^5-143^E:5e-11`PF01979.15^Amidohydro_1^Amidohydrolase family^10-96^E:1.5e-09	.	.	.	GO:0005739^cellular_component^mitochondrion`GO:0004038^molecular_function^allantoinase activity`GO:0050897^molecular_function^cobalt ion binding`GO:0008270^molecular_function^zinc ion binding`GO:0000256^biological_process^allantoin catabolic process	GO:0016787^molecular_function^hydrolase activity	514	252.87	44	1.79	4.92	100
TR85092|c1_g1_i1	TR85092|c1_g1	ALN1_DICDI^ALN1_DICDI^Q:6-338,H:343-453^49.55%ID^E:2e-30^RecName: Full=Probable allantoinase 1;^Eukaryota; Amoebozoa; Mycetozoa; Dictyosteliida; Dictyostelium	K4G5M6_CALMI^K4G5M6_CALMI^Q:3-356,H:324-441^79.66%ID^E:6e-63^SubName: Full=Allantoinase, mitochondrial-like protein {ECO:0000313|EMBL:AFM87694.1};^Eukaryota; Metazoa; Chordata; Craniata; Vertebrata; Chondrichthyes; Holocephali; Chimaeriformes; Callorhinchidae; Callorhinchus	TR85092|c1_g1_i1|m.45444	3-359[+]	ALN1_DICDI^ALN1_DICDI^Q:2-112,H:343-453^49.55%ID^E:2e-30^RecName: Full=Probable allantoinase 1;^Eukaryota; Amoebozoa; Mycetozoa; Dictyosteliida; Dictyostelium	K4G5M6_CALMI^K4G5M6_CALMI^Q:1-118,H:324-441^79.66%ID^E:6e-63^SubName: Full=Allantoinase, mitochondrial-like protein {ECO:0000313|EMBL:AFM87694.1};^Eukaryota; Metazoa; Chordata; Craniata; Vertebrata; Chondrichthyes; Holocephali; Chimaeriformes; Callorhinchidae; Callorhinchus	PF01979.15^Amidohydro_1^Amidohydrolase family^26-68^E:2.4e-09`PF07969.6^Amidohydro_3^Amidohydrolase family^28-66^E:5.1e-06	.	.	COG0044^Dihydroorotase	GO:0005622^cellular_component^intracellular`GO:0004038^molecular_function^allantoinase activity`GO:0050897^molecular_function^cobalt ion binding`GO:0016888^molecular_function^endodeoxyribonuclease activity, producing 5'-phosphomonoesters`GO:0008270^molecular_function^zinc ion binding`GO:0000256^biological_process^allantoin catabolic process`GO:0006144^biological_process^purine nucleobase metaboli…	GO:0016787^molecular_function^hydrolase activity	361	100.06	11	1.13	3.11	100
TR85331|c0_g1_i1	TR85331|c0_g1	OTC_HUMAN^OTC_HUMAN^Q:88-1146,H:1-354^74.01%ID^E:0^RecName: Full=Ornithine carbamoyltransferase, mitochondrial;^Eukaryota; Metazoa; Chordata; Craniata; Vertebrata; Euteleostomi; Mammalia; Eutheria; Euarchontoglires; Primates; Haplorrhini; Catarrhini; Hominidae; Homo	Q9IAV1_9CHON^Q9IAV1_9CHON^Q:88-1146,H:1-353^87.82%ID^E:0^SubName: Full=Ornithine transcarbamylase {ECO:0000313|EMBL:AAF61407.1};^Eukaryota; Metazoa; Chordata; Craniata; Vertebrata; Chondrichthyes; Elasmobranchii; Batoidea; Rajiformes; Rajidae; Raja	TR85331|c0_g1_i1|m.45913	85-1149[+]	OTC_HUMAN^OTC_HUMAN^Q:2-354,H:1-354^74.01%ID^E:0^RecName: Full=Ornithine carbamoyltransferase, mitochondrial;^Eukaryota; Metazoa; Chordata; Craniata; Vertebrata; Euteleostomi; Mammalia; Eutheria; Euarchontoglires; Primates; Haplorrhini; Catarrhini; Hominidae; Homo	Q9IAV1_9CHON^Q9IAV1_9CHON^Q:2-354,H:1-353^87.82%ID^E:0^SubName: Full=Ornithine transcarbamylase {ECO:0000313|EMBL:AAF61407.1};^Eukaryota; Metazoa; Chordata; Craniata; Vertebrata; Chondrichthyes; Elasmobranchii; Batoidea; Rajiformes; Rajidae; Raja	PF02729.16^OTCace_N^Aspartate/ornithine carbamoyltransferase, carbamoyl-P binding domain^40-182^E:6e-45`PF00185.19^OTCace^Aspartate/ornithine carbamoyltransferase, Asp/Orn binding domain^187-340^E:1.2e-43	.	.	COG0078^ornithine carbamoyltransferase	GO:0005743^cellular_component^mitochondrial inner membrane`GO:0005759^cellular_component^mitochondrial matrix`GO:0005739^cellular_component^mitochondrion`GO:0016597^molecular_function^amino acid binding`GO:0004585^molecular_function^ornithine carbamoyltransferase activity`GO:0042301^molecular_function^phosphate ion binding`GO:0005543^molecular_function^phospholipid binding`GO:0097272^biological_p…	GO:0016743^molecular_function^carboxyl- or carbamoyltransferase activity`GO:0006520^biological_process^cellular amino acid metabolic process`GO:0016597^molecular_function^amino acid binding	1264	1002.75	465.51	4.77	13.12	79.69
TR85331|c0_g1_i2	TR85331|c0_g1	OTC_HUMAN^OTC_HUMAN^Q:88-747,H:1-221^73.3%ID^E:8e-110^RecName: Full=Ornithine carbamoyltransferase, mitochondrial;^Eukaryota; Metazoa; Chordata; Craniata; Vertebrata; Euteleostomi; Mammalia; Eutheria; Euarchontoglires; Primates; Haplorrhini; Catarrhini; Hominidae; Homo`OTC_HUMAN^OTC_HUMAN^Q:745-942,H:289-354^80.3%ID^E:5e-29^RecName: Full=Ornithine carbamoyltransferase, mitochondrial;^Eukaryota; M…	Q9IAV1_9CHON^Q9IAV1_9CHON^Q:88-747,H:1-220^88.18%ID^E:6e-137^SubName: Full=Ornithine transcarbamylase {ECO:0000313|EMBL:AAF61407.1};^Eukaryota; Metazoa; Chordata; Craniata; Vertebrata; Chondrichthyes; Elasmobranchii; Batoidea; Rajiformes; Rajidae; Raja`Q9IAV1_9CHON^Q9IAV1_9CHON^Q:745-942,H:288-353^89.39%ID^E:8e-33^SubName: Full=Ornithine transcarbamylase {ECO:0000313|EMBL:AAF61407.1};^Eukaryota; …	TR85331|c0_g1_i2|m.45915	85-945[+]	OTC_HUMAN^OTC_HUMAN^Q:2-221,H:1-221^73.3%ID^E:5e-111^RecName: Full=Ornithine carbamoyltransferase, mitochondrial;^Eukaryota; Metazoa; Chordata; Craniata; Vertebrata; Euteleostomi; Mammalia; Eutheria; Euarchontoglires; Primates; Haplorrhini; Catarrhini; Hominidae; Homo`OTC_HUMAN^OTC_HUMAN^Q:221-286,H:289-354^80.3%ID^E:2e-29^RecName: Full=Ornithine carbamoyltransferase, mitochondrial;^Eukaryota; Me…	Q9IAV1_9CHON^Q9IAV1_9CHON^Q:2-221,H:1-220^88.18%ID^E:1e-138^SubName: Full=Ornithine transcarbamylase {ECO:0000313|EMBL:AAF61407.1};^Eukaryota; Metazoa; Chordata; Craniata; Vertebrata; Chondrichthyes; Elasmobranchii; Batoidea; Rajiformes; Rajidae; Raja`Q9IAV1_9CHON^Q9IAV1_9CHON^Q:221-286,H:288-353^89.39%ID^E:2e-33^SubName: Full=Ornithine transcarbamylase {ECO:0000313|EMBL:AAF61407.1};^Eukaryota; M…	PF02729.16^OTCace_N^Aspartate/ornithine carbamoyltransferase, carbamoyl-P binding domain^40-182^E:3.6e-45`PF00185.19^OTCace^Aspartate/ornithine carbamoyltransferase, Asp/Orn binding domain^224-272^E:4e-14	.	.	COG0078^ornithine carbamoyltransferase	GO:0005743^cellular_component^mitochondrial inner membrane`GO:0005759^cellular_component^mitochondrial matrix`GO:0005739^cellular_component^mitochondrion`GO:0016597^molecular_function^amino acid binding`GO:0004585^molecular_function^ornithine carbamoyltransferase activity`GO:0042301^molecular_function^phosphate ion binding`GO:0005543^molecular_function^phospholipid binding`GO:0097272^biological_p…	GO:0016743^molecular_function^carboxyl- or carbamoyltransferase activity`GO:0006520^biological_process^cellular amino acid metabolic process`GO:0016597^molecular_function^amino acid binding	1060	798.75	94.49	1.22	3.34	20.31
TR86449|c0_g1_i1	TR86449|c0_g1	CEBPA_HUMAN^CEBPA_HUMAN^Q:8-232,H:284-358^82.67%ID^E:2e-31^RecName: Full=CCAAT/enhancer-binding protein alpha;^Eukaryota; Metazoa; Chordata; Craniata; Vertebrata; Euteleostomi; Mammalia; Eutheria; Euarchontoglires; Primates; Haplorrhini; Catarrhini; Hominidae; Homo	V9L948_CALMI^V9L948_CALMI^Q:5-232,H:75-150^88.16%ID^E:3e-36^SubName: Full=CCAAT/enhancer-binding protein alpha {ECO:0000313|EMBL:AFP08449.1};^Eukaryota; Metazoa; Chordata; Craniata; Vertebrata; Chondrichthyes; Holocephali; Chimaeriformes; Callorhinchidae; Callorhinchus	.	.	.	.	.	.	.	.	GO:0016363^cellular_component^nuclear matrix`GO:0005634^cellular_component^nucleus`GO:0035189^cellular_component^Rb-E2F complex`GO:0003677^molecular_function^DNA binding`GO:0000978^molecular_function^RNA polymerase II core promoter proximal region sequence-specific DNA binding`GO:0001077^molecular_function^RNA polymerase II core promoter proximal region sequence-specific DNA binding transcription…	.	1235	973.75	161	1.7	4.67	100
TR88658|c1_g1_i1	TR88658|c1_g1	ARLY_LITCT^ARLY_LITCT^Q:299-1681,H:5-465^76.79%ID^E:0^RecName: Full=Argininosuccinate lyase;^Eukaryota; Metazoa; Chordata; Craniata; Vertebrata; Euteleostomi; Amphibia; Batrachia; Anura; Neobatrachia; Ranoidea; Ranidae; Rana; Aquarana	K4FU44_CALMI^K4FU44_CALMI^Q:299-1681,H:6-466^81.56%ID^E:0^SubName: Full=Argininosuccinate lyase {ECO:0000313|EMBL:AFK11365.1};^Eukaryota; Metazoa; Chordata; Craniata; Vertebrata; Chondrichthyes; Holocephali; Chimaeriformes; Callorhinchidae; Callorhinchus	TR88658|c1_g1_i1|m.51714	284-1684[+]	ARLY_LITCT^ARLY_LITCT^Q:3-466,H:2-465^76.72%ID^E:0^RecName: Full=Argininosuccinate lyase;^Eukaryota; Metazoa; Chordata; Craniata; Vertebrata; Euteleostomi; Amphibia; Batrachia; Anura; Neobatrachia; Ranoidea; Ranidae; Rana; Aquarana	K4FU44_CALMI^K4FU44_CALMI^Q:1-466,H:1-466^81.55%ID^E:0^SubName: Full=Argininosuccinate lyase {ECO:0000313|EMBL:AFK11365.1};^Eukaryota; Metazoa; Chordata; Craniata; Vertebrata; Chondrichthyes; Holocephali; Chimaeriformes; Callorhinchidae; Callorhinchus	PF00206.15^Lyase_1^Lyase^12-306^E:3e-101`PF14698.1^ASL_C2^Argininosuccinate lyase C-terminal^369-437^E:3.8e-25	.	.	.	GO:0004056^molecular_function^argininosuccinate lyase activity`GO:0042450^biological_process^arginine biosynthetic process via ornithine`GO:0000050^biological_process^urea cycle	.	1784	1522.75	592.75	4	11	23.59
TR88658|c1_g1_i2	TR88658|c1_g1	ARLY_LITCT^ARLY_LITCT^Q:385-1767,H:5-465^76.79%ID^E:0^RecName: Full=Argininosuccinate lyase;^Eukaryota; Metazoa; Chordata; Craniata; Vertebrata; Euteleostomi; Amphibia; Batrachia; Anura; Neobatrachia; Ranoidea; Ranidae; Rana; Aquarana	K4FU44_CALMI^K4FU44_CALMI^Q:385-1767,H:6-466^81.56%ID^E:0^SubName: Full=Argininosuccinate lyase {ECO:0000313|EMBL:AFK11365.1};^Eukaryota; Metazoa; Chordata; Craniata; Vertebrata; Chondrichthyes; Holocephali; Chimaeriformes; Callorhinchidae; Callorhinchus	TR88658|c1_g1_i2|m.51715	370-1770[+]	ARLY_LITCT^ARLY_LITCT^Q:3-466,H:2-465^76.72%ID^E:0^RecName: Full=Argininosuccinate lyase;^Eukaryota; Metazoa; Chordata; Craniata; Vertebrata; Euteleostomi; Amphibia; Batrachia; Anura; Neobatrachia; Ranoidea; Ranidae; Rana; Aquarana	K4FU44_CALMI^K4FU44_CALMI^Q:1-466,H:1-466^81.55%ID^E:0^SubName: Full=Argininosuccinate lyase {ECO:0000313|EMBL:AFK11365.1};^Eukaryota; Metazoa; Chordata; Craniata; Vertebrata; Chondrichthyes; Holocephali; Chimaeriformes; Callorhinchidae; Callorhinchus	PF00206.15^Lyase_1^Lyase^12-306^E:3e-101`PF14698.1^ASL_C2^Argininosuccinate lyase C-terminal^369-437^E:3.8e-25	.	.	.	GO:0004056^molecular_function^argininosuccinate lyase activity`GO:0042450^biological_process^arginine biosynthetic process via ornithine`GO:0000050^biological_process^urea cycle	.	1870	1608.75	1216.24	7.77	21.36	45.81
TR88658|c1_g1_i3	TR88658|c1_g1	ARLY_LITCT^ARLY_LITCT^Q:279-1661,H:5-465^76.79%ID^E:0^RecName: Full=Argininosuccinate lyase;^Eukaryota; Metazoa; Chordata; Craniata; Vertebrata; Euteleostomi; Amphibia; Batrachia; Anura; Neobatrachia; Ranoidea; Ranidae; Rana; Aquarana	K4FU44_CALMI^K4FU44_CALMI^Q:279-1661,H:6-466^81.56%ID^E:0^SubName: Full=Argininosuccinate lyase {ECO:0000313|EMBL:AFK11365.1};^Eukaryota; Metazoa; Chordata; Craniata; Vertebrata; Chondrichthyes; Holocephali; Chimaeriformes; Callorhinchidae; Callorhinchus	TR88658|c1_g1_i3|m.51716	264-1664[+]	ARLY_LITCT^ARLY_LITCT^Q:3-466,H:2-465^76.72%ID^E:0^RecName: Full=Argininosuccinate lyase;^Eukaryota; Metazoa; Chordata; Craniata; Vertebrata; Euteleostomi; Amphibia; Batrachia; Anura; Neobatrachia; Ranoidea; Ranidae; Rana; Aquarana	K4FU44_CALMI^K4FU44_CALMI^Q:1-466,H:1-466^81.55%ID^E:0^SubName: Full=Argininosuccinate lyase {ECO:0000313|EMBL:AFK11365.1};^Eukaryota; Metazoa; Chordata; Craniata; Vertebrata; Chondrichthyes; Holocephali; Chimaeriformes; Callorhinchidae; Callorhinchus	PF00206.15^Lyase_1^Lyase^12-306^E:3e-101`PF14698.1^ASL_C2^Argininosuccinate lyase C-terminal^369-437^E:3.8e-25	.	.	.	GO:0004056^molecular_function^argininosuccinate lyase activity`GO:0042450^biological_process^arginine biosynthetic process via ornithine`GO:0000050^biological_process^urea cycle	.	1764	1502.75	759.01	5.19	14.27	30.6
TR89739|c1_g1_i1	TR89739|c1_g1	ALLC_MACFA^ALLC_MACFA^Q:563-438,H:345-389^51.11%ID^E:2e-07^RecName: Full=Probable allantoicase;^Eukaryota; Metazoa; Chordata; Craniata; Vertebrata; Euteleostomi; Mammalia; Eutheria; Euarchontoglires; Primates; Haplorrhini; Catarrhini; Cercopithecidae; Cercopithecinae; Macaca	H3AKN2_LATCH^H3AKN2_LATCH^Q:563-432,H:345-391^70.21%ID^E:1e-11^SubName: Full=Uncharacterized protein {ECO:0000313|Ensembl:ENSLACP00000010203};^Eukaryota; Metazoa; Chordata; Craniata; Vertebrata; Euteleostomi; Coelacanthiformes; Coelacanthidae; Latimeria	.	.	.	.	.	.	.	.	GO:0004037^molecular_function^allantoicase activity`GO:0000256^biological_process^allantoin catabolic process	.	609	347.79	12	0.35	0.97	100
TR89815|c0_g1_i1	TR89815|c0_g1	ARGI_LITCT^ARGI_LITCT^Q:332-1276,H:1-315^60.63%ID^E:5e-137^RecName: Full=Arginase, hepatic;^Eukaryota; Metazoa; Chordata; Craniata; Vertebrata; Euteleostomi; Amphibia; Batrachia; Anura; Neobatrachia; Ranoidea; Ranidae; Rana; Aquarana	W5NIT3_LEPOC^W5NIT3_LEPOC^Q:284-1282,H:32-363^60.06%ID^E:8e-141^RecName: Full=Arginase {ECO:0000256|RuleBase:RU361159};^Eukaryota; Metazoa; Chordata; Craniata; Vertebrata; Euteleostomi; Actinopterygii; Neopterygii; Holostei; Semionotiformes; Lepisosteidae; Lepisosteus	TR89815|c0_g1_i1|m.54248	284-1264[+]	ARGI_LITCT^ARGI_LITCT^Q:17-326,H:1-310^60.65%ID^E:6e-139^RecName: Full=Arginase, hepatic;^Eukaryota; Metazoa; Chordata; Craniata; Vertebrata; Euteleostomi; Amphibia; Batrachia; Anura; Neobatrachia; Ranoidea; Ranidae; Rana; Aquarana	W5NIT3_LEPOC^W5NIT3_LEPOC^Q:1-322,H:32-352^61.18%ID^E:2e-142^RecName: Full=Arginase {ECO:0000256|RuleBase:RU361159};^Eukaryota; Metazoa; Chordata; Craniata; Vertebrata; Euteleostomi; Actinopterygii; Neopterygii; Holostei; Semionotiformes; Lepisosteidae; Lepisosteus	PF00491.16^Arginase^Arginase family^24-319^E:1.3e-76	.	.	.	GO:0004053^molecular_function^arginase activity`GO:0046872^molecular_function^metal ion binding`GO:0006525^biological_process^arginine metabolic process`GO:0000050^biological_process^urea cycle	GO:0046872^molecular_function^metal ion binding	1731	1469.75	984	6.89	18.92	100
TR90585|c0_g1_i1	TR90585|c0_g1	OTC_LITCT^OTC_LITCT^Q:314-201,H:286-323^86.84%ID^E:9e-16^RecName: Full=Ornithine carbamoyltransferase, mitochondrial;^Eukaryota; Metazoa; Chordata; Craniata; Vertebrata; Euteleostomi; Amphibia; Batrachia; Anura; Neobatrachia; Ranoidea; Ranidae; Rana; Aquarana	Q9IAV1_9CHON^Q9IAV1_9CHON^Q:314-201,H:289-326^94.74%ID^E:2e-16^SubName: Full=Ornithine transcarbamylase {ECO:0000313|EMBL:AAF61407.1};^Eukaryota; Metazoa; Chordata; Craniata; Vertebrata; Chondrichthyes; Elasmobranchii; Batoidea; Rajiformes; Rajidae; Raja	.	.	.	.	.	.	.	.	GO:0005759^cellular_component^mitochondrial matrix`GO:0016597^molecular_function^amino acid binding`GO:0004585^molecular_function^ornithine carbamoyltransferase activity`GO:0006526^biological_process^arginine biosynthetic process`GO:0000050^biological_process^urea cycle	.	420	158.97	10	0.65	1.78	25.67
TR91001|c0_g1_i1	TR91001|c0_g1	GLNA_XENLA^GLNA_XENLA^Q:132-1118,H:56-385^80%ID^E:0^RecName: Full=Glutamine synthetase;^Eukaryota; Metazoa; Chordata; Craniata; Vertebrata; Euteleostomi; Amphibia; Batrachia; Anura; Pipoidea; Pipidae; Xenopodinae; Xenopus; Xenopus	F1P0D2_CHICK^F1P0D2_CHICK^Q:132-1076,H:86-400^84.13%ID^E:0^RecName: Full=Glutamine synthetase {ECO:0000256|RuleBase:RU004356};^Eukaryota; Metazoa; Chordata; Craniata; Vertebrata; Euteleostomi; Testudines + Archosauria group; Archosauria; Dinosauria; Saurischia; Theropoda; Coelurosauria; Aves; Neognathae; Galloanserae; Galliformes; Phasianidae; Phasianinae; Gallus	TR91001|c0_g1_i1|m.57036	195-1085[+]	GLNA_XENLA^GLNA_XENLA^Q:1-293,H:77-369^81.57%ID^E:0^RecName: Full=Glutamine synthetase;^Eukaryota; Metazoa; Chordata; Craniata; Vertebrata; Euteleostomi; Amphibia; Batrachia; Anura; Pipoidea; Pipidae; Xenopodinae; Xenopus; Xenopus	F1P0D2_CHICK^F1P0D2_CHICK^Q:1-294,H:107-400^84.01%ID^E:0^RecName: Full=Glutamine synthetase {ECO:0000256|RuleBase:RU004356};^Eukaryota; Metazoa; Chordata; Craniata; Vertebrata; Euteleostomi; Testudines + Archosauria group; Archosauria; Dinosauria; Saurischia; Theropoda; Coelurosauria; Aves; Neognathae; Galloanserae; Galliformes; Phasianidae; Phasianinae; Gallus	PF00120.19^Gln-synt_C^Glutamine synthetase, catalytic domain^35-282^E:1.1e-63	.	.	.	GO:0005739^cellular_component^mitochondrion`GO:0005524^molecular_function^ATP binding`GO:0004351^molecular_function^glutamate decarboxylase activity`GO:0004356^molecular_function^glutamate-ammonia ligase activity`GO:0006542^biological_process^glutamine biosynthetic process	GO:0004356^molecular_function^glutamate-ammonia ligase activity`GO:0006807^biological_process^nitrogen compound metabolic process	1636	1374.75	45.19	0.34	0.93	3.46
TR91001|c0_g1_i2	TR91001|c0_g1	GLNA_XENLA^GLNA_XENLA^Q:384-986,H:188-389^72.28%ID^E:1e-99^RecName: Full=Glutamine synthetase;^Eukaryota; Metazoa; Chordata; Craniata; Vertebrata; Euteleostomi; Amphibia; Batrachia; Anura; Pipoidea; Pipidae; Xenopodinae; Xenopus; Xenopus`GLNA_XENLA^GLNA_XENLA^Q:275-424,H:109-158^74%ID^E:7e-19^RecName: Full=Glutamine synthetase;^Eukaryota; Metazoa; Chordata; Craniata; Vertebrata; Euteleostomi; Amp…	K4G9G9_CALMI^K4G9G9_CALMI^Q:381-929,H:187-369^80.33%ID^E:8e-101^RecName: Full=Glutamine synthetase {ECO:0000256|RuleBase:RU004356};^Eukaryota; Metazoa; Chordata; Craniata; Vertebrata; Chondrichthyes; Holocephali; Chimaeriformes; Callorhinchidae; Callorhinchus`K4G9G9_CALMI^K4G9G9_CALMI^Q:275-424,H:109-158^70%ID^E:2e-15^RecName: Full=Glutamine synthetase {ECO:0000256|RuleBase:RU004356};^Eukaryota; …	TR91001|c0_g1_i2|m.57037	378-941[+]	GLNA_XENLA^GLNA_XENLA^Q:3-184,H:188-369^77.47%ID^E:2e-103^RecName: Full=Glutamine synthetase;^Eukaryota; Metazoa; Chordata; Craniata; Vertebrata; Euteleostomi; Amphibia; Batrachia; Anura; Pipoidea; Pipidae; Xenopodinae; Xenopus; Xenopus	K4G9G9_CALMI^K4G9G9_CALMI^Q:2-184,H:187-369^80.33%ID^E:1e-105^RecName: Full=Glutamine synthetase {ECO:0000256|RuleBase:RU004356};^Eukaryota; Metazoa; Chordata; Craniata; Vertebrata; Chondrichthyes; Holocephali; Chimaeriformes; Callorhinchidae; Callorhinchus	PF00120.19^Gln-synt_C^Glutamine synthetase, catalytic domain^7-173^E:1.1e-39	.	.	.	GO:0005739^cellular_component^mitochondrion`GO:0005524^molecular_function^ATP binding`GO:0004351^molecular_function^glutamate decarboxylase activity`GO:0004356^molecular_function^glutamate-ammonia ligase activity`GO:0006542^biological_process^glutamine biosynthetic process	GO:0004356^molecular_function^glutamate-ammonia ligase activity`GO:0006807^biological_process^nitrogen compound metabolic process	1492	1230.75	107.62	0.9	2.47	9.2
TR91001|c0_g1_i3	TR91001|c0_g1	GLNA_XENLA^GLNA_XENLA^Q:86-1249,H:1-389^78.15%ID^E:0^RecName: Full=Glutamine synthetase;^Eukaryota; Metazoa; Chordata; Craniata; Vertebrata; Euteleostomi; Amphibia; Batrachia; Anura; Pipoidea; Pipidae; Xenopodinae; Xenopus; Xenopus	U3JSQ0_FICAL^U3JSQ0_FICAL^Q:86-1192,H:1-369^81.57%ID^E:0^RecName: Full=Glutamine synthetase {ECO:0000256|RuleBase:RU004356};^Eukaryota; Metazoa; Chordata; Craniata; Vertebrata; Euteleostomi; Testudines + Archosauria group; Archosauria; Dinosauria; Saurischia; Theropoda; Coelurosauria; Aves; Neognathae; Passeriformes; Muscicapidae; Ficedula	TR91001|c0_g1_i3|m.57038	86-1204[+]	GLNA_XENLA^GLNA_XENLA^Q:1-369,H:1-369^81.03%ID^E:0^RecName: Full=Glutamine synthetase;^Eukaryota; Metazoa; Chordata; Craniata; Vertebrata; Euteleostomi; Amphibia; Batrachia; Anura; Pipoidea; Pipidae; Xenopodinae; Xenopus; Xenopus	U3JSQ0_FICAL^U3JSQ0_FICAL^Q:1-369,H:1-369^81.57%ID^E:0^RecName: Full=Glutamine synthetase {ECO:0000256|RuleBase:RU004356};^Eukaryota; Metazoa; Chordata; Craniata; Vertebrata; Euteleostomi; Testudines + Archosauria group; Archosauria; Dinosauria; Saurischia; Theropoda; Coelurosauria; Aves; Neognathae; Passeriformes; Muscicapidae; Ficedula	PF03951.14^Gln-synt_N^Glutamine synthetase, beta-Grasp domain^26-103^E:1.2e-18`PF00120.19^Gln-synt_C^Glutamine synthetase, catalytic domain^111-358^E:2.2e-63	.	.	.	GO:0005739^cellular_component^mitochondrion`GO:0005524^molecular_function^ATP binding`GO:0004351^molecular_function^glutamate decarboxylase activity`GO:0004356^molecular_function^glutamate-ammonia ligase activity`GO:0006542^biological_process^glutamine biosynthetic process	GO:0004356^molecular_function^glutamate-ammonia ligase activity`GO:0006542^biological_process^glutamine biosynthetic process`GO:0006807^biological_process^nitrogen compound metabolic process	1755	1493.75	572.91	3.94	10.84	40.34
TR91001|c0_g1_i4	TR91001|c0_g1	GLNA_XENLA^GLNA_XENLA^Q:275-1114,H:109-389^77.58%ID^E:9e-163^RecName: Full=Glutamine synthetase;^Eukaryota; Metazoa; Chordata; Craniata; Vertebrata; Euteleostomi; Amphibia; Batrachia; Anura; Pipoidea; Pipidae; Xenopodinae; Xenopus; Xenopus	F1P0D2_CHICK^F1P0D2_CHICK^Q:275-1060,H:139-400^83.59%ID^E:5e-162^RecName: Full=Glutamine synthetase {ECO:0000256|RuleBase:RU004356};^Eukaryota; Metazoa; Chordata; Craniata; Vertebrata; Euteleostomi; Testudines + Archosauria group; Archosauria; Dinosauria; Saurischia; Theropoda; Coelurosauria; Aves; Neognathae; Galloanserae; Galliformes; Phasianidae; Phasianinae; Gallus	TR91001|c0_g1_i4|m.57039	311-1069[+]	GLNA_XENLA^GLNA_XENLA^Q:1-249,H:121-369^81.93%ID^E:2e-158^RecName: Full=Glutamine synthetase;^Eukaryota; Metazoa; Chordata; Craniata; Vertebrata; Euteleostomi; Amphibia; Batrachia; Anura; Pipoidea; Pipidae; Xenopodinae; Xenopus; Xenopus	A0A087R7Q0_APTFO^A0A087R7Q0_APTFO^Q:1-249,H:12-260^83.53%ID^E:9e-159^SubName: Full=Glutamine synthetase {ECO:0000313|EMBL:KFM09504.1};^Eukaryota; Metazoa; Chordata; Craniata; Vertebrata; Euteleostomi; Testudines + Archosauria group; Archosauria; Dinosauria; Saurischia; Theropoda; Coelurosauria; Aves; Neognathae; Sphenisciformes; Spheniscidae; Aptenodytes	PF00120.19^Gln-synt_C^Glutamine synthetase, catalytic domain^4-238^E:1.6e-61	.	.	.	GO:0005739^cellular_component^mitochondrion`GO:0005524^molecular_function^ATP binding`GO:0004351^molecular_function^glutamate decarboxylase activity`GO:0004356^molecular_function^glutamate-ammonia ligase activity`GO:0006542^biological_process^glutamine biosynthetic process	GO:0004356^molecular_function^glutamate-ammonia ligase activity`GO:0006807^biological_process^nitrogen compound metabolic process	1620	1358.75	607.28	4.6	12.63	47.01
TR91334|c0_g1_i1	TR91334|c0_g1	ASSY_MOUSE^ASSY_MOUSE^Q:1-78,H:350-375^88.46%ID^E:1e-05^RecName: Full=Argininosuccinate synthase;^Eukaryota; Metazoa; Chordata; Craniata; Vertebrata; Euteleostomi; Mammalia; Eutheria; Euarchontoglires; Glires; Rodentia; Sciurognathi; Muroidea; Muridae; Murinae; Mus; Mus	F6QCM2_ORNAN^F6QCM2_ORNAN^Q:1-96,H:125-156^78.12%ID^E:1e-05^SubName: Full=Uncharacterized protein {ECO:0000313|Ensembl:ENSOANP00000001660};^Eukaryota; Metazoa; Chordata; Craniata; Vertebrata; Euteleostomi; Mammalia; Monotremata; Ornithorhynchidae; Ornithorhynchus	.	.	.	.	.	.	.	COG0137^Citrulline--aspartate ligase	GO:0005739^cellular_component^mitochondrion`GO:0004055^molecular_function^argininosuccinate synthase activity`GO:0005524^molecular_function^ATP binding`GO:0006526^biological_process^arginine biosynthetic process`GO:0000050^biological_process^urea cycle	.	924	662.75	154.67	2.4	6.59	100
TR94696|c3_g3_i1	TR94696|c3_g3	ALLC_XENLA^ALLC_XENLA^Q:78-1241,H:1-389^60.61%ID^E:1e-176^RecName: Full=Allantoicase;^Eukaryota; Metazoa; Chordata; Craniata; Vertebrata; Euteleostomi; Amphibia; Batrachia; Anura; Pipoidea; Pipidae; Xenopodinae; Xenopus; Xenopus	V9KQW0_CALMI^V9KQW0_CALMI^Q:78-1250,H:1-394^77.16%ID^E:0^SubName: Full=Allantoicase {ECO:0000313|EMBL:AFP00512.1};^Eukaryota; Metazoa; Chordata; Craniata; Vertebrata; Chondrichthyes; Holocephali; Chimaeriformes; Callorhinchidae; Callorhinchus	TR94696|c3_g3_i1|m.68455	78-1256[+]	ALLC_XENLA^ALLC_XENLA^Q:1-388,H:1-389^60.61%ID^E:3e-179^RecName: Full=Allantoicase;^Eukaryota; Metazoa; Chordata; Craniata; Vertebrata; Euteleostomi; Amphibia; Batrachia; Anura; Pipoidea; Pipidae; Xenopodinae; Xenopus; Xenopus	V9KQW0_CALMI^V9KQW0_CALMI^Q:1-391,H:1-394^77.16%ID^E:0^SubName: Full=Allantoicase {ECO:0000313|EMBL:AFP00512.1};^Eukaryota; Metazoa; Chordata; Craniata; Vertebrata; Chondrichthyes; Holocephali; Chimaeriformes; Callorhinchidae; Callorhinchus	PF03561.10^Allantoicase^Allantoicase repeat^28-200^E:3.6e-56`PF03561.10^Allantoicase^Allantoicase repeat^223-382^E:2.2e-43	.	.	.	GO:0004037^molecular_function^allantoicase activity`GO:0000256^biological_process^allantoin catabolic process`GO:0006144^biological_process^purine nucleobase metabolic process	GO:0004037^molecular_function^allantoicase activity`GO:0000256^biological_process^allantoin catabolic process	1667	1405.75	5338.61	39.05	107.31	100
TR9507|c0_g1_i1	TR9507|c0_g1	.	W0LXW7_ANAPL^W0LXW7_ANAPL^Q:142-354,H:124-197^54.05%ID^E:1e-10^SubName: Full=CCAAT/enhancer-binding protein alpha {ECO:0000313|EMBL:AHG29543.1};^Eukaryota; Metazoa; Chordata; Craniata; Vertebrata; Euteleostomi; Testudines + Archosauria group; Archosauria; Dinosauria; Saurischia; Theropoda; Coelurosauria; Aves; Neognathae; Galloanserae; Anseriformes; Anatidae; Anas	TR9507|c0_g1_i1|m.3194	1-384[+]	CEBPA_MOUSE^CEBPA_MOUSE^Q:47-122,H:128-220^43.62%ID^E:2e-11^RecName: Full=CCAAT/enhancer-binding protein alpha;^Eukaryota; Metazoa; Chordata; Craniata; Vertebrata; Euteleostomi; Mammalia; Eutheria; Euarchontoglires; Glires; Rodentia; Sciurognathi; Muroidea; Muridae; Murinae; Mus; Mus	W0LXW7_ANAPL^W0LXW7_ANAPL^Q:48-118,H:124-197^59.46%ID^E:2e-19^SubName: Full=CCAAT/enhancer-binding protein alpha {ECO:0000313|EMBL:AHG29543.1};^Eukaryota; Metazoa; Chordata; Craniata; Vertebrata; Euteleostomi; Testudines + Archosauria group; Archosauria; Dinosauria; Saurischia; Theropoda; Coelurosauria; Aves; Neognathae; Galloanserae; Anseriformes; Anatidae; Anas	.	.	.	.	GO:0016363^cellular_component^nuclear matrix`GO:0005654^cellular_component^nucleoplasm`GO:0005634^cellular_component^nucleus`GO:0035189^cellular_component^Rb-E2F complex`GO:0005667^cellular_component^transcription factor complex`GO:0003677^molecular_function^DNA binding`GO:0042803^molecular_function^protein homodimerization activity`GO:0000978^molecular_function^RNA polymerase II core promoter pr…	.	386	125.02	40	3.29	9.04	100
TR95996|c0_g2_i1	TR95996|c0_g2	LGSN_CANFA^LGSN_CANFA^Q:49-402,H:68-185^35.66%ID^E:9e-18^RecName: Full=Lengsin;^Eukaryota; Metazoa; Chordata; Craniata; Vertebrata; Euteleostomi; Mammalia; Eutheria; Laurasiatheria; Carnivora; Caniformia; Canidae; Canis	W5NK79_LEPOC^W5NK79_LEPOC^Q:52-402,H:190-303^41.6%ID^E:3e-20^SubName: Full=Uncharacterized protein {ECO:0000313|Ensembl:ENSLOCP00000021038};^Eukaryota; Metazoa; Chordata; Craniata; Vertebrata; Euteleostomi; Actinopterygii; Neopterygii; Holostei; Semionotiformes; Lepisosteidae; Lepisosteus	TR95996|c0_g2_i1|m.73445	1-402[+]	LGSN_CANFA^LGSN_CANFA^Q:17-134,H:68-185^35.66%ID^E:8e-18^RecName: Full=Lengsin;^Eukaryota; Metazoa; Chordata; Craniata; Vertebrata; Euteleostomi; Mammalia; Eutheria; Laurasiatheria; Carnivora; Caniformia; Canidae; Canis	W5NK79_LEPOC^W5NK79_LEPOC^Q:18-134,H:190-303^41.6%ID^E:3e-20^SubName: Full=Uncharacterized protein {ECO:0000313|Ensembl:ENSLOCP00000021038};^Eukaryota; Metazoa; Chordata; Craniata; Vertebrata; Euteleostomi; Actinopterygii; Neopterygii; Holostei; Semionotiformes; Lepisosteidae; Lepisosteus	.	.	.	COG0174^glutamine synthetase	GO:0004356^molecular_function^glutamate-ammonia ligase activity`GO:0006542^biological_process^glutamine biosynthetic process	.	404	142.99	19	1.37	3.75	100
TR96116|c0_g2_i1	TR96116|c0_g2	ORNT1_HUMAN^ORNT1_HUMAN^Q:198-728,H:4-179^67.23%ID^E:8e-76^RecName: Full=Mitochondrial ornithine transporter 1;^Eukaryota; Metazoa; Chordata; Craniata; Vertebrata; Euteleostomi; Mammalia; Eutheria; Euarchontoglires; Primates; Haplorrhini; Catarrhini; Hominidae; Homo	K4FT26_CALMI^K4FT26_CALMI^Q:174-728,H:1-184^80%ID^E:3e-93^SubName: Full=Mitochondrial ornithine transporter 1 {ECO:0000313|EMBL:AFK11288.1};^Eukaryota; Metazoa; Chordata; Craniata; Vertebrata; Chondrichthyes; Holocephali; Chimaeriformes; Callorhinchidae; Callorhinchus	TR96116|c0_g2_i1|m.73997	174-728[+]	ORNT1_HUMAN^ORNT1_HUMAN^Q:9-185,H:4-179^67.23%ID^E:2e-78^RecName: Full=Mitochondrial ornithine transporter 1;^Eukaryota; Metazoa; Chordata; Craniata; Vertebrata; Euteleostomi; Mammalia; Eutheria; Euarchontoglires; Primates; Haplorrhini; Catarrhini; Hominidae; Homo	K4FT26_CALMI^K4FT26_CALMI^Q:1-185,H:1-184^80%ID^E:2e-105^SubName: Full=Mitochondrial ornithine transporter 1 {ECO:0000313|EMBL:AFK11288.1};^Eukaryota; Metazoa; Chordata; Craniata; Vertebrata; Chondrichthyes; Holocephali; Chimaeriformes; Callorhinchidae; Callorhinchus	PF00153.22^Mito_carr^Mitochondrial carrier protein^17-99^E:1.3e-20`PF00153.22^Mito_carr^Mitochondrial carrier protein^112-185^E:1.6e-13	.	.	.	GO:0016021^cellular_component^integral component of membrane`GO:0005743^cellular_component^mitochondrial inner membrane`GO:0000064^molecular_function^L-ornithine transmembrane transporter activity`GO:0006520^biological_process^cellular amino acid metabolic process`GO:0034641^biological_process^cellular nitrogen compound metabolic process`GO:1903352^biological_process^L-ornithine transmembrane tra…	.	729	467.75	81.58	1.79	4.93	100
TR96116|c0_g3_i1	TR96116|c0_g3	ORNT1_HUMAN^ORNT1_HUMAN^Q:229-759,H:4-179^67.23%ID^E:1e-75^RecName: Full=Mitochondrial ornithine transporter 1;^Eukaryota; Metazoa; Chordata; Craniata; Vertebrata; Euteleostomi; Mammalia; Eutheria; Euarchontoglires; Primates; Haplorrhini; Catarrhini; Hominidae; Homo	K4FT26_CALMI^K4FT26_CALMI^Q:205-759,H:1-184^80%ID^E:5e-93^SubName: Full=Mitochondrial ornithine transporter 1 {ECO:0000313|EMBL:AFK11288.1};^Eukaryota; Metazoa; Chordata; Craniata; Vertebrata; Chondrichthyes; Holocephali; Chimaeriformes; Callorhinchidae; Callorhinchus	TR96116|c0_g3_i1|m.73998	205-759[+]	ORNT1_HUMAN^ORNT1_HUMAN^Q:9-185,H:4-179^67.23%ID^E:2e-78^RecName: Full=Mitochondrial ornithine transporter 1;^Eukaryota; Metazoa; Chordata; Craniata; Vertebrata; Euteleostomi; Mammalia; Eutheria; Euarchontoglires; Primates; Haplorrhini; Catarrhini; Hominidae; Homo	K4FT26_CALMI^K4FT26_CALMI^Q:1-185,H:1-184^80%ID^E:2e-105^SubName: Full=Mitochondrial ornithine transporter 1 {ECO:0000313|EMBL:AFK11288.1};^Eukaryota; Metazoa; Chordata; Craniata; Vertebrata; Chondrichthyes; Holocephali; Chimaeriformes; Callorhinchidae; Callorhinchus	PF00153.22^Mito_carr^Mitochondrial carrier protein^17-99^E:1.3e-20`PF00153.22^Mito_carr^Mitochondrial carrier protein^112-185^E:1.6e-13	.	.	.	GO:0016021^cellular_component^integral component of membrane`GO:0005743^cellular_component^mitochondrial inner membrane`GO:0000064^molecular_function^L-ornithine transmembrane transporter activity`GO:0006520^biological_process^cellular amino acid metabolic process`GO:0034641^biological_process^cellular nitrogen compound metabolic process`GO:1903352^biological_process^L-ornithine transmembrane tra…	.	760	498.75	14.29	0.29	0.81	100
TR96116|c0_g4_i1	TR96116|c0_g4	ORNT1_HUMAN^ORNT1_HUMAN^Q:104-634,H:4-179^67.23%ID^E:2e-76^RecName: Full=Mitochondrial ornithine transporter 1;^Eukaryota; Metazoa; Chordata; Craniata; Vertebrata; Euteleostomi; Mammalia; Eutheria; Euarchontoglires; Primates; Haplorrhini; Catarrhini; Hominidae; Homo	K4FT26_CALMI^K4FT26_CALMI^Q:80-634,H:1-184^80%ID^E:1e-93^SubName: Full=Mitochondrial ornithine transporter 1 {ECO:0000313|EMBL:AFK11288.1};^Eukaryota; Metazoa; Chordata; Craniata; Vertebrata; Chondrichthyes; Holocephali; Chimaeriformes; Callorhinchidae; Callorhinchus	TR96116|c0_g4_i1|m.73999	80-634[+]	ORNT1_HUMAN^ORNT1_HUMAN^Q:9-185,H:4-179^67.23%ID^E:2e-78^RecName: Full=Mitochondrial ornithine transporter 1;^Eukaryota; Metazoa; Chordata; Craniata; Vertebrata; Euteleostomi; Mammalia; Eutheria; Euarchontoglires; Primates; Haplorrhini; Catarrhini; Hominidae; Homo	K4FT26_CALMI^K4FT26_CALMI^Q:1-185,H:1-184^80%ID^E:2e-105^SubName: Full=Mitochondrial ornithine transporter 1 {ECO:0000313|EMBL:AFK11288.1};^Eukaryota; Metazoa; Chordata; Craniata; Vertebrata; Chondrichthyes; Holocephali; Chimaeriformes; Callorhinchidae; Callorhinchus	PF00153.22^Mito_carr^Mitochondrial carrier protein^17-99^E:1.3e-20`PF00153.22^Mito_carr^Mitochondrial carrier protein^112-185^E:1.6e-13	.	.	.	GO:0016021^cellular_component^integral component of membrane`GO:0005743^cellular_component^mitochondrial inner membrane`GO:0000064^molecular_function^L-ornithine transmembrane transporter activity`GO:0006520^biological_process^cellular amino acid metabolic process`GO:0034641^biological_process^cellular nitrogen compound metabolic process`GO:1903352^biological_process^L-ornithine transmembrane tra…	.	635	373.78	7.14	0.2	0.54	100
TR96116|c0_g5_i1	TR96116|c0_g5	ORNT1_HUMAN^ORNT1_HUMAN^Q:104-634,H:4-179^67.23%ID^E:2e-76^RecName: Full=Mitochondrial ornithine transporter 1;^Eukaryota; Metazoa; Chordata; Craniata; Vertebrata; Euteleostomi; Mammalia; Eutheria; Euarchontoglires; Primates; Haplorrhini; Catarrhini; Hominidae; Homo	K4FT26_CALMI^K4FT26_CALMI^Q:80-634,H:1-184^80%ID^E:1e-93^SubName: Full=Mitochondrial ornithine transporter 1 {ECO:0000313|EMBL:AFK11288.1};^Eukaryota; Metazoa; Chordata; Craniata; Vertebrata; Chondrichthyes; Holocephali; Chimaeriformes; Callorhinchidae; Callorhinchus	TR96116|c0_g5_i1|m.74000	80-634[+]	ORNT1_HUMAN^ORNT1_HUMAN^Q:9-185,H:4-179^67.23%ID^E:2e-78^RecName: Full=Mitochondrial ornithine transporter 1;^Eukaryota; Metazoa; Chordata; Craniata; Vertebrata; Euteleostomi; Mammalia; Eutheria; Euarchontoglires; Primates; Haplorrhini; Catarrhini; Hominidae; Homo	K4FT26_CALMI^K4FT26_CALMI^Q:1-185,H:1-184^80%ID^E:2e-105^SubName: Full=Mitochondrial ornithine transporter 1 {ECO:0000313|EMBL:AFK11288.1};^Eukaryota; Metazoa; Chordata; Craniata; Vertebrata; Chondrichthyes; Holocephali; Chimaeriformes; Callorhinchidae; Callorhinchus	PF00153.22^Mito_carr^Mitochondrial carrier protein^17-99^E:1.3e-20`PF00153.22^Mito_carr^Mitochondrial carrier protein^112-185^E:1.6e-13	.	.	.	GO:0016021^cellular_component^integral component of membrane`GO:0005743^cellular_component^mitochondrial inner membrane`GO:0000064^molecular_function^L-ornithine transmembrane transporter activity`GO:0006520^biological_process^cellular amino acid metabolic process`GO:0034641^biological_process^cellular nitrogen compound metabolic process`GO:1903352^biological_process^L-ornithine transmembrane tra…	.	635	373.78	7.98	0.22	0.6	100

## Sheet: Liver
#gene_id	transcript_id	sprot_Top_BLASTX_hit	TrEMBL_Top_BLASTX_hit	prot_id	prot_coords	sprot_Top_BLASTP_hit	TrEMBL_Top_BLASTP_hit	Pfam	SignalP	TmHMM	eggnog	gene_ontology_blast	gene_ontology_pfam	length	effective_length	expected_count	TPM	FPKM	IsoPct
TR112086|c0_g1_i1	TR112086|c0_g1	ARGI2_RABIT^ARGI2_RABIT^Q:206-316,H:278-314^56.76%ID^E:9e-06^RecName: Full=Arginase-2, mitochondrial;^Eukaryota; Metazoa; Chordata; Craniata; Vertebrata; Euteleostomi; Mammalia; Eutheria; Euarchontoglires; Glires; Lagomorpha; Leporidae; Oryctolagus	.	.	.	.	.	.	.	.	COG0010^agmatinase (EC 3.5.3.11)	GO:0005739^cellular_component^mitochondrion`GO:0004053^molecular_function^arginase activity`GO:0046872^molecular_function^metal ion binding`GO:0006525^biological_process^arginine metabolic process`GO:0000050^biological_process^urea cycle	.	316	47.64	13	3.34	4.92	100
TR14562|c0_g1_i1	TR14562|c0_g1	ARLY_LITCT^ARLY_LITCT^Q:3-59,H:155-173^100%ID^E:6e-06^RecName: Full=Argininosuccinate lyase;^Eukaryota; Metazoa; Chordata; Craniata; Vertebrata; Euteleostomi; Amphibia; Batrachia; Anura; Neobatrachia; Ranoidea; Ranidae; Rana; Aquarana	.	.	.	.	.	.	.	.	.	GO:0004056^molecular_function^argininosuccinate lyase activity`GO:0042450^biological_process^arginine biosynthetic process via ornithine`GO:0000050^biological_process^urea cycle	.	503	234.31	2.24	0.12	0.17	100
TR14562|c0_g2_i1	TR14562|c0_g2	ARLY_LITCT^ARLY_LITCT^Q:3-59,H:155-173^100%ID^E:6e-06^RecName: Full=Argininosuccinate lyase;^Eukaryota; Metazoa; Chordata; Craniata; Vertebrata; Euteleostomi; Amphibia; Batrachia; Anura; Neobatrachia; Ranoidea; Ranidae; Rana; Aquarana	.	.	.	.	.	.	.	.	.	GO:0004056^molecular_function^argininosuccinate lyase activity`GO:0042450^biological_process^arginine biosynthetic process via ornithine`GO:0000050^biological_process^urea cycle	.	506	237.31	15.76	0.81	1.2	100
TR20904|c0_g1_i1	TR20904|c0_g1	ARGN2_XENLA^ARGN2_XENLA^Q:342-1406,H:1-360^66.67%ID^E:2e-169^RecName: Full=Arginase, non-hepatic 2;^Eukaryota; Metazoa; Chordata; Craniata; Vertebrata; Euteleostomi; Amphibia; Batrachia; Anura; Pipoidea; Pipidae; Xenopodinae; Xenopus; Xenopus	G3XFX5_CALMI^G3XFX5_CALMI^Q:342-1406,H:1-355^79.44%ID^E:0^RecName: Full=Arginase {ECO:0000256|RuleBase:RU361159};^Eukaryota; Metazoa; Chordata; Craniata; Vertebrata; Chondrichthyes; Holocephali; Chimaeriformes; Callorhinchidae; Callorhinchus	TR20904|c0_g1_i1|m.8328	342-1409[+]	ARGN2_XENLA^ARGN2_XENLA^Q:1-355,H:1-360^66.67%ID^E:0^RecName: Full=Arginase, non-hepatic 2;^Eukaryota; Metazoa; Chordata; Craniata; Vertebrata; Euteleostomi; Amphibia; Batrachia; Anura; Pipoidea; Pipidae; Xenopodinae; Xenopus; Xenopus	G3XFX5_CALMI^G3XFX5_CALMI^Q:1-355,H:1-355^79.44%ID^E:0^RecName: Full=Arginase {ECO:0000256|RuleBase:RU361159};^Eukaryota; Metazoa; Chordata; Craniata; Vertebrata; Chondrichthyes; Holocephali; Chimaeriformes; Callorhinchidae; Callorhinchus	PF00491.16^Arginase^Arginase family^27-321^E:5.7e-82	.	.	.	GO:0004053^molecular_function^arginase activity`GO:0046872^molecular_function^metal ion binding`GO:0006525^biological_process^arginine metabolic process`GO:0000050^biological_process^urea cycle	GO:0046872^molecular_function^metal ion binding	3876	3607.28	109542	371.16	547.56	100
TR21179|c0_g1_i1	TR21179|c0_g1	ARLY_HUMAN^ARLY_HUMAN^Q:302-394,H:2-32^77.42%ID^E:1e-09^RecName: Full=Argininosuccinate lyase;^Eukaryota; Metazoa; Chordata; Craniata; Vertebrata; Euteleostomi; Mammalia; Eutheria; Euarchontoglires; Primates; Haplorrhini; Catarrhini; Hominidae; Homo	F1RA91_DANRE^F1RA91_DANRE^Q:296-394,H:1-33^87.88%ID^E:1e-10^SubName: Full=Uncharacterized protein {ECO:0000313|Ensembl:ENSDARP00000040189};^Eukaryota; Metazoa; Chordata; Craniata; Vertebrata; Euteleostomi; Actinopterygii; Neopterygii; Teleostei; Ostariophysi; Cypriniformes; Cyprinidae; Danio	.	.	.	.	.	.	.	COG0165^argininosuccinate lyase	GO:0005737^cellular_component^cytoplasm`GO:0005829^cellular_component^cytosol`GO:0070062^cellular_component^extracellular vesicular exosome`GO:0004056^molecular_function^argininosuccinate lyase activity`GO:0042450^biological_process^arginine biosynthetic process via ornithine`GO:0006527^biological_process^arginine catabolic process`GO:0034641^biological_process^cellular nitrogen compound metaboli…	.	394	125.35	8	0.78	1.15	100
TR21179|c0_g2_i1	TR21179|c0_g2	ARLY_HUMAN^ARLY_HUMAN^Q:301-393,H:2-32^77.42%ID^E:1e-09^RecName: Full=Argininosuccinate lyase;^Eukaryota; Metazoa; Chordata; Craniata; Vertebrata; Euteleostomi; Mammalia; Eutheria; Euarchontoglires; Primates; Haplorrhini; Catarrhini; Hominidae; Homo	F1RA91_DANRE^F1RA91_DANRE^Q:295-393,H:1-33^87.88%ID^E:8e-11^SubName: Full=Uncharacterized protein {ECO:0000313|Ensembl:ENSDARP00000040189};^Eukaryota; Metazoa; Chordata; Craniata; Vertebrata; Euteleostomi; Actinopterygii; Neopterygii; Teleostei; Ostariophysi; Cypriniformes; Cyprinidae; Danio	.	.	.	.	.	.	.	COG0165^argininosuccinate lyase	GO:0005737^cellular_component^cytoplasm`GO:0005829^cellular_component^cytosol`GO:0070062^cellular_component^extracellular vesicular exosome`GO:0004056^molecular_function^argininosuccinate lyase activity`GO:0042450^biological_process^arginine biosynthetic process via ornithine`GO:0006527^biological_process^arginine catabolic process`GO:0034641^biological_process^cellular nitrogen compound metaboli…	.	393	124.35	8	0.79	1.16	100
TR24596|c0_g1_i1	TR24596|c0_g1	ARGI1_HUMAN^ARGI1_HUMAN^Q:557-667,H:212-248^64.86%ID^E:2e-07^RecName: Full=Arginase-1;^Eukaryota; Metazoa; Chordata; Craniata; Vertebrata; Euteleostomi; Mammalia; Eutheria; Euarchontoglires; Primates; Haplorrhini; Catarrhini; Hominidae; Homo	C1JCB9_HYPNO^C1JCB9_HYPNO^Q:557-667,H:15-51^67.57%ID^E:1e-07^SubName: Full=Putative arginase 2C {ECO:0000313|EMBL:ACO51149.1};^Eukaryota; Metazoa; Chordata; Craniata; Vertebrata; Euteleostomi; Actinopterygii; Neopterygii; Teleostei; Ostariophysi; Cypriniformes; Cyprinidae; Hypophthalmichthys	.	.	.	.	.	.	.	COG0010^agmatinase (EC 3.5.3.11)	GO:0005737^cellular_component^cytoplasm`GO:0005829^cellular_component^cytosol`GO:0005615^cellular_component^extracellular space`GO:0070062^cellular_component^extracellular vesicular exosome`GO:0043005^cellular_component^neuron projection`GO:0043025^cellular_component^neuronal cell body`GO:0005634^cellular_component^nucleus`GO:0004053^molecular_function^arginase activity`GO:0030145^molecular_funct…	.	669	400.28	68.39	2.09	3.08	100
TR24596|c0_g2_i1	TR24596|c0_g2	ARGI2_MOUSE^ARGI2_MOUSE^Q:2-79,H:216-241^76.92%ID^E:5e-06^RecName: Full=Arginase-2, mitochondrial;^Eukaryota; Metazoa; Chordata; Craniata; Vertebrata; Euteleostomi; Mammalia; Eutheria; Euarchontoglires; Glires; Rodentia; Sciurognathi; Muroidea; Muridae; Murinae; Mus; Mus	.	.	.	.	.	.	.	.	COG0010^agmatinase (EC 3.5.3.11)	GO:0005739^cellular_component^mitochondrion`GO:0004053^molecular_function^arginase activity`GO:0046872^molecular_function^metal ion binding`GO:0006525^biological_process^arginine metabolic process`GO:0006941^biological_process^striated muscle contraction`GO:0000050^biological_process^urea cycle`GO:0001657^biological_process^ureteric bud development	.	506	237.31	18.61	0.96	1.41	100
TR28552|c0_g1_i1	TR28552|c0_g1	HD_HUMAN^HD_HUMAN^Q:2-256,H:2398-2482^90.59%ID^E:7e-48^RecName: Full=Huntingtin;^Eukaryota; Metazoa; Chordata; Craniata; Vertebrata; Euteleostomi; Mammalia; Eutheria; Euarchontoglires; Primates; Haplorrhini; Catarrhini; Hominidae; Homo	G3W1T8_SARHA^G3W1T8_SARHA^Q:2-256,H:2316-2400^90.59%ID^E:4e-47^SubName: Full=Uncharacterized protein {ECO:0000313|Ensembl:ENSSHAP00000009393};^Eukaryota; Metazoa; Chordata; Craniata; Vertebrata; Euteleostomi; Mammalia; Metatheria; Dasyuromorphia; Dasyuridae; Sarcophilus	TR28552|c0_g1_i1|m.11518	2-301[+]	HD_HUMAN^HD_HUMAN^Q:1-100,H:2398-2496^88%ID^E:5e-53^RecName: Full=Huntingtin;^Eukaryota; Metazoa; Chordata; Craniata; Vertebrata; Euteleostomi; Mammalia; Eutheria; Euarchontoglires; Primates; Haplorrhini; Catarrhini; Hominidae; Homo	H3AAE1_LATCH^H3AAE1_LATCH^Q:1-100,H:2374-2473^87%ID^E:6e-54^SubName: Full=Uncharacterized protein {ECO:0000313|Ensembl:ENSLACP00000006612};^Eukaryota; Metazoa; Chordata; Craniata; Vertebrata; Euteleostomi; Coelacanthiformes; Coelacanthidae; Latimeria	.	.	.	.	GO:0005776^cellular_component^autophagic vacuole`GO:0030424^cellular_component^axon`GO:0005737^cellular_component^cytoplasm`GO:0030659^cellular_component^cytoplasmic vesicle membrane`GO:0005829^cellular_component^cytosol`GO:0030425^cellular_component^dendrite`GO:0005783^cellular_component^endoplasmic reticulum`GO:0005794^cellular_component^Golgi apparatus`GO:0016234^cellular_component^inclusion b…	.	303	35.4	16	5.52	8.15	100
TR2895|c0_g1_i1	TR2895|c0_g1	OTC_HUMAN^OTC_HUMAN^Q:70-1128,H:1-354^74.01%ID^E:0^RecName: Full=Ornithine carbamoyltransferase, mitochondrial;^Eukaryota; Metazoa; Chordata; Craniata; Vertebrata; Euteleostomi; Mammalia; Eutheria; Euarchontoglires; Primates; Haplorrhini; Catarrhini; Hominidae; Homo	Q9IAV1_9CHON^Q9IAV1_9CHON^Q:70-1128,H:1-353^87.82%ID^E:0^SubName: Full=Ornithine transcarbamylase {ECO:0000313|EMBL:AAF61407.1};^Eukaryota; Metazoa; Chordata; Craniata; Vertebrata; Chondrichthyes; Elasmobranchii; Batoidea; Rajiformes; Rajidae; Raja	TR2895|c0_g1_i1|m.1189	67-1131[+]	OTC_HUMAN^OTC_HUMAN^Q:2-354,H:1-354^74.01%ID^E:0^RecName: Full=Ornithine carbamoyltransferase, mitochondrial;^Eukaryota; Metazoa; Chordata; Craniata; Vertebrata; Euteleostomi; Mammalia; Eutheria; Euarchontoglires; Primates; Haplorrhini; Catarrhini; Hominidae; Homo	Q9IAV1_9CHON^Q9IAV1_9CHON^Q:2-354,H:1-353^87.82%ID^E:0^SubName: Full=Ornithine transcarbamylase {ECO:0000313|EMBL:AAF61407.1};^Eukaryota; Metazoa; Chordata; Craniata; Vertebrata; Chondrichthyes; Elasmobranchii; Batoidea; Rajiformes; Rajidae; Raja	PF02729.16^OTCace_N^Aspartate/ornithine carbamoyltransferase, carbamoyl-P binding domain^40-182^E:6e-45`PF00185.19^OTCace^Aspartate/ornithine carbamoyltransferase, Asp/Orn binding domain^187-340^E:1.2e-43	.	.	COG0078^ornithine carbamoyltransferase	GO:0005743^cellular_component^mitochondrial inner membrane`GO:0005759^cellular_component^mitochondrial matrix`GO:0005739^cellular_component^mitochondrion`GO:0016597^molecular_function^amino acid binding`GO:0004585^molecular_function^ornithine carbamoyltransferase activity`GO:0042301^molecular_function^phosphate ion binding`GO:0005543^molecular_function^phospholipid binding`GO:0097272^biological_p…	GO:0016743^molecular_function^carboxyl- or carbamoyltransferase activity`GO:0006520^biological_process^cellular amino acid metabolic process`GO:0016597^molecular_function^amino acid binding	1258	989.28	16261	200.9	296.39	100
TR29804|c0_g1_i1	TR29804|c0_g1	GLNA_SQUAC^GLNA_SQUAC^Q:887-2095,H:1-403^99.5%ID^E:0^RecName: Full=Glutamine synthetase, mitochondrial;^Eukaryota; Metazoa; Chordata; Craniata; Vertebrata; Chondrichthyes; Elasmobranchii; Squalimorphii; Squaliformes; Squalidae; Squalus	V9KKJ7_CALMI^V9KKJ7_CALMI^Q:887-2074,H:1-397^84.89%ID^E:0^RecName: Full=Glutamine synthetase {ECO:0000256|RuleBase:RU004356};^Eukaryota; Metazoa; Chordata; Craniata; Vertebrata; Chondrichthyes; Holocephali; Chimaeriformes; Callorhinchidae; Callorhinchus	TR29804|c0_g1_i1|m.12179	887-2098[+]	GLNA_SQUAC^GLNA_SQUAC^Q:1-403,H:1-403^99.5%ID^E:0^RecName: Full=Glutamine synthetase, mitochondrial;^Eukaryota; Metazoa; Chordata; Craniata; Vertebrata; Chondrichthyes; Elasmobranchii; Squalimorphii; Squaliformes; Squalidae; Squalus	V9KKJ7_CALMI^V9KKJ7_CALMI^Q:1-396,H:1-397^84.89%ID^E:0^RecName: Full=Glutamine synthetase {ECO:0000256|RuleBase:RU004356};^Eukaryota; Metazoa; Chordata; Craniata; Vertebrata; Chondrichthyes; Holocephali; Chimaeriformes; Callorhinchidae; Callorhinchus	PF03951.14^Gln-synt_N^Glutamine synthetase, beta-Grasp domain^55-132^E:6e-20`PF00120.19^Gln-synt_C^Glutamine synthetase, catalytic domain^140-387^E:2.8e-64	.	.	.	GO:0005739^cellular_component^mitochondrion`GO:0005524^molecular_function^ATP binding`GO:0004356^molecular_function^glutamate-ammonia ligase activity`GO:0006542^biological_process^glutamine biosynthetic process	GO:0004356^molecular_function^glutamate-ammonia ligase activity`GO:0006542^biological_process^glutamine biosynthetic process`GO:0006807^biological_process^nitrogen compound metabolic process	3033	2764.28	104140	460.46	679.3	100
TR3591|c0_g1_i1	TR3591|c0_g1	GLNA_CANFA^GLNA_CANFA^Q:361-432,H:159-182^100%ID^E:9e-08^RecName: Full=Glutamine synthetase;^Eukaryota; Metazoa; Chordata; Craniata; Vertebrata; Euteleostomi; Mammalia; Eutheria; Laurasiatheria; Carnivora; Caniformia; Canidae; Canis	M7BQV6_CHEMY^M7BQV6_CHEMY^Q:361-432,H:183-206^100%ID^E:2e-07^RecName: Full=Glutamine synthetase {ECO:0000256|RuleBase:RU004356};^Eukaryota; Metazoa; Chordata; Craniata; Vertebrata; Euteleostomi; Testudines + Archosauria group; Testudines; Cryptodira; Chelonioidea; Cheloniidae; Chelonia	.	.	.	.	.	.	.	COG0174^glutamine synthetase	GO:0005739^cellular_component^mitochondrion`GO:0005524^molecular_function^ATP binding`GO:0004351^molecular_function^glutamate decarboxylase activity`GO:0004356^molecular_function^glutamate-ammonia ligase activity`GO:0006542^biological_process^glutamine biosynthetic process	.	433	164.33	71.16	5.29	7.81	100
TR3591|c0_g2_i1	TR3591|c0_g2	GLNA_CANFA^GLNA_CANFA^Q:466-537,H:159-182^100%ID^E:2e-07^RecName: Full=Glutamine synthetase;^Eukaryota; Metazoa; Chordata; Craniata; Vertebrata; Euteleostomi; Mammalia; Eutheria; Laurasiatheria; Carnivora; Caniformia; Canidae; Canis	Q9DEZ8_SCYTO^Q9DEZ8_SCYTO^Q:466-537,H:4-27^100%ID^E:3e-06^SubName: Full=Glutamine synthetase {ECO:0000313|EMBL:AAG22090.1};^Eukaryota; Metazoa; Chordata; Craniata; Vertebrata; Chondrichthyes; Elasmobranchii; Galeomorphii; Galeoidea; Carcharhiniformes; Scyliorhinidae; Scyliorhinus	.	.	.	.	.	.	.	COG0174^glutamine synthetase	GO:0005739^cellular_component^mitochondrion`GO:0005524^molecular_function^ATP binding`GO:0004351^molecular_function^glutamate decarboxylase activity`GO:0004356^molecular_function^glutamate-ammonia ligase activity`GO:0006542^biological_process^glutamine biosynthetic process	.	538	269.3	9.84	0.45	0.66	100
TR39460|c0_g1_i1	TR39460|c0_g1	URIC_CANFA^URIC_CANFA^Q:177-1076,H:4-304^66.78%ID^E:3e-147^RecName: Full=Uricase;^Eukaryota; Metazoa; Chordata; Craniata; Vertebrata; Euteleostomi; Mammalia; Eutheria; Laurasiatheria; Carnivora; Caniformia; Canidae; Canis	K4G0H3_CALMI^K4G0H3_CALMI^Q:165-1076,H:1-305^75.74%ID^E:2e-165^RecName: Full=Uricase {ECO:0000256|PIRNR:PIRNR000241, ECO:0000256|RuleBase:RU004455};^Eukaryota; Metazoa; Chordata; Craniata; Vertebrata; Chondrichthyes; Holocephali; Chimaeriformes; Callorhinchidae; Callorhinchus	TR39460|c0_g1_i1|m.17159	165-1079[+]	URIC_CANFA^URIC_CANFA^Q:5-304,H:4-304^66.78%ID^E:1e-149^RecName: Full=Uricase;^Eukaryota; Metazoa; Chordata; Craniata; Vertebrata; Euteleostomi; Mammalia; Eutheria; Laurasiatheria; Carnivora; Caniformia; Canidae; Canis	K4G0H3_CALMI^K4G0H3_CALMI^Q:1-304,H:1-305^75.74%ID^E:7e-168^RecName: Full=Uricase {ECO:0000256|PIRNR:PIRNR000241, ECO:0000256|RuleBase:RU004455};^Eukaryota; Metazoa; Chordata; Craniata; Vertebrata; Chondrichthyes; Holocephali; Chimaeriformes; Callorhinchidae; Callorhinchus	PF01014.13^Uricase^Uricase^19-144^E:7.8e-35`PF01014.13^Uricase^Uricase^153-293^E:6.2e-32	.	.	COG3648^Catalyzes the oxidation of uric acid to 5- hydroxyisourate, which is further processed to form (S)-allantoin (By similarity)	GO:0005777^cellular_component^peroxisome`GO:0004846^molecular_function^urate oxidase activity`GO:0006144^biological_process^purine nucleobase metabolic process`GO:0019628^biological_process^urate catabolic process	.	1347	1078.28	1917.76	21.74	32.07	100
TR39460|c0_g2_i1	TR39460|c0_g2	URIC_CANFA^URIC_CANFA^Q:177-1076,H:4-304^66.78%ID^E:1e-147^RecName: Full=Uricase;^Eukaryota; Metazoa; Chordata; Craniata; Vertebrata; Euteleostomi; Mammalia; Eutheria; Laurasiatheria; Carnivora; Caniformia; Canidae; Canis	K4G0H3_CALMI^K4G0H3_CALMI^Q:165-1076,H:1-305^75.41%ID^E:2e-164^RecName: Full=Uricase {ECO:0000256|PIRNR:PIRNR000241, ECO:0000256|RuleBase:RU004455};^Eukaryota; Metazoa; Chordata; Craniata; Vertebrata; Chondrichthyes; Holocephali; Chimaeriformes; Callorhinchidae; Callorhinchus	TR39460|c0_g2_i1|m.17163	165-1079[+]	URIC_CANFA^URIC_CANFA^Q:5-304,H:4-304^66.78%ID^E:5e-150^RecName: Full=Uricase;^Eukaryota; Metazoa; Chordata; Craniata; Vertebrata; Euteleostomi; Mammalia; Eutheria; Laurasiatheria; Carnivora; Caniformia; Canidae; Canis	K4G0H3_CALMI^K4G0H3_CALMI^Q:1-304,H:1-305^75.41%ID^E:7e-167^RecName: Full=Uricase {ECO:0000256|PIRNR:PIRNR000241, ECO:0000256|RuleBase:RU004455};^Eukaryota; Metazoa; Chordata; Craniata; Vertebrata; Chondrichthyes; Holocephali; Chimaeriformes; Callorhinchidae; Callorhinchus	PF01014.13^Uricase^Uricase^19-144^E:7.8e-35`PF01014.13^Uricase^Uricase^153-293^E:5.9e-32	.	.	COG3648^Catalyzes the oxidation of uric acid to 5- hydroxyisourate, which is further processed to form (S)-allantoin (By similarity)	GO:0005777^cellular_component^peroxisome`GO:0004846^molecular_function^urate oxidase activity`GO:0006144^biological_process^purine nucleobase metabolic process`GO:0019628^biological_process^urate catabolic process	.	1347	1078.28	5118.24	58.02	85.59	100
TR41777|c0_g1_i1	TR41777|c0_g1	GLNA_SQUAC^GLNA_SQUAC^Q:600-680,H:83-109^92.59%ID^E:1e-07^RecName: Full=Glutamine synthetase, mitochondrial;^Eukaryota; Metazoa; Chordata; Craniata; Vertebrata; Chondrichthyes; Elasmobranchii; Squalimorphii; Squaliformes; Squalidae; Squalus	Q9DFN5_GILMI^Q9DFN5_GILMI^Q:606-680,H:67-91^92%ID^E:2e-06^SubName: Full=Glutamine synthetase {ECO:0000313|EMBL:AAG13320.1};^Eukaryota; Metazoa; Chordata; Craniata; Vertebrata; Euteleostomi; Actinopterygii; Neopterygii; Teleostei; Neoteleostei; Acanthomorphata; Gobiaria; Gobiiformes; Gobioidei; Gobiidae; Gobionellinae; Gillichthys	.	.	.	.	.	.	.	.	GO:0005739^cellular_component^mitochondrion`GO:0005524^molecular_function^ATP binding`GO:0004356^molecular_function^glutamate-ammonia ligase activity`GO:0006542^biological_process^glutamine biosynthetic process	.	682	413.28	302	8.93	13.18	100
TR4475|c0_g2_i1	TR4475|c0_g2	CPSM_HUMAN^CPSM_HUMAN^Q:266-331,H:987-1008^100%ID^E:7e-07^RecName: Full=Carbamoyl-phosphate synthase [ammonia], mitochondrial;^Eukaryota; Metazoa; Chordata; Craniata; Vertebrata; Euteleostomi; Mammalia; Eutheria; Euarchontoglires; Primates; Haplorrhini; Catarrhini; Hominidae; Homo	.	.	.	.	.	.	.	.	COG0458^carbamoyl-phosphate synthetase ammonia chain	GO:0005743^cellular_component^mitochondrial inner membrane`GO:0005759^cellular_component^mitochondrial matrix`GO:0042645^cellular_component^mitochondrial nucleoid`GO:0005730^cellular_component^nucleolus`GO:0043234^cellular_component^protein complex`GO:0005524^molecular_function^ATP binding`GO:0005509^molecular_function^calcium ion binding`GO:0004087^molecular_function^carbamoyl-phosphate synthase…	.	333	64.45	10	1.9	2.8	100
TR46662|c0_g2_i1	TR46662|c0_g2	ASSY_RAT^ASSY_RAT^Q:285-356,H:324-347^79.17%ID^E:1e-06^RecName: Full=Argininosuccinate synthase;^Eukaryota; Metazoa; Chordata; Craniata; Vertebrata; Euteleostomi; Mammalia; Eutheria; Euarchontoglires; Glires; Rodentia; Sciurognathi; Muroidea; Muridae; Murinae; Rattus	K4FU28_CALMI^K4FU28_CALMI^Q:285-356,H:325-348^87.5%ID^E:1e-06^SubName: Full=Argininosuccinate synthase {ECO:0000313|EMBL:AFK11340.1};^Eukaryota; Metazoa; Chordata; Craniata; Vertebrata; Chondrichthyes; Holocephali; Chimaeriformes; Callorhinchidae; Callorhinchus	.	.	.	.	.	.	.	COG0137^Citrulline--aspartate ligase	GO:0070852^cellular_component^cell body fiber`GO:0005737^cellular_component^cytoplasm`GO:0005783^cellular_component^endoplasmic reticulum`GO:0070062^cellular_component^extracellular vesicular exosome`GO:0005764^cellular_component^lysosome`GO:0005741^cellular_component^mitochondrial outer membrane`GO:0043005^cellular_component^neuron projection`GO:0043025^cellular_component^neuronal cell body`GO:0…	.	356	87.38	15.19	2.12	3.13	100
TR49951|c0_g1_i1	TR49951|c0_g1	CPSM_LITCT^CPSM_LITCT^Q:641-3,H:802-1014^69.01%ID^E:3e-102^RecName: Full=Carbamoyl-phosphate synthase [ammonia], mitochondrial;^Eukaryota; Metazoa; Chordata; Craniata; Vertebrata; Euteleostomi; Amphibia; Batrachia; Anura; Neobatrachia; Ranoidea; Ranidae; Rana; Aquarana	Q92115_SQUAC^Q92115_SQUAC^Q:641-3,H:806-1018^99.53%ID^E:1e-144^SubName: Full=Carbamyl phosphate synthetase III {ECO:0000313|EMBL:AAA96435.1};^Eukaryota; Metazoa; Chordata; Craniata; Vertebrata; Chondrichthyes; Elasmobranchii; Squalimorphii; Squaliformes; Squalidae; Squalus	.	.	.	.	.	.	.	.	GO:0005739^cellular_component^mitochondrion`GO:0005524^molecular_function^ATP binding`GO:0004087^molecular_function^carbamoyl-phosphate synthase (ammonia) activity`GO:0046872^molecular_function^metal ion binding`GO:0070409^biological_process^carbamoyl phosphate biosynthetic process`GO:0006543^biological_process^glutamine catabolic process`GO:0000050^biological_process^urea cycle	.	642	373.28	50	1.64	2.42	100
TR50800|c0_g1_i1	TR50800|c0_g1	HD_HUMAN^HD_HUMAN^Q:2-298,H:1110-1209^73%ID^E:3e-40^RecName: Full=Huntingtin;^Eukaryota; Metazoa; Chordata; Craniata; Vertebrata; Euteleostomi; Mammalia; Eutheria; Euarchontoglires; Primates; Haplorrhini; Catarrhini; Hominidae; Homo	W5MWN7_LEPOC^W5MWN7_LEPOC^Q:2-307,H:1027-1129^76.7%ID^E:2e-44^SubName: Full=Uncharacterized protein {ECO:0000313|Ensembl:ENSLOCP00000012796};^Eukaryota; Metazoa; Chordata; Craniata; Vertebrata; Euteleostomi; Actinopterygii; Neopterygii; Holostei; Semionotiformes; Lepisosteidae; Lepisosteus	TR50800|c0_g1_i1|m.24477	2-331[+]	HD_HUMAN^HD_HUMAN^Q:1-99,H:1110-1209^73%ID^E:3e-40^RecName: Full=Huntingtin;^Eukaryota; Metazoa; Chordata; Craniata; Vertebrata; Euteleostomi; Mammalia; Eutheria; Euarchontoglires; Primates; Haplorrhini; Catarrhini; Hominidae; Homo	W5MWN7_LEPOC^W5MWN7_LEPOC^Q:1-102,H:1027-1129^76.7%ID^E:2e-44^SubName: Full=Uncharacterized protein {ECO:0000313|Ensembl:ENSLOCP00000012796};^Eukaryota; Metazoa; Chordata; Craniata; Vertebrata; Euteleostomi; Actinopterygii; Neopterygii; Holostei; Semionotiformes; Lepisosteidae; Lepisosteus	.	.	.	.	GO:0005776^cellular_component^autophagic vacuole`GO:0030424^cellular_component^axon`GO:0005737^cellular_component^cytoplasm`GO:0030659^cellular_component^cytoplasmic vesicle membrane`GO:0005829^cellular_component^cytosol`GO:0030425^cellular_component^dendrite`GO:0005783^cellular_component^endoplasmic reticulum`GO:0005794^cellular_component^Golgi apparatus`GO:0016234^cellular_component^inclusion b…	.	331	62.46	6	1.17	1.73	100
TR50800|c0_g2_i1	TR50800|c0_g2	HD_HUMAN^HD_HUMAN^Q:2-373,H:1110-1234^70.4%ID^E:3e-47^RecName: Full=Huntingtin;^Eukaryota; Metazoa; Chordata; Craniata; Vertebrata; Euteleostomi; Mammalia; Eutheria; Euarchontoglires; Primates; Haplorrhini; Catarrhini; Hominidae; Homo	W5MWN7_LEPOC^W5MWN7_LEPOC^Q:2-376,H:1027-1152^75.4%ID^E:8e-50^SubName: Full=Uncharacterized protein {ECO:0000313|Ensembl:ENSLOCP00000012796};^Eukaryota; Metazoa; Chordata; Craniata; Vertebrata; Euteleostomi; Actinopterygii; Neopterygii; Holostei; Semionotiformes; Lepisosteidae; Lepisosteus	TR50800|c0_g2_i1|m.24478	2-376[+]	HD_HUMAN^HD_HUMAN^Q:1-124,H:1110-1234^70.4%ID^E:7e-51^RecName: Full=Huntingtin;^Eukaryota; Metazoa; Chordata; Craniata; Vertebrata; Euteleostomi; Mammalia; Eutheria; Euarchontoglires; Primates; Haplorrhini; Catarrhini; Hominidae; Homo	H3AAE1_LATCH^H3AAE1_LATCH^Q:3-124,H:1088-1210^79.67%ID^E:6e-58^SubName: Full=Uncharacterized protein {ECO:0000313|Ensembl:ENSLACP00000006612};^Eukaryota; Metazoa; Chordata; Craniata; Vertebrata; Euteleostomi; Coelacanthiformes; Coelacanthidae; Latimeria	.	.	.	.	GO:0005776^cellular_component^autophagic vacuole`GO:0030424^cellular_component^axon`GO:0005737^cellular_component^cytoplasm`GO:0030659^cellular_component^cytoplasmic vesicle membrane`GO:0005829^cellular_component^cytosol`GO:0030425^cellular_component^dendrite`GO:0005783^cellular_component^endoplasmic reticulum`GO:0005794^cellular_component^Golgi apparatus`GO:0016234^cellular_component^inclusion b…	.	378	109.36	7	0.78	1.15	100
TR52532|c0_g1_i1	TR52532|c0_g1	CPSM_RAT^CPSM_RAT^Q:5-112,H:1308-1343^77.78%ID^E:4e-12^RecName: Full=Carbamoyl-phosphate synthase [ammonia], mitochondrial;^Eukaryota; Metazoa; Chordata; Craniata; Vertebrata; Euteleostomi; Mammalia; Eutheria; Euarchontoglires; Glires; Rodentia; Sciurognathi; Muroidea; Muridae; Murinae; Rattus	U6D586_NEOVI^U6D586_NEOVI^Q:8-109,H:1-34^85.29%ID^E:2e-11^SubName: Full=Carbamoyl-phosphate synthase 1, mitochondrial {ECO:0000313|EMBL:CCP77734.1};^Eukaryota; Metazoa; Chordata; Craniata; Vertebrata; Euteleostomi; Mammalia; Eutheria; Laurasiatheria; Carnivora; Caniformia; Mustelidae; Mustelinae; Neovison	.	.	.	.	.	.	.	COG0458^carbamoyl-phosphate synthetase ammonia chain	GO:0005737^cellular_component^cytoplasm`GO:0005743^cellular_component^mitochondrial inner membrane`GO:0042645^cellular_component^mitochondrial nucleoid`GO:0005739^cellular_component^mitochondrion`GO:0005730^cellular_component^nucleolus`GO:0043234^cellular_component^protein complex`GO:0005524^molecular_function^ATP binding`GO:0005509^molecular_function^calcium ion binding`GO:0004087^molecular_func…	.	366	97.37	5	0.63	0.93	100
TR52630|c0_g1_i1	TR52630|c0_g1	GLNA_XENLA^GLNA_XENLA^Q:106-1269,H:1-389^78.15%ID^E:0^RecName: Full=Glutamine synthetase;^Eukaryota; Metazoa; Chordata; Craniata; Vertebrata; Euteleostomi; Amphibia; Batrachia; Anura; Pipoidea; Pipidae; Xenopodinae; Xenopus; Xenopus	U3JSQ0_FICAL^U3JSQ0_FICAL^Q:106-1212,H:1-369^81.57%ID^E:0^RecName: Full=Glutamine synthetase {ECO:0000256|RuleBase:RU004356};^Eukaryota; Metazoa; Chordata; Craniata; Vertebrata; Euteleostomi; Testudines + Archosauria group; Archosauria; Dinosauria; Saurischia; Theropoda; Coelurosauria; Aves; Neognathae; Passeriformes; Muscicapidae; Ficedula	TR52630|c0_g1_i1|m.26055	106-1224[+]	GLNA_XENLA^GLNA_XENLA^Q:1-369,H:1-369^81.03%ID^E:0^RecName: Full=Glutamine synthetase;^Eukaryota; Metazoa; Chordata; Craniata; Vertebrata; Euteleostomi; Amphibia; Batrachia; Anura; Pipoidea; Pipidae; Xenopodinae; Xenopus; Xenopus	U3JSQ0_FICAL^U3JSQ0_FICAL^Q:1-369,H:1-369^81.57%ID^E:0^RecName: Full=Glutamine synthetase {ECO:0000256|RuleBase:RU004356};^Eukaryota; Metazoa; Chordata; Craniata; Vertebrata; Euteleostomi; Testudines + Archosauria group; Archosauria; Dinosauria; Saurischia; Theropoda; Coelurosauria; Aves; Neognathae; Passeriformes; Muscicapidae; Ficedula	PF03951.14^Gln-synt_N^Glutamine synthetase, beta-Grasp domain^26-103^E:1.2e-18`PF00120.19^Gln-synt_C^Glutamine synthetase, catalytic domain^111-358^E:2.2e-63	.	.	.	GO:0005739^cellular_component^mitochondrion`GO:0005524^molecular_function^ATP binding`GO:0004351^molecular_function^glutamate decarboxylase activity`GO:0004356^molecular_function^glutamate-ammonia ligase activity`GO:0006542^biological_process^glutamine biosynthetic process	GO:0004356^molecular_function^glutamate-ammonia ligase activity`GO:0006542^biological_process^glutamine biosynthetic process`GO:0006807^biological_process^nitrogen compound metabolic process	1775	1506.28	4384.62	35.58	52.49	93.83
TR52630|c0_g1_i2	TR52630|c0_g1	GLNA_XENLA^GLNA_XENLA^Q:263-1102,H:109-389^77.58%ID^E:8e-163^RecName: Full=Glutamine synthetase;^Eukaryota; Metazoa; Chordata; Craniata; Vertebrata; Euteleostomi; Amphibia; Batrachia; Anura; Pipoidea; Pipidae; Xenopodinae; Xenopus; Xenopus	F1P0D2_CHICK^F1P0D2_CHICK^Q:263-1048,H:139-400^83.59%ID^E:4e-162^RecName: Full=Glutamine synthetase {ECO:0000256|RuleBase:RU004356};^Eukaryota; Metazoa; Chordata; Craniata; Vertebrata; Euteleostomi; Testudines + Archosauria group; Archosauria; Dinosauria; Saurischia; Theropoda; Coelurosauria; Aves; Neognathae; Galloanserae; Galliformes; Phasianidae; Phasianinae; Gallus	TR52630|c0_g1_i2|m.26056	299-1057[+]	GLNA_XENLA^GLNA_XENLA^Q:1-249,H:121-369^81.93%ID^E:2e-158^RecName: Full=Glutamine synthetase;^Eukaryota; Metazoa; Chordata; Craniata; Vertebrata; Euteleostomi; Amphibia; Batrachia; Anura; Pipoidea; Pipidae; Xenopodinae; Xenopus; Xenopus	A0A087R7Q0_APTFO^A0A087R7Q0_APTFO^Q:1-249,H:12-260^83.53%ID^E:9e-159^SubName: Full=Glutamine synthetase {ECO:0000313|EMBL:KFM09504.1};^Eukaryota; Metazoa; Chordata; Craniata; Vertebrata; Euteleostomi; Testudines + Archosauria group; Archosauria; Dinosauria; Saurischia; Theropoda; Coelurosauria; Aves; Neognathae; Sphenisciformes; Spheniscidae; Aptenodytes	PF00120.19^Gln-synt_C^Glutamine synthetase, catalytic domain^4-238^E:1.6e-61	.	.	.	GO:0005739^cellular_component^mitochondrion`GO:0005524^molecular_function^ATP binding`GO:0004351^molecular_function^glutamate decarboxylase activity`GO:0004356^molecular_function^glutamate-ammonia ligase activity`GO:0006542^biological_process^glutamine biosynthetic process	GO:0004356^molecular_function^glutamate-ammonia ligase activity`GO:0006807^biological_process^nitrogen compound metabolic process	1608	1339.28	256.38	2.34	3.45	6.17
TR5366|c0_g1_i1	TR5366|c0_g1	ORNT1_HUMAN^ORNT1_HUMAN^Q:814-167,H:85-298^69.44%ID^E:4e-89^RecName: Full=Mitochondrial ornithine transporter 1;^Eukaryota; Metazoa; Chordata; Craniata; Vertebrata; Euteleostomi; Mammalia; Eutheria; Euarchontoglires; Primates; Haplorrhini; Catarrhini; Hominidae; Homo	K4FT26_CALMI^K4FT26_CALMI^Q:814-161,H:89-306^80.28%ID^E:4e-108^SubName: Full=Mitochondrial ornithine transporter 1 {ECO:0000313|EMBL:AFK11288.1};^Eukaryota; Metazoa; Chordata; Craniata; Vertebrata; Chondrichthyes; Holocephali; Chimaeriformes; Callorhinchidae; Callorhinchus	.	.	.	.	.	.	.	.	GO:0016021^cellular_component^integral component of membrane`GO:0005743^cellular_component^mitochondrial inner membrane`GO:0000064^molecular_function^L-ornithine transmembrane transporter activity`GO:0006520^biological_process^cellular amino acid metabolic process`GO:0034641^biological_process^cellular nitrogen compound metabolic process`GO:1903352^biological_process^L-ornithine transmembrane tra…	.	814	545.28	25.65	0.58	0.85	100
TR5366|c0_g2_i1	TR5366|c0_g2	ORNT1_HUMAN^ORNT1_HUMAN^Q:827-180,H:85-298^69.44%ID^E:4e-89^RecName: Full=Mitochondrial ornithine transporter 1;^Eukaryota; Metazoa; Chordata; Craniata; Vertebrata; Euteleostomi; Mammalia; Eutheria; Euarchontoglires; Primates; Haplorrhini; Catarrhini; Hominidae; Homo	K4FT26_CALMI^K4FT26_CALMI^Q:827-174,H:89-306^80.28%ID^E:5e-108^SubName: Full=Mitochondrial ornithine transporter 1 {ECO:0000313|EMBL:AFK11288.1};^Eukaryota; Metazoa; Chordata; Craniata; Vertebrata; Chondrichthyes; Holocephali; Chimaeriformes; Callorhinchidae; Callorhinchus	.	.	.	.	.	.	.	.	GO:0016021^cellular_component^integral component of membrane`GO:0005743^cellular_component^mitochondrial inner membrane`GO:0000064^molecular_function^L-ornithine transmembrane transporter activity`GO:0006520^biological_process^cellular amino acid metabolic process`GO:0034641^biological_process^cellular nitrogen compound metabolic process`GO:1903352^biological_process^L-ornithine transmembrane tra…	.	827	558.28	16.35	0.36	0.53	100
TR54833|c1_g1_i1	TR54833|c1_g1	HD_HUMAN^HD_HUMAN^Q:2-535,H:2209-2385^51.4%ID^E:9e-42^RecName: Full=Huntingtin;^Eukaryota; Metazoa; Chordata; Craniata; Vertebrata; Euteleostomi; Mammalia; Eutheria; Euarchontoglires; Primates; Haplorrhini; Catarrhini; Hominidae; Homo	A0A094N246_9AVES^A0A094N246_9AVES^Q:2-535,H:2132-2306^61.8%ID^E:6e-51^SubName: Full=Huntingtin {ECO:0000313|EMBL:KFZ60781.1};^Eukaryota; Metazoa; Chordata; Craniata; Vertebrata; Euteleostomi; Testudines + Archosauria group; Archosauria; Dinosauria; Saurischia; Theropoda; Coelurosauria; Aves; Neognathae; Podicipediformes; Podicipedidae; Podiceps	TR54833|c1_g1_i1|m.27929	2-535[+]	HD_HUMAN^HD_HUMAN^Q:1-178,H:2209-2385^51.4%ID^E:1e-55^RecName: Full=Huntingtin;^Eukaryota; Metazoa; Chordata; Craniata; Vertebrata; Euteleostomi; Mammalia; Eutheria; Euarchontoglires; Primates; Haplorrhini; Catarrhini; Hominidae; Homo	A0A094N246_9AVES^A0A094N246_9AVES^Q:1-178,H:2132-2306^61.8%ID^E:2e-65^SubName: Full=Huntingtin {ECO:0000313|EMBL:KFZ60781.1};^Eukaryota; Metazoa; Chordata; Craniata; Vertebrata; Euteleostomi; Testudines + Archosauria group; Archosauria; Dinosauria; Saurischia; Theropoda; Coelurosauria; Aves; Neognathae; Podicipediformes; Podicipedidae; Podiceps	.	.	.	.	GO:0005776^cellular_component^autophagic vacuole`GO:0030424^cellular_component^axon`GO:0005737^cellular_component^cytoplasm`GO:0030659^cellular_component^cytoplasmic vesicle membrane`GO:0005829^cellular_component^cytosol`GO:0030425^cellular_component^dendrite`GO:0005783^cellular_component^endoplasmic reticulum`GO:0005794^cellular_component^Golgi apparatus`GO:0016234^cellular_component^inclusion b…	.	537	268.3	45	2.05	3.02	100
TR54932|c0_g1_i1	TR54932|c0_g1	GLNA_SQUAC^GLNA_SQUAC^Q:2126-918,H:1-403^99.5%ID^E:0^RecName: Full=Glutamine synthetase, mitochondrial;^Eukaryota; Metazoa; Chordata; Craniata; Vertebrata; Chondrichthyes; Elasmobranchii; Squalimorphii; Squaliformes; Squalidae; Squalus`GLNA_SQUAC^GLNA_SQUAC^Q:2344-2162,H:20-80^100%ID^E:4e-31^RecName: Full=Glutamine synthetase, mitochondrial;^Eukaryota; Metazoa; Chordata; Craniata; Vertebrata; Cho…	V9KKJ7_CALMI^V9KKJ7_CALMI^Q:2126-939,H:1-397^84.89%ID^E:0^RecName: Full=Glutamine synthetase {ECO:0000256|RuleBase:RU004356};^Eukaryota; Metazoa; Chordata; Craniata; Vertebrata; Chondrichthyes; Holocephali; Chimaeriformes; Callorhinchidae; Callorhinchus`V9KKJ7_CALMI^V9KKJ7_CALMI^Q:2341-2162,H:22-81^76.67%ID^E:1e-20^RecName: Full=Glutamine synthetase {ECO:0000256|RuleBase:RU004356};^Eukaryota; Met…	.	.	.	.	.	.	.	.	GO:0005739^cellular_component^mitochondrion`GO:0005524^molecular_function^ATP binding`GO:0004356^molecular_function^glutamate-ammonia ligase activity`GO:0006542^biological_process^glutamine biosynthetic process	.	2346	2077.28	513	3.02	4.45	100
TR55127|c0_g1_i1	TR55127|c0_g1	ARLY_LITCT^ARLY_LITCT^Q:311-397,H:5-33^79.31%ID^E:7e-09^RecName: Full=Argininosuccinate lyase;^Eukaryota; Metazoa; Chordata; Craniata; Vertebrata; Euteleostomi; Amphibia; Batrachia; Anura; Neobatrachia; Ranoidea; Ranidae; Rana; Aquarana	K4FU44_CALMI^K4FU44_CALMI^Q:311-397,H:6-34^86.21%ID^E:2e-08^SubName: Full=Argininosuccinate lyase {ECO:0000313|EMBL:AFK11365.1};^Eukaryota; Metazoa; Chordata; Craniata; Vertebrata; Chondrichthyes; Holocephali; Chimaeriformes; Callorhinchidae; Callorhinchus	.	.	.	.	.	.	.	.	GO:0004056^molecular_function^argininosuccinate lyase activity`GO:0042450^biological_process^arginine biosynthetic process via ornithine`GO:0000050^biological_process^urea cycle	.	405	136.34	9	0.81	1.19	100
TR55127|c0_g3_i1	TR55127|c0_g3	ARLY_LITCT^ARLY_LITCT^Q:282-371,H:4-33^76.67%ID^E:2e-09^RecName: Full=Argininosuccinate lyase;^Eukaryota; Metazoa; Chordata; Craniata; Vertebrata; Euteleostomi; Amphibia; Batrachia; Anura; Neobatrachia; Ranoidea; Ranidae; Rana; Aquarana	K4FU44_CALMI^K4FU44_CALMI^Q:276-371,H:3-34^81.25%ID^E:2e-09^SubName: Full=Argininosuccinate lyase {ECO:0000313|EMBL:AFK11365.1};^Eukaryota; Metazoa; Chordata; Craniata; Vertebrata; Chondrichthyes; Holocephali; Chimaeriformes; Callorhinchidae; Callorhinchus	.	.	.	.	.	.	.	.	GO:0004056^molecular_function^argininosuccinate lyase activity`GO:0042450^biological_process^arginine biosynthetic process via ornithine`GO:0000050^biological_process^urea cycle	.	379	110.36	30	3.32	4.9	100
TR56492|c0_g1_i1	TR56492|c0_g1	ASSY_XENLA^ASSY_XENLA^Q:347-424,H:141-166^76.92%ID^E:4e-07^RecName: Full=Argininosuccinate synthase;^Eukaryota; Metazoa; Chordata; Craniata; Vertebrata; Euteleostomi; Amphibia; Batrachia; Anura; Pipoidea; Pipidae; Xenopodinae; Xenopus; Xenopus	V9L8G6_CALMI^V9L8G6_CALMI^Q:347-430,H:140-167^89.29%ID^E:8e-09^SubName: Full=Argininosuccinate synthase {ECO:0000313|EMBL:AFP08233.1};^Eukaryota; Metazoa; Chordata; Craniata; Vertebrata; Chondrichthyes; Holocephali; Chimaeriformes; Callorhinchidae; Callorhinchus	.	.	.	.	.	.	.	.	GO:0004055^molecular_function^argininosuccinate synthase activity`GO:0005524^molecular_function^ATP binding`GO:0006526^biological_process^arginine biosynthetic process`GO:0000050^biological_process^urea cycle	.	438	169.33	42	3.03	4.47	100
TR57913|c0_g1_i1	TR57913|c0_g1	ASSY_BOVIN^ASSY_BOVIN^Q:956-1084,H:241-280^65.12%ID^E:8e-06^RecName: Full=Argininosuccinate synthase;^Eukaryota; Metazoa; Chordata; Craniata; Vertebrata; Euteleostomi; Mammalia; Eutheria; Laurasiatheria; Cetartiodactyla; Ruminantia; Pecora; Bovidae; Bovinae; Bos	.	.	.	.	.	.	.	.	COG0137^Citrulline--aspartate ligase	GO:0070062^cellular_component^extracellular vesicular exosome`GO:0016597^molecular_function^amino acid binding`GO:0004055^molecular_function^argininosuccinate synthase activity`GO:0005524^molecular_function^ATP binding`GO:0044822^molecular_function^poly(A) RNA binding`GO:0006526^biological_process^arginine biosynthetic process`GO:0000053^biological_process^argininosuccinate metabolic process`GO:0…	.	1449	1180.28	154	1.59	2.35	100
TR58819|c0_g1_i1	TR58819|c0_g1	URIC_CANFA^URIC_CANFA^Q:830-129,H:71-304^65.81%ID^E:1e-115^RecName: Full=Uricase;^Eukaryota; Metazoa; Chordata; Craniata; Vertebrata; Euteleostomi; Mammalia; Eutheria; Laurasiatheria; Carnivora; Caniformia; Canidae; Canis	K4G0H3_CALMI^K4G0H3_CALMI^Q:830-129,H:72-305^76.07%ID^E:3e-126^RecName: Full=Uricase {ECO:0000256|PIRNR:PIRNR000241, ECO:0000256|RuleBase:RU004455};^Eukaryota; Metazoa; Chordata; Craniata; Vertebrata; Chondrichthyes; Holocephali; Chimaeriformes; Callorhinchidae; Callorhinchus	.	.	.	.	.	.	.	COG3648^Catalyzes the oxidation of uric acid to 5- hydroxyisourate, which is further processed to form (S)-allantoin (By similarity)	GO:0005777^cellular_component^peroxisome`GO:0004846^molecular_function^urate oxidase activity`GO:0006144^biological_process^purine nucleobase metabolic process`GO:0019628^biological_process^urate catabolic process	.	830	561.28	32	0.7	1.03	100
TR59394|c0_g1_i1	TR59394|c0_g1	CPSM_LITCT^CPSM_LITCT^Q:592-666,H:1157-1181^88%ID^E:8e-06^RecName: Full=Carbamoyl-phosphate synthase [ammonia], mitochondrial;^Eukaryota; Metazoa; Chordata; Craniata; Vertebrata; Euteleostomi; Amphibia; Batrachia; Anura; Neobatrachia; Ranoidea; Ranidae; Rana; Aquarana	Q4RCQ7_TETNG^Q4RCQ7_TETNG^Q:589-666,H:2-27^92.31%ID^E:3e-06^SubName: Full=Chromosome undetermined SCAF18280, whole genome shotgun sequence {ECO:0000313|EMBL:CAG13826.1};^Eukaryota; Metazoa; Chordata; Craniata; Vertebrata; Euteleostomi; Actinopterygii; Neopterygii; Teleostei; Neoteleostei; Acanthomorphata; Eupercaria; Tetraodontiformes; Tetradontoidea; Tetraodontidae; Tetraodon	TR59394|c0_g1_i1|m.31899	487-666[+]	CPSM_LITCT^CPSM_LITCT^Q:36-60,H:1157-1181^88%ID^E:3e-07^RecName: Full=Carbamoyl-phosphate synthase [ammonia], mitochondrial;^Eukaryota; Metazoa; Chordata; Craniata; Vertebrata; Euteleostomi; Amphibia; Batrachia; Anura; Neobatrachia; Ranoidea; Ranidae; Rana; Aquarana	Q4RCQ7_TETNG^Q4RCQ7_TETNG^Q:35-60,H:2-27^92.31%ID^E:2e-07^SubName: Full=Chromosome undetermined SCAF18280, whole genome shotgun sequence {ECO:0000313|EMBL:CAG13826.1};^Eukaryota; Metazoa; Chordata; Craniata; Vertebrata; Euteleostomi; Actinopterygii; Neopterygii; Teleostei; Neoteleostei; Acanthomorphata; Eupercaria; Tetraodontiformes; Tetradontoidea; Tetraodontidae; Tetraodon	.	.	.	.	GO:0005739^cellular_component^mitochondrion`GO:0005524^molecular_function^ATP binding`GO:0004087^molecular_function^carbamoyl-phosphate synthase (ammonia) activity`GO:0046872^molecular_function^metal ion binding`GO:0070409^biological_process^carbamoyl phosphate biosynthetic process`GO:0006543^biological_process^glutamine catabolic process`GO:0000050^biological_process^urea cycle	.	667	398.28	54	1.66	2.44	100
TR61315|c0_g1_i1	TR61315|c0_g1	CPSM_RAT^CPSM_RAT^Q:2-85,H:493-521^72.41%ID^E:3e-06^RecName: Full=Carbamoyl-phosphate synthase [ammonia], mitochondrial;^Eukaryota; Metazoa; Chordata; Craniata; Vertebrata; Euteleostomi; Mammalia; Eutheria; Euarchontoglires; Glires; Rodentia; Sciurognathi; Muroidea; Muridae; Murinae; Rattus	Q92115_SQUAC^Q92115_SQUAC^Q:2-76,H:494-518^100%ID^E:5e-07^SubName: Full=Carbamyl phosphate synthetase III {ECO:0000313|EMBL:AAA96435.1};^Eukaryota; Metazoa; Chordata; Craniata; Vertebrata; Chondrichthyes; Elasmobranchii; Squalimorphii; Squaliformes; Squalidae; Squalus	.	.	.	.	.	.	.	COG0458^carbamoyl-phosphate synthetase ammonia chain	GO:0005737^cellular_component^cytoplasm`GO:0005743^cellular_component^mitochondrial inner membrane`GO:0042645^cellular_component^mitochondrial nucleoid`GO:0005739^cellular_component^mitochondrion`GO:0005730^cellular_component^nucleolus`GO:0043234^cellular_component^protein complex`GO:0005524^molecular_function^ATP binding`GO:0005509^molecular_function^calcium ion binding`GO:0004087^molecular_func…	.	459	190.32	13	0.83	1.23	100
TR61753|c0_g1_i2	TR61753|c0_g1	HD_MOUSE^HD_MOUSE^Q:30-632,H:2586-2786^80.1%ID^E:3e-91^RecName: Full=Huntingtin;^Eukaryota; Metazoa; Chordata; Craniata; Vertebrata; Euteleostomi; Mammalia; Eutheria; Euarchontoglires; Glires; Rodentia; Sciurognathi; Muroidea; Muridae; Murinae; Mus; Mus	H3AAE1_LATCH^H3AAE1_LATCH^Q:36-632,H:2588-2786^88.94%ID^E:2e-96^SubName: Full=Uncharacterized protein {ECO:0000313|Ensembl:ENSLACP00000006612};^Eukaryota; Metazoa; Chordata; Craniata; Vertebrata; Euteleostomi; Coelacanthiformes; Coelacanthidae; Latimeria	TR61753|c0_g1_i2|m.34595	3-635[+]	HD_MOUSE^HD_MOUSE^Q:10-210,H:2586-2786^80.1%ID^E:2e-102^RecName: Full=Huntingtin;^Eukaryota; Metazoa; Chordata; Craniata; Vertebrata; Euteleostomi; Mammalia; Eutheria; Euarchontoglires; Glires; Rodentia; Sciurognathi; Muroidea; Muridae; Murinae; Mus; Mus	H3AAE1_LATCH^H3AAE1_LATCH^Q:12-210,H:2588-2786^88.94%ID^E:6e-106^SubName: Full=Uncharacterized protein {ECO:0000313|Ensembl:ENSLACP00000006612};^Eukaryota; Metazoa; Chordata; Craniata; Vertebrata; Euteleostomi; Coelacanthiformes; Coelacanthidae; Latimeria	.	.	.	.	GO:0030424^cellular_component^axon`GO:0005737^cellular_component^cytoplasm`GO:0016023^cellular_component^cytoplasmic membrane-bounded vesicle`GO:0016234^cellular_component^inclusion body`GO:0005739^cellular_component^mitochondrion`GO:0005634^cellular_component^nucleus`GO:0050809^molecular_function^diazepam binding`GO:0008134^molecular_function^transcription factor binding`GO:0009653^biological_pr…	.	636	367.29	16.63	0.55	0.82	35.27
TR62017|c0_g1_i1	TR62017|c0_g1	CEBPA_HUMAN^CEBPA_HUMAN^Q:3-239,H:280-358^81.01%ID^E:2e-32^RecName: Full=CCAAT/enhancer-binding protein alpha;^Eukaryota; Metazoa; Chordata; Craniata; Vertebrata; Euteleostomi; Mammalia; Eutheria; Euarchontoglires; Primates; Haplorrhini; Catarrhini; Hominidae; Homo	V9L948_CALMI^V9L948_CALMI^Q:3-239,H:72-150^88.61%ID^E:3e-38^SubName: Full=CCAAT/enhancer-binding protein alpha {ECO:0000313|EMBL:AFP08449.1};^Eukaryota; Metazoa; Chordata; Craniata; Vertebrata; Chondrichthyes; Holocephali; Chimaeriformes; Callorhinchidae; Callorhinchus	TR62017|c0_g1_i1|m.34932	3-242[+]	CEBPA_HUMAN^CEBPA_HUMAN^Q:1-79,H:280-358^81.01%ID^E:3e-36^RecName: Full=CCAAT/enhancer-binding protein alpha;^Eukaryota; Metazoa; Chordata; Craniata; Vertebrata; Euteleostomi; Mammalia; Eutheria; Euarchontoglires; Primates; Haplorrhini; Catarrhini; Hominidae; Homo	V9L948_CALMI^V9L948_CALMI^Q:1-79,H:72-150^88.61%ID^E:2e-42^SubName: Full=CCAAT/enhancer-binding protein alpha {ECO:0000313|EMBL:AFP08449.1};^Eukaryota; Metazoa; Chordata; Craniata; Vertebrata; Chondrichthyes; Holocephali; Chimaeriformes; Callorhinchidae; Callorhinchus	PF07716.10^bZIP_2^Basic region leucine zipper^3-55^E:3.1e-17`PF00170.16^bZIP_1^bZIP transcription factor^3-60^E:1.5e-06	.	.	.	GO:0016363^cellular_component^nuclear matrix`GO:0005634^cellular_component^nucleus`GO:0035189^cellular_component^Rb-E2F complex`GO:0003677^molecular_function^DNA binding`GO:0000978^molecular_function^RNA polymerase II core promoter proximal region sequence-specific DNA binding`GO:0001077^molecular_function^RNA polymerase II core promoter proximal region sequence-specific DNA binding transcription…	GO:0003700^molecular_function^sequence-specific DNA binding transcription factor activity`GO:0043565^molecular_function^sequence-specific DNA binding`GO:0006355^biological_process^regulation of transcription, DNA-templated	1240	971.28	391	4.92	7.26	100
TR6475|c0_g1_i1	TR6475|c0_g1	ORNT1_HUMAN^ORNT1_HUMAN^Q:326-1216,H:4-298^69.02%ID^E:7e-132^RecName: Full=Mitochondrial ornithine transporter 1;^Eukaryota; Metazoa; Chordata; Craniata; Vertebrata; Euteleostomi; Mammalia; Eutheria; Euarchontoglires; Primates; Haplorrhini; Catarrhini; Hominidae; Homo	K4FT26_CALMI^K4FT26_CALMI^Q:302-1222,H:1-306^80.78%ID^E:8e-161^SubName: Full=Mitochondrial ornithine transporter 1 {ECO:0000313|EMBL:AFK11288.1};^Eukaryota; Metazoa; Chordata; Craniata; Vertebrata; Chondrichthyes; Holocephali; Chimaeriformes; Callorhinchidae; Callorhinchus	TR6475|c0_g1_i1|m.2627	302-1225[+]	ORNT1_HUMAN^ORNT1_HUMAN^Q:9-305,H:4-298^69.02%ID^E:3e-149^RecName: Full=Mitochondrial ornithine transporter 1;^Eukaryota; Metazoa; Chordata; Craniata; Vertebrata; Euteleostomi; Mammalia; Eutheria; Euarchontoglires; Primates; Haplorrhini; Catarrhini; Hominidae; Homo	K4FT26_CALMI^K4FT26_CALMI^Q:1-307,H:1-306^80.78%ID^E:9e-176^SubName: Full=Mitochondrial ornithine transporter 1 {ECO:0000313|EMBL:AFK11288.1};^Eukaryota; Metazoa; Chordata; Craniata; Vertebrata; Chondrichthyes; Holocephali; Chimaeriformes; Callorhinchidae; Callorhinchus	PF00153.22^Mito_carr^Mitochondrial carrier protein^17-99^E:4e-20`PF00153.22^Mito_carr^Mitochondrial carrier protein^112-205^E:1.1e-18`PF00153.22^Mito_carr^Mitochondrial carrier protein^214-303^E:1e-19	.	.	.	GO:0016021^cellular_component^integral component of membrane`GO:0005743^cellular_component^mitochondrial inner membrane`GO:0000064^molecular_function^L-ornithine transmembrane transporter activity`GO:0006520^biological_process^cellular amino acid metabolic process`GO:0034641^biological_process^cellular nitrogen compound metabolic process`GO:1903352^biological_process^L-ornithine transmembrane tra…	.	1800	1531.28	3924.77	31.33	46.22	100
TR6475|c0_g2_i1	TR6475|c0_g2	ORNT1_HUMAN^ORNT1_HUMAN^Q:326-1216,H:4-298^69.02%ID^E:6e-132^RecName: Full=Mitochondrial ornithine transporter 1;^Eukaryota; Metazoa; Chordata; Craniata; Vertebrata; Euteleostomi; Mammalia; Eutheria; Euarchontoglires; Primates; Haplorrhini; Catarrhini; Hominidae; Homo	K4FT26_CALMI^K4FT26_CALMI^Q:302-1222,H:1-306^80.78%ID^E:7e-161^SubName: Full=Mitochondrial ornithine transporter 1 {ECO:0000313|EMBL:AFK11288.1};^Eukaryota; Metazoa; Chordata; Craniata; Vertebrata; Chondrichthyes; Holocephali; Chimaeriformes; Callorhinchidae; Callorhinchus	TR6475|c0_g2_i1|m.2629	302-1225[+]	ORNT1_HUMAN^ORNT1_HUMAN^Q:9-305,H:4-298^69.02%ID^E:3e-149^RecName: Full=Mitochondrial ornithine transporter 1;^Eukaryota; Metazoa; Chordata; Craniata; Vertebrata; Euteleostomi; Mammalia; Eutheria; Euarchontoglires; Primates; Haplorrhini; Catarrhini; Hominidae; Homo	K4FT26_CALMI^K4FT26_CALMI^Q:1-307,H:1-306^80.78%ID^E:9e-176^SubName: Full=Mitochondrial ornithine transporter 1 {ECO:0000313|EMBL:AFK11288.1};^Eukaryota; Metazoa; Chordata; Craniata; Vertebrata; Chondrichthyes; Holocephali; Chimaeriformes; Callorhinchidae; Callorhinchus	PF00153.22^Mito_carr^Mitochondrial carrier protein^17-99^E:4e-20`PF00153.22^Mito_carr^Mitochondrial carrier protein^112-205^E:1.1e-18`PF00153.22^Mito_carr^Mitochondrial carrier protein^214-303^E:1e-19	.	.	.	GO:0016021^cellular_component^integral component of membrane`GO:0005743^cellular_component^mitochondrial inner membrane`GO:0000064^molecular_function^L-ornithine transmembrane transporter activity`GO:0006520^biological_process^cellular amino acid metabolic process`GO:0034641^biological_process^cellular nitrogen compound metabolic process`GO:1903352^biological_process^L-ornithine transmembrane tra…	.	1787	1518.28	4004.23	32.23	47.56	100
TR64900|c0_g1_i1	TR64900|c0_g1	GLNA_SQUAC^GLNA_SQUAC^Q:834-908,H:138-162^96%ID^E:2e-07^RecName: Full=Glutamine synthetase, mitochondrial;^Eukaryota; Metazoa; Chordata; Craniata; Vertebrata; Chondrichthyes; Elasmobranchii; Squalimorphii; Squaliformes; Squalidae; Squalus	.	.	.	.	.	.	.	.	.	GO:0005739^cellular_component^mitochondrion`GO:0005524^molecular_function^ATP binding`GO:0004356^molecular_function^glutamate-ammonia ligase activity`GO:0006542^biological_process^glutamine biosynthetic process	.	909	640.28	53	1.01	1.49	100
TR67056|c0_g1_i1	TR67056|c0_g1	HD_HUMAN^HD_HUMAN^Q:3-749,H:2807-3055^89.16%ID^E:3e-144^RecName: Full=Huntingtin;^Eukaryota; Metazoa; Chordata; Craniata; Vertebrata; Euteleostomi; Mammalia; Eutheria; Euarchontoglires; Primates; Haplorrhini; Catarrhini; Hominidae; Homo	A0A093J622_FULGA^A0A093J622_FULGA^Q:3-749,H:52-300^88.76%ID^E:2e-155^SubName: Full=Huntingtin {ECO:0000313|EMBL:KFW07372.1};^Eukaryota; Metazoa; Chordata; Craniata; Vertebrata; Euteleostomi; Testudines + Archosauria group; Archosauria; Dinosauria; Saurischia; Theropoda; Coelurosauria; Aves; Neognathae; Procellariiformes; Procellariidae; Procellariinae; Fulmarus	TR67056|c0_g1_i1|m.41967	3-749[+]	HD_HUMAN^HD_HUMAN^Q:1-249,H:2807-3055^89.16%ID^E:2e-153^RecName: Full=Huntingtin;^Eukaryota; Metazoa; Chordata; Craniata; Vertebrata; Euteleostomi; Mammalia; Eutheria; Euarchontoglires; Primates; Haplorrhini; Catarrhini; Hominidae; Homo	A0A093J622_FULGA^A0A093J622_FULGA^Q:1-249,H:52-300^88.76%ID^E:7e-166^SubName: Full=Huntingtin {ECO:0000313|EMBL:KFW07372.1};^Eukaryota; Metazoa; Chordata; Craniata; Vertebrata; Euteleostomi; Testudines + Archosauria group; Archosauria; Dinosauria; Saurischia; Theropoda; Coelurosauria; Aves; Neognathae; Procellariiformes; Procellariidae; Procellariinae; Fulmarus	.	.	.	.	GO:0005776^cellular_component^autophagic vacuole`GO:0030424^cellular_component^axon`GO:0005737^cellular_component^cytoplasm`GO:0030659^cellular_component^cytoplasmic vesicle membrane`GO:0005829^cellular_component^cytosol`GO:0030425^cellular_component^dendrite`GO:0005783^cellular_component^endoplasmic reticulum`GO:0005794^cellular_component^Golgi apparatus`GO:0016234^cellular_component^inclusion b…	.	750	481.28	40	1.02	1.5	100
TR67056|c1_g1_i1	TR67056|c1_g1	HD_HUMAN^HD_HUMAN^Q:1-258,H:3054-3139^81.4%ID^E:1e-39^RecName: Full=Huntingtin;^Eukaryota; Metazoa; Chordata; Craniata; Vertebrata; Euteleostomi; Mammalia; Eutheria; Euarchontoglires; Primates; Haplorrhini; Catarrhini; Hominidae; Homo	K7E9C0_ORNAN^K7E9C0_ORNAN^Q:1-258,H:122-207^83.72%ID^E:3e-43^SubName: Full=Uncharacterized protein {ECO:0000313|Ensembl:ENSOANP00000030127};^Eukaryota; Metazoa; Chordata; Craniata; Vertebrata; Euteleostomi; Mammalia; Monotremata; Ornithorhynchidae; Ornithorhynchus	TR67056|c1_g1_i1|m.41968	1-270[+]	HD_HUMAN^HD_HUMAN^Q:1-86,H:3054-3139^81.4%ID^E:4e-44^RecName: Full=Huntingtin;^Eukaryota; Metazoa; Chordata; Craniata; Vertebrata; Euteleostomi; Mammalia; Eutheria; Euarchontoglires; Primates; Haplorrhini; Catarrhini; Hominidae; Homo	K7E9C0_ORNAN^K7E9C0_ORNAN^Q:1-86,H:122-207^83.72%ID^E:8e-48^SubName: Full=Uncharacterized protein {ECO:0000313|Ensembl:ENSOANP00000030127};^Eukaryota; Metazoa; Chordata; Craniata; Vertebrata; Euteleostomi; Mammalia; Monotremata; Ornithorhynchidae; Ornithorhynchus	.	sigP:1^18^0.534^YES	.	.	GO:0005776^cellular_component^autophagic vacuole`GO:0030424^cellular_component^axon`GO:0005737^cellular_component^cytoplasm`GO:0030659^cellular_component^cytoplasmic vesicle membrane`GO:0005829^cellular_component^cytosol`GO:0030425^cellular_component^dendrite`GO:0005783^cellular_component^endoplasmic reticulum`GO:0005794^cellular_component^Golgi apparatus`GO:0016234^cellular_component^inclusion b…	.	1302	1033.28	127	1.5	2.22	100
TR67155|c0_g2_i1	TR67155|c0_g2	GLNA_SQUAC^GLNA_SQUAC^Q:347-427,H:1-27^96.3%ID^E:2e-10^RecName: Full=Glutamine synthetase, mitochondrial;^Eukaryota; Metazoa; Chordata; Craniata; Vertebrata; Chondrichthyes; Elasmobranchii; Squalimorphii; Squaliformes; Squalidae; Squalus	.	.	.	.	.	.	.	.	.	GO:0005739^cellular_component^mitochondrion`GO:0005524^molecular_function^ATP binding`GO:0004356^molecular_function^glutamate-ammonia ligase activity`GO:0006542^biological_process^glutamine biosynthetic process	.	483	214.32	302.14	17.23	25.42	100
TR67185|c0_g1_i2	TR67185|c0_g1	ASSY_DANRE^ASSY_DANRE^Q:1-75,H:174-198^92%ID^E:5e-07^RecName: Full=Argininosuccinate synthase;^Eukaryota; Metazoa; Chordata; Craniata; Vertebrata; Euteleostomi; Actinopterygii; Neopterygii; Teleostei; Ostariophysi; Cypriniformes; Cyprinidae; Danio	G3IMU3_CRIGR^G3IMU3_CRIGR^Q:1-168,H:183-240^53.45%ID^E:2e-06^SubName: Full=Argininosuccinate synthase {ECO:0000313|EMBL:EGW14586.1};^Eukaryota; Metazoa; Chordata; Craniata; Vertebrata; Euteleostomi; Mammalia; Eutheria; Euarchontoglires; Glires; Rodentia; Sciurognathi; Muroidea; Cricetidae; Cricetinae; Cricetulus	.	.	.	.	.	.	.	COG0137^Citrulline--aspartate ligase	GO:0004055^molecular_function^argininosuccinate synthase activity`GO:0005524^molecular_function^ATP binding`GO:0006526^biological_process^arginine biosynthetic process`GO:0000050^biological_process^urea cycle	.	1078	809.28	90.48	1.37	2.02	51.95
TR68864|c0_g1_i1	TR68864|c0_g1	ARLY_BOVIN^ARLY_BOVIN^Q:296-6,H:6-102^72.16%ID^E:1e-46^RecName: Full=Argininosuccinate lyase;^Eukaryota; Metazoa; Chordata; Craniata; Vertebrata; Euteleostomi; Mammalia; Eutheria; Laurasiatheria; Cetartiodactyla; Ruminantia; Pecora; Bovidae; Bovinae; Bos	W5KEZ5_ASTMX^W5KEZ5_ASTMX^Q:299-3,H:6-104^79.8%ID^E:4e-50^SubName: Full=Uncharacterized protein {ECO:0000313|Ensembl:ENSAMXP00000006156};^Eukaryota; Metazoa; Chordata; Craniata; Vertebrata; Euteleostomi; Actinopterygii; Neopterygii; Teleostei; Ostariophysi; Characiformes; Characoidei; Characidae; Characidae incertae sedis; Astyanax clade; Astyanax	.	.	.	.	.	.	.	COG0165^argininosuccinate lyase	GO:0004056^molecular_function^argininosuccinate lyase activity`GO:0042450^biological_process^arginine biosynthetic process via ornithine`GO:0006475^biological_process^internal protein amino acid acetylation`GO:0000050^biological_process^urea cycle	.	382	113.36	46	4.96	7.32	100
TR68864|c0_g2_i2	TR68864|c0_g2	ARLY_BOVIN^ARLY_BOVIN^Q:308-6,H:2-102^69.31%ID^E:5e-46^RecName: Full=Argininosuccinate lyase;^Eukaryota; Metazoa; Chordata; Craniata; Vertebrata; Euteleostomi; Mammalia; Eutheria; Laurasiatheria; Cetartiodactyla; Ruminantia; Pecora; Bovidae; Bovinae; Bos	K4FU44_CALMI^K4FU44_CALMI^Q:314-3,H:1-104^80.77%ID^E:1e-51^SubName: Full=Argininosuccinate lyase {ECO:0000313|EMBL:AFK11365.1};^Eukaryota; Metazoa; Chordata; Craniata; Vertebrata; Chondrichthyes; Holocephali; Chimaeriformes; Callorhinchidae; Callorhinchus	.	.	.	.	.	.	.	COG0165^argininosuccinate lyase	GO:0004056^molecular_function^argininosuccinate lyase activity`GO:0042450^biological_process^arginine biosynthetic process via ornithine`GO:0006475^biological_process^internal protein amino acid acetylation`GO:0000050^biological_process^urea cycle	.	385	116.35	11	1.16	1.7	100
TR70057|c0_g1_i1	TR70057|c0_g1	OTC_HUMAN^OTC_HUMAN^Q:955-2,H:1-319^73.67%ID^E:8e-174^RecName: Full=Ornithine carbamoyltransferase, mitochondrial;^Eukaryota; Metazoa; Chordata; Craniata; Vertebrata; Euteleostomi; Mammalia; Eutheria; Euarchontoglires; Primates; Haplorrhini; Catarrhini; Hominidae; Homo	Q9IAV1_9CHON^Q9IAV1_9CHON^Q:955-2,H:1-318^88.36%ID^E:0^SubName: Full=Ornithine transcarbamylase {ECO:0000313|EMBL:AAF61407.1};^Eukaryota; Metazoa; Chordata; Craniata; Vertebrata; Chondrichthyes; Elasmobranchii; Batoidea; Rajiformes; Rajidae; Raja	.	.	.	.	.	.	.	COG0078^ornithine carbamoyltransferase	GO:0005743^cellular_component^mitochondrial inner membrane`GO:0005759^cellular_component^mitochondrial matrix`GO:0005739^cellular_component^mitochondrion`GO:0016597^molecular_function^amino acid binding`GO:0004585^molecular_function^ornithine carbamoyltransferase activity`GO:0042301^molecular_function^phosphate ion binding`GO:0005543^molecular_function^phospholipid binding`GO:0097272^biological_p…	.	1006	737.28	120.97	2.01	2.96	93.57
TR70057|c0_g1_i2	TR70057|c0_g1	OTC_HUMAN^OTC_HUMAN^Q:751-92,H:1-221^73.3%ID^E:4e-111^RecName: Full=Ornithine carbamoyltransferase, mitochondrial;^Eukaryota; Metazoa; Chordata; Craniata; Vertebrata; Euteleostomi; Mammalia; Eutheria; Euarchontoglires; Primates; Haplorrhini; Catarrhini; Hominidae; Homo`OTC_HUMAN^OTC_HUMAN^Q:94-2,H:289-319^83.87%ID^E:2e-10^RecName: Full=Ornithine carbamoyltransferase, mitochondrial;^Eukaryota; Met…	Q9IAV1_9CHON^Q9IAV1_9CHON^Q:751-92,H:1-220^88.18%ID^E:3e-138^SubName: Full=Ornithine transcarbamylase {ECO:0000313|EMBL:AAF61407.1};^Eukaryota; Metazoa; Chordata; Craniata; Vertebrata; Chondrichthyes; Elasmobranchii; Batoidea; Rajiformes; Rajidae; Raja`Q9IAV1_9CHON^Q9IAV1_9CHON^Q:94-2,H:288-318^96.77%ID^E:4e-12^SubName: Full=Ornithine transcarbamylase {ECO:0000313|EMBL:AAF61407.1};^Eukaryota; Met…	.	.	.	.	.	.	.	COG0078^ornithine carbamoyltransferase	GO:0005743^cellular_component^mitochondrial inner membrane`GO:0005759^cellular_component^mitochondrial matrix`GO:0005739^cellular_component^mitochondrion`GO:0016597^molecular_function^amino acid binding`GO:0004585^molecular_function^ornithine carbamoyltransferase activity`GO:0042301^molecular_function^phosphate ion binding`GO:0005543^molecular_function^phospholipid binding`GO:0097272^biological_p…	.	802	533.28	6.02	0.14	0.2	6.43
TR70082|c0_g1_i3	TR70082|c0_g1	ARGI2_HUMAN^ARGI2_HUMAN^Q:2469-1468,H:20-354^69.55%ID^E:1e-170^RecName: Full=Arginase-2, mitochondrial;^Eukaryota; Metazoa; Chordata; Craniata; Vertebrata; Euteleostomi; Mammalia; Eutheria; Euarchontoglires; Primates; Haplorrhini; Catarrhini; Hominidae; Homo	G3XFX5_CALMI^G3XFX5_CALMI^Q:2475-1468,H:20-355^80.95%ID^E:0^RecName: Full=Arginase {ECO:0000256|RuleBase:RU361159};^Eukaryota; Metazoa; Chordata; Craniata; Vertebrata; Chondrichthyes; Holocephali; Chimaeriformes; Callorhinchidae; Callorhinchus	.	.	.	.	.	.	.	COG0010^agmatinase (EC 3.5.3.11)	GO:0005759^cellular_component^mitochondrial matrix`GO:0005739^cellular_component^mitochondrion`GO:0004053^molecular_function^arginase activity`GO:0046872^molecular_function^metal ion binding`GO:0006525^biological_process^arginine metabolic process`GO:0034641^biological_process^cellular nitrogen compound metabolic process`GO:0006809^biological_process^nitric oxide biosynthetic process`GO:0044281^b…	.	2483	2214.28	186.03	1.03	1.51	17.72
TR70759|c0_g1_i1	TR70759|c0_g1	CPSM_HUMAN^CPSM_HUMAN^Q:916-170,H:1-249^65.86%ID^E:4e-111^RecName: Full=Carbamoyl-phosphate synthase [ammonia], mitochondrial;^Eukaryota; Metazoa; Chordata; Craniata; Vertebrata; Euteleostomi; Mammalia; Eutheria; Euarchontoglires; Primates; Haplorrhini; Catarrhini; Hominidae; Homo`CPSM_HUMAN^CPSM_HUMAN^Q:165-1,H:102-156^67.27%ID^E:7e-16^RecName: Full=Carbamoyl-phosphate synthase [ammonia], mitoch…	Q92115_SQUAC^Q92115_SQUAC^Q:916-170,H:1-249^99.6%ID^E:2e-168^SubName: Full=Carbamyl phosphate synthetase III {ECO:0000313|EMBL:AAA96435.1};^Eukaryota; Metazoa; Chordata; Craniata; Vertebrata; Chondrichthyes; Elasmobranchii; Squalimorphii; Squaliformes; Squalidae; Squalus`Q92115_SQUAC^Q92115_SQUAC^Q:171-1,H:100-156^98.25%ID^E:2e-26^SubName: Full=Carbamyl phosphate synthetase III {ECO:0000313|EMBL:…	.	.	.	.	.	.	.	COG0458^carbamoyl-phosphate synthetase ammonia chain	GO:0005743^cellular_component^mitochondrial inner membrane`GO:0005759^cellular_component^mitochondrial matrix`GO:0042645^cellular_component^mitochondrial nucleoid`GO:0005730^cellular_component^nucleolus`GO:0043234^cellular_component^protein complex`GO:0005524^molecular_function^ATP binding`GO:0005509^molecular_function^calcium ion binding`GO:0004087^molecular_function^carbamoyl-phosphate synthase…	.	988	719.28	5.79	0.1	0.15	3.65
TR70759|c0_g1_i4	TR70759|c0_g1	CPSM_LITCT^CPSM_LITCT^Q:1570-2,H:1-519^69.71%ID^E:0^RecName: Full=Carbamoyl-phosphate synthase [ammonia], mitochondrial;^Eukaryota; Metazoa; Chordata; Craniata; Vertebrata; Euteleostomi; Amphibia; Batrachia; Anura; Neobatrachia; Ranoidea; Ranidae; Rana; Aquarana`CPSM_LITCT^CPSM_LITCT^Q:265-2,H:983-1067^35.23%ID^E:1e-07^RecName: Full=Carbamoyl-phosphate synthase [ammonia], mitochondrial;^Eukaryota…	Q92115_SQUAC^Q92115_SQUAC^Q:1570-2,H:1-523^99.62%ID^E:0^SubName: Full=Carbamyl phosphate synthetase III {ECO:0000313|EMBL:AAA96435.1};^Eukaryota; Metazoa; Chordata; Craniata; Vertebrata; Chondrichthyes; Elasmobranchii; Squalimorphii; Squaliformes; Squalidae; Squalus	.	.	.	.	.	.	.	.	GO:0005739^cellular_component^mitochondrion`GO:0005524^molecular_function^ATP binding`GO:0004087^molecular_function^carbamoyl-phosphate synthase (ammonia) activity`GO:0046872^molecular_function^metal ion binding`GO:0070409^biological_process^carbamoyl phosphate biosynthetic process`GO:0006543^biological_process^glutamine catabolic process`GO:0000050^biological_process^urea cycle	.	1642	1373.28	153.76	1.37	2.02	50.84
TR71963|c0_g1_i1	TR71963|c0_g1	CPSM_RAT^CPSM_RAT^Q:308-4795,H:1-1495^72.73%ID^E:0^RecName: Full=Carbamoyl-phosphate synthase [ammonia], mitochondrial;^Eukaryota; Metazoa; Chordata; Craniata; Vertebrata; Euteleostomi; Mammalia; Eutheria; Euarchontoglires; Glires; Rodentia; Sciurognathi; Muroidea; Muridae; Murinae; Rattus	Q92115_SQUAC^Q92115_SQUAC^Q:308-4813,H:1-1502^99.8%ID^E:0^SubName: Full=Carbamyl phosphate synthetase III {ECO:0000313|EMBL:AAA96435.1};^Eukaryota; Metazoa; Chordata; Craniata; Vertebrata; Chondrichthyes; Elasmobranchii; Squalimorphii; Squaliformes; Squalidae; Squalus	TR71963|c0_g1_i1|m.51292	308-4816[+]	CPSM_HUMAN^CPSM_HUMAN^Q:1-1496,H:1-1495^72.73%ID^E:0^RecName: Full=Carbamoyl-phosphate synthase [ammonia], mitochondrial;^Eukaryota; Metazoa; Chordata; Craniata; Vertebrata; Euteleostomi; Mammalia; Eutheria; Euarchontoglires; Primates; Haplorrhini; Catarrhini; Hominidae; Homo	Q92115_SQUAC^Q92115_SQUAC^Q:1-1502,H:1-1502^99.8%ID^E:0^SubName: Full=Carbamyl phosphate synthetase III {ECO:0000313|EMBL:AAA96435.1};^Eukaryota; Metazoa; Chordata; Craniata; Vertebrata; Chondrichthyes; Elasmobranchii; Squalimorphii; Squaliformes; Squalidae; Squalus	PF00988.17^CPSase_sm_chain^Carbamoyl-phosphate synthase small chain, CPSase domain^45-183^E:2.6e-45`PF00117.23^GATase^Glutamine amidotransferase class-I^222-397^E:7e-43`PF00289.17^CPSase_L_chain^Carbamoyl-phosphate synthase L chain, N-terminal domain^423-541^E:5.1e-15`PF02786.12^CPSase_L_D2^Carbamoyl-phosphate synthase L chain, ATP binding domain^547-749^E:1.4e-81`PF02222.17^ATP-grasp^ATP-grasp d…	.	.	COG0458^carbamoyl-phosphate synthetase ammonia chain	GO:0005743^cellular_component^mitochondrial inner membrane`GO:0005759^cellular_component^mitochondrial matrix`GO:0042645^cellular_component^mitochondrial nucleoid`GO:0005730^cellular_component^nucleolus`GO:0043234^cellular_component^protein complex`GO:0005524^molecular_function^ATP binding`GO:0005509^molecular_function^calcium ion binding`GO:0004087^molecular_function^carbamoyl-phosphate synthase…	GO:0003824^molecular_function^catalytic activity`GO:0008152^biological_process^metabolic process`GO:0005524^molecular_function^ATP binding`GO:0008716^molecular_function^D-alanine-D-alanine ligase activity	5106	4837.28	38260	96.67	142.62	100
TR74582|c2_g1_i1	TR74582|c2_g1	GLNA_SQUAC^GLNA_SQUAC^Q:2-88,H:113-141^89.66%ID^E:9e-11^RecName: Full=Glutamine synthetase, mitochondrial;^Eukaryota; Metazoa; Chordata; Craniata; Vertebrata; Chondrichthyes; Elasmobranchii; Squalimorphii; Squaliformes; Squalidae; Squalus	H9GDW2_ANOCA^H9GDW2_ANOCA^Q:2-88,H:84-112^89.66%ID^E:4e-09^RecName: Full=Glutamine synthetase {ECO:0000256|RuleBase:RU004356};^Eukaryota; Metazoa; Chordata; Craniata; Vertebrata; Euteleostomi; Lepidosauria; Squamata; Bifurcata; Unidentata; Episquamata; Toxicofera; Iguania; Iguanidae; Polychrotinae; Anolis	.	.	.	.	.	.	.	.	GO:0005739^cellular_component^mitochondrion`GO:0005524^molecular_function^ATP binding`GO:0004356^molecular_function^glutamate-ammonia ligase activity`GO:0006542^biological_process^glutamine biosynthetic process	.	353	84.39	14	2.03	2.99	100
TR75548|c0_g2_i1	TR75548|c0_g2	ALN_LITCT^ALN_LITCT^Q:52-618,H:15-201^60.85%ID^E:5e-62^RecName: Full=Allantoinase, mitochondrial;^Eukaryota; Metazoa; Chordata; Craniata; Vertebrata; Euteleostomi; Amphibia; Batrachia; Anura; Neobatrachia; Ranoidea; Ranidae; Rana; Aquarana	K4G5M6_CALMI^K4G5M6_CALMI^Q:43-648,H:1-194^71.78%ID^E:6e-85^SubName: Full=Allantoinase, mitochondrial-like protein {ECO:0000313|EMBL:AFM87694.1};^Eukaryota; Metazoa; Chordata; Craniata; Vertebrata; Chondrichthyes; Holocephali; Chimaeriformes; Callorhinchidae; Callorhinchus	TR75548|c0_g2_i1|m.61320	1-627[+]	ALN_LITCT^ALN_LITCT^Q:18-206,H:15-201^60.85%ID^E:2e-64^RecName: Full=Allantoinase, mitochondrial;^Eukaryota; Metazoa; Chordata; Craniata; Vertebrata; Euteleostomi; Amphibia; Batrachia; Anura; Neobatrachia; Ranoidea; Ranidae; Rana; Aquarana	K4G5M6_CALMI^K4G5M6_CALMI^Q:15-207,H:1-185^74.09%ID^E:1e-95^SubName: Full=Allantoinase, mitochondrial-like protein {ECO:0000313|EMBL:AFM87694.1};^Eukaryota; Metazoa; Chordata; Craniata; Vertebrata; Chondrichthyes; Holocephali; Chimaeriformes; Callorhinchidae; Callorhinchus	PF13594.1^Amidohydro_5^Amidohydrolase^40-109^E:4.3e-13`PF13147.1^Amidohydro_4^Amidohydrolase^67-177^E:2.7e-10`PF01979.15^Amidohydro_1^Amidohydrolase family^72-155^E:3.1e-09	.	.	.	GO:0005739^cellular_component^mitochondrion`GO:0004038^molecular_function^allantoinase activity`GO:0050897^molecular_function^cobalt ion binding`GO:0008270^molecular_function^zinc ion binding`GO:0000256^biological_process^allantoin catabolic process	GO:0016787^molecular_function^hydrolase activity	866	597.28	34.94	0.71	1.05	100
TR75548|c0_g3_i1	TR75548|c0_g3	ALLB_STRCO^ALLB_STRCO^Q:82-378,H:338-436^41.41%ID^E:4e-19^RecName: Full=Allantoinase {ECO:0000255|HAMAP-Rule:MF_01645};^Bacteria; Actinobacteria; Actinobacteridae; Actinomycetales; Streptomycineae; Streptomycetaceae; Streptomyces; Streptomyces albidoflavus group	K4G5M6_CALMI^K4G5M6_CALMI^Q:79-411,H:340-450^77.48%ID^E:9e-53^SubName: Full=Allantoinase, mitochondrial-like protein {ECO:0000313|EMBL:AFM87694.1};^Eukaryota; Metazoa; Chordata; Craniata; Vertebrata; Chondrichthyes; Holocephali; Chimaeriformes; Callorhinchidae; Callorhinchus	TR75548|c0_g3_i1|m.61321	1-423[+]	ALN1_DICDI^ALN1_DICDI^Q:23-122,H:354-453^44%ID^E:1e-20^RecName: Full=Probable allantoinase 1;^Eukaryota; Amoebozoa; Mycetozoa; Dictyosteliida; Dictyostelium	K4G5M6_CALMI^K4G5M6_CALMI^Q:11-137,H:324-450^70.87%ID^E:5e-57^SubName: Full=Allantoinase, mitochondrial-like protein {ECO:0000313|EMBL:AFM87694.1};^Eukaryota; Metazoa; Chordata; Craniata; Vertebrata; Chondrichthyes; Holocephali; Chimaeriformes; Callorhinchidae; Callorhinchus	PF01979.15^Amidohydro_1^Amidohydrolase family^33-78^E:2.5e-09`PF07969.6^Amidohydro_3^Amidohydrolase family^33-76^E:5.4e-06	.	.	COG0044^Dihydroorotase	GO:0005622^cellular_component^intracellular`GO:0004038^molecular_function^allantoinase activity`GO:0050897^molecular_function^cobalt ion binding`GO:0016888^molecular_function^endodeoxyribonuclease activity, producing 5'-phosphomonoesters`GO:0008270^molecular_function^zinc ion binding`GO:0000256^biological_process^allantoin catabolic process`GO:0006144^biological_process^purine nucleobase metaboli…	GO:0016787^molecular_function^hydrolase activity	922	653.28	296.18	5.54	8.17	57.62
TR75548|c0_g3_i2	TR75548|c0_g3	ALN_LITCT^ALN_LITCT^Q:52-1227,H:15-401^61.48%ID^E:8e-157^RecName: Full=Allantoinase, mitochondrial;^Eukaryota; Metazoa; Chordata; Craniata; Vertebrata; Euteleostomi; Amphibia; Batrachia; Anura; Neobatrachia; Ranoidea; Ranidae; Rana; Aquarana	K4G5M6_CALMI^K4G5M6_CALMI^Q:43-1404,H:1-450^77.07%ID^E:0^SubName: Full=Allantoinase, mitochondrial-like protein {ECO:0000313|EMBL:AFM87694.1};^Eukaryota; Metazoa; Chordata; Craniata; Vertebrata; Chondrichthyes; Holocephali; Chimaeriformes; Callorhinchidae; Callorhinchus	TR75548|c0_g3_i2|m.61323	1-1416[+]	ALN_LITCT^ALN_LITCT^Q:18-409,H:15-401^61.48%ID^E:2e-160^RecName: Full=Allantoinase, mitochondrial;^Eukaryota; Metazoa; Chordata; Craniata; Vertebrata; Euteleostomi; Amphibia; Batrachia; Anura; Neobatrachia; Ranoidea; Ranidae; Rana; Aquarana	K4G5M6_CALMI^K4G5M6_CALMI^Q:15-468,H:1-450^77.07%ID^E:0^SubName: Full=Allantoinase, mitochondrial-like protein {ECO:0000313|EMBL:AFM87694.1};^Eukaryota; Metazoa; Chordata; Craniata; Vertebrata; Chondrichthyes; Holocephali; Chimaeriformes; Callorhinchidae; Callorhinchus	PF13594.1^Amidohydro_5^Amidohydrolase^40-109^E:1.8e-12`PF13147.1^Amidohydro_4^Amidohydrolase^67-406^E:3.7e-28`PF01979.15^Amidohydro_1^Amidohydrolase family^72-409^E:1.3e-27`PF07969.6^Amidohydro_3^Amidohydrolase family^339-407^E:1.5e-05	.	.	.	GO:0005739^cellular_component^mitochondrion`GO:0004038^molecular_function^allantoinase activity`GO:0050897^molecular_function^cobalt ion binding`GO:0008270^molecular_function^zinc ion binding`GO:0000256^biological_process^allantoin catabolic process	GO:0016787^molecular_function^hydrolase activity	1915	1646.28	548.89	4.08	6.01	42.38
TR77859|c0_g5_i1	TR77859|c0_g5	ASSY_XENTR^ASSY_XENTR^Q:834-22,H:1-271^80.07%ID^E:1e-165^RecName: Full=Argininosuccinate synthase;^Eukaryota; Metazoa; Chordata; Craniata; Vertebrata; Euteleostomi; Amphibia; Batrachia; Anura; Pipoidea; Pipidae; Xenopodinae; Xenopus; Silurana	K4FU28_CALMI^K4FU28_CALMI^Q:834-22,H:1-271^88.93%ID^E:5e-178^SubName: Full=Argininosuccinate synthase {ECO:0000313|EMBL:AFK11340.1};^Eukaryota; Metazoa; Chordata; Craniata; Vertebrata; Chondrichthyes; Holocephali; Chimaeriformes; Callorhinchidae; Callorhinchus	.	.	.	.	.	.	.	COG0137^Citrulline--aspartate ligase	GO:0004055^molecular_function^argininosuccinate synthase activity`GO:0005524^molecular_function^ATP binding`GO:0006526^biological_process^arginine biosynthetic process`GO:0000050^biological_process^urea cycle	.	864	595.28	47.58	0.98	1.44	53.31
TR77859|c0_g5_i2	TR77859|c0_g5	ASSY_XENTR^ASSY_XENTR^Q:1331-105,H:1-409^79.46%ID^E:0^RecName: Full=Argininosuccinate synthase;^Eukaryota; Metazoa; Chordata; Craniata; Vertebrata; Euteleostomi; Amphibia; Batrachia; Anura; Pipoidea; Pipidae; Xenopodinae; Xenopus; Silurana	K4FU28_CALMI^K4FU28_CALMI^Q:1331-90,H:1-414^87.2%ID^E:0^SubName: Full=Argininosuccinate synthase {ECO:0000313|EMBL:AFK11340.1};^Eukaryota; Metazoa; Chordata; Craniata; Vertebrata; Chondrichthyes; Holocephali; Chimaeriformes; Callorhinchidae; Callorhinchus	.	.	.	.	.	.	.	COG0137^Citrulline--aspartate ligase	GO:0004055^molecular_function^argininosuccinate synthase activity`GO:0005524^molecular_function^ATP binding`GO:0006526^biological_process^arginine biosynthetic process`GO:0000050^biological_process^urea cycle	.	1809	1540.28	12.95	0.1	0.15	5.61
TR77859|c0_g5_i4	TR77859|c0_g5	ASSY_XENTR^ASSY_XENTR^Q:1331-105,H:1-409^79.46%ID^E:0^RecName: Full=Argininosuccinate synthase;^Eukaryota; Metazoa; Chordata; Craniata; Vertebrata; Euteleostomi; Amphibia; Batrachia; Anura; Pipoidea; Pipidae; Xenopodinae; Xenopus; Silurana	K4FU28_CALMI^K4FU28_CALMI^Q:1331-90,H:1-414^87.2%ID^E:0^SubName: Full=Argininosuccinate synthase {ECO:0000313|EMBL:AFK11340.1};^Eukaryota; Metazoa; Chordata; Craniata; Vertebrata; Chondrichthyes; Holocephali; Chimaeriformes; Callorhinchidae; Callorhinchus	.	.	.	.	.	.	.	COG0137^Citrulline--aspartate ligase	GO:0004055^molecular_function^argininosuccinate synthase activity`GO:0005524^molecular_function^ATP binding`GO:0006526^biological_process^arginine biosynthetic process`GO:0000050^biological_process^urea cycle	.	1421	1152.28	70.98	0.75	1.11	41.08
TR79790|c2_g1_i1	TR79790|c2_g1	ALLC_XENLA^ALLC_XENLA^Q:322-5,H:13-118^72.64%ID^E:5e-54^RecName: Full=Allantoicase;^Eukaryota; Metazoa; Chordata; Craniata; Vertebrata; Euteleostomi; Amphibia; Batrachia; Anura; Pipoidea; Pipidae; Xenopodinae; Xenopus; Xenopus`ALLC_XENLA^ALLC_XENLA^Q:304-5,H:213-317^28.7%ID^E:1e-06^RecName: Full=Allantoicase;^Eukaryota; Metazoa; Chordata; Craniata; Vertebrata; Euteleostomi; Amphibia; Batrachia; A…	V9KQW0_CALMI^V9KQW0_CALMI^Q:334-5,H:9-118^85.45%ID^E:2e-62^SubName: Full=Allantoicase {ECO:0000313|EMBL:AFP00512.1};^Eukaryota; Metazoa; Chordata; Craniata; Vertebrata; Chondrichthyes; Holocephali; Chimaeriformes; Callorhinchidae; Callorhinchus	.	.	.	.	.	.	.	.	GO:0004037^molecular_function^allantoicase activity`GO:0000256^biological_process^allantoin catabolic process`GO:0006144^biological_process^purine nucleobase metabolic process	.	339	70.42	11	1.91	2.82	100
TR80364|c2_g1_i2	TR80364|c2_g1	NAGS_HUMAN^NAGS_HUMAN^Q:354-1730,H:99-525^55.34%ID^E:7e-168^RecName: Full=N-acetylglutamate synthase, mitochondrial;^Eukaryota; Metazoa; Chordata; Craniata; Vertebrata; Euteleostomi; Mammalia; Eutheria; Euarchontoglires; Primates; Haplorrhini; Catarrhini; Hominidae; Homo	V9K7X7_CALMI^V9K7X7_CALMI^Q:198-1733,H:23-541^74.14%ID^E:0^SubName: Full=N-acetylglutamate synthase, mitochondrial-like protein {ECO:0000313|EMBL:AFO94181.1};^Eukaryota; Metazoa; Chordata; Craniata; Vertebrata; Chondrichthyes; Holocephali; Chimaeriformes; Callorhinchidae; Callorhinchus	TR80364|c2_g1_i2|m.84268	3-1766[+]	NAGS_HUMAN^NAGS_HUMAN^Q:118-576,H:99-525^55.34%ID^E:0^RecName: Full=N-acetylglutamate synthase, mitochondrial;^Eukaryota; Metazoa; Chordata; Craniata; Vertebrata; Euteleostomi; Mammalia; Eutheria; Euarchontoglires; Primates; Haplorrhini; Catarrhini; Hominidae; Homo	V9K7X7_CALMI^V9K7X7_CALMI^Q:45-577,H:1-541^73.71%ID^E:0^SubName: Full=N-acetylglutamate synthase, mitochondrial-like protein {ECO:0000313|EMBL:AFO94181.1};^Eukaryota; Metazoa; Chordata; Craniata; Vertebrata; Chondrichthyes; Holocephali; Chimaeriformes; Callorhinchidae; Callorhinchus	PF04768.8^DUF619^Protein of unknown function (DUF619)^408-570^E:1.4e-49	.	.	COG0548^nag kinase	GO:0005759^cellular_component^mitochondrial matrix`GO:0004042^molecular_function^acetyl-CoA:L-glutamate N-acetyltransferase activity`GO:0006526^biological_process^arginine biosynthetic process`GO:0034641^biological_process^cellular nitrogen compound metabolic process`GO:0006536^biological_process^glutamate metabolic process`GO:0044281^biological_process^small molecule metabolic process`GO:0000050…	.	4102	3833.28	560.98	1.79	2.64	5.62
TR80364|c2_g1_i3	TR80364|c2_g1	NAGS_HUMAN^NAGS_HUMAN^Q:354-1637,H:99-525^59.35%ID^E:2e-174^RecName: Full=N-acetylglutamate synthase, mitochondrial;^Eukaryota; Metazoa; Chordata; Craniata; Vertebrata; Euteleostomi; Mammalia; Eutheria; Euarchontoglires; Primates; Haplorrhini; Catarrhini; Hominidae; Homo	V9K7X7_CALMI^V9K7X7_CALMI^Q:198-1640,H:23-541^71.21%ID^E:0^SubName: Full=N-acetylglutamate synthase, mitochondrial-like protein {ECO:0000313|EMBL:AFO94181.1};^Eukaryota; Metazoa; Chordata; Craniata; Vertebrata; Chondrichthyes; Holocephali; Chimaeriformes; Callorhinchidae; Callorhinchus	TR80364|c2_g1_i3|m.84271	3-1673[+]	NAGS_HUMAN^NAGS_HUMAN^Q:118-545,H:99-525^59.35%ID^E:0^RecName: Full=N-acetylglutamate synthase, mitochondrial;^Eukaryota; Metazoa; Chordata; Craniata; Vertebrata; Euteleostomi; Mammalia; Eutheria; Euarchontoglires; Primates; Haplorrhini; Catarrhini; Hominidae; Homo	V9K7X7_CALMI^V9K7X7_CALMI^Q:45-546,H:1-541^70.9%ID^E:0^SubName: Full=N-acetylglutamate synthase, mitochondrial-like protein {ECO:0000313|EMBL:AFO94181.1};^Eukaryota; Metazoa; Chordata; Craniata; Vertebrata; Chondrichthyes; Holocephali; Chimaeriformes; Callorhinchidae; Callorhinchus	PF04768.8^DUF619^Protein of unknown function (DUF619)^377-539^E:1.3e-49	.	.	COG0548^nag kinase	GO:0005759^cellular_component^mitochondrial matrix`GO:0004042^molecular_function^acetyl-CoA:L-glutamate N-acetyltransferase activity`GO:0006526^biological_process^arginine biosynthetic process`GO:0034641^biological_process^cellular nitrogen compound metabolic process`GO:0006536^biological_process^glutamate metabolic process`GO:0044281^biological_process^small molecule metabolic process`GO:0000050…	.	4007	3738.28	2302.53	7.53	11.11	23.66
TR80364|c2_g1_i4	TR80364|c2_g1	NAGS_MOUSE^NAGS_MOUSE^Q:137-733,H:298-496^60.3%ID^E:2e-86^RecName: Full=N-acetylglutamate synthase, mitochondrial;^Eukaryota; Metazoa; Chordata; Craniata; Vertebrata; Euteleostomi; Mammalia; Eutheria; Euarchontoglires; Glires; Rodentia; Sciurognathi; Muroidea; Muridae; Murinae; Mus; Mus	V9K7X7_CALMI^V9K7X7_CALMI^Q:44-730,H:289-517^75.11%ID^E:5e-120^SubName: Full=N-acetylglutamate synthase, mitochondrial-like protein {ECO:0000313|EMBL:AFO94181.1};^Eukaryota; Metazoa; Chordata; Craniata; Vertebrata; Chondrichthyes; Holocephali; Chimaeriformes; Callorhinchidae; Callorhinchus	TR80364|c2_g1_i4|m.84274	2-751[+]	NAGS_MOUSE^NAGS_MOUSE^Q:46-244,H:298-496^60.3%ID^E:2e-86^RecName: Full=N-acetylglutamate synthase, mitochondrial;^Eukaryota; Metazoa; Chordata; Craniata; Vertebrata; Euteleostomi; Mammalia; Eutheria; Euarchontoglires; Glires; Rodentia; Sciurognathi; Muroidea; Muridae; Murinae; Mus; Mus	V9K7X7_CALMI^V9K7X7_CALMI^Q:15-243,H:289-517^75.11%ID^E:4e-120^SubName: Full=N-acetylglutamate synthase, mitochondrial-like protein {ECO:0000313|EMBL:AFO94181.1};^Eukaryota; Metazoa; Chordata; Craniata; Vertebrata; Chondrichthyes; Holocephali; Chimaeriformes; Callorhinchidae; Callorhinchus	PF04768.8^DUF619^Protein of unknown function (DUF619)^98-243^E:6e-46	.	.	COG0548^nag kinase	GO:0005759^cellular_component^mitochondrial matrix`GO:0005739^cellular_component^mitochondrion`GO:0004042^molecular_function^acetyl-CoA:L-glutamate N-acetyltransferase activity`GO:0006526^biological_process^arginine biosynthetic process`GO:0006536^biological_process^glutamate metabolic process`GO:0000050^biological_process^urea cycle	.	751	482.28	888.11	22.51	33.2	70.72
TR80364|c2_g2_i1	TR80364|c2_g2	NAGS_HUMAN^NAGS_HUMAN^Q:354-980,H:99-306^57.42%ID^E:1e-68^RecName: Full=N-acetylglutamate synthase, mitochondrial;^Eukaryota; Metazoa; Chordata; Craniata; Vertebrata; Euteleostomi; Mammalia; Eutheria; Euarchontoglires; Primates; Haplorrhini; Catarrhini; Hominidae; Homo	V9K7X7_CALMI^V9K7X7_CALMI^Q:198-971,H:23-288^73.13%ID^E:1e-114^SubName: Full=N-acetylglutamate synthase, mitochondrial-like protein {ECO:0000313|EMBL:AFO94181.1};^Eukaryota; Metazoa; Chordata; Craniata; Vertebrata; Chondrichthyes; Holocephali; Chimaeriformes; Callorhinchidae; Callorhinchus	TR80364|c2_g2_i1|m.84275	3-1049[+]	NAGS_HUMAN^NAGS_HUMAN^Q:118-326,H:99-306^57.42%ID^E:1e-74^RecName: Full=N-acetylglutamate synthase, mitochondrial;^Eukaryota; Metazoa; Chordata; Craniata; Vertebrata; Euteleostomi; Mammalia; Eutheria; Euarchontoglires; Primates; Haplorrhini; Catarrhini; Hominidae; Homo	V9K7X7_CALMI^V9K7X7_CALMI^Q:45-323,H:1-288^72.41%ID^E:5e-132^SubName: Full=N-acetylglutamate synthase, mitochondrial-like protein {ECO:0000313|EMBL:AFO94181.1};^Eukaryota; Metazoa; Chordata; Craniata; Vertebrata; Chondrichthyes; Holocephali; Chimaeriformes; Callorhinchidae; Callorhinchus	.	.	.	COG0548^nag kinase	GO:0005759^cellular_component^mitochondrial matrix`GO:0004042^molecular_function^acetyl-CoA:L-glutamate N-acetyltransferase activity`GO:0006526^biological_process^arginine biosynthetic process`GO:0034641^biological_process^cellular nitrogen compound metabolic process`GO:0006536^biological_process^glutamate metabolic process`GO:0044281^biological_process^small molecule metabolic process`GO:0000050…	.	1157	888.28	185.38	2.55	3.76	100
TR81802|c0_g1_i1	TR81802|c0_g1	ARLY_LITCT^ARLY_LITCT^Q:459-1,H:110-262^77.12%ID^E:7e-80^RecName: Full=Argininosuccinate lyase;^Eukaryota; Metazoa; Chordata; Craniata; Vertebrata; Euteleostomi; Amphibia; Batrachia; Anura; Neobatrachia; Ranoidea; Ranidae; Rana; Aquarana	K4FU44_CALMI^K4FU44_CALMI^Q:459-1,H:111-263^81.7%ID^E:7e-86^SubName: Full=Argininosuccinate lyase {ECO:0000313|EMBL:AFK11365.1};^Eukaryota; Metazoa; Chordata; Craniata; Vertebrata; Chondrichthyes; Holocephali; Chimaeriformes; Callorhinchidae; Callorhinchus	.	.	.	.	.	.	.	.	GO:0004056^molecular_function^argininosuccinate lyase activity`GO:0042450^biological_process^arginine biosynthetic process via ornithine`GO:0000050^biological_process^urea cycle	.	459	190.32	28	1.8	2.65	77.78
TR81802|c0_g1_i2	TR81802|c0_g1	ARLY_LITCT^ARLY_LITCT^Q:459-1,H:110-262^76.47%ID^E:9e-80^RecName: Full=Argininosuccinate lyase;^Eukaryota; Metazoa; Chordata; Craniata; Vertebrata; Euteleostomi; Amphibia; Batrachia; Anura; Neobatrachia; Ranoidea; Ranidae; Rana; Aquarana	K4FU44_CALMI^K4FU44_CALMI^Q:459-1,H:111-263^82.35%ID^E:2e-86^SubName: Full=Argininosuccinate lyase {ECO:0000313|EMBL:AFK11365.1};^Eukaryota; Metazoa; Chordata; Craniata; Vertebrata; Chondrichthyes; Holocephali; Chimaeriformes; Callorhinchidae; Callorhinchus	.	.	.	.	.	.	.	.	GO:0004056^molecular_function^argininosuccinate lyase activity`GO:0042450^biological_process^arginine biosynthetic process via ornithine`GO:0000050^biological_process^urea cycle	.	459	190.32	8	0.51	0.76	22.22
TR81802|c1_g1_i1	TR81802|c1_g1	ARLY_LITCT^ARLY_LITCT^Q:789-124,H:244-465^74.77%ID^E:1e-119^RecName: Full=Argininosuccinate lyase;^Eukaryota; Metazoa; Chordata; Craniata; Vertebrata; Euteleostomi; Amphibia; Batrachia; Anura; Neobatrachia; Ranoidea; Ranidae; Rana; Aquarana	K4FU44_CALMI^K4FU44_CALMI^Q:789-124,H:245-466^75.23%ID^E:1e-120^SubName: Full=Argininosuccinate lyase {ECO:0000313|EMBL:AFK11365.1};^Eukaryota; Metazoa; Chordata; Craniata; Vertebrata; Chondrichthyes; Holocephali; Chimaeriformes; Callorhinchidae; Callorhinchus	.	.	.	.	.	.	.	.	GO:0004056^molecular_function^argininosuccinate lyase activity`GO:0042450^biological_process^arginine biosynthetic process via ornithine`GO:0000050^biological_process^urea cycle	.	790	521.28	56.35	1.32	1.95	52.17
TR81802|c1_g1_i2	TR81802|c1_g1	ARLY_LITCT^ARLY_LITCT^Q:789-124,H:244-465^77.93%ID^E:3e-124^RecName: Full=Argininosuccinate lyase;^Eukaryota; Metazoa; Chordata; Craniata; Vertebrata; Euteleostomi; Amphibia; Batrachia; Anura; Neobatrachia; Ranoidea; Ranidae; Rana; Aquarana	K4FU44_CALMI^K4FU44_CALMI^Q:789-124,H:245-466^79.28%ID^E:5e-127^SubName: Full=Argininosuccinate lyase {ECO:0000313|EMBL:AFK11365.1};^Eukaryota; Metazoa; Chordata; Craniata; Vertebrata; Chondrichthyes; Holocephali; Chimaeriformes; Callorhinchidae; Callorhinchus	.	.	.	.	.	.	.	.	GO:0004056^molecular_function^argininosuccinate lyase activity`GO:0042450^biological_process^arginine biosynthetic process via ornithine`GO:0000050^biological_process^urea cycle	.	790	521.28	51.65	1.21	1.79	47.83
TR81802|c2_g1_i1	TR81802|c2_g1	ARLY_LITCT^ARLY_LITCT^Q:280-1662,H:5-465^76.57%ID^E:0^RecName: Full=Argininosuccinate lyase;^Eukaryota; Metazoa; Chordata; Craniata; Vertebrata; Euteleostomi; Amphibia; Batrachia; Anura; Neobatrachia; Ranoidea; Ranidae; Rana; Aquarana	K4FU44_CALMI^K4FU44_CALMI^Q:280-1662,H:6-466^82%ID^E:0^SubName: Full=Argininosuccinate lyase {ECO:0000313|EMBL:AFK11365.1};^Eukaryota; Metazoa; Chordata; Craniata; Vertebrata; Chondrichthyes; Holocephali; Chimaeriformes; Callorhinchidae; Callorhinchus	TR81802|c2_g1_i1|m.95502	265-1665[+]	ARLY_LITCT^ARLY_LITCT^Q:3-466,H:2-465^76.51%ID^E:0^RecName: Full=Argininosuccinate lyase;^Eukaryota; Metazoa; Chordata; Craniata; Vertebrata; Euteleostomi; Amphibia; Batrachia; Anura; Neobatrachia; Ranoidea; Ranidae; Rana; Aquarana	K4FU44_CALMI^K4FU44_CALMI^Q:1-466,H:1-466^81.97%ID^E:0^SubName: Full=Argininosuccinate lyase {ECO:0000313|EMBL:AFK11365.1};^Eukaryota; Metazoa; Chordata; Craniata; Vertebrata; Chondrichthyes; Holocephali; Chimaeriformes; Callorhinchidae; Callorhinchus	PF00206.15^Lyase_1^Lyase^12-306^E:3e-101`PF14698.1^ASL_C2^Argininosuccinate lyase C-terminal^369-437^E:2e-25	.	.	.	GO:0004056^molecular_function^argininosuccinate lyase activity`GO:0042450^biological_process^arginine biosynthetic process via ornithine`GO:0000050^biological_process^urea cycle	.	2019	1750.28	14450.7	100.91	148.87	46.52
TR81802|c2_g1_i2	TR81802|c2_g1	ARLY_LITCT^ARLY_LITCT^Q:280-1662,H:5-465^74.62%ID^E:0^RecName: Full=Argininosuccinate lyase;^Eukaryota; Metazoa; Chordata; Craniata; Vertebrata; Euteleostomi; Amphibia; Batrachia; Anura; Neobatrachia; Ranoidea; Ranidae; Rana; Aquarana	K4FU44_CALMI^K4FU44_CALMI^Q:280-1662,H:6-466^79.61%ID^E:0^SubName: Full=Argininosuccinate lyase {ECO:0000313|EMBL:AFK11365.1};^Eukaryota; Metazoa; Chordata; Craniata; Vertebrata; Chondrichthyes; Holocephali; Chimaeriformes; Callorhinchidae; Callorhinchus	TR81802|c2_g1_i2|m.95503	265-1665[+]	ARLY_LITCT^ARLY_LITCT^Q:3-466,H:2-465^74.57%ID^E:0^RecName: Full=Argininosuccinate lyase;^Eukaryota; Metazoa; Chordata; Craniata; Vertebrata; Euteleostomi; Amphibia; Batrachia; Anura; Neobatrachia; Ranoidea; Ranidae; Rana; Aquarana	K4FU44_CALMI^K4FU44_CALMI^Q:1-466,H:1-466^79.61%ID^E:0^SubName: Full=Argininosuccinate lyase {ECO:0000313|EMBL:AFK11365.1};^Eukaryota; Metazoa; Chordata; Craniata; Vertebrata; Chondrichthyes; Holocephali; Chimaeriformes; Callorhinchidae; Callorhinchus	PF00206.15^Lyase_1^Lyase^12-306^E:7e-102`PF14698.1^ASL_C2^Argininosuccinate lyase C-terminal^369-437^E:2e-25	.	.	.	GO:0004056^molecular_function^argininosuccinate lyase activity`GO:0042450^biological_process^arginine biosynthetic process via ornithine`GO:0000050^biological_process^urea cycle	.	2019	1750.28	16611.3	116	171.13	53.48
TR82822|c1_g1_i1	TR82822|c1_g1	GLNA_SQUAC^GLNA_SQUAC^Q:1-78,H:205-230^100%ID^E:3e-08^RecName: Full=Glutamine synthetase, mitochondrial;^Eukaryota; Metazoa; Chordata; Craniata; Vertebrata; Chondrichthyes; Elasmobranchii; Squalimorphii; Squaliformes; Squalidae; Squalus	K7F0M2_PELSI^K7F0M2_PELSI^Q:282-542,H:105-195^47.31%ID^E:5e-14^SubName: Full=Uncharacterized protein {ECO:0000313|Ensembl:ENSPSIP00000001582};^Eukaryota; Metazoa; Chordata; Craniata; Vertebrata; Euteleostomi; Testudines + Archosauria group; Testudines; Cryptodira; Trionychoidea; Trionychidae; Pelodiscus	.	.	.	.	.	.	.	.	GO:0005739^cellular_component^mitochondrion`GO:0005524^molecular_function^ATP binding`GO:0004356^molecular_function^glutamate-ammonia ligase activity`GO:0006542^biological_process^glutamine biosynthetic process	.	542	273.3	67.72	3.03	4.47	100
TR82822|c1_g2_i1	TR82822|c1_g2	GLNA_SQUAC^GLNA_SQUAC^Q:1-78,H:205-230^100%ID^E:3e-08^RecName: Full=Glutamine synthetase, mitochondrial;^Eukaryota; Metazoa; Chordata; Craniata; Vertebrata; Chondrichthyes; Elasmobranchii; Squalimorphii; Squaliformes; Squalidae; Squalus	K7F0M2_PELSI^K7F0M2_PELSI^Q:283-543,H:105-195^47.31%ID^E:6e-14^SubName: Full=Uncharacterized protein {ECO:0000313|Ensembl:ENSPSIP00000001582};^Eukaryota; Metazoa; Chordata; Craniata; Vertebrata; Euteleostomi; Testudines + Archosauria group; Testudines; Cryptodira; Trionychoidea; Trionychidae; Pelodiscus	.	.	.	.	.	.	.	.	GO:0005739^cellular_component^mitochondrion`GO:0005524^molecular_function^ATP binding`GO:0004356^molecular_function^glutamate-ammonia ligase activity`GO:0006542^biological_process^glutamine biosynthetic process	.	543	274.3	39.28	1.75	2.58	100
TR82887|c2_g24_i1	TR82887|c2_g24	ALLC_XENLA^ALLC_XENLA^Q:126-1289,H:1-389^60.36%ID^E:3e-175^RecName: Full=Allantoicase;^Eukaryota; Metazoa; Chordata; Craniata; Vertebrata; Euteleostomi; Amphibia; Batrachia; Anura; Pipoidea; Pipidae; Xenopodinae; Xenopus; Xenopus	V9KQW0_CALMI^V9KQW0_CALMI^Q:126-1298,H:1-394^76.9%ID^E:0^SubName: Full=Allantoicase {ECO:0000313|EMBL:AFP00512.1};^Eukaryota; Metazoa; Chordata; Craniata; Vertebrata; Chondrichthyes; Holocephali; Chimaeriformes; Callorhinchidae; Callorhinchus	TR82887|c2_g24_i1|m.106826	126-1304[+]	ALLC_XENLA^ALLC_XENLA^Q:1-388,H:1-389^60.36%ID^E:3e-178^RecName: Full=Allantoicase;^Eukaryota; Metazoa; Chordata; Craniata; Vertebrata; Euteleostomi; Amphibia; Batrachia; Anura; Pipoidea; Pipidae; Xenopodinae; Xenopus; Xenopus	V9KQW0_CALMI^V9KQW0_CALMI^Q:1-391,H:1-394^76.9%ID^E:0^SubName: Full=Allantoicase {ECO:0000313|EMBL:AFP00512.1};^Eukaryota; Metazoa; Chordata; Craniata; Vertebrata; Chondrichthyes; Holocephali; Chimaeriformes; Callorhinchidae; Callorhinchus	PF03561.10^Allantoicase^Allantoicase repeat^28-200^E:4.9e-56`PF03561.10^Allantoicase^Allantoicase repeat^223-382^E:2.2e-43	.	.	.	GO:0004037^molecular_function^allantoicase activity`GO:0000256^biological_process^allantoin catabolic process`GO:0006144^biological_process^purine nucleobase metabolic process	GO:0004037^molecular_function^allantoicase activity`GO:0000256^biological_process^allantoin catabolic process	1714	1445.28	4227	35.75	52.74	100
TR83593|c0_g1_i1	TR83593|c0_g1	ASSY_XENTR^ASSY_XENTR^Q:166-1392,H:1-409^79.46%ID^E:0^RecName: Full=Argininosuccinate synthase;^Eukaryota; Metazoa; Chordata; Craniata; Vertebrata; Euteleostomi; Amphibia; Batrachia; Anura; Pipoidea; Pipidae; Xenopodinae; Xenopus; Silurana	K4FU28_CALMI^K4FU28_CALMI^Q:166-1407,H:1-414^87.2%ID^E:0^SubName: Full=Argininosuccinate synthase {ECO:0000313|EMBL:AFK11340.1};^Eukaryota; Metazoa; Chordata; Craniata; Vertebrata; Chondrichthyes; Holocephali; Chimaeriformes; Callorhinchidae; Callorhinchus	TR83593|c0_g1_i1|m.114985	166-1413[+]	ASSY_XENTR^ASSY_XENTR^Q:1-409,H:1-409^79.46%ID^E:0^RecName: Full=Argininosuccinate synthase;^Eukaryota; Metazoa; Chordata; Craniata; Vertebrata; Euteleostomi; Amphibia; Batrachia; Anura; Pipoidea; Pipidae; Xenopodinae; Xenopus; Silurana	K4FU28_CALMI^K4FU28_CALMI^Q:1-414,H:1-414^87.2%ID^E:0^SubName: Full=Argininosuccinate synthase {ECO:0000313|EMBL:AFK11340.1};^Eukaryota; Metazoa; Chordata; Craniata; Vertebrata; Chondrichthyes; Holocephali; Chimaeriformes; Callorhinchidae; Callorhinchus	PF00764.14^Arginosuc_synth^Arginosuccinate synthase^9-404^E:3.2e-163	.	.	COG0137^Citrulline--aspartate ligase	GO:0004055^molecular_function^argininosuccinate synthase activity`GO:0005524^molecular_function^ATP binding`GO:0006526^biological_process^arginine biosynthetic process`GO:0000050^biological_process^urea cycle	GO:0004055^molecular_function^argininosuccinate synthase activity`GO:0005524^molecular_function^ATP binding`GO:0006526^biological_process^arginine biosynthetic process	1554	1285.28	61250	582.46	859.29	100
TR89074|c0_g1_i1	TR89074|c0_g1	CEBPA_HUMAN^CEBPA_HUMAN^Q:326-571,H:1-91^48.39%ID^E:1e-13^RecName: Full=CCAAT/enhancer-binding protein alpha;^Eukaryota; Metazoa; Chordata; Craniata; Vertebrata; Euteleostomi; Mammalia; Eutheria; Euarchontoglires; Primates; Haplorrhini; Catarrhini; Hominidae; Homo	W5NM32_LEPOC^W5NM32_LEPOC^Q:326-571,H:1-76^61.45%ID^E:2e-20^SubName: Full=Uncharacterized protein {ECO:0000313|Ensembl:ENSLOCP00000021691};^Eukaryota; Metazoa; Chordata; Craniata; Vertebrata; Euteleostomi; Actinopterygii; Neopterygii; Holostei; Semionotiformes; Lepisosteidae; Lepisosteus	TR89074|c0_g1_i1|m.116385	326-790[+]	CEBPA_MOUSE^CEBPA_MOUSE^Q:1-79,H:1-88^52.22%ID^E:2e-17^RecName: Full=CCAAT/enhancer-binding protein alpha;^Eukaryota; Metazoa; Chordata; Craniata; Vertebrata; Euteleostomi; Mammalia; Eutheria; Euarchontoglires; Glires; Rodentia; Sciurognathi; Muroidea; Muridae; Murinae; Mus; Mus	W5NM32_LEPOC^W5NM32_LEPOC^Q:1-82,H:1-76^66.27%ID^E:6e-26^SubName: Full=Uncharacterized protein {ECO:0000313|Ensembl:ENSLOCP00000021691};^Eukaryota; Metazoa; Chordata; Craniata; Vertebrata; Euteleostomi; Actinopterygii; Neopterygii; Holostei; Semionotiformes; Lepisosteidae; Lepisosteus	.	.	.	.	GO:0016363^cellular_component^nuclear matrix`GO:0005654^cellular_component^nucleoplasm`GO:0005634^cellular_component^nucleus`GO:0035189^cellular_component^Rb-E2F complex`GO:0005667^cellular_component^transcription factor complex`GO:0003677^molecular_function^DNA binding`GO:0042803^molecular_function^protein homodimerization activity`GO:0000978^molecular_function^RNA polymerase II core promoter pr…	.	792	523.28	94	2.2	3.24	100

## Sheet: Ovary
#gene_id	transcript_id	sprot_Top_BLASTX_hit	TrEMBL_Top_BLASTX_hit	prot_id	prot_coords	sprot_Top_BLASTP_hit	TrEMBL_Top_BLASTP_hit	Pfam	SignalP	TmHMM	eggnog	gene_ontology_blast	gene_ontology_pfam	length	effective_length	expected_count	TPM	FPKM	IsoPct
TR104573|c0_g1_i1	TR104573|c0_g1	.	W0LXW7_ANAPL^W0LXW7_ANAPL^Q:109-321,H:124-197^54.05%ID^E:1e-10^SubName: Full=CCAAT/enhancer-binding protein alpha {ECO:0000313|EMBL:AHG29543.1};^Eukaryota; Metazoa; Chordata; Craniata; Vertebrata; Euteleostomi; Testudines + Archosauria group; Archosauria; Dinosauria; Saurischia; Theropoda; Coelurosauria; Aves; Neognathae; Galloanserae; Anseriformes; Anatidae; Anas	TR104573|c0_g1_i1|m.134535	1-345[+]	CEBPA_MOUSE^CEBPA_MOUSE^Q:36-110,H:128-219^43.01%ID^E:1e-11^RecName: Full=CCAAT/enhancer-binding protein alpha;^Eukaryota; Metazoa; Chordata; Craniata; Vertebrata; Euteleostomi; Mammalia; Eutheria; Euarchontoglires; Glires; Rodentia; Sciurognathi; Muroidea; Muridae; Murinae; Mus; Mus	W0LXW7_ANAPL^W0LXW7_ANAPL^Q:37-107,H:124-197^59.46%ID^E:1e-19^SubName: Full=CCAAT/enhancer-binding protein alpha {ECO:0000313|EMBL:AHG29543.1};^Eukaryota; Metazoa; Chordata; Craniata; Vertebrata; Euteleostomi; Testudines + Archosauria group; Archosauria; Dinosauria; Saurischia; Theropoda; Coelurosauria; Aves; Neognathae; Galloanserae; Anseriformes; Anatidae; Anas	.	.	.	.	GO:0016363^cellular_component^nuclear matrix`GO:0005654^cellular_component^nucleoplasm`GO:0005634^cellular_component^nucleus`GO:0035189^cellular_component^Rb-E2F complex`GO:0005667^cellular_component^transcription factor complex`GO:0003677^molecular_function^DNA binding`GO:0042803^molecular_function^protein homodimerization activity`GO:0000978^molecular_function^RNA polymerase II core promoter pr…	.	345	90.02	12	3.16	10.86	100
TR114596|c0_g1_i1	TR114596|c0_g1	ASSY_CHICK^ASSY_CHICK^Q:482-550,H:166-188^82.61%ID^E:1e-05^RecName: Full=Argininosuccinate synthase;^Eukaryota; Metazoa; Chordata; Craniata; Vertebrata; Euteleostomi; Testudines + Archosauria group; Archosauria; Dinosauria; Saurischia; Theropoda; Coelurosauria; Aves; Neognathae; Galloanserae; Galliformes; Phasianidae; Phasianinae; Gallus	.	.	.	.	.	.	.	.	COG0137^Citrulline--aspartate ligase	GO:0004055^molecular_function^argininosuccinate synthase activity`GO:0005524^molecular_function^ATP binding`GO:0006526^biological_process^arginine biosynthetic process`GO:0000050^biological_process^urea cycle	.	550	294.92	30	2.41	8.29	100
TR121000|c0_g1_i1	TR121000|c0_g1	GLNA_SQUAC^GLNA_SQUAC^Q:3-65,H:277-297^100%ID^E:2e-06^RecName: Full=Glutamine synthetase, mitochondrial;^Eukaryota; Metazoa; Chordata; Craniata; Vertebrata; Chondrichthyes; Elasmobranchii; Squalimorphii; Squaliformes; Squalidae; Squalus	.	.	.	.	.	.	.	.	.	GO:0005739^cellular_component^mitochondrion`GO:0005524^molecular_function^ATP binding`GO:0004356^molecular_function^glutamate-ammonia ligase activity`GO:0006542^biological_process^glutamine biosynthetic process	.	346	91.02	4	1.04	3.58	100
TR149357|c0_g1_i1	TR149357|c0_g1	ARGI1_BOVIN^ARGI1_BOVIN^Q:88-375,H:189-284^64.58%ID^E:8e-39^RecName: Full=Arginase-1;^Eukaryota; Metazoa; Chordata; Craniata; Vertebrata; Euteleostomi; Mammalia; Eutheria; Laurasiatheria; Cetartiodactyla; Ruminantia; Pecora; Bovidae; Bovinae; Bos	W5LPK7_ASTMX^W5LPK7_ASTMX^Q:88-372,H:207-301^70.53%ID^E:4e-41^RecName: Full=Arginase {ECO:0000256|RuleBase:RU361159};^Eukaryota; Metazoa; Chordata; Craniata; Vertebrata; Euteleostomi; Actinopterygii; Neopterygii; Teleostei; Ostariophysi; Characiformes; Characoidei; Characidae; Characidae incertae sedis; Astyanax clade; Astyanax	TR149357|c0_g1_i1|m.144421	121-375[+]	ARGI2_HUMAN^ARGI2_HUMAN^Q:1-84,H:219-302^69.05%ID^E:2e-35^RecName: Full=Arginase-2, mitochondrial;^Eukaryota; Metazoa; Chordata; Craniata; Vertebrata; Euteleostomi; Mammalia; Eutheria; Euarchontoglires; Primates; Haplorrhini; Catarrhini; Hominidae; Homo	C1JCB9_HYPNO^C1JCB9_HYPNO^Q:1-84,H:3-86^70.24%ID^E:4e-38^SubName: Full=Putative arginase 2C {ECO:0000313|EMBL:ACO51149.1};^Eukaryota; Metazoa; Chordata; Craniata; Vertebrata; Euteleostomi; Actinopterygii; Neopterygii; Teleostei; Ostariophysi; Cypriniformes; Cyprinidae; Hypophthalmichthys	PF00491.16^Arginase^Arginase family^1-84^E:2.3e-25	.	.	COG0010^agmatinase (EC 3.5.3.11)	GO:0005759^cellular_component^mitochondrial matrix`GO:0005739^cellular_component^mitochondrion`GO:0004053^molecular_function^arginase activity`GO:0046872^molecular_function^metal ion binding`GO:0006525^biological_process^arginine metabolic process`GO:0034641^biological_process^cellular nitrogen compound metabolic process`GO:0006809^biological_process^nitric oxide biosynthetic process`GO:0044281^b…	GO:0046872^molecular_function^metal ion binding	377	122	3	0.58	2	100
TR1996|c0_g1_i1	TR1996|c0_g1	GLNA_SQUAC^GLNA_SQUAC^Q:492-4,H:39-201^99.39%ID^E:3e-117^RecName: Full=Glutamine synthetase, mitochondrial;^Eukaryota; Metazoa; Chordata; Craniata; Vertebrata; Chondrichthyes; Elasmobranchii; Squalimorphii; Squaliformes; Squalidae; Squalus	V9KKJ7_CALMI^V9KKJ7_CALMI^Q:489-4,H:41-202^85.19%ID^E:3e-101^RecName: Full=Glutamine synthetase {ECO:0000256|RuleBase:RU004356};^Eukaryota; Metazoa; Chordata; Craniata; Vertebrata; Chondrichthyes; Holocephali; Chimaeriformes; Callorhinchidae; Callorhinchus	.	.	.	.	.	.	.	.	GO:0005739^cellular_component^mitochondrion`GO:0005524^molecular_function^ATP binding`GO:0004356^molecular_function^glutamate-ammonia ligase activity`GO:0006542^biological_process^glutamine biosynthetic process	.	493	237.93	6.38	0.63	2.18	100
TR1996|c0_g2_i1	TR1996|c0_g2	GLNA_SQUAC^GLNA_SQUAC^Q:506-3,H:39-206^99.4%ID^E:4e-121^RecName: Full=Glutamine synthetase, mitochondrial;^Eukaryota; Metazoa; Chordata; Craniata; Vertebrata; Chondrichthyes; Elasmobranchii; Squalimorphii; Squaliformes; Squalidae; Squalus	H9GDW2_ANOCA^H9GDW2_ANOCA^Q:506-3,H:10-177^85.71%ID^E:4e-105^RecName: Full=Glutamine synthetase {ECO:0000256|RuleBase:RU004356};^Eukaryota; Metazoa; Chordata; Craniata; Vertebrata; Euteleostomi; Lepidosauria; Squamata; Bifurcata; Unidentata; Episquamata; Toxicofera; Iguania; Iguanidae; Polychrotinae; Anolis	.	.	.	.	.	.	.	.	GO:0005739^cellular_component^mitochondrion`GO:0005524^molecular_function^ATP binding`GO:0004356^molecular_function^glutamate-ammonia ligase activity`GO:0006542^biological_process^glutamine biosynthetic process	.	507	251.93	4.62	0.43	1.49	100
TR24372|c0_g1_i1	TR24372|c0_g1	ASSY_RAT^ASSY_RAT^Q:270-341,H:324-347^79.17%ID^E:1e-06^RecName: Full=Argininosuccinate synthase;^Eukaryota; Metazoa; Chordata; Craniata; Vertebrata; Euteleostomi; Mammalia; Eutheria; Euarchontoglires; Glires; Rodentia; Sciurognathi; Muroidea; Muridae; Murinae; Rattus	K4FU28_CALMI^K4FU28_CALMI^Q:270-341,H:325-348^87.5%ID^E:9e-07^SubName: Full=Argininosuccinate synthase {ECO:0000313|EMBL:AFK11340.1};^Eukaryota; Metazoa; Chordata; Craniata; Vertebrata; Chondrichthyes; Holocephali; Chimaeriformes; Callorhinchidae; Callorhinchus	.	.	.	.	.	.	.	COG0137^Citrulline--aspartate ligase	GO:0070852^cellular_component^cell body fiber`GO:0005737^cellular_component^cytoplasm`GO:0005783^cellular_component^endoplasmic reticulum`GO:0070062^cellular_component^extracellular vesicular exosome`GO:0005764^cellular_component^lysosome`GO:0005741^cellular_component^mitochondrial outer membrane`GO:0043005^cellular_component^neuron projection`GO:0043025^cellular_component^neuronal cell body`GO:0…	.	343	88.02	13	3.5	12.04	100
TR38552|c0_g1_i1	TR38552|c0_g1	NAGS_MOUSE^NAGS_MOUSE^Q:3-356,H:391-508^65.25%ID^E:6e-55^RecName: Full=N-acetylglutamate synthase, mitochondrial;^Eukaryota; Metazoa; Chordata; Craniata; Vertebrata; Euteleostomi; Mammalia; Eutheria; Euarchontoglires; Glires; Rodentia; Sciurognathi; Muroidea; Muridae; Murinae; Mus; Mus	V9K7X7_CALMI^V9K7X7_CALMI^Q:3-356,H:413-530^77.12%ID^E:1e-59^SubName: Full=N-acetylglutamate synthase, mitochondrial-like protein {ECO:0000313|EMBL:AFO94181.1};^Eukaryota; Metazoa; Chordata; Craniata; Vertebrata; Chondrichthyes; Holocephali; Chimaeriformes; Callorhinchidae; Callorhinchus	TR38552|c0_g1_i1|m.16008	3-356[+]	NAGS_MOUSE^NAGS_MOUSE^Q:1-118,H:391-508^65.25%ID^E:5e-55^RecName: Full=N-acetylglutamate synthase, mitochondrial;^Eukaryota; Metazoa; Chordata; Craniata; Vertebrata; Euteleostomi; Mammalia; Eutheria; Euarchontoglires; Glires; Rodentia; Sciurognathi; Muroidea; Muridae; Murinae; Mus; Mus	V9K7X7_CALMI^V9K7X7_CALMI^Q:1-118,H:413-530^77.12%ID^E:1e-59^SubName: Full=N-acetylglutamate synthase, mitochondrial-like protein {ECO:0000313|EMBL:AFO94181.1};^Eukaryota; Metazoa; Chordata; Craniata; Vertebrata; Chondrichthyes; Holocephali; Chimaeriformes; Callorhinchidae; Callorhinchus	PF04768.8^DUF619^Protein of unknown function (DUF619)^3-113^E:3.9e-37	.	.	COG0548^nag kinase	GO:0005759^cellular_component^mitochondrial matrix`GO:0005739^cellular_component^mitochondrion`GO:0004042^molecular_function^acetyl-CoA:L-glutamate N-acetyltransferase activity`GO:0006526^biological_process^arginine biosynthetic process`GO:0006536^biological_process^glutamate metabolic process`GO:0000050^biological_process^urea cycle	.	356	101.01	5	1.17	4.03	100
TR46589|c0_g1_i1	TR46589|c0_g1	ASSY_CHICK^ASSY_CHICK^Q:1-87,H:297-325^82.76%ID^E:3e-07^RecName: Full=Argininosuccinate synthase;^Eukaryota; Metazoa; Chordata; Craniata; Vertebrata; Euteleostomi; Testudines + Archosauria group; Archosauria; Dinosauria; Saurischia; Theropoda; Coelurosauria; Aves; Neognathae; Galloanserae; Galliformes; Phasianidae; Phasianinae; Gallus	K4FU28_CALMI^K4FU28_CALMI^Q:1-87,H:297-325^96.55%ID^E:8e-08^SubName: Full=Argininosuccinate synthase {ECO:0000313|EMBL:AFK11340.1};^Eukaryota; Metazoa; Chordata; Craniata; Vertebrata; Chondrichthyes; Holocephali; Chimaeriformes; Callorhinchidae; Callorhinchus	.	.	.	.	.	.	.	COG0137^Citrulline--aspartate ligase	GO:0004055^molecular_function^argininosuccinate synthase activity`GO:0005524^molecular_function^ATP binding`GO:0006526^biological_process^arginine biosynthetic process`GO:0000050^biological_process^urea cycle	.	555	299.91	16.13	1.27	4.38	100
TR48270|c0_g1_i1	TR48270|c0_g1	ARLY_MOUSE^ARLY_MOUSE^Q:307-390,H:353-380^78.57%ID^E:2e-06^RecName: Full=Argininosuccinate lyase;^Eukaryota; Metazoa; Chordata; Craniata; Vertebrata; Euteleostomi; Mammalia; Eutheria; Euarchontoglires; Glires; Rodentia; Sciurognathi; Muroidea; Muridae; Murinae; Mus; Mus	.	.	.	.	.	.	.	.	COG0165^argininosuccinate lyase	GO:0004056^molecular_function^argininosuccinate lyase activity`GO:0019676^biological_process^ammonia assimilation cycle`GO:0042450^biological_process^arginine biosynthetic process via ornithine`GO:0006520^biological_process^cellular amino acid metabolic process`GO:0006475^biological_process^internal protein amino acid acetylation`GO:0007626^biological_process^locomotory behavior`GO:0009791^biolog…	.	396	140.98	9	1.51	5.2	100
TR50158|c1_g1_i1	TR50158|c1_g1	ARLY_LITCT^ARLY_LITCT^Q:461-1843,H:5-465^76.79%ID^E:0^RecName: Full=Argininosuccinate lyase;^Eukaryota; Metazoa; Chordata; Craniata; Vertebrata; Euteleostomi; Amphibia; Batrachia; Anura; Neobatrachia; Ranoidea; Ranidae; Rana; Aquarana	K4FU44_CALMI^K4FU44_CALMI^Q:461-1843,H:6-466^81.56%ID^E:0^SubName: Full=Argininosuccinate lyase {ECO:0000313|EMBL:AFK11365.1};^Eukaryota; Metazoa; Chordata; Craniata; Vertebrata; Chondrichthyes; Holocephali; Chimaeriformes; Callorhinchidae; Callorhinchus	TR50158|c1_g1_i1|m.23218	446-1846[+]	ARLY_LITCT^ARLY_LITCT^Q:3-466,H:2-465^76.72%ID^E:0^RecName: Full=Argininosuccinate lyase;^Eukaryota; Metazoa; Chordata; Craniata; Vertebrata; Euteleostomi; Amphibia; Batrachia; Anura; Neobatrachia; Ranoidea; Ranidae; Rana; Aquarana	K4FU44_CALMI^K4FU44_CALMI^Q:1-466,H:1-466^81.55%ID^E:0^SubName: Full=Argininosuccinate lyase {ECO:0000313|EMBL:AFK11365.1};^Eukaryota; Metazoa; Chordata; Craniata; Vertebrata; Chondrichthyes; Holocephali; Chimaeriformes; Callorhinchidae; Callorhinchus	PF00206.15^Lyase_1^Lyase^12-306^E:3e-101`PF14698.1^ASL_C2^Argininosuccinate lyase C-terminal^369-437^E:3.8e-25	.	.	.	GO:0004056^molecular_function^argininosuccinate lyase activity`GO:0042450^biological_process^arginine biosynthetic process via ornithine`GO:0000050^biological_process^urea cycle	.	1948	1692.89	2475	34.61	119.15	100
TR54398|c0_g1_i1	TR54398|c0_g1	GLNA_SQUAC^GLNA_SQUAC^Q:246-1379,H:26-403^99.21%ID^E:0^RecName: Full=Glutamine synthetase, mitochondrial;^Eukaryota; Metazoa; Chordata; Craniata; Vertebrata; Chondrichthyes; Elasmobranchii; Squalimorphii; Squaliformes; Squalidae; Squalus	H9GDW2_ANOCA^H9GDW2_ANOCA^Q:258-1370,H:1-371^87.33%ID^E:0^RecName: Full=Glutamine synthetase {ECO:0000256|RuleBase:RU004356};^Eukaryota; Metazoa; Chordata; Craniata; Vertebrata; Euteleostomi; Lepidosauria; Squamata; Bifurcata; Unidentata; Episquamata; Toxicofera; Iguania; Iguanidae; Polychrotinae; Anolis	TR54398|c0_g1_i1|m.25882	180-1382[+]	GLNA_SQUAC^GLNA_SQUAC^Q:23-400,H:26-403^99.21%ID^E:0^RecName: Full=Glutamine synthetase, mitochondrial;^Eukaryota; Metazoa; Chordata; Craniata; Vertebrata; Chondrichthyes; Elasmobranchii; Squalimorphii; Squaliformes; Squalidae; Squalus	H9GDW2_ANOCA^H9GDW2_ANOCA^Q:27-397,H:1-371^87.33%ID^E:0^RecName: Full=Glutamine synthetase {ECO:0000256|RuleBase:RU004356};^Eukaryota; Metazoa; Chordata; Craniata; Vertebrata; Euteleostomi; Lepidosauria; Squamata; Bifurcata; Unidentata; Episquamata; Toxicofera; Iguania; Iguanidae; Polychrotinae; Anolis	PF03951.14^Gln-synt_N^Glutamine synthetase, beta-Grasp domain^52-129^E:6e-20`PF00120.19^Gln-synt_C^Glutamine synthetase, catalytic domain^137-384^E:2.7e-64	.	.	.	GO:0005739^cellular_component^mitochondrion`GO:0005524^molecular_function^ATP binding`GO:0004356^molecular_function^glutamate-ammonia ligase activity`GO:0006542^biological_process^glutamine biosynthetic process	GO:0004356^molecular_function^glutamate-ammonia ligase activity`GO:0006542^biological_process^glutamine biosynthetic process`GO:0006807^biological_process^nitrogen compound metabolic process	2304	2048.89	2406	27.8	95.7	100
TR58411|c0_g1_i2	TR58411|c0_g1	ORNT1_HUMAN^ORNT1_HUMAN^Q:208-1098,H:4-298^69.02%ID^E:7e-134^RecName: Full=Mitochondrial ornithine transporter 1;^Eukaryota; Metazoa; Chordata; Craniata; Vertebrata; Euteleostomi; Mammalia; Eutheria; Euarchontoglires; Primates; Haplorrhini; Catarrhini; Hominidae; Homo	K4FT26_CALMI^K4FT26_CALMI^Q:184-1104,H:1-306^80.78%ID^E:7e-163^SubName: Full=Mitochondrial ornithine transporter 1 {ECO:0000313|EMBL:AFK11288.1};^Eukaryota; Metazoa; Chordata; Craniata; Vertebrata; Chondrichthyes; Holocephali; Chimaeriformes; Callorhinchidae; Callorhinchus	TR58411|c0_g1_i2|m.29014	184-1107[+]	ORNT1_HUMAN^ORNT1_HUMAN^Q:9-305,H:4-298^69.02%ID^E:3e-149^RecName: Full=Mitochondrial ornithine transporter 1;^Eukaryota; Metazoa; Chordata; Craniata; Vertebrata; Euteleostomi; Mammalia; Eutheria; Euarchontoglires; Primates; Haplorrhini; Catarrhini; Hominidae; Homo	K4FT26_CALMI^K4FT26_CALMI^Q:1-307,H:1-306^80.78%ID^E:9e-176^SubName: Full=Mitochondrial ornithine transporter 1 {ECO:0000313|EMBL:AFK11288.1};^Eukaryota; Metazoa; Chordata; Craniata; Vertebrata; Chondrichthyes; Holocephali; Chimaeriformes; Callorhinchidae; Callorhinchus	PF00153.22^Mito_carr^Mitochondrial carrier protein^17-99^E:4e-20`PF00153.22^Mito_carr^Mitochondrial carrier protein^112-205^E:1.1e-18`PF00153.22^Mito_carr^Mitochondrial carrier protein^214-303^E:1e-19	.	.	.	GO:0016021^cellular_component^integral component of membrane`GO:0005743^cellular_component^mitochondrial inner membrane`GO:0000064^molecular_function^L-ornithine transmembrane transporter activity`GO:0006520^biological_process^cellular amino acid metabolic process`GO:0034641^biological_process^cellular nitrogen compound metabolic process`GO:1903352^biological_process^L-ornithine transmembrane tra…	.	1379	1123.89	36.2	0.76	2.62	54.42
TR58411|c0_g1_i4	TR58411|c0_g1	ORNT1_HUMAN^ORNT1_HUMAN^Q:189-1079,H:4-298^69.02%ID^E:6e-134^RecName: Full=Mitochondrial ornithine transporter 1;^Eukaryota; Metazoa; Chordata; Craniata; Vertebrata; Euteleostomi; Mammalia; Eutheria; Euarchontoglires; Primates; Haplorrhini; Catarrhini; Hominidae; Homo	K4FT26_CALMI^K4FT26_CALMI^Q:165-1085,H:1-306^80.78%ID^E:5e-163^SubName: Full=Mitochondrial ornithine transporter 1 {ECO:0000313|EMBL:AFK11288.1};^Eukaryota; Metazoa; Chordata; Craniata; Vertebrata; Chondrichthyes; Holocephali; Chimaeriformes; Callorhinchidae; Callorhinchus	TR58411|c0_g1_i4|m.29016	165-1088[+]	ORNT1_HUMAN^ORNT1_HUMAN^Q:9-305,H:4-298^69.02%ID^E:3e-149^RecName: Full=Mitochondrial ornithine transporter 1;^Eukaryota; Metazoa; Chordata; Craniata; Vertebrata; Euteleostomi; Mammalia; Eutheria; Euarchontoglires; Primates; Haplorrhini; Catarrhini; Hominidae; Homo	K4FT26_CALMI^K4FT26_CALMI^Q:1-307,H:1-306^80.78%ID^E:9e-176^SubName: Full=Mitochondrial ornithine transporter 1 {ECO:0000313|EMBL:AFK11288.1};^Eukaryota; Metazoa; Chordata; Craniata; Vertebrata; Chondrichthyes; Holocephali; Chimaeriformes; Callorhinchidae; Callorhinchus	PF00153.22^Mito_carr^Mitochondrial carrier protein^17-99^E:4e-20`PF00153.22^Mito_carr^Mitochondrial carrier protein^112-205^E:1.1e-18`PF00153.22^Mito_carr^Mitochondrial carrier protein^214-303^E:1e-19	.	.	.	GO:0016021^cellular_component^integral component of membrane`GO:0005743^cellular_component^mitochondrial inner membrane`GO:0000064^molecular_function^L-ornithine transmembrane transporter activity`GO:0006520^biological_process^cellular amino acid metabolic process`GO:0034641^biological_process^cellular nitrogen compound metabolic process`GO:1903352^biological_process^L-ornithine transmembrane tra…	.	1360	1104.89	29.8	0.64	2.2	45.58
TR64113|c0_g1_i1	TR64113|c0_g1	ARLY_BOVIN^ARLY_BOVIN^Q:224-3,H:6-79^71.62%ID^E:2e-34^RecName: Full=Argininosuccinate lyase;^Eukaryota; Metazoa; Chordata; Craniata; Vertebrata; Euteleostomi; Mammalia; Eutheria; Laurasiatheria; Cetartiodactyla; Ruminantia; Pecora; Bovidae; Bovinae; Bos	F7EL32_ORNAN^F7EL32_ORNAN^Q:227-3,H:5-79^73.33%ID^E:6e-35^SubName: Full=Uncharacterized protein {ECO:0000313|Ensembl:ENSOANP00000014360};^Eukaryota; Metazoa; Chordata; Craniata; Vertebrata; Euteleostomi; Mammalia; Monotremata; Ornithorhynchidae; Ornithorhynchus	.	.	.	.	.	.	.	COG0165^argininosuccinate lyase	GO:0004056^molecular_function^argininosuccinate lyase activity`GO:0042450^biological_process^arginine biosynthetic process via ornithine`GO:0006475^biological_process^internal protein amino acid acetylation`GO:0000050^biological_process^urea cycle	.	335	80.03	6	1.77	6.11	100
TR66988|c0_g1_i1	TR66988|c0_g1	ASSY_XENTR^ASSY_XENTR^Q:618-7,H:1-204^84.31%ID^E:2e-130^RecName: Full=Argininosuccinate synthase;^Eukaryota; Metazoa; Chordata; Craniata; Vertebrata; Euteleostomi; Amphibia; Batrachia; Anura; Pipoidea; Pipidae; Xenopodinae; Xenopus; Silurana	K4FU28_CALMI^K4FU28_CALMI^Q:618-7,H:1-204^93.14%ID^E:8e-138^SubName: Full=Argininosuccinate synthase {ECO:0000313|EMBL:AFK11340.1};^Eukaryota; Metazoa; Chordata; Craniata; Vertebrata; Chondrichthyes; Holocephali; Chimaeriformes; Callorhinchidae; Callorhinchus	.	.	.	.	.	.	.	COG0137^Citrulline--aspartate ligase	GO:0004055^molecular_function^argininosuccinate synthase activity`GO:0005524^molecular_function^ATP binding`GO:0006526^biological_process^arginine biosynthetic process`GO:0000050^biological_process^urea cycle	.	628	372.9	10	0.63	2.19	100
TR67636|c0_g1_i1	TR67636|c0_g1	ASSY_DANRE^ASSY_DANRE^Q:2-73,H:175-198^91.67%ID^E:3e-06^RecName: Full=Argininosuccinate synthase;^Eukaryota; Metazoa; Chordata; Craniata; Vertebrata; Euteleostomi; Actinopterygii; Neopterygii; Teleostei; Ostariophysi; Cypriniformes; Cyprinidae; Danio	.	.	.	.	.	.	.	.	COG0137^Citrulline--aspartate ligase	GO:0004055^molecular_function^argininosuccinate synthase activity`GO:0005524^molecular_function^ATP binding`GO:0006526^biological_process^arginine biosynthetic process`GO:0000050^biological_process^urea cycle	.	1161	905.89	38.08	1	3.43	44.14
TR69503|c0_g1_i1	TR69503|c0_g1	ARGI_LITCT^ARGI_LITCT^Q:245-754,H:1-170^60.59%ID^E:3e-70^RecName: Full=Arginase, hepatic;^Eukaryota; Metazoa; Chordata; Craniata; Vertebrata; Euteleostomi; Amphibia; Batrachia; Anura; Neobatrachia; Ranoidea; Ranidae; Rana; Aquarana	W5NIT3_LEPOC^W5NIT3_LEPOC^Q:197-754,H:32-216^58.6%ID^E:8e-72^RecName: Full=Arginase {ECO:0000256|RuleBase:RU361159};^Eukaryota; Metazoa; Chordata; Craniata; Vertebrata; Euteleostomi; Actinopterygii; Neopterygii; Holostei; Semionotiformes; Lepisosteidae; Lepisosteus	TR69503|c0_g1_i1|m.41147	197-754[+]	ARGI_LITCT^ARGI_LITCT^Q:17-186,H:1-170^60.59%ID^E:1e-71^RecName: Full=Arginase, hepatic;^Eukaryota; Metazoa; Chordata; Craniata; Vertebrata; Euteleostomi; Amphibia; Batrachia; Anura; Neobatrachia; Ranoidea; Ranidae; Rana; Aquarana	W5NIT3_LEPOC^W5NIT3_LEPOC^Q:1-186,H:32-216^58.6%ID^E:6e-73^RecName: Full=Arginase {ECO:0000256|RuleBase:RU361159};^Eukaryota; Metazoa; Chordata; Craniata; Vertebrata; Euteleostomi; Actinopterygii; Neopterygii; Holostei; Semionotiformes; Lepisosteidae; Lepisosteus	PF00491.16^Arginase^Arginase family^24-168^E:1.1e-33	.	.	.	GO:0004053^molecular_function^arginase activity`GO:0046872^molecular_function^metal ion binding`GO:0006525^biological_process^arginine metabolic process`GO:0000050^biological_process^urea cycle	GO:0046872^molecular_function^metal ion binding	756	500.89	18	0.85	2.93	100
TR69888|c0_g1_i1	TR69888|c0_g1	CEBPA_HUMAN^CEBPA_HUMAN^Q:308-553,H:1-91^48.39%ID^E:1e-13^RecName: Full=CCAAT/enhancer-binding protein alpha;^Eukaryota; Metazoa; Chordata; Craniata; Vertebrata; Euteleostomi; Mammalia; Eutheria; Euarchontoglires; Primates; Haplorrhini; Catarrhini; Hominidae; Homo	W5NM32_LEPOC^W5NM32_LEPOC^Q:308-553,H:1-76^61.45%ID^E:2e-20^SubName: Full=Uncharacterized protein {ECO:0000313|Ensembl:ENSLOCP00000021691};^Eukaryota; Metazoa; Chordata; Craniata; Vertebrata; Euteleostomi; Actinopterygii; Neopterygii; Holostei; Semionotiformes; Lepisosteidae; Lepisosteus	.	.	.	.	.	.	.	.	GO:0016363^cellular_component^nuclear matrix`GO:0005634^cellular_component^nucleus`GO:0035189^cellular_component^Rb-E2F complex`GO:0003677^molecular_function^DNA binding`GO:0000978^molecular_function^RNA polymerase II core promoter proximal region sequence-specific DNA binding`GO:0001077^molecular_function^RNA polymerase II core promoter proximal region sequence-specific DNA binding transcription…	.	759	503.89	120	5.64	19.41	100
TR70023|c1_g1_i1	TR70023|c1_g1	GLNA_SQUAC^GLNA_SQUAC^Q:267-392,H:1-42^100%ID^E:2e-22^RecName: Full=Glutamine synthetase, mitochondrial;^Eukaryota; Metazoa; Chordata; Craniata; Vertebrata; Chondrichthyes; Elasmobranchii; Squalimorphii; Squaliformes; Squalidae; Squalus	.	.	.	.	.	.	.	.	.	GO:0005739^cellular_component^mitochondrion`GO:0005524^molecular_function^ATP binding`GO:0004356^molecular_function^glutamate-ammonia ligase activity`GO:0006542^biological_process^glutamine biosynthetic process	.	393	137.99	1	0.17	0.59	31.51
TR70023|c1_g1_i2	TR70023|c1_g1	GLNA_SQUAC^GLNA_SQUAC^Q:268-345,H:1-26^100%ID^E:4e-11^RecName: Full=Glutamine synthetase, mitochondrial;^Eukaryota; Metazoa; Chordata; Craniata; Vertebrata; Chondrichthyes; Elasmobranchii; Squalimorphii; Squaliformes; Squalidae; Squalus	.	.	.	.	.	.	.	.	.	GO:0005739^cellular_component^mitochondrion`GO:0005524^molecular_function^ATP binding`GO:0004356^molecular_function^glutamate-ammonia ligase activity`GO:0006542^biological_process^glutamine biosynthetic process	.	382	126.99	2	0.37	1.28	68.49
TR70336|c0_g2_i1	TR70336|c0_g2	ASSY_XENTR^ASSY_XENTR^Q:2-91,H:10-39^86.67%ID^E:5e-09^RecName: Full=Argininosuccinate synthase;^Eukaryota; Metazoa; Chordata; Craniata; Vertebrata; Euteleostomi; Amphibia; Batrachia; Anura; Pipoidea; Pipidae; Xenopodinae; Xenopus; Silurana	A0A091UZ72_PHORU^A0A091UZ72_PHORU^Q:2-91,H:4-33^90%ID^E:2e-08^SubName: Full=Argininosuccinate synthase {ECO:0000313|EMBL:KFQ82868.1};^Eukaryota; Metazoa; Chordata; Craniata; Vertebrata; Euteleostomi; Testudines + Archosauria group; Archosauria; Dinosauria; Saurischia; Theropoda; Coelurosauria; Aves; Neognathae; Phoenicopteriformes; Phoenicopteridae; Phoenicopterus	.	.	.	.	.	.	.	COG0137^Citrulline--aspartate ligase	GO:0004055^molecular_function^argininosuccinate synthase activity`GO:0005524^molecular_function^ATP binding`GO:0006526^biological_process^arginine biosynthetic process`GO:0000050^biological_process^urea cycle	.	618	362.9	15	0.98	3.37	100
TR70856|c0_g1_i1	TR70856|c0_g1	CEBPA_HUMAN^CEBPA_HUMAN^Q:99-359,H:272-358^80.46%ID^E:7e-36^RecName: Full=CCAAT/enhancer-binding protein alpha;^Eukaryota; Metazoa; Chordata; Craniata; Vertebrata; Euteleostomi; Mammalia; Eutheria; Euarchontoglires; Primates; Haplorrhini; Catarrhini; Hominidae; Homo	V9L948_CALMI^V9L948_CALMI^Q:84-359,H:55-150^83.33%ID^E:3e-43^SubName: Full=CCAAT/enhancer-binding protein alpha {ECO:0000313|EMBL:AFP08449.1};^Eukaryota; Metazoa; Chordata; Craniata; Vertebrata; Chondrichthyes; Holocephali; Chimaeriformes; Callorhinchidae; Callorhinchus	TR70856|c0_g1_i1|m.42849	3-362[+]	CEBPA_HUMAN^CEBPA_HUMAN^Q:33-119,H:272-358^80.46%ID^E:8e-41^RecName: Full=CCAAT/enhancer-binding protein alpha;^Eukaryota; Metazoa; Chordata; Craniata; Vertebrata; Euteleostomi; Mammalia; Eutheria; Euarchontoglires; Primates; Haplorrhini; Catarrhini; Hominidae; Homo	V9L948_CALMI^V9L948_CALMI^Q:24-119,H:51-150^82%ID^E:1e-49^SubName: Full=CCAAT/enhancer-binding protein alpha {ECO:0000313|EMBL:AFP08449.1};^Eukaryota; Metazoa; Chordata; Craniata; Vertebrata; Chondrichthyes; Holocephali; Chimaeriformes; Callorhinchidae; Callorhinchus	PF07716.10^bZIP_2^Basic region leucine zipper^43-95^E:9.1e-17`PF00170.16^bZIP_1^bZIP transcription factor^43-100^E:4.7e-06	.	.	.	GO:0016363^cellular_component^nuclear matrix`GO:0005634^cellular_component^nucleus`GO:0035189^cellular_component^Rb-E2F complex`GO:0003677^molecular_function^DNA binding`GO:0000978^molecular_function^RNA polymerase II core promoter proximal region sequence-specific DNA binding`GO:0001077^molecular_function^RNA polymerase II core promoter proximal region sequence-specific DNA binding transcription…	GO:0003700^molecular_function^sequence-specific DNA binding transcription factor activity`GO:0043565^molecular_function^sequence-specific DNA binding`GO:0006355^biological_process^regulation of transcription, DNA-templated	1364	1108.89	188	4.01	13.82	100
TR71256|c0_g1_i1	TR71256|c0_g1	ASSY_BOVIN^ASSY_BOVIN^Q:644-772,H:241-280^65.12%ID^E:3e-06^RecName: Full=Argininosuccinate synthase;^Eukaryota; Metazoa; Chordata; Craniata; Vertebrata; Euteleostomi; Mammalia; Eutheria; Laurasiatheria; Cetartiodactyla; Ruminantia; Pecora; Bovidae; Bovinae; Bos	.	.	.	.	.	.	.	.	COG0137^Citrulline--aspartate ligase	GO:0070062^cellular_component^extracellular vesicular exosome`GO:0016597^molecular_function^amino acid binding`GO:0004055^molecular_function^argininosuccinate synthase activity`GO:0005524^molecular_function^ATP binding`GO:0044822^molecular_function^poly(A) RNA binding`GO:0006526^biological_process^arginine biosynthetic process`GO:0000053^biological_process^argininosuccinate metabolic process`GO:0…	.	782	526.89	48	2.16	7.42	100
TR73759|c1_g1_i1	TR73759|c1_g1	ASSY_XENLA^ASSY_XENLA^Q:1-78,H:141-166^80.77%ID^E:4e-06^RecName: Full=Argininosuccinate synthase;^Eukaryota; Metazoa; Chordata; Craniata; Vertebrata; Euteleostomi; Amphibia; Batrachia; Anura; Pipoidea; Pipidae; Xenopodinae; Xenopus; Xenopus	V9L8G6_CALMI^V9L8G6_CALMI^Q:1-108,H:140-175^75%ID^E:3e-08^SubName: Full=Argininosuccinate synthase {ECO:0000313|EMBL:AFP08233.1};^Eukaryota; Metazoa; Chordata; Craniata; Vertebrata; Chondrichthyes; Holocephali; Chimaeriformes; Callorhinchidae; Callorhinchus	.	.	.	.	.	.	.	.	GO:0004055^molecular_function^argininosuccinate synthase activity`GO:0005524^molecular_function^ATP binding`GO:0006526^biological_process^arginine biosynthetic process`GO:0000050^biological_process^urea cycle	.	1489	1233.89	278	5.33	18.36	100
TR76386|c0_g1_i1	TR76386|c0_g1	OTC_HUMAN^OTC_HUMAN^Q:166-1224,H:1-354^74.01%ID^E:0^RecName: Full=Ornithine carbamoyltransferase, mitochondrial;^Eukaryota; Metazoa; Chordata; Craniata; Vertebrata; Euteleostomi; Mammalia; Eutheria; Euarchontoglires; Primates; Haplorrhini; Catarrhini; Hominidae; Homo	Q9IAV1_9CHON^Q9IAV1_9CHON^Q:166-1224,H:1-353^87.82%ID^E:0^SubName: Full=Ornithine transcarbamylase {ECO:0000313|EMBL:AAF61407.1};^Eukaryota; Metazoa; Chordata; Craniata; Vertebrata; Chondrichthyes; Elasmobranchii; Batoidea; Rajiformes; Rajidae; Raja	TR76386|c0_g1_i1|m.53675	163-1227[+]	OTC_HUMAN^OTC_HUMAN^Q:2-354,H:1-354^74.01%ID^E:0^RecName: Full=Ornithine carbamoyltransferase, mitochondrial;^Eukaryota; Metazoa; Chordata; Craniata; Vertebrata; Euteleostomi; Mammalia; Eutheria; Euarchontoglires; Primates; Haplorrhini; Catarrhini; Hominidae; Homo	Q9IAV1_9CHON^Q9IAV1_9CHON^Q:2-354,H:1-353^87.82%ID^E:0^SubName: Full=Ornithine transcarbamylase {ECO:0000313|EMBL:AAF61407.1};^Eukaryota; Metazoa; Chordata; Craniata; Vertebrata; Chondrichthyes; Elasmobranchii; Batoidea; Rajiformes; Rajidae; Raja	PF02729.16^OTCace_N^Aspartate/ornithine carbamoyltransferase, carbamoyl-P binding domain^40-182^E:6e-45`PF00185.19^OTCace^Aspartate/ornithine carbamoyltransferase, Asp/Orn binding domain^187-340^E:1.2e-43	.	.	COG0078^ornithine carbamoyltransferase	GO:0005743^cellular_component^mitochondrial inner membrane`GO:0005759^cellular_component^mitochondrial matrix`GO:0005739^cellular_component^mitochondrion`GO:0016597^molecular_function^amino acid binding`GO:0004585^molecular_function^ornithine carbamoyltransferase activity`GO:0042301^molecular_function^phosphate ion binding`GO:0005543^molecular_function^phospholipid binding`GO:0097272^biological_p…	GO:0016743^molecular_function^carboxyl- or carbamoyltransferase activity`GO:0006520^biological_process^cellular amino acid metabolic process`GO:0016597^molecular_function^amino acid binding	1340	1084.89	99	2.16	7.44	90.34
TR76386|c0_g1_i3	TR76386|c0_g1	OTC_PIG^OTC_PIG^Q:69-446,H:70-195^80.16%ID^E:5e-68^RecName: Full=Ornithine carbamoyltransferase, mitochondrial;^Eukaryota; Metazoa; Chordata; Craniata; Vertebrata; Euteleostomi; Mammalia; Eutheria; Laurasiatheria; Cetartiodactyla; Suina; Suidae; Sus	Q9IAV1_9CHON^Q9IAV1_9CHON^Q:69-446,H:95-220^89.68%ID^E:3e-76^SubName: Full=Ornithine transcarbamylase {ECO:0000313|EMBL:AAF61407.1};^Eukaryota; Metazoa; Chordata; Craniata; Vertebrata; Chondrichthyes; Elasmobranchii; Batoidea; Rajiformes; Rajidae; Raja	TR76386|c0_g1_i3|m.53677	3-458[+]	OTC_PIG^OTC_PIG^Q:23-148,H:70-195^80.16%ID^E:4e-68^RecName: Full=Ornithine carbamoyltransferase, mitochondrial;^Eukaryota; Metazoa; Chordata; Craniata; Vertebrata; Euteleostomi; Mammalia; Eutheria; Laurasiatheria; Cetartiodactyla; Suina; Suidae; Sus	Q9IAV1_9CHON^Q9IAV1_9CHON^Q:23-148,H:95-220^89.68%ID^E:3e-76^SubName: Full=Ornithine transcarbamylase {ECO:0000313|EMBL:AAF61407.1};^Eukaryota; Metazoa; Chordata; Craniata; Vertebrata; Chondrichthyes; Elasmobranchii; Batoidea; Rajiformes; Rajidae; Raja	PF02729.16^OTCace_N^Aspartate/ornithine carbamoyltransferase, carbamoyl-P binding domain^27-109^E:1.5e-24	.	.	COG0078^ornithine carbamoyltransferase	GO:0005743^cellular_component^mitochondrial inner membrane`GO:0005759^cellular_component^mitochondrial matrix`GO:0005739^cellular_component^mitochondrion`GO:0016597^molecular_function^amino acid binding`GO:0004585^molecular_function^ornithine carbamoyltransferase activity`GO:0006526^biological_process^arginine biosynthetic process`GO:0000050^biological_process^urea cycle	GO:0016743^molecular_function^carboxyl- or carbamoyltransferase activity`GO:0006520^biological_process^cellular amino acid metabolic process	460	204.95	2	0.23	0.8	9.66
TR78207|c0_g1_i1	TR78207|c0_g1	HD_HUMAN^HD_HUMAN^Q:1-1020,H:650-989^71.76%ID^E:8e-163^RecName: Full=Huntingtin;^Eukaryota; Metazoa; Chordata; Craniata; Vertebrata; Euteleostomi; Mammalia; Eutheria; Euarchontoglires; Primates; Haplorrhini; Catarrhini; Hominidae; Homo	H3AAE1_LATCH^H3AAE1_LATCH^Q:1-1029,H:604-946^76.09%ID^E:5e-170^SubName: Full=Uncharacterized protein {ECO:0000313|Ensembl:ENSLACP00000006612};^Eukaryota; Metazoa; Chordata; Craniata; Vertebrata; Euteleostomi; Coelacanthiformes; Coelacanthidae; Latimeria	TR78207|c0_g1_i1|m.58577	1-1029[+]	HD_HUMAN^HD_HUMAN^Q:1-340,H:650-989^71.76%ID^E:4e-171^RecName: Full=Huntingtin;^Eukaryota; Metazoa; Chordata; Craniata; Vertebrata; Euteleostomi; Mammalia; Eutheria; Euarchontoglires; Primates; Haplorrhini; Catarrhini; Hominidae; Homo	A0A093FNQ6_GAVST^A0A093FNQ6_GAVST^Q:1-343,H:193-536^74.71%ID^E:2e-178^SubName: Full=Huntingtin {ECO:0000313|EMBL:KFV58245.1};^Eukaryota; Metazoa; Chordata; Craniata; Vertebrata; Euteleostomi; Testudines + Archosauria group; Archosauria; Dinosauria; Saurischia; Theropoda; Coelurosauria; Aves; Neognathae; Gaviiformes; Gaviidae; Gavia	PF02985.17^HEAT^HEAT repeat^262-287^E:0.00028	.	.	.	GO:0005776^cellular_component^autophagic vacuole`GO:0030424^cellular_component^axon`GO:0005737^cellular_component^cytoplasm`GO:0030659^cellular_component^cytoplasmic vesicle membrane`GO:0005829^cellular_component^cytosol`GO:0030425^cellular_component^dendrite`GO:0005783^cellular_component^endoplasmic reticulum`GO:0005794^cellular_component^Golgi apparatus`GO:0016234^cellular_component^inclusion b…	GO:0005515^molecular_function^protein binding	1029	773.89	54	1.65	5.69	100
TR78207|c1_g1_i1	TR78207|c1_g1	HD_MOUSE^HD_MOUSE^Q:249-2024,H:1-636^65.28%ID^E:0^RecName: Full=Huntingtin;^Eukaryota; Metazoa; Chordata; Craniata; Vertebrata; Euteleostomi; Mammalia; Eutheria; Euarchontoglires; Glires; Rodentia; Sciurognathi; Muroidea; Muridae; Murinae; Mus; Mus	Q66KL5_XENTR^Q66KL5_XENTR^Q:249-2021,H:1-587^71.19%ID^E:0^SubName: Full=Huntingtin {ECO:0000313|EMBL:AAH80340.1};^Eukaryota; Metazoa; Chordata; Craniata; Vertebrata; Euteleostomi; Amphibia; Batrachia; Anura; Pipoidea; Pipidae; Xenopodinae; Xenopus; Silurana	TR78207|c1_g1_i1|m.58578	249-2024[+]	HD_MOUSE^HD_MOUSE^Q:1-592,H:1-636^65.28%ID^E:0^RecName: Full=Huntingtin;^Eukaryota; Metazoa; Chordata; Craniata; Vertebrata; Euteleostomi; Mammalia; Eutheria; Euarchontoglires; Glires; Rodentia; Sciurognathi; Muroidea; Muridae; Murinae; Mus; Mus	Q66KL5_XENTR^Q66KL5_XENTR^Q:1-591,H:1-587^71.19%ID^E:0^SubName: Full=Huntingtin {ECO:0000313|EMBL:AAH80340.1};^Eukaryota; Metazoa; Chordata; Craniata; Vertebrata; Euteleostomi; Amphibia; Batrachia; Anura; Pipoidea; Pipidae; Xenopodinae; Xenopus; Silurana	.	.	.	.	GO:0030424^cellular_component^axon`GO:0005737^cellular_component^cytoplasm`GO:0016023^cellular_component^cytoplasmic membrane-bounded vesicle`GO:0016234^cellular_component^inclusion body`GO:0005739^cellular_component^mitochondrion`GO:0005634^cellular_component^nucleus`GO:0050809^molecular_function^diazepam binding`GO:0008134^molecular_function^transcription factor binding`GO:0009653^biological_pr…	.	2026	1770.89	119	1.59	5.48	100
TR79410|c0_g1_i1	TR79410|c0_g1	.	G1SWF2_RABIT^G1SWF2_RABIT^Q:2296-2448,H:249-304^55.36%ID^E:3e-06^SubName: Full=Uncharacterized protein {ECO:0000313|Ensembl:ENSOCUP00000007816};^Eukaryota; Metazoa; Chordata; Craniata; Vertebrata; Euteleostomi; Mammalia; Eutheria; Euarchontoglires; Glires; Lagomorpha; Leporidae; Oryctolagus	TR79410|c0_g1_i1|m.62298	2269-2448[+]	ASSY_DANRE^ASSY_DANRE^Q:36-60,H:279-303^84%ID^E:2e-08^RecName: Full=Argininosuccinate synthase;^Eukaryota; Metazoa; Chordata; Craniata; Vertebrata; Euteleostomi; Actinopterygii; Neopterygii; Teleostei; Ostariophysi; Cypriniformes; Cyprinidae; Danio	G1SWF2_RABIT^G1SWF2_RABIT^Q:10-60,H:249-304^55.36%ID^E:4e-10^SubName: Full=Uncharacterized protein {ECO:0000313|Ensembl:ENSOCUP00000007816};^Eukaryota; Metazoa; Chordata; Craniata; Vertebrata; Euteleostomi; Mammalia; Eutheria; Euarchontoglires; Glires; Lagomorpha; Leporidae; Oryctolagus	.	.	ExpAA=17.20^PredHel=1^Topology=i13-35o	COG0137^Citrulline--aspartate ligase	GO:0004055^molecular_function^argininosuccinate synthase activity`GO:0005524^molecular_function^ATP binding`GO:0006526^biological_process^arginine biosynthetic process`GO:0000050^biological_process^urea cycle	.	2450	2194.89	402	4.34	14.93	100
TR81239|c0_g1_i1	TR81239|c0_g1	GLNA_XENLA^GLNA_XENLA^Q:101-1264,H:1-389^78.15%ID^E:0^RecName: Full=Glutamine synthetase;^Eukaryota; Metazoa; Chordata; Craniata; Vertebrata; Euteleostomi; Amphibia; Batrachia; Anura; Pipoidea; Pipidae; Xenopodinae; Xenopus; Xenopus	U3JSQ0_FICAL^U3JSQ0_FICAL^Q:101-1207,H:1-369^81.57%ID^E:0^RecName: Full=Glutamine synthetase {ECO:0000256|RuleBase:RU004356};^Eukaryota; Metazoa; Chordata; Craniata; Vertebrata; Euteleostomi; Testudines + Archosauria group; Archosauria; Dinosauria; Saurischia; Theropoda; Coelurosauria; Aves; Neognathae; Passeriformes; Muscicapidae; Ficedula	TR81239|c0_g1_i1|m.69163	101-1219[+]	GLNA_XENLA^GLNA_XENLA^Q:1-369,H:1-369^81.03%ID^E:0^RecName: Full=Glutamine synthetase;^Eukaryota; Metazoa; Chordata; Craniata; Vertebrata; Euteleostomi; Amphibia; Batrachia; Anura; Pipoidea; Pipidae; Xenopodinae; Xenopus; Xenopus	U3JSQ0_FICAL^U3JSQ0_FICAL^Q:1-369,H:1-369^81.57%ID^E:0^RecName: Full=Glutamine synthetase {ECO:0000256|RuleBase:RU004356};^Eukaryota; Metazoa; Chordata; Craniata; Vertebrata; Euteleostomi; Testudines + Archosauria group; Archosauria; Dinosauria; Saurischia; Theropoda; Coelurosauria; Aves; Neognathae; Passeriformes; Muscicapidae; Ficedula	PF03951.14^Gln-synt_N^Glutamine synthetase, beta-Grasp domain^26-103^E:1.2e-18`PF00120.19^Gln-synt_C^Glutamine synthetase, catalytic domain^111-358^E:2.2e-63	.	.	.	GO:0005739^cellular_component^mitochondrion`GO:0005524^molecular_function^ATP binding`GO:0004351^molecular_function^glutamate decarboxylase activity`GO:0004356^molecular_function^glutamate-ammonia ligase activity`GO:0006542^biological_process^glutamine biosynthetic process	GO:0004356^molecular_function^glutamate-ammonia ligase activity`GO:0006542^biological_process^glutamine biosynthetic process`GO:0006807^biological_process^nitrogen compound metabolic process	1755	1499.89	188.62	2.98	10.25	85.83
TR81239|c0_g1_i2	TR81239|c0_g1	GLNA_XENLA^GLNA_XENLA^Q:85-1071,H:56-385^80%ID^E:0^RecName: Full=Glutamine synthetase;^Eukaryota; Metazoa; Chordata; Craniata; Vertebrata; Euteleostomi; Amphibia; Batrachia; Anura; Pipoidea; Pipidae; Xenopodinae; Xenopus; Xenopus	F1P0D2_CHICK^F1P0D2_CHICK^Q:85-1029,H:86-400^84.13%ID^E:0^RecName: Full=Glutamine synthetase {ECO:0000256|RuleBase:RU004356};^Eukaryota; Metazoa; Chordata; Craniata; Vertebrata; Euteleostomi; Testudines + Archosauria group; Archosauria; Dinosauria; Saurischia; Theropoda; Coelurosauria; Aves; Neognathae; Galloanserae; Galliformes; Phasianidae; Phasianinae; Gallus	TR81239|c0_g1_i2|m.69164	148-1038[+]	GLNA_XENLA^GLNA_XENLA^Q:1-293,H:77-369^81.57%ID^E:0^RecName: Full=Glutamine synthetase;^Eukaryota; Metazoa; Chordata; Craniata; Vertebrata; Euteleostomi; Amphibia; Batrachia; Anura; Pipoidea; Pipidae; Xenopodinae; Xenopus; Xenopus	F1P0D2_CHICK^F1P0D2_CHICK^Q:1-294,H:107-400^84.01%ID^E:0^RecName: Full=Glutamine synthetase {ECO:0000256|RuleBase:RU004356};^Eukaryota; Metazoa; Chordata; Craniata; Vertebrata; Euteleostomi; Testudines + Archosauria group; Archosauria; Dinosauria; Saurischia; Theropoda; Coelurosauria; Aves; Neognathae; Galloanserae; Galliformes; Phasianidae; Phasianinae; Gallus	PF00120.19^Gln-synt_C^Glutamine synthetase, catalytic domain^35-282^E:1.1e-63	.	.	.	GO:0005739^cellular_component^mitochondrion`GO:0005524^molecular_function^ATP binding`GO:0004351^molecular_function^glutamate decarboxylase activity`GO:0004356^molecular_function^glutamate-ammonia ligase activity`GO:0006542^biological_process^glutamine biosynthetic process	GO:0004356^molecular_function^glutamate-ammonia ligase activity`GO:0006807^biological_process^nitrogen compound metabolic process	1574	1318.89	27.38	0.49	1.69	14.17
TR81408|c0_g1_i1	TR81408|c0_g1	ARGN2_XENLA^ARGN2_XENLA^Q:8-1072,H:1-360^66.67%ID^E:1e-176^RecName: Full=Arginase, non-hepatic 2;^Eukaryota; Metazoa; Chordata; Craniata; Vertebrata; Euteleostomi; Amphibia; Batrachia; Anura; Pipoidea; Pipidae; Xenopodinae; Xenopus; Xenopus	G3XFX5_CALMI^G3XFX5_CALMI^Q:8-1072,H:1-355^79.44%ID^E:0^RecName: Full=Arginase {ECO:0000256|RuleBase:RU361159};^Eukaryota; Metazoa; Chordata; Craniata; Vertebrata; Chondrichthyes; Holocephali; Chimaeriformes; Callorhinchidae; Callorhinchus	TR81408|c0_g1_i1|m.70076	2-1075[+]	ARGN2_XENLA^ARGN2_XENLA^Q:3-357,H:1-360^66.67%ID^E:0^RecName: Full=Arginase, non-hepatic 2;^Eukaryota; Metazoa; Chordata; Craniata; Vertebrata; Euteleostomi; Amphibia; Batrachia; Anura; Pipoidea; Pipidae; Xenopodinae; Xenopus; Xenopus	G3XFX5_CALMI^G3XFX5_CALMI^Q:3-357,H:1-355^79.44%ID^E:0^RecName: Full=Arginase {ECO:0000256|RuleBase:RU361159};^Eukaryota; Metazoa; Chordata; Craniata; Vertebrata; Chondrichthyes; Holocephali; Chimaeriformes; Callorhinchidae; Callorhinchus	PF00491.16^Arginase^Arginase family^29-323^E:5.9e-82	.	.	.	GO:0004053^molecular_function^arginase activity`GO:0046872^molecular_function^metal ion binding`GO:0006525^biological_process^arginine metabolic process`GO:0000050^biological_process^urea cycle	GO:0046872^molecular_function^metal ion binding	2056	1800.89	276	3.63	12.49	100
TR82080|c0_g2_i1	TR82080|c0_g2	HD_HUMAN^HD_HUMAN^Q:24-3467,H:1053-2201^79.04%ID^E:0^RecName: Full=Huntingtin;^Eukaryota; Metazoa; Chordata; Craniata; Vertebrata; Euteleostomi; Mammalia; Eutheria; Euarchontoglires; Primates; Haplorrhini; Catarrhini; Hominidae; Homo	H3AAE1_LATCH^H3AAE1_LATCH^Q:9-3473,H:1024-2182^82.95%ID^E:0^SubName: Full=Uncharacterized protein {ECO:0000313|Ensembl:ENSLACP00000006612};^Eukaryota; Metazoa; Chordata; Craniata; Vertebrata; Euteleostomi; Coelacanthiformes; Coelacanthidae; Latimeria	TR82080|c0_g2_i1|m.73594	3-3470[+]	HD_HUMAN^HD_HUMAN^Q:8-1155,H:1053-2201^79.04%ID^E:0^RecName: Full=Huntingtin;^Eukaryota; Metazoa; Chordata; Craniata; Vertebrata; Euteleostomi; Mammalia; Eutheria; Euarchontoglires; Primates; Haplorrhini; Catarrhini; Hominidae; Homo	H3AAE1_LATCH^H3AAE1_LATCH^Q:3-1155,H:1024-2180^83%ID^E:0^SubName: Full=Uncharacterized protein {ECO:0000313|Ensembl:ENSLACP00000006612};^Eukaryota; Metazoa; Chordata; Craniata; Vertebrata; Euteleostomi; Coelacanthiformes; Coelacanthidae; Latimeria	PF12372.3^DUF3652^Huntingtin protein region^466-507^E:2.7e-16	.	.	.	GO:0005776^cellular_component^autophagic vacuole`GO:0030424^cellular_component^axon`GO:0005737^cellular_component^cytoplasm`GO:0030659^cellular_component^cytoplasmic vesicle membrane`GO:0005829^cellular_component^cytosol`GO:0030425^cellular_component^dendrite`GO:0005783^cellular_component^endoplasmic reticulum`GO:0005794^cellular_component^Golgi apparatus`GO:0016234^cellular_component^inclusion b…	.	3473	3217.89	125	0.92	3.17	100
TR82611|c0_g2_i1	TR82611|c0_g2	HD_TAKRU^HD_TAKRU^Q:1-447,H:2996-3144^87.92%ID^E:8e-86^RecName: Full=Huntingtin;^Eukaryota; Metazoa; Chordata; Craniata; Vertebrata; Euteleostomi; Actinopterygii; Neopterygii; Teleostei; Neoteleostei; Acanthomorphata; Eupercaria; Tetraodontiformes; Tetradontoidea; Tetraodontidae; Takifugu	K7E9C0_ORNAN^K7E9C0_ORNAN^Q:1-450,H:58-207^87.33%ID^E:1e-94^SubName: Full=Uncharacterized protein {ECO:0000313|Ensembl:ENSOANP00000030127};^Eukaryota; Metazoa; Chordata; Craniata; Vertebrata; Euteleostomi; Mammalia; Monotremata; Ornithorhynchidae; Ornithorhynchus	TR82611|c0_g2_i1|m.76689	1-462[+]	HD_HUMAN^HD_HUMAN^Q:1-150,H:2990-3139^85.33%ID^E:3e-87^RecName: Full=Huntingtin;^Eukaryota; Metazoa; Chordata; Craniata; Vertebrata; Euteleostomi; Mammalia; Eutheria; Euarchontoglires; Primates; Haplorrhini; Catarrhini; Hominidae; Homo	K7E9C0_ORNAN^K7E9C0_ORNAN^Q:1-150,H:58-207^87.33%ID^E:5e-96^SubName: Full=Uncharacterized protein {ECO:0000313|Ensembl:ENSOANP00000030127};^Eukaryota; Metazoa; Chordata; Craniata; Vertebrata; Euteleostomi; Mammalia; Monotremata; Ornithorhynchidae; Ornithorhynchus	.	.	ExpAA=20.54^PredHel=1^Topology=o61-83i	.	GO:0005776^cellular_component^autophagic vacuole`GO:0030424^cellular_component^axon`GO:0005737^cellular_component^cytoplasm`GO:0030659^cellular_component^cytoplasmic vesicle membrane`GO:0005829^cellular_component^cytosol`GO:0030425^cellular_component^dendrite`GO:0005783^cellular_component^endoplasmic reticulum`GO:0005794^cellular_component^Golgi apparatus`GO:0016234^cellular_component^inclusion b…	.	692	436.89	25	1.35	4.66	100
TR82611|c1_g1_i1	TR82611|c1_g1	HD_HUMAN^HD_HUMAN^Q:2-2362,H:2214-2998^76.9%ID^E:0^RecName: Full=Huntingtin;^Eukaryota; Metazoa; Chordata; Craniata; Vertebrata; Euteleostomi; Mammalia; Eutheria; Euarchontoglires; Primates; Haplorrhini; Catarrhini; Hominidae; Homo	H3AAE1_LATCH^H3AAE1_LATCH^Q:2-2362,H:2193-2981^82.18%ID^E:0^SubName: Full=Uncharacterized protein {ECO:0000313|Ensembl:ENSLACP00000006612};^Eukaryota; Metazoa; Chordata; Craniata; Vertebrata; Euteleostomi; Coelacanthiformes; Coelacanthidae; Latimeria	TR82611|c1_g1_i1|m.76690	2-2362[+]	HD_HUMAN^HD_HUMAN^Q:1-787,H:2214-2998^77.41%ID^E:0^RecName: Full=Huntingtin;^Eukaryota; Metazoa; Chordata; Craniata; Vertebrata; Euteleostomi; Mammalia; Eutheria; Euarchontoglires; Primates; Haplorrhini; Catarrhini; Hominidae; Homo	H3AAE1_LATCH^H3AAE1_LATCH^Q:1-787,H:2193-2981^82.18%ID^E:0^SubName: Full=Uncharacterized protein {ECO:0000313|Ensembl:ENSLACP00000006612};^Eukaryota; Metazoa; Chordata; Craniata; Vertebrata; Euteleostomi; Coelacanthiformes; Coelacanthidae; Latimeria	.	.	.	.	GO:0005776^cellular_component^autophagic vacuole`GO:0030424^cellular_component^axon`GO:0005737^cellular_component^cytoplasm`GO:0030659^cellular_component^cytoplasmic vesicle membrane`GO:0005829^cellular_component^cytosol`GO:0030425^cellular_component^dendrite`GO:0005783^cellular_component^endoplasmic reticulum`GO:0005794^cellular_component^Golgi apparatus`GO:0016234^cellular_component^inclusion b…	.	2364	2108.89	94.38	1.06	3.65	74.8
TR82611|c1_g1_i2	TR82611|c1_g1	HD_TAKRU^HD_TAKRU^Q:13-1623,H:2361-2898^81.6%ID^E:0^RecName: Full=Huntingtin;^Eukaryota; Metazoa; Chordata; Craniata; Vertebrata; Euteleostomi; Actinopterygii; Neopterygii; Teleostei; Neoteleostei; Acanthomorphata; Eupercaria; Tetraodontiformes; Tetradontoidea; Tetraodontidae; Takifugu	H3AAE1_LATCH^H3AAE1_LATCH^Q:7-1623,H:2332-2870^88.13%ID^E:0^SubName: Full=Uncharacterized protein {ECO:0000313|Ensembl:ENSLACP00000006612};^Eukaryota; Metazoa; Chordata; Craniata; Vertebrata; Euteleostomi; Coelacanthiformes; Coelacanthidae; Latimeria	TR82611|c1_g1_i2|m.76692	1-1623[+]	HD_MOUSE^HD_MOUSE^Q:3-541,H:2333-2870^80.15%ID^E:0^RecName: Full=Huntingtin;^Eukaryota; Metazoa; Chordata; Craniata; Vertebrata; Euteleostomi; Mammalia; Eutheria; Euarchontoglires; Glires; Rodentia; Sciurognathi; Muroidea; Muridae; Murinae; Mus; Mus	H3AAE1_LATCH^H3AAE1_LATCH^Q:3-541,H:2332-2870^88.13%ID^E:0^SubName: Full=Uncharacterized protein {ECO:0000313|Ensembl:ENSLACP00000006612};^Eukaryota; Metazoa; Chordata; Craniata; Vertebrata; Euteleostomi; Coelacanthiformes; Coelacanthidae; Latimeria	.	.	.	.	GO:0030424^cellular_component^axon`GO:0005737^cellular_component^cytoplasm`GO:0016023^cellular_component^cytoplasmic membrane-bounded vesicle`GO:0016234^cellular_component^inclusion body`GO:0005739^cellular_component^mitochondrion`GO:0005634^cellular_component^nucleus`GO:0050809^molecular_function^diazepam binding`GO:0008134^molecular_function^transcription factor binding`GO:0009653^biological_pr…	.	1623	1367.89	20.62	0.36	1.23	25.2
TR86890|c2_g1_i1	TR86890|c2_g1	GLNA_SQUAC^GLNA_SQUAC^Q:3-65,H:210-230^100%ID^E:8e-06^RecName: Full=Glutamine synthetase, mitochondrial;^Eukaryota; Metazoa; Chordata; Craniata; Vertebrata; Chondrichthyes; Elasmobranchii; Squalimorphii; Squaliformes; Squalidae; Squalus	.	.	.	.	.	.	.	.	.	GO:0005739^cellular_component^mitochondrion`GO:0005524^molecular_function^ATP binding`GO:0004356^molecular_function^glutamate-ammonia ligase activity`GO:0006542^biological_process^glutamine biosynthetic process	.	370	115	9	1.85	6.38	100
TR88059|c0_g1_i1	TR88059|c0_g1	ASSY_XENTR^ASSY_XENTR^Q:172-1398,H:1-409^79.46%ID^E:0^RecName: Full=Argininosuccinate synthase;^Eukaryota; Metazoa; Chordata; Craniata; Vertebrata; Euteleostomi; Amphibia; Batrachia; Anura; Pipoidea; Pipidae; Xenopodinae; Xenopus; Silurana	K4FU28_CALMI^K4FU28_CALMI^Q:172-1413,H:1-414^87.2%ID^E:0^SubName: Full=Argininosuccinate synthase {ECO:0000313|EMBL:AFK11340.1};^Eukaryota; Metazoa; Chordata; Craniata; Vertebrata; Chondrichthyes; Holocephali; Chimaeriformes; Callorhinchidae; Callorhinchus	TR88059|c0_g1_i1|m.130708	172-1419[+]	ASSY_XENTR^ASSY_XENTR^Q:1-409,H:1-409^79.46%ID^E:0^RecName: Full=Argininosuccinate synthase;^Eukaryota; Metazoa; Chordata; Craniata; Vertebrata; Euteleostomi; Amphibia; Batrachia; Anura; Pipoidea; Pipidae; Xenopodinae; Xenopus; Silurana	K4FU28_CALMI^K4FU28_CALMI^Q:1-414,H:1-414^87.2%ID^E:0^SubName: Full=Argininosuccinate synthase {ECO:0000313|EMBL:AFK11340.1};^Eukaryota; Metazoa; Chordata; Craniata; Vertebrata; Chondrichthyes; Holocephali; Chimaeriformes; Callorhinchidae; Callorhinchus	PF00764.14^Arginosuc_synth^Arginosuccinate synthase^9-404^E:3.2e-163	.	.	COG0137^Citrulline--aspartate ligase	GO:0004055^molecular_function^argininosuccinate synthase activity`GO:0005524^molecular_function^ATP binding`GO:0006526^biological_process^arginine biosynthetic process`GO:0000050^biological_process^urea cycle	GO:0004055^molecular_function^argininosuccinate synthase activity`GO:0005524^molecular_function^ATP binding`GO:0006526^biological_process^arginine biosynthetic process	1562	1306.89	9231	167.22	575.65	100
