# Supplementary material for: Multi-tissue RNA-seq and transcriptome characterisation of the spiny dogfish shark (Squalus acanthias) provides a molecular tool for biological research and reveals new genes involved in osmoregulation
Source: PLoS One. 2017 Aug 23;12(8):e0182756. doi: 10.1371/journal.pone.0182756 (PMC5568229; doi:10.1371/journal.pone.0182756)
Supplement: S7 Table — (XLSX) [file pone.0182756.s008.xlsx]

## Sheet: Brain
Urea transport
#gene_id	transcript_id	sprot_Top_BLASTX_hit	TrEMBL_Top_BLASTX_hit	prot_id	prot_coords	sprot_Top_BLASTP_hit	TrEMBL_Top_BLASTP_hit	Pfam	SignalP	TmHMM	eggnog	gene_ontology_blast	gene_ontology_pfam	length	effective_length	expected_count	TPM	FPKM	IsoPct
TR95738|c0_g3_i1	TR95738|c0_g3	UT2_MOUSE^UT2_MOUSE^Q:136-636,H:522-687^49.71%ID^E:4e-33^RecName: Full=Urea transporter 2;^Eukaryota; Metazoa; Chordata; Craniata; Vertebrata; Euteleostomi; Mammalia; Eutheria; Euarchontoglires; Glires; Rodentia; Sciurognathi; Muroidea; Muridae; Murinae; Mus; Mus`UT2_MOUSE^UT2_MOUSE^Q:295-636,H:111-224^61.4%ID^E:1e-29^RecName: Full=Urea transporter 2;^Eukaryota; Metazoa; Chordata; Craniata; Verte…	Q7ZZL3_TRISC^Q7ZZL3_TRISC^Q:145-657,H:1-166^63.16%ID^E:3e-45^SubName: Full=Urea transporter {ECO:0000313|EMBL:BAC75980.1};^Eukaryota; Metazoa; Chordata; Craniata; Vertebrata; Chondrichthyes; Elasmobranchii; Galeomorphii; Galeoidea; Carcharhiniformes; Triakidae; Triakis	TR95738|c0_g3_i1|m.93772	1-735[+]	UT2_MOUSE^UT2_MOUSE^Q:46-213,H:522-688^49.42%ID^E:2e-46^RecName: Full=Urea transporter 2;^Eukaryota; Metazoa; Chordata; Craniata; Vertebrata; Euteleostomi; Mammalia; Eutheria; Euarchontoglires; Glires; Rodentia; Sciurognathi; Muroidea; Muridae; Murinae; Mus; Mus`UT2_MOUSE^UT2_MOUSE^Q:99-213,H:111-225^60.87%ID^E:4e-41^RecName: Full=Urea transporter 2;^Eukaryota; Metazoa; Chordata; Craniata; Verteb…	Q7ZZL3_TRISC^Q7ZZL3_TRISC^Q:49-212,H:1-159^64.63%ID^E:2e-62^SubName: Full=Urea transporter {ECO:0000313|EMBL:BAC75980.1};^Eukaryota; Metazoa; Chordata; Craniata; Vertebrata; Chondrichthyes; Elasmobranchii; Galeomorphii; Galeoidea; Carcharhiniformes; Triakidae; Triakis	PF03253.9^UT^Urea transporter^115-216^E:1.1e-35	.	ExpAA=77.06^PredHel=4^Topology=i122-144o148-167i174-193o199-216i	COG4413^UreA transporter	GO:0016324^cellular_component^apical plasma membrane`GO:0016021^cellular_component^integral component of membrane`GO:0050839^molecular_function^cell adhesion molecule binding`GO:0015204^molecular_function^urea transmembrane transporter activity	GO:0015204^molecular_function^urea transmembrane transporter activity`GO:0071918^biological_process^urea transmembrane transport`GO:0016021^cellular_component^integral component of membrane	815	563.01	9.5	0.46	1.05	15.56
TR95738|c0_g3_i2	TR95738|c0_g3	UT2_HUMAN^UT2_HUMAN^Q:512-832,H:93-199^66.36%ID^E:3e-31^RecName: Full=Urea transporter 2;^Eukaryota; Metazoa; Chordata; Craniata; Vertebrata; Euteleostomi; Mammalia; Eutheria; Euarchontoglires; Primates; Haplorrhini; Catarrhini; Hominidae; Homo`UT2_HUMAN^UT2_HUMAN^Q:512-832,H:555-661^63.55%ID^E:7e-29^RecName: Full=Urea transporter 2;^Eukaryota; Metazoa; Chordata; Craniata; Vertebrata; Euteleostom…	Q9I9F0_SQUAC^Q9I9F0_SQUAC^Q:437-832,H:1-132^99.24%ID^E:5e-66^SubName: Full=Urea transporter ShUT {ECO:0000313|EMBL:AAF66072.1};^Eukaryota; Metazoa; Chordata; Craniata; Vertebrata; Chondrichthyes; Elasmobranchii; Squalimorphii; Squaliformes; Squalidae; Squalus	TR95738|c0_g3_i2|m.93773	437-835[+]	UT1_MOUSE^UT1_MOUSE^Q:21-132,H:23-134^66.07%ID^E:1e-45^RecName: Full=Urea transporter 1;^Eukaryota; Metazoa; Chordata; Craniata; Vertebrata; Euteleostomi; Mammalia; Eutheria; Euarchontoglires; Glires; Rodentia; Sciurognathi; Muroidea; Muridae; Murinae; Mus; Mus	Q9I9F0_SQUAC^Q9I9F0_SQUAC^Q:1-132,H:1-132^99.24%ID^E:1e-85^SubName: Full=Urea transporter ShUT {ECO:0000313|EMBL:AAF66072.1};^Eukaryota; Metazoa; Chordata; Craniata; Vertebrata; Chondrichthyes; Elasmobranchii; Squalimorphii; Squaliformes; Squalidae; Squalus	PF03253.9^UT^Urea transporter^50-132^E:1.9e-35	.	ExpAA=59.78^PredHel=3^Topology=i58-80o84-103i110-129o	COG4413^UreA transporter	GO:0016323^cellular_component^basolateral plasma membrane`GO:0016021^cellular_component^integral component of membrane`GO:0005887^cellular_component^integral component of plasma membrane`GO:0005886^cellular_component^plasma membrane`GO:0015265^molecular_function^urea channel activity`GO:0015204^molecular_function^urea transmembrane transporter activity`GO:0005372^molecular_function^water transmem…	GO:0015204^molecular_function^urea transmembrane transporter activity`GO:0071918^biological_process^urea transmembrane transport`GO:0016021^cellular_component^integral component of membrane	835	583.01	43.54	2.02	4.64	68.88
TR95738|c0_g3_i3	TR95738|c0_g3	UT2_MOUSE^UT2_MOUSE^Q:136-813,H:522-746^53.04%ID^E:6e-63^RecName: Full=Urea transporter 2;^Eukaryota; Metazoa; Chordata; Craniata; Vertebrata; Euteleostomi; Mammalia; Eutheria; Euarchontoglires; Glires; Rodentia; Sciurognathi; Muroidea; Muridae; Murinae; Mus; Mus`UT2_MOUSE^UT2_MOUSE^Q:214-813,H:84-283^53.5%ID^E:1e-57^RecName: Full=Urea transporter 2;^Eukaryota; Metazoa; Chordata; Craniata; Verteb…	Q7ZZL3_TRISC^Q7ZZL3_TRISC^Q:145-813,H:1-218^66.37%ID^E:8e-81^SubName: Full=Urea transporter {ECO:0000313|EMBL:BAC75980.1};^Eukaryota; Metazoa; Chordata; Craniata; Vertebrata; Chondrichthyes; Elasmobranchii; Galeomorphii; Galeoidea; Carcharhiniformes; Triakidae; Triakis	TR95738|c0_g3_i3|m.93774	1-813[+]	UT2_RABIT^UT2_RABIT^Q:98-271,H:40-213^62.64%ID^E:3e-75^RecName: Full=Urea transporter 2;^Eukaryota; Metazoa; Chordata; Craniata; Vertebrata; Euteleostomi; Mammalia; Eutheria; Euarchontoglires; Glires; Lagomorpha; Leporidae; Oryctolagus	Q7ZZL3_TRISC^Q7ZZL3_TRISC^Q:49-271,H:1-218^66.37%ID^E:7e-98^SubName: Full=Urea transporter {ECO:0000313|EMBL:BAC75980.1};^Eukaryota; Metazoa; Chordata; Craniata; Vertebrata; Chondrichthyes; Elasmobranchii; Galeomorphii; Galeoidea; Carcharhiniformes; Triakidae; Triakis`Q7ZZL3_TRISC^Q7ZZL3_TRISC^Q:122-266,H:233-374^29.73%ID^E:4e-06^SubName: Full=Urea transporter {ECO:0000313|EMBL:BAC75980.1};^Eukar…	PF03253.9^UT^Urea transporter^115-271^E:1.1e-54	.	ExpAA=96.70^PredHel=5^Topology=i122-144o148-167i174-193o199-221i228-250o	COG4413^UreA transporter	GO:0016324^cellular_component^apical plasma membrane`GO:0016021^cellular_component^integral component of membrane`GO:0015204^molecular_function^urea transmembrane transporter activity	GO:0015204^molecular_function^urea transmembrane transporter activity`GO:0071918^biological_process^urea transmembrane transport`GO:0016021^cellular_component^integral component of membrane	815	563.01	9.5	0.46	1.05	15.56
TR97381|c0_g1_i3	TR97381|c0_g1	UT2_HUMAN^UT2_HUMAN^Q:5-505,H:279-445^73.05%ID^E:9e-81^RecName: Full=Urea transporter 2;^Eukaryota; Metazoa; Chordata; Craniata; Vertebrata; Euteleostomi; Mammalia; Eutheria; Euarchontoglires; Primates; Haplorrhini; Catarrhini; Hominidae; Homo`UT2_HUMAN^UT2_HUMAN^Q:5-508,H:741-910^69.41%ID^E:8e-76^RecName: Full=Urea transporter 2;^Eukaryota; Metazoa; Chordata; Craniata; Vertebrata; Euteleostomi; …	Q8JHX4_DASSA^Q8JHX4_DASSA^Q:2-667,H:210-431^78.38%ID^E:2e-123^SubName: Full=Kidney urea transporter 1 {ECO:0000313|EMBL:AAM46683.2};^Eukaryota; Metazoa; Chordata; Craniata; Vertebrata; Chondrichthyes; Elasmobranchii; Batoidea; Myliobatiformes; Dasyatidae; Dasyatis	TR97381|c0_g1_i3|m.105945	2-712[+]	UT2_HUMAN^UT2_HUMAN^Q:2-168,H:279-445^73.05%ID^E:8e-81^RecName: Full=Urea transporter 2;^Eukaryota; Metazoa; Chordata; Craniata; Vertebrata; Euteleostomi; Mammalia; Eutheria; Euarchontoglires; Primates; Haplorrhini; Catarrhini; Hominidae; Homo`UT2_HUMAN^UT2_HUMAN^Q:2-169,H:741-910^69.41%ID^E:7e-76^RecName: Full=Urea transporter 2;^Eukaryota; Metazoa; Chordata; Craniata; Vertebrata; Euteleostomi; …	Q8JHX4_DASSA^Q8JHX4_DASSA^Q:1-222,H:210-431^78.38%ID^E:2e-123^SubName: Full=Kidney urea transporter 1 {ECO:0000313|EMBL:AAM46683.2};^Eukaryota; Metazoa; Chordata; Craniata; Vertebrata; Chondrichthyes; Elasmobranchii; Batoidea; Myliobatiformes; Dasyatidae; Dasyatis`Q8JHX4_DASSA^Q8JHX4_DASSA^Q:12-156,H:57-203^30%ID^E:3e-06^SubName: Full=Kidney urea transporter 1 {ECO:0000313|EMBL:AAM46683.2};^Eukar…	PF03253.9^UT^Urea transporter^1-144^E:5.7e-58	.	ExpAA=80.96^PredHel=3^Topology=o33-55i67-89o113-135i	COG4413^UreA transporter	GO:0016324^cellular_component^apical plasma membrane`GO:0016021^cellular_component^integral component of membrane`GO:0016020^cellular_component^membrane`GO:0005886^cellular_component^plasma membrane`GO:0050839^molecular_function^cell adhesion molecule binding`GO:0015204^molecular_function^urea transmembrane transporter activity`GO:0055085^biological_process^transmembrane transport`GO:0015840^biol…	GO:0015204^molecular_function^urea transmembrane transporter activity`GO:0071918^biological_process^urea transmembrane transport`GO:0016021^cellular_component^integral component of membrane	714	462.02	14.18	0.83	1.91	13.73
TR97381|c0_g1_i4	TR97381|c0_g1	UT2_HUMAN^UT2_HUMAN^Q:2-481,H:278-437^75%ID^E:6e-76^RecName: Full=Urea transporter 2;^Eukaryota; Metazoa; Chordata; Craniata; Vertebrata; Euteleostomi; Mammalia; Eutheria; Euarchontoglires; Primates; Haplorrhini; Catarrhini; Hominidae; Homo`UT2_HUMAN^UT2_HUMAN^Q:2-481,H:740-899^71.88%ID^E:1e-71^RecName: Full=Urea transporter 2;^Eukaryota; Metazoa; Chordata; Craniata; Vertebrata; Euteleostomi; Mam…	Q9I9F0_SQUAC^Q9I9F0_SQUAC^Q:2-481,H:211-370^100%ID^E:1e-105^SubName: Full=Urea transporter ShUT {ECO:0000313|EMBL:AAF66072.1};^Eukaryota; Metazoa; Chordata; Craniata; Vertebrata; Chondrichthyes; Elasmobranchii; Squalimorphii; Squaliformes; Squalidae; Squalus`Q9I9F0_SQUAC^Q9I9F0_SQUAC^Q:35-469,H:58-204^31.33%ID^E:1e-06^SubName: Full=Urea transporter ShUT {ECO:0000313|EMBL:AAF66072.1};^Eukaryota; M…	TR97381|c0_g1_i4|m.105948	2-514[+]	UT2_HUMAN^UT2_HUMAN^Q:1-170,H:278-447^72.35%ID^E:2e-81^RecName: Full=Urea transporter 2;^Eukaryota; Metazoa; Chordata; Craniata; Vertebrata; Euteleostomi; Mammalia; Eutheria; Euarchontoglires; Primates; Haplorrhini; Catarrhini; Hominidae; Homo`UT2_HUMAN^UT2_HUMAN^Q:2-170,H:741-909^68.05%ID^E:1e-75^RecName: Full=Urea transporter 2;^Eukaryota; Metazoa; Chordata; Craniata; Vertebrata; Euteleostomi; …	Q9I9F0_SQUAC^Q9I9F0_SQUAC^Q:1-170,H:211-380^100%ID^E:2e-117^SubName: Full=Urea transporter ShUT {ECO:0000313|EMBL:AAF66072.1};^Eukaryota; Metazoa; Chordata; Craniata; Vertebrata; Chondrichthyes; Elasmobranchii; Squalimorphii; Squaliformes; Squalidae; Squalus`Q9I9F0_SQUAC^Q9I9F0_SQUAC^Q:12-156,H:58-204^31.33%ID^E:7e-08^SubName: Full=Urea transporter ShUT {ECO:0000313|EMBL:AAF66072.1};^Eukaryota; M…	PF03253.9^UT^Urea transporter^1-144^E:2e-58	.	ExpAA=80.75^PredHel=3^Topology=o33-55i67-89o113-135i	COG4413^UreA transporter	GO:0016324^cellular_component^apical plasma membrane`GO:0016021^cellular_component^integral component of membrane`GO:0016020^cellular_component^membrane`GO:0005886^cellular_component^plasma membrane`GO:0050839^molecular_function^cell adhesion molecule binding`GO:0015204^molecular_function^urea transmembrane transporter activity`GO:0055085^biological_process^transmembrane transport`GO:0015840^biol…	GO:0015204^molecular_function^urea transmembrane transporter activity`GO:0071918^biological_process^urea transmembrane transport`GO:0016021^cellular_component^integral component of membrane	1014	762.01	36.82	1.3	3	21.62
Aquaporins
TR90060|c0_g1_i1	TR90060|c0_g1	AQP1_PIG^AQP1_PIG^Q:104-895,H:1-271^61.25%ID^E:4e-116^RecName: Full=Aquaporin-1;^Eukaryota; Metazoa; Chordata; Craniata; Vertebrata; Euteleostomi; Mammalia; Eutheria; Laurasiatheria; Cetartiodactyla; Suina; Suidae; Sus	V9L222_CALMI^V9L222_CALMI^Q:104-895,H:1-263^68.18%ID^E:2e-128^SubName: Full=Aquaporin-1-like protein {ECO:0000313|EMBL:AFP04970.1};^Eukaryota; Metazoa; Chordata; Craniata; Vertebrata; Chondrichthyes; Holocephali; Chimaeriformes; Callorhinchidae; Callorhinchus	TR90060|c0_g1_i1|m.67091	101-940[+]	AQP1_PIG^AQP1_PIG^Q:2-265,H:1-271^61.25%ID^E:1e-116^RecName: Full=Aquaporin-1;^Eukaryota; Metazoa; Chordata; Craniata; Vertebrata; Euteleostomi; Mammalia; Eutheria; Laurasiatheria; Cetartiodactyla; Suina; Suidae; Sus	V9L222_CALMI^V9L222_CALMI^Q:2-265,H:1-263^68.18%ID^E:5e-129^SubName: Full=Aquaporin-1-like protein {ECO:0000313|EMBL:AFP04970.1};^Eukaryota; Metazoa; Chordata; Craniata; Vertebrata; Chondrichthyes; Holocephali; Chimaeriformes; Callorhinchidae; Callorhinchus	PF00230.15^MIP^Major intrinsic protein^6-223^E:5.9e-77	.	ExpAA=132.41^PredHel=6^Topology=i12-34o44-66i87-109o129-151i163-185o205-227i	.	GO:0045177^cellular_component^apical part of cell`GO:0016324^cellular_component^apical plasma membrane`GO:0009925^cellular_component^basal plasma membrane`GO:0016323^cellular_component^basolateral plasma membrane`GO:0005903^cellular_component^brush border`GO:0031526^cellular_component^brush border membrane`GO:0005737^cellular_component^cytoplasm`GO:0016021^cellular_component^integral component of…	GO:0005215^molecular_function^transporter activity`GO:0006810^biological_process^transport`GO:0016020^cellular_component^membrane	940	688.01	35.35	1.39	3.19	24.16
Rh-glycoproteins
TR44094|c0_g1_i1	TR44094|c0_g1	RHBG_ORYLA^RHBG_ORYLA^Q:78-1382,H:5-447^61.26%ID^E:2e-154^RecName: Full=Ammonium transporter Rh type B;^Eukaryota; Metazoa; Chordata; Craniata; Vertebrata; Euteleostomi; Actinopterygii; Neopterygii; Teleostei; Neoteleostei; Acanthomorphata; Ovalentaria; Atherinomorphae; Beloniformes; Adrianichthyidae; Oryziinae; Oryzias	W5NHT1_LEPOC^W5NHT1_LEPOC^Q:54-1349,H:4-441^68.79%ID^E:1e-173^SubName: Full=Uncharacterized protein {ECO:0000313|Ensembl:ENSLOCP00000020190};^Eukaryota; Metazoa; Chordata; Craniata; Vertebrata; Euteleostomi; Actinopterygii; Neopterygii; Holostei; Semionotiformes; Lepisosteidae; Lepisosteus	TR44094|c0_g1_i1|m.17165	63-1430[+]	RHCG_CHICK^RHCG_CHICK^Q:6-441,H:12-455^60.4%ID^E:0^RecName: Full=Ammonium transporter Rh type C;^Eukaryota; Metazoa; Chordata; Craniata; Vertebrata; Euteleostomi; Testudines + Archosauria group; Archosauria; Dinosauria; Saurischia; Theropoda; Coelurosauria; Aves; Neognathae; Galloanserae; Galliformes; Phasianidae; Phasianinae; Gallus	L0H8E0_PORNO^L0H8E0_PORNO^Q:1-453,H:1-435^67.18%ID^E:0^SubName: Full=RhAG {ECO:0000313|EMBL:AGA93878.1};^Eukaryota; Metazoa; Chordata; Craniata; Vertebrata; Euteleostomi; Actinopterygii; Neopterygii; Teleostei; Neoteleostei; Acanthomorphata; Batrachoidaria; Batrachoididae; Porichthys	PF00909.16^Ammonium_transp^Ammonium Transporter Family^41-426^E:2.4e-85	.	ExpAA=233.98^PredHel=11^Topology=i13-32o56-78i85-107o122-141i148-170o175-197i209-231o246-268i304-326o346-365i386-408o	COG0004^ammonium Transporter	GO:0016324^cellular_component^apical plasma membrane`GO:0016021^cellular_component^integral component of membrane`GO:0008519^molecular_function^ammonium transmembrane transporter activity`GO:0015696^biological_process^ammonium transport	GO:0008519^molecular_function^ammonium transmembrane transporter activity`GO:0015696^biological_process^ammonium transport`GO:0016020^cellular_component^membrane	2873	2621.01	959	9.88	22.73	100
TR88392|c0_g1_i1	TR88392|c0_g1	RHCG_CHICK^RHCG_CHICK^Q:2-961,H:139-460^71.74%ID^E:1e-148^RecName: Full=Ammonium transporter Rh type C;^Eukaryota; Metazoa; Chordata; Craniata; Vertebrata; Euteleostomi; Testudines + Archosauria group; Archosauria; Dinosauria; Saurischia; Theropoda; Coelurosauria; Aves; Neognathae; Galloanserae; Galliformes; Phasianidae; Phasianinae; Gallus	V9KEZ5_CALMI^V9KEZ5_CALMI^Q:2-931,H:132-437^77.1%ID^E:1e-148^SubName: Full=Ammonium transporter Rh type C {ECO:0000313|EMBL:AFO96383.1};^Eukaryota; Metazoa; Chordata; Craniata; Vertebrata; Chondrichthyes; Holocephali; Chimaeriformes; Callorhinchidae; Callorhinchus	TR88392|c0_g1_i1|m.62153	2-1012[+]	RHCG_CHICK^RHCG_CHICK^Q:1-320,H:139-460^71.74%ID^E:4e-173^RecName: Full=Ammonium transporter Rh type C;^Eukaryota; Metazoa; Chordata; Craniata; Vertebrata; Euteleostomi; Testudines + Archosauria group; Archosauria; Dinosauria; Saurischia; Theropoda; Coelurosauria; Aves; Neognathae; Galloanserae; Galliformes; Phasianidae; Phasianinae; Gallus	H0ZCT7_TAEGU^H0ZCT7_TAEGU^Q:1-330,H:139-466^69.58%ID^E:1e-171^SubName: Full=Uncharacterized protein {ECO:0000313|Ensembl:ENSTGUP00000008398};^Eukaryota; Metazoa; Chordata; Craniata; Vertebrata; Euteleostomi; Testudines + Archosauria group; Archosauria; Dinosauria; Saurischia; Theropoda; Coelurosauria; Aves; Neognathae; Passeriformes; Passeroidea; Estrildidae; Estrildinae; Taeniopygia	PF00909.16^Ammonium_transp^Ammonium Transporter Family^2-297^E:3.8e-65	.	ExpAA=170.10^PredHel=8^Topology=i7-29o49-71i84-103o118-140i149-171o175-197i209-231o263-285i	COG0004^ammonium Transporter	GO:0016324^cellular_component^apical plasma membrane`GO:0016021^cellular_component^integral component of membrane`GO:0008519^molecular_function^ammonium transmembrane transporter activity`GO:0015696^biological_process^ammonium transport	GO:0008519^molecular_function^ammonium transmembrane transporter activity`GO:0015696^biological_process^ammonium transport`GO:0016020^cellular_component^membrane	1552	1300.01	53	1.1	2.53	100
TR9088|c0_g1_i1	TR9088|c0_g1	RHBG_ORYLA^RHBG_ORYLA^Q:180-1556,H:1-460^70.07%ID^E:0^RecName: Full=Ammonium transporter Rh type B;^Eukaryota; Metazoa; Chordata; Craniata; Vertebrata; Euteleostomi; Actinopterygii; Neopterygii; Teleostei; Neoteleostei; Acanthomorphata; Ovalentaria; Atherinomorphae; Beloniformes; Adrianichthyidae; Oryziinae; Oryzias	V9KX47_CALMI^V9KX47_CALMI^Q:258-1553,H:20-452^76.5%ID^E:0^SubName: Full=Ammonium transporter Rh type B {ECO:0000313|EMBL:AFP03342.1};^Eukaryota; Metazoa; Chordata; Craniata; Vertebrata; Chondrichthyes; Holocephali; Chimaeriformes; Callorhinchidae; Callorhinchus	TR9088|c0_g1_i1|m.3455	180-1562[+]	RHBGA_XENLA^RHBGA_XENLA^Q:1-455,H:1-454^69.3%ID^E:0^RecName: Full=Ammonium transporter Rh type B-A;^Eukaryota; Metazoa; Chordata; Craniata; Vertebrata; Euteleostomi; Amphibia; Batrachia; Anura; Pipoidea; Pipidae; Xenopodinae; Xenopus; Xenopus	V9KX47_CALMI^V9KX47_CALMI^Q:8-458,H:1-452^75.72%ID^E:0^SubName: Full=Ammonium transporter Rh type B {ECO:0000313|EMBL:AFP03342.1};^Eukaryota; Metazoa; Chordata; Craniata; Vertebrata; Chondrichthyes; Holocephali; Chimaeriformes; Callorhinchidae; Callorhinchus	PF00909.16^Ammonium_transp^Ammonium Transporter Family^50-420^E:5.5e-84	.	ExpAA=221.76^PredHel=12^Topology=i12-31o65-84i91-113o128-147i154-176o181-203i216-238o253-275i282-304o309-331i343-365o394-416i	.	GO:0016323^cellular_component^basolateral plasma membrane`GO:0030659^cellular_component^cytoplasmic vesicle membrane`GO:0016021^cellular_component^integral component of membrane`GO:0008519^molecular_function^ammonium transmembrane transporter activity	GO:0008519^molecular_function^ammonium transmembrane transporter activity`GO:0015696^biological_process^ammonium transport`GO:0016020^cellular_component^membrane	1752	1500.01	199.5	3.59	8.26	100
TR9088|c0_g2_i1	TR9088|c0_g2	RHBG_ORYLA^RHBG_ORYLA^Q:180-1556,H:1-460^70.07%ID^E:0^RecName: Full=Ammonium transporter Rh type B;^Eukaryota; Metazoa; Chordata; Craniata; Vertebrata; Euteleostomi; Actinopterygii; Neopterygii; Teleostei; Neoteleostei; Acanthomorphata; Ovalentaria; Atherinomorphae; Beloniformes; Adrianichthyidae; Oryziinae; Oryzias	V9KX47_CALMI^V9KX47_CALMI^Q:258-1553,H:20-452^76.5%ID^E:0^SubName: Full=Ammonium transporter Rh type B {ECO:0000313|EMBL:AFP03342.1};^Eukaryota; Metazoa; Chordata; Craniata; Vertebrata; Chondrichthyes; Holocephali; Chimaeriformes; Callorhinchidae; Callorhinchus	TR9088|c0_g2_i1|m.3459	180-1562[+]	RHBGA_XENLA^RHBGA_XENLA^Q:1-455,H:1-454^69.3%ID^E:0^RecName: Full=Ammonium transporter Rh type B-A;^Eukaryota; Metazoa; Chordata; Craniata; Vertebrata; Euteleostomi; Amphibia; Batrachia; Anura; Pipoidea; Pipidae; Xenopodinae; Xenopus; Xenopus	V9KX47_CALMI^V9KX47_CALMI^Q:8-458,H:1-452^75.72%ID^E:0^SubName: Full=Ammonium transporter Rh type B {ECO:0000313|EMBL:AFP03342.1};^Eukaryota; Metazoa; Chordata; Craniata; Vertebrata; Chondrichthyes; Holocephali; Chimaeriformes; Callorhinchidae; Callorhinchus	PF00909.16^Ammonium_transp^Ammonium Transporter Family^50-420^E:5.5e-84	.	ExpAA=221.76^PredHel=12^Topology=i12-31o65-84i91-113o128-147i154-176o181-203i216-238o253-275i282-304o309-331i343-365o394-416i	.	GO:0016323^cellular_component^basolateral plasma membrane`GO:0030659^cellular_component^cytoplasmic vesicle membrane`GO:0016021^cellular_component^integral component of membrane`GO:0008519^molecular_function^ammonium transmembrane transporter activity	GO:0008519^molecular_function^ammonium transmembrane transporter activity`GO:0015696^biological_process^ammonium transport`GO:0016020^cellular_component^membrane	1752	1500.01	320.5	5.77	13.28	100
TR93310|c0_g1_i2	TR93310|c0_g1	RHAG_BOVIN^RHAG_BOVIN^Q:11-958,H:116-424^47.17%ID^E:1e-86^RecName: Full=Ammonium transporter Rh type A;^Eukaryota; Metazoa; Chordata; Craniata; Vertebrata; Euteleostomi; Mammalia; Eutheria; Laurasiatheria; Cetartiodactyla; Ruminantia; Pecora; Bovidae; Bovinae; Bos	A0A060PPX2_CALMI^A0A060PPX2_CALMI^Q:2-871,H:57-352^63.18%ID^E:6e-121^SubName: Full=Uncharacterized protein {ECO:0000313|EMBL:BAO96244.1};^Eukaryota; Metazoa; Chordata; Craniata; Vertebrata; Chondrichthyes; Holocephali; Chimaeriformes; Callorhinchidae; Callorhinchus	TR93310|c0_g1_i2|m.80440	2-916[+]	RHAG_BOVIN^RHAG_BOVIN^Q:4-299,H:116-410^48.99%ID^E:3e-93^RecName: Full=Ammonium transporter Rh type A;^Eukaryota; Metazoa; Chordata; Craniata; Vertebrata; Euteleostomi; Mammalia; Eutheria; Laurasiatheria; Cetartiodactyla; Ruminantia; Pecora; Bovidae; Bovinae; Bos	A0A060PPX2_CALMI^A0A060PPX2_CALMI^Q:1-290,H:57-352^63.18%ID^E:2e-129^SubName: Full=Uncharacterized protein {ECO:0000313|EMBL:BAO96244.1};^Eukaryota; Metazoa; Chordata; Craniata; Vertebrata; Chondrichthyes; Holocephali; Chimaeriformes; Callorhinchidae; Callorhinchus	PF00909.16^Ammonium_transp^Ammonium Transporter Family^4-294^E:2.2e-49	.	ExpAA=157.02^PredHel=7^Topology=o27-49i62-79o94-116i128-150o175-197i218-240o255-277i	COG0004^ammonium Transporter	GO:0016021^cellular_component^integral component of membrane`GO:0005886^cellular_component^plasma membrane`GO:0008519^molecular_function^ammonium transmembrane transporter activity`GO:0072488^biological_process^ammonium transmembrane transport`GO:0015696^biological_process^ammonium transport`GO:0006873^biological_process^cellular ion homeostasis	GO:0008519^molecular_function^ammonium transmembrane transporter activity`GO:0015696^biological_process^ammonium transport`GO:0016020^cellular_component^membrane	1065	813.01	47	1.56	3.59	100
Ion channels
TR100166|c0_g2_i1	TR100166|c0_g2	NED4L_HUMAN^NED4L_HUMAN^Q:316-3228,H:1-975^81.63%ID^E:0^RecName: Full=E3 ubiquitin-protein ligase NEDD4-like;^Eukaryota; Metazoa; Chordata; Craniata; Vertebrata; Euteleostomi; Mammalia; Eutheria; Euarchontoglires; Primates; Haplorrhini; Catarrhini; Hominidae; Homo	Q6DIR6_XENTR^Q6DIR6_XENTR^Q:337-3228,H:6-970^83.63%ID^E:0^SubName: Full=Neural cell expressed, developmentally down-regulated 4-like {ECO:0000313|EMBL:AAH75469.1};^Eukaryota; Metazoa; Chordata; Craniata; Vertebrata; Euteleostomi; Amphibia; Batrachia; Anura; Pipoidea; Pipidae; Xenopodinae; Xenopus; Silurana	TR100166|c0_g2_i1|m.132997	316-3231[+]	NED4L_HUMAN^NED4L_HUMAN^Q:1-971,H:1-975^81.84%ID^E:0^RecName: Full=E3 ubiquitin-protein ligase NEDD4-like;^Eukaryota; Metazoa; Chordata; Craniata; Vertebrata; Euteleostomi; Mammalia; Eutheria; Euarchontoglires; Primates; Haplorrhini; Catarrhini; Hominidae; Homo	Q6DIR6_XENTR^Q6DIR6_XENTR^Q:8-971,H:6-970^84.14%ID^E:0^SubName: Full=Neural cell expressed, developmentally down-regulated 4-like {ECO:0000313|EMBL:AAH75469.1};^Eukaryota; Metazoa; Chordata; Craniata; Vertebrata; Euteleostomi; Amphibia; Batrachia; Anura; Pipoidea; Pipidae; Xenopodinae; Xenopus; Silurana	PF00168.25^C2^C2 domain^21-107^E:1.2e-22`PF00397.21^WW^WW domain^192-221^E:7.6e-11`PF00397.21^WW^WW domain^384-413^E:1.9e-11`PF00397.21^WW^WW domain^495-524^E:5e-11`PF00397.21^WW^WW domain^546-575^E:4.3e-11`PF00632.20^HECT^HECT-domain (ubiquitin-transferase)^666-968^E:1e-93	.	.	COG5021^e3 ubiquitin protein ligase	GO:0005737^cellular_component^cytoplasm`GO:0005829^cellular_component^cytosol`GO:0070062^cellular_component^extracellular vesicular exosome`GO:0005622^cellular_component^intracellular`GO:0005654^cellular_component^nucleoplasm`GO:0005634^cellular_component^nucleus`GO:0044325^molecular_function^ion channel binding`GO:0016874^molecular_function^ligase activity`GO:0019870^molecular_function^potassium…	GO:0005515^molecular_function^protein binding`GO:0004842^molecular_function^ubiquitin-protein transferase activity	5264	5012.01	535.2	2.88	6.64	52.52
TR100348|c0_g1_i1	TR100348|c0_g1	CLCN6_RABIT^CLCN6_RABIT^Q:84-2603,H:29-869^83.35%ID^E:0^RecName: Full=Chloride transport protein 6;^Eukaryota; Metazoa; Chordata; Craniata; Vertebrata; Euteleostomi; Mammalia; Eutheria; Euarchontoglires; Glires; Lagomorpha; Leporidae; Oryctolagus	H3AJC6_LATCH^H3AJC6_LATCH^Q:84-2603,H:22-868^84.42%ID^E:0^RecName: Full=Chloride channel protein {ECO:0000256|RuleBase:RU361221};^Eukaryota; Metazoa; Chordata; Craniata; Vertebrata; Euteleostomi; Coelacanthiformes; Coelacanthidae; Latimeria	TR100348|c0_g1_i1|m.135044	3-2606[+]	CLCN6_RABIT^CLCN6_RABIT^Q:18-867,H:19-869^83.31%ID^E:0^RecName: Full=Chloride transport protein 6;^Eukaryota; Metazoa; Chordata; Craniata; Vertebrata; Euteleostomi; Mammalia; Eutheria; Euarchontoglires; Glires; Lagomorpha; Leporidae; Oryctolagus	H3AJC6_LATCH^H3AJC6_LATCH^Q:18-867,H:12-868^84.25%ID^E:0^RecName: Full=Chloride channel protein {ECO:0000256|RuleBase:RU361221};^Eukaryota; Metazoa; Chordata; Craniata; Vertebrata; Euteleostomi; Coelacanthiformes; Coelacanthidae; Latimeria	PF00654.15^Voltage_CLC^Voltage gated chloride channel^139-567^E:2.8e-94`PF00571.23^CBS^CBS domain^599-637^E:0.00089`PF00571.23^CBS^CBS domain^802-851^E:1.5e-08	.	ExpAA=222.93^PredHel=9^Topology=i80-102o132-154i174-196o240-262i275-297o328-350i371-393o466-488i509-531o	COG0038^chloride channel	GO:0010008^cellular_component^endosome membrane`GO:0016021^cellular_component^integral component of membrane`GO:0015297^molecular_function^antiporter activity`GO:0005524^molecular_function^ATP binding`GO:0005247^molecular_function^voltage-gated chloride channel activity	GO:0005247^molecular_function^voltage-gated chloride channel activity`GO:0006821^biological_process^chloride transport`GO:0055085^biological_process^transmembrane transport`GO:0016020^cellular_component^membrane	4905	4653.01	705.34	4.09	9.42	93.01
TR100348|c0_g1_i2	TR100348|c0_g1	CLCN6_RABIT^CLCN6_RABIT^Q:84-1976,H:29-660^83.23%ID^E:0^RecName: Full=Chloride transport protein 6;^Eukaryota; Metazoa; Chordata; Craniata; Vertebrata; Euteleostomi; Mammalia; Eutheria; Euarchontoglires; Glires; Lagomorpha; Leporidae; Oryctolagus	H3AJC6_LATCH^H3AJC6_LATCH^Q:84-1976,H:22-659^84.17%ID^E:0^RecName: Full=Chloride channel protein {ECO:0000256|RuleBase:RU361221};^Eukaryota; Metazoa; Chordata; Craniata; Vertebrata; Euteleostomi; Coelacanthiformes; Coelacanthidae; Latimeria	TR100348|c0_g1_i2|m.135046	3-2030[+]	CLCN6_RABIT^CLCN6_RABIT^Q:18-658,H:19-660^83.18%ID^E:0^RecName: Full=Chloride transport protein 6;^Eukaryota; Metazoa; Chordata; Craniata; Vertebrata; Euteleostomi; Mammalia; Eutheria; Euarchontoglires; Glires; Lagomorpha; Leporidae; Oryctolagus	H3AJC6_LATCH^H3AJC6_LATCH^Q:18-658,H:12-659^83.95%ID^E:0^RecName: Full=Chloride channel protein {ECO:0000256|RuleBase:RU361221};^Eukaryota; Metazoa; Chordata; Craniata; Vertebrata; Euteleostomi; Coelacanthiformes; Coelacanthidae; Latimeria	PF00654.15^Voltage_CLC^Voltage gated chloride channel^139-567^E:1.4e-94`PF00571.23^CBS^CBS domain^599-637^E:0.00066	.	ExpAA=218.51^PredHel=10^Topology=i80-102o132-154i174-196o240-262i275-297o328-350i371-393o456-473i478-500o510-532i	COG0038^chloride channel	GO:0010008^cellular_component^endosome membrane`GO:0016021^cellular_component^integral component of membrane`GO:0015297^molecular_function^antiporter activity`GO:0005524^molecular_function^ATP binding`GO:0005247^molecular_function^voltage-gated chloride channel activity	GO:0005247^molecular_function^voltage-gated chloride channel activity`GO:0006821^biological_process^chloride transport`GO:0055085^biological_process^transmembrane transport`GO:0016020^cellular_component^membrane	2164	1912.01	21.8	0.31	0.71	6.99
TR100348|c0_g2_i1	TR100348|c0_g2	CLCN6_HUMAN^CLCN6_HUMAN^Q:84-581,H:29-194^78.92%ID^E:5e-82^RecName: Full=Chloride transport protein 6;^Eukaryota; Metazoa; Chordata; Craniata; Vertebrata; Euteleostomi; Mammalia; Eutheria; Euarchontoglires; Primates; Haplorrhini; Catarrhini; Hominidae; Homo	Q5RFQ7_PONAB^Q5RFQ7_PONAB^Q:84-581,H:29-194^78.92%ID^E:4e-82^SubName: Full=Putative uncharacterized protein DKFZp469L0417 {ECO:0000313|EMBL:CAH89400.1};^Eukaryota; Metazoa; Chordata; Craniata; Vertebrata; Euteleostomi; Mammalia; Eutheria; Euarchontoglires; Primates; Haplorrhini; Catarrhini; Hominidae; Pongo	TR100348|c0_g2_i1|m.135047	3-701[+]	CLCN6_HUMAN^CLCN6_HUMAN^Q:18-193,H:19-194^78.98%ID^E:1e-88^RecName: Full=Chloride transport protein 6;^Eukaryota; Metazoa; Chordata; Craniata; Vertebrata; Euteleostomi; Mammalia; Eutheria; Euarchontoglires; Primates; Haplorrhini; Catarrhini; Hominidae; Homo	Q5RFQ7_PONAB^Q5RFQ7_PONAB^Q:18-193,H:19-194^78.98%ID^E:5e-89^SubName: Full=Putative uncharacterized protein DKFZp469L0417 {ECO:0000313|EMBL:CAH89400.1};^Eukaryota; Metazoa; Chordata; Craniata; Vertebrata; Euteleostomi; Mammalia; Eutheria; Euarchontoglires; Primates; Haplorrhini; Catarrhini; Hominidae; Pongo	PF00654.15^Voltage_CLC^Voltage gated chloride channel^139-193^E:7e-10	.	ExpAA=47.84^PredHel=2^Topology=i80-102o132-154i	COG0038^chloride channel	GO:0010008^cellular_component^endosome membrane`GO:0016021^cellular_component^integral component of membrane`GO:0005765^cellular_component^lysosomal membrane`GO:0015297^molecular_function^antiporter activity`GO:0005524^molecular_function^ATP binding`GO:0005247^molecular_function^voltage-gated chloride channel activity`GO:0006884^biological_process^cell volume homeostasis`GO:0006821^biological_pro…	GO:0005247^molecular_function^voltage-gated chloride channel activity`GO:0006821^biological_process^chloride transport`GO:0055085^biological_process^transmembrane transport`GO:0016020^cellular_component^membrane	744	492.01	5.87	0.32	0.74	100
TR100416|c0_g1_i1	TR100416|c0_g1	S12A6_HUMAN^S12A6_HUMAN^Q:14-2482,H:344-1150^82.26%ID^E:0^RecName: Full=Solute carrier family 12 member 6;^Eukaryota; Metazoa; Chordata; Craniata; Vertebrata; Euteleostomi; Mammalia; Eutheria; Euarchontoglires; Primates; Haplorrhini; Catarrhini; Hominidae; Homo	V9KBJ7_CALMI^V9KBJ7_CALMI^Q:14-2482,H:318-1125^83.35%ID^E:0^SubName: Full=Solute carrier family 12 member 6 {ECO:0000313|EMBL:AFO95164.1};^Eukaryota; Metazoa; Chordata; Craniata; Vertebrata; Chondrichthyes; Holocephali; Chimaeriformes; Callorhinchidae; Callorhinchus	TR100416|c0_g1_i1|m.135815	2-2485[+]	S12A6_HUMAN^S12A6_HUMAN^Q:5-827,H:344-1150^82.26%ID^E:0^RecName: Full=Solute carrier family 12 member 6;^Eukaryota; Metazoa; Chordata; Craniata; Vertebrata; Euteleostomi; Mammalia; Eutheria; Euarchontoglires; Primates; Haplorrhini; Catarrhini; Hominidae; Homo	V9KBJ7_CALMI^V9KBJ7_CALMI^Q:5-827,H:318-1125^83.35%ID^E:0^SubName: Full=Solute carrier family 12 member 6 {ECO:0000313|EMBL:AFO95164.1};^Eukaryota; Metazoa; Chordata; Craniata; Vertebrata; Chondrichthyes; Holocephali; Chimaeriformes; Callorhinchidae; Callorhinchus	PF13520.1^AA_permease_2^Amino acid permease^131-378^E:1.8e-15`PF00324.16^AA_permease^Amino acid permease^146-423^E:9.4e-38`PF03522.10^KCl_Cotrans_1^K-Cl Co-transporter type 1 (KCC1)^694-723^E:7.5e-14	.	ExpAA=155.28^PredHel=7^Topology=i2-24o144-166i179-201o229-251i283-300o304-326i346-368o	COG0531^amino acid	GO:0016323^cellular_component^basolateral plasma membrane`GO:0016021^cellular_component^integral component of membrane`GO:0005886^cellular_component^plasma membrane`GO:0015079^molecular_function^potassium ion transmembrane transporter activity`GO:0015379^molecular_function^potassium:chloride symporter activity`GO:0019901^molecular_function^protein kinase binding`GO:0035827^molecular_function^rubi…	GO:0015171^molecular_function^amino acid transmembrane transporter activity`GO:0003333^biological_process^amino acid transmembrane transport`GO:0016020^cellular_component^membrane`GO:0006810^biological_process^transport`GO:0055085^biological_process^transmembrane transport`GO:0005215^molecular_function^transporter activity`GO:0006811^biological_process^ion transport	2732	2480.01	97.12	1.06	2.43	30.46
TR100416|c0_g1_i3	TR100416|c0_g1	S12A6_HUMAN^S12A6_HUMAN^Q:3-2342,H:137-914^83.33%ID^E:0^RecName: Full=Solute carrier family 12 member 6;^Eukaryota; Metazoa; Chordata; Craniata; Vertebrata; Euteleostomi; Mammalia; Eutheria; Euarchontoglires; Primates; Haplorrhini; Catarrhini; Hominidae; Homo`S12A6_HUMAN^S12A6_HUMAN^Q:2390-2722,H:93-205^73.45%ID^E:2e-43^RecName: Full=Solute carrier family 12 member 6;^Eukaryota; Metazoa; Chordata…	A2AGJ9_MOUSE^A2AGJ9_MOUSE^Q:3-2342,H:122-899^82.82%ID^E:0^SubName: Full=Solute carrier family 12 member 6 {ECO:0000313|Ensembl:ENSMUSP00000106615};^Eukaryota; Metazoa; Chordata; Craniata; Vertebrata; Euteleostomi; Mammalia; Eutheria; Euarchontoglires; Glires; Rodentia; Sciurognathi; Muroidea; Muridae; Murinae; Mus; Mus`A2AGJ9_MOUSE^A2AGJ9_MOUSE^Q:2432-2722,H:92-190^75.76%ID^E:8e-37^SubName: Full=…	TR100416|c0_g1_i3|m.135819	3-2429[+]	S12A6_HUMAN^S12A6_HUMAN^Q:1-780,H:137-914^83.33%ID^E:0^RecName: Full=Solute carrier family 12 member 6;^Eukaryota; Metazoa; Chordata; Craniata; Vertebrata; Euteleostomi; Mammalia; Eutheria; Euarchontoglires; Primates; Haplorrhini; Catarrhini; Hominidae; Homo	A2AGJ9_MOUSE^A2AGJ9_MOUSE^Q:1-780,H:122-899^82.82%ID^E:0^SubName: Full=Solute carrier family 12 member 6 {ECO:0000313|Ensembl:ENSMUSP00000106615};^Eukaryota; Metazoa; Chordata; Craniata; Vertebrata; Euteleostomi; Mammalia; Eutheria; Euarchontoglires; Glires; Rodentia; Sciurognathi; Muroidea; Muridae; Murinae; Mus; Mus	PF00324.16^AA_permease^Amino acid permease^54-226^E:4.2e-23`PF13520.1^AA_permease_2^Amino acid permease^63-581^E:1.4e-14`PF00324.16^AA_permease^Amino acid permease^349-626^E:8.9e-38	.	ExpAA=246.81^PredHel=10^Topology=o50-72i85-107o127-149i182-204o208-227i347-369o384-406i486-503o507-529i549-571o	COG0531^amino acid	GO:0016323^cellular_component^basolateral plasma membrane`GO:0016021^cellular_component^integral component of membrane`GO:0005886^cellular_component^plasma membrane`GO:0015079^molecular_function^potassium ion transmembrane transporter activity`GO:0015379^molecular_function^potassium:chloride symporter activity`GO:0019901^molecular_function^protein kinase binding`GO:0035827^molecular_function^rubi…	GO:0006810^biological_process^transport`GO:0055085^biological_process^transmembrane transport`GO:0016020^cellular_component^membrane`GO:0015171^molecular_function^amino acid transmembrane transporter activity`GO:0003333^biological_process^amino acid transmembrane transport	2724	2472.01	115.46	1.26	2.9	36.33
TR100416|c0_g1_i4	TR100416|c0_g1	S12A6_HUMAN^S12A6_HUMAN^Q:3-3092,H:137-1150^82.52%ID^E:0^RecName: Full=Solute carrier family 12 member 6;^Eukaryota; Metazoa; Chordata; Craniata; Vertebrata; Euteleostomi; Mammalia; Eutheria; Euarchontoglires; Primates; Haplorrhini; Catarrhini; Hominidae; Homo	V9KBJ7_CALMI^V9KBJ7_CALMI^Q:3-3092,H:87-1125^81.8%ID^E:0^SubName: Full=Solute carrier family 12 member 6 {ECO:0000313|EMBL:AFO95164.1};^Eukaryota; Metazoa; Chordata; Craniata; Vertebrata; Chondrichthyes; Holocephali; Chimaeriformes; Callorhinchidae; Callorhinchus	TR100416|c0_g1_i4|m.135822	3-3095[+]	S12A6_HUMAN^S12A6_HUMAN^Q:1-1030,H:137-1150^82.52%ID^E:0^RecName: Full=Solute carrier family 12 member 6;^Eukaryota; Metazoa; Chordata; Craniata; Vertebrata; Euteleostomi; Mammalia; Eutheria; Euarchontoglires; Primates; Haplorrhini; Catarrhini; Hominidae; Homo	V9KBJ7_CALMI^V9KBJ7_CALMI^Q:1-1030,H:87-1125^81.8%ID^E:0^SubName: Full=Solute carrier family 12 member 6 {ECO:0000313|EMBL:AFO95164.1};^Eukaryota; Metazoa; Chordata; Craniata; Vertebrata; Chondrichthyes; Holocephali; Chimaeriformes; Callorhinchidae; Callorhinchus	PF00324.16^AA_permease^Amino acid permease^54-226^E:1e-22`PF13520.1^AA_permease_2^Amino acid permease^63-581^E:2.9e-14`PF00324.16^AA_permease^Amino acid permease^349-626^E:1.4e-37`PF03522.10^KCl_Cotrans_1^K-Cl Co-transporter type 1 (KCC1)^897-926^E:9.6e-14	.	ExpAA=247.11^PredHel=10^Topology=o50-72i85-107o127-149i182-204o208-227i347-369o384-406i486-503o507-529i549-571o	COG0531^amino acid	GO:0016323^cellular_component^basolateral plasma membrane`GO:0016021^cellular_component^integral component of membrane`GO:0005886^cellular_component^plasma membrane`GO:0015079^molecular_function^potassium ion transmembrane transporter activity`GO:0015379^molecular_function^potassium:chloride symporter activity`GO:0019901^molecular_function^protein kinase binding`GO:0035827^molecular_function^rubi…	GO:0006810^biological_process^transport`GO:0055085^biological_process^transmembrane transport`GO:0016020^cellular_component^membrane`GO:0015171^molecular_function^amino acid transmembrane transporter activity`GO:0003333^biological_process^amino acid transmembrane transport`GO:0005215^molecular_function^transporter activity`GO:0006811^biological_process^ion transport	3342	3090.01	6.64	0.06	0.13	1.67
TR100416|c0_g1_i5	TR100416|c0_g1	S12A6_HUMAN^S12A6_HUMAN^Q:14-2050,H:344-1020^85.13%ID^E:0^RecName: Full=Solute carrier family 12 member 6;^Eukaryota; Metazoa; Chordata; Craniata; Vertebrata; Euteleostomi; Mammalia; Eutheria; Euarchontoglires; Primates; Haplorrhini; Catarrhini; Hominidae; Homo	B3KXX3_HUMAN^B3KXX3_HUMAN^Q:14-2050,H:156-832^85.13%ID^E:0^SubName: Full=Solute carrier family 12 member 6 {ECO:0000313|Ensembl:ENSP00000452705};^Eukaryota; Metazoa; Chordata; Craniata; Vertebrata; Euteleostomi; Mammalia; Eutheria; Euarchontoglires; Primates; Haplorrhini; Catarrhini; Hominidae; Homo	TR100416|c0_g1_i5|m.135824	2-2050[+]	S12A6_HUMAN^S12A6_HUMAN^Q:5-683,H:344-1020^85.13%ID^E:0^RecName: Full=Solute carrier family 12 member 6;^Eukaryota; Metazoa; Chordata; Craniata; Vertebrata; Euteleostomi; Mammalia; Eutheria; Euarchontoglires; Primates; Haplorrhini; Catarrhini; Hominidae; Homo	B3KXX3_HUMAN^B3KXX3_HUMAN^Q:5-683,H:156-832^85.13%ID^E:0^SubName: Full=Solute carrier family 12 member 6 {ECO:0000313|Ensembl:ENSP00000452705};^Eukaryota; Metazoa; Chordata; Craniata; Vertebrata; Euteleostomi; Mammalia; Eutheria; Euarchontoglires; Primates; Haplorrhini; Catarrhini; Hominidae; Homo	PF13520.1^AA_permease_2^Amino acid permease^131-378^E:1.2e-15`PF00324.16^AA_permease^Amino acid permease^145-423^E:4.6e-38	.	ExpAA=156.27^PredHel=7^Topology=i2-24o144-166i179-201o229-251i283-300o304-326i346-368o	COG0531^amino acid	GO:0016323^cellular_component^basolateral plasma membrane`GO:0016021^cellular_component^integral component of membrane`GO:0005886^cellular_component^plasma membrane`GO:0015079^molecular_function^potassium ion transmembrane transporter activity`GO:0015379^molecular_function^potassium:chloride symporter activity`GO:0019901^molecular_function^protein kinase binding`GO:0035827^molecular_function^rubi…	GO:0015171^molecular_function^amino acid transmembrane transporter activity`GO:0003333^biological_process^amino acid transmembrane transport`GO:0016020^cellular_component^membrane`GO:0006810^biological_process^transport`GO:0055085^biological_process^transmembrane transport	2050	1798.01	43.72	0.66	1.51	18.91
TR100416|c0_g1_i6	TR100416|c0_g1	S12A6_MOUSE^S12A6_MOUSE^Q:3-512,H:137-306^84.12%ID^E:5e-92^RecName: Full=Solute carrier family 12 member 6;^Eukaryota; Metazoa; Chordata; Craniata; Vertebrata; Euteleostomi; Mammalia; Eutheria; Euarchontoglires; Glires; Rodentia; Sciurognathi; Muroidea; Muridae; Murinae; Mus; Mus`S12A6_MOUSE^S12A6_MOUSE^Q:476-808,H:93-205^74.34%ID^E:8e-46^RecName: Full=Solute carrier family 12 member 6;^Eukaryota…	A2AGJ9_MOUSE^A2AGJ9_MOUSE^Q:3-512,H:122-291^84.12%ID^E:5e-91^SubName: Full=Solute carrier family 12 member 6 {ECO:0000313|Ensembl:ENSMUSP00000106615};^Eukaryota; Metazoa; Chordata; Craniata; Vertebrata; Euteleostomi; Mammalia; Eutheria; Euarchontoglires; Glires; Rodentia; Sciurognathi; Muroidea; Muridae; Murinae; Mus; Mus`A2AGJ9_MOUSE^A2AGJ9_MOUSE^Q:518-808,H:92-190^75.76%ID^E:2e-40^SubName: Full…	TR100416|c0_g1_i6|m.135826	3-515[+]	S12A6_MOUSE^S12A6_MOUSE^Q:1-170,H:137-306^84.12%ID^E:1e-93^RecName: Full=Solute carrier family 12 member 6;^Eukaryota; Metazoa; Chordata; Craniata; Vertebrata; Euteleostomi; Mammalia; Eutheria; Euarchontoglires; Glires; Rodentia; Sciurognathi; Muroidea; Muridae; Murinae; Mus; Mus	A2AGJ9_MOUSE^A2AGJ9_MOUSE^Q:1-170,H:122-291^84.12%ID^E:9e-93^SubName: Full=Solute carrier family 12 member 6 {ECO:0000313|Ensembl:ENSMUSP00000106615};^Eukaryota; Metazoa; Chordata; Craniata; Vertebrata; Euteleostomi; Mammalia; Eutheria; Euarchontoglires; Glires; Rodentia; Sciurognathi; Muroidea; Muridae; Murinae; Mus; Mus	PF00324.16^AA_permease^Amino acid permease^54-153^E:1.6e-19	.	ExpAA=70.31^PredHel=3^Topology=o50-72i85-107o130-152i	COG0531^amino acid	GO:0016323^cellular_component^basolateral plasma membrane`GO:0016021^cellular_component^integral component of membrane`GO:0015379^molecular_function^potassium:chloride symporter activity`GO:0071477^biological_process^cellular hypotonic salinity response`GO:1902476^biological_process^chloride transmembrane transport`GO:0006821^biological_process^chloride transport`GO:0006813^biological_process^pot…	GO:0006810^biological_process^transport`GO:0055085^biological_process^transmembrane transport`GO:0016020^cellular_component^membrane	810	558.01	9.05	0.44	1.01	12.62
TR100447|c0_g1_i1	TR100447|c0_g1	ANO5_HUMAN^ANO5_HUMAN^Q:1-2427,H:99-905^63.83%ID^E:0^RecName: Full=Anoctamin-5;^Eukaryota; Metazoa; Chordata; Craniata; Vertebrata; Euteleostomi; Mammalia; Eutheria; Euarchontoglires; Primates; Haplorrhini; Catarrhini; Hominidae; Homo	F1NN74_CHICK^F1NN74_CHICK^Q:1-2406,H:88-889^72.14%ID^E:0^RecName: Full=Anoctamin {ECO:0000256|RuleBase:RU280814};^Eukaryota; Metazoa; Chordata; Craniata; Vertebrata; Euteleostomi; Testudines + Archosauria group; Archosauria; Dinosauria; Saurischia; Theropoda; Coelurosauria; Aves; Neognathae; Galloanserae; Galliformes; Phasianidae; Phasianinae; Gallus	TR100447|c0_g1_i1|m.136260	1-2454[+]	ANO5_HUMAN^ANO5_HUMAN^Q:1-817,H:99-913^63.45%ID^E:0^RecName: Full=Anoctamin-5;^Eukaryota; Metazoa; Chordata; Craniata; Vertebrata; Euteleostomi; Mammalia; Eutheria; Euarchontoglires; Primates; Haplorrhini; Catarrhini; Hominidae; Homo	G1MT92_MELGA^G1MT92_MELGA^Q:1-812,H:49-860^71.66%ID^E:0^RecName: Full=Anoctamin {ECO:0000256|RuleBase:RU280814};^Eukaryota; Metazoa; Chordata; Craniata; Vertebrata; Euteleostomi; Testudines + Archosauria group; Archosauria; Dinosauria; Saurischia; Theropoda; Coelurosauria; Aves; Neognathae; Galloanserae; Galliformes; Phasianidae; Meleagridinae; Meleagris	PF04547.7^Anoctamin^Calcium-activated chloride channel^194-773^E:5.3e-157	.	ExpAA=176.06^PredHel=8^Topology=i205-227o282-301i361-383o412-434i462-479o578-600i628-650o726-748i	.	GO:0005789^cellular_component^endoplasmic reticulum membrane`GO:0016021^cellular_component^integral component of membrane`GO:0005622^cellular_component^intracellular`GO:0005886^cellular_component^plasma membrane`GO:0031982^cellular_component^vesicle`GO:0005229^molecular_function^intracellular calcium activated chloride channel activity`GO:1902476^biological_process^chloride transmembrane transpor…	.	4524	4272.01	560.1	3.54	8.15	67.76
TR100447|c0_g1_i2	TR100447|c0_g1	ANO5_HUMAN^ANO5_HUMAN^Q:1-2040,H:99-779^66.08%ID^E:0^RecName: Full=Anoctamin-5;^Eukaryota; Metazoa; Chordata; Craniata; Vertebrata; Euteleostomi; Mammalia; Eutheria; Euarchontoglires; Primates; Haplorrhini; Catarrhini; Hominidae; Homo`ANO5_HUMAN^ANO5_HUMAN^Q:2109-2597,H:440-602^58.28%ID^E:4e-48^RecName: Full=Anoctamin-5;^Eukaryota; Metazoa; Chordata; Craniata; Vertebrata; Euteleostomi; Mammalia; …	G1KQX7_ANOCA^G1KQX7_ANOCA^Q:1-2040,H:51-731^75.04%ID^E:0^RecName: Full=Anoctamin {ECO:0000256|RuleBase:RU280814};^Eukaryota; Metazoa; Chordata; Craniata; Vertebrata; Euteleostomi; Lepidosauria; Squamata; Bifurcata; Unidentata; Episquamata; Toxicofera; Iguania; Iguanidae; Polychrotinae; Anolis`G1KQX7_ANOCA^G1KQX7_ANOCA^Q:2109-2597,H:392-554^70.55%ID^E:8e-58^RecName: Full=Anoctamin {ECO:0000256|Rul…	TR100447|c0_g1_i2|m.136264	1-2208[+]	ANO5_HUMAN^ANO5_HUMAN^Q:1-688,H:99-787^65.89%ID^E:0^RecName: Full=Anoctamin-5;^Eukaryota; Metazoa; Chordata; Craniata; Vertebrata; Euteleostomi; Mammalia; Eutheria; Euarchontoglires; Primates; Haplorrhini; Catarrhini; Hominidae; Homo	F7CR53_MONDO^F7CR53_MONDO^Q:1-688,H:113-801^74.46%ID^E:0^RecName: Full=Anoctamin {ECO:0000256|RuleBase:RU280814};^Eukaryota; Metazoa; Chordata; Craniata; Vertebrata; Euteleostomi; Mammalia; Metatheria; Didelphimorphia; Didelphidae; Monodelphis	PF04547.7^Anoctamin^Calcium-activated chloride channel^194-690^E:5.2e-143	.	ExpAA=154.74^PredHel=7^Topology=i205-227o282-301i361-383o412-434i462-479o578-600i628-650o	.	GO:0005789^cellular_component^endoplasmic reticulum membrane`GO:0016021^cellular_component^integral component of membrane`GO:0005622^cellular_component^intracellular`GO:0005886^cellular_component^plasma membrane`GO:0031982^cellular_component^vesicle`GO:0005229^molecular_function^intracellular calcium activated chloride channel activity`GO:1902476^biological_process^chloride transmembrane transpor…	.	2599	2347.01	146.44	1.68	3.88	32.24
TR100447|c0_g1_i2	TR100447|c0_g1	ANO5_HUMAN^ANO5_HUMAN^Q:1-2040,H:99-779^66.08%ID^E:0^RecName: Full=Anoctamin-5;^Eukaryota; Metazoa; Chordata; Craniata; Vertebrata; Euteleostomi; Mammalia; Eutheria; Euarchontoglires; Primates; Haplorrhini; Catarrhini; Hominidae; Homo`ANO5_HUMAN^ANO5_HUMAN^Q:2109-2597,H:440-602^58.28%ID^E:4e-48^RecName: Full=Anoctamin-5;^Eukaryota; Metazoa; Chordata; Craniata; Vertebrata; Euteleostomi; Mammalia; …	G1KQX7_ANOCA^G1KQX7_ANOCA^Q:1-2040,H:51-731^75.04%ID^E:0^RecName: Full=Anoctamin {ECO:0000256|RuleBase:RU280814};^Eukaryota; Metazoa; Chordata; Craniata; Vertebrata; Euteleostomi; Lepidosauria; Squamata; Bifurcata; Unidentata; Episquamata; Toxicofera; Iguania; Iguanidae; Polychrotinae; Anolis`G1KQX7_ANOCA^G1KQX7_ANOCA^Q:2109-2597,H:392-554^70.55%ID^E:8e-58^RecName: Full=Anoctamin {ECO:0000256|Rul…	TR100447|c0_g1_i2|m.136265	2160-2597[+]	ANO5_HUMAN^ANO5_HUMAN^Q:4-146,H:460-602^62.24%ID^E:3e-58^RecName: Full=Anoctamin-5;^Eukaryota; Metazoa; Chordata; Craniata; Vertebrata; Euteleostomi; Mammalia; Eutheria; Euarchontoglires; Primates; Haplorrhini; Catarrhini; Hominidae; Homo	V9KAK3_CALMI^V9KAK3_CALMI^Q:5-146,H:2-143^82.39%ID^E:1e-78^RecName: Full=Anoctamin {ECO:0000256|RuleBase:RU280814};^Eukaryota; Metazoa; Chordata; Craniata; Vertebrata; Chondrichthyes; Holocephali; Chimaeriformes; Callorhinchidae; Callorhinchus	PF04547.7^Anoctamin^Calcium-activated chloride channel^2-145^E:4.6e-32	.	ExpAA=64.19^PredHel=3^Topology=i5-27o55-77i105-122o	.	GO:0005789^cellular_component^endoplasmic reticulum membrane`GO:0016021^cellular_component^integral component of membrane`GO:0005622^cellular_component^intracellular`GO:0005886^cellular_component^plasma membrane`GO:0031982^cellular_component^vesicle`GO:0005229^molecular_function^intracellular calcium activated chloride channel activity`GO:1902476^biological_process^chloride transmembrane transpor…	.	2599	2347.01	146.44	1.68	3.88	32.24
TR100447|c0_g2_i1	TR100447|c0_g2	ANO5_HUMAN^ANO5_HUMAN^Q:1-468,H:99-254^62.82%ID^E:1e-61^RecName: Full=Anoctamin-5;^Eukaryota; Metazoa; Chordata; Craniata; Vertebrata; Euteleostomi; Mammalia; Eutheria; Euarchontoglires; Primates; Haplorrhini; Catarrhini; Hominidae; Homo`ANO5_HUMAN^ANO5_HUMAN^Q:460-903,H:96-243^62.16%ID^E:1e-55^RecName: Full=Anoctamin-5;^Eukaryota; Metazoa; Chordata; Craniata; Vertebrata; Euteleostomi; Mammalia; …	Q4S1F6_TETNG^Q4S1F6_TETNG^Q:1-906,H:105-492^52.06%ID^E:8e-121^RecName: Full=Anoctamin {ECO:0000256|RuleBase:RU280814};^Eukaryota; Metazoa; Chordata; Craniata; Vertebrata; Euteleostomi; Actinopterygii; Neopterygii; Teleostei; Neoteleostei; Acanthomorphata; Eupercaria; Tetraodontiformes; Tetradontoidea; Tetraodontidae; Tetraodon`Q4S1F6_TETNG^Q4S1F6_TETNG^Q:1-474,H:304-504^53.23%ID^E:2e-57^RecName: …	TR100447|c0_g2_i1|m.136267	1-906[+]	ANO5_HUMAN^ANO5_HUMAN^Q:1-156,H:99-254^62.82%ID^E:1e-61^RecName: Full=Anoctamin-5;^Eukaryota; Metazoa; Chordata; Craniata; Vertebrata; Euteleostomi; Mammalia; Eutheria; Euarchontoglires; Primates; Haplorrhini; Catarrhini; Hominidae; Homo`ANO5_HUMAN^ANO5_HUMAN^Q:154-301,H:96-243^62.16%ID^E:1e-55^RecName: Full=Anoctamin-5;^Eukaryota; Metazoa; Chordata; Craniata; Vertebrata; Euteleostomi; Mammalia; …	Q4S1F6_TETNG^Q4S1F6_TETNG^Q:1-302,H:105-492^52.06%ID^E:7e-121^RecName: Full=Anoctamin {ECO:0000256|RuleBase:RU280814};^Eukaryota; Metazoa; Chordata; Craniata; Vertebrata; Euteleostomi; Actinopterygii; Neopterygii; Teleostei; Neoteleostei; Acanthomorphata; Eupercaria; Tetraodontiformes; Tetradontoidea; Tetraodontidae; Tetraodon`Q4S1F6_TETNG^Q4S1F6_TETNG^Q:1-158,H:304-504^53.23%ID^E:2e-57^RecName: …	.	.	.	.	GO:0005789^cellular_component^endoplasmic reticulum membrane`GO:0016021^cellular_component^integral component of membrane`GO:0005622^cellular_component^intracellular`GO:0005886^cellular_component^plasma membrane`GO:0031982^cellular_component^vesicle`GO:0005229^molecular_function^intracellular calcium activated chloride channel activity`GO:1902476^biological_process^chloride transmembrane transpor…	.	908	656.01	86.51	3.56	8.19	100
TR100447|c0_g3_i1	TR100447|c0_g3	ANO5_HUMAN^ANO5_HUMAN^Q:266-391,H:63-105^67.44%ID^E:3e-10^RecName: Full=Anoctamin-5;^Eukaryota; Metazoa; Chordata; Craniata; Vertebrata; Euteleostomi; Mammalia; Eutheria; Euarchontoglires; Primates; Haplorrhini; Catarrhini; Hominidae; Homo	F7CR53_MONDO^F7CR53_MONDO^Q:68-391,H:1-119^47.93%ID^E:1e-20^RecName: Full=Anoctamin {ECO:0000256|RuleBase:RU280814};^Eukaryota; Metazoa; Chordata; Craniata; Vertebrata; Euteleostomi; Mammalia; Metatheria; Didelphimorphia; Didelphidae; Monodelphis	TR100447|c0_g3_i1|m.136268	68-391[+]	ANO5_HUMAN^ANO5_HUMAN^Q:67-108,H:63-105^67.44%ID^E:1e-10^RecName: Full=Anoctamin-5;^Eukaryota; Metazoa; Chordata; Craniata; Vertebrata; Euteleostomi; Mammalia; Eutheria; Euarchontoglires; Primates; Haplorrhini; Catarrhini; Hominidae; Homo	F7CR53_MONDO^F7CR53_MONDO^Q:1-108,H:1-119^47.93%ID^E:6e-21^RecName: Full=Anoctamin {ECO:0000256|RuleBase:RU280814};^Eukaryota; Metazoa; Chordata; Craniata; Vertebrata; Euteleostomi; Mammalia; Metatheria; Didelphimorphia; Didelphidae; Monodelphis	.	.	.	.	GO:0005789^cellular_component^endoplasmic reticulum membrane`GO:0016021^cellular_component^integral component of membrane`GO:0005622^cellular_component^intracellular`GO:0005886^cellular_component^plasma membrane`GO:0031982^cellular_component^vesicle`GO:0005229^molecular_function^intracellular calcium activated chloride channel activity`GO:1902476^biological_process^chloride transmembrane transpor…	.	393	141.54	7.46	1.42	3.27	14.75
TR100447|c0_g3_i2	TR100447|c0_g3	ANO5_HUMAN^ANO5_HUMAN^Q:212-754,H:62-243^62.64%ID^E:3e-70^RecName: Full=Anoctamin-5;^Eukaryota; Metazoa; Chordata; Craniata; Vertebrata; Euteleostomi; Mammalia; Eutheria; Euarchontoglires; Primates; Haplorrhini; Catarrhini; Hominidae; Homo	F7CR53_MONDO^F7CR53_MONDO^Q:68-757,H:1-258^57.92%ID^E:2e-89^RecName: Full=Anoctamin {ECO:0000256|RuleBase:RU280814};^Eukaryota; Metazoa; Chordata; Craniata; Vertebrata; Euteleostomi; Mammalia; Metatheria; Didelphimorphia; Didelphidae; Monodelphis	TR100447|c0_g3_i2|m.136269	68-757[+]	ANO5_HUMAN^ANO5_HUMAN^Q:49-229,H:62-243^62.64%ID^E:1e-70^RecName: Full=Anoctamin-5;^Eukaryota; Metazoa; Chordata; Craniata; Vertebrata; Euteleostomi; Mammalia; Eutheria; Euarchontoglires; Primates; Haplorrhini; Catarrhini; Hominidae; Homo	F7CR53_MONDO^F7CR53_MONDO^Q:1-230,H:1-258^57.92%ID^E:8e-90^RecName: Full=Anoctamin {ECO:0000256|RuleBase:RU280814};^Eukaryota; Metazoa; Chordata; Craniata; Vertebrata; Euteleostomi; Mammalia; Metatheria; Didelphimorphia; Didelphidae; Monodelphis	.	.	.	.	GO:0005789^cellular_component^endoplasmic reticulum membrane`GO:0016021^cellular_component^integral component of membrane`GO:0005622^cellular_component^intracellular`GO:0005886^cellular_component^plasma membrane`GO:0031982^cellular_component^vesicle`GO:0005229^molecular_function^intracellular calcium activated chloride channel activity`GO:1902476^biological_process^chloride transmembrane transpor…	.	759	507.01	127.65	6.8	15.64	70.47
TR100447|c0_g3_i4	TR100447|c0_g3	ANO5_HUMAN^ANO5_HUMAN^Q:251-793,H:62-243^62.64%ID^E:3e-70^RecName: Full=Anoctamin-5;^Eukaryota; Metazoa; Chordata; Craniata; Vertebrata; Euteleostomi; Mammalia; Eutheria; Euarchontoglires; Primates; Haplorrhini; Catarrhini; Hominidae; Homo	F7CR53_MONDO^F7CR53_MONDO^Q:68-796,H:1-258^59.54%ID^E:7e-93^RecName: Full=Anoctamin {ECO:0000256|RuleBase:RU280814};^Eukaryota; Metazoa; Chordata; Craniata; Vertebrata; Euteleostomi; Mammalia; Metatheria; Didelphimorphia; Didelphidae; Monodelphis	TR100447|c0_g3_i4|m.136272	68-796[+]	ANO5_HUMAN^ANO5_HUMAN^Q:62-242,H:62-243^62.64%ID^E:1e-70^RecName: Full=Anoctamin-5;^Eukaryota; Metazoa; Chordata; Craniata; Vertebrata; Euteleostomi; Mammalia; Eutheria; Euarchontoglires; Primates; Haplorrhini; Catarrhini; Hominidae; Homo	F7CR53_MONDO^F7CR53_MONDO^Q:1-243,H:1-258^59.54%ID^E:3e-93^RecName: Full=Anoctamin {ECO:0000256|RuleBase:RU280814};^Eukaryota; Metazoa; Chordata; Craniata; Vertebrata; Euteleostomi; Mammalia; Metatheria; Didelphimorphia; Didelphidae; Monodelphis	.	.	.	.	GO:0005789^cellular_component^endoplasmic reticulum membrane`GO:0016021^cellular_component^integral component of membrane`GO:0005622^cellular_component^intracellular`GO:0005886^cellular_component^plasma membrane`GO:0031982^cellular_component^vesicle`GO:0005229^molecular_function^intracellular calcium activated chloride channel activity`GO:1902476^biological_process^chloride transmembrane transpor…	.	798	546.01	28.85	1.43	3.28	14.79
TR100589|c2_g1_i1	TR100589|c2_g1	NAGT1_XENLA^NAGT1_XENLA^Q:212-1720,H:1-491^52.7%ID^E:1e-135^RecName: Full=Sodium-dependent glucose transporter 1;^Eukaryota; Metazoa; Chordata; Craniata; Vertebrata; Euteleostomi; Amphibia; Batrachia; Anura; Pipoidea; Pipidae; Xenopodinae; Xenopus; Xenopus	H3AHX3_LATCH^H3AHX3_LATCH^Q:167-1720,H:94-623^59.63%ID^E:2e-165^SubName: Full=Uncharacterized protein {ECO:0000313|Ensembl:ENSLACP00000009244};^Eukaryota; Metazoa; Chordata; Craniata; Vertebrata; Euteleostomi; Coelacanthiformes; Coelacanthidae; Latimeria	TR100589|c2_g1_i1|m.138141	2-1723[+]	NAGT1_XENLA^NAGT1_XENLA^Q:71-573,H:1-491^52.9%ID^E:3e-170^RecName: Full=Sodium-dependent glucose transporter 1;^Eukaryota; Metazoa; Chordata; Craniata; Vertebrata; Euteleostomi; Amphibia; Batrachia; Anura; Pipoidea; Pipidae; Xenopodinae; Xenopus; Xenopus	H3AHX3_LATCH^H3AHX3_LATCH^Q:12-573,H:34-623^57.14%ID^E:0^SubName: Full=Uncharacterized protein {ECO:0000313|Ensembl:ENSLACP00000009244};^Eukaryota; Metazoa; Chordata; Craniata; Vertebrata; Euteleostomi; Coelacanthiformes; Coelacanthidae; Latimeria	PF07690.11^MFS_1^Major Facilitator Superfamily^64-431^E:1e-12	.	ExpAA=257.10^PredHel=12^Topology=i60-79o94-116i123-140o150-172i185-207o243-265i293-315o330-352i359-378o383-405i417-436o446-468i	.	GO:0016324^cellular_component^apical plasma membrane`GO:0016021^cellular_component^integral component of membrane`GO:0015293^molecular_function^symporter activity`GO:0008643^biological_process^carbohydrate transport`GO:0006814^biological_process^sodium ion transport	GO:0055085^biological_process^transmembrane transport`GO:0016021^cellular_component^integral component of membrane	5778	5526.01	976.64	4.77	10.98	63.08
TR100589|c2_g1_i2	TR100589|c2_g1	NAGT1_XENLA^NAGT1_XENLA^Q:212-1720,H:1-491^52.7%ID^E:2e-136^RecName: Full=Sodium-dependent glucose transporter 1;^Eukaryota; Metazoa; Chordata; Craniata; Vertebrata; Euteleostomi; Amphibia; Batrachia; Anura; Pipoidea; Pipidae; Xenopodinae; Xenopus; Xenopus	H3AHX3_LATCH^H3AHX3_LATCH^Q:167-1720,H:94-623^59.63%ID^E:2e-167^SubName: Full=Uncharacterized protein {ECO:0000313|Ensembl:ENSLACP00000009244};^Eukaryota; Metazoa; Chordata; Craniata; Vertebrata; Euteleostomi; Coelacanthiformes; Coelacanthidae; Latimeria	TR100589|c2_g1_i2|m.138144	2-1723[+]	NAGT1_XENLA^NAGT1_XENLA^Q:71-573,H:1-491^52.9%ID^E:3e-170^RecName: Full=Sodium-dependent glucose transporter 1;^Eukaryota; Metazoa; Chordata; Craniata; Vertebrata; Euteleostomi; Amphibia; Batrachia; Anura; Pipoidea; Pipidae; Xenopodinae; Xenopus; Xenopus	H3AHX3_LATCH^H3AHX3_LATCH^Q:12-573,H:34-623^57.14%ID^E:0^SubName: Full=Uncharacterized protein {ECO:0000313|Ensembl:ENSLACP00000009244};^Eukaryota; Metazoa; Chordata; Craniata; Vertebrata; Euteleostomi; Coelacanthiformes; Coelacanthidae; Latimeria	PF07690.11^MFS_1^Major Facilitator Superfamily^64-431^E:1e-12	.	ExpAA=257.10^PredHel=12^Topology=i60-79o94-116i123-140o150-172i185-207o243-265i293-315o330-352i359-378o383-405i417-436o446-468i	.	GO:0016324^cellular_component^apical plasma membrane`GO:0016021^cellular_component^integral component of membrane`GO:0015293^molecular_function^symporter activity`GO:0008643^biological_process^carbohydrate transport`GO:0006814^biological_process^sodium ion transport	GO:0055085^biological_process^transmembrane transport`GO:0016021^cellular_component^integral component of membrane	4819	4567.01	472.36	2.79	6.43	36.92
TR100738|c1_g2_i1	TR100738|c1_g2	KCMA1_CANFA^KCMA1_CANFA^Q:753-4352,H:4-1159^85.67%ID^E:0^RecName: Full=Calcium-activated potassium channel subunit alpha-1;^Eukaryota; Metazoa; Chordata; Craniata; Vertebrata; Euteleostomi; Mammalia; Eutheria; Laurasiatheria; Carnivora; Caniformia; Canidae; Canis	H2S8K4_TAKRU^H2S8K4_TAKRU^Q:753-4352,H:1-1205^82.78%ID^E:0^SubName: Full=Uncharacterized protein {ECO:0000313|Ensembl:ENSTRUP00000008729};^Eukaryota; Metazoa; Chordata; Craniata; Vertebrata; Euteleostomi; Actinopterygii; Neopterygii; Teleostei; Neoteleostei; Acanthomorphata; Eupercaria; Tetraodontiformes; Tetradontoidea; Tetraodontidae; Takifugu	TR100738|c1_g2_i1|m.139996	696-4355[+]	KCMA1_CANFA^KCMA1_CANFA^Q:20-1219,H:4-1159^85.67%ID^E:0^RecName: Full=Calcium-activated potassium channel subunit alpha-1;^Eukaryota; Metazoa; Chordata; Craniata; Vertebrata; Euteleostomi; Mammalia; Eutheria; Laurasiatheria; Carnivora; Caniformia; Canidae; Canis	H2S8K4_TAKRU^H2S8K4_TAKRU^Q:20-1219,H:1-1205^84.07%ID^E:0^SubName: Full=Uncharacterized protein {ECO:0000313|Ensembl:ENSTRUP00000008729};^Eukaryota; Metazoa; Chordata; Craniata; Vertebrata; Euteleostomi; Actinopterygii; Neopterygii; Teleostei; Neoteleostei; Acanthomorphata; Eupercaria; Tetraodontiformes; Tetradontoidea; Tetraodontidae; Takifugu	PF00520.26^Ion_trans^Ion transport protein^175-342^E:4.4e-16`PF07885.11^Ion_trans_2^Ion channel^266-348^E:5.7e-14`PF03493.13^BK_channel_a^Calcium-activated BK potassium channel alpha subunit^495-592^E:9.6e-29	.	ExpAA=135.75^PredHel=6^Topology=o40-62i130-152o172-194i258-280o295-314i321-343o	COG1226^PotAssium voltage-gated channel	GO:0016324^cellular_component^apical plasma membrane`GO:0005886^cellular_component^plasma membrane`GO:0008076^cellular_component^voltage-gated potassium channel complex`GO:0060072^molecular_function^large conductance calcium-activated potassium channel activity`GO:0046872^molecular_function^metal ion binding`GO:0005249^molecular_function^voltage-gated potassium channel activity`GO:0071805^biologi…	GO:0005216^molecular_function^ion channel activity`GO:0006811^biological_process^ion transport`GO:0055085^biological_process^transmembrane transport`GO:0016020^cellular_component^membrane`GO:0015269^molecular_function^calcium-activated potassium channel activity`GO:0006813^biological_process^potassium ion transport	5356	5104.01	312.96	1.66	3.81	14.29
TR100738|c1_g2_i2	TR100738|c1_g2	KCMA1_CANFA^KCMA1_CANFA^Q:751-4332,H:4-1159^86.1%ID^E:0^RecName: Full=Calcium-activated potassium channel subunit alpha-1;^Eukaryota; Metazoa; Chordata; Craniata; Vertebrata; Euteleostomi; Mammalia; Eutheria; Laurasiatheria; Carnivora; Caniformia; Canidae; Canis	H2S8K4_TAKRU^H2S8K4_TAKRU^Q:751-4332,H:1-1205^82.74%ID^E:0^SubName: Full=Uncharacterized protein {ECO:0000313|Ensembl:ENSTRUP00000008729};^Eukaryota; Metazoa; Chordata; Craniata; Vertebrata; Euteleostomi; Actinopterygii; Neopterygii; Teleostei; Neoteleostei; Acanthomorphata; Eupercaria; Tetraodontiformes; Tetradontoidea; Tetraodontidae; Takifugu	TR100738|c1_g2_i2|m.139999	694-4335[+]	KCMA1_CANFA^KCMA1_CANFA^Q:20-1213,H:4-1159^86.1%ID^E:0^RecName: Full=Calcium-activated potassium channel subunit alpha-1;^Eukaryota; Metazoa; Chordata; Craniata; Vertebrata; Euteleostomi; Mammalia; Eutheria; Laurasiatheria; Carnivora; Caniformia; Canidae; Canis	H2S8K4_TAKRU^H2S8K4_TAKRU^Q:20-1213,H:1-1205^84.04%ID^E:0^SubName: Full=Uncharacterized protein {ECO:0000313|Ensembl:ENSTRUP00000008729};^Eukaryota; Metazoa; Chordata; Craniata; Vertebrata; Euteleostomi; Actinopterygii; Neopterygii; Teleostei; Neoteleostei; Acanthomorphata; Eupercaria; Tetraodontiformes; Tetradontoidea; Tetraodontidae; Takifugu	PF00520.26^Ion_trans^Ion transport protein^172-339^E:4.4e-16`PF07885.11^Ion_trans_2^Ion channel^263-345^E:5.7e-14`PF03493.13^BK_channel_a^Calcium-activated BK potassium channel alpha subunit^492-589^E:9.6e-29	.	ExpAA=136.41^PredHel=6^Topology=o40-62i134-153o168-190i255-277o292-311i318-340o	COG1226^PotAssium voltage-gated channel	GO:0016324^cellular_component^apical plasma membrane`GO:0005886^cellular_component^plasma membrane`GO:0008076^cellular_component^voltage-gated potassium channel complex`GO:0060072^molecular_function^large conductance calcium-activated potassium channel activity`GO:0046872^molecular_function^metal ion binding`GO:0005249^molecular_function^voltage-gated potassium channel activity`GO:0071805^biologi…	GO:0005216^molecular_function^ion channel activity`GO:0006811^biological_process^ion transport`GO:0055085^biological_process^transmembrane transport`GO:0016020^cellular_component^membrane`GO:0015269^molecular_function^calcium-activated potassium channel activity`GO:0006813^biological_process^potassium ion transport	5336	5084.01	129.44	0.69	1.58	5.94
TR100738|c1_g2_i3	TR100738|c1_g2	KCMA1_RAT^KCMA1_RAT^Q:750-4157,H:66-1203^89.12%ID^E:0^RecName: Full=Calcium-activated potassium channel subunit alpha-1;^Eukaryota; Metazoa; Chordata; Craniata; Vertebrata; Euteleostomi; Mammalia; Eutheria; Euarchontoglires; Glires; Rodentia; Sciurognathi; Muroidea; Muridae; Murinae; Rattus	H2S8K6_TAKRU^H2S8K6_TAKRU^Q:735-4163,H:17-1170^85.97%ID^E:0^SubName: Full=Uncharacterized protein {ECO:0000313|Ensembl:ENSTRUP00000008731};^Eukaryota; Metazoa; Chordata; Craniata; Vertebrata; Euteleostomi; Actinopterygii; Neopterygii; Teleostei; Neoteleostei; Acanthomorphata; Eupercaria; Tetraodontiformes; Tetradontoidea; Tetraodontidae; Takifugu	TR100738|c1_g2_i3|m.140002	696-4199[+]	KCMA1_RAT^KCMA1_RAT^Q:19-1154,H:66-1203^89.12%ID^E:0^RecName: Full=Calcium-activated potassium channel subunit alpha-1;^Eukaryota; Metazoa; Chordata; Craniata; Vertebrata; Euteleostomi; Mammalia; Eutheria; Euarchontoglires; Glires; Rodentia; Sciurognathi; Muroidea; Muridae; Murinae; Rattus	H2S8K6_TAKRU^H2S8K6_TAKRU^Q:14-1156,H:17-1170^87.36%ID^E:0^SubName: Full=Uncharacterized protein {ECO:0000313|Ensembl:ENSTRUP00000008731};^Eukaryota; Metazoa; Chordata; Craniata; Vertebrata; Euteleostomi; Actinopterygii; Neopterygii; Teleostei; Neoteleostei; Acanthomorphata; Eupercaria; Tetraodontiformes; Tetradontoidea; Tetraodontidae; Takifugu	PF00520.26^Ion_trans^Ion transport protein^172-339^E:4.2e-16`PF07885.11^Ion_trans_2^Ion channel^263-345^E:5.4e-14`PF03493.13^BK_channel_a^Calcium-activated BK potassium channel alpha subunit^492-589^E:9.1e-29	.	ExpAA=136.43^PredHel=6^Topology=o40-62i134-153o168-190i255-277o292-311i318-340o	COG1226^PotAssium voltage-gated channel	GO:0016324^cellular_component^apical plasma membrane`GO:0030425^cellular_component^dendrite`GO:0005789^cellular_component^endoplasmic reticulum membrane`GO:0009897^cellular_component^external side of plasma membrane`GO:0043025^cellular_component^neuronal cell body`GO:0048471^cellular_component^perinuclear region of cytoplasm`GO:0005886^cellular_component^plasma membrane`GO:0048787^cellular_compon…	GO:0005216^molecular_function^ion channel activity`GO:0006811^biological_process^ion transport`GO:0055085^biological_process^transmembrane transport`GO:0016020^cellular_component^membrane`GO:0015269^molecular_function^calcium-activated potassium channel activity`GO:0006813^biological_process^potassium ion transport	4685	4433.01	348.23	2.12	4.88	18.31
TR100738|c1_g2_i4	TR100738|c1_g2	KCMA1_RAT^KCMA1_RAT^Q:748-4173,H:66-1209^89.18%ID^E:0^RecName: Full=Calcium-activated potassium channel subunit alpha-1;^Eukaryota; Metazoa; Chordata; Craniata; Vertebrata; Euteleostomi; Mammalia; Eutheria; Euarchontoglires; Glires; Rodentia; Sciurognathi; Muroidea; Muridae; Murinae; Rattus	H2S8K6_TAKRU^H2S8K6_TAKRU^Q:733-4155,H:17-1168^85.95%ID^E:0^SubName: Full=Uncharacterized protein {ECO:0000313|Ensembl:ENSTRUP00000008731};^Eukaryota; Metazoa; Chordata; Craniata; Vertebrata; Euteleostomi; Actinopterygii; Neopterygii; Teleostei; Neoteleostei; Acanthomorphata; Eupercaria; Tetraodontiformes; Tetradontoidea; Tetraodontidae; Takifugu	TR100738|c1_g2_i4|m.140006	694-4176[+]	KCMA1_RAT^KCMA1_RAT^Q:19-1160,H:66-1209^89.18%ID^E:0^RecName: Full=Calcium-activated potassium channel subunit alpha-1;^Eukaryota; Metazoa; Chordata; Craniata; Vertebrata; Euteleostomi; Mammalia; Eutheria; Euarchontoglires; Glires; Rodentia; Sciurognathi; Muroidea; Muridae; Murinae; Rattus	H2S8K6_TAKRU^H2S8K6_TAKRU^Q:14-1154,H:17-1168^87.34%ID^E:0^SubName: Full=Uncharacterized protein {ECO:0000313|Ensembl:ENSTRUP00000008731};^Eukaryota; Metazoa; Chordata; Craniata; Vertebrata; Euteleostomi; Actinopterygii; Neopterygii; Teleostei; Neoteleostei; Acanthomorphata; Eupercaria; Tetraodontiformes; Tetradontoidea; Tetraodontidae; Takifugu	PF00520.26^Ion_trans^Ion transport protein^172-339^E:4.1e-16`PF07885.11^Ion_trans_2^Ion channel^263-345^E:5.4e-14`PF03493.13^BK_channel_a^Calcium-activated BK potassium channel alpha subunit^492-589^E:9e-29	.	ExpAA=136.47^PredHel=6^Topology=o40-62i134-153o168-190i255-277o292-311i318-340o	COG1226^PotAssium voltage-gated channel	GO:0016324^cellular_component^apical plasma membrane`GO:0030425^cellular_component^dendrite`GO:0005789^cellular_component^endoplasmic reticulum membrane`GO:0009897^cellular_component^external side of plasma membrane`GO:0043025^cellular_component^neuronal cell body`GO:0048471^cellular_component^perinuclear region of cytoplasm`GO:0005886^cellular_component^plasma membrane`GO:0048787^cellular_compon…	GO:0005216^molecular_function^ion channel activity`GO:0006811^biological_process^ion transport`GO:0055085^biological_process^transmembrane transport`GO:0016020^cellular_component^membrane`GO:0015269^molecular_function^calcium-activated potassium channel activity`GO:0006813^biological_process^potassium ion transport	5307	5055.01	358.38	1.91	4.41	16.53
TR100738|c1_g2_i6	TR100738|c1_g2	KCMA1_CANFA^KCMA1_CANFA^Q:753-4343,H:4-1159^85.88%ID^E:0^RecName: Full=Calcium-activated potassium channel subunit alpha-1;^Eukaryota; Metazoa; Chordata; Craniata; Vertebrata; Euteleostomi; Mammalia; Eutheria; Laurasiatheria; Carnivora; Caniformia; Canidae; Canis	H2S8K4_TAKRU^H2S8K4_TAKRU^Q:753-4343,H:1-1205^82.98%ID^E:0^SubName: Full=Uncharacterized protein {ECO:0000313|Ensembl:ENSTRUP00000008729};^Eukaryota; Metazoa; Chordata; Craniata; Vertebrata; Euteleostomi; Actinopterygii; Neopterygii; Teleostei; Neoteleostei; Acanthomorphata; Eupercaria; Tetraodontiformes; Tetradontoidea; Tetraodontidae; Takifugu	TR100738|c1_g2_i6|m.140014	696-4346[+]	KCMA1_CANFA^KCMA1_CANFA^Q:20-1216,H:4-1159^85.88%ID^E:0^RecName: Full=Calcium-activated potassium channel subunit alpha-1;^Eukaryota; Metazoa; Chordata; Craniata; Vertebrata; Euteleostomi; Mammalia; Eutheria; Laurasiatheria; Carnivora; Caniformia; Canidae; Canis	H2S8K4_TAKRU^H2S8K4_TAKRU^Q:20-1216,H:1-1205^84.28%ID^E:0^SubName: Full=Uncharacterized protein {ECO:0000313|Ensembl:ENSTRUP00000008729};^Eukaryota; Metazoa; Chordata; Craniata; Vertebrata; Euteleostomi; Actinopterygii; Neopterygii; Teleostei; Neoteleostei; Acanthomorphata; Eupercaria; Tetraodontiformes; Tetradontoidea; Tetraodontidae; Takifugu	PF00520.26^Ion_trans^Ion transport protein^172-339^E:4.4e-16`PF07885.11^Ion_trans_2^Ion channel^263-345^E:5.7e-14`PF03493.13^BK_channel_a^Calcium-activated BK potassium channel alpha subunit^492-589^E:9.6e-29	.	ExpAA=136.40^PredHel=6^Topology=o40-62i134-153o168-190i255-277o292-311i318-340o	COG1226^PotAssium voltage-gated channel	GO:0016324^cellular_component^apical plasma membrane`GO:0005886^cellular_component^plasma membrane`GO:0008076^cellular_component^voltage-gated potassium channel complex`GO:0060072^molecular_function^large conductance calcium-activated potassium channel activity`GO:0046872^molecular_function^metal ion binding`GO:0005249^molecular_function^voltage-gated potassium channel activity`GO:0071805^biologi…	GO:0005216^molecular_function^ion channel activity`GO:0006811^biological_process^ion transport`GO:0055085^biological_process^transmembrane transport`GO:0016020^cellular_component^membrane`GO:0015269^molecular_function^calcium-activated potassium channel activity`GO:0006813^biological_process^potassium ion transport	5347	5095.01	148.14	0.78	1.81	6.78
TR100749|c1_g2_i1	TR100749|c1_g2	WNK4_RAT^WNK4_RAT^Q:650-2566,H:160-757^65.32%ID^E:0^RecName: Full=Serine/threonine-protein kinase WNK4;^Eukaryota; Metazoa; Chordata; Craniata; Vertebrata; Euteleostomi; Mammalia; Eutheria; Euarchontoglires; Glires; Rodentia; Sciurognathi; Muroidea; Muridae; Murinae; Rattus	F1NAR6_CHICK^F1NAR6_CHICK^Q:650-2536,H:98-721^74.96%ID^E:0^SubName: Full=Uncharacterized protein {ECO:0000313|Ensembl:ENSGALP00000004717};^Eukaryota; Metazoa; Chordata; Craniata; Vertebrata; Euteleostomi; Testudines + Archosauria group; Archosauria; Dinosauria; Saurischia; Theropoda; Coelurosauria; Aves; Neognathae; Galloanserae; Galliformes; Phasianidae; Phasianinae; Gallus	TR100749|c1_g2_i1|m.140102	200-2758[+]	WNK4_RAT^WNK4_RAT^Q:147-789,H:156-757^65.69%ID^E:0^RecName: Full=Serine/threonine-protein kinase WNK4;^Eukaryota; Metazoa; Chordata; Craniata; Vertebrata; Euteleostomi; Mammalia; Eutheria; Euarchontoglires; Glires; Rodentia; Sciurognathi; Muroidea; Muridae; Murinae; Rattus	F1NAR6_CHICK^F1NAR6_CHICK^Q:151-779,H:98-721^76.5%ID^E:0^SubName: Full=Uncharacterized protein {ECO:0000313|Ensembl:ENSGALP00000004717};^Eukaryota; Metazoa; Chordata; Craniata; Vertebrata; Euteleostomi; Testudines + Archosauria group; Archosauria; Dinosauria; Saurischia; Theropoda; Coelurosauria; Aves; Neognathae; Galloanserae; Galliformes; Phasianidae; Phasianinae; Gallus	PF07714.12^Pkinase_Tyr^Protein tyrosine kinase^162-416^E:1.1e-42`PF00069.20^Pkinase^Protein kinase domain^166-420^E:5.9e-58`PF12202.3^OSR1_C^Oxidative-stress-responsive kinase 1 C terminal^441-478^E:6.1e-17	.	.	.	GO:0005737^cellular_component^cytoplasm`GO:0005923^cellular_component^tight junction`GO:0005524^molecular_function^ATP binding`GO:0019869^molecular_function^chloride channel inhibitor activity`GO:0004674^molecular_function^protein serine/threonine kinase activity`GO:0006821^biological_process^chloride transport`GO:0072156^biological_process^distal tubule morphogenesis`GO:0035556^biological_proces…	GO:0004672^molecular_function^protein kinase activity`GO:0006468^biological_process^protein phosphorylation`GO:0005524^molecular_function^ATP binding`GO:0004674^molecular_function^protein serine/threonine kinase activity	2760	2508.01	35.46	0.38	0.88	4.85
TR100749|c1_g2_i2	TR100749|c1_g2	WNK4_RAT^WNK4_RAT^Q:650-2566,H:160-757^65.12%ID^E:0^RecName: Full=Serine/threonine-protein kinase WNK4;^Eukaryota; Metazoa; Chordata; Craniata; Vertebrata; Euteleostomi; Mammalia; Eutheria; Euarchontoglires; Glires; Rodentia; Sciurognathi; Muroidea; Muridae; Murinae; Rattus`WNK4_RAT^WNK4_RAT^Q:4430-4642,H:1113-1183^69.01%ID^E:2e-21^RecName: Full=Serine/threonine-protein kinase WNK4;^Eukaryota; Me…	F1NAR6_CHICK^F1NAR6_CHICK^Q:650-2536,H:98-721^74.96%ID^E:0^SubName: Full=Uncharacterized protein {ECO:0000313|Ensembl:ENSGALP00000004717};^Eukaryota; Metazoa; Chordata; Craniata; Vertebrata; Euteleostomi; Testudines + Archosauria group; Archosauria; Dinosauria; Saurischia; Theropoda; Coelurosauria; Aves; Neognathae; Galloanserae; Galliformes; Phasianidae; Phasianinae; Gallus`F1NAR6_CHICK^F1NAR6_C…	TR100749|c1_g2_i2|m.140103	200-4684[+]	WNK4_RAT^WNK4_RAT^Q:145-789,H:154-757^65.49%ID^E:0^RecName: Full=Serine/threonine-protein kinase WNK4;^Eukaryota; Metazoa; Chordata; Craniata; Vertebrata; Euteleostomi; Mammalia; Eutheria; Euarchontoglires; Glires; Rodentia; Sciurognathi; Muroidea; Muridae; Murinae; Rattus`WNK4_RAT^WNK4_RAT^Q:1411-1481,H:1113-1183^69.01%ID^E:2e-21^RecName: Full=Serine/threonine-protein kinase WNK4;^Eukaryota; Met…	F1NAR6_CHICK^F1NAR6_CHICK^Q:151-779,H:98-721^76.5%ID^E:0^SubName: Full=Uncharacterized protein {ECO:0000313|Ensembl:ENSGALP00000004717};^Eukaryota; Metazoa; Chordata; Craniata; Vertebrata; Euteleostomi; Testudines + Archosauria group; Archosauria; Dinosauria; Saurischia; Theropoda; Coelurosauria; Aves; Neognathae; Galloanserae; Galliformes; Phasianidae; Phasianinae; Gallus`F1NAR6_CHICK^F1NAR6_CHI…	PF07714.12^Pkinase_Tyr^Protein tyrosine kinase^162-415^E:2.9e-42`PF00069.20^Pkinase^Protein kinase domain^166-420^E:1.5e-57`PF12202.3^OSR1_C^Oxidative-stress-responsive kinase 1 C terminal^441-478^E:1.2e-16	.	.	.	GO:0005737^cellular_component^cytoplasm`GO:0005923^cellular_component^tight junction`GO:0005524^molecular_function^ATP binding`GO:0019869^molecular_function^chloride channel inhibitor activity`GO:0004674^molecular_function^protein serine/threonine kinase activity`GO:0006821^biological_process^chloride transport`GO:0072156^biological_process^distal tubule morphogenesis`GO:0035556^biological_proces…	GO:0004672^molecular_function^protein kinase activity`GO:0006468^biological_process^protein phosphorylation`GO:0005524^molecular_function^ATP binding`GO:0004674^molecular_function^protein serine/threonine kinase activity	6121	5869.01	127.06	0.58	1.35	7.43
TR100749|c1_g2_i4	TR100749|c1_g2	WNK4_RAT^WNK4_RAT^Q:2-1168,H:411-757^51.39%ID^E:1e-92^RecName: Full=Serine/threonine-protein kinase WNK4;^Eukaryota; Metazoa; Chordata; Craniata; Vertebrata; Euteleostomi; Mammalia; Eutheria; Euarchontoglires; Glires; Rodentia; Sciurognathi; Muroidea; Muridae; Murinae; Rattus`WNK4_RAT^WNK4_RAT^Q:3032-3244,H:1113-1183^69.01%ID^E:9e-22^RecName: Full=Serine/threonine-protein kinase WNK4;^Eukaryota; …	F1NAR6_CHICK^F1NAR6_CHICK^Q:2-1138,H:349-721^63.98%ID^E:2e-129^SubName: Full=Uncharacterized protein {ECO:0000313|Ensembl:ENSGALP00000004717};^Eukaryota; Metazoa; Chordata; Craniata; Vertebrata; Euteleostomi; Testudines + Archosauria group; Archosauria; Dinosauria; Saurischia; Theropoda; Coelurosauria; Aves; Neognathae; Galloanserae; Galliformes; Phasianidae; Phasianinae; Gallus`F1NAR6_CHICK^F1NA…	TR100749|c1_g2_i4|m.140107	2-3286[+]	WNK4_RAT^WNK4_RAT^Q:1-389,H:411-757^52.41%ID^E:4e-95^RecName: Full=Serine/threonine-protein kinase WNK4;^Eukaryota; Metazoa; Chordata; Craniata; Vertebrata; Euteleostomi; Mammalia; Eutheria; Euarchontoglires; Glires; Rodentia; Sciurognathi; Muroidea; Muridae; Murinae; Rattus`WNK4_RAT^WNK4_RAT^Q:1011-1081,H:1113-1183^69.01%ID^E:6e-22^RecName: Full=Serine/threonine-protein kinase WNK4;^Eukaryota; M…	F1NAR6_CHICK^F1NAR6_CHICK^Q:1-379,H:349-721^66.15%ID^E:1e-135^SubName: Full=Uncharacterized protein {ECO:0000313|Ensembl:ENSGALP00000004717};^Eukaryota; Metazoa; Chordata; Craniata; Vertebrata; Euteleostomi; Testudines + Archosauria group; Archosauria; Dinosauria; Saurischia; Theropoda; Coelurosauria; Aves; Neognathae; Galloanserae; Galliformes; Phasianidae; Phasianinae; Gallus`F1NAR6_CHICK^F1NAR…	PF12202.3^OSR1_C^Oxidative-stress-responsive kinase 1 C terminal^41-78^E:8.2e-17	.	.	.	GO:0005737^cellular_component^cytoplasm`GO:0005923^cellular_component^tight junction`GO:0005524^molecular_function^ATP binding`GO:0019869^molecular_function^chloride channel inhibitor activity`GO:0004674^molecular_function^protein serine/threonine kinase activity`GO:0006821^biological_process^chloride transport`GO:0072156^biological_process^distal tubule morphogenesis`GO:0035556^biological_proces…	GO:0004674^molecular_function^protein serine/threonine kinase activity`GO:0005524^molecular_function^ATP binding	3654	3402.01	397.68	3.16	7.26	40.12
TR100749|c1_g2_i5	TR100749|c1_g2	WNK4_RAT^WNK4_RAT^Q:650-2566,H:160-757^65.12%ID^E:0^RecName: Full=Serine/threonine-protein kinase WNK4;^Eukaryota; Metazoa; Chordata; Craniata; Vertebrata; Euteleostomi; Mammalia; Eutheria; Euarchontoglires; Glires; Rodentia; Sciurognathi; Muroidea; Muridae; Murinae; Rattus`WNK4_RAT^WNK4_RAT^Q:4430-4744,H:1113-1217^59.43%ID^E:1e-25^RecName: Full=Serine/threonine-protein kinase WNK4;^Eukaryota; Me…	F1NAR6_CHICK^F1NAR6_CHICK^Q:650-2536,H:98-721^74.96%ID^E:0^SubName: Full=Uncharacterized protein {ECO:0000313|Ensembl:ENSGALP00000004717};^Eukaryota; Metazoa; Chordata; Craniata; Vertebrata; Euteleostomi; Testudines + Archosauria group; Archosauria; Dinosauria; Saurischia; Theropoda; Coelurosauria; Aves; Neognathae; Galloanserae; Galliformes; Phasianidae; Phasianinae; Gallus`F1NAR6_CHICK^F1NAR6_C…	TR100749|c1_g2_i5|m.140110	200-4756[+]	WNK4_RAT^WNK4_RAT^Q:145-789,H:154-757^65.49%ID^E:0^RecName: Full=Serine/threonine-protein kinase WNK4;^Eukaryota; Metazoa; Chordata; Craniata; Vertebrata; Euteleostomi; Mammalia; Eutheria; Euarchontoglires; Glires; Rodentia; Sciurognathi; Muroidea; Muridae; Murinae; Rattus`WNK4_RAT^WNK4_RAT^Q:1411-1515,H:1113-1217^59.43%ID^E:7e-26^RecName: Full=Serine/threonine-protein kinase WNK4;^Eukaryota; Met…	F1NAR6_CHICK^F1NAR6_CHICK^Q:151-779,H:98-721^76.5%ID^E:0^SubName: Full=Uncharacterized protein {ECO:0000313|Ensembl:ENSGALP00000004717};^Eukaryota; Metazoa; Chordata; Craniata; Vertebrata; Euteleostomi; Testudines + Archosauria group; Archosauria; Dinosauria; Saurischia; Theropoda; Coelurosauria; Aves; Neognathae; Galloanserae; Galliformes; Phasianidae; Phasianinae; Gallus`F1NAR6_CHICK^F1NAR6_CHI…	PF07714.12^Pkinase_Tyr^Protein tyrosine kinase^162-415^E:2.9e-42`PF00069.20^Pkinase^Protein kinase domain^166-420^E:1.6e-57`PF12202.3^OSR1_C^Oxidative-stress-responsive kinase 1 C terminal^441-478^E:1.2e-16	.	.	.	GO:0005737^cellular_component^cytoplasm`GO:0005923^cellular_component^tight junction`GO:0005524^molecular_function^ATP binding`GO:0019869^molecular_function^chloride channel inhibitor activity`GO:0004674^molecular_function^protein serine/threonine kinase activity`GO:0006821^biological_process^chloride transport`GO:0072156^biological_process^distal tubule morphogenesis`GO:0035556^biological_proces…	GO:0004672^molecular_function^protein kinase activity`GO:0006468^biological_process^protein phosphorylation`GO:0005524^molecular_function^ATP binding`GO:0004674^molecular_function^protein serine/threonine kinase activity	6102	5850.01	420.79	1.94	4.47	24.68
TR100749|c1_g2_i6	TR100749|c1_g2	WNK4_RAT^WNK4_RAT^Q:2-1168,H:411-757^51.39%ID^E:6e-92^RecName: Full=Serine/threonine-protein kinase WNK4;^Eukaryota; Metazoa; Chordata; Craniata; Vertebrata; Euteleostomi; Mammalia; Eutheria; Euarchontoglires; Glires; Rodentia; Sciurognathi; Muroidea; Muridae; Murinae; Rattus`WNK4_RAT^WNK4_RAT^Q:3032-3346,H:1113-1217^59.43%ID^E:7e-26^RecName: Full=Serine/threonine-protein kinase WNK4;^Eukaryota; …	F1NAR6_CHICK^F1NAR6_CHICK^Q:2-1138,H:349-721^63.98%ID^E:3e-127^SubName: Full=Uncharacterized protein {ECO:0000313|Ensembl:ENSGALP00000004717};^Eukaryota; Metazoa; Chordata; Craniata; Vertebrata; Euteleostomi; Testudines + Archosauria group; Archosauria; Dinosauria; Saurischia; Theropoda; Coelurosauria; Aves; Neognathae; Galloanserae; Galliformes; Phasianidae; Phasianinae; Gallus`F1NAR6_CHICK^F1NA…	TR100749|c1_g2_i6|m.140112	2-3358[+]	WNK4_RAT^WNK4_RAT^Q:1-389,H:411-757^52.41%ID^E:8e-95^RecName: Full=Serine/threonine-protein kinase WNK4;^Eukaryota; Metazoa; Chordata; Craniata; Vertebrata; Euteleostomi; Mammalia; Eutheria; Euarchontoglires; Glires; Rodentia; Sciurognathi; Muroidea; Muridae; Murinae; Rattus`WNK4_RAT^WNK4_RAT^Q:1011-1115,H:1113-1217^59.43%ID^E:4e-26^RecName: Full=Serine/threonine-protein kinase WNK4;^Eukaryota; M…	F1NAR6_CHICK^F1NAR6_CHICK^Q:1-379,H:349-721^66.15%ID^E:4e-135^SubName: Full=Uncharacterized protein {ECO:0000313|Ensembl:ENSGALP00000004717};^Eukaryota; Metazoa; Chordata; Craniata; Vertebrata; Euteleostomi; Testudines + Archosauria group; Archosauria; Dinosauria; Saurischia; Theropoda; Coelurosauria; Aves; Neognathae; Galloanserae; Galliformes; Phasianidae; Phasianinae; Gallus`F1NAR6_CHICK^F1NAR…	PF12202.3^OSR1_C^Oxidative-stress-responsive kinase 1 C terminal^41-78^E:8.4e-17	.	.	.	GO:0005737^cellular_component^cytoplasm`GO:0005923^cellular_component^tight junction`GO:0005524^molecular_function^ATP binding`GO:0019869^molecular_function^chloride channel inhibitor activity`GO:0004674^molecular_function^protein serine/threonine kinase activity`GO:0006821^biological_process^chloride transport`GO:0072156^biological_process^distal tubule morphogenesis`GO:0035556^biological_proces…	GO:0004674^molecular_function^protein serine/threonine kinase activity`GO:0005524^molecular_function^ATP binding	4704	4452.01	199.27	1.21	2.78	15.36
TR100925|c2_g1_i1	TR100925|c2_g1	CLIC2_HUMAN^CLIC2_HUMAN^Q:291-995,H:11-245^71.91%ID^E:5e-121^RecName: Full=Chloride intracellular channel protein 2;^Eukaryota; Metazoa; Chordata; Craniata; Vertebrata; Euteleostomi; Mammalia; Eutheria; Euarchontoglires; Primates; Haplorrhini; Catarrhini; Hominidae; Homo	V9L4Z6_CALMI^V9L4Z6_CALMI^Q:264-1001,H:1-246^81.71%ID^E:1e-140^SubName: Full=Chloride intracellular channel protein 2 {ECO:0000313|EMBL:AFP07028.1};^Eukaryota; Metazoa; Chordata; Craniata; Vertebrata; Chondrichthyes; Holocephali; Chimaeriformes; Callorhinchidae; Callorhinchus	TR100925|c2_g1_i1|m.142013	264-1004[+]	CLIC2_HUMAN^CLIC2_HUMAN^Q:10-244,H:11-245^71.91%ID^E:2e-126^RecName: Full=Chloride intracellular channel protein 2;^Eukaryota; Metazoa; Chordata; Craniata; Vertebrata; Euteleostomi; Mammalia; Eutheria; Euarchontoglires; Primates; Haplorrhini; Catarrhini; Hominidae; Homo	V9L4Z6_CALMI^V9L4Z6_CALMI^Q:1-246,H:1-246^81.71%ID^E:3e-146^SubName: Full=Chloride intracellular channel protein 2 {ECO:0000313|EMBL:AFP07028.1};^Eukaryota; Metazoa; Chordata; Craniata; Vertebrata; Chondrichthyes; Holocephali; Chimaeriformes; Callorhinchidae; Callorhinchus	PF13417.1^GST_N_3^Glutathione S-transferase, N-terminal domain^29-95^E:4.3e-08`PF13409.1^GST_N_2^Glutathione S-transferase, N-terminal domain^29-91^E:4.7e-06	.	.	.	GO:0034707^cellular_component^chloride channel complex`GO:0005737^cellular_component^cytoplasm`GO:0005622^cellular_component^intracellular`GO:0005634^cellular_component^nucleus`GO:0005254^molecular_function^chloride channel activity`GO:0004602^molecular_function^glutathione peroxidase activity`GO:0005247^molecular_function^voltage-gated chloride channel activity`GO:1902476^biological_process^chlo…	GO:0005515^molecular_function^protein binding	1745	1493.01	359	6.49	14.94	100
TR100999|c0_g1_i10	TR100999|c0_g1	ABCC8_HUMAN^ABCC8_HUMAN^Q:8-1138,H:270-645^38.12%ID^E:1e-60^RecName: Full=ATP-binding cassette sub-family C member 8;^Eukaryota; Metazoa; Chordata; Craniata; Vertebrata; Euteleostomi; Mammalia; Eutheria; Euarchontoglires; Primates; Haplorrhini; Catarrhini; Hominidae; Homo	V9KCY2_CALMI^V9KCY2_CALMI^Q:8-1282,H:133-553^67.06%ID^E:3e-178^SubName: Full=ATP-binding cassette sub-family C member 9 {ECO:0000313|EMBL:AFO95767.1};^Eukaryota; Metazoa; Chordata; Craniata; Vertebrata; Chondrichthyes; Holocephali; Chimaeriformes; Callorhinchidae; Callorhinchus	TR100999|c0_g1_i10|m.143294	2-1393[+]	ABCC8_HUMAN^ABCC8_HUMAN^Q:3-379,H:270-645^38.12%ID^E:2e-71^RecName: Full=ATP-binding cassette sub-family C member 8;^Eukaryota; Metazoa; Chordata; Craniata; Vertebrata; Euteleostomi; Mammalia; Eutheria; Euarchontoglires; Primates; Haplorrhini; Catarrhini; Hominidae; Homo	V9KCY2_CALMI^V9KCY2_CALMI^Q:3-427,H:133-553^67.06%ID^E:0^SubName: Full=ATP-binding cassette sub-family C member 9 {ECO:0000313|EMBL:AFO95767.1};^Eukaryota; Metazoa; Chordata; Craniata; Vertebrata; Chondrichthyes; Holocephali; Chimaeriformes; Callorhinchidae; Callorhinchus	PF00664.18^ABC_membrane^ABC transporter transmembrane region^33-310^E:1.8e-25	.	ExpAA=136.79^PredHel=6^Topology=i84-106o121-143i156-178o183-205i264-286o318-340i	COG1132^(ABC) transporter	GO:0005886^cellular_component^plasma membrane`GO:0008076^cellular_component^voltage-gated potassium channel complex`GO:0005524^molecular_function^ATP binding`GO:0042626^molecular_function^ATPase activity, coupled to transmembrane movement of substances`GO:0044325^molecular_function^ion channel binding`GO:0015079^molecular_function^potassium ion transmembrane transporter activity`GO:0008281^molecu…	GO:0005524^molecular_function^ATP binding`GO:0042626^molecular_function^ATPase activity, coupled to transmembrane movement of substances`GO:0006810^biological_process^transport`GO:0055085^biological_process^transmembrane transport`GO:0016021^cellular_component^integral component of membrane	1393	1141.01	11.95	0.28	0.65	2.27
TR100999|c0_g1_i8	TR100999|c0_g1	ABCC8_HUMAN^ABCC8_HUMAN^Q:8-706,H:270-507^42.86%ID^E:2e-36^RecName: Full=ATP-binding cassette sub-family C member 8;^Eukaryota; Metazoa; Chordata; Craniata; Vertebrata; Euteleostomi; Mammalia; Eutheria; Euarchontoglires; Primates; Haplorrhini; Catarrhini; Hominidae; Homo`ABCC8_HUMAN^ABCC8_HUMAN^Q:740-1117,H:206-331^36.51%ID^E:6e-20^RecName: Full=ATP-binding cassette sub-family C member 8;^Eukaryo…	V9KCY2_CALMI^V9KCY2_CALMI^Q:8-706,H:133-365^74.68%ID^E:3e-98^SubName: Full=ATP-binding cassette sub-family C member 9 {ECO:0000313|EMBL:AFO95767.1};^Eukaryota; Metazoa; Chordata; Craniata; Vertebrata; Chondrichthyes; Holocephali; Chimaeriformes; Callorhinchidae; Callorhinchus`V9KCY2_CALMI^V9KCY2_CALMI^Q:707-1132,H:58-199^66.2%ID^E:1e-51^SubName: Full=ATP-binding cassette sub-family C member 9 {EC…	TR100999|c0_g1_i8|m.143291	2-1228[+]	ABCC8_HUMAN^ABCC8_HUMAN^Q:3-235,H:270-507^42.86%ID^E:6e-47^RecName: Full=ATP-binding cassette sub-family C member 8;^Eukaryota; Metazoa; Chordata; Craniata; Vertebrata; Euteleostomi; Mammalia; Eutheria; Euarchontoglires; Primates; Haplorrhini; Catarrhini; Hominidae; Homo`ABCC8_HUMAN^ABCC8_HUMAN^Q:247-372,H:206-331^36.51%ID^E:5e-20^RecName: Full=ATP-binding cassette sub-family C member 8;^Eukaryot…	V9KCY2_CALMI^V9KCY2_CALMI^Q:3-235,H:133-365^74.68%ID^E:3e-111^SubName: Full=ATP-binding cassette sub-family C member 9 {ECO:0000313|EMBL:AFO95767.1};^Eukaryota; Metazoa; Chordata; Craniata; Vertebrata; Chondrichthyes; Holocephali; Chimaeriformes; Callorhinchidae; Callorhinchus`V9KCY2_CALMI^V9KCY2_CALMI^Q:236-377,H:58-199^66.2%ID^E:5e-52^SubName: Full=ATP-binding cassette sub-family C member 9 {EC…	PF00664.18^ABC_membrane^ABC transporter transmembrane region^33-235^E:6.2e-18	.	ExpAA=111.60^PredHel=5^Topology=i31-53o87-109i122-142o157-179i184-206o	COG1132^(ABC) transporter	GO:0005886^cellular_component^plasma membrane`GO:0008076^cellular_component^voltage-gated potassium channel complex`GO:0005524^molecular_function^ATP binding`GO:0042626^molecular_function^ATPase activity, coupled to transmembrane movement of substances`GO:0044325^molecular_function^ion channel binding`GO:0015079^molecular_function^potassium ion transmembrane transporter activity`GO:0008281^molecu…	GO:0005524^molecular_function^ATP binding`GO:0042626^molecular_function^ATPase activity, coupled to transmembrane movement of substances`GO:0006810^biological_process^transport`GO:0055085^biological_process^transmembrane transport`GO:0016021^cellular_component^integral component of membrane	1230	978.01	9.09	0.25	0.58	2.02
TR101097|c2_g1_i1	TR101097|c2_g1	KCNT1_CHICK^KCNT1_CHICK^Q:117-2093,H:2-649^82.73%ID^E:0^RecName: Full=Potassium channel subfamily T member 1;^Eukaryota; Metazoa; Chordata; Craniata; Vertebrata; Euteleostomi; Testudines + Archosauria group; Archosauria; Dinosauria; Saurischia; Theropoda; Coelurosauria; Aves; Neognathae; Galloanserae; Galliformes; Phasianidae; Phasianinae; Gallus`KCNT1_CHICK^KCNT1_CHICK^Q:2093-2230,H:426-471^95.6…	W5M690_LEPOC^W5M690_LEPOC^Q:147-2093,H:18-688^85.42%ID^E:0^SubName: Full=Uncharacterized protein {ECO:0000313|Ensembl:ENSLOCP00000003898};^Eukaryota; Metazoa; Chordata; Craniata; Vertebrata; Euteleostomi; Actinopterygii; Neopterygii; Holostei; Semionotiformes; Lepisosteidae; Lepisosteus`W5M690_LEPOC^W5M690_LEPOC^Q:2093-2230,H:447-492^97.83%ID^E:3e-17^SubName: Full=Uncharacterized protein {ECO:000…	TR101097|c2_g1_i1|m.144630	99-2174[+]	KCNT1_HUMAN^KCNT1_HUMAN^Q:58-665,H:35-651^87.03%ID^E:0^RecName: Full=Potassium channel subfamily T member 1;^Eukaryota; Metazoa; Chordata; Craniata; Vertebrata; Euteleostomi; Mammalia; Eutheria; Euarchontoglires; Primates; Haplorrhini; Catarrhini; Hominidae; Homo	W5M690_LEPOC^W5M690_LEPOC^Q:14-665,H:15-688^85.04%ID^E:0^SubName: Full=Uncharacterized protein {ECO:0000313|Ensembl:ENSLOCP00000003898};^Eukaryota; Metazoa; Chordata; Craniata; Vertebrata; Euteleostomi; Actinopterygii; Neopterygii; Holostei; Semionotiformes; Lepisosteidae; Lepisosteus	PF07885.11^Ion_trans_2^Ion channel^273-342^E:4.1e-12`PF03493.13^BK_channel_a^Calcium-activated BK potassium channel alpha subunit^490-593^E:4.4e-35	.	ExpAA=133.68^PredHel=6^Topology=i113-132o171-193i202-224o265-287i294-316o326-348i	COG1226^PotAssium voltage-gated channel	GO:0008076^cellular_component^voltage-gated potassium channel complex`GO:0015269^molecular_function^calcium-activated potassium channel activity`GO:0005249^molecular_function^voltage-gated potassium channel activity`GO:0071805^biological_process^potassium ion transmembrane transport	GO:0015269^molecular_function^calcium-activated potassium channel activity`GO:0006813^biological_process^potassium ion transport`GO:0016020^cellular_component^membrane	2232	1980.01	1.06	0.01	0.03	0.29
TR101097|c2_g1_i10	TR101097|c2_g1	KCNT1_CHICK^KCNT1_CHICK^Q:100-2034,H:13-649^83.9%ID^E:0^RecName: Full=Potassium channel subfamily T member 1;^Eukaryota; Metazoa; Chordata; Craniata; Vertebrata; Euteleostomi; Testudines + Archosauria group; Archosauria; Dinosauria; Saurischia; Theropoda; Coelurosauria; Aves; Neognathae; Galloanserae; Galliformes; Phasianidae; Phasianinae; Gallus`KCNT1_CHICK^KCNT1_CHICK^Q:2034-2171,H:426-471^95.6…	W5M690_LEPOC^W5M690_LEPOC^Q:118-2034,H:28-688^86.25%ID^E:0^SubName: Full=Uncharacterized protein {ECO:0000313|Ensembl:ENSLOCP00000003898};^Eukaryota; Metazoa; Chordata; Craniata; Vertebrata; Euteleostomi; Actinopterygii; Neopterygii; Holostei; Semionotiformes; Lepisosteidae; Lepisosteus`W5M690_LEPOC^W5M690_LEPOC^Q:2034-2171,H:447-492^97.83%ID^E:3e-17^SubName: Full=Uncharacterized protein {ECO:000…	TR101097|c2_g1_i10|m.144649	1-2115[+]	KCNT1_HUMAN^KCNT1_HUMAN^Q:71-678,H:35-651^87.03%ID^E:0^RecName: Full=Potassium channel subfamily T member 1;^Eukaryota; Metazoa; Chordata; Craniata; Vertebrata; Euteleostomi; Mammalia; Eutheria; Euarchontoglires; Primates; Haplorrhini; Catarrhini; Hominidae; Homo	W5M690_LEPOC^W5M690_LEPOC^Q:40-678,H:28-688^86.25%ID^E:0^SubName: Full=Uncharacterized protein {ECO:0000313|Ensembl:ENSLOCP00000003898};^Eukaryota; Metazoa; Chordata; Craniata; Vertebrata; Euteleostomi; Actinopterygii; Neopterygii; Holostei; Semionotiformes; Lepisosteidae; Lepisosteus	PF07885.11^Ion_trans_2^Ion channel^286-355^E:4.2e-12`PF03493.13^BK_channel_a^Calcium-activated BK potassium channel alpha subunit^503-606^E:4.6e-35	.	ExpAA=130.60^PredHel=6^Topology=i126-145o184-206i215-237o278-300i307-329o339-361i	COG1226^PotAssium voltage-gated channel	GO:0008076^cellular_component^voltage-gated potassium channel complex`GO:0015269^molecular_function^calcium-activated potassium channel activity`GO:0005249^molecular_function^voltage-gated potassium channel activity`GO:0071805^biological_process^potassium ion transmembrane transport	GO:0015269^molecular_function^calcium-activated potassium channel activity`GO:0006813^biological_process^potassium ion transport`GO:0016020^cellular_component^membrane	2173	1921.01	32.03	0.45	1.04	9.02
TR101097|c2_g1_i11	TR101097|c2_g1	KCNT1_CHICK^KCNT1_CHICK^Q:216-3719,H:30-1201^85.67%ID^E:0^RecName: Full=Potassium channel subfamily T member 1;^Eukaryota; Metazoa; Chordata; Craniata; Vertebrata; Euteleostomi; Testudines + Archosauria group; Archosauria; Dinosauria; Saurischia; Theropoda; Coelurosauria; Aves; Neognathae; Galloanserae; Galliformes; Phasianidae; Phasianinae; Gallus	W5M690_LEPOC^W5M690_LEPOC^Q:147-3719,H:18-1256^85.2%ID^E:0^SubName: Full=Uncharacterized protein {ECO:0000313|Ensembl:ENSLOCP00000003898};^Eukaryota; Metazoa; Chordata; Craniata; Vertebrata; Euteleostomi; Actinopterygii; Neopterygii; Holostei; Semionotiformes; Lepisosteidae; Lepisosteus	TR101097|c2_g1_i11|m.144650	99-3722[+]	KCNT1_CHICK^KCNT1_CHICK^Q:40-1207,H:30-1201^85.92%ID^E:0^RecName: Full=Potassium channel subfamily T member 1;^Eukaryota; Metazoa; Chordata; Craniata; Vertebrata; Euteleostomi; Testudines + Archosauria group; Archosauria; Dinosauria; Saurischia; Theropoda; Coelurosauria; Aves; Neognathae; Galloanserae; Galliformes; Phasianidae; Phasianinae; Gallus	W5M690_LEPOC^W5M690_LEPOC^Q:17-1207,H:18-1256^85.2%ID^E:0^SubName: Full=Uncharacterized protein {ECO:0000313|Ensembl:ENSLOCP00000003898};^Eukaryota; Metazoa; Chordata; Craniata; Vertebrata; Euteleostomi; Actinopterygii; Neopterygii; Holostei; Semionotiformes; Lepisosteidae; Lepisosteus	PF07885.11^Ion_trans_2^Ion channel^273-341^E:8.4e-12`PF03493.13^BK_channel_a^Calcium-activated BK potassium channel alpha subunit^490-593^E:9.7e-35	.	ExpAA=138.54^PredHel=5^Topology=i113-132o172-194i262-284o294-312i319-341o	.	GO:0008076^cellular_component^voltage-gated potassium channel complex`GO:0015269^molecular_function^calcium-activated potassium channel activity`GO:0005249^molecular_function^voltage-gated potassium channel activity`GO:0071805^biological_process^potassium ion transmembrane transport	GO:0015269^molecular_function^calcium-activated potassium channel activity`GO:0006813^biological_process^potassium ion transport`GO:0016020^cellular_component^membrane	4929	4677.01	54.42	0.31	0.72	6.3
TR101097|c2_g1_i13	TR101097|c2_g1	KCNT1_CHICK^KCNT1_CHICK^Q:216-3740,H:30-1201^85.16%ID^E:0^RecName: Full=Potassium channel subfamily T member 1;^Eukaryota; Metazoa; Chordata; Craniata; Vertebrata; Euteleostomi; Testudines + Archosauria group; Archosauria; Dinosauria; Saurischia; Theropoda; Coelurosauria; Aves; Neognathae; Galloanserae; Galliformes; Phasianidae; Phasianinae; Gallus	W5M690_LEPOC^W5M690_LEPOC^Q:147-3740,H:18-1256^84.72%ID^E:0^SubName: Full=Uncharacterized protein {ECO:0000313|Ensembl:ENSLOCP00000003898};^Eukaryota; Metazoa; Chordata; Craniata; Vertebrata; Euteleostomi; Actinopterygii; Neopterygii; Holostei; Semionotiformes; Lepisosteidae; Lepisosteus	TR101097|c2_g1_i13|m.144654	99-3743[+]	KCNT1_CHICK^KCNT1_CHICK^Q:40-1214,H:30-1201^85.41%ID^E:0^RecName: Full=Potassium channel subfamily T member 1;^Eukaryota; Metazoa; Chordata; Craniata; Vertebrata; Euteleostomi; Testudines + Archosauria group; Archosauria; Dinosauria; Saurischia; Theropoda; Coelurosauria; Aves; Neognathae; Galloanserae; Galliformes; Phasianidae; Phasianinae; Gallus	W5M690_LEPOC^W5M690_LEPOC^Q:17-1214,H:18-1256^84.72%ID^E:0^SubName: Full=Uncharacterized protein {ECO:0000313|Ensembl:ENSLOCP00000003898};^Eukaryota; Metazoa; Chordata; Craniata; Vertebrata; Euteleostomi; Actinopterygii; Neopterygii; Holostei; Semionotiformes; Lepisosteidae; Lepisosteus	PF07885.11^Ion_trans_2^Ion channel^273-341^E:8.5e-12`PF03493.13^BK_channel_a^Calcium-activated BK potassium channel alpha subunit^490-593^E:9.7e-35	.	ExpAA=138.42^PredHel=5^Topology=i113-132o172-194i262-284o294-312i319-341o	.	GO:0008076^cellular_component^voltage-gated potassium channel complex`GO:0015269^molecular_function^calcium-activated potassium channel activity`GO:0005249^molecular_function^voltage-gated potassium channel activity`GO:0071805^biological_process^potassium ion transmembrane transport	GO:0015269^molecular_function^calcium-activated potassium channel activity`GO:0006813^biological_process^potassium ion transport`GO:0016020^cellular_component^membrane	4950	4698.01	16.14	0.09	0.21	1.86
TR101097|c2_g1_i14	TR101097|c2_g1	KCNT1_HUMAN^KCNT1_HUMAN^Q:211-3744,H:35-1230^84.54%ID^E:0^RecName: Full=Potassium channel subfamily T member 1;^Eukaryota; Metazoa; Chordata; Craniata; Vertebrata; Euteleostomi; Mammalia; Eutheria; Euarchontoglires; Primates; Haplorrhini; Catarrhini; Hominidae; Homo	W5M690_LEPOC^W5M690_LEPOC^Q:118-3744,H:28-1256^86.85%ID^E:0^SubName: Full=Uncharacterized protein {ECO:0000313|Ensembl:ENSLOCP00000003898};^Eukaryota; Metazoa; Chordata; Craniata; Vertebrata; Euteleostomi; Actinopterygii; Neopterygii; Holostei; Semionotiformes; Lepisosteidae; Lepisosteus	TR101097|c2_g1_i14|m.144657	1-3747[+]	KCNT1_HUMAN^KCNT1_HUMAN^Q:71-1248,H:35-1230^84.54%ID^E:0^RecName: Full=Potassium channel subfamily T member 1;^Eukaryota; Metazoa; Chordata; Craniata; Vertebrata; Euteleostomi; Mammalia; Eutheria; Euarchontoglires; Primates; Haplorrhini; Catarrhini; Hominidae; Homo	W5M690_LEPOC^W5M690_LEPOC^Q:40-1248,H:28-1256^86.85%ID^E:0^SubName: Full=Uncharacterized protein {ECO:0000313|Ensembl:ENSLOCP00000003898};^Eukaryota; Metazoa; Chordata; Craniata; Vertebrata; Euteleostomi; Actinopterygii; Neopterygii; Holostei; Semionotiformes; Lepisosteidae; Lepisosteus	PF07885.11^Ion_trans_2^Ion channel^286-354^E:8.8e-12`PF03493.13^BK_channel_a^Calcium-activated BK potassium channel alpha subunit^503-606^E:1e-34	.	ExpAA=135.09^PredHel=5^Topology=i126-145o185-207i275-297o307-325i332-354o	COG1226^PotAssium voltage-gated channel	GO:0008076^cellular_component^voltage-gated potassium channel complex`GO:0015269^molecular_function^calcium-activated potassium channel activity`GO:0005249^molecular_function^voltage-gated potassium channel activity`GO:0071805^biological_process^potassium ion transmembrane transport	GO:0015269^molecular_function^calcium-activated potassium channel activity`GO:0006813^biological_process^potassium ion transport`GO:0016020^cellular_component^membrane	4954	4702.01	14.68	0.08	0.19	1.69
TR101097|c2_g1_i15	TR101097|c2_g1	KCNT1_CHICK^KCNT1_CHICK^Q:94-3471,H:65-1201^87.86%ID^E:0^RecName: Full=Potassium channel subfamily T member 1;^Eukaryota; Metazoa; Chordata; Craniata; Vertebrata; Euteleostomi; Testudines + Archosauria group; Archosauria; Dinosauria; Saurischia; Theropoda; Coelurosauria; Aves; Neognathae; Galloanserae; Galliformes; Phasianidae; Phasianinae; Gallus	W5M690_LEPOC^W5M690_LEPOC^Q:94-3471,H:85-1256^86.14%ID^E:0^SubName: Full=Uncharacterized protein {ECO:0000313|Ensembl:ENSLOCP00000003898};^Eukaryota; Metazoa; Chordata; Craniata; Vertebrata; Euteleostomi; Actinopterygii; Neopterygii; Holostei; Semionotiformes; Lepisosteidae; Lepisosteus	TR101097|c2_g1_i15|m.144660	1-3474[+]	KCNT1_CHICK^KCNT1_CHICK^Q:29-1157,H:62-1201^87.98%ID^E:0^RecName: Full=Potassium channel subfamily T member 1;^Eukaryota; Metazoa; Chordata; Craniata; Vertebrata; Euteleostomi; Testudines + Archosauria group; Archosauria; Dinosauria; Saurischia; Theropoda; Coelurosauria; Aves; Neognathae; Galloanserae; Galliformes; Phasianidae; Phasianinae; Gallus	F6RQA3_XENTR^F6RQA3_XENTR^Q:29-1157,H:62-1215^86.81%ID^E:0^SubName: Full=Uncharacterized protein {ECO:0000313|Ensembl:ENSXETP00000007472};^Eukaryota; Metazoa; Chordata; Craniata; Vertebrata; Euteleostomi; Amphibia; Batrachia; Anura; Pipoidea; Pipidae; Xenopodinae; Xenopus; Silurana`F6RQA3_XENTR^F6RQA3_XENTR^Q:1-32,H:230-261^90.62%ID^E:2e-07^SubName: Full=Uncharacterized protein {ECO:0000313|Ensem…	PF07885.11^Ion_trans_2^Ion channel^223-291^E:8e-12`PF03493.13^BK_channel_a^Calcium-activated BK potassium channel alpha subunit^440-543^E:9.1e-35	.	ExpAA=157.76^PredHel=6^Topology=o15-37i58-80o122-144i212-234o244-262i269-291o	.	GO:0008076^cellular_component^voltage-gated potassium channel complex`GO:0015269^molecular_function^calcium-activated potassium channel activity`GO:0005249^molecular_function^voltage-gated potassium channel activity`GO:0071805^biological_process^potassium ion transmembrane transport	GO:0015269^molecular_function^calcium-activated potassium channel activity`GO:0006813^biological_process^potassium ion transport`GO:0016020^cellular_component^membrane	4681	4429.01	131.12	0.8	1.84	16.02
TR101097|c2_g1_i17	TR101097|c2_g1	KCNT1_HUMAN^KCNT1_HUMAN^Q:270-3782,H:35-1230^85.03%ID^E:0^RecName: Full=Potassium channel subfamily T member 1;^Eukaryota; Metazoa; Chordata; Craniata; Vertebrata; Euteleostomi; Mammalia; Eutheria; Euarchontoglires; Primates; Haplorrhini; Catarrhini; Hominidae; Homo	W5M690_LEPOC^W5M690_LEPOC^Q:147-3782,H:18-1256^86.89%ID^E:0^SubName: Full=Uncharacterized protein {ECO:0000313|Ensembl:ENSLOCP00000003898};^Eukaryota; Metazoa; Chordata; Craniata; Vertebrata; Euteleostomi; Actinopterygii; Neopterygii; Holostei; Semionotiformes; Lepisosteidae; Lepisosteus	TR101097|c2_g1_i17|m.144667	99-3785[+]	KCNT1_HUMAN^KCNT1_HUMAN^Q:58-1228,H:35-1230^85.03%ID^E:0^RecName: Full=Potassium channel subfamily T member 1;^Eukaryota; Metazoa; Chordata; Craniata; Vertebrata; Euteleostomi; Mammalia; Eutheria; Euarchontoglires; Primates; Haplorrhini; Catarrhini; Hominidae; Homo	W5M690_LEPOC^W5M690_LEPOC^Q:17-1228,H:18-1256^86.89%ID^E:0^SubName: Full=Uncharacterized protein {ECO:0000313|Ensembl:ENSLOCP00000003898};^Eukaryota; Metazoa; Chordata; Craniata; Vertebrata; Euteleostomi; Actinopterygii; Neopterygii; Holostei; Semionotiformes; Lepisosteidae; Lepisosteus	PF07885.11^Ion_trans_2^Ion channel^273-341^E:8.6e-12`PF03493.13^BK_channel_a^Calcium-activated BK potassium channel alpha subunit^490-593^E:9.9e-35	.	ExpAA=138.52^PredHel=5^Topology=i113-132o172-194i262-284o294-312i319-341o	COG1226^PotAssium voltage-gated channel	GO:0008076^cellular_component^voltage-gated potassium channel complex`GO:0015269^molecular_function^calcium-activated potassium channel activity`GO:0005249^molecular_function^voltage-gated potassium channel activity`GO:0071805^biological_process^potassium ion transmembrane transport	GO:0015269^molecular_function^calcium-activated potassium channel activity`GO:0006813^biological_process^potassium ion transport`GO:0016020^cellular_component^membrane	4992	4740.01	45.53	0.26	0.6	5.2
TR101097|c2_g1_i18	TR101097|c2_g1	KCNT1_HUMAN^KCNT1_HUMAN^Q:94-3555,H:67-1230^86.25%ID^E:0^RecName: Full=Potassium channel subfamily T member 1;^Eukaryota; Metazoa; Chordata; Craniata; Vertebrata; Euteleostomi; Mammalia; Eutheria; Euarchontoglires; Primates; Haplorrhini; Catarrhini; Hominidae; Homo	W5M6A7_LEPOC^W5M6A7_LEPOC^Q:94-3555,H:24-1225^86.32%ID^E:0^SubName: Full=Uncharacterized protein {ECO:0000313|Ensembl:ENSLOCP00000003915};^Eukaryota; Metazoa; Chordata; Craniata; Vertebrata; Euteleostomi; Actinopterygii; Neopterygii; Holostei; Semionotiformes; Lepisosteidae; Lepisosteus	TR101097|c2_g1_i18|m.144670	1-3558[+]	KCNT1_HUMAN^KCNT1_HUMAN^Q:29-1185,H:64-1230^86.03%ID^E:0^RecName: Full=Potassium channel subfamily T member 1;^Eukaryota; Metazoa; Chordata; Craniata; Vertebrata; Euteleostomi; Mammalia; Eutheria; Euarchontoglires; Primates; Haplorrhini; Catarrhini; Hominidae; Homo`KCNT1_HUMAN^KCNT1_HUMAN^Q:1-32,H:236-267^87.5%ID^E:6e-08^RecName: Full=Potassium channel subfamily T member 1;^Eukaryota; Metazoa; Ch…	F6RQA3_XENTR^F6RQA3_XENTR^Q:29-1185,H:62-1215^88%ID^E:0^SubName: Full=Uncharacterized protein {ECO:0000313|Ensembl:ENSXETP00000007472};^Eukaryota; Metazoa; Chordata; Craniata; Vertebrata; Euteleostomi; Amphibia; Batrachia; Anura; Pipoidea; Pipidae; Xenopodinae; Xenopus; Silurana`F6RQA3_XENTR^F6RQA3_XENTR^Q:1-32,H:230-261^90.62%ID^E:2e-07^SubName: Full=Uncharacterized protein {ECO:0000313|Ensembl:…	PF07885.11^Ion_trans_2^Ion channel^223-291^E:8.2e-12`PF03493.13^BK_channel_a^Calcium-activated BK potassium channel alpha subunit^440-543^E:9.4e-35	.	ExpAA=157.61^PredHel=6^Topology=o15-37i58-80o122-144i212-234o244-262i269-291o	COG1226^PotAssium voltage-gated channel	GO:0008076^cellular_component^voltage-gated potassium channel complex`GO:0015269^molecular_function^calcium-activated potassium channel activity`GO:0005249^molecular_function^voltage-gated potassium channel activity`GO:0071805^biological_process^potassium ion transmembrane transport	GO:0015269^molecular_function^calcium-activated potassium channel activity`GO:0006813^biological_process^potassium ion transport`GO:0016020^cellular_component^membrane	4765	4513.01	29.79	0.18	0.41	3.57
TR101097|c2_g1_i19	TR101097|c2_g1	KCNT1_CHICK^KCNT1_CHICK^Q:50-2656,H:323-1201^87.6%ID^E:0^RecName: Full=Potassium channel subfamily T member 1;^Eukaryota; Metazoa; Chordata; Craniata; Vertebrata; Euteleostomi; Testudines + Archosauria group; Archosauria; Dinosauria; Saurischia; Theropoda; Coelurosauria; Aves; Neognathae; Galloanserae; Galliformes; Phasianidae; Phasianinae; Gallus	W5M690_LEPOC^W5M690_LEPOC^Q:50-2656,H:344-1256^86.35%ID^E:0^SubName: Full=Uncharacterized protein {ECO:0000313|Ensembl:ENSLOCP00000003898};^Eukaryota; Metazoa; Chordata; Craniata; Vertebrata; Euteleostomi; Actinopterygii; Neopterygii; Holostei; Semionotiformes; Lepisosteidae; Lepisosteus	TR101097|c2_g1_i19|m.144673	80-2659[+]	KCNT1_CHICK^KCNT1_CHICK^Q:1-859,H:333-1201^87.8%ID^E:0^RecName: Full=Potassium channel subfamily T member 1;^Eukaryota; Metazoa; Chordata; Craniata; Vertebrata; Euteleostomi; Testudines + Archosauria group; Archosauria; Dinosauria; Saurischia; Theropoda; Coelurosauria; Aves; Neognathae; Galloanserae; Galliformes; Phasianidae; Phasianinae; Gallus	F6RQA3_XENTR^F6RQA3_XENTR^Q:1-859,H:329-1215^87.53%ID^E:0^SubName: Full=Uncharacterized protein {ECO:0000313|Ensembl:ENSXETP00000007472};^Eukaryota; Metazoa; Chordata; Craniata; Vertebrata; Euteleostomi; Amphibia; Batrachia; Anura; Pipoidea; Pipidae; Xenopodinae; Xenopus; Silurana	PF03493.13^BK_channel_a^Calcium-activated BK potassium channel alpha subunit^142-245^E:6.1e-35	.	.	.	GO:0008076^cellular_component^voltage-gated potassium channel complex`GO:0015269^molecular_function^calcium-activated potassium channel activity`GO:0005249^molecular_function^voltage-gated potassium channel activity`GO:0071805^biological_process^potassium ion transmembrane transport	GO:0015269^molecular_function^calcium-activated potassium channel activity`GO:0006813^biological_process^potassium ion transport`GO:0016020^cellular_component^membrane	3866	3614.01	21.4	0.16	0.37	3.2
TR101097|c2_g1_i20	TR101097|c2_g1	KCNT1_HUMAN^KCNT1_HUMAN^Q:270-3803,H:35-1230^84.54%ID^E:0^RecName: Full=Potassium channel subfamily T member 1;^Eukaryota; Metazoa; Chordata; Craniata; Vertebrata; Euteleostomi; Mammalia; Eutheria; Euarchontoglires; Primates; Haplorrhini; Catarrhini; Hominidae; Homo	W5M690_LEPOC^W5M690_LEPOC^Q:147-3803,H:18-1256^86.4%ID^E:0^SubName: Full=Uncharacterized protein {ECO:0000313|Ensembl:ENSLOCP00000003898};^Eukaryota; Metazoa; Chordata; Craniata; Vertebrata; Euteleostomi; Actinopterygii; Neopterygii; Holostei; Semionotiformes; Lepisosteidae; Lepisosteus	TR101097|c2_g1_i20|m.144676	99-3806[+]	KCNT1_HUMAN^KCNT1_HUMAN^Q:58-1235,H:35-1230^84.54%ID^E:0^RecName: Full=Potassium channel subfamily T member 1;^Eukaryota; Metazoa; Chordata; Craniata; Vertebrata; Euteleostomi; Mammalia; Eutheria; Euarchontoglires; Primates; Haplorrhini; Catarrhini; Hominidae; Homo	W5M690_LEPOC^W5M690_LEPOC^Q:17-1235,H:18-1256^86.4%ID^E:0^SubName: Full=Uncharacterized protein {ECO:0000313|Ensembl:ENSLOCP00000003898};^Eukaryota; Metazoa; Chordata; Craniata; Vertebrata; Euteleostomi; Actinopterygii; Neopterygii; Holostei; Semionotiformes; Lepisosteidae; Lepisosteus	PF07885.11^Ion_trans_2^Ion channel^273-341^E:8.7e-12`PF03493.13^BK_channel_a^Calcium-activated BK potassium channel alpha subunit^490-593^E:1e-34	.	ExpAA=138.39^PredHel=5^Topology=i113-132o172-194i262-284o294-312i319-341o	COG1226^PotAssium voltage-gated channel	GO:0008076^cellular_component^voltage-gated potassium channel complex`GO:0015269^molecular_function^calcium-activated potassium channel activity`GO:0005249^molecular_function^voltage-gated potassium channel activity`GO:0071805^biological_process^potassium ion transmembrane transport	GO:0015269^molecular_function^calcium-activated potassium channel activity`GO:0006813^biological_process^potassium ion transport`GO:0016020^cellular_component^membrane	5013	4761.01	13.64	0.08	0.18	1.55
TR101097|c2_g1_i21	TR101097|c2_g1	KCNT1_CHICK^KCNT1_CHICK^Q:100-3681,H:13-1201^83.98%ID^E:0^RecName: Full=Potassium channel subfamily T member 1;^Eukaryota; Metazoa; Chordata; Craniata; Vertebrata; Euteleostomi; Testudines + Archosauria group; Archosauria; Dinosauria; Saurischia; Theropoda; Coelurosauria; Aves; Neognathae; Galloanserae; Galliformes; Phasianidae; Phasianinae; Gallus	W5M690_LEPOC^W5M690_LEPOC^Q:118-3681,H:28-1256^85.16%ID^E:0^SubName: Full=Uncharacterized protein {ECO:0000313|Ensembl:ENSLOCP00000003898};^Eukaryota; Metazoa; Chordata; Craniata; Vertebrata; Euteleostomi; Actinopterygii; Neopterygii; Holostei; Semionotiformes; Lepisosteidae; Lepisosteus	TR101097|c2_g1_i21|m.144679	1-3684[+]	KCNT1_CHICK^KCNT1_CHICK^Q:34-1227,H:13-1201^84.23%ID^E:0^RecName: Full=Potassium channel subfamily T member 1;^Eukaryota; Metazoa; Chordata; Craniata; Vertebrata; Euteleostomi; Testudines + Archosauria group; Archosauria; Dinosauria; Saurischia; Theropoda; Coelurosauria; Aves; Neognathae; Galloanserae; Galliformes; Phasianidae; Phasianinae; Gallus	W5M690_LEPOC^W5M690_LEPOC^Q:40-1227,H:28-1256^85.16%ID^E:0^SubName: Full=Uncharacterized protein {ECO:0000313|Ensembl:ENSLOCP00000003898};^Eukaryota; Metazoa; Chordata; Craniata; Vertebrata; Euteleostomi; Actinopterygii; Neopterygii; Holostei; Semionotiformes; Lepisosteidae; Lepisosteus	PF07885.11^Ion_trans_2^Ion channel^286-354^E:8.6e-12`PF03493.13^BK_channel_a^Calcium-activated BK potassium channel alpha subunit^503-606^E:9.9e-35	.	ExpAA=135.12^PredHel=5^Topology=i126-145o185-207i275-297o307-325i332-354o	.	GO:0008076^cellular_component^voltage-gated potassium channel complex`GO:0015269^molecular_function^calcium-activated potassium channel activity`GO:0005249^molecular_function^voltage-gated potassium channel activity`GO:0071805^biological_process^potassium ion transmembrane transport	GO:0015269^molecular_function^calcium-activated potassium channel activity`GO:0006813^biological_process^potassium ion transport`GO:0016020^cellular_component^membrane	4891	4639.01	17.76	0.1	0.24	2.07
TR101097|c2_g1_i22	TR101097|c2_g1	KCNT1_HUMAN^KCNT1_HUMAN^Q:94-3534,H:67-1230^86.77%ID^E:0^RecName: Full=Potassium channel subfamily T member 1;^Eukaryota; Metazoa; Chordata; Craniata; Vertebrata; Euteleostomi; Mammalia; Eutheria; Euarchontoglires; Primates; Haplorrhini; Catarrhini; Hominidae; Homo	W5M690_LEPOC^W5M690_LEPOC^Q:94-3534,H:85-1256^87.93%ID^E:0^SubName: Full=Uncharacterized protein {ECO:0000313|Ensembl:ENSLOCP00000003898};^Eukaryota; Metazoa; Chordata; Craniata; Vertebrata; Euteleostomi; Actinopterygii; Neopterygii; Holostei; Semionotiformes; Lepisosteidae; Lepisosteus	TR101097|c2_g1_i22|m.144682	1-3537[+]	KCNT1_HUMAN^KCNT1_HUMAN^Q:29-1178,H:64-1230^86.55%ID^E:0^RecName: Full=Potassium channel subfamily T member 1;^Eukaryota; Metazoa; Chordata; Craniata; Vertebrata; Euteleostomi; Mammalia; Eutheria; Euarchontoglires; Primates; Haplorrhini; Catarrhini; Hominidae; Homo`KCNT1_HUMAN^KCNT1_HUMAN^Q:1-32,H:236-267^87.5%ID^E:6e-08^RecName: Full=Potassium channel subfamily T member 1;^Eukaryota; Metazoa; Ch…	F6RQA3_XENTR^F6RQA3_XENTR^Q:29-1178,H:62-1215^88.53%ID^E:0^SubName: Full=Uncharacterized protein {ECO:0000313|Ensembl:ENSXETP00000007472};^Eukaryota; Metazoa; Chordata; Craniata; Vertebrata; Euteleostomi; Amphibia; Batrachia; Anura; Pipoidea; Pipidae; Xenopodinae; Xenopus; Silurana`F6RQA3_XENTR^F6RQA3_XENTR^Q:1-32,H:230-261^90.62%ID^E:2e-07^SubName: Full=Uncharacterized protein {ECO:0000313|Ensem…	PF07885.11^Ion_trans_2^Ion channel^223-291^E:8.2e-12`PF03493.13^BK_channel_a^Calcium-activated BK potassium channel alpha subunit^440-543^E:9.4e-35	.	ExpAA=157.73^PredHel=6^Topology=o15-37i58-80o122-144i212-234o244-262i269-291o	COG1226^PotAssium voltage-gated channel	GO:0008076^cellular_component^voltage-gated potassium channel complex`GO:0015269^molecular_function^calcium-activated potassium channel activity`GO:0005249^molecular_function^voltage-gated potassium channel activity`GO:0071805^biological_process^potassium ion transmembrane transport	GO:0015269^molecular_function^calcium-activated potassium channel activity`GO:0006813^biological_process^potassium ion transport`GO:0016020^cellular_component^membrane	4744	4492.01	103.99	0.62	1.44	12.52
TR101097|c2_g1_i3	TR101097|c2_g1	KCNT1_CHICK^KCNT1_CHICK^Q:94-3492,H:65-1201^87.33%ID^E:0^RecName: Full=Potassium channel subfamily T member 1;^Eukaryota; Metazoa; Chordata; Craniata; Vertebrata; Euteleostomi; Testudines + Archosauria group; Archosauria; Dinosauria; Saurischia; Theropoda; Coelurosauria; Aves; Neognathae; Galloanserae; Galliformes; Phasianidae; Phasianinae; Gallus	W5M6A7_LEPOC^W5M6A7_LEPOC^Q:94-3492,H:24-1225^84.58%ID^E:0^SubName: Full=Uncharacterized protein {ECO:0000313|Ensembl:ENSLOCP00000003915};^Eukaryota; Metazoa; Chordata; Craniata; Vertebrata; Euteleostomi; Actinopterygii; Neopterygii; Holostei; Semionotiformes; Lepisosteidae; Lepisosteus	TR101097|c2_g1_i3|m.144634	1-3495[+]	KCNT1_CHICK^KCNT1_CHICK^Q:29-1164,H:62-1201^87.45%ID^E:0^RecName: Full=Potassium channel subfamily T member 1;^Eukaryota; Metazoa; Chordata; Craniata; Vertebrata; Euteleostomi; Testudines + Archosauria group; Archosauria; Dinosauria; Saurischia; Theropoda; Coelurosauria; Aves; Neognathae; Galloanserae; Galliformes; Phasianidae; Phasianinae; Gallus	F6RQA3_XENTR^F6RQA3_XENTR^Q:29-1164,H:62-1215^86.29%ID^E:0^SubName: Full=Uncharacterized protein {ECO:0000313|Ensembl:ENSXETP00000007472};^Eukaryota; Metazoa; Chordata; Craniata; Vertebrata; Euteleostomi; Amphibia; Batrachia; Anura; Pipoidea; Pipidae; Xenopodinae; Xenopus; Silurana`F6RQA3_XENTR^F6RQA3_XENTR^Q:1-32,H:230-261^90.62%ID^E:2e-07^SubName: Full=Uncharacterized protein {ECO:0000313|Ensem…	PF07885.11^Ion_trans_2^Ion channel^223-291^E:8e-12`PF03493.13^BK_channel_a^Calcium-activated BK potassium channel alpha subunit^440-543^E:9.2e-35	.	ExpAA=157.64^PredHel=6^Topology=o15-37i58-80o122-144i212-234o244-262i269-291o	.	GO:0008076^cellular_component^voltage-gated potassium channel complex`GO:0015269^molecular_function^calcium-activated potassium channel activity`GO:0005249^molecular_function^voltage-gated potassium channel activity`GO:0071805^biological_process^potassium ion transmembrane transport	GO:0015269^molecular_function^calcium-activated potassium channel activity`GO:0006813^biological_process^potassium ion transport`GO:0016020^cellular_component^membrane	4702	4450.01	37.16	0.23	0.52	4.52
TR101097|c2_g1_i5	TR101097|c2_g1	KCNT1_HUMAN^KCNT1_HUMAN^Q:211-3723,H:35-1230^85.03%ID^E:0^RecName: Full=Potassium channel subfamily T member 1;^Eukaryota; Metazoa; Chordata; Craniata; Vertebrata; Euteleostomi; Mammalia; Eutheria; Euarchontoglires; Primates; Haplorrhini; Catarrhini; Hominidae; Homo	W5M690_LEPOC^W5M690_LEPOC^Q:118-3723,H:28-1256^87.35%ID^E:0^SubName: Full=Uncharacterized protein {ECO:0000313|Ensembl:ENSLOCP00000003898};^Eukaryota; Metazoa; Chordata; Craniata; Vertebrata; Euteleostomi; Actinopterygii; Neopterygii; Holostei; Semionotiformes; Lepisosteidae; Lepisosteus	TR101097|c2_g1_i5|m.144638	1-3726[+]	KCNT1_HUMAN^KCNT1_HUMAN^Q:71-1241,H:35-1230^85.03%ID^E:0^RecName: Full=Potassium channel subfamily T member 1;^Eukaryota; Metazoa; Chordata; Craniata; Vertebrata; Euteleostomi; Mammalia; Eutheria; Euarchontoglires; Primates; Haplorrhini; Catarrhini; Hominidae; Homo	W5M690_LEPOC^W5M690_LEPOC^Q:40-1241,H:28-1256^87.35%ID^E:0^SubName: Full=Uncharacterized protein {ECO:0000313|Ensembl:ENSLOCP00000003898};^Eukaryota; Metazoa; Chordata; Craniata; Vertebrata; Euteleostomi; Actinopterygii; Neopterygii; Holostei; Semionotiformes; Lepisosteidae; Lepisosteus	PF07885.11^Ion_trans_2^Ion channel^286-354^E:8.7e-12`PF03493.13^BK_channel_a^Calcium-activated BK potassium channel alpha subunit^503-606^E:1e-34	.	ExpAA=135.22^PredHel=5^Topology=i126-145o185-207i275-297o307-325i332-354o	COG1226^PotAssium voltage-gated channel	GO:0008076^cellular_component^voltage-gated potassium channel complex`GO:0015269^molecular_function^calcium-activated potassium channel activity`GO:0005249^molecular_function^voltage-gated potassium channel activity`GO:0071805^biological_process^potassium ion transmembrane transport	GO:0015269^molecular_function^calcium-activated potassium channel activity`GO:0006813^biological_process^potassium ion transport`GO:0016020^cellular_component^membrane	4933	4681.01	49.49	0.29	0.66	5.72
TR101097|c2_g1_i6	TR101097|c2_g1	KCNT1_HUMAN^KCNT1_HUMAN^Q:94-1845,H:67-651^90.6%ID^E:0^RecName: Full=Potassium channel subfamily T member 1;^Eukaryota; Metazoa; Chordata; Craniata; Vertebrata; Euteleostomi; Mammalia; Eutheria; Euarchontoglires; Primates; Haplorrhini; Catarrhini; Hominidae; Homo`KCNT1_HUMAN^KCNT1_HUMAN^Q:1845-1982,H:428-473^95.65%ID^E:5e-20^RecName: Full=Potassium channel subfamily T member 1;^Eukaryota; Metazoa…	F7A7Q2_HORSE^F7A7Q2_HORSE^Q:94-1845,H:16-600^90.43%ID^E:0^SubName: Full=Uncharacterized protein {ECO:0000313|Ensembl:ENSECAP00000004785};^Eukaryota; Metazoa; Chordata; Craniata; Vertebrata; Euteleostomi; Mammalia; Eutheria; Laurasiatheria; Perissodactyla; Equidae; Equus`F7A7Q2_HORSE^F7A7Q2_HORSE^Q:1845-1982,H:377-422^95.65%ID^E:2e-18^SubName: Full=Uncharacterized protein {ECO:0000313|Ensembl:ENSE…	TR101097|c2_g1_i6|m.144641	1-1926[+]	KCNT1_HUMAN^KCNT1_HUMAN^Q:29-615,H:64-651^90.14%ID^E:0^RecName: Full=Potassium channel subfamily T member 1;^Eukaryota; Metazoa; Chordata; Craniata; Vertebrata; Euteleostomi; Mammalia; Eutheria; Euarchontoglires; Primates; Haplorrhini; Catarrhini; Hominidae; Homo`KCNT1_HUMAN^KCNT1_HUMAN^Q:1-32,H:236-267^87.5%ID^E:4e-08^RecName: Full=Potassium channel subfamily T member 1;^Eukaryota; Metazoa; Chor…	F7A7Q2_HORSE^F7A7Q2_HORSE^Q:29-615,H:13-600^89.97%ID^E:0^SubName: Full=Uncharacterized protein {ECO:0000313|Ensembl:ENSECAP00000004785};^Eukaryota; Metazoa; Chordata; Craniata; Vertebrata; Euteleostomi; Mammalia; Eutheria; Laurasiatheria; Perissodactyla; Equidae; Equus`F7A7Q2_HORSE^F7A7Q2_HORSE^Q:1-32,H:185-216^87.5%ID^E:2e-06^SubName: Full=Uncharacterized protein {ECO:0000313|Ensembl:ENSECAP0000…	PF07885.11^Ion_trans_2^Ion channel^223-292^E:3.7e-12`PF03493.13^BK_channel_a^Calcium-activated BK potassium channel alpha subunit^440-543^E:4e-35	.	ExpAA=153.32^PredHel=7^Topology=o15-37i58-80o121-143i152-174o215-237i244-266o276-298i	COG1226^PotAssium voltage-gated channel	GO:0008076^cellular_component^voltage-gated potassium channel complex`GO:0015269^molecular_function^calcium-activated potassium channel activity`GO:0005249^molecular_function^voltage-gated potassium channel activity`GO:0071805^biological_process^potassium ion transmembrane transport	GO:0015269^molecular_function^calcium-activated potassium channel activity`GO:0006813^biological_process^potassium ion transport`GO:0016020^cellular_component^membrane	1984	1732.01	10.72	0.17	0.38	3.35
TR101097|c2_g1_i7	TR101097|c2_g1	KCNT1_HUMAN^KCNT1_HUMAN^Q:50-2719,H:325-1230^85.98%ID^E:0^RecName: Full=Potassium channel subfamily T member 1;^Eukaryota; Metazoa; Chordata; Craniata; Vertebrata; Euteleostomi; Mammalia; Eutheria; Euarchontoglires; Primates; Haplorrhini; Catarrhini; Hominidae; Homo	W5M690_LEPOC^W5M690_LEPOC^Q:50-2719,H:344-1256^88.65%ID^E:0^SubName: Full=Uncharacterized protein {ECO:0000313|Ensembl:ENSLOCP00000003898};^Eukaryota; Metazoa; Chordata; Craniata; Vertebrata; Euteleostomi; Actinopterygii; Neopterygii; Holostei; Semionotiformes; Lepisosteidae; Lepisosteus	TR101097|c2_g1_i7|m.144642	80-2722[+]	KCNT1_HUMAN^KCNT1_HUMAN^Q:1-880,H:335-1230^85.83%ID^E:0^RecName: Full=Potassium channel subfamily T member 1;^Eukaryota; Metazoa; Chordata; Craniata; Vertebrata; Euteleostomi; Mammalia; Eutheria; Euarchontoglires; Primates; Haplorrhini; Catarrhini; Hominidae; Homo	F6RQA3_XENTR^F6RQA3_XENTR^Q:1-880,H:329-1215^89.78%ID^E:0^SubName: Full=Uncharacterized protein {ECO:0000313|Ensembl:ENSXETP00000007472};^Eukaryota; Metazoa; Chordata; Craniata; Vertebrata; Euteleostomi; Amphibia; Batrachia; Anura; Pipoidea; Pipidae; Xenopodinae; Xenopus; Silurana	PF03493.13^BK_channel_a^Calcium-activated BK potassium channel alpha subunit^142-245^E:6.3e-35	.	.	COG1226^PotAssium voltage-gated channel	GO:0008076^cellular_component^voltage-gated potassium channel complex`GO:0015269^molecular_function^calcium-activated potassium channel activity`GO:0005249^molecular_function^voltage-gated potassium channel activity`GO:0071805^biological_process^potassium ion transmembrane transport	GO:0015269^molecular_function^calcium-activated potassium channel activity`GO:0006813^biological_process^potassium ion transport`GO:0016020^cellular_component^membrane	3929	3677.01	14.82	0.11	0.25	2.18
TR101097|c2_g1_i9	TR101097|c2_g1	KCNT1_CHICK^KCNT1_CHICK^Q:100-3660,H:13-1201^84.47%ID^E:0^RecName: Full=Potassium channel subfamily T member 1;^Eukaryota; Metazoa; Chordata; Craniata; Vertebrata; Euteleostomi; Testudines + Archosauria group; Archosauria; Dinosauria; Saurischia; Theropoda; Coelurosauria; Aves; Neognathae; Galloanserae; Galliformes; Phasianidae; Phasianinae; Gallus	W5M690_LEPOC^W5M690_LEPOC^Q:118-3660,H:28-1256^85.64%ID^E:0^SubName: Full=Uncharacterized protein {ECO:0000313|Ensembl:ENSLOCP00000003898};^Eukaryota; Metazoa; Chordata; Craniata; Vertebrata; Euteleostomi; Actinopterygii; Neopterygii; Holostei; Semionotiformes; Lepisosteidae; Lepisosteus	TR101097|c2_g1_i9|m.144646	1-3663[+]	KCNT1_CHICK^KCNT1_CHICK^Q:34-1220,H:13-1201^84.72%ID^E:0^RecName: Full=Potassium channel subfamily T member 1;^Eukaryota; Metazoa; Chordata; Craniata; Vertebrata; Euteleostomi; Testudines + Archosauria group; Archosauria; Dinosauria; Saurischia; Theropoda; Coelurosauria; Aves; Neognathae; Galloanserae; Galliformes; Phasianidae; Phasianinae; Gallus	W5M690_LEPOC^W5M690_LEPOC^Q:40-1220,H:28-1256^85.64%ID^E:0^SubName: Full=Uncharacterized protein {ECO:0000313|Ensembl:ENSLOCP00000003898};^Eukaryota; Metazoa; Chordata; Craniata; Vertebrata; Euteleostomi; Actinopterygii; Neopterygii; Holostei; Semionotiformes; Lepisosteidae; Lepisosteus	PF07885.11^Ion_trans_2^Ion channel^286-354^E:8.5e-12`PF03493.13^BK_channel_a^Calcium-activated BK potassium channel alpha subunit^503-606^E:9.8e-35	.	ExpAA=135.24^PredHel=5^Topology=i126-145o185-207i275-297o307-325i332-354o	.	GO:0008076^cellular_component^voltage-gated potassium channel complex`GO:0015269^molecular_function^calcium-activated potassium channel activity`GO:0005249^molecular_function^voltage-gated potassium channel activity`GO:0071805^biological_process^potassium ion transmembrane transport	GO:0015269^molecular_function^calcium-activated potassium channel activity`GO:0006813^biological_process^potassium ion transport`GO:0016020^cellular_component^membrane	4870	4618.01	60.47	0.35	0.81	7.08
TR101123|c1_g1_i1	TR101123|c1_g1	S38A9_DANRE^S38A9_DANRE^Q:152-505,H:1-112^47.9%ID^E:4e-26^RecName: Full=Putative sodium-coupled neutral amino acid transporter 9;^Eukaryota; Metazoa; Chordata; Craniata; Vertebrata; Euteleostomi; Actinopterygii; Neopterygii; Teleostei; Ostariophysi; Cypriniformes; Cyprinidae; Danio	V9L1N8_CALMI^V9L1N8_CALMI^Q:152-505,H:1-111^61.02%ID^E:1e-39^SubName: Full=Putative sodium-coupled neutral amino acid transporter 9-like protein {ECO:0000313|EMBL:AFP04831.1};^Eukaryota; Metazoa; Chordata; Craniata; Vertebrata; Chondrichthyes; Holocephali; Chimaeriformes; Callorhinchidae; Callorhinchus	TR101123|c1_g1_i1|m.145179	152-511[+]	S38A9_DANRE^S38A9_DANRE^Q:1-118,H:1-112^47.9%ID^E:4e-27^RecName: Full=Putative sodium-coupled neutral amino acid transporter 9;^Eukaryota; Metazoa; Chordata; Craniata; Vertebrata; Euteleostomi; Actinopterygii; Neopterygii; Teleostei; Ostariophysi; Cypriniformes; Cyprinidae; Danio	V9L1N8_CALMI^V9L1N8_CALMI^Q:1-118,H:1-111^61.02%ID^E:1e-40^SubName: Full=Putative sodium-coupled neutral amino acid transporter 9-like protein {ECO:0000313|EMBL:AFP04831.1};^Eukaryota; Metazoa; Chordata; Craniata; Vertebrata; Chondrichthyes; Holocephali; Chimaeriformes; Callorhinchidae; Callorhinchus	.	.	.	.	GO:0016021^cellular_component^integral component of membrane`GO:0006865^biological_process^amino acid transport`GO:0006814^biological_process^sodium ion transport	.	547	295.18	5.95	0.54	1.25	19.14
TR101123|c1_g1_i2	TR101123|c1_g1	S38A9_DANRE^S38A9_DANRE^Q:152-1819,H:1-549^65.71%ID^E:0^RecName: Full=Putative sodium-coupled neutral amino acid transporter 9;^Eukaryota; Metazoa; Chordata; Craniata; Vertebrata; Euteleostomi; Actinopterygii; Neopterygii; Teleostei; Ostariophysi; Cypriniformes; Cyprinidae; Danio	W5MY75_LEPOC^W5MY75_LEPOC^Q:248-1819,H:12-536^70.91%ID^E:0^SubName: Full=Uncharacterized protein {ECO:0000313|Ensembl:ENSLOCP00000013334};^Eukaryota; Metazoa; Chordata; Craniata; Vertebrata; Euteleostomi; Actinopterygii; Neopterygii; Holostei; Semionotiformes; Lepisosteidae; Lepisosteus	TR101123|c1_g1_i2|m.145180	152-1822[+]	S38A9_DANRE^S38A9_DANRE^Q:1-556,H:1-549^65.71%ID^E:0^RecName: Full=Putative sodium-coupled neutral amino acid transporter 9;^Eukaryota; Metazoa; Chordata; Craniata; Vertebrata; Euteleostomi; Actinopterygii; Neopterygii; Teleostei; Ostariophysi; Cypriniformes; Cyprinidae; Danio	W5MY75_LEPOC^W5MY75_LEPOC^Q:33-556,H:12-536^70.91%ID^E:0^SubName: Full=Uncharacterized protein {ECO:0000313|Ensembl:ENSLOCP00000013334};^Eukaryota; Metazoa; Chordata; Craniata; Vertebrata; Euteleostomi; Actinopterygii; Neopterygii; Holostei; Semionotiformes; Lepisosteidae; Lepisosteus	PF01490.13^Aa_trans^Transmembrane amino acid transporter protein^116-223^E:3.6e-13`PF01490.13^Aa_trans^Transmembrane amino acid transporter protein^292-528^E:6.3e-13	.	ExpAA=236.50^PredHel=11^Topology=i114-136o141-163i193-215o285-307i314-333o353-375i388-410o435-457i469-491o501-523i536-555o	.	GO:0016021^cellular_component^integral component of membrane`GO:0006865^biological_process^amino acid transport`GO:0006814^biological_process^sodium ion transport	.	3607	3355.01	58.92	0.47	1.09	16.67
TR101123|c1_g1_i3	TR101123|c1_g1	S38A9_DANRE^S38A9_DANRE^Q:179-1846,H:1-549^65.71%ID^E:0^RecName: Full=Putative sodium-coupled neutral amino acid transporter 9;^Eukaryota; Metazoa; Chordata; Craniata; Vertebrata; Euteleostomi; Actinopterygii; Neopterygii; Teleostei; Ostariophysi; Cypriniformes; Cyprinidae; Danio	W5MY75_LEPOC^W5MY75_LEPOC^Q:275-1846,H:12-536^70.91%ID^E:0^SubName: Full=Uncharacterized protein {ECO:0000313|Ensembl:ENSLOCP00000013334};^Eukaryota; Metazoa; Chordata; Craniata; Vertebrata; Euteleostomi; Actinopterygii; Neopterygii; Holostei; Semionotiformes; Lepisosteidae; Lepisosteus	TR101123|c1_g1_i3|m.145182	179-1849[+]	S38A9_DANRE^S38A9_DANRE^Q:1-556,H:1-549^65.71%ID^E:0^RecName: Full=Putative sodium-coupled neutral amino acid transporter 9;^Eukaryota; Metazoa; Chordata; Craniata; Vertebrata; Euteleostomi; Actinopterygii; Neopterygii; Teleostei; Ostariophysi; Cypriniformes; Cyprinidae; Danio	W5MY75_LEPOC^W5MY75_LEPOC^Q:33-556,H:12-536^70.91%ID^E:0^SubName: Full=Uncharacterized protein {ECO:0000313|Ensembl:ENSLOCP00000013334};^Eukaryota; Metazoa; Chordata; Craniata; Vertebrata; Euteleostomi; Actinopterygii; Neopterygii; Holostei; Semionotiformes; Lepisosteidae; Lepisosteus	PF01490.13^Aa_trans^Transmembrane amino acid transporter protein^116-223^E:3.6e-13`PF01490.13^Aa_trans^Transmembrane amino acid transporter protein^292-528^E:6.3e-13	.	ExpAA=236.50^PredHel=11^Topology=i114-136o141-163i193-215o285-307i314-333o353-375i388-410o435-457i469-491o501-523i536-555o	.	GO:0016021^cellular_component^integral component of membrane`GO:0006865^biological_process^amino acid transport`GO:0006814^biological_process^sodium ion transport	.	2338	2086.01	12.57	0.16	0.37	5.72
TR101123|c1_g1_i4	TR101123|c1_g1	S38A9_MOUSE^S38A9_MOUSE^Q:242-565,H:35-143^60.55%ID^E:1e-37^RecName: Full=Putative sodium-coupled neutral amino acid transporter 9;^Eukaryota; Metazoa; Chordata; Craniata; Vertebrata; Euteleostomi; Mammalia; Eutheria; Euarchontoglires; Glires; Rodentia; Sciurognathi; Muroidea; Muridae; Murinae; Mus; Mus	V9L1N8_CALMI^V9L1N8_CALMI^Q:152-565,H:1-131^65.22%ID^E:4e-54^SubName: Full=Putative sodium-coupled neutral amino acid transporter 9-like protein {ECO:0000313|EMBL:AFP04831.1};^Eukaryota; Metazoa; Chordata; Craniata; Vertebrata; Chondrichthyes; Holocephali; Chimaeriformes; Callorhinchidae; Callorhinchus	TR101123|c1_g1_i4|m.145183	152-577[+]	S38A9_DANRE^S38A9_DANRE^Q:1-138,H:1-132^53.24%ID^E:2e-40^RecName: Full=Putative sodium-coupled neutral amino acid transporter 9;^Eukaryota; Metazoa; Chordata; Craniata; Vertebrata; Euteleostomi; Actinopterygii; Neopterygii; Teleostei; Ostariophysi; Cypriniformes; Cyprinidae; Danio	V9L1N8_CALMI^V9L1N8_CALMI^Q:1-138,H:1-131^65.22%ID^E:1e-55^SubName: Full=Putative sodium-coupled neutral amino acid transporter 9-like protein {ECO:0000313|EMBL:AFP04831.1};^Eukaryota; Metazoa; Chordata; Craniata; Vertebrata; Chondrichthyes; Holocephali; Chimaeriformes; Callorhinchidae; Callorhinchus	.	.	.	.	GO:0016021^cellular_component^integral component of membrane`GO:0006865^biological_process^amino acid transport`GO:0006814^biological_process^sodium ion transport	.	704	452.03	5.91	0.35	0.81	12.41
TR101123|c1_g1_i5	TR101123|c1_g1	S38A9_DANRE^S38A9_DANRE^Q:152-1819,H:1-549^65.71%ID^E:0^RecName: Full=Putative sodium-coupled neutral amino acid transporter 9;^Eukaryota; Metazoa; Chordata; Craniata; Vertebrata; Euteleostomi; Actinopterygii; Neopterygii; Teleostei; Ostariophysi; Cypriniformes; Cyprinidae; Danio	W5MY75_LEPOC^W5MY75_LEPOC^Q:248-1819,H:12-536^70.91%ID^E:0^SubName: Full=Uncharacterized protein {ECO:0000313|Ensembl:ENSLOCP00000013334};^Eukaryota; Metazoa; Chordata; Craniata; Vertebrata; Euteleostomi; Actinopterygii; Neopterygii; Holostei; Semionotiformes; Lepisosteidae; Lepisosteus	TR101123|c1_g1_i5|m.145184	152-1822[+]	S38A9_DANRE^S38A9_DANRE^Q:1-556,H:1-549^65.71%ID^E:0^RecName: Full=Putative sodium-coupled neutral amino acid transporter 9;^Eukaryota; Metazoa; Chordata; Craniata; Vertebrata; Euteleostomi; Actinopterygii; Neopterygii; Teleostei; Ostariophysi; Cypriniformes; Cyprinidae; Danio	W5MY75_LEPOC^W5MY75_LEPOC^Q:33-556,H:12-536^70.91%ID^E:0^SubName: Full=Uncharacterized protein {ECO:0000313|Ensembl:ENSLOCP00000013334};^Eukaryota; Metazoa; Chordata; Craniata; Vertebrata; Euteleostomi; Actinopterygii; Neopterygii; Holostei; Semionotiformes; Lepisosteidae; Lepisosteus	PF01490.13^Aa_trans^Transmembrane amino acid transporter protein^116-223^E:3.6e-13`PF01490.13^Aa_trans^Transmembrane amino acid transporter protein^292-528^E:6.3e-13	.	ExpAA=236.50^PredHel=11^Topology=i114-136o141-163i193-215o285-307i314-333o353-375i388-410o435-457i469-491o501-523i536-555o	.	GO:0016021^cellular_component^integral component of membrane`GO:0006865^biological_process^amino acid transport`GO:0006814^biological_process^sodium ion transport	.	3624	3372.01	163.62	1.31	3.02	46.06
TR101128|c0_g1_i4	TR101128|c0_g1	KCNH7_RAT^KCNH7_RAT^Q:555-2168,H:1-518^80.11%ID^E:0^RecName: Full=Potassium voltage-gated channel subfamily H member 7;^Eukaryota; Metazoa; Chordata; Craniata; Vertebrata; Euteleostomi; Mammalia; Eutheria; Euarchontoglires; Glires; Rodentia; Sciurognathi; Muroidea; Muridae; Murinae; Rattus	Q8C782_MOUSE^Q8C782_MOUSE^Q:555-2168,H:1-511^78.62%ID^E:0^SubName: Full=Potassium voltage-gated channel subfamily H member 7 {ECO:0000313|Ensembl:ENSMUSP00000108071};^Eukaryota; Metazoa; Chordata; Craniata; Vertebrata; Euteleostomi; Mammalia; Eutheria; Euarchontoglires; Glires; Rodentia; Sciurognathi; Muroidea; Muridae; Murinae; Mus; Mus	TR101128|c0_g1_i4|m.145262	555-2168[+]	KCNH7_RAT^KCNH7_RAT^Q:1-538,H:1-518^80.11%ID^E:0^RecName: Full=Potassium voltage-gated channel subfamily H member 7;^Eukaryota; Metazoa; Chordata; Craniata; Vertebrata; Euteleostomi; Mammalia; Eutheria; Euarchontoglires; Glires; Rodentia; Sciurognathi; Muroidea; Muridae; Murinae; Rattus	W5MPC9_LEPOC^W5MPC9_LEPOC^Q:1-538,H:1-520^79%ID^E:0^SubName: Full=Uncharacterized protein {ECO:0000313|Ensembl:ENSLOCP00000010238};^Eukaryota; Metazoa; Chordata; Craniata; Vertebrata; Euteleostomi; Actinopterygii; Neopterygii; Holostei; Semionotiformes; Lepisosteidae; Lepisosteus	PF13426.1^PAS_9^PAS domain^31-130^E:5.8e-19`PF00989.19^PAS^PAS fold^40-127^E:5.4e-07`PF13188.1^PAS_8^PAS domain^40-77^E:0.022	.	ExpAA=50.01^PredHel=1^Topology=o432-454i	COG2202^Histidine kinase	GO:0005887^cellular_component^integral component of plasma membrane`GO:0005242^molecular_function^inward rectifier potassium channel activity`GO:0005267^molecular_function^potassium channel activity`GO:0004871^molecular_function^signal transducer activity`GO:0005249^molecular_function^voltage-gated potassium channel activity`GO:0007623^biological_process^circadian rhythm`GO:0071805^biological_pro…	GO:0004871^molecular_function^signal transducer activity`GO:0007165^biological_process^signal transduction`GO:0006355^biological_process^regulation of transcription, DNA-templated	2168	1916.01	94.95	1.34	3.08	68.56
TR101128|c0_g1_i5	TR101128|c0_g1	KCNH7_RAT^KCNH7_RAT^Q:555-2144,H:1-518^81.32%ID^E:0^RecName: Full=Potassium voltage-gated channel subfamily H member 7;^Eukaryota; Metazoa; Chordata; Craniata; Vertebrata; Euteleostomi; Mammalia; Eutheria; Euarchontoglires; Glires; Rodentia; Sciurognathi; Muroidea; Muridae; Murinae; Rattus	Q8C782_MOUSE^Q8C782_MOUSE^Q:555-2144,H:1-511^79.81%ID^E:0^SubName: Full=Potassium voltage-gated channel subfamily H member 7 {ECO:0000313|Ensembl:ENSMUSP00000108071};^Eukaryota; Metazoa; Chordata; Craniata; Vertebrata; Euteleostomi; Mammalia; Eutheria; Euarchontoglires; Glires; Rodentia; Sciurognathi; Muroidea; Muridae; Murinae; Mus; Mus	TR101128|c0_g1_i5|m.145264	555-2144[+]	KCNH7_RAT^KCNH7_RAT^Q:1-530,H:1-518^81.32%ID^E:0^RecName: Full=Potassium voltage-gated channel subfamily H member 7;^Eukaryota; Metazoa; Chordata; Craniata; Vertebrata; Euteleostomi; Mammalia; Eutheria; Euarchontoglires; Glires; Rodentia; Sciurognathi; Muroidea; Muridae; Murinae; Rattus	W5MPC9_LEPOC^W5MPC9_LEPOC^Q:1-530,H:1-520^80.19%ID^E:0^SubName: Full=Uncharacterized protein {ECO:0000313|Ensembl:ENSLOCP00000010238};^Eukaryota; Metazoa; Chordata; Craniata; Vertebrata; Euteleostomi; Actinopterygii; Neopterygii; Holostei; Semionotiformes; Lepisosteidae; Lepisosteus	PF13426.1^PAS_9^PAS domain^31-130^E:5.7e-19`PF00989.19^PAS^PAS fold^40-127^E:5.3e-07`PF13188.1^PAS_8^PAS domain^40-77^E:0.022	.	ExpAA=50.01^PredHel=1^Topology=o424-446i	COG2202^Histidine kinase	GO:0005887^cellular_component^integral component of plasma membrane`GO:0005242^molecular_function^inward rectifier potassium channel activity`GO:0005267^molecular_function^potassium channel activity`GO:0004871^molecular_function^signal transducer activity`GO:0005249^molecular_function^voltage-gated potassium channel activity`GO:0007623^biological_process^circadian rhythm`GO:0071805^biological_pro…	GO:0004871^molecular_function^signal transducer activity`GO:0007165^biological_process^signal transduction`GO:0006355^biological_process^regulation of transcription, DNA-templated	2144	1892.01	42.99	0.61	1.41	31.44
TR101155|c7_g1_i1	TR101155|c7_g1	NSF_HUMAN^NSF_HUMAN^Q:738-4,H:489-733^86.12%ID^E:2e-133^RecName: Full=Vesicle-fusing ATPase;^Eukaryota; Metazoa; Chordata; Craniata; Vertebrata; Euteleostomi; Mammalia; Eutheria; Euarchontoglires; Primates; Haplorrhini; Catarrhini; Hominidae; Homo	V9KFV4_CALMI^V9KFV4_CALMI^Q:738-4,H:136-380^93.47%ID^E:6e-158^SubName: Full=Vesicle-fusing ATPase {ECO:0000313|EMBL:AFO97203.1};^Eukaryota; Metazoa; Chordata; Craniata; Vertebrata; Chondrichthyes; Holocephali; Chimaeriformes; Callorhinchidae; Callorhinchus	.	.	.	.	.	.	.	COG0464^Aaa atpase	GO:0005737^cellular_component^cytoplasm`GO:0005829^cellular_component^cytosol`GO:0043198^cellular_component^dendritic shaft`GO:0070062^cellular_component^extracellular vesicular exosome`GO:0005795^cellular_component^Golgi stack`GO:0005765^cellular_component^lysosomal membrane`GO:0005886^cellular_component^plasma membrane`GO:0014069^cellular_component^postsynaptic density`GO:0005524^molecular_func…	.	739	487.01	16	0.89	2.04	100
TR101228|c0_g1_i1	TR101228|c0_g1	ASIC2_RAT^ASIC2_RAT^Q:127-423,H:20-118^44.44%ID^E:1e-17^RecName: Full=Acid-sensing ion channel 2;^Eukaryota; Metazoa; Chordata; Craniata; Vertebrata; Euteleostomi; Mammalia; Eutheria; Euarchontoglires; Glires; Rodentia; Sciurognathi; Muroidea; Muridae; Murinae; Rattus	Q1XA78_SQUAC^Q1XA78_SQUAC^Q:76-441,H:1-122^100%ID^E:3e-80^SubName: Full=Acid-sensing ion channel 1 transcript variant 1 {ECO:0000313|EMBL:AAY28984.1};^Eukaryota; Metazoa; Chordata; Craniata; Vertebrata; Chondrichthyes; Elasmobranchii; Squalimorphii; Squaliformes; Squalidae; Squalus	.	.	.	.	.	.	.	.	GO:0043197^cellular_component^dendritic spine`GO:0005887^cellular_component^integral component of plasma membrane`GO:0043025^cellular_component^neuronal cell body`GO:0045202^cellular_component^synapse`GO:0005216^molecular_function^ion channel activity`GO:0022839^molecular_function^ion gated channel activity`GO:0015280^molecular_function^ligand-gated sodium channel activity`GO:0005248^molecular_fu…	.	441	189.41	3	0.43	0.98	100
TR101228|c6_g1_i1	TR101228|c6_g1	ASIC1_CHICK^ASIC1_CHICK^Q:2-1057,H:113-458^75.57%ID^E:7e-169^RecName: Full=Acid-sensing ion channel 1;^Eukaryota; Metazoa; Chordata; Craniata; Vertebrata; Euteleostomi; Testudines + Archosauria group; Archosauria; Dinosauria; Saurischia; Theropoda; Coelurosauria; Aves; Neognathae; Galloanserae; Galliformes; Phasianidae; Phasianinae; Gallus	Q1XA78_SQUAC^Q1XA78_SQUAC^Q:2-1057,H:109-460^100%ID^E:0^SubName: Full=Acid-sensing ion channel 1 transcript variant 1 {ECO:0000313|EMBL:AAY28984.1};^Eukaryota; Metazoa; Chordata; Craniata; Vertebrata; Chondrichthyes; Elasmobranchii; Squalimorphii; Squaliformes; Squalidae; Squalus	TR101228|c6_g1_i1|m.146346	2-1057[+]	ASIC1_CHICK^ASIC1_CHICK^Q:1-352,H:113-458^75.57%ID^E:0^RecName: Full=Acid-sensing ion channel 1;^Eukaryota; Metazoa; Chordata; Craniata; Vertebrata; Euteleostomi; Testudines + Archosauria group; Archosauria; Dinosauria; Saurischia; Theropoda; Coelurosauria; Aves; Neognathae; Galloanserae; Galliformes; Phasianidae; Phasianinae; Gallus	Q1XA78_SQUAC^Q1XA78_SQUAC^Q:1-352,H:109-460^100%ID^E:0^SubName: Full=Acid-sensing ion channel 1 transcript variant 1 {ECO:0000313|EMBL:AAY28984.1};^Eukaryota; Metazoa; Chordata; Craniata; Vertebrata; Chondrichthyes; Elasmobranchii; Squalimorphii; Squaliformes; Squalidae; Squalus	PF00858.19^ASC^Amiloride-sensitive sodium channel^45-350^E:1.4e-146	.	.	.	GO:0005887^cellular_component^integral component of plasma membrane`GO:0045202^cellular_component^synapse`GO:0044736^molecular_function^acid-sensing ion channel activity`GO:0022839^molecular_function^ion gated channel activity`GO:0008306^biological_process^associative learning`GO:0070588^biological_process^calcium ion transmembrane transport`GO:0071467^biological_process^cellular response to pH`G…	GO:0005272^molecular_function^sodium channel activity`GO:0006814^biological_process^sodium ion transport`GO:0016020^cellular_component^membrane	1057	805.01	19.41	0.65	1.5	11.95
TR101228|c6_g1_i2	TR101228|c6_g1	ASIC1_CHICK^ASIC1_CHICK^Q:80-1453,H:2-458^81%ID^E:0^RecName: Full=Acid-sensing ion channel 1;^Eukaryota; Metazoa; Chordata; Craniata; Vertebrata; Euteleostomi; Testudines + Archosauria group; Archosauria; Dinosauria; Saurischia; Theropoda; Coelurosauria; Aves; Neognathae; Galloanserae; Galliformes; Phasianidae; Phasianinae; Gallus	G4VV21_CALMI^G4VV21_CALMI^Q:80-1453,H:1-458^89.74%ID^E:0^SubName: Full=Acid sensing ion channel 1 {ECO:0000313|EMBL:AEC48668.1};^Eukaryota; Metazoa; Chordata; Craniata; Vertebrata; Chondrichthyes; Holocephali; Chimaeriformes; Callorhinchidae; Callorhinchus	TR101228|c6_g1_i2|m.146347	2-1453[+]	ASIC1_CHICK^ASIC1_CHICK^Q:27-484,H:2-458^81%ID^E:0^RecName: Full=Acid-sensing ion channel 1;^Eukaryota; Metazoa; Chordata; Craniata; Vertebrata; Euteleostomi; Testudines + Archosauria group; Archosauria; Dinosauria; Saurischia; Theropoda; Coelurosauria; Aves; Neognathae; Galloanserae; Galliformes; Phasianidae; Phasianinae; Gallus	G4VV21_CALMI^G4VV21_CALMI^Q:27-484,H:1-458^89.74%ID^E:0^SubName: Full=Acid sensing ion channel 1 {ECO:0000313|EMBL:AEC48668.1};^Eukaryota; Metazoa; Chordata; Craniata; Vertebrata; Chondrichthyes; Holocephali; Chimaeriformes; Callorhinchidae; Callorhinchus	PF00858.19^ASC^Amiloride-sensitive sodium channel^47-482^E:1.4e-186	.	ExpAA=39.92^PredHel=2^Topology=o70-88i453-475o	.	GO:0005887^cellular_component^integral component of plasma membrane`GO:0045202^cellular_component^synapse`GO:0044736^molecular_function^acid-sensing ion channel activity`GO:0022839^molecular_function^ion gated channel activity`GO:0008306^biological_process^associative learning`GO:0070588^biological_process^calcium ion transmembrane transport`GO:0071467^biological_process^cellular response to pH`G…	GO:0005272^molecular_function^sodium channel activity`GO:0006814^biological_process^sodium ion transport`GO:0016020^cellular_component^membrane	1453	1201.01	213.25	4.79	11.03	88.05
TR101228|c6_g2_i1	TR101228|c6_g2	ASIC1_CHICK^ASIC1_CHICK^Q:2-535,H:350-527^83.71%ID^E:1e-85^RecName: Full=Acid-sensing ion channel 1;^Eukaryota; Metazoa; Chordata; Craniata; Vertebrata; Euteleostomi; Testudines + Archosauria group; Archosauria; Dinosauria; Saurischia; Theropoda; Coelurosauria; Aves; Neognathae; Galloanserae; Galliformes; Phasianidae; Phasianinae; Gallus	Q1XA78_SQUAC^Q1XA78_SQUAC^Q:2-535,H:352-529^100%ID^E:4e-105^SubName: Full=Acid-sensing ion channel 1 transcript variant 1 {ECO:0000313|EMBL:AAY28984.1};^Eukaryota; Metazoa; Chordata; Craniata; Vertebrata; Chondrichthyes; Elasmobranchii; Squalimorphii; Squaliformes; Squalidae; Squalus	TR101228|c6_g2_i1|m.146349	2-538[+]	ASIC1_CHICK^ASIC1_CHICK^Q:1-178,H:350-527^83.71%ID^E:9e-104^RecName: Full=Acid-sensing ion channel 1;^Eukaryota; Metazoa; Chordata; Craniata; Vertebrata; Euteleostomi; Testudines + Archosauria group; Archosauria; Dinosauria; Saurischia; Theropoda; Coelurosauria; Aves; Neognathae; Galloanserae; Galliformes; Phasianidae; Phasianinae; Gallus	Q1XA78_SQUAC^Q1XA78_SQUAC^Q:1-178,H:352-529^100%ID^E:8e-124^SubName: Full=Acid-sensing ion channel 1 transcript variant 1 {ECO:0000313|EMBL:AAY28984.1};^Eukaryota; Metazoa; Chordata; Craniata; Vertebrata; Chondrichthyes; Elasmobranchii; Squalimorphii; Squaliformes; Squalidae; Squalus	PF00858.19^ASC^Amiloride-sensitive sodium channel^2-107^E:6.2e-50	.	.	.	GO:0005887^cellular_component^integral component of plasma membrane`GO:0045202^cellular_component^synapse`GO:0044736^molecular_function^acid-sensing ion channel activity`GO:0022839^molecular_function^ion gated channel activity`GO:0008306^biological_process^associative learning`GO:0070588^biological_process^calcium ion transmembrane transport`GO:0071467^biological_process^cellular response to pH`G…	GO:0005272^molecular_function^sodium channel activity`GO:0006814^biological_process^sodium ion transport`GO:0016020^cellular_component^membrane	1619	1367.01	17.29	0.34	0.79	4.26
TR101228|c6_g2_i2	TR101228|c6_g2	ASIC1_CHICK^ASIC1_CHICK^Q:2-535,H:350-527^83.71%ID^E:4e-85^RecName: Full=Acid-sensing ion channel 1;^Eukaryota; Metazoa; Chordata; Craniata; Vertebrata; Euteleostomi; Testudines + Archosauria group; Archosauria; Dinosauria; Saurischia; Theropoda; Coelurosauria; Aves; Neognathae; Galloanserae; Galliformes; Phasianidae; Phasianinae; Gallus	Q1XA78_SQUAC^Q1XA78_SQUAC^Q:2-535,H:352-529^100%ID^E:1e-104^SubName: Full=Acid-sensing ion channel 1 transcript variant 1 {ECO:0000313|EMBL:AAY28984.1};^Eukaryota; Metazoa; Chordata; Craniata; Vertebrata; Chondrichthyes; Elasmobranchii; Squalimorphii; Squaliformes; Squalidae; Squalus	TR101228|c6_g2_i2|m.146351	2-538[+]	ASIC1_CHICK^ASIC1_CHICK^Q:1-178,H:350-527^83.71%ID^E:9e-104^RecName: Full=Acid-sensing ion channel 1;^Eukaryota; Metazoa; Chordata; Craniata; Vertebrata; Euteleostomi; Testudines + Archosauria group; Archosauria; Dinosauria; Saurischia; Theropoda; Coelurosauria; Aves; Neognathae; Galloanserae; Galliformes; Phasianidae; Phasianinae; Gallus	Q1XA78_SQUAC^Q1XA78_SQUAC^Q:1-178,H:352-529^100%ID^E:8e-124^SubName: Full=Acid-sensing ion channel 1 transcript variant 1 {ECO:0000313|EMBL:AAY28984.1};^Eukaryota; Metazoa; Chordata; Craniata; Vertebrata; Chondrichthyes; Elasmobranchii; Squalimorphii; Squaliformes; Squalidae; Squalus	PF00858.19^ASC^Amiloride-sensitive sodium channel^2-107^E:6.2e-50	.	.	.	GO:0005887^cellular_component^integral component of plasma membrane`GO:0045202^cellular_component^synapse`GO:0044736^molecular_function^acid-sensing ion channel activity`GO:0022839^molecular_function^ion gated channel activity`GO:0008306^biological_process^associative learning`GO:0070588^biological_process^calcium ion transmembrane transport`GO:0071467^biological_process^cellular response to pH`G…	GO:0005272^molecular_function^sodium channel activity`GO:0006814^biological_process^sodium ion transport`GO:0016020^cellular_component^membrane	1741	1489.01	385.54	6.99	16.09	87.26
TR101228|c6_g3_i1	TR101228|c6_g3	ASIC1_CHICK^ASIC1_CHICK^Q:2-328,H:350-458^89.91%ID^E:1e-47^RecName: Full=Acid-sensing ion channel 1;^Eukaryota; Metazoa; Chordata; Craniata; Vertebrata; Euteleostomi; Testudines + Archosauria group; Archosauria; Dinosauria; Saurischia; Theropoda; Coelurosauria; Aves; Neognathae; Galloanserae; Galliformes; Phasianidae; Phasianinae; Gallus`ASIC1_CHICK^ASIC1_CHICK^Q:328-654,H:350-458^89.91%ID^E:1e-4…	Q1XA77_SQUAC^Q1XA77_SQUAC^Q:2-460,H:365-536^71.1%ID^E:2e-53^SubName: Full=Acid-sensing ion channel 1 transcript variant 2 {ECO:0000313|EMBL:AAY28985.1};^Eukaryota; Metazoa; Chordata; Craniata; Vertebrata; Chondrichthyes; Elasmobranchii; Squalimorphii; Squaliformes; Squalidae; Squalus`Q1XA77_SQUAC^Q1XA77_SQUAC^Q:328-654,H:365-473^100%ID^E:2e-52^SubName: Full=Acid-sensing ion channel 1 transcript v…	TR101228|c6_g3_i1|m.146356	2-385[+]	ASIC1_CHICK^ASIC1_CHICK^Q:1-109,H:350-458^89.91%ID^E:4e-62^RecName: Full=Acid-sensing ion channel 1;^Eukaryota; Metazoa; Chordata; Craniata; Vertebrata; Euteleostomi; Testudines + Archosauria group; Archosauria; Dinosauria; Saurischia; Theropoda; Coelurosauria; Aves; Neognathae; Galloanserae; Galliformes; Phasianidae; Phasianinae; Gallus	Q1XA78_SQUAC^Q1XA78_SQUAC^Q:1-109,H:352-460^100%ID^E:1e-67^SubName: Full=Acid-sensing ion channel 1 transcript variant 1 {ECO:0000313|EMBL:AAY28984.1};^Eukaryota; Metazoa; Chordata; Craniata; Vertebrata; Chondrichthyes; Elasmobranchii; Squalimorphii; Squaliformes; Squalidae; Squalus	PF00858.19^ASC^Amiloride-sensitive sodium channel^2-107^E:2.2e-50	.	.	.	GO:0005887^cellular_component^integral component of plasma membrane`GO:0045202^cellular_component^synapse`GO:0044736^molecular_function^acid-sensing ion channel activity`GO:0022839^molecular_function^ion gated channel activity`GO:0008306^biological_process^associative learning`GO:0070588^biological_process^calcium ion transmembrane transport`GO:0071467^biological_process^cellular response to pH`G…	GO:0005272^molecular_function^sodium channel activity`GO:0006814^biological_process^sodium ion transport`GO:0016020^cellular_component^membrane	654	402.06	52.32	3.51	8.09	100
TR101228|c6_g3_i1	TR101228|c6_g3	ASIC1_CHICK^ASIC1_CHICK^Q:2-328,H:350-458^89.91%ID^E:1e-47^RecName: Full=Acid-sensing ion channel 1;^Eukaryota; Metazoa; Chordata; Craniata; Vertebrata; Euteleostomi; Testudines + Archosauria group; Archosauria; Dinosauria; Saurischia; Theropoda; Coelurosauria; Aves; Neognathae; Galloanserae; Galliformes; Phasianidae; Phasianinae; Gallus`ASIC1_CHICK^ASIC1_CHICK^Q:328-654,H:350-458^89.91%ID^E:1e-4…	Q1XA77_SQUAC^Q1XA77_SQUAC^Q:2-460,H:365-536^71.1%ID^E:2e-53^SubName: Full=Acid-sensing ion channel 1 transcript variant 2 {ECO:0000313|EMBL:AAY28985.1};^Eukaryota; Metazoa; Chordata; Craniata; Vertebrata; Chondrichthyes; Elasmobranchii; Squalimorphii; Squaliformes; Squalidae; Squalus`Q1XA77_SQUAC^Q1XA77_SQUAC^Q:328-654,H:365-473^100%ID^E:2e-52^SubName: Full=Acid-sensing ion channel 1 transcript v…	TR101228|c6_g3_i1|m.146357	382-654[+]	ASIC1_CHICK^ASIC1_CHICK^Q:1-91,H:368-458^94.51%ID^E:2e-53^RecName: Full=Acid-sensing ion channel 1;^Eukaryota; Metazoa; Chordata; Craniata; Vertebrata; Euteleostomi; Testudines + Archosauria group; Archosauria; Dinosauria; Saurischia; Theropoda; Coelurosauria; Aves; Neognathae; Galloanserae; Galliformes; Phasianidae; Phasianinae; Gallus	Q1XA78_SQUAC^Q1XA78_SQUAC^Q:1-91,H:370-460^100%ID^E:9e-56^SubName: Full=Acid-sensing ion channel 1 transcript variant 1 {ECO:0000313|EMBL:AAY28984.1};^Eukaryota; Metazoa; Chordata; Craniata; Vertebrata; Chondrichthyes; Elasmobranchii; Squalimorphii; Squaliformes; Squalidae; Squalus	PF00858.19^ASC^Amiloride-sensitive sodium channel^1-89^E:3.1e-42	.	ExpAA=20.17^PredHel=1^Topology=i60-82o	.	GO:0005887^cellular_component^integral component of plasma membrane`GO:0045202^cellular_component^synapse`GO:0044736^molecular_function^acid-sensing ion channel activity`GO:0022839^molecular_function^ion gated channel activity`GO:0008306^biological_process^associative learning`GO:0070588^biological_process^calcium ion transmembrane transport`GO:0071467^biological_process^cellular response to pH`G…	GO:0005272^molecular_function^sodium channel activity`GO:0006814^biological_process^sodium ion transport`GO:0016020^cellular_component^membrane	654	402.06	52.32	3.51	8.09	100
TR101238|c0_g2_i1	TR101238|c0_g2	S38AA_PONAB^S38AA_PONAB^Q:579-1700,H:5-377^83.42%ID^E:0^RecName: Full=Putative sodium-coupled neutral amino acid transporter 10;^Eukaryota; Metazoa; Chordata; Craniata; Vertebrata; Euteleostomi; Mammalia; Eutheria; Euarchontoglires; Primates; Haplorrhini; Catarrhini; Hominidae; Pongo	V9K8X6_CALMI^V9K8X6_CALMI^Q:576-1700,H:1-375^93.07%ID^E:0^SubName: Full=Putative sodium-coupled neutral amino acid transporter 10-like protein {ECO:0000313|EMBL:AFO94575.1};^Eukaryota; Metazoa; Chordata; Craniata; Vertebrata; Chondrichthyes; Holocephali; Chimaeriformes; Callorhinchidae; Callorhinchus	TR101238|c0_g2_i1|m.146511	576-1778[+]	S38AA_MOUSE^S38AA_MOUSE^Q:1-401,H:1-403^79.95%ID^E:0^RecName: Full=Putative sodium-coupled neutral amino acid transporter 10;^Eukaryota; Metazoa; Chordata; Craniata; Vertebrata; Euteleostomi; Mammalia; Eutheria; Euarchontoglires; Glires; Rodentia; Sciurognathi; Muroidea; Muridae; Murinae; Mus; Mus	V9K8X6_CALMI^V9K8X6_CALMI^Q:1-399,H:1-399^92.23%ID^E:0^SubName: Full=Putative sodium-coupled neutral amino acid transporter 10-like protein {ECO:0000313|EMBL:AFO94575.1};^Eukaryota; Metazoa; Chordata; Craniata; Vertebrata; Chondrichthyes; Holocephali; Chimaeriformes; Callorhinchidae; Callorhinchus	PF01490.13^Aa_trans^Transmembrane amino acid transporter protein^8-391^E:6.7e-53	.	ExpAA=210.75^PredHel=10^Topology=i7-28o33-55i80-102o117-139i146-168o226-248i269-288o314-336i343-365o375-397i	COG0814^Amino acid transporter	GO:0005794^cellular_component^Golgi apparatus`GO:0016021^cellular_component^integral component of membrane`GO:0006865^biological_process^amino acid transport`GO:0060348^biological_process^bone development`GO:0006814^biological_process^sodium ion transport	.	1780	1528.01	200.54	3.54	8.15	100
TR101238|c0_g3_i1	TR101238|c0_g3	S38AA_HUMAN^S38AA_HUMAN^Q:105-209,H:88-122^82.86%ID^E:7e-12^RecName: Full=Putative sodium-coupled neutral amino acid transporter 10;^Eukaryota; Metazoa; Chordata; Craniata; Vertebrata; Euteleostomi; Mammalia; Eutheria; Euarchontoglires; Primates; Haplorrhini; Catarrhini; Hominidae; Homo	G3P5C8_GASAC^G3P5C8_GASAC^Q:105-212,H:6-41^91.67%ID^E:9e-13^SubName: Full=Uncharacterized protein {ECO:0000313|Ensembl:ENSGACP00000012801};^Eukaryota; Metazoa; Chordata; Craniata; Vertebrata; Euteleostomi; Actinopterygii; Neopterygii; Teleostei; Neoteleostei; Acanthomorphata; Eupercaria; Perciformes; Cottioidei; Gasterosteales; Gasterosteidae; Gasterosteus	.	.	.	.	.	.	.	COG0814^Amino acid transporter	GO:0005794^cellular_component^Golgi apparatus`GO:0016021^cellular_component^integral component of membrane`GO:0006865^biological_process^amino acid transport`GO:0060348^biological_process^bone development`GO:0006814^biological_process^sodium ion transport	.	343	91.7	2	0.59	1.36	100
TR101238|c0_g6_i1	TR101238|c0_g6	S38AA_PONAB^S38AA_PONAB^Q:1-1188,H:342-742^43.27%ID^E:6e-42^RecName: Full=Putative sodium-coupled neutral amino acid transporter 10;^Eukaryota; Metazoa; Chordata; Craniata; Vertebrata; Euteleostomi; Mammalia; Eutheria; Euarchontoglires; Primates; Haplorrhini; Catarrhini; Hominidae; Pongo	V9K8X6_CALMI^V9K8X6_CALMI^Q:1-1488,H:340-835^60.31%ID^E:5e-159^SubName: Full=Putative sodium-coupled neutral amino acid transporter 10-like protein {ECO:0000313|EMBL:AFO94575.1};^Eukaryota; Metazoa; Chordata; Craniata; Vertebrata; Chondrichthyes; Holocephali; Chimaeriformes; Callorhinchidae; Callorhinchus`V9K8X6_CALMI^V9K8X6_CALMI^Q:1574-2431,H:851-1119^43.25%ID^E:5e-159^SubName: Full=Putative so…	TR101238|c0_g6_i1|m.146513	1-1545[+]	S38AA_PONAB^S38AA_PONAB^Q:1-396,H:342-742^44.47%ID^E:2e-75^RecName: Full=Putative sodium-coupled neutral amino acid transporter 10;^Eukaryota; Metazoa; Chordata; Craniata; Vertebrata; Euteleostomi; Mammalia; Eutheria; Euarchontoglires; Primates; Haplorrhini; Catarrhini; Hominidae; Pongo	V9K8X6_CALMI^V9K8X6_CALMI^Q:1-496,H:340-835^60.86%ID^E:1e-163^SubName: Full=Putative sodium-coupled neutral amino acid transporter 10-like protein {ECO:0000313|EMBL:AFO94575.1};^Eukaryota; Metazoa; Chordata; Craniata; Vertebrata; Chondrichthyes; Holocephali; Chimaeriformes; Callorhinchidae; Callorhinchus	.	.	ExpAA=42.57^PredHel=2^Topology=o4-25i37-56o	.	GO:0016021^cellular_component^integral component of membrane`GO:0006865^biological_process^amino acid transport`GO:0006814^biological_process^sodium ion transport	.	5632	5380.01	775.82	3.89	8.96	100
TR101238|c0_g6_i1	TR101238|c0_g6	S38AA_PONAB^S38AA_PONAB^Q:1-1188,H:342-742^43.27%ID^E:6e-42^RecName: Full=Putative sodium-coupled neutral amino acid transporter 10;^Eukaryota; Metazoa; Chordata; Craniata; Vertebrata; Euteleostomi; Mammalia; Eutheria; Euarchontoglires; Primates; Haplorrhini; Catarrhini; Hominidae; Pongo	V9K8X6_CALMI^V9K8X6_CALMI^Q:1-1488,H:340-835^60.31%ID^E:5e-159^SubName: Full=Putative sodium-coupled neutral amino acid transporter 10-like protein {ECO:0000313|EMBL:AFO94575.1};^Eukaryota; Metazoa; Chordata; Craniata; Vertebrata; Chondrichthyes; Holocephali; Chimaeriformes; Callorhinchidae; Callorhinchus`V9K8X6_CALMI^V9K8X6_CALMI^Q:1574-2431,H:851-1119^43.25%ID^E:5e-159^SubName: Full=Putative so…	TR101238|c0_g6_i1|m.146514	1433-2434[+]	S38AA_XENLA^S38AA_XENLA^Q:248-332,H:964-1044^47.06%ID^E:6e-13^RecName: Full=Putative sodium-coupled neutral amino acid transporter 10;^Eukaryota; Metazoa; Chordata; Craniata; Vertebrata; Euteleostomi; Amphibia; Batrachia; Anura; Pipoidea; Pipidae; Xenopodinae; Xenopus; Xenopus	V9K8X6_CALMI^V9K8X6_CALMI^Q:48-333,H:851-1119^47.4%ID^E:6e-56^SubName: Full=Putative sodium-coupled neutral amino acid transporter 10-like protein {ECO:0000313|EMBL:AFO94575.1};^Eukaryota; Metazoa; Chordata; Craniata; Vertebrata; Chondrichthyes; Holocephali; Chimaeriformes; Callorhinchidae; Callorhinchus	.	.	.	.	GO:0016021^cellular_component^integral component of membrane`GO:0006865^biological_process^amino acid transport`GO:0006814^biological_process^sodium ion transport	.	5632	5380.01	775.82	3.89	8.96	100
TR101238|c0_g7_i1	TR101238|c0_g7	S38AA_PONAB^S38AA_PONAB^Q:259-369,H:341-377^86.49%ID^E:3e-12^RecName: Full=Putative sodium-coupled neutral amino acid transporter 10;^Eukaryota; Metazoa; Chordata; Craniata; Vertebrata; Euteleostomi; Mammalia; Eutheria; Euarchontoglires; Primates; Haplorrhini; Catarrhini; Hominidae; Pongo`S38AA_PONAB^S38AA_PONAB^Q:1-108,H:342-377^88.89%ID^E:3e-12^RecName: Full=Putative sodium-coupled neutral amin…	V9K8X6_CALMI^V9K8X6_CALMI^Q:1-279,H:340-431^77.42%ID^E:8e-22^SubName: Full=Putative sodium-coupled neutral amino acid transporter 10-like protein {ECO:0000313|EMBL:AFO94575.1};^Eukaryota; Metazoa; Chordata; Craniata; Vertebrata; Chondrichthyes; Holocephali; Chimaeriformes; Callorhinchidae; Callorhinchus`V9K8X6_CALMI^V9K8X6_CALMI^Q:259-369,H:339-375^94.59%ID^E:3e-13^SubName: Full=Putative sodium-c…	TR101238|c0_g7_i1|m.146518	1-447[+]	S38AA_PONAB^S38AA_PONAB^Q:87-148,H:341-402^75.81%ID^E:8e-25^RecName: Full=Putative sodium-coupled neutral amino acid transporter 10;^Eukaryota; Metazoa; Chordata; Craniata; Vertebrata; Euteleostomi; Mammalia; Eutheria; Euarchontoglires; Primates; Haplorrhini; Catarrhini; Hominidae; Pongo`S38AA_PONAB^S38AA_PONAB^Q:1-67,H:342-410^71.01%ID^E:8e-25^RecName: Full=Putative sodium-coupled neutral amino …	V9K8X6_CALMI^V9K8X6_CALMI^Q:1-93,H:340-431^77.42%ID^E:4e-31^SubName: Full=Putative sodium-coupled neutral amino acid transporter 10-like protein {ECO:0000313|EMBL:AFO94575.1};^Eukaryota; Metazoa; Chordata; Craniata; Vertebrata; Chondrichthyes; Holocephali; Chimaeriformes; Callorhinchidae; Callorhinchus`V9K8X6_CALMI^V9K8X6_CALMI^Q:87-149,H:339-401^85.71%ID^E:2e-20^SubName: Full=Putative sodium-cou…	.	.	ExpAA=86.10^PredHel=4^Topology=o4-25i37-56o90-112i124-143o	.	GO:0016021^cellular_component^integral component of membrane`GO:0006865^biological_process^amino acid transport`GO:0006814^biological_process^sodium ion transport	.	449	197.39	27.64	3.78	8.7	100
TR101341|c1_g2_i1	TR101341|c1_g2	KCNJ9_HUMAN^KCNJ9_HUMAN^Q:284-1402,H:22-393^77.48%ID^E:0^RecName: Full=G protein-activated inward rectifier potassium channel 3;^Eukaryota; Metazoa; Chordata; Craniata; Vertebrata; Euteleostomi; Mammalia; Eutheria; Euarchontoglires; Primates; Haplorrhini; Catarrhini; Hominidae; Homo	K7FWQ8_PELSI^K7FWQ8_PELSI^Q:284-1402,H:71-436^78.28%ID^E:0^SubName: Full=Uncharacterized protein {ECO:0000313|Ensembl:ENSPSIP00000012468};^Eukaryota; Metazoa; Chordata; Craniata; Vertebrata; Euteleostomi; Testudines + Archosauria group; Testudines; Cryptodira; Trionychoidea; Trionychidae; Pelodiscus	TR101341|c1_g2_i1|m.148081	143-1405[+]	KCNJ9_HUMAN^KCNJ9_HUMAN^Q:44-420,H:18-393^76.92%ID^E:0^RecName: Full=G protein-activated inward rectifier potassium channel 3;^Eukaryota; Metazoa; Chordata; Craniata; Vertebrata; Euteleostomi; Mammalia; Eutheria; Euarchontoglires; Primates; Haplorrhini; Catarrhini; Hominidae; Homo	H9GMX9_ANOCA^H9GMX9_ANOCA^Q:18-420,H:23-416^75.19%ID^E:0^SubName: Full=Uncharacterized protein {ECO:0000313|Ensembl:ENSACAP00000015853};^Eukaryota; Metazoa; Chordata; Craniata; Vertebrata; Euteleostomi; Lepidosauria; Squamata; Bifurcata; Unidentata; Episquamata; Toxicofera; Iguania; Iguanidae; Polychrotinae; Anolis	PF01007.15^IRK^Inward rectifier potassium channel^51-371^E:6.4e-160	.	ExpAA=55.13^PredHel=2^Topology=i87-109o162-184i	NOG72812^	GO:0016021^cellular_component^integral component of membrane`GO:0005886^cellular_component^plasma membrane`GO:0015467^molecular_function^G-protein activated inward rectifier potassium channel activity`GO:0007268^biological_process^synaptic transmission	GO:0005242^molecular_function^inward rectifier potassium channel activity`GO:0006813^biological_process^potassium ion transport`GO:0016021^cellular_component^integral component of membrane	1554	1302.01	47.62	0.99	2.27	27
TR101341|c1_g2_i3	TR101341|c1_g2	KCNJ6_PONAB^KCNJ6_PONAB^Q:304-543,H:54-133^75%ID^E:1e-38^RecName: Full=G protein-activated inward rectifier potassium channel 2;^Eukaryota; Metazoa; Chordata; Craniata; Vertebrata; Euteleostomi; Mammalia; Eutheria; Euarchontoglires; Primates; Haplorrhini; Catarrhini; Hominidae; Pongo	A0A093FH79_GAVST^A0A093FH79_GAVST^Q:304-543,H:4-83^82.5%ID^E:1e-40^SubName: Full=G protein-activated inward rectifier potassium channel 3 {ECO:0000313|EMBL:KFV55970.1};^Eukaryota; Metazoa; Chordata; Craniata; Vertebrata; Euteleostomi; Testudines + Archosauria group; Archosauria; Dinosauria; Saurischia; Theropoda; Coelurosauria; Aves; Neognathae; Gaviiformes; Gaviidae; Gavia	TR101341|c1_g2_i3|m.148083	163-543[+]	KCNJ6_RAT^KCNJ6_RAT^Q:40-127,H:48-135^70.45%ID^E:2e-43^RecName: Full=G protein-activated inward rectifier potassium channel 2;^Eukaryota; Metazoa; Chordata; Craniata; Vertebrata; Euteleostomi; Mammalia; Eutheria; Euarchontoglires; Glires; Rodentia; Sciurognathi; Muroidea; Muridae; Murinae; Rattus	H9GMX9_ANOCA^H9GMX9_ANOCA^Q:18-127,H:23-129^67.27%ID^E:1e-44^SubName: Full=Uncharacterized protein {ECO:0000313|Ensembl:ENSACAP00000015853};^Eukaryota; Metazoa; Chordata; Craniata; Vertebrata; Euteleostomi; Lepidosauria; Squamata; Bifurcata; Unidentata; Episquamata; Toxicofera; Iguania; Iguanidae; Polychrotinae; Anolis	PF01007.15^IRK^Inward rectifier potassium channel^51-127^E:6.1e-31	.	ExpAA=22.81^PredHel=1^Topology=i87-109o	NOG72812^	GO:0030424^cellular_component^axon`GO:0009986^cellular_component^cell surface`GO:0005737^cellular_component^cytoplasm`GO:0030425^cellular_component^dendrite`GO:0016021^cellular_component^integral component of membrane`GO:0032809^cellular_component^neuronal cell body membrane`GO:0015467^molecular_function^G-protein activated inward rectifier potassium channel activity`GO:0001965^molecular_function…	GO:0005242^molecular_function^inward rectifier potassium channel activity`GO:0006813^biological_process^potassium ion transport`GO:0016021^cellular_component^integral component of membrane	544	292.19	13.32	1.23	2.83	33.67
TR101341|c1_g2_i4	TR101341|c1_g2	KCNJ9_HUMAN^KCNJ9_HUMAN^Q:466-1584,H:22-393^77.48%ID^E:0^RecName: Full=G protein-activated inward rectifier potassium channel 3;^Eukaryota; Metazoa; Chordata; Craniata; Vertebrata; Euteleostomi; Mammalia; Eutheria; Euarchontoglires; Primates; Haplorrhini; Catarrhini; Hominidae; Homo	K7FWQ8_PELSI^K7FWQ8_PELSI^Q:466-1584,H:71-436^78.28%ID^E:0^SubName: Full=Uncharacterized protein {ECO:0000313|Ensembl:ENSPSIP00000012468};^Eukaryota; Metazoa; Chordata; Craniata; Vertebrata; Euteleostomi; Testudines + Archosauria group; Testudines; Cryptodira; Trionychoidea; Trionychidae; Pelodiscus	TR101341|c1_g2_i4|m.148084	325-1587[+]	KCNJ9_HUMAN^KCNJ9_HUMAN^Q:44-420,H:18-393^76.92%ID^E:0^RecName: Full=G protein-activated inward rectifier potassium channel 3;^Eukaryota; Metazoa; Chordata; Craniata; Vertebrata; Euteleostomi; Mammalia; Eutheria; Euarchontoglires; Primates; Haplorrhini; Catarrhini; Hominidae; Homo	H9GMX9_ANOCA^H9GMX9_ANOCA^Q:18-420,H:23-416^75.19%ID^E:0^SubName: Full=Uncharacterized protein {ECO:0000313|Ensembl:ENSACAP00000015853};^Eukaryota; Metazoa; Chordata; Craniata; Vertebrata; Euteleostomi; Lepidosauria; Squamata; Bifurcata; Unidentata; Episquamata; Toxicofera; Iguania; Iguanidae; Polychrotinae; Anolis	PF01007.15^IRK^Inward rectifier potassium channel^51-371^E:6.4e-160	.	ExpAA=55.13^PredHel=2^Topology=i87-109o162-184i	NOG72812^	GO:0016021^cellular_component^integral component of membrane`GO:0005886^cellular_component^plasma membrane`GO:0015467^molecular_function^G-protein activated inward rectifier potassium channel activity`GO:0007268^biological_process^synaptic transmission	GO:0005242^molecular_function^inward rectifier potassium channel activity`GO:0006813^biological_process^potassium ion transport`GO:0016021^cellular_component^integral component of membrane	1736	1484.01	79.06	1.44	3.31	39.33
TR101407|c0_g1_i1	TR101407|c0_g1	AT1A2_RAT^AT1A2_RAT^Q:2513-2782,H:229-321^50.54%ID^E:5e-12^RecName: Full=Sodium/potassium-transporting ATPase subunit alpha-2;^Eukaryota; Metazoa; Chordata; Craniata; Vertebrata; Euteleostomi; Mammalia; Eutheria; Euarchontoglires; Glires; Rodentia; Sciurognathi; Muroidea; Muridae; Murinae; Rattus	G5E3J8_9PIPI^G5E3J8_9PIPI^Q:2513-2731,H:66-139^56.76%ID^E:1e-11^SubName: Full=Putative na k atpase alpha2 subunit {ECO:0000313|EMBL:AEQ18616.1};^Eukaryota; Metazoa; Chordata; Craniata; Vertebrata; Euteleostomi; Amphibia; Batrachia; Anura; Pipoidea; Pipidae; Pipinae; Hymenochirus	.	.	.	.	.	.	.	COG0474^P-type atpase	GO:0005901^cellular_component^caveola`GO:0043197^cellular_component^dendritic spine`GO:0005768^cellular_component^endosome`GO:0014704^cellular_component^intercalated disc`GO:0043005^cellular_component^neuron projection`GO:0042383^cellular_component^sarcolemma`GO:0005890^cellular_component^sodium:potassium-exchanging ATPase complex`GO:0045202^cellular_component^synapse`GO:0030315^cellular_componen…	.	3054	2802.01	308	2.97	6.83	100
TR101497|c0_g1_i1	TR101497|c0_g1	CLIC4_HUMAN^CLIC4_HUMAN^Q:338-1093,H:1-253^85.38%ID^E:6e-143^RecName: Full=Chloride intracellular channel protein 4;^Eukaryota; Metazoa; Chordata; Craniata; Vertebrata; Euteleostomi; Mammalia; Eutheria; Euarchontoglires; Primates; Haplorrhini; Catarrhini; Hominidae; Homo	V9L4E5_CALMI^V9L4E5_CALMI^Q:338-1093,H:1-252^92.86%ID^E:1e-155^SubName: Full=Chloride intracellular channel protein 4-like protein {ECO:0000313|EMBL:AFP06746.1};^Eukaryota; Metazoa; Chordata; Craniata; Vertebrata; Chondrichthyes; Holocephali; Chimaeriformes; Callorhinchidae; Callorhinchus	TR101497|c0_g1_i1|m.150033	338-1096[+]	CLIC4_HUMAN^CLIC4_HUMAN^Q:1-252,H:1-253^85.38%ID^E:3e-160^RecName: Full=Chloride intracellular channel protein 4;^Eukaryota; Metazoa; Chordata; Craniata; Vertebrata; Euteleostomi; Mammalia; Eutheria; Euarchontoglires; Primates; Haplorrhini; Catarrhini; Hominidae; Homo	V9L4E5_CALMI^V9L4E5_CALMI^Q:1-252,H:1-252^92.86%ID^E:1e-174^SubName: Full=Chloride intracellular channel protein 4-like protein {ECO:0000313|EMBL:AFP06746.1};^Eukaryota; Metazoa; Chordata; Craniata; Vertebrata; Chondrichthyes; Holocephali; Chimaeriformes; Callorhinchidae; Callorhinchus	PF13417.1^GST_N_3^Glutathione S-transferase, N-terminal domain^34-97^E:6.9e-08`PF13410.1^GST_C_2^Glutathione S-transferase, C-terminal domain^139-221^E:1.1e-05	.	.	.	GO:0015629^cellular_component^actin cytoskeleton`GO:0045177^cellular_component^apical part of cell`GO:0009986^cellular_component^cell surface`GO:0005911^cellular_component^cell-cell junction`GO:0005813^cellular_component^centrosome`GO:0034707^cellular_component^chloride channel complex`GO:0005737^cellular_component^cytoplasm`GO:0030659^cellular_component^cytoplasmic vesicle membrane`GO:0005829^ce…	GO:0005515^molecular_function^protein binding	7951	7699.01	2722	9.54	21.97	100
TR101589|c1_g1_i1	TR101589|c1_g1	S4A8_RAT^S4A8_RAT^Q:2-235,H:957-1032^71.79%ID^E:2e-15^RecName: Full=Electroneutral sodium bicarbonate exchanger 1;^Eukaryota; Metazoa; Chordata; Craniata; Vertebrata; Euteleostomi; Mammalia; Eutheria; Euarchontoglires; Glires; Rodentia; Sciurognathi; Muroidea; Muridae; Murinae; Rattus`S4A8_RAT^S4A8_RAT^Q:235-324,H:957-986^90%ID^E:4e-09^RecName: Full=Electroneutral sodium bicarbonate exchanger 1;^…	W5LW26_LEPOC^W5LW26_LEPOC^Q:2-226,H:255-331^72.73%ID^E:7e-15^SubName: Full=Uncharacterized protein {ECO:0000313|Ensembl:ENSLOCP00000000333};^Eukaryota; Metazoa; Chordata; Craniata; Vertebrata; Euteleostomi; Actinopterygii; Neopterygii; Holostei; Semionotiformes; Lepisosteidae; Lepisosteus`W5LW26_LEPOC^W5LW26_LEPOC^Q:235-399,H:255-310^78.57%ID^E:1e-08^SubName: Full=Uncharacterized protein {ECO:000…	TR101589|c1_g1_i1|m.151615	2-241[+]	S4A8_RAT^S4A8_RAT^Q:1-78,H:957-1032^71.79%ID^E:1e-17^RecName: Full=Electroneutral sodium bicarbonate exchanger 1;^Eukaryota; Metazoa; Chordata; Craniata; Vertebrata; Euteleostomi; Mammalia; Eutheria; Euarchontoglires; Glires; Rodentia; Sciurognathi; Muroidea; Muridae; Murinae; Rattus	W5LW26_LEPOC^W5LW26_LEPOC^Q:1-78,H:255-335^75.31%ID^E:4e-25^SubName: Full=Uncharacterized protein {ECO:0000313|Ensembl:ENSLOCP00000000333};^Eukaryota; Metazoa; Chordata; Craniata; Vertebrata; Euteleostomi; Actinopterygii; Neopterygii; Holostei; Semionotiformes; Lepisosteidae; Lepisosteus	.	.	.	.	GO:0016021^cellular_component^integral component of membrane`GO:0005452^molecular_function^inorganic anion exchanger activity`GO:0006814^biological_process^sodium ion transport	.	404	152.51	117.87	20.86	48.02	100
TR101589|c1_g2_i1	TR101589|c1_g2	S4A8_RAT^S4A8_RAT^Q:2-304,H:957-1055^75.25%ID^E:2e-26^RecName: Full=Electroneutral sodium bicarbonate exchanger 1;^Eukaryota; Metazoa; Chordata; Craniata; Vertebrata; Euteleostomi; Mammalia; Eutheria; Euarchontoglires; Glires; Rodentia; Sciurognathi; Muroidea; Muridae; Murinae; Rattus	W5MIF2_LEPOC^W5MIF2_LEPOC^Q:2-304,H:985-1088^76.92%ID^E:7e-26^SubName: Full=Uncharacterized protein {ECO:0000313|Ensembl:ENSLOCP00000008161};^Eukaryota; Metazoa; Chordata; Craniata; Vertebrata; Euteleostomi; Actinopterygii; Neopterygii; Holostei; Semionotiformes; Lepisosteidae; Lepisosteus	TR101589|c1_g2_i1|m.151616	2-373[+]	S4A8_RAT^S4A8_RAT^Q:1-109,H:957-1063^72.48%ID^E:6e-34^RecName: Full=Electroneutral sodium bicarbonate exchanger 1;^Eukaryota; Metazoa; Chordata; Craniata; Vertebrata; Euteleostomi; Mammalia; Eutheria; Euarchontoglires; Glires; Rodentia; Sciurognathi; Muroidea; Muridae; Murinae; Rattus	W5MIF2_LEPOC^W5MIF2_LEPOC^Q:1-114,H:985-1101^73.5%ID^E:3e-41^SubName: Full=Uncharacterized protein {ECO:0000313|Ensembl:ENSLOCP00000008161};^Eukaryota; Metazoa; Chordata; Craniata; Vertebrata; Euteleostomi; Actinopterygii; Neopterygii; Holostei; Semionotiformes; Lepisosteidae; Lepisosteus	.	.	.	.	GO:0016021^cellular_component^integral component of membrane`GO:0005452^molecular_function^inorganic anion exchanger activity`GO:0006814^biological_process^sodium ion transport	.	1903	1651.01	401.71	6.57	15.12	63.23
TR101589|c1_g2_i2	TR101589|c1_g2	S4A8_HUMAN^S4A8_HUMAN^Q:40-3066,H:1-1011^84.98%ID^E:0^RecName: Full=Electroneutral sodium bicarbonate exchanger 1;^Eukaryota; Metazoa; Chordata; Craniata; Vertebrata; Euteleostomi; Mammalia; Eutheria; Euarchontoglires; Primates; Haplorrhini; Catarrhini; Hominidae; Homo	F7HME6_MACMU^F7HME6_MACMU^Q:82-3066,H:103-1099^85.56%ID^E:0^SubName: Full=Uncharacterized protein {ECO:0000313|Ensembl:ENSMMUP00000008687};^Eukaryota; Metazoa; Chordata; Craniata; Vertebrata; Euteleostomi; Mammalia; Eutheria; Euarchontoglires; Primates; Haplorrhini; Catarrhini; Cercopithecidae; Cercopithecinae; Macaca	TR101589|c1_g2_i2|m.151617	1-3144[+]	S4A8_HUMAN^S4A8_HUMAN^Q:14-1022,H:1-1011^84.98%ID^E:0^RecName: Full=Electroneutral sodium bicarbonate exchanger 1;^Eukaryota; Metazoa; Chordata; Craniata; Vertebrata; Euteleostomi; Mammalia; Eutheria; Euarchontoglires; Primates; Haplorrhini; Catarrhini; Hominidae; Homo	F6QPK3_XENTR^F6QPK3_XENTR^Q:30-1047,H:1-1049^82.4%ID^E:0^SubName: Full=Uncharacterized protein {ECO:0000313|Ensembl:ENSXETP00000030829};^Eukaryota; Metazoa; Chordata; Craniata; Vertebrata; Euteleostomi; Amphibia; Batrachia; Anura; Pipoidea; Pipidae; Xenopodinae; Xenopus; Silurana	PF07565.8^Band_3_cyto^Band 3 cytoplasmic domain^157-414^E:1.1e-101`PF00955.16^HCO3_cotransp^HCO3- transporter family^455-969^E:1e-241	.	ExpAA=236.11^PredHel=11^Topology=o490-512i533-555o579-601i608-630o705-723i743-762o791-810i831-853o891-910i917-936o977-999i	.	GO:0016021^cellular_component^integral component of membrane`GO:0043005^cellular_component^neuron projection`GO:0032809^cellular_component^neuronal cell body membrane`GO:0005886^cellular_component^plasma membrane`GO:0005452^molecular_function^inorganic anion exchanger activity`GO:0015701^biological_process^bicarbonate transport`GO:0006811^biological_process^ion transport`GO:0006814^biological_pro…	GO:0008509^molecular_function^anion transmembrane transporter activity`GO:0006820^biological_process^anion transport`GO:0016021^cellular_component^integral component of membrane	3146	2894.01	409.42	3.82	8.79	36.77
TR101649|c0_g4_i2	TR101649|c0_g4	CLCN5_RABIT^CLCN5_RABIT^Q:582-2822,H:1-746^85.27%ID^E:0^RecName: Full=H(+)/Cl(-) exchange transporter 5;^Eukaryota; Metazoa; Chordata; Craniata; Vertebrata; Euteleostomi; Mammalia; Eutheria; Euarchontoglires; Glires; Lagomorpha; Leporidae; Oryctolagus	V9KBQ7_CALMI^V9KBQ7_CALMI^Q:339-2822,H:5-827^91.55%ID^E:0^RecName: Full=Chloride channel protein {ECO:0000256|RuleBase:RU361221};^Eukaryota; Metazoa; Chordata; Craniata; Vertebrata; Chondrichthyes; Holocephali; Chimaeriformes; Callorhinchidae; Callorhinchus	TR101649|c0_g4_i2|m.152350	387-2825[+]	CLCN5_RABIT^CLCN5_RABIT^Q:66-812,H:1-746^85.27%ID^E:0^RecName: Full=H(+)/Cl(-) exchange transporter 5;^Eukaryota; Metazoa; Chordata; Craniata; Vertebrata; Euteleostomi; Mammalia; Eutheria; Euarchontoglires; Glires; Lagomorpha; Leporidae; Oryctolagus	V9KBQ7_CALMI^V9KBQ7_CALMI^Q:1-812,H:16-827^92.61%ID^E:0^RecName: Full=Chloride channel protein {ECO:0000256|RuleBase:RU361221};^Eukaryota; Metazoa; Chordata; Craniata; Vertebrata; Chondrichthyes; Holocephali; Chimaeriformes; Callorhinchidae; Callorhinchus	PF00654.15^Voltage_CLC^Voltage gated chloride channel^215-616^E:4.5e-102`PF00571.23^CBS^CBS domain^649-708^E:9.5e-05`PF00571.23^CBS^CBS domain^746-798^E:8.1e-09	.	ExpAA=229.99^PredHel=11^Topology=i120-142o201-223i245-267o277-294i307-329o380-402i415-437o491-513i520-537o557-579i586-608o	COG0038^chloride channel	GO:0045177^cellular_component^apical part of cell`GO:0010008^cellular_component^endosome membrane`GO:0000139^cellular_component^Golgi membrane`GO:0016021^cellular_component^integral component of membrane`GO:0005765^cellular_component^lysosomal membrane`GO:0005886^cellular_component^plasma membrane`GO:0015297^molecular_function^antiporter activity`GO:0005524^molecular_function^ATP binding`GO:00052…	GO:0005247^molecular_function^voltage-gated chloride channel activity`GO:0006821^biological_process^chloride transport`GO:0055085^biological_process^transmembrane transport`GO:0016020^cellular_component^membrane	5396	5144.01	680.48	3.57	8.22	35.55
TR101649|c0_g4_i5	TR101649|c0_g4	CLCN5_RABIT^CLCN5_RABIT^Q:446-2686,H:1-746^85.27%ID^E:0^RecName: Full=H(+)/Cl(-) exchange transporter 5;^Eukaryota; Metazoa; Chordata; Craniata; Vertebrata; Euteleostomi; Mammalia; Eutheria; Euarchontoglires; Glires; Lagomorpha; Leporidae; Oryctolagus	V9KBQ7_CALMI^V9KBQ7_CALMI^Q:248-2686,H:15-827^92.62%ID^E:0^RecName: Full=Chloride channel protein {ECO:0000256|RuleBase:RU361221};^Eukaryota; Metazoa; Chordata; Craniata; Vertebrata; Chondrichthyes; Holocephali; Chimaeriformes; Callorhinchidae; Callorhinchus	TR101649|c0_g4_i5|m.152355	251-2689[+]	CLCN5_RABIT^CLCN5_RABIT^Q:66-812,H:1-746^85.27%ID^E:0^RecName: Full=H(+)/Cl(-) exchange transporter 5;^Eukaryota; Metazoa; Chordata; Craniata; Vertebrata; Euteleostomi; Mammalia; Eutheria; Euarchontoglires; Glires; Lagomorpha; Leporidae; Oryctolagus	V9KBQ7_CALMI^V9KBQ7_CALMI^Q:1-812,H:16-827^92.61%ID^E:0^RecName: Full=Chloride channel protein {ECO:0000256|RuleBase:RU361221};^Eukaryota; Metazoa; Chordata; Craniata; Vertebrata; Chondrichthyes; Holocephali; Chimaeriformes; Callorhinchidae; Callorhinchus	PF00654.15^Voltage_CLC^Voltage gated chloride channel^215-616^E:4.5e-102`PF00571.23^CBS^CBS domain^649-708^E:9.5e-05`PF00571.23^CBS^CBS domain^746-798^E:8.1e-09	.	ExpAA=229.99^PredHel=11^Topology=i120-142o201-223i245-267o277-294i307-329o380-402i415-437o491-513i520-537o557-579i586-608o	COG0038^chloride channel	GO:0045177^cellular_component^apical part of cell`GO:0010008^cellular_component^endosome membrane`GO:0000139^cellular_component^Golgi membrane`GO:0016021^cellular_component^integral component of membrane`GO:0005765^cellular_component^lysosomal membrane`GO:0005886^cellular_component^plasma membrane`GO:0015297^molecular_function^antiporter activity`GO:0005524^molecular_function^ATP binding`GO:00052…	GO:0005247^molecular_function^voltage-gated chloride channel activity`GO:0006821^biological_process^chloride transport`GO:0055085^biological_process^transmembrane transport`GO:0016020^cellular_component^membrane	5260	5008.01	105.93	0.57	1.31	5.68
TR101649|c0_g4_i6	TR101649|c0_g4	CLCN5_RABIT^CLCN5_RABIT^Q:453-2693,H:1-746^85.27%ID^E:0^RecName: Full=H(+)/Cl(-) exchange transporter 5;^Eukaryota; Metazoa; Chordata; Craniata; Vertebrata; Euteleostomi; Mammalia; Eutheria; Euarchontoglires; Glires; Lagomorpha; Leporidae; Oryctolagus	V9KBQ7_CALMI^V9KBQ7_CALMI^Q:210-2693,H:5-827^91.55%ID^E:0^RecName: Full=Chloride channel protein {ECO:0000256|RuleBase:RU361221};^Eukaryota; Metazoa; Chordata; Craniata; Vertebrata; Chondrichthyes; Holocephali; Chimaeriformes; Callorhinchidae; Callorhinchus	TR101649|c0_g4_i6|m.152359	258-2696[+]	CLCN5_RABIT^CLCN5_RABIT^Q:66-812,H:1-746^85.27%ID^E:0^RecName: Full=H(+)/Cl(-) exchange transporter 5;^Eukaryota; Metazoa; Chordata; Craniata; Vertebrata; Euteleostomi; Mammalia; Eutheria; Euarchontoglires; Glires; Lagomorpha; Leporidae; Oryctolagus	V9KBQ7_CALMI^V9KBQ7_CALMI^Q:1-812,H:16-827^92.61%ID^E:0^RecName: Full=Chloride channel protein {ECO:0000256|RuleBase:RU361221};^Eukaryota; Metazoa; Chordata; Craniata; Vertebrata; Chondrichthyes; Holocephali; Chimaeriformes; Callorhinchidae; Callorhinchus	PF00654.15^Voltage_CLC^Voltage gated chloride channel^215-616^E:4.5e-102`PF00571.23^CBS^CBS domain^649-708^E:9.5e-05`PF00571.23^CBS^CBS domain^746-798^E:8.1e-09	.	ExpAA=229.99^PredHel=11^Topology=i120-142o201-223i245-267o277-294i307-329o380-402i415-437o491-513i520-537o557-579i586-608o	COG0038^chloride channel	GO:0045177^cellular_component^apical part of cell`GO:0010008^cellular_component^endosome membrane`GO:0000139^cellular_component^Golgi membrane`GO:0016021^cellular_component^integral component of membrane`GO:0005765^cellular_component^lysosomal membrane`GO:0005886^cellular_component^plasma membrane`GO:0015297^molecular_function^antiporter activity`GO:0005524^molecular_function^ATP binding`GO:00052…	GO:0005247^molecular_function^voltage-gated chloride channel activity`GO:0006821^biological_process^chloride transport`GO:0055085^biological_process^transmembrane transport`GO:0016020^cellular_component^membrane	5267	5015.01	42.89	0.23	0.53	2.3
TR101649|c0_g4_i7	TR101649|c0_g4	CLCN5_RABIT^CLCN5_RABIT^Q:245-2485,H:1-746^85.27%ID^E:0^RecName: Full=H(+)/Cl(-) exchange transporter 5;^Eukaryota; Metazoa; Chordata; Craniata; Vertebrata; Euteleostomi; Mammalia; Eutheria; Euarchontoglires; Glires; Lagomorpha; Leporidae; Oryctolagus	V9KBQ7_CALMI^V9KBQ7_CALMI^Q:107-2485,H:38-827^90.3%ID^E:0^RecName: Full=Chloride channel protein {ECO:0000256|RuleBase:RU361221};^Eukaryota; Metazoa; Chordata; Craniata; Vertebrata; Chondrichthyes; Holocephali; Chimaeriformes; Callorhinchidae; Callorhinchus	TR101649|c0_g4_i7|m.152363	224-2488[+]	CLCN5_RABIT^CLCN5_RABIT^Q:8-754,H:1-746^85.27%ID^E:0^RecName: Full=H(+)/Cl(-) exchange transporter 5;^Eukaryota; Metazoa; Chordata; Craniata; Vertebrata; Euteleostomi; Mammalia; Eutheria; Euarchontoglires; Glires; Lagomorpha; Leporidae; Oryctolagus	V9KBQ7_CALMI^V9KBQ7_CALMI^Q:1-754,H:74-827^93.5%ID^E:0^RecName: Full=Chloride channel protein {ECO:0000256|RuleBase:RU361221};^Eukaryota; Metazoa; Chordata; Craniata; Vertebrata; Chondrichthyes; Holocephali; Chimaeriformes; Callorhinchidae; Callorhinchus	PF00654.15^Voltage_CLC^Voltage gated chloride channel^157-558^E:3.7e-102`PF00571.23^CBS^CBS domain^591-650^E:8.7e-05`PF00571.23^CBS^CBS domain^688-740^E:7.4e-09	.	ExpAA=229.55^PredHel=11^Topology=i62-84o143-165i187-209o219-236i249-271o322-344i357-379o433-455i462-479o499-521i528-550o	COG0038^chloride channel	GO:0045177^cellular_component^apical part of cell`GO:0010008^cellular_component^endosome membrane`GO:0000139^cellular_component^Golgi membrane`GO:0016021^cellular_component^integral component of membrane`GO:0005765^cellular_component^lysosomal membrane`GO:0005886^cellular_component^plasma membrane`GO:0015297^molecular_function^antiporter activity`GO:0005524^molecular_function^ATP binding`GO:00052…	GO:0005247^molecular_function^voltage-gated chloride channel activity`GO:0006821^biological_process^chloride transport`GO:0055085^biological_process^transmembrane transport`GO:0016020^cellular_component^membrane	5059	4807.01	96.56	0.54	1.25	5.4
TR101649|c0_g4_i8	TR101649|c0_g4	CLCN3_RAT^CLCN3_RAT^Q:16-231,H:131-202^65.28%ID^E:3e-30^RecName: Full=H(+)/Cl(-) exchange transporter 3;^Eukaryota; Metazoa; Chordata; Craniata; Vertebrata; Euteleostomi; Mammalia; Eutheria; Euarchontoglires; Glires; Rodentia; Sciurognathi; Muroidea; Muridae; Murinae; Rattus	V9KBQ7_CALMI^V9KBQ7_CALMI^Q:16-231,H:140-211^79.17%ID^E:1e-35^RecName: Full=Chloride channel protein {ECO:0000256|RuleBase:RU361221};^Eukaryota; Metazoa; Chordata; Craniata; Vertebrata; Chondrichthyes; Holocephali; Chimaeriformes; Callorhinchidae; Callorhinchus	.	.	.	.	.	.	.	COG0038^chloride channel	GO:0016324^cellular_component^apical plasma membrane`GO:0005769^cellular_component^early endosome`GO:0031901^cellular_component^early endosome membrane`GO:0005794^cellular_component^Golgi apparatus`GO:0016021^cellular_component^integral component of membrane`GO:0005622^cellular_component^intracellular`GO:0005770^cellular_component^late endosome`GO:0031902^cellular_component^late endosome membrane…	.	310	58.9	4.13	1.89	4.36	18.86
TR101686|c0_g3_i1	TR101686|c0_g3	KCNJ3_HUMAN^KCNJ3_HUMAN^Q:795-1616,H:231-501^85.45%ID^E:5e-157^RecName: Full=G protein-activated inward rectifier potassium channel 1;^Eukaryota; Metazoa; Chordata; Craniata; Vertebrata; Euteleostomi; Mammalia; Eutheria; Euarchontoglires; Primates; Haplorrhini; Catarrhini; Hominidae; Homo	A0A091MDN5_9PASS^A0A091MDN5_9PASS^Q:804-1616,H:1-267^85.98%ID^E:3e-159^SubName: Full=G protein-activated inward rectifier potassium channel 1 {ECO:0000313|EMBL:KFP72020.1};^Eukaryota; Metazoa; Chordata; Craniata; Vertebrata; Euteleostomi; Testudines + Archosauria group; Archosauria; Dinosauria; Saurischia; Theropoda; Coelurosauria; Aves; Neognathae; Passeriformes; Acanthisittidae; Acanthisitta	TR101686|c0_g3_i1|m.152914	966-1619[+]	KCNJ3_HUMAN^KCNJ3_HUMAN^Q:1-217,H:288-501^83.03%ID^E:5e-127^RecName: Full=G protein-activated inward rectifier potassium channel 1;^Eukaryota; Metazoa; Chordata; Craniata; Vertebrata; Euteleostomi; Mammalia; Eutheria; Euarchontoglires; Primates; Haplorrhini; Catarrhini; Hominidae; Homo	A0A091MDN5_9PASS^A0A091MDN5_9PASS^Q:1-217,H:55-267^83.41%ID^E:4e-130^SubName: Full=G protein-activated inward rectifier potassium channel 1 {ECO:0000313|EMBL:KFP72020.1};^Eukaryota; Metazoa; Chordata; Craniata; Vertebrata; Euteleostomi; Testudines + Archosauria group; Archosauria; Dinosauria; Saurischia; Theropoda; Coelurosauria; Aves; Neognathae; Passeriformes; Acanthisittidae; Acanthisitta	PF01007.15^IRK^Inward rectifier potassium channel^2-79^E:3.1e-31	.	.	.	GO:0009897^cellular_component^external side of plasma membrane`GO:0005886^cellular_component^plasma membrane`GO:0030315^cellular_component^T-tubule`GO:0008076^cellular_component^voltage-gated potassium channel complex`GO:0015467^molecular_function^G-protein activated inward rectifier potassium channel activity`GO:0071805^biological_process^potassium ion transmembrane transport`GO:0006813^biologic…	GO:0005242^molecular_function^inward rectifier potassium channel activity`GO:0006813^biological_process^potassium ion transport`GO:0016021^cellular_component^integral component of membrane	3492	3240.01	53.68	0.45	1.03	8.69
TR101686|c0_g3_i2	TR101686|c0_g3	KCNJ3_RAT^KCNJ3_RAT^Q:709-2187,H:1-501^87.72%ID^E:0^RecName: Full=G protein-activated inward rectifier potassium channel 1;^Eukaryota; Metazoa; Chordata; Craniata; Vertebrata; Euteleostomi; Mammalia; Eutheria; Euarchontoglires; Glires; Rodentia; Sciurognathi; Muroidea; Muridae; Murinae; Rattus	V9KDK0_CALMI^V9KDK0_CALMI^Q:709-2187,H:1-493^90.06%ID^E:0^SubName: Full=G protein-activated inward rectifier potassium channel 1 {ECO:0000313|EMBL:AFO95847.1};^Eukaryota; Metazoa; Chordata; Craniata; Vertebrata; Chondrichthyes; Holocephali; Chimaeriformes; Callorhinchidae; Callorhinchus	TR101686|c0_g3_i2|m.152918	709-2190[+]	KCNJ3_HUMAN^KCNJ3_HUMAN^Q:1-493,H:1-501^87.72%ID^E:0^RecName: Full=G protein-activated inward rectifier potassium channel 1;^Eukaryota; Metazoa; Chordata; Craniata; Vertebrata; Euteleostomi; Mammalia; Eutheria; Euarchontoglires; Primates; Haplorrhini; Catarrhini; Hominidae; Homo	V9KDK0_CALMI^V9KDK0_CALMI^Q:1-493,H:1-493^90.06%ID^E:0^SubName: Full=G protein-activated inward rectifier potassium channel 1 {ECO:0000313|EMBL:AFO95847.1};^Eukaryota; Metazoa; Chordata; Craniata; Vertebrata; Chondrichthyes; Holocephali; Chimaeriformes; Callorhinchidae; Callorhinchus	PF01007.15^IRK^Inward rectifier potassium channel^36-355^E:2.2e-161	.	ExpAA=62.87^PredHel=3^Topology=i73-95o115-137i149-171o	.	GO:0009897^cellular_component^external side of plasma membrane`GO:0005886^cellular_component^plasma membrane`GO:0030315^cellular_component^T-tubule`GO:0008076^cellular_component^voltage-gated potassium channel complex`GO:0015467^molecular_function^G-protein activated inward rectifier potassium channel activity`GO:0071805^biological_process^potassium ion transmembrane transport`GO:0006813^biologic…	GO:0005242^molecular_function^inward rectifier potassium channel activity`GO:0006813^biological_process^potassium ion transport`GO:0016021^cellular_component^integral component of membrane	4063	3811.01	284.48	2.02	4.64	39.16
TR101686|c0_g3_i3	TR101686|c0_g3	KCNJ3_HUMAN^KCNJ3_HUMAN^Q:709-1596,H:1-307^91.86%ID^E:0^RecName: Full=G protein-activated inward rectifier potassium channel 1;^Eukaryota; Metazoa; Chordata; Craniata; Vertebrata; Euteleostomi; Mammalia; Eutheria; Euarchontoglires; Primates; Haplorrhini; Catarrhini; Hominidae; Homo	H3A056_LATCH^H3A056_LATCH^Q:709-1599,H:1-298^95.97%ID^E:0^SubName: Full=Uncharacterized protein {ECO:0000313|Ensembl:ENSLACP00000003027};^Eukaryota; Metazoa; Chordata; Craniata; Vertebrata; Euteleostomi; Coelacanthiformes; Coelacanthidae; Latimeria	TR101686|c0_g3_i3|m.152923	709-1743[+]	KCNJ3_HUMAN^KCNJ3_HUMAN^Q:1-296,H:1-307^91.86%ID^E:0^RecName: Full=G protein-activated inward rectifier potassium channel 1;^Eukaryota; Metazoa; Chordata; Craniata; Vertebrata; Euteleostomi; Mammalia; Eutheria; Euarchontoglires; Primates; Haplorrhini; Catarrhini; Hominidae; Homo	H3A056_LATCH^H3A056_LATCH^Q:1-297,H:1-298^95.97%ID^E:0^SubName: Full=Uncharacterized protein {ECO:0000313|Ensembl:ENSLACP00000003027};^Eukaryota; Metazoa; Chordata; Craniata; Vertebrata; Euteleostomi; Coelacanthiformes; Coelacanthidae; Latimeria	PF01007.15^IRK^Inward rectifier potassium channel^36-297^E:8e-134	.	ExpAA=60.43^PredHel=2^Topology=i73-95o148-170i	.	GO:0009897^cellular_component^external side of plasma membrane`GO:0005886^cellular_component^plasma membrane`GO:0030315^cellular_component^T-tubule`GO:0008076^cellular_component^voltage-gated potassium channel complex`GO:0015467^molecular_function^G-protein activated inward rectifier potassium channel activity`GO:0071805^biological_process^potassium ion transmembrane transport`GO:0006813^biologic…	GO:0005242^molecular_function^inward rectifier potassium channel activity`GO:0006813^biological_process^potassium ion transport`GO:0016021^cellular_component^integral component of membrane	1810	1558.01	101.35	1.76	4.04	34.12
TR101686|c0_g3_i4	TR101686|c0_g3	KCNJ3_HUMAN^KCNJ3_HUMAN^Q:1-273,H:235-323^83.52%ID^E:5e-42^RecName: Full=G protein-activated inward rectifier potassium channel 1;^Eukaryota; Metazoa; Chordata; Craniata; Vertebrata; Euteleostomi; Mammalia; Eutheria; Euarchontoglires; Primates; Haplorrhini; Catarrhini; Hominidae; Homo	G5BDA8_HETGA^G5BDA8_HETGA^Q:1-222,H:104-177^98.65%ID^E:1e-43^SubName: Full=G protein-activated inward rectifier potassium channel 1 {ECO:0000313|EMBL:EHB07269.1};^Eukaryota; Metazoa; Chordata; Craniata; Vertebrata; Euteleostomi; Mammalia; Eutheria; Euarchontoglires; Glires; Rodentia; Hystricognathi; Bathyergidae; Heterocephalus	.	.	.	.	.	.	.	.	GO:0009897^cellular_component^external side of plasma membrane`GO:0005886^cellular_component^plasma membrane`GO:0030315^cellular_component^T-tubule`GO:0008076^cellular_component^voltage-gated potassium channel complex`GO:0015467^molecular_function^G-protein activated inward rectifier potassium channel activity`GO:0071805^biological_process^potassium ion transmembrane transport`GO:0006813^biologic…	.	372	120.6	3.09	0.69	1.59	13.43
TR101686|c0_g3_i5	TR101686|c0_g3	KCNJ3_RAT^KCNJ3_RAT^Q:96-704,H:302-501^80.39%ID^E:2e-105^RecName: Full=G protein-activated inward rectifier potassium channel 1;^Eukaryota; Metazoa; Chordata; Craniata; Vertebrata; Euteleostomi; Mammalia; Eutheria; Euarchontoglires; Glires; Rodentia; Sciurognathi; Muroidea; Muridae; Murinae; Rattus	A0A091MDN5_9PASS^A0A091MDN5_9PASS^Q:96-704,H:69-267^80.3%ID^E:2e-108^SubName: Full=G protein-activated inward rectifier potassium channel 1 {ECO:0000313|EMBL:KFP72020.1};^Eukaryota; Metazoa; Chordata; Craniata; Vertebrata; Euteleostomi; Testudines + Archosauria group; Archosauria; Dinosauria; Saurischia; Theropoda; Coelurosauria; Aves; Neognathae; Passeriformes; Acanthisittidae; Acanthisitta	TR101686|c0_g3_i5|m.152928	114-707[+]	KCNJ3_RAT^KCNJ3_RAT^Q:1-197,H:308-501^81.82%ID^E:4e-112^RecName: Full=G protein-activated inward rectifier potassium channel 1;^Eukaryota; Metazoa; Chordata; Craniata; Vertebrata; Euteleostomi; Mammalia; Eutheria; Euarchontoglires; Glires; Rodentia; Sciurognathi; Muroidea; Muridae; Murinae; Rattus	A0A091MDN5_9PASS^A0A091MDN5_9PASS^Q:1-197,H:75-267^81.73%ID^E:4e-115^SubName: Full=G protein-activated inward rectifier potassium channel 1 {ECO:0000313|EMBL:KFP72020.1};^Eukaryota; Metazoa; Chordata; Craniata; Vertebrata; Euteleostomi; Testudines + Archosauria group; Archosauria; Dinosauria; Saurischia; Theropoda; Coelurosauria; Aves; Neognathae; Passeriformes; Acanthisittidae; Acanthisitta	PF01007.15^IRK^Inward rectifier potassium channel^1-59^E:7.3e-20	.	.	.	GO:0009986^cellular_component^cell surface`GO:0009897^cellular_component^external side of plasma membrane`GO:0016021^cellular_component^integral component of membrane`GO:0030315^cellular_component^T-tubule`GO:0015467^molecular_function^G-protein activated inward rectifier potassium channel activity`GO:0051602^biological_process^response to electrical stimulus	GO:0005242^molecular_function^inward rectifier potassium channel activity`GO:0006813^biological_process^potassium ion transport`GO:0016021^cellular_component^integral component of membrane	2580	2328.01	20.4	0.24	0.54	4.6
TR101796|c0_g1_i3	TR101796|c0_g1	NALCN_HUMAN^NALCN_HUMAN^Q:125-5311,H:1-1738^92.35%ID^E:0^RecName: Full=Sodium leak channel non-selective protein;^Eukaryota; Metazoa; Chordata; Craniata; Vertebrata; Euteleostomi; Mammalia; Eutheria; Euarchontoglires; Primates; Haplorrhini; Catarrhini; Hominidae; Homo	E1BSL8_CHICK^E1BSL8_CHICK^Q:125-5311,H:1-1738^92.58%ID^E:0^SubName: Full=Uncharacterized protein {ECO:0000313|Ensembl:ENSGALP00000027197};^Eukaryota; Metazoa; Chordata; Craniata; Vertebrata; Euteleostomi; Testudines + Archosauria group; Archosauria; Dinosauria; Saurischia; Theropoda; Coelurosauria; Aves; Neognathae; Galloanserae; Galliformes; Phasianidae; Phasianinae; Gallus	TR101796|c0_g1_i3|m.154763	2-5314[+]	NALCN_HUMAN^NALCN_HUMAN^Q:42-1770,H:1-1738^92.35%ID^E:0^RecName: Full=Sodium leak channel non-selective protein;^Eukaryota; Metazoa; Chordata; Craniata; Vertebrata; Euteleostomi; Mammalia; Eutheria; Euarchontoglires; Primates; Haplorrhini; Catarrhini; Hominidae; Homo	E1BSL8_CHICK^E1BSL8_CHICK^Q:42-1770,H:1-1738^92.58%ID^E:0^SubName: Full=Uncharacterized protein {ECO:0000313|Ensembl:ENSGALP00000027197};^Eukaryota; Metazoa; Chordata; Craniata; Vertebrata; Euteleostomi; Testudines + Archosauria group; Archosauria; Dinosauria; Saurischia; Theropoda; Coelurosauria; Aves; Neognathae; Galloanserae; Galliformes; Phasianidae; Phasianinae; Gallus	PF00520.26^Ion_trans^Ion transport protein^115-361^E:4.1e-29`PF00520.26^Ion_trans^Ion transport protein^461-638^E:2.7e-24`PF00520.26^Ion_trans^Ion transport protein^959-1194^E:4.7e-33`PF00520.26^Ion_trans^Ion transport protein^1283-1485^E:1.7e-26	.	ExpAA=413.29^PredHel=17^Topology=i148-170o180-199i219-241o340-362i423-445o460-482i546-568o617-639i922-944o959-978i998-1017o1056-1078i1173-1195o1275-1297i1317-1334o1375-1397i1463-1485o	.	GO:0016021^cellular_component^integral component of membrane`GO:0005886^cellular_component^plasma membrane`GO:0005272^molecular_function^sodium channel activity`GO:0005245^molecular_function^voltage-gated calcium channel activity`GO:0070509^biological_process^calcium ion import`GO:0070588^biological_process^calcium ion transmembrane transport`GO:0034220^biological_process^ion transmembrane transp…	GO:0005216^molecular_function^ion channel activity`GO:0006811^biological_process^ion transport`GO:0055085^biological_process^transmembrane transport`GO:0016020^cellular_component^membrane	5675	5423.01	91.88	0.46	1.05	19.53
TR101796|c0_g1_i5	TR101796|c0_g1	NALCN_HUMAN^NALCN_HUMAN^Q:125-5311,H:1-1738^92.35%ID^E:0^RecName: Full=Sodium leak channel non-selective protein;^Eukaryota; Metazoa; Chordata; Craniata; Vertebrata; Euteleostomi; Mammalia; Eutheria; Euarchontoglires; Primates; Haplorrhini; Catarrhini; Hominidae; Homo	E1BSL8_CHICK^E1BSL8_CHICK^Q:125-5311,H:1-1738^92.58%ID^E:0^SubName: Full=Uncharacterized protein {ECO:0000313|Ensembl:ENSGALP00000027197};^Eukaryota; Metazoa; Chordata; Craniata; Vertebrata; Euteleostomi; Testudines + Archosauria group; Archosauria; Dinosauria; Saurischia; Theropoda; Coelurosauria; Aves; Neognathae; Galloanserae; Galliformes; Phasianidae; Phasianinae; Gallus	TR101796|c0_g1_i5|m.154771	2-5314[+]	NALCN_HUMAN^NALCN_HUMAN^Q:42-1770,H:1-1738^92.35%ID^E:0^RecName: Full=Sodium leak channel non-selective protein;^Eukaryota; Metazoa; Chordata; Craniata; Vertebrata; Euteleostomi; Mammalia; Eutheria; Euarchontoglires; Primates; Haplorrhini; Catarrhini; Hominidae; Homo	E1BSL8_CHICK^E1BSL8_CHICK^Q:42-1770,H:1-1738^92.58%ID^E:0^SubName: Full=Uncharacterized protein {ECO:0000313|Ensembl:ENSGALP00000027197};^Eukaryota; Metazoa; Chordata; Craniata; Vertebrata; Euteleostomi; Testudines + Archosauria group; Archosauria; Dinosauria; Saurischia; Theropoda; Coelurosauria; Aves; Neognathae; Galloanserae; Galliformes; Phasianidae; Phasianinae; Gallus	PF00520.26^Ion_trans^Ion transport protein^115-361^E:4.1e-29`PF00520.26^Ion_trans^Ion transport protein^461-638^E:2.7e-24`PF00520.26^Ion_trans^Ion transport protein^959-1194^E:4.7e-33`PF00520.26^Ion_trans^Ion transport protein^1283-1485^E:1.7e-26	.	ExpAA=413.29^PredHel=17^Topology=i148-170o180-199i219-241o340-362i423-445o460-482i546-568o617-639i922-944o959-978i998-1017o1056-1078i1173-1195o1275-1297i1317-1334o1375-1397i1463-1485o	.	GO:0016021^cellular_component^integral component of membrane`GO:0005886^cellular_component^plasma membrane`GO:0005272^molecular_function^sodium channel activity`GO:0005245^molecular_function^voltage-gated calcium channel activity`GO:0070509^biological_process^calcium ion import`GO:0070588^biological_process^calcium ion transmembrane transport`GO:0034220^biological_process^ion transmembrane transp…	GO:0005216^molecular_function^ion channel activity`GO:0006811^biological_process^ion transport`GO:0055085^biological_process^transmembrane transport`GO:0016020^cellular_component^membrane	5696	5444.01	78.54	0.39	0.9	16.63
TR101796|c0_g1_i7	TR101796|c0_g1	NALCN_HUMAN^NALCN_HUMAN^Q:125-5332,H:1-1738^92.75%ID^E:0^RecName: Full=Sodium leak channel non-selective protein;^Eukaryota; Metazoa; Chordata; Craniata; Vertebrata; Euteleostomi; Mammalia; Eutheria; Euarchontoglires; Primates; Haplorrhini; Catarrhini; Hominidae; Homo	E1BSL8_CHICK^E1BSL8_CHICK^Q:125-5332,H:1-1738^92.75%ID^E:0^SubName: Full=Uncharacterized protein {ECO:0000313|Ensembl:ENSGALP00000027197};^Eukaryota; Metazoa; Chordata; Craniata; Vertebrata; Euteleostomi; Testudines + Archosauria group; Archosauria; Dinosauria; Saurischia; Theropoda; Coelurosauria; Aves; Neognathae; Galloanserae; Galliformes; Phasianidae; Phasianinae; Gallus	TR101796|c0_g1_i7|m.154779	2-5335[+]	NALCN_HUMAN^NALCN_HUMAN^Q:42-1777,H:1-1738^92.75%ID^E:0^RecName: Full=Sodium leak channel non-selective protein;^Eukaryota; Metazoa; Chordata; Craniata; Vertebrata; Euteleostomi; Mammalia; Eutheria; Euarchontoglires; Primates; Haplorrhini; Catarrhini; Hominidae; Homo	E1BSL8_CHICK^E1BSL8_CHICK^Q:42-1777,H:1-1738^92.75%ID^E:0^SubName: Full=Uncharacterized protein {ECO:0000313|Ensembl:ENSGALP00000027197};^Eukaryota; Metazoa; Chordata; Craniata; Vertebrata; Euteleostomi; Testudines + Archosauria group; Archosauria; Dinosauria; Saurischia; Theropoda; Coelurosauria; Aves; Neognathae; Galloanserae; Galliformes; Phasianidae; Phasianinae; Gallus	PF00520.26^Ion_trans^Ion transport protein^115-361^E:4.1e-29`PF00520.26^Ion_trans^Ion transport protein^461-638^E:2.8e-24`PF00520.26^Ion_trans^Ion transport protein^959-1194^E:4.7e-33`PF00520.26^Ion_trans^Ion transport protein^1283-1485^E:1.7e-26	.	ExpAA=413.14^PredHel=17^Topology=i148-170o180-199i219-241o340-362i423-445o460-482i546-568o617-639i922-944o959-978i998-1017o1056-1078i1173-1195o1275-1297i1317-1334o1375-1397i1463-1485o	.	GO:0016021^cellular_component^integral component of membrane`GO:0005886^cellular_component^plasma membrane`GO:0005272^molecular_function^sodium channel activity`GO:0005245^molecular_function^voltage-gated calcium channel activity`GO:0070509^biological_process^calcium ion import`GO:0070588^biological_process^calcium ion transmembrane transport`GO:0034220^biological_process^ion transmembrane transp…	GO:0005216^molecular_function^ion channel activity`GO:0006811^biological_process^ion transport`GO:0055085^biological_process^transmembrane transport`GO:0016020^cellular_component^membrane	5696	5444.01	301.58	1.5	3.44	63.85
TR101839|c5_g3_i1	TR101839|c5_g3	SL9A7_MOUSE^SL9A7_MOUSE^Q:276-1433,H:66-450^86.01%ID^E:0^RecName: Full=Sodium/hydrogen exchanger 7;^Eukaryota; Metazoa; Chordata; Craniata; Vertebrata; Euteleostomi; Mammalia; Eutheria; Euarchontoglires; Glires; Rodentia; Sciurognathi; Muroidea; Muridae; Murinae; Mus; Mus	W5MND3_LEPOC^W5MND3_LEPOC^Q:216-1433,H:33-438^87.19%ID^E:0^RecName: Full=Sodium/hydrogen exchanger {ECO:0000256|RuleBase:RU003722};^Eukaryota; Metazoa; Chordata; Craniata; Vertebrata; Euteleostomi; Actinopterygii; Neopterygii; Holostei; Semionotiformes; Lepisosteidae; Lepisosteus	TR101839|c5_g3_i1|m.155390	3-1433[+]	SL9A7_MOUSE^SL9A7_MOUSE^Q:80-477,H:54-450^85.93%ID^E:0^RecName: Full=Sodium/hydrogen exchanger 7;^Eukaryota; Metazoa; Chordata; Craniata; Vertebrata; Euteleostomi; Mammalia; Eutheria; Euarchontoglires; Glires; Rodentia; Sciurognathi; Muroidea; Muridae; Murinae; Mus; Mus	W5MND3_LEPOC^W5MND3_LEPOC^Q:38-477,H:1-438^82.27%ID^E:0^RecName: Full=Sodium/hydrogen exchanger {ECO:0000256|RuleBase:RU003722};^Eukaryota; Metazoa; Chordata; Craniata; Vertebrata; Euteleostomi; Actinopterygii; Neopterygii; Holostei; Semionotiformes; Lepisosteidae; Lepisosteus	PF00999.16^Na_H_Exchanger^Sodium/hydrogen exchanger family^105-476^E:7.2e-68	.	ExpAA=177.89^PredHel=8^Topology=o100-117i124-146o209-226i239-261o276-298i353-375o397-419i440-462o	COG0025^Sodium hydrogen exchanger	GO:0016021^cellular_component^integral component of membrane`GO:0055038^cellular_component^recycling endosome membrane`GO:0005802^cellular_component^trans-Golgi network`GO:0015386^molecular_function^potassium:proton antiporter activity`GO:0015385^molecular_function^sodium:proton antiporter activity`GO:0071805^biological_process^potassium ion transmembrane transport`GO:0006885^biological_process^r…	GO:0015299^molecular_function^solute:proton antiporter activity`GO:0006812^biological_process^cation transport`GO:0055085^biological_process^transmembrane transport`GO:0016021^cellular_component^integral component of membrane	1433	1181.01	404.66	9.25	21.29	100
TR101839|c5_g4_i1	TR101839|c5_g4	SL9A6_HUMAN^SL9A6_HUMAN^Q:273-2261,H:55-668^77.68%ID^E:0^RecName: Full=Sodium/hydrogen exchanger 6;^Eukaryota; Metazoa; Chordata; Craniata; Vertebrata; Euteleostomi; Mammalia; Eutheria; Euarchontoglires; Primates; Haplorrhini; Catarrhini; Hominidae; Homo	H3BB52_LATCH^H3BB52_LATCH^Q:225-2264,H:44-704^81.47%ID^E:0^RecName: Full=Sodium/hydrogen exchanger {ECO:0000256|RuleBase:RU003722};^Eukaryota; Metazoa; Chordata; Craniata; Vertebrata; Euteleostomi; Coelacanthiformes; Coelacanthidae; Latimeria	TR101839|c5_g4_i1|m.155391	3-2267[+]	SL9A6_HUMAN^SL9A6_HUMAN^Q:91-753,H:55-668^77.98%ID^E:0^RecName: Full=Sodium/hydrogen exchanger 6;^Eukaryota; Metazoa; Chordata; Craniata; Vertebrata; Euteleostomi; Mammalia; Eutheria; Euarchontoglires; Primates; Haplorrhini; Catarrhini; Hominidae; Homo	H3BB52_LATCH^H3BB52_LATCH^Q:72-754,H:39-704^81.26%ID^E:0^RecName: Full=Sodium/hydrogen exchanger {ECO:0000256|RuleBase:RU003722};^Eukaryota; Metazoa; Chordata; Craniata; Vertebrata; Euteleostomi; Coelacanthiformes; Coelacanthidae; Latimeria	PF00999.16^Na_H_Exchanger^Sodium/hydrogen exchanger family^115-571^E:8.2e-86	.	ExpAA=289.12^PredHel=14^Topology=i7-29o64-86i107-129o134-156i218-235o245-267i288-307o317-339i360-382o406-428i449-471o481-503i516-535o550-572i	COG0025^Sodium hydrogen exchanger	GO:0043679^cellular_component^axon terminus`GO:0044308^cellular_component^axonal spine`GO:0031410^cellular_component^cytoplasmic vesicle`GO:0030425^cellular_component^dendrite`GO:0031901^cellular_component^early endosome membrane`GO:0005789^cellular_component^endoplasmic reticulum membrane`GO:0016021^cellular_component^integral component of membrane`GO:0005770^cellular_component^late endosome`GO:…	GO:0015299^molecular_function^solute:proton antiporter activity`GO:0006812^biological_process^cation transport`GO:0055085^biological_process^transmembrane transport`GO:0016021^cellular_component^integral component of membrane	2957	2705.01	909	9.07	20.88	100
TR101839|c5_g5_i1	TR101839|c5_g5	SL9A7_HUMAN^SL9A7_HUMAN^Q:1-1065,H:350-725^77.39%ID^E:1e-163^RecName: Full=Sodium/hydrogen exchanger 7;^Eukaryota; Metazoa; Chordata; Craniata; Vertebrata; Euteleostomi; Mammalia; Eutheria; Euarchontoglires; Primates; Haplorrhini; Catarrhini; Hominidae; Homo	H3AD58_LATCH^H3AD58_LATCH^Q:1-1065,H:340-716^81.43%ID^E:2e-176^RecName: Full=Sodium/hydrogen exchanger {ECO:0000256|RuleBase:RU003722};^Eukaryota; Metazoa; Chordata; Craniata; Vertebrata; Euteleostomi; Coelacanthiformes; Coelacanthidae; Latimeria	TR101839|c5_g5_i1|m.155394	1-1068[+]	SL9A7_HUMAN^SL9A7_HUMAN^Q:1-355,H:350-725^77.39%ID^E:0^RecName: Full=Sodium/hydrogen exchanger 7;^Eukaryota; Metazoa; Chordata; Craniata; Vertebrata; Euteleostomi; Mammalia; Eutheria; Euarchontoglires; Primates; Haplorrhini; Catarrhini; Hominidae; Homo	H3AD58_LATCH^H3AD58_LATCH^Q:1-355,H:340-716^81.43%ID^E:0^RecName: Full=Sodium/hydrogen exchanger {ECO:0000256|RuleBase:RU003722};^Eukaryota; Metazoa; Chordata; Craniata; Vertebrata; Euteleostomi; Coelacanthiformes; Coelacanthidae; Latimeria	PF00999.16^Na_H_Exchanger^Sodium/hydrogen exchanger family^5-185^E:1.3e-36	.	ExpAA=105.05^PredHel=5^Topology=o20-42i63-85o89-106i127-149o164-186i	COG0025^Sodium hydrogen exchanger	GO:0000139^cellular_component^Golgi membrane`GO:0016021^cellular_component^integral component of membrane`GO:0055038^cellular_component^recycling endosome membrane`GO:0005802^cellular_component^trans-Golgi network`GO:0015386^molecular_function^potassium:proton antiporter activity`GO:0042803^molecular_function^protein homodimerization activity`GO:0015385^molecular_function^sodium:proton antiporter…	GO:0015299^molecular_function^solute:proton antiporter activity`GO:0006812^biological_process^cation transport`GO:0055085^biological_process^transmembrane transport`GO:0016021^cellular_component^integral component of membrane	3512	3260.01	139.82	1.16	2.66	11.48
TR101839|c5_g5_i2	TR101839|c5_g5	SL9A7_HUMAN^SL9A7_HUMAN^Q:175-939,H:450-725^71.74%ID^E:7e-94^RecName: Full=Sodium/hydrogen exchanger 7;^Eukaryota; Metazoa; Chordata; Craniata; Vertebrata; Euteleostomi; Mammalia; Eutheria; Euarchontoglires; Primates; Haplorrhini; Catarrhini; Hominidae; Homo`SL9A7_HUMAN^SL9A7_HUMAN^Q:5-214,H:551-615^65.71%ID^E:2e-19^RecName: Full=Sodium/hydrogen exchanger 7;^Eukaryota; Metazoa; Chordata; Craniata…	H3AD58_LATCH^H3AD58_LATCH^Q:175-939,H:440-716^76.53%ID^E:2e-105^RecName: Full=Sodium/hydrogen exchanger {ECO:0000256|RuleBase:RU003722};^Eukaryota; Metazoa; Chordata; Craniata; Vertebrata; Euteleostomi; Coelacanthiformes; Coelacanthidae; Latimeria`H3AD58_LATCH^H3AD58_LATCH^Q:5-214,H:543-607^67.14%ID^E:4e-19^RecName: Full=Sodium/hydrogen exchanger {ECO:0000256|RuleBase:RU003722};^Eukaryota; Metazo…	TR101839|c5_g5_i2|m.155397	271-942[+]	SL9A7_HUMAN^SL9A7_HUMAN^Q:1-223,H:482-725^70.08%ID^E:4e-109^RecName: Full=Sodium/hydrogen exchanger 7;^Eukaryota; Metazoa; Chordata; Craniata; Vertebrata; Euteleostomi; Mammalia; Eutheria; Euarchontoglires; Primates; Haplorrhini; Catarrhini; Hominidae; Homo	H3AD58_LATCH^H3AD58_LATCH^Q:1-223,H:472-716^74.69%ID^E:4e-125^RecName: Full=Sodium/hydrogen exchanger {ECO:0000256|RuleBase:RU003722};^Eukaryota; Metazoa; Chordata; Craniata; Vertebrata; Euteleostomi; Coelacanthiformes; Coelacanthidae; Latimeria	PF00999.16^Na_H_Exchanger^Sodium/hydrogen exchanger family^1-53^E:1.5e-07	.	ExpAA=22.22^PredHel=1^Topology=i21-43o	COG0025^Sodium hydrogen exchanger	GO:0000139^cellular_component^Golgi membrane`GO:0016021^cellular_component^integral component of membrane`GO:0055038^cellular_component^recycling endosome membrane`GO:0005802^cellular_component^trans-Golgi network`GO:0015386^molecular_function^potassium:proton antiporter activity`GO:0042803^molecular_function^protein homodimerization activity`GO:0015385^molecular_function^sodium:proton antiporter…	GO:0015299^molecular_function^solute:proton antiporter activity`GO:0006812^biological_process^cation transport`GO:0055085^biological_process^transmembrane transport`GO:0016021^cellular_component^integral component of membrane	2672	2420.01	130.79	1.46	3.36	14.46
TR101839|c5_g5_i3	TR101839|c5_g5	SL9A7_HUMAN^SL9A7_HUMAN^Q:1-1065,H:350-725^77.39%ID^E:2e-159^RecName: Full=Sodium/hydrogen exchanger 7;^Eukaryota; Metazoa; Chordata; Craniata; Vertebrata; Euteleostomi; Mammalia; Eutheria; Euarchontoglires; Primates; Haplorrhini; Catarrhini; Hominidae; Homo	H3AD58_LATCH^H3AD58_LATCH^Q:1-1065,H:340-716^81.43%ID^E:2e-171^RecName: Full=Sodium/hydrogen exchanger {ECO:0000256|RuleBase:RU003722};^Eukaryota; Metazoa; Chordata; Craniata; Vertebrata; Euteleostomi; Coelacanthiformes; Coelacanthidae; Latimeria	TR101839|c5_g5_i3|m.155400	1-1068[+]	SL9A7_HUMAN^SL9A7_HUMAN^Q:1-355,H:350-725^77.39%ID^E:0^RecName: Full=Sodium/hydrogen exchanger 7;^Eukaryota; Metazoa; Chordata; Craniata; Vertebrata; Euteleostomi; Mammalia; Eutheria; Euarchontoglires; Primates; Haplorrhini; Catarrhini; Hominidae; Homo	H3AD58_LATCH^H3AD58_LATCH^Q:1-355,H:340-716^81.43%ID^E:0^RecName: Full=Sodium/hydrogen exchanger {ECO:0000256|RuleBase:RU003722};^Eukaryota; Metazoa; Chordata; Craniata; Vertebrata; Euteleostomi; Coelacanthiformes; Coelacanthidae; Latimeria	PF00999.16^Na_H_Exchanger^Sodium/hydrogen exchanger family^5-185^E:1.3e-36	.	ExpAA=105.05^PredHel=5^Topology=o20-42i63-85o89-106i127-149o164-186i	COG0025^Sodium hydrogen exchanger	GO:0000139^cellular_component^Golgi membrane`GO:0016021^cellular_component^integral component of membrane`GO:0055038^cellular_component^recycling endosome membrane`GO:0005802^cellular_component^trans-Golgi network`GO:0015386^molecular_function^potassium:proton antiporter activity`GO:0042803^molecular_function^protein homodimerization activity`GO:0015385^molecular_function^sodium:proton antiporter…	GO:0015299^molecular_function^solute:proton antiporter activity`GO:0006812^biological_process^cation transport`GO:0055085^biological_process^transmembrane transport`GO:0016021^cellular_component^integral component of membrane	5131	4879.01	998.8	5.53	12.72	54.78
TR101839|c5_g5_i4	TR101839|c5_g5	SL9A7_HUMAN^SL9A7_HUMAN^Q:175-939,H:450-725^71.74%ID^E:3e-93^RecName: Full=Sodium/hydrogen exchanger 7;^Eukaryota; Metazoa; Chordata; Craniata; Vertebrata; Euteleostomi; Mammalia; Eutheria; Euarchontoglires; Primates; Haplorrhini; Catarrhini; Hominidae; Homo`SL9A7_HUMAN^SL9A7_HUMAN^Q:5-214,H:551-615^65.71%ID^E:2e-19^RecName: Full=Sodium/hydrogen exchanger 7;^Eukaryota; Metazoa; Chordata; Craniata…	H3AD58_LATCH^H3AD58_LATCH^Q:175-939,H:440-716^76.53%ID^E:1e-104^RecName: Full=Sodium/hydrogen exchanger {ECO:0000256|RuleBase:RU003722};^Eukaryota; Metazoa; Chordata; Craniata; Vertebrata; Euteleostomi; Coelacanthiformes; Coelacanthidae; Latimeria`H3AD58_LATCH^H3AD58_LATCH^Q:5-214,H:543-607^67.14%ID^E:4e-19^RecName: Full=Sodium/hydrogen exchanger {ECO:0000256|RuleBase:RU003722};^Eukaryota; Metazo…	TR101839|c5_g5_i4|m.155405	271-942[+]	SL9A7_HUMAN^SL9A7_HUMAN^Q:1-223,H:482-725^70.08%ID^E:4e-109^RecName: Full=Sodium/hydrogen exchanger 7;^Eukaryota; Metazoa; Chordata; Craniata; Vertebrata; Euteleostomi; Mammalia; Eutheria; Euarchontoglires; Primates; Haplorrhini; Catarrhini; Hominidae; Homo	H3AD58_LATCH^H3AD58_LATCH^Q:1-223,H:472-716^74.69%ID^E:4e-125^RecName: Full=Sodium/hydrogen exchanger {ECO:0000256|RuleBase:RU003722};^Eukaryota; Metazoa; Chordata; Craniata; Vertebrata; Euteleostomi; Coelacanthiformes; Coelacanthidae; Latimeria	PF00999.16^Na_H_Exchanger^Sodium/hydrogen exchanger family^1-53^E:1.5e-07	.	ExpAA=22.22^PredHel=1^Topology=i21-43o	COG0025^Sodium hydrogen exchanger	GO:0000139^cellular_component^Golgi membrane`GO:0016021^cellular_component^integral component of membrane`GO:0055038^cellular_component^recycling endosome membrane`GO:0005802^cellular_component^trans-Golgi network`GO:0015386^molecular_function^potassium:proton antiporter activity`GO:0042803^molecular_function^protein homodimerization activity`GO:0015385^molecular_function^sodium:proton antiporter…	GO:0015299^molecular_function^solute:proton antiporter activity`GO:0006812^biological_process^cation transport`GO:0055085^biological_process^transmembrane transport`GO:0016021^cellular_component^integral component of membrane	2921	2669.01	192.32	1.95	4.48	19.28
TR101839|c5_g6_i1	TR101839|c5_g6	SL9A7_HUMAN^SL9A7_HUMAN^Q:1-327,H:350-463^84.21%ID^E:4e-56^RecName: Full=Sodium/hydrogen exchanger 7;^Eukaryota; Metazoa; Chordata; Craniata; Vertebrata; Euteleostomi; Mammalia; Eutheria; Euarchontoglires; Primates; Haplorrhini; Catarrhini; Hominidae; Homo`SL9A7_HUMAN^SL9A7_HUMAN^Q:268-600,H:330-449^81.67%ID^E:6e-56^RecName: Full=Sodium/hydrogen exchanger 7;^Eukaryota; Metazoa; Chordata; Craniata…	V9LA43_CALMI^V9LA43_CALMI^Q:1-300,H:129-228^95%ID^E:2e-59^SubName: Full=Sodium/hydrogen exchanger 7 {ECO:0000313|EMBL:AFP08516.1};^Eukaryota; Metazoa; Chordata; Craniata; Vertebrata; Chondrichthyes; Holocephali; Chimaeriformes; Callorhinchidae; Callorhinchus`V9LA43_CALMI^V9LA43_CALMI^Q:301-600,H:129-228^95%ID^E:2e-59^SubName: Full=Sodium/hydrogen exchanger 7 {ECO:0000313|EMBL:AFP08516.1};^Eukaryo…	TR101839|c5_g6_i1|m.155408	1-600[+]	SL9A7_HUMAN^SL9A7_HUMAN^Q:1-109,H:350-463^84.21%ID^E:4e-56^RecName: Full=Sodium/hydrogen exchanger 7;^Eukaryota; Metazoa; Chordata; Craniata; Vertebrata; Euteleostomi; Mammalia; Eutheria; Euarchontoglires; Primates; Haplorrhini; Catarrhini; Hominidae; Homo`SL9A7_HUMAN^SL9A7_HUMAN^Q:90-200,H:330-449^81.67%ID^E:5e-56^RecName: Full=Sodium/hydrogen exchanger 7;^Eukaryota; Metazoa; Chordata; Craniata;…	V9LA43_CALMI^V9LA43_CALMI^Q:1-100,H:129-228^95%ID^E:2e-59^SubName: Full=Sodium/hydrogen exchanger 7 {ECO:0000313|EMBL:AFP08516.1};^Eukaryota; Metazoa; Chordata; Craniata; Vertebrata; Chondrichthyes; Holocephali; Chimaeriformes; Callorhinchidae; Callorhinchus`V9LA43_CALMI^V9LA43_CALMI^Q:101-200,H:129-228^95%ID^E:2e-59^SubName: Full=Sodium/hydrogen exchanger 7 {ECO:0000313|EMBL:AFP08516.1};^Eukaryo…	PF00999.16^Na_H_Exchanger^Sodium/hydrogen exchanger family^5-101^E:1e-16`PF00999.16^Na_H_Exchanger^Sodium/hydrogen exchanger family^101-199^E:3.2e-16	.	ExpAA=98.01^PredHel=5^Topology=o20-42i63-85o95-117i124-146o174-196i	COG0025^Sodium hydrogen exchanger	GO:0000139^cellular_component^Golgi membrane`GO:0016021^cellular_component^integral component of membrane`GO:0055038^cellular_component^recycling endosome membrane`GO:0005802^cellular_component^trans-Golgi network`GO:0015386^molecular_function^potassium:proton antiporter activity`GO:0042803^molecular_function^protein homodimerization activity`GO:0015385^molecular_function^sodium:proton antiporter…	GO:0015299^molecular_function^solute:proton antiporter activity`GO:0006812^biological_process^cation transport`GO:0055085^biological_process^transmembrane transport`GO:0016021^cellular_component^integral component of membrane	600	348.11	32.61	2.53	5.82	100
TR101884|c0_g1_i1	TR101884|c0_g1	SPTB2_MOUSE^SPTB2_MOUSE^Q:571-2250,H:250-810^65.6%ID^E:0^RecName: Full=Spectrin beta chain, non-erythrocytic 1;^Eukaryota; Metazoa; Chordata; Craniata; Vertebrata; Euteleostomi; Mammalia; Eutheria; Euarchontoglires; Glires; Rodentia; Sciurognathi; Muroidea; Muridae; Murinae; Mus; Mus`SPTB2_MOUSE^SPTB2_MOUSE^Q:3-566,H:60-247^83.51%ID^E:0^RecName: Full=Spectrin beta chain, non-erythrocytic 1;^Eukar…	W5NBC3_LEPOC^W5NBC3_LEPOC^Q:571-2277,H:247-815^74.52%ID^E:0^SubName: Full=Uncharacterized protein {ECO:0000313|Ensembl:ENSLOCP00000017932};^Eukaryota; Metazoa; Chordata; Craniata; Vertebrata; Euteleostomi; Actinopterygii; Neopterygii; Holostei; Semionotiformes; Lepisosteidae; Lepisosteus`W5NBC3_LEPOC^W5NBC3_LEPOC^Q:3-566,H:57-244^87.77%ID^E:0^SubName: Full=Uncharacterized protein {ECO:0000313|Ens…	TR101884|c0_g1_i1|m.156087	3-611[+]	SPTN4_HUMAN^SPTN4_HUMAN^Q:1-189,H:67-255^87.83%ID^E:1e-110^RecName: Full=Spectrin beta chain, non-erythrocytic 4;^Eukaryota; Metazoa; Chordata; Craniata; Vertebrata; Euteleostomi; Mammalia; Eutheria; Euarchontoglires; Primates; Haplorrhini; Catarrhini; Hominidae; Homo	J9NSY0_CANFA^J9NSY0_CANFA^Q:1-188,H:68-255^87.77%ID^E:2e-114^SubName: Full=Uncharacterized protein {ECO:0000313|Ensembl:ENSCAFP00000041832};^Eukaryota; Metazoa; Chordata; Craniata; Vertebrata; Euteleostomi; Mammalia; Eutheria; Laurasiatheria; Carnivora; Caniformia; Canidae; Canis	PF00307.26^CH^Calponin homology (CH) domain^1-99^E:4.5e-18`PF00307.26^CH^Calponin homology (CH) domain^117-189^E:1.6e-14`PF11971.3^CAMSAP_CH^CAMSAP CH domain^128-187^E:1.6e-05	.	.	COG5069^Microtubule associated monoxygenase, calponin and LIM domain containing	GO:0005912^cellular_component^adherens junction`GO:0043203^cellular_component^axon hillock`GO:0043194^cellular_component^axon initial segment`GO:0070852^cellular_component^cell body fiber`GO:0005737^cellular_component^cytoplasm`GO:0005829^cellular_component^cytosol`GO:0070062^cellular_component^extracellular vesicular exosome`GO:0016020^cellular_component^membrane`GO:0043025^cellular_component^ne…	GO:0005515^molecular_function^protein binding	2278	2026.01	48.74	0.65	1.49	100
TR101884|c0_g2_i1	TR101884|c0_g2	SPTN4_HUMAN^SPTN4_HUMAN^Q:3-584,H:67-260^87.63%ID^E:2e-113^RecName: Full=Spectrin beta chain, non-erythrocytic 4;^Eukaryota; Metazoa; Chordata; Craniata; Vertebrata; Euteleostomi; Mammalia; Eutheria; Euarchontoglires; Primates; Haplorrhini; Catarrhini; Hominidae; Homo	J9NSY0_CANFA^J9NSY0_CANFA^Q:3-584,H:68-261^87.11%ID^E:1e-117^SubName: Full=Uncharacterized protein {ECO:0000313|Ensembl:ENSCAFP00000041832};^Eukaryota; Metazoa; Chordata; Craniata; Vertebrata; Euteleostomi; Mammalia; Eutheria; Laurasiatheria; Carnivora; Caniformia; Canidae; Canis	TR101884|c0_g2_i1|m.156089	3-584[+]	SPTN4_HUMAN^SPTN4_HUMAN^Q:1-194,H:67-260^87.63%ID^E:2e-113^RecName: Full=Spectrin beta chain, non-erythrocytic 4;^Eukaryota; Metazoa; Chordata; Craniata; Vertebrata; Euteleostomi; Mammalia; Eutheria; Euarchontoglires; Primates; Haplorrhini; Catarrhini; Hominidae; Homo	J9NSY0_CANFA^J9NSY0_CANFA^Q:1-194,H:68-261^87.11%ID^E:1e-117^SubName: Full=Uncharacterized protein {ECO:0000313|Ensembl:ENSCAFP00000041832};^Eukaryota; Metazoa; Chordata; Craniata; Vertebrata; Euteleostomi; Mammalia; Eutheria; Laurasiatheria; Carnivora; Caniformia; Canidae; Canis	PF00307.26^CH^Calponin homology (CH) domain^1-99^E:4e-18`PF00307.26^CH^Calponin homology (CH) domain^117-193^E:1.4e-14`PF11971.3^CAMSAP_CH^CAMSAP CH domain^128-186^E:2.1e-05	.	.	COG5069^Microtubule associated monoxygenase, calponin and LIM domain containing	GO:0005912^cellular_component^adherens junction`GO:0043203^cellular_component^axon hillock`GO:0043194^cellular_component^axon initial segment`GO:0070852^cellular_component^cell body fiber`GO:0005737^cellular_component^cytoplasm`GO:0005829^cellular_component^cytosol`GO:0070062^cellular_component^extracellular vesicular exosome`GO:0016020^cellular_component^membrane`GO:0043025^cellular_component^ne…	GO:0005515^molecular_function^protein binding	584	332.13	2.26	0.18	0.42	100
TR101884|c1_g1_i1	TR101884|c1_g1	SPTN4_HUMAN^SPTN4_HUMAN^Q:6-875,H:1455-1758^44.74%ID^E:8e-49^RecName: Full=Spectrin beta chain, non-erythrocytic 4;^Eukaryota; Metazoa; Chordata; Craniata; Vertebrata; Euteleostomi; Mammalia; Eutheria; Euarchontoglires; Primates; Haplorrhini; Catarrhini; Hominidae; Homo`SPTN4_HUMAN^SPTN4_HUMAN^Q:366-1190,H:1363-1651^47.06%ID^E:1e-46^RecName: Full=Spectrin beta chain, non-erythrocytic 4;^Eukaryota…	W5NBC1_LEPOC^W5NBC1_LEPOC^Q:6-875,H:1421-1724^54.93%ID^E:1e-65^SubName: Full=Uncharacterized protein {ECO:0000313|Ensembl:ENSLOCP00000017930};^Eukaryota; Metazoa; Chordata; Craniata; Vertebrata; Euteleostomi; Actinopterygii; Neopterygii; Holostei; Semionotiformes; Lepisosteidae; Lepisosteus`W5NBC1_LEPOC^W5NBC1_LEPOC^Q:366-1190,H:1329-1617^57.09%ID^E:5e-63^SubName: Full=Uncharacterized protein {EC…	TR101884|c1_g1_i1|m.156091	3-1190[+]	SPTN4_HUMAN^SPTN4_HUMAN^Q:2-385,H:1455-1853^40.39%ID^E:2e-72^RecName: Full=Spectrin beta chain, non-erythrocytic 4;^Eukaryota; Metazoa; Chordata; Craniata; Vertebrata; Euteleostomi; Mammalia; Eutheria; Euarchontoglires; Primates; Haplorrhini; Catarrhini; Hominidae; Homo`SPTN4_HUMAN^SPTN4_HUMAN^Q:63-396,H:1306-1651^41.95%ID^E:7e-67^RecName: Full=Spectrin beta chain, non-erythrocytic 4;^Eukaryota; …	W5NBC3_LEPOC^W5NBC3_LEPOC^Q:2-378,H:1421-1812^47.19%ID^E:1e-94^SubName: Full=Uncharacterized protein {ECO:0000313|Ensembl:ENSLOCP00000017932};^Eukaryota; Metazoa; Chordata; Craniata; Vertebrata; Euteleostomi; Actinopterygii; Neopterygii; Holostei; Semionotiformes; Lepisosteidae; Lepisosteus`W5NBC3_LEPOC^W5NBC3_LEPOC^Q:134-396,H:1341-1617^58.84%ID^E:1e-86^SubName: Full=Uncharacterized protein {ECO…	PF00435.16^Spectrin^Spectrin repeat^63-165^E:1.5e-17`PF00435.16^Spectrin^Spectrin repeat^261-363^E:1.5e-17	.	.	COG5069^Microtubule associated monoxygenase, calponin and LIM domain containing	GO:0005912^cellular_component^adherens junction`GO:0043203^cellular_component^axon hillock`GO:0043194^cellular_component^axon initial segment`GO:0070852^cellular_component^cell body fiber`GO:0005737^cellular_component^cytoplasm`GO:0005829^cellular_component^cytosol`GO:0070062^cellular_component^extracellular vesicular exosome`GO:0016020^cellular_component^membrane`GO:0043025^cellular_component^ne…	GO:0005515^molecular_function^protein binding	1191	939.01	49.77	1.43	3.29	100
TR101884|c1_g2_i1	TR101884|c1_g2	SPTN4_HUMAN^SPTN4_HUMAN^Q:6-2057,H:1455-2136^61.81%ID^E:0^RecName: Full=Spectrin beta chain, non-erythrocytic 4;^Eukaryota; Metazoa; Chordata; Craniata; Vertebrata; Euteleostomi; Mammalia; Eutheria; Euarchontoglires; Primates; Haplorrhini; Catarrhini; Hominidae; Homo`SPTN4_HUMAN^SPTN4_HUMAN^Q:2430-3146,H:2320-2564^56.92%ID^E:1e-49^RecName: Full=Spectrin beta chain, non-erythrocytic 4;^Eukaryota; …	F7AN80_XENTR^F7AN80_XENTR^Q:6-3143,H:1442-2568^59.38%ID^E:0^SubName: Full=Uncharacterized protein {ECO:0000313|Ensembl:ENSXETP00000036874};^Eukaryota; Metazoa; Chordata; Craniata; Vertebrata; Euteleostomi; Amphibia; Batrachia; Anura; Pipoidea; Pipidae; Xenopodinae; Xenopus; Silurana`F7AN80_XENTR^F7AN80_XENTR^Q:159-1916,H:637-1231^25.86%ID^E:2e-32^SubName: Full=Uncharacterized protein {ECO:0000313…	TR101884|c1_g2_i1|m.156092	3-3149[+]	SPTN4_HUMAN^SPTN4_HUMAN^Q:2-685,H:1455-2136^61.81%ID^E:0^RecName: Full=Spectrin beta chain, non-erythrocytic 4;^Eukaryota; Metazoa; Chordata; Craniata; Vertebrata; Euteleostomi; Mammalia; Eutheria; Euarchontoglires; Primates; Haplorrhini; Catarrhini; Hominidae; Homo`SPTN4_HUMAN^SPTN4_HUMAN^Q:172-670,H:777-1260^21.02%ID^E:4e-11^RecName: Full=Spectrin beta chain, non-erythrocytic 4;^Eukaryota; Meta…	F7AN80_XENTR^F7AN80_XENTR^Q:2-1047,H:1442-2568^59.38%ID^E:0^SubName: Full=Uncharacterized protein {ECO:0000313|Ensembl:ENSXETP00000036874};^Eukaryota; Metazoa; Chordata; Craniata; Vertebrata; Euteleostomi; Amphibia; Batrachia; Anura; Pipoidea; Pipidae; Xenopodinae; Xenopus; Silurana`F7AN80_XENTR^F7AN80_XENTR^Q:53-638,H:637-1231^25.86%ID^E:4e-40^SubName: Full=Uncharacterized protein {ECO:0000313|E…	PF00435.16^Spectrin^Spectrin repeat^63-165^E:6.9e-17`PF00435.16^Spectrin^Spectrin repeat^169-272^E:3e-17`PF00435.16^Spectrin^Spectrin repeat^275-377^E:1.6e-20`PF00435.16^Spectrin^Spectrin repeat^382-483^E:3.3e-11`PF00435.16^Spectrin^Spectrin repeat^491-591^E:3.1e-12`PF00435.16^Spectrin^Spectrin repeat^594-656^E:2.5e-10`PF15410.1^PH_9^Pleckstrin homology domain^902-1006^E:7.5e-21`PF00169.24^PH^PH …	.	.	COG5069^Microtubule associated monoxygenase, calponin and LIM domain containing	GO:0005912^cellular_component^adherens junction`GO:0043203^cellular_component^axon hillock`GO:0043194^cellular_component^axon initial segment`GO:0070852^cellular_component^cell body fiber`GO:0005737^cellular_component^cytoplasm`GO:0005829^cellular_component^cytosol`GO:0070062^cellular_component^extracellular vesicular exosome`GO:0016020^cellular_component^membrane`GO:0043025^cellular_component^ne…	GO:0005515^molecular_function^protein binding	3329	3077.01	206.9	1.82	4.18	19.95
TR101884|c1_g2_i2	TR101884|c1_g2	SPTN4_HUMAN^SPTN4_HUMAN^Q:535-1251,H:2320-2564^56.92%ID^E:3e-52^RecName: Full=Spectrin beta chain, non-erythrocytic 4;^Eukaryota; Metazoa; Chordata; Craniata; Vertebrata; Euteleostomi; Mammalia; Eutheria; Euarchontoglires; Primates; Haplorrhini; Catarrhini; Hominidae; Homo	F7AN80_XENTR^F7AN80_XENTR^Q:535-1248,H:2323-2568^61.2%ID^E:2e-63^SubName: Full=Uncharacterized protein {ECO:0000313|Ensembl:ENSXETP00000036874};^Eukaryota; Metazoa; Chordata; Craniata; Vertebrata; Euteleostomi; Amphibia; Batrachia; Anura; Pipoidea; Pipidae; Xenopodinae; Xenopus; Silurana	TR101884|c1_g2_i2|m.156095	1-1254[+]	SPTN4_HUMAN^SPTN4_HUMAN^Q:173-417,H:2314-2564^47.99%ID^E:7e-54^RecName: Full=Spectrin beta chain, non-erythrocytic 4;^Eukaryota; Metazoa; Chordata; Craniata; Vertebrata; Euteleostomi; Mammalia; Eutheria; Euarchontoglires; Primates; Haplorrhini; Catarrhini; Hominidae; Homo	F7AN80_XENTR^F7AN80_XENTR^Q:179-416,H:2323-2568^61.2%ID^E:4e-68^SubName: Full=Uncharacterized protein {ECO:0000313|Ensembl:ENSXETP00000036874};^Eukaryota; Metazoa; Chordata; Craniata; Vertebrata; Euteleostomi; Amphibia; Batrachia; Anura; Pipoidea; Pipidae; Xenopodinae; Xenopus; Silurana	PF15410.1^PH_9^Pleckstrin homology domain^271-375^E:1.8e-21`PF00169.24^PH^PH domain^272-376^E:1.9e-14	.	.	COG5069^Microtubule associated monoxygenase, calponin and LIM domain containing	GO:0005912^cellular_component^adherens junction`GO:0043203^cellular_component^axon hillock`GO:0043194^cellular_component^axon initial segment`GO:0070852^cellular_component^cell body fiber`GO:0005737^cellular_component^cytoplasm`GO:0005829^cellular_component^cytosol`GO:0070062^cellular_component^extracellular vesicular exosome`GO:0016020^cellular_component^membrane`GO:0043025^cellular_component^ne…	.	1434	1182.01	28.75	0.66	1.51	7.22
TR101884|c1_g2_i4	TR101884|c1_g2	SPTN4_HUMAN^SPTN4_HUMAN^Q:233-1261,H:1308-1651^60.17%ID^E:2e-106^RecName: Full=Spectrin beta chain, non-erythrocytic 4;^Eukaryota; Metazoa; Chordata; Craniata; Vertebrata; Euteleostomi; Mammalia; Eutheria; Euarchontoglires; Primates; Haplorrhini; Catarrhini; Hominidae; Homo	W5NBC3_LEPOC^W5NBC3_LEPOC^Q:233-1261,H:1274-1617^70.93%ID^E:1e-130^SubName: Full=Uncharacterized protein {ECO:0000313|Ensembl:ENSLOCP00000017932};^Eukaryota; Metazoa; Chordata; Craniata; Vertebrata; Euteleostomi; Actinopterygii; Neopterygii; Holostei; Semionotiformes; Lepisosteidae; Lepisosteus	TR101884|c1_g2_i4|m.156102	281-1261[+]	SPTN4_HUMAN^SPTN4_HUMAN^Q:1-327,H:1325-1651^60.55%ID^E:7e-121^RecName: Full=Spectrin beta chain, non-erythrocytic 4;^Eukaryota; Metazoa; Chordata; Craniata; Vertebrata; Euteleostomi; Mammalia; Eutheria; Euarchontoglires; Primates; Haplorrhini; Catarrhini; Hominidae; Homo	W5NBC3_LEPOC^W5NBC3_LEPOC^Q:1-327,H:1291-1617^71.87%ID^E:4e-148^SubName: Full=Uncharacterized protein {ECO:0000313|Ensembl:ENSLOCP00000017932};^Eukaryota; Metazoa; Chordata; Craniata; Vertebrata; Euteleostomi; Actinopterygii; Neopterygii; Holostei; Semionotiformes; Lepisosteidae; Lepisosteus`W5NBC3_LEPOC^W5NBC3_LEPOC^Q:21-316,H:675-970^23.08%ID^E:3e-06^SubName: Full=Uncharacterized protein {ECO:0…	PF00435.16^Spectrin^Spectrin repeat^10-82^E:8.6e-10`PF00435.16^Spectrin^Spectrin repeat^96-187^E:4.7e-06`PF00435.16^Spectrin^Spectrin repeat^192-294^E:1.1e-17	.	.	COG5069^Microtubule associated monoxygenase, calponin and LIM domain containing	GO:0005912^cellular_component^adherens junction`GO:0043203^cellular_component^axon hillock`GO:0043194^cellular_component^axon initial segment`GO:0070852^cellular_component^cell body fiber`GO:0005737^cellular_component^cytoplasm`GO:0005829^cellular_component^cytosol`GO:0070062^cellular_component^extracellular vesicular exosome`GO:0016020^cellular_component^membrane`GO:0043025^cellular_component^ne…	GO:0005515^molecular_function^protein binding	1262	1010.01	15.12	0.4	0.93	4.44
TR101884|c1_g2_i5	TR101884|c1_g2	SPTN4_HUMAN^SPTN4_HUMAN^Q:1-264,H:1884-1971^61.36%ID^E:1e-30^RecName: Full=Spectrin beta chain, non-erythrocytic 4;^Eukaryota; Metazoa; Chordata; Craniata; Vertebrata; Euteleostomi; Mammalia; Eutheria; Euarchontoglires; Primates; Haplorrhini; Catarrhini; Hominidae; Homo	H3BDJ8_LATCH^H3BDJ8_LATCH^Q:1-264,H:1764-1852^75.28%ID^E:1e-36^SubName: Full=Uncharacterized protein {ECO:0000313|Ensembl:ENSLACP00000019969};^Eukaryota; Metazoa; Chordata; Craniata; Vertebrata; Euteleostomi; Coelacanthiformes; Coelacanthidae; Latimeria	TR101884|c1_g2_i5|m.156104	1-312[+]	SPTN4_HUMAN^SPTN4_HUMAN^Q:1-88,H:1884-1971^61.36%ID^E:1e-30^RecName: Full=Spectrin beta chain, non-erythrocytic 4;^Eukaryota; Metazoa; Chordata; Craniata; Vertebrata; Euteleostomi; Mammalia; Eutheria; Euarchontoglires; Primates; Haplorrhini; Catarrhini; Hominidae; Homo	H3BDJ8_LATCH^H3BDJ8_LATCH^Q:1-88,H:1764-1852^75.28%ID^E:2e-36^SubName: Full=Uncharacterized protein {ECO:0000313|Ensembl:ENSLACP00000019969};^Eukaryota; Metazoa; Chordata; Craniata; Vertebrata; Euteleostomi; Coelacanthiformes; Coelacanthidae; Latimeria	.	.	.	COG5069^Microtubule associated monoxygenase, calponin and LIM domain containing	GO:0005912^cellular_component^adherens junction`GO:0043203^cellular_component^axon hillock`GO:0043194^cellular_component^axon initial segment`GO:0070852^cellular_component^cell body fiber`GO:0005737^cellular_component^cytoplasm`GO:0005829^cellular_component^cytosol`GO:0070062^cellular_component^extracellular vesicular exosome`GO:0016020^cellular_component^membrane`GO:0043025^cellular_component^ne…	.	317	65.83	10.82	4.44	10.21	48.75
TR101884|c1_g2_i6	TR101884|c1_g2	SPTN4_HUMAN^SPTN4_HUMAN^Q:3-1409,H:1183-1651^56.5%ID^E:8e-149^RecName: Full=Spectrin beta chain, non-erythrocytic 4;^Eukaryota; Metazoa; Chordata; Craniata; Vertebrata; Euteleostomi; Mammalia; Eutheria; Euarchontoglires; Primates; Haplorrhini; Catarrhini; Hominidae; Homo	W5NBC3_LEPOC^W5NBC3_LEPOC^Q:3-1409,H:1149-1617^68.44%ID^E:0^SubName: Full=Uncharacterized protein {ECO:0000313|Ensembl:ENSLOCP00000017932};^Eukaryota; Metazoa; Chordata; Craniata; Vertebrata; Euteleostomi; Actinopterygii; Neopterygii; Holostei; Semionotiformes; Lepisosteidae; Lepisosteus	TR101884|c1_g2_i6|m.156105	3-1409[+]	SPTN4_HUMAN^SPTN4_HUMAN^Q:1-469,H:1183-1651^56.5%ID^E:2e-166^RecName: Full=Spectrin beta chain, non-erythrocytic 4;^Eukaryota; Metazoa; Chordata; Craniata; Vertebrata; Euteleostomi; Mammalia; Eutheria; Euarchontoglires; Primates; Haplorrhini; Catarrhini; Hominidae; Homo	W5NBC3_LEPOC^W5NBC3_LEPOC^Q:1-469,H:1149-1617^68.44%ID^E:0^SubName: Full=Uncharacterized protein {ECO:0000313|Ensembl:ENSLOCP00000017932};^Eukaryota; Metazoa; Chordata; Craniata; Vertebrata; Euteleostomi; Actinopterygii; Neopterygii; Holostei; Semionotiformes; Lepisosteidae; Lepisosteus`W5NBC3_LEPOC^W5NBC3_LEPOC^Q:128-458,H:639-970^22.99%ID^E:2e-07^SubName: Full=Uncharacterized protein {ECO:00003…	PF00435.16^Spectrin^Spectrin repeat^17-107^E:1.5e-05`PF00435.16^Spectrin^Spectrin repeat^124-224^E:2.6e-15`PF00435.16^Spectrin^Spectrin repeat^238-329^E:8.9e-06`PF00435.16^Spectrin^Spectrin repeat^334-436^E:2.1e-17	.	.	COG5069^Microtubule associated monoxygenase, calponin and LIM domain containing	GO:0005912^cellular_component^adherens junction`GO:0043203^cellular_component^axon hillock`GO:0043194^cellular_component^axon initial segment`GO:0070852^cellular_component^cell body fiber`GO:0005737^cellular_component^cytoplasm`GO:0005829^cellular_component^cytosol`GO:0070062^cellular_component^extracellular vesicular exosome`GO:0016020^cellular_component^membrane`GO:0043025^cellular_component^ne…	GO:0005515^molecular_function^protein binding	1410	1158.01	38.26	0.89	2.05	9.8
TR101884|c1_g2_i8	TR101884|c1_g2	SPTB2_HUMAN^SPTB2_HUMAN^Q:3-1547,H:1424-1939^61.63%ID^E:0^RecName: Full=Spectrin beta chain, non-erythrocytic 1;^Eukaryota; Metazoa; Chordata; Craniata; Vertebrata; Euteleostomi; Mammalia; Eutheria; Euarchontoglires; Primates; Haplorrhini; Catarrhini; Hominidae; Homo`SPTB2_HUMAN^SPTB2_HUMAN^Q:1529-2410,H:1328-1622^54.92%ID^E:2e-68^RecName: Full=Spectrin beta chain, non-erythrocytic 1;^Eukaryota; …	H3BDJ9_LATCH^H3BDJ9_LATCH^Q:6-1547,H:1323-1838^75.19%ID^E:0^SubName: Full=Uncharacterized protein {ECO:0000313|Ensembl:ENSLACP00000019970};^Eukaryota; Metazoa; Chordata; Craniata; Vertebrata; Euteleostomi; Coelacanthiformes; Coelacanthidae; Latimeria`H3BDJ9_LATCH^H3BDJ9_LATCH^Q:1529-2410,H:1226-1519^68.03%ID^E:8e-98^SubName: Full=Uncharacterized protein {ECO:0000313|Ensembl:ENSLACP00000019970};^E…	TR101884|c1_g2_i8|m.156108	1832-2410[+]	SPTN4_HUMAN^SPTN4_HUMAN^Q:1-193,H:1459-1651^58.55%ID^E:8e-65^RecName: Full=Spectrin beta chain, non-erythrocytic 4;^Eukaryota; Metazoa; Chordata; Craniata; Vertebrata; Euteleostomi; Mammalia; Eutheria; Euarchontoglires; Primates; Haplorrhini; Catarrhini; Hominidae; Homo	W5NBC1_LEPOC^W5NBC1_LEPOC^Q:1-193,H:1425-1617^73.06%ID^E:1e-84^SubName: Full=Uncharacterized protein {ECO:0000313|Ensembl:ENSLOCP00000017930};^Eukaryota; Metazoa; Chordata; Craniata; Vertebrata; Euteleostomi; Actinopterygii; Neopterygii; Holostei; Semionotiformes; Lepisosteidae; Lepisosteus	PF00435.16^Spectrin^Spectrin repeat^58-160^E:3.1e-18	.	.	COG5069^Microtubule associated monoxygenase, calponin and LIM domain containing	GO:0005912^cellular_component^adherens junction`GO:0043203^cellular_component^axon hillock`GO:0043194^cellular_component^axon initial segment`GO:0070852^cellular_component^cell body fiber`GO:0005737^cellular_component^cytoplasm`GO:0005829^cellular_component^cytosol`GO:0070062^cellular_component^extracellular vesicular exosome`GO:0016020^cellular_component^membrane`GO:0043025^cellular_component^ne…	GO:0005515^molecular_function^protein binding	2411	2159.01	4.99	0.06	0.14	0.69
TR102070|c0_g1_i1	TR102070|c0_g1	S13A5_HUMAN^S13A5_HUMAN^Q:197-850,H:352-564^61.01%ID^E:2e-71^RecName: Full=Solute carrier family 13 member 5;^Eukaryota; Metazoa; Chordata; Craniata; Vertebrata; Euteleostomi; Mammalia; Eutheria; Euarchontoglires; Primates; Haplorrhini; Catarrhini; Hominidae; Homo	V9KNA1_CALMI^V9KNA1_CALMI^Q:188-850,H:280-500^65.18%ID^E:3e-84^SubName: Full=Solute carrier family 13, member 5 {ECO:0000313|EMBL:AFO99666.1};^Eukaryota; Metazoa; Chordata; Craniata; Vertebrata; Chondrichthyes; Holocephali; Chimaeriformes; Callorhinchidae; Callorhinchus	TR102070|c0_g1_i1|m.159356	242-880[+]	S13A5_HUMAN^S13A5_HUMAN^Q:1-203,H:367-564^61.58%ID^E:9e-79^RecName: Full=Solute carrier family 13 member 5;^Eukaryota; Metazoa; Chordata; Craniata; Vertebrata; Euteleostomi; Mammalia; Eutheria; Euarchontoglires; Primates; Haplorrhini; Catarrhini; Hominidae; Homo	V9KNA1_CALMI^V9KNA1_CALMI^Q:1-203,H:298-500^66.99%ID^E:1e-90^SubName: Full=Solute carrier family 13, member 5 {ECO:0000313|EMBL:AFO99666.1};^Eukaryota; Metazoa; Chordata; Craniata; Vertebrata; Chondrichthyes; Holocephali; Chimaeriformes; Callorhinchidae; Callorhinchus	PF00939.14^Na_sulph_symp^Sodium:sulfate symporter transmembrane region^33-192^E:3.6e-45`PF03600.11^CitMHS^Citrate transporter^47-182^E:6.1e-09	.	ExpAA=85.49^PredHel=4^Topology=o81-98i105-124o134-156i169-191o	COG0471^Transporter	GO:0016323^cellular_component^basolateral plasma membrane`GO:0016021^cellular_component^integral component of membrane`GO:0005886^cellular_component^plasma membrane`GO:0015137^molecular_function^citrate transmembrane transporter activity`GO:0017153^molecular_function^sodium:dicarboxylate symporter activity`GO:0015141^molecular_function^succinate transmembrane transporter activity`GO:0055085^biolo…	GO:0005215^molecular_function^transporter activity`GO:0006814^biological_process^sodium ion transport`GO:0055085^biological_process^transmembrane transport`GO:0016020^cellular_component^membrane`GO:0016021^cellular_component^integral component of membrane	1272	1020.01	71	1.88	4.33	13.34
TR102070|c0_g1_i2	TR102070|c0_g1	S13A5_HUMAN^S13A5_HUMAN^Q:326-2002,H:38-564^57.96%ID^E:0^RecName: Full=Solute carrier family 13 member 5;^Eukaryota; Metazoa; Chordata; Craniata; Vertebrata; Euteleostomi; Mammalia; Eutheria; Euarchontoglires; Primates; Haplorrhini; Catarrhini; Hominidae; Homo	H3BHG9_LATCH^H3BHG9_LATCH^Q:308-2002,H:37-603^62.99%ID^E:0^SubName: Full=Uncharacterized protein {ECO:0000313|Ensembl:ENSLACP00000021340};^Eukaryota; Metazoa; Chordata; Craniata; Vertebrata; Euteleostomi; Coelacanthiformes; Coelacanthidae; Latimeria	TR102070|c0_g1_i2|m.159357	2-2032[+]	S13A5_HUMAN^S13A5_HUMAN^Q:109-667,H:38-564^57.96%ID^E:0^RecName: Full=Solute carrier family 13 member 5;^Eukaryota; Metazoa; Chordata; Craniata; Vertebrata; Euteleostomi; Mammalia; Eutheria; Euarchontoglires; Primates; Haplorrhini; Catarrhini; Hominidae; Homo	H3BHG9_LATCH^H3BHG9_LATCH^Q:103-667,H:37-603^62.99%ID^E:0^SubName: Full=Uncharacterized protein {ECO:0000313|Ensembl:ENSLACP00000021340};^Eukaryota; Metazoa; Chordata; Craniata; Vertebrata; Euteleostomi; Coelacanthiformes; Coelacanthidae; Latimeria	PF00939.14^Na_sulph_symp^Sodium:sulfate symporter transmembrane region^86-656^E:9e-122`PF03600.11^CitMHS^Citrate transporter^511-646^E:7.8e-08	.	ExpAA=260.03^PredHel=11^Topology=i79-101o116-138i159-176o186-208i348-370o407-429i450-469o540-562i569-588o598-620i633-655o	COG0471^Transporter	GO:0016323^cellular_component^basolateral plasma membrane`GO:0016021^cellular_component^integral component of membrane`GO:0005886^cellular_component^plasma membrane`GO:0015137^molecular_function^citrate transmembrane transporter activity`GO:0017153^molecular_function^sodium:dicarboxylate symporter activity`GO:0015141^molecular_function^succinate transmembrane transporter activity`GO:0055085^biolo…	GO:0005215^molecular_function^transporter activity`GO:0006814^biological_process^sodium ion transport`GO:0055085^biological_process^transmembrane transport`GO:0016020^cellular_component^membrane`GO:0016021^cellular_component^integral component of membrane	2424	2172.01	982	12.21	28.09	86.66
TR102106|c0_g1_i2	TR102106|c0_g1	ANO5_HUMAN^ANO5_HUMAN^Q:99-851,H:73-307^30.94%ID^E:3e-17^RecName: Full=Anoctamin-5;^Eukaryota; Metazoa; Chordata; Craniata; Vertebrata; Euteleostomi; Mammalia; Eutheria; Euarchontoglires; Primates; Haplorrhini; Catarrhini; Hominidae; Homo	C3Y3C4_BRAFL^C3Y3C4_BRAFL^Q:120-935,H:154-426^42.5%ID^E:3e-40^RecName: Full=Anoctamin {ECO:0000256|RuleBase:RU280814};^Eukaryota; Metazoa; Chordata; Cephalochordata; Branchiostomidae; Branchiostoma	TR102106|c0_g1_i2|m.159836	99-968[+]	ANO5_HUMAN^ANO5_HUMAN^Q:2-273,H:74-329^31.34%ID^E:2e-23^RecName: Full=Anoctamin-5;^Eukaryota; Metazoa; Chordata; Craniata; Vertebrata; Euteleostomi; Mammalia; Eutheria; Euarchontoglires; Primates; Haplorrhini; Catarrhini; Hominidae; Homo	C3Y3C4_BRAFL^C3Y3C4_BRAFL^Q:8-279,H:154-426^42.5%ID^E:2e-51^RecName: Full=Anoctamin {ECO:0000256|RuleBase:RU280814};^Eukaryota; Metazoa; Chordata; Cephalochordata; Branchiostomidae; Branchiostoma	PF04547.7^Anoctamin^Calcium-activated chloride channel^236-274^E:2.3e-08	.	ExpAA=24.25^PredHel=1^Topology=o253-275i	.	GO:0005789^cellular_component^endoplasmic reticulum membrane`GO:0016021^cellular_component^integral component of membrane`GO:0005622^cellular_component^intracellular`GO:0005886^cellular_component^plasma membrane`GO:0031982^cellular_component^vesicle`GO:0005229^molecular_function^intracellular calcium activated chloride channel activity`GO:1902476^biological_process^chloride transmembrane transpor…	.	991	739.01	21.65	0.79	1.82	6.48
TR102106|c0_g1_i4	TR102106|c0_g1	ANO7_MOUSE^ANO7_MOUSE^Q:18-650,H:400-605^31.67%ID^E:2e-21^RecName: Full=Anoctamin-7;^Eukaryota; Metazoa; Chordata; Craniata; Vertebrata; Euteleostomi; Mammalia; Eutheria; Euarchontoglires; Glires; Rodentia; Sciurognathi; Muroidea; Muridae; Murinae; Mus; Mus	C3Y3C4_BRAFL^C3Y3C4_BRAFL^Q:27-650,H:517-711^50%ID^E:3e-55^RecName: Full=Anoctamin {ECO:0000256|RuleBase:RU280814};^Eukaryota; Metazoa; Chordata; Cephalochordata; Branchiostomidae; Branchiostoma	TR102106|c0_g1_i4|m.159838	3-767[+]	ANO7_MOUSE^ANO7_MOUSE^Q:6-216,H:400-605^31.67%ID^E:2e-21^RecName: Full=Anoctamin-7;^Eukaryota; Metazoa; Chordata; Craniata; Vertebrata; Euteleostomi; Mammalia; Eutheria; Euarchontoglires; Glires; Rodentia; Sciurognathi; Muroidea; Muridae; Murinae; Mus; Mus	C3Y3C4_BRAFL^C3Y3C4_BRAFL^Q:9-216,H:517-711^50%ID^E:3e-55^RecName: Full=Anoctamin {ECO:0000256|RuleBase:RU280814};^Eukaryota; Metazoa; Chordata; Cephalochordata; Branchiostomidae; Branchiostoma	PF04547.7^Anoctamin^Calcium-activated chloride channel^35-219^E:4.6e-43	.	ExpAA=72.22^PredHel=3^Topology=i56-78o98-120i141-163o	.	GO:0005783^cellular_component^endoplasmic reticulum`GO:0016021^cellular_component^integral component of membrane`GO:0005622^cellular_component^intracellular`GO:0005634^cellular_component^nucleus`GO:0005886^cellular_component^plasma membrane`GO:0005229^molecular_function^intracellular calcium activated chloride channel activity`GO:0017128^molecular_function^phospholipid scramblase activity`GO:0061…	.	769	517.01	37.67	1.97	4.53	16.12
TR102106|c0_g1_i6	TR102106|c0_g1	ANO5_HUMAN^ANO5_HUMAN^Q:99-1232,H:73-393^26.82%ID^E:7e-19^RecName: Full=Anoctamin-5;^Eukaryota; Metazoa; Chordata; Craniata; Vertebrata; Euteleostomi; Mammalia; Eutheria; Euarchontoglires; Primates; Haplorrhini; Catarrhini; Hominidae; Homo	C3Y3C4_BRAFL^C3Y3C4_BRAFL^Q:120-1235,H:154-491^36.88%ID^E:4e-48^RecName: Full=Anoctamin {ECO:0000256|RuleBase:RU280814};^Eukaryota; Metazoa; Chordata; Cephalochordata; Branchiostomidae; Branchiostoma	TR102106|c0_g1_i6|m.159840	99-1280[+]	ANO5_HUMAN^ANO5_HUMAN^Q:1-378,H:73-393^27.69%ID^E:5e-24^RecName: Full=Anoctamin-5;^Eukaryota; Metazoa; Chordata; Craniata; Vertebrata; Euteleostomi; Mammalia; Eutheria; Euarchontoglires; Primates; Haplorrhini; Catarrhini; Hominidae; Homo	C3Y3C4_BRAFL^C3Y3C4_BRAFL^Q:8-379,H:154-491^36.88%ID^E:3e-59^RecName: Full=Anoctamin {ECO:0000256|RuleBase:RU280814};^Eukaryota; Metazoa; Chordata; Cephalochordata; Branchiostomidae; Branchiostoma	PF04547.7^Anoctamin^Calcium-activated chloride channel^236-379^E:2.4e-13	.	ExpAA=24.13^PredHel=1^Topology=o253-275i	.	GO:0005789^cellular_component^endoplasmic reticulum membrane`GO:0016021^cellular_component^integral component of membrane`GO:0005622^cellular_component^intracellular`GO:0005886^cellular_component^plasma membrane`GO:0031982^cellular_component^vesicle`GO:0005229^molecular_function^intracellular calcium activated chloride channel activity`GO:1902476^biological_process^chloride transmembrane transpor…	.	1456	1204.01	40.58	0.91	2.09	7.46
TR102194|c0_g2_i1	TR102194|c0_g2	ANO4_HUMAN^ANO4_HUMAN^Q:135-323,H:54-116^71.43%ID^E:1e-21^RecName: Full=Anoctamin-4;^Eukaryota; Metazoa; Chordata; Craniata; Vertebrata; Euteleostomi; Mammalia; Eutheria; Euarchontoglires; Primates; Haplorrhini; Catarrhini; Hominidae; Homo`ANO4_HUMAN^ANO4_HUMAN^Q:2-136,H:201-245^77.78%ID^E:2e-19^RecName: Full=Anoctamin-4;^Eukaryota; Metazoa; Chordata; Craniata; Vertebrata; Euteleostomi; Mammalia;…	H3AXG9_LATCH^H3AXG9_LATCH^Q:2-136,H:148-192^88.89%ID^E:1e-21^RecName: Full=Anoctamin {ECO:0000256|RuleBase:RU280814};^Eukaryota; Metazoa; Chordata; Craniata; Vertebrata; Euteleostomi; Coelacanthiformes; Coelacanthidae; Latimeria`H3AXG9_LATCH^H3AXG9_LATCH^Q:135-323,H:1-63^65.08%ID^E:2e-17^RecName: Full=Anoctamin {ECO:0000256|RuleBase:RU280814};^Eukaryota; Metazoa; Chordata; Craniata; Vertebrata; E…	TR102194|c0_g2_i1|m.161220	135-323[+]	ANO4_HUMAN^ANO4_HUMAN^Q:1-63,H:54-116^71.43%ID^E:2e-22^RecName: Full=Anoctamin-4;^Eukaryota; Metazoa; Chordata; Craniata; Vertebrata; Euteleostomi; Mammalia; Eutheria; Euarchontoglires; Primates; Haplorrhini; Catarrhini; Hominidae; Homo	A0A093FTM4_GAVST^A0A093FTM4_GAVST^Q:1-63,H:1-63^73.02%ID^E:2e-22^SubName: Full=Anoctamin-4 {ECO:0000313|EMBL:KFV60030.1};^Eukaryota; Metazoa; Chordata; Craniata; Vertebrata; Euteleostomi; Testudines + Archosauria group; Archosauria; Dinosauria; Saurischia; Theropoda; Coelurosauria; Aves; Neognathae; Gaviiformes; Gaviidae; Gavia	.	.	.	.	GO:0016021^cellular_component^integral component of membrane`GO:0005622^cellular_component^intracellular`GO:0005886^cellular_component^plasma membrane`GO:0005229^molecular_function^intracellular calcium activated chloride channel activity`GO:1902476^biological_process^chloride transmembrane transport`GO:0006821^biological_process^chloride transport`GO:0034220^biological_process^ion transmembrane …	.	325	73.78	1	0.37	0.84	100
TR102354|c0_g1_i1	TR102354|c0_g1	S12A4_RABIT^S12A4_RABIT^Q:30-857,H:811-1085^82.25%ID^E:1e-140^RecName: Full=Solute carrier family 12 member 4;^Eukaryota; Metazoa; Chordata; Craniata; Vertebrata; Euteleostomi; Mammalia; Eutheria; Euarchontoglires; Glires; Lagomorpha; Leporidae; Oryctolagus	V9K848_CALMI^V9K848_CALMI^Q:30-857,H:930-1205^93.48%ID^E:8e-164^SubName: Full=Solute carrier family 12 member 4 {ECO:0000313|EMBL:AFO93955.1};^Eukaryota; Metazoa; Chordata; Craniata; Vertebrata; Chondrichthyes; Holocephali; Chimaeriformes; Callorhinchidae; Callorhinchus	TR102354|c0_g1_i1|m.164144	168-860[+]	S12A4_RABIT^S12A4_RABIT^Q:1-230,H:857-1085^81.74%ID^E:1e-128^RecName: Full=Solute carrier family 12 member 4;^Eukaryota; Metazoa; Chordata; Craniata; Vertebrata; Euteleostomi; Mammalia; Eutheria; Euarchontoglires; Glires; Lagomorpha; Leporidae; Oryctolagus	V9K848_CALMI^V9K848_CALMI^Q:1-230,H:976-1205^93.48%ID^E:1e-145^SubName: Full=Solute carrier family 12 member 4 {ECO:0000313|EMBL:AFO93955.1};^Eukaryota; Metazoa; Chordata; Craniata; Vertebrata; Chondrichthyes; Holocephali; Chimaeriformes; Callorhinchidae; Callorhinchus	PF03522.10^KCl_Cotrans_1^K-Cl Co-transporter type 1 (KCC1)^97-126^E:2.5e-07	.	.	COG0531^amino acid	GO:0016021^cellular_component^integral component of membrane`GO:0015379^molecular_function^potassium:chloride symporter activity`GO:0006813^biological_process^potassium ion transport	GO:0005215^molecular_function^transporter activity`GO:0006811^biological_process^ion transport`GO:0016020^cellular_component^membrane	1861	1609.01	136.62	2.29	5.28	20
TR102354|c0_g1_i2	TR102354|c0_g1	S12A4_RABIT^S12A4_RABIT^Q:20-2731,H:27-920^82.43%ID^E:0^RecName: Full=Solute carrier family 12 member 4;^Eukaryota; Metazoa; Chordata; Craniata; Vertebrata; Euteleostomi; Mammalia; Eutheria; Euarchontoglires; Glires; Lagomorpha; Leporidae; Oryctolagus	V9K848_CALMI^V9K848_CALMI^Q:44-2731,H:147-1039^90.3%ID^E:0^SubName: Full=Solute carrier family 12 member 4 {ECO:0000313|EMBL:AFO93955.1};^Eukaryota; Metazoa; Chordata; Craniata; Vertebrata; Chondrichthyes; Holocephali; Chimaeriformes; Callorhinchidae; Callorhinchus	TR102354|c0_g1_i2|m.164145	2-2731[+]	S12A4_RABIT^S12A4_RABIT^Q:7-910,H:27-920^82.43%ID^E:0^RecName: Full=Solute carrier family 12 member 4;^Eukaryota; Metazoa; Chordata; Craniata; Vertebrata; Euteleostomi; Mammalia; Eutheria; Euarchontoglires; Glires; Lagomorpha; Leporidae; Oryctolagus	V9K848_CALMI^V9K848_CALMI^Q:15-910,H:147-1039^90.3%ID^E:0^SubName: Full=Solute carrier family 12 member 4 {ECO:0000313|EMBL:AFO93955.1};^Eukaryota; Metazoa; Chordata; Craniata; Vertebrata; Chondrichthyes; Holocephali; Chimaeriformes; Callorhinchidae; Callorhinchus	PF00324.16^AA_permease^Amino acid permease^114-287^E:8.2e-22`PF00324.16^AA_permease^Amino acid permease^389-685^E:3.8e-40`PF13520.1^AA_permease_2^Amino acid permease^400-640^E:9.8e-17	.	ExpAA=255.14^PredHel=11^Topology=o110-132i145-167o204-226i239-261o267-287i399-421o441-463i483-505o545-564i571-593o608-630i	COG0531^amino acid	GO:0016021^cellular_component^integral component of membrane`GO:0015379^molecular_function^potassium:chloride symporter activity`GO:0006813^biological_process^potassium ion transport	GO:0006810^biological_process^transport`GO:0055085^biological_process^transmembrane transport`GO:0016020^cellular_component^membrane`GO:0015171^molecular_function^amino acid transmembrane transporter activity`GO:0003333^biological_process^amino acid transmembrane transport	2732	2480.01	87.52	0.95	2.19	8.31
TR102354|c0_g1_i4	TR102354|c0_g1	S12A4_RAT^S12A4_RAT^Q:80-577,H:1-159^66.87%ID^E:6e-56^RecName: Full=Solute carrier family 12 member 4;^Eukaryota; Metazoa; Chordata; Craniata; Vertebrata; Euteleostomi; Mammalia; Eutheria; Euarchontoglires; Glires; Rodentia; Sciurognathi; Muroidea; Muridae; Murinae; Rattus	W5MJC0_LEPOC^W5MJC0_LEPOC^Q:80-577,H:1-166^78.92%ID^E:4e-68^SubName: Full=Uncharacterized protein {ECO:0000313|Ensembl:ENSLOCP00000008479};^Eukaryota; Metazoa; Chordata; Craniata; Vertebrata; Euteleostomi; Actinopterygii; Neopterygii; Holostei; Semionotiformes; Lepisosteidae; Lepisosteus	TR102354|c0_g1_i4|m.164148	80-631[+]	S12A4_RAT^S12A4_RAT^Q:1-170,H:1-163^67.65%ID^E:4e-74^RecName: Full=Solute carrier family 12 member 4;^Eukaryota; Metazoa; Chordata; Craniata; Vertebrata; Euteleostomi; Mammalia; Eutheria; Euarchontoglires; Glires; Rodentia; Sciurognathi; Muroidea; Muridae; Murinae; Rattus	W5MJC0_LEPOC^W5MJC0_LEPOC^Q:1-170,H:1-170^78.82%ID^E:2e-87^SubName: Full=Uncharacterized protein {ECO:0000313|Ensembl:ENSLOCP00000008479};^Eukaryota; Metazoa; Chordata; Craniata; Vertebrata; Euteleostomi; Actinopterygii; Neopterygii; Holostei; Semionotiformes; Lepisosteidae; Lepisosteus	.	.	ExpAA=41.39^PredHel=2^Topology=i125-147o151-173i	COG0531^amino acid	GO:0016021^cellular_component^integral component of membrane`GO:0005765^cellular_component^lysosomal membrane`GO:0015379^molecular_function^potassium:chloride symporter activity`GO:0006813^biological_process^potassium ion transport	.	631	379.08	7.5	0.53	1.23	4.66
TR102354|c0_g1_i5	TR102354|c0_g1	S12A4_RAT^S12A4_RAT^Q:768-2132,H:466-920^92.75%ID^E:0^RecName: Full=Solute carrier family 12 member 4;^Eukaryota; Metazoa; Chordata; Craniata; Vertebrata; Euteleostomi; Mammalia; Eutheria; Euarchontoglires; Glires; Rodentia; Sciurognathi; Muroidea; Muridae; Murinae; Rattus`S12A4_RAT^S12A4_RAT^Q:30-818,H:811-1072^76.43%ID^E:4e-131^RecName: Full=Solute carrier family 12 member 4;^Eukaryota; Metazoa…	V9K848_CALMI^V9K848_CALMI^Q:768-2132,H:585-1039^96.04%ID^E:0^SubName: Full=Solute carrier family 12 member 4 {ECO:0000313|EMBL:AFO93955.1};^Eukaryota; Metazoa; Chordata; Craniata; Vertebrata; Chondrichthyes; Holocephali; Chimaeriformes; Callorhinchidae; Callorhinchus`V9K848_CALMI^V9K848_CALMI^Q:30-818,H:930-1192^88.21%ID^E:3e-153^SubName: Full=Solute carrier family 12 member 4 {ECO:0000313|EMBL:A…	TR102354|c0_g1_i5|m.164150	168-2132[+]	S12A4_RAT^S12A4_RAT^Q:201-655,H:466-920^92.75%ID^E:0^RecName: Full=Solute carrier family 12 member 4;^Eukaryota; Metazoa; Chordata; Craniata; Vertebrata; Euteleostomi; Mammalia; Eutheria; Euarchontoglires; Glires; Rodentia; Sciurognathi; Muroidea; Muridae; Murinae; Rattus`S12A4_RAT^S12A4_RAT^Q:1-217,H:857-1072^74.65%ID^E:2e-98^RecName: Full=Solute carrier family 12 member 4;^Eukaryota; Metazoa; C…	V9K848_CALMI^V9K848_CALMI^Q:201-655,H:585-1039^96.04%ID^E:0^SubName: Full=Solute carrier family 12 member 4 {ECO:0000313|EMBL:AFO93955.1};^Eukaryota; Metazoa; Chordata; Craniata; Vertebrata; Chondrichthyes; Holocephali; Chimaeriformes; Callorhinchidae; Callorhinchus`V9K848_CALMI^V9K848_CALMI^Q:1-217,H:976-1192^87.1%ID^E:2e-118^SubName: Full=Solute carrier family 12 member 4 {ECO:0000313|EMBL:AFO9…	PF03522.10^KCl_Cotrans_1^K-Cl Co-transporter type 1 (KCC1)^97-126^E:9.6e-07`PF13520.1^AA_permease_2^Amino acid permease^240-385^E:5.3e-11`PF00324.16^AA_permease^Amino acid permease^241-430^E:2.2e-26	.	ExpAA=71.95^PredHel=2^Topology=o311-333i353-375o	COG0531^amino acid	GO:0016021^cellular_component^integral component of membrane`GO:0005765^cellular_component^lysosomal membrane`GO:0015379^molecular_function^potassium:chloride symporter activity`GO:0006813^biological_process^potassium ion transport	GO:0005215^molecular_function^transporter activity`GO:0006811^biological_process^ion transport`GO:0016020^cellular_component^membrane`GO:0015171^molecular_function^amino acid transmembrane transporter activity`GO:0003333^biological_process^amino acid transmembrane transport`GO:0006810^biological_process^transport`GO:0055085^biological_process^transmembrane transport	2133	1881.01	88.82	1.27	2.93	11.12
TR102354|c0_g1_i7	TR102354|c0_g1	S12A4_RABIT^S12A4_RABIT^Q:271-1896,H:379-920^89.85%ID^E:0^RecName: Full=Solute carrier family 12 member 4;^Eukaryota; Metazoa; Chordata; Craniata; Vertebrata; Euteleostomi; Mammalia; Eutheria; Euarchontoglires; Glires; Lagomorpha; Leporidae; Oryctolagus	V9K848_CALMI^V9K848_CALMI^Q:271-1896,H:498-1039^93.91%ID^E:0^SubName: Full=Solute carrier family 12 member 4 {ECO:0000313|EMBL:AFO93955.1};^Eukaryota; Metazoa; Chordata; Craniata; Vertebrata; Chondrichthyes; Holocephali; Chimaeriformes; Callorhinchidae; Callorhinchus	TR102354|c0_g1_i7|m.164152	289-1896[+]	S12A4_RABIT^S12A4_RABIT^Q:1-536,H:385-920^89.93%ID^E:0^RecName: Full=Solute carrier family 12 member 4;^Eukaryota; Metazoa; Chordata; Craniata; Vertebrata; Euteleostomi; Mammalia; Eutheria; Euarchontoglires; Glires; Lagomorpha; Leporidae; Oryctolagus	V9K848_CALMI^V9K848_CALMI^Q:1-536,H:504-1039^94.03%ID^E:0^SubName: Full=Solute carrier family 12 member 4 {ECO:0000313|EMBL:AFO93955.1};^Eukaryota; Metazoa; Chordata; Craniata; Vertebrata; Chondrichthyes; Holocephali; Chimaeriformes; Callorhinchidae; Callorhinchus	PF00324.16^AA_permease^Amino acid permease^16-311^E:6.8e-41`PF13520.1^AA_permease_2^Amino acid permease^27-266^E:3.6e-17	.	ExpAA=133.00^PredHel=6^Topology=i25-47o67-89i109-131o171-190i197-219o234-256i	COG0531^amino acid	GO:0016021^cellular_component^integral component of membrane`GO:0015379^molecular_function^potassium:chloride symporter activity`GO:0006813^biological_process^potassium ion transport	GO:0006810^biological_process^transport`GO:0055085^biological_process^transmembrane transport`GO:0016020^cellular_component^membrane`GO:0015171^molecular_function^amino acid transmembrane transporter activity`GO:0003333^biological_process^amino acid transmembrane transport	1897	1645.01	39.93	0.66	1.51	5.72
TR102354|c0_g1_i8	TR102354|c0_g1	S12A4_RABIT^S12A4_RABIT^Q:80-1537,H:1-486^70.39%ID^E:0^RecName: Full=Solute carrier family 12 member 4;^Eukaryota; Metazoa; Chordata; Craniata; Vertebrata; Euteleostomi; Mammalia; Eutheria; Euarchontoglires; Glires; Lagomorpha; Leporidae; Oryctolagus	V9K848_CALMI^V9K848_CALMI^Q:227-1537,H:163-605^83.78%ID^E:0^SubName: Full=Solute carrier family 12 member 4 {ECO:0000313|EMBL:AFO93955.1};^Eukaryota; Metazoa; Chordata; Craniata; Vertebrata; Chondrichthyes; Holocephali; Chimaeriformes; Callorhinchidae; Callorhinchus	TR102354|c0_g1_i8|m.164153	80-1555[+]	S12A4_RABIT^S12A4_RABIT^Q:1-486,H:1-486^70.39%ID^E:0^RecName: Full=Solute carrier family 12 member 4;^Eukaryota; Metazoa; Chordata; Craniata; Vertebrata; Euteleostomi; Mammalia; Eutheria; Euarchontoglires; Glires; Lagomorpha; Leporidae; Oryctolagus	V9K848_CALMI^V9K848_CALMI^Q:50-486,H:163-605^83.78%ID^E:0^SubName: Full=Solute carrier family 12 member 4 {ECO:0000313|EMBL:AFO93955.1};^Eukaryota; Metazoa; Chordata; Craniata; Vertebrata; Chondrichthyes; Holocephali; Chimaeriformes; Callorhinchidae; Callorhinchus	PF00324.16^AA_permease^Amino acid permease^130-303^E:2.5e-22`PF00324.16^AA_permease^Amino acid permease^404-475^E:4.4e-08	.	ExpAA=162.80^PredHel=7^Topology=o126-148i161-183o220-242i255-277o283-303i419-441o456-478i	COG0531^amino acid	GO:0016021^cellular_component^integral component of membrane`GO:0015379^molecular_function^potassium:chloride symporter activity`GO:0006813^biological_process^potassium ion transport	GO:0006810^biological_process^transport`GO:0055085^biological_process^transmembrane transport`GO:0016020^cellular_component^membrane	1659	1407.01	19.06	0.37	0.84	3.19
TR102354|c0_g1_i9	TR102354|c0_g1	S12A4_RAT^S12A4_RAT^Q:80-2857,H:1-920^82.74%ID^E:0^RecName: Full=Solute carrier family 12 member 4;^Eukaryota; Metazoa; Chordata; Craniata; Vertebrata; Euteleostomi; Mammalia; Eutheria; Euarchontoglires; Glires; Rodentia; Sciurognathi; Muroidea; Muridae; Murinae; Rattus	V9K848_CALMI^V9K848_CALMI^Q:227-2857,H:163-1039^91.57%ID^E:0^SubName: Full=Solute carrier family 12 member 4 {ECO:0000313|EMBL:AFO93955.1};^Eukaryota; Metazoa; Chordata; Craniata; Vertebrata; Chondrichthyes; Holocephali; Chimaeriformes; Callorhinchidae; Callorhinchus	TR102354|c0_g1_i9|m.164155	80-2857[+]	S12A4_RAT^S12A4_RAT^Q:1-926,H:1-920^82.74%ID^E:0^RecName: Full=Solute carrier family 12 member 4;^Eukaryota; Metazoa; Chordata; Craniata; Vertebrata; Euteleostomi; Mammalia; Eutheria; Euarchontoglires; Glires; Rodentia; Sciurognathi; Muroidea; Muridae; Murinae; Rattus	V9K848_CALMI^V9K848_CALMI^Q:50-926,H:163-1039^91.57%ID^E:0^SubName: Full=Solute carrier family 12 member 4 {ECO:0000313|EMBL:AFO93955.1};^Eukaryota; Metazoa; Chordata; Craniata; Vertebrata; Chondrichthyes; Holocephali; Chimaeriformes; Callorhinchidae; Callorhinchus	PF00324.16^AA_permease^Amino acid permease^130-303^E:8.5e-22`PF00324.16^AA_permease^Amino acid permease^405-701^E:3.9e-40`PF13520.1^AA_permease_2^Amino acid permease^416-656^E:1e-16	.	ExpAA=254.25^PredHel=11^Topology=o126-148i161-183o220-242i255-277o283-303i415-437o457-479i499-521o561-580i587-609o624-646i	COG0531^amino acid	GO:0016021^cellular_component^integral component of membrane`GO:0005765^cellular_component^lysosomal membrane`GO:0015379^molecular_function^potassium:chloride symporter activity`GO:0006813^biological_process^potassium ion transport	GO:0006810^biological_process^transport`GO:0055085^biological_process^transmembrane transport`GO:0016020^cellular_component^membrane`GO:0015171^molecular_function^amino acid transmembrane transporter activity`GO:0003333^biological_process^amino acid transmembrane transport	2858	2606.01	48.56	0.5	1.16	4.39
TR102365|c0_g1_i1	TR102365|c0_g1	TSC1_HUMAN^TSC1_HUMAN^Q:177-1658,H:1-490^54.22%ID^E:2e-144^RecName: Full=Hamartin;^Eukaryota; Metazoa; Chordata; Craniata; Vertebrata; Euteleostomi; Mammalia; Eutheria; Euarchontoglires; Primates; Haplorrhini; Catarrhini; Hominidae; Homo`TSC1_HUMAN^TSC1_HUMAN^Q:1622-1720,H:245-277^78.79%ID^E:5e-09^RecName: Full=Hamartin;^Eukaryota; Metazoa; Chordata; Craniata; Vertebrata; Euteleostomi; Mammalia; …	V9KAA4_CALMI^V9KAA4_CALMI^Q:177-1658,H:1-492^78.23%ID^E:0^SubName: Full=Tuberous sclerosis 1 {ECO:0000313|EMBL:AFO94766.1};^Eukaryota; Metazoa; Chordata; Craniata; Vertebrata; Chondrichthyes; Holocephali; Chimaeriformes; Callorhinchidae; Callorhinchus`V9KAA4_CALMI^V9KAA4_CALMI^Q:1625-1750,H:246-287^95.24%ID^E:4e-15^SubName: Full=Tuberous sclerosis 1 {ECO:0000313|EMBL:AFO94766.1};^Eukaryota; Metaz…	TR102365|c0_g1_i1|m.164239	177-1661[+]	TSC1_HUMAN^TSC1_HUMAN^Q:1-494,H:1-490^54.22%ID^E:1e-159^RecName: Full=Hamartin;^Eukaryota; Metazoa; Chordata; Craniata; Vertebrata; Euteleostomi; Mammalia; Eutheria; Euarchontoglires; Primates; Haplorrhini; Catarrhini; Hominidae; Homo	V9KAA4_CALMI^V9KAA4_CALMI^Q:1-494,H:1-492^78.23%ID^E:0^SubName: Full=Tuberous sclerosis 1 {ECO:0000313|EMBL:AFO94766.1};^Eukaryota; Metazoa; Chordata; Craniata; Vertebrata; Chondrichthyes; Holocephali; Chimaeriformes; Callorhinchidae; Callorhinchus	PF04388.7^Hamartin^Hamartin protein^6-453^E:4e-172	.	ExpAA=19.29^PredHel=1^Topology=i126-145o	NOG68098^	GO:0005938^cellular_component^cell cortex`GO:0005737^cellular_component^cytoplasm`GO:0005856^cellular_component^cytoskeleton`GO:0005829^cellular_component^cytosol`GO:0030426^cellular_component^growth cone`GO:0043231^cellular_component^intracellular membrane-bounded organelle`GO:0030027^cellular_component^lamellipodium`GO:0016020^cellular_component^membrane`GO:0043234^cellular_component^protein co…	.	1754	1502.01	106.25	1.91	4.4	50.24
TR102365|c0_g1_i2	TR102365|c0_g1	TSC1_HUMAN^TSC1_HUMAN^Q:177-509,H:1-111^55.86%ID^E:8e-32^RecName: Full=Hamartin;^Eukaryota; Metazoa; Chordata; Craniata; Vertebrata; Euteleostomi; Mammalia; Eutheria; Euarchontoglires; Primates; Haplorrhini; Catarrhini; Hominidae; Homo	V9KAA4_CALMI^V9KAA4_CALMI^Q:177-509,H:1-111^83.78%ID^E:6e-51^SubName: Full=Tuberous sclerosis 1 {ECO:0000313|EMBL:AFO94766.1};^Eukaryota; Metazoa; Chordata; Craniata; Vertebrata; Chondrichthyes; Holocephali; Chimaeriformes; Callorhinchidae; Callorhinchus	TR102365|c0_g1_i2|m.164243	177-545[+]	TSC1_HUMAN^TSC1_HUMAN^Q:1-122,H:1-122^57.38%ID^E:1e-38^RecName: Full=Hamartin;^Eukaryota; Metazoa; Chordata; Craniata; Vertebrata; Euteleostomi; Mammalia; Eutheria; Euarchontoglires; Primates; Haplorrhini; Catarrhini; Hominidae; Homo	V9KAA4_CALMI^V9KAA4_CALMI^Q:1-122,H:1-122^84.43%ID^E:4e-59^SubName: Full=Tuberous sclerosis 1 {ECO:0000313|EMBL:AFO94766.1};^Eukaryota; Metazoa; Chordata; Craniata; Vertebrata; Chondrichthyes; Holocephali; Chimaeriformes; Callorhinchidae; Callorhinchus	PF04388.7^Hamartin^Hamartin protein^6-121^E:4.8e-45	.	.	NOG68098^	GO:0005938^cellular_component^cell cortex`GO:0005737^cellular_component^cytoplasm`GO:0005856^cellular_component^cytoskeleton`GO:0005829^cellular_component^cytosol`GO:0030426^cellular_component^growth cone`GO:0043231^cellular_component^intracellular membrane-bounded organelle`GO:0030027^cellular_component^lamellipodium`GO:0016020^cellular_component^membrane`GO:0043234^cellular_component^protein co…	.	705	453.03	10.84	0.65	1.49	16.99
TR102365|c0_g1_i3	TR102365|c0_g1	TSC1_HUMAN^TSC1_HUMAN^Q:134-1108,H:170-490^49.54%ID^E:7e-76^RecName: Full=Hamartin;^Eukaryota; Metazoa; Chordata; Craniata; Vertebrata; Euteleostomi; Mammalia; Eutheria; Euarchontoglires; Primates; Haplorrhini; Catarrhini; Hominidae; Homo`TSC1_HUMAN^TSC1_HUMAN^Q:1072-1170,H:245-277^78.79%ID^E:2e-09^RecName: Full=Hamartin;^Eukaryota; Metazoa; Chordata; Craniata; Vertebrata; Euteleostomi; Mammalia;…	V9KAA4_CALMI^V9KAA4_CALMI^Q:134-1108,H:170-492^74.62%ID^E:2e-132^SubName: Full=Tuberous sclerosis 1 {ECO:0000313|EMBL:AFO94766.1};^Eukaryota; Metazoa; Chordata; Craniata; Vertebrata; Chondrichthyes; Holocephali; Chimaeriformes; Callorhinchidae; Callorhinchus`V9KAA4_CALMI^V9KAA4_CALMI^Q:1075-1200,H:246-287^95.24%ID^E:9e-16^SubName: Full=Tuberous sclerosis 1 {ECO:0000313|EMBL:AFO94766.1};^Eukaryota…	TR102365|c0_g1_i3|m.164247	2-1111[+]	TSC1_HUMAN^TSC1_HUMAN^Q:45-369,H:170-490^49.54%ID^E:4e-87^RecName: Full=Hamartin;^Eukaryota; Metazoa; Chordata; Craniata; Vertebrata; Euteleostomi; Mammalia; Eutheria; Euarchontoglires; Primates; Haplorrhini; Catarrhini; Hominidae; Homo	V9KAA4_CALMI^V9KAA4_CALMI^Q:45-369,H:170-492^74.62%ID^E:4e-138^SubName: Full=Tuberous sclerosis 1 {ECO:0000313|EMBL:AFO94766.1};^Eukaryota; Metazoa; Chordata; Craniata; Vertebrata; Chondrichthyes; Holocephali; Chimaeriformes; Callorhinchidae; Callorhinchus	PF04388.7^Hamartin^Hamartin protein^44-328^E:3.7e-89	.	.	NOG68098^	GO:0005938^cellular_component^cell cortex`GO:0005737^cellular_component^cytoplasm`GO:0005856^cellular_component^cytoskeleton`GO:0005829^cellular_component^cytosol`GO:0030426^cellular_component^growth cone`GO:0043231^cellular_component^intracellular membrane-bounded organelle`GO:0030027^cellular_component^lamellipodium`GO:0016020^cellular_component^membrane`GO:0043234^cellular_component^protein co…	.	1204	952.01	43.92	1.25	2.87	32.77
TR102365|c0_g2_i1	TR102365|c0_g2	TSC1_HUMAN^TSC1_HUMAN^Q:73-1878,H:406-973^48.92%ID^E:4e-153^RecName: Full=Hamartin;^Eukaryota; Metazoa; Chordata; Craniata; Vertebrata; Euteleostomi; Mammalia; Eutheria; Euarchontoglires; Primates; Haplorrhini; Catarrhini; Hominidae; Homo	V9KAA4_CALMI^V9KAA4_CALMI^Q:7-2406,H:386-1164^66.04%ID^E:0^SubName: Full=Tuberous sclerosis 1 {ECO:0000313|EMBL:AFO94766.1};^Eukaryota; Metazoa; Chordata; Craniata; Vertebrata; Chondrichthyes; Holocephali; Chimaeriformes; Callorhinchidae; Callorhinchus	TR102365|c0_g2_i1|m.164240	1-2409[+]	TSC1_HUMAN^TSC1_HUMAN^Q:20-626,H:401-973^48.68%ID^E:2e-156^RecName: Full=Hamartin;^Eukaryota; Metazoa; Chordata; Craniata; Vertebrata; Euteleostomi; Mammalia; Eutheria; Euarchontoglires; Primates; Haplorrhini; Catarrhini; Hominidae; Homo	V9KAA4_CALMI^V9KAA4_CALMI^Q:3-802,H:386-1164^66.04%ID^E:0^SubName: Full=Tuberous sclerosis 1 {ECO:0000313|EMBL:AFO94766.1};^Eukaryota; Metazoa; Chordata; Craniata; Vertebrata; Chondrichthyes; Holocephali; Chimaeriformes; Callorhinchidae; Callorhinchus	PF04388.7^Hamartin^Hamartin protein^8-370^E:1.3e-51	.	.	NOG68098^	GO:0005938^cellular_component^cell cortex`GO:0005737^cellular_component^cytoplasm`GO:0005856^cellular_component^cytoskeleton`GO:0005829^cellular_component^cytosol`GO:0030426^cellular_component^growth cone`GO:0043231^cellular_component^intracellular membrane-bounded organelle`GO:0030027^cellular_component^lamellipodium`GO:0016020^cellular_component^membrane`GO:0043234^cellular_component^protein co…	.	2852	2600.01	66.2	0.69	1.58	27.1
TR102365|c0_g2_i2	TR102365|c0_g2	TSC1_HUMAN^TSC1_HUMAN^Q:73-1830,H:406-973^50.26%ID^E:2e-157^RecName: Full=Hamartin;^Eukaryota; Metazoa; Chordata; Craniata; Vertebrata; Euteleostomi; Mammalia; Eutheria; Euarchontoglires; Primates; Haplorrhini; Catarrhini; Hominidae; Homo	V9KAA4_CALMI^V9KAA4_CALMI^Q:7-2358,H:386-1164^67.39%ID^E:0^SubName: Full=Tuberous sclerosis 1 {ECO:0000313|EMBL:AFO94766.1};^Eukaryota; Metazoa; Chordata; Craniata; Vertebrata; Chondrichthyes; Holocephali; Chimaeriformes; Callorhinchidae; Callorhinchus	TR102365|c0_g2_i2|m.164244	1-2361[+]	TSC1_HUMAN^TSC1_HUMAN^Q:20-610,H:401-973^50%ID^E:9e-161^RecName: Full=Hamartin;^Eukaryota; Metazoa; Chordata; Craniata; Vertebrata; Euteleostomi; Mammalia; Eutheria; Euarchontoglires; Primates; Haplorrhini; Catarrhini; Hominidae; Homo	V9KAA4_CALMI^V9KAA4_CALMI^Q:3-786,H:386-1164^67.39%ID^E:0^SubName: Full=Tuberous sclerosis 1 {ECO:0000313|EMBL:AFO94766.1};^Eukaryota; Metazoa; Chordata; Craniata; Vertebrata; Chondrichthyes; Holocephali; Chimaeriformes; Callorhinchidae; Callorhinchus	PF04388.7^Hamartin^Hamartin protein^8-354^E:2.9e-58	.	.	NOG68098^	GO:0005938^cellular_component^cell cortex`GO:0005737^cellular_component^cytoplasm`GO:0005856^cellular_component^cytoskeleton`GO:0005829^cellular_component^cytosol`GO:0030426^cellular_component^growth cone`GO:0043231^cellular_component^intracellular membrane-bounded organelle`GO:0030027^cellular_component^lamellipodium`GO:0016020^cellular_component^membrane`GO:0043234^cellular_component^protein co…	.	2804	2552.01	174.8	1.85	4.26	72.9
TR102374|c0_g1_i3	TR102374|c0_g1	S38A4_PONAB^S38A4_PONAB^Q:416-2068,H:1-547^72.33%ID^E:0^RecName: Full=Sodium-coupled neutral amino acid transporter 4;^Eukaryota; Metazoa; Chordata; Craniata; Vertebrata; Euteleostomi; Mammalia; Eutheria; Euarchontoglires; Primates; Haplorrhini; Catarrhini; Hominidae; Pongo	K7GFI3_PELSI^K7GFI3_PELSI^Q:416-2068,H:1-548^73.37%ID^E:0^SubName: Full=Uncharacterized protein {ECO:0000313|Ensembl:ENSPSIP00000019044};^Eukaryota; Metazoa; Chordata; Craniata; Vertebrata; Euteleostomi; Testudines + Archosauria group; Testudines; Cryptodira; Trionychoidea; Trionychidae; Pelodiscus	TR102374|c0_g1_i3|m.164456	416-2071[+]	S38A4_PONAB^S38A4_PONAB^Q:1-551,H:1-547^72.33%ID^E:0^RecName: Full=Sodium-coupled neutral amino acid transporter 4;^Eukaryota; Metazoa; Chordata; Craniata; Vertebrata; Euteleostomi; Mammalia; Eutheria; Euarchontoglires; Primates; Haplorrhini; Catarrhini; Hominidae; Pongo	K7GFI3_PELSI^K7GFI3_PELSI^Q:1-551,H:1-548^73.37%ID^E:0^SubName: Full=Uncharacterized protein {ECO:0000313|Ensembl:ENSPSIP00000019044};^Eukaryota; Metazoa; Chordata; Craniata; Vertebrata; Euteleostomi; Testudines + Archosauria group; Testudines; Cryptodira; Trionychoidea; Trionychidae; Pelodiscus	PF01490.13^Aa_trans^Transmembrane amino acid transporter protein^76-247^E:2.6e-37`PF01490.13^Aa_trans^Transmembrane amino acid transporter protein^324-537^E:2.1e-47	.	ExpAA=228.68^PredHel=10^Topology=o77-99i106-128o153-174i195-217o221-243i374-396o416-438i451-473o483-505i517-539o	.	GO:0016021^cellular_component^integral component of membrane`GO:0005886^cellular_component^plasma membrane`GO:0015293^molecular_function^symporter activity`GO:0006865^biological_process^amino acid transport`GO:0006814^biological_process^sodium ion transport	.	2524	2272.01	126.45	1.5	3.46	17.54
TR102374|c0_g1_i5	TR102374|c0_g1	S38A4_MOUSE^S38A4_MOUSE^Q:361-1029,H:1-222^79.37%ID^E:6e-109^RecName: Full=Sodium-coupled neutral amino acid transporter 4;^Eukaryota; Metazoa; Chordata; Craniata; Vertebrata; Euteleostomi; Mammalia; Eutheria; Euarchontoglires; Glires; Rodentia; Sciurognathi; Muroidea; Muridae; Murinae; Mus; Mus	Q9NWA2_HUMAN^Q9NWA2_HUMAN^Q:361-1029,H:1-222^77.13%ID^E:1e-109^SubName: Full=cDNA FLJ10191 fis, clone HEMBA1004756, weakly similar to Human transporter protein mRNA {ECO:0000313|EMBL:BAA91481.1};^Eukaryota; Metazoa; Chordata; Craniata; Vertebrata; Euteleostomi; Mammalia; Eutheria; Euarchontoglires; Primates; Haplorrhini; Catarrhini; Hominidae; Homo	TR102374|c0_g1_i5|m.164460	361-1056[+]	S38A4_MOUSE^S38A4_MOUSE^Q:1-223,H:1-222^79.37%ID^E:2e-117^RecName: Full=Sodium-coupled neutral amino acid transporter 4;^Eukaryota; Metazoa; Chordata; Craniata; Vertebrata; Euteleostomi; Mammalia; Eutheria; Euarchontoglires; Glires; Rodentia; Sciurognathi; Muroidea; Muridae; Murinae; Mus; Mus	K7GFI3_PELSI^K7GFI3_PELSI^Q:1-223,H:1-222^78.92%ID^E:3e-118^SubName: Full=Uncharacterized protein {ECO:0000313|Ensembl:ENSPSIP00000019044};^Eukaryota; Metazoa; Chordata; Craniata; Vertebrata; Euteleostomi; Testudines + Archosauria group; Testudines; Cryptodira; Trionychoidea; Trionychidae; Pelodiscus	PF01490.13^Aa_trans^Transmembrane amino acid transporter protein^76-223^E:1.2e-32	.	ExpAA=81.68^PredHel=4^Topology=o77-99i106-128o153-174i195-217o	COG0814^Amino acid transporter	GO:0016021^cellular_component^integral component of membrane`GO:0005886^cellular_component^plasma membrane`GO:0015171^molecular_function^amino acid transmembrane transporter activity`GO:0015293^molecular_function^symporter activity`GO:0006814^biological_process^sodium ion transport	.	1435	1183.01	60.52	1.38	3.18	16.12
TR102374|c0_g1_i6	TR102374|c0_g1	S38A4_PONAB^S38A4_PONAB^Q:289-630,H:434-547^67.54%ID^E:7e-37^RecName: Full=Sodium-coupled neutral amino acid transporter 4;^Eukaryota; Metazoa; Chordata; Craniata; Vertebrata; Euteleostomi; Mammalia; Eutheria; Euarchontoglires; Primates; Haplorrhini; Catarrhini; Hominidae; Pongo	I3K1K2_ORENI^I3K1K2_ORENI^Q:289-630,H:424-537^72.81%ID^E:1e-39^SubName: Full=Uncharacterized protein {ECO:0000313|Ensembl:ENSONIP00000014997};^Eukaryota; Metazoa; Chordata; Craniata; Vertebrata; Euteleostomi; Actinopterygii; Neopterygii; Teleostei; Neoteleostei; Acanthomorphata; Ovalentaria; Cichlomorphae; Cichliformes; Cichlidae; African cichlids; Pseudocrenilabrinae; Oreochromini; Oreochromis	.	.	.	.	.	.	.	.	GO:0016021^cellular_component^integral component of membrane`GO:0005886^cellular_component^plasma membrane`GO:0015293^molecular_function^symporter activity`GO:0006865^biological_process^amino acid transport`GO:0006814^biological_process^sodium ion transport	.	752	500.01	11.07	0.6	1.38	6.98
TR102374|c0_g1_i7	TR102374|c0_g1	S38A4_PONAB^S38A4_PONAB^Q:373-1773,H:1-458^70.15%ID^E:0^RecName: Full=Sodium-coupled neutral amino acid transporter 4;^Eukaryota; Metazoa; Chordata; Craniata; Vertebrata; Euteleostomi; Mammalia; Eutheria; Euarchontoglires; Primates; Haplorrhini; Catarrhini; Hominidae; Pongo	K7GFI3_PELSI^K7GFI3_PELSI^Q:373-1791,H:1-465^70.25%ID^E:0^SubName: Full=Uncharacterized protein {ECO:0000313|Ensembl:ENSPSIP00000019044};^Eukaryota; Metazoa; Chordata; Craniata; Vertebrata; Euteleostomi; Testudines + Archosauria group; Testudines; Cryptodira; Trionychoidea; Trionychidae; Pelodiscus	TR102374|c0_g1_i7|m.164463	373-1689[+]	S38A4_PONAB^S38A4_PONAB^Q:1-438,H:1-434^73.41%ID^E:0^RecName: Full=Sodium-coupled neutral amino acid transporter 4;^Eukaryota; Metazoa; Chordata; Craniata; Vertebrata; Euteleostomi; Mammalia; Eutheria; Euarchontoglires; Primates; Haplorrhini; Catarrhini; Hominidae; Pongo	K7GFI3_PELSI^K7GFI3_PELSI^Q:1-438,H:1-435^74.26%ID^E:0^SubName: Full=Uncharacterized protein {ECO:0000313|Ensembl:ENSPSIP00000019044};^Eukaryota; Metazoa; Chordata; Craniata; Vertebrata; Euteleostomi; Testudines + Archosauria group; Testudines; Cryptodira; Trionychoidea; Trionychidae; Pelodiscus	PF01490.13^Aa_trans^Transmembrane amino acid transporter protein^76-247^E:1.6e-37`PF01490.13^Aa_trans^Transmembrane amino acid transporter protein^324-438^E:1.4e-27	.	ExpAA=166.13^PredHel=7^Topology=o77-99i106-128o153-174i195-217o221-243i373-395o415-437i	.	GO:0016021^cellular_component^integral component of membrane`GO:0005886^cellular_component^plasma membrane`GO:0015293^molecular_function^symporter activity`GO:0006865^biological_process^amino acid transport`GO:0006814^biological_process^sodium ion transport	.	1827	1575.01	96.59	1.66	3.81	19.32
TR102374|c0_g1_i8	TR102374|c0_g1	S38A4_PONAB^S38A4_PONAB^Q:442-2094,H:1-547^72.33%ID^E:0^RecName: Full=Sodium-coupled neutral amino acid transporter 4;^Eukaryota; Metazoa; Chordata; Craniata; Vertebrata; Euteleostomi; Mammalia; Eutheria; Euarchontoglires; Primates; Haplorrhini; Catarrhini; Hominidae; Pongo	K7GFI3_PELSI^K7GFI3_PELSI^Q:442-2094,H:1-548^73.37%ID^E:0^SubName: Full=Uncharacterized protein {ECO:0000313|Ensembl:ENSPSIP00000019044};^Eukaryota; Metazoa; Chordata; Craniata; Vertebrata; Euteleostomi; Testudines + Archosauria group; Testudines; Cryptodira; Trionychoidea; Trionychidae; Pelodiscus	TR102374|c0_g1_i8|m.164465	442-2097[+]	S38A4_PONAB^S38A4_PONAB^Q:1-551,H:1-547^72.33%ID^E:0^RecName: Full=Sodium-coupled neutral amino acid transporter 4;^Eukaryota; Metazoa; Chordata; Craniata; Vertebrata; Euteleostomi; Mammalia; Eutheria; Euarchontoglires; Primates; Haplorrhini; Catarrhini; Hominidae; Pongo	K7GFI3_PELSI^K7GFI3_PELSI^Q:1-551,H:1-548^73.37%ID^E:0^SubName: Full=Uncharacterized protein {ECO:0000313|Ensembl:ENSPSIP00000019044};^Eukaryota; Metazoa; Chordata; Craniata; Vertebrata; Euteleostomi; Testudines + Archosauria group; Testudines; Cryptodira; Trionychoidea; Trionychidae; Pelodiscus	PF01490.13^Aa_trans^Transmembrane amino acid transporter protein^76-247^E:2.6e-37`PF01490.13^Aa_trans^Transmembrane amino acid transporter protein^324-537^E:2.1e-47	.	ExpAA=228.68^PredHel=10^Topology=o77-99i106-128o153-174i195-217o221-243i374-396o416-438i451-473o483-505i517-539o	.	GO:0016021^cellular_component^integral component of membrane`GO:0005886^cellular_component^plasma membrane`GO:0015293^molecular_function^symporter activity`GO:0006865^biological_process^amino acid transport`GO:0006814^biological_process^sodium ion transport	.	2550	2298.01	54.15	0.64	1.46	7.42
TR102374|c0_g1_i9	TR102374|c0_g1	S38A4_PONAB^S38A4_PONAB^Q:361-2013,H:1-547^72.33%ID^E:0^RecName: Full=Sodium-coupled neutral amino acid transporter 4;^Eukaryota; Metazoa; Chordata; Craniata; Vertebrata; Euteleostomi; Mammalia; Eutheria; Euarchontoglires; Primates; Haplorrhini; Catarrhini; Hominidae; Pongo	K7GFI3_PELSI^K7GFI3_PELSI^Q:361-2013,H:1-548^73.37%ID^E:0^SubName: Full=Uncharacterized protein {ECO:0000313|Ensembl:ENSPSIP00000019044};^Eukaryota; Metazoa; Chordata; Craniata; Vertebrata; Euteleostomi; Testudines + Archosauria group; Testudines; Cryptodira; Trionychoidea; Trionychidae; Pelodiscus	TR102374|c0_g1_i9|m.164467	361-2016[+]	S38A4_PONAB^S38A4_PONAB^Q:1-551,H:1-547^72.33%ID^E:0^RecName: Full=Sodium-coupled neutral amino acid transporter 4;^Eukaryota; Metazoa; Chordata; Craniata; Vertebrata; Euteleostomi; Mammalia; Eutheria; Euarchontoglires; Primates; Haplorrhini; Catarrhini; Hominidae; Pongo	K7GFI3_PELSI^K7GFI3_PELSI^Q:1-551,H:1-548^73.37%ID^E:0^SubName: Full=Uncharacterized protein {ECO:0000313|Ensembl:ENSPSIP00000019044};^Eukaryota; Metazoa; Chordata; Craniata; Vertebrata; Euteleostomi; Testudines + Archosauria group; Testudines; Cryptodira; Trionychoidea; Trionychidae; Pelodiscus	PF01490.13^Aa_trans^Transmembrane amino acid transporter protein^76-247^E:2.6e-37`PF01490.13^Aa_trans^Transmembrane amino acid transporter protein^324-537^E:2.1e-47	.	ExpAA=228.68^PredHel=10^Topology=o77-99i106-128o153-174i195-217o221-243i374-396o416-438i451-473o483-505i517-539o	.	GO:0016021^cellular_component^integral component of membrane`GO:0005886^cellular_component^plasma membrane`GO:0015293^molecular_function^symporter activity`GO:0006865^biological_process^amino acid transport`GO:0006814^biological_process^sodium ion transport	.	5016	4764.01	493.21	2.79	6.43	32.62
TR102393|c0_g1_i10	TR102393|c0_g1	S4A5_RAT^S4A5_RAT^Q:248-2890,H:91-1050^75.21%ID^E:0^RecName: Full=Electrogenic sodium bicarbonate cotransporter 4;^Eukaryota; Metazoa; Chordata; Craniata; Vertebrata; Euteleostomi; Mammalia; Eutheria; Euarchontoglires; Glires; Rodentia; Sciurognathi; Muroidea; Muridae; Murinae; Rattus	W5NE61_LEPOC^W5NE61_LEPOC^Q:236-3211,H:91-1131^77.39%ID^E:0^SubName: Full=Uncharacterized protein {ECO:0000313|Ensembl:ENSLOCP00000018920};^Eukaryota; Metazoa; Chordata; Craniata; Vertebrata; Euteleostomi; Actinopterygii; Neopterygii; Holostei; Semionotiformes; Lepisosteidae; Lepisosteus	TR102393|c0_g1_i10|m.164818	227-3214[+]	S4A5_RAT^S4A5_RAT^Q:8-911,H:91-1073^74.26%ID^E:0^RecName: Full=Electrogenic sodium bicarbonate cotransporter 4;^Eukaryota; Metazoa; Chordata; Craniata; Vertebrata; Euteleostomi; Mammalia; Eutheria; Euarchontoglires; Glires; Rodentia; Sciurognathi; Muroidea; Muridae; Murinae; Rattus	W5NE61_LEPOC^W5NE61_LEPOC^Q:4-995,H:91-1131^78.15%ID^E:0^SubName: Full=Uncharacterized protein {ECO:0000313|Ensembl:ENSLOCP00000018920};^Eukaryota; Metazoa; Chordata; Craniata; Vertebrata; Euteleostomi; Actinopterygii; Neopterygii; Holostei; Semionotiformes; Lepisosteidae; Lepisosteus	PF07565.8^Band_3_cyto^Band 3 cytoplasmic domain^57-293^E:1.3e-92`PF00955.16^HCO3_cotransp^HCO3- transporter family^344-837^E:2.3e-227	.	ExpAA=244.06^PredHel=11^Topology=o379-401i422-444o464-486i498-520o569-591i604-626o659-678i699-721o759-778i785-804o844-866i	.	GO:0016323^cellular_component^basolateral plasma membrane`GO:0016021^cellular_component^integral component of membrane`GO:0005452^molecular_function^inorganic anion exchanger activity`GO:0006820^biological_process^anion transport`GO:0033326^biological_process^cerebrospinal fluid secretion`GO:0002064^biological_process^epithelial cell development`GO:0048311^biological_process^mitochondrion distrib…	GO:0008509^molecular_function^anion transmembrane transporter activity`GO:0006820^biological_process^anion transport`GO:0016021^cellular_component^integral component of membrane	3943	3691.01	142.67	1.04	2.4	14.6
TR102393|c0_g1_i11	TR102393|c0_g1	S4A5_RAT^S4A5_RAT^Q:248-3142,H:91-1096^74.39%ID^E:0^RecName: Full=Electrogenic sodium bicarbonate cotransporter 4;^Eukaryota; Metazoa; Chordata; Craniata; Vertebrata; Euteleostomi; Mammalia; Eutheria; Euarchontoglires; Glires; Rodentia; Sciurognathi; Muroidea; Muridae; Murinae; Rattus	K7FBU5_PELSI^K7FBU5_PELSI^Q:248-3148,H:1-1001^78.39%ID^E:0^SubName: Full=Uncharacterized protein {ECO:0000313|Ensembl:ENSPSIP00000005505};^Eukaryota; Metazoa; Chordata; Craniata; Vertebrata; Euteleostomi; Testudines + Archosauria group; Testudines; Cryptodira; Trionychoidea; Trionychidae; Pelodiscus	TR102393|c0_g1_i11|m.164821	227-3232[+]	S4A5_RAT^S4A5_RAT^Q:8-972,H:91-1096^74.48%ID^E:0^RecName: Full=Electrogenic sodium bicarbonate cotransporter 4;^Eukaryota; Metazoa; Chordata; Craniata; Vertebrata; Euteleostomi; Mammalia; Eutheria; Euarchontoglires; Glires; Rodentia; Sciurognathi; Muroidea; Muridae; Murinae; Rattus	K7FBU5_PELSI^K7FBU5_PELSI^Q:8-974,H:1-1001^79.39%ID^E:0^SubName: Full=Uncharacterized protein {ECO:0000313|Ensembl:ENSPSIP00000005505};^Eukaryota; Metazoa; Chordata; Craniata; Vertebrata; Euteleostomi; Testudines + Archosauria group; Testudines; Cryptodira; Trionychoidea; Trionychidae; Pelodiscus	PF07565.8^Band_3_cyto^Band 3 cytoplasmic domain^57-293^E:1.3e-92`PF00955.16^HCO3_cotransp^HCO3- transporter family^344-865^E:6.8e-233	.	ExpAA=243.44^PredHel=11^Topology=o379-401i422-444o464-486i498-520o597-619i632-654o687-706i727-749o787-806i813-832o872-894i	.	GO:0016323^cellular_component^basolateral plasma membrane`GO:0016021^cellular_component^integral component of membrane`GO:0005452^molecular_function^inorganic anion exchanger activity`GO:0006820^biological_process^anion transport`GO:0033326^biological_process^cerebrospinal fluid secretion`GO:0002064^biological_process^epithelial cell development`GO:0048311^biological_process^mitochondrion distrib…	GO:0008509^molecular_function^anion transmembrane transporter activity`GO:0006820^biological_process^anion transport`GO:0016021^cellular_component^integral component of membrane	4669	4417.01	118.5	0.72	1.67	10.13
TR102393|c0_g1_i2	TR102393|c0_g1	S4A5_HUMAN^S4A5_HUMAN^Q:248-3238,H:92-1121^74.86%ID^E:0^RecName: Full=Electrogenic sodium bicarbonate cotransporter 4;^Eukaryota; Metazoa; Chordata; Craniata; Vertebrata; Euteleostomi; Mammalia; Eutheria; Euarchontoglires; Primates; Haplorrhini; Catarrhini; Hominidae; Homo	K7FBU5_PELSI^K7FBU5_PELSI^Q:248-3244,H:1-1001^80.67%ID^E:0^SubName: Full=Uncharacterized protein {ECO:0000313|Ensembl:ENSPSIP00000005505};^Eukaryota; Metazoa; Chordata; Craniata; Vertebrata; Euteleostomi; Testudines + Archosauria group; Testudines; Cryptodira; Trionychoidea; Trionychidae; Pelodiscus	TR102393|c0_g1_i2|m.164804	227-3328[+]	S4A5_RAT^S4A5_RAT^Q:8-1004,H:91-1096^75.78%ID^E:0^RecName: Full=Electrogenic sodium bicarbonate cotransporter 4;^Eukaryota; Metazoa; Chordata; Craniata; Vertebrata; Euteleostomi; Mammalia; Eutheria; Euarchontoglires; Glires; Rodentia; Sciurognathi; Muroidea; Muridae; Murinae; Rattus	K7FBU5_PELSI^K7FBU5_PELSI^Q:8-1006,H:1-1001^81.67%ID^E:0^SubName: Full=Uncharacterized protein {ECO:0000313|Ensembl:ENSPSIP00000005505};^Eukaryota; Metazoa; Chordata; Craniata; Vertebrata; Euteleostomi; Testudines + Archosauria group; Testudines; Cryptodira; Trionychoidea; Trionychidae; Pelodiscus	PF07565.8^Band_3_cyto^Band 3 cytoplasmic domain^57-325^E:2.2e-94`PF00955.16^HCO3_cotransp^HCO3- transporter family^376-897^E:7.3e-233	.	ExpAA=243.44^PredHel=11^Topology=o411-433i454-476o496-518i530-552o629-651i664-686o719-738i759-781o819-838i845-864o904-926i	.	GO:0016323^cellular_component^basolateral plasma membrane`GO:0016021^cellular_component^integral component of membrane`GO:0005452^molecular_function^inorganic anion exchanger activity`GO:0006820^biological_process^anion transport`GO:0033326^biological_process^cerebrospinal fluid secretion`GO:0002064^biological_process^epithelial cell development`GO:0048311^biological_process^mitochondrion distrib…	GO:0008509^molecular_function^anion transmembrane transporter activity`GO:0006820^biological_process^anion transport`GO:0016021^cellular_component^integral component of membrane	4278	4026.01	101.26	0.68	1.56	9.5
TR102393|c0_g1_i4	TR102393|c0_g1	S4A5_RAT^S4A5_RAT^Q:67-444,H:339-485^67.35%ID^E:8e-47^RecName: Full=Electrogenic sodium bicarbonate cotransporter 4;^Eukaryota; Metazoa; Chordata; Craniata; Vertebrata; Euteleostomi; Mammalia; Eutheria; Euarchontoglires; Glires; Rodentia; Sciurognathi; Muroidea; Muridae; Murinae; Rattus	W5K294_ASTMX^W5K294_ASTMX^Q:67-444,H:142-268^80.31%ID^E:3e-52^SubName: Full=Uncharacterized protein {ECO:0000313|Ensembl:ENSAMXP00000001704};^Eukaryota; Metazoa; Chordata; Craniata; Vertebrata; Euteleostomi; Actinopterygii; Neopterygii; Teleostei; Ostariophysi; Characiformes; Characoidei; Characidae; Characidae incertae sedis; Astyanax clade; Astyanax	TR102393|c0_g1_i4|m.164809	139-462[+]	S4A5_RAT^S4A5_RAT^Q:1-102,H:363-485^65.85%ID^E:1e-42^RecName: Full=Electrogenic sodium bicarbonate cotransporter 4;^Eukaryota; Metazoa; Chordata; Craniata; Vertebrata; Euteleostomi; Mammalia; Eutheria; Euarchontoglires; Glires; Rodentia; Sciurognathi; Muroidea; Muridae; Murinae; Rattus	M4A772_XIPMA^M4A772_XIPMA^Q:1-102,H:216-318^84.47%ID^E:1e-52^SubName: Full=Uncharacterized protein {ECO:0000313|Ensembl:ENSXMAP00000010316};^Eukaryota; Metazoa; Chordata; Craniata; Vertebrata; Euteleostomi; Actinopterygii; Neopterygii; Teleostei; Neoteleostei; Acanthomorphata; Ovalentaria; Atherinomorphae; Cyprinodontiformes; Poeciliidae; Poeciliinae; Xiphophorus	PF07565.8^Band_3_cyto^Band 3 cytoplasmic domain^1-45^E:8.9e-19	.	.	.	GO:0016323^cellular_component^basolateral plasma membrane`GO:0016021^cellular_component^integral component of membrane`GO:0005452^molecular_function^inorganic anion exchanger activity`GO:0006820^biological_process^anion transport`GO:0033326^biological_process^cerebrospinal fluid secretion`GO:0002064^biological_process^epithelial cell development`GO:0048311^biological_process^mitochondrion distrib…	GO:0008509^molecular_function^anion transmembrane transporter activity`GO:0006820^biological_process^anion transport`GO:0016021^cellular_component^integral component of membrane	462	210.35	20.33	2.61	6	36.5
TR102393|c0_g1_i5	TR102393|c0_g1	S4A5_RAT^S4A5_RAT^Q:248-1450,H:91-543^72.19%ID^E:0^RecName: Full=Electrogenic sodium bicarbonate cotransporter 4;^Eukaryota; Metazoa; Chordata; Craniata; Vertebrata; Euteleostomi; Mammalia; Eutheria; Euarchontoglires; Glires; Rodentia; Sciurognathi; Muroidea; Muridae; Murinae; Rattus	A0A091J789_CALAN^A0A091J789_CALAN^Q:230-1450,H:81-506^80.52%ID^E:0^SubName: Full=Electrogenic sodium bicarbonate cotransporter 4 {ECO:0000313|EMBL:KFP07631.1};^Eukaryota; Metazoa; Chordata; Craniata; Vertebrata; Euteleostomi; Testudines + Archosauria group; Archosauria; Dinosauria; Saurischia; Theropoda; Coelurosauria; Aves; Neognathae; Trochiliformes; Trochilidae; Calypte	TR102393|c0_g1_i5|m.164810	227-1510[+]	S4A5_RAT^S4A5_RAT^Q:8-408,H:91-543^72.19%ID^E:0^RecName: Full=Electrogenic sodium bicarbonate cotransporter 4;^Eukaryota; Metazoa; Chordata; Craniata; Vertebrata; Euteleostomi; Mammalia; Eutheria; Euarchontoglires; Glires; Rodentia; Sciurognathi; Muroidea; Muridae; Murinae; Rattus	A0A091J789_CALAN^A0A091J789_CALAN^Q:2-408,H:81-506^81.69%ID^E:0^SubName: Full=Electrogenic sodium bicarbonate cotransporter 4 {ECO:0000313|EMBL:KFP07631.1};^Eukaryota; Metazoa; Chordata; Craniata; Vertebrata; Euteleostomi; Testudines + Archosauria group; Archosauria; Dinosauria; Saurischia; Theropoda; Coelurosauria; Aves; Neognathae; Trochiliformes; Trochilidae; Calypte	PF07565.8^Band_3_cyto^Band 3 cytoplasmic domain^57-293^E:2.2e-93`PF00955.16^HCO3_cotransp^HCO3- transporter family^344-408^E:6.6e-24	.	ExpAA=21.62^PredHel=1^Topology=o379-401i	.	GO:0016323^cellular_component^basolateral plasma membrane`GO:0016021^cellular_component^integral component of membrane`GO:0005452^molecular_function^inorganic anion exchanger activity`GO:0006820^biological_process^anion transport`GO:0033326^biological_process^cerebrospinal fluid secretion`GO:0002064^biological_process^epithelial cell development`GO:0048311^biological_process^mitochondrion distrib…	GO:0008509^molecular_function^anion transmembrane transporter activity`GO:0006820^biological_process^anion transport`GO:0016021^cellular_component^integral component of membrane	1512	1260.01	7.49	0.16	0.37	2.24
TR102393|c0_g1_i6	TR102393|c0_g1	S4A5_HUMAN^S4A5_HUMAN^Q:248-1546,H:92-551^75.92%ID^E:0^RecName: Full=Electrogenic sodium bicarbonate cotransporter 4;^Eukaryota; Metazoa; Chordata; Craniata; Vertebrata; Euteleostomi; Mammalia; Eutheria; Euarchontoglires; Primates; Haplorrhini; Catarrhini; Hominidae; Homo	A0A091MEF2_9PASS^A0A091MEF2_9PASS^Q:230-1546,H:87-531^82.7%ID^E:0^SubName: Full=Electrogenic sodium bicarbonate cotransporter 4 {ECO:0000313|EMBL:KFP72215.1};^Eukaryota; Metazoa; Chordata; Craniata; Vertebrata; Euteleostomi; Testudines + Archosauria group; Archosauria; Dinosauria; Saurischia; Theropoda; Coelurosauria; Aves; Neognathae; Passeriformes; Acanthisittidae; Acanthisitta	TR102393|c0_g1_i6|m.164812	227-1606[+]	S4A5_HUMAN^S4A5_HUMAN^Q:8-440,H:92-551^76.57%ID^E:0^RecName: Full=Electrogenic sodium bicarbonate cotransporter 4;^Eukaryota; Metazoa; Chordata; Craniata; Vertebrata; Euteleostomi; Mammalia; Eutheria; Euarchontoglires; Primates; Haplorrhini; Catarrhini; Hominidae; Homo	A0A091MEF2_9PASS^A0A091MEF2_9PASS^Q:2-440,H:87-531^83.6%ID^E:0^SubName: Full=Electrogenic sodium bicarbonate cotransporter 4 {ECO:0000313|EMBL:KFP72215.1};^Eukaryota; Metazoa; Chordata; Craniata; Vertebrata; Euteleostomi; Testudines + Archosauria group; Archosauria; Dinosauria; Saurischia; Theropoda; Coelurosauria; Aves; Neognathae; Passeriformes; Acanthisittidae; Acanthisitta	PF07565.8^Band_3_cyto^Band 3 cytoplasmic domain^57-325^E:3.6e-95`PF00955.16^HCO3_cotransp^HCO3- transporter family^376-440^E:7.3e-24	.	ExpAA=21.61^PredHel=1^Topology=o411-433i	.	GO:0016324^cellular_component^apical plasma membrane`GO:0016021^cellular_component^integral component of membrane`GO:0005886^cellular_component^plasma membrane`GO:0005452^molecular_function^inorganic anion exchanger activity`GO:0008510^molecular_function^sodium:bicarbonate symporter activity`GO:0015701^biological_process^bicarbonate transport`GO:0033326^biological_process^cerebrospinal fluid secr…	GO:0008509^molecular_function^anion transmembrane transporter activity`GO:0006820^biological_process^anion transport`GO:0016021^cellular_component^integral component of membrane	1608	1356.01	2.12	0.04	0.1	0.59
TR102393|c0_g1_i8	TR102393|c0_g1	S4A5_RAT^S4A5_RAT^Q:39-587,H:282-485^70.1%ID^E:5e-78^RecName: Full=Electrogenic sodium bicarbonate cotransporter 4;^Eukaryota; Metazoa; Chordata; Craniata; Vertebrata; Euteleostomi; Mammalia; Eutheria; Euarchontoglires; Glires; Rodentia; Sciurognathi; Muroidea; Muridae; Murinae; Rattus	W5K294_ASTMX^W5K294_ASTMX^Q:33-587,H:83-268^79.03%ID^E:1e-85^SubName: Full=Uncharacterized protein {ECO:0000313|Ensembl:ENSAMXP00000001704};^Eukaryota; Metazoa; Chordata; Craniata; Vertebrata; Euteleostomi; Actinopterygii; Neopterygii; Teleostei; Ostariophysi; Characiformes; Characoidei; Characidae; Characidae incertae sedis; Astyanax clade; Astyanax	TR102393|c0_g1_i8|m.164815	3-605[+]	S4A5_RAT^S4A5_RAT^Q:13-195,H:282-485^70.1%ID^E:7e-87^RecName: Full=Electrogenic sodium bicarbonate cotransporter 4;^Eukaryota; Metazoa; Chordata; Craniata; Vertebrata; Euteleostomi; Mammalia; Eutheria; Euarchontoglires; Glires; Rodentia; Sciurognathi; Muroidea; Muridae; Murinae; Rattus	A0A060W2Q9_ONCMY^A0A060W2Q9_ONCMY^Q:11-195,H:223-410^79.26%ID^E:4e-97^SubName: Full=Oncorhynchus mykiss genomic scaffold, scaffold_109 {ECO:0000313|EMBL:CDQ61301.1};^Eukaryota; Metazoa; Chordata; Craniata; Vertebrata; Euteleostomi; Actinopterygii; Neopterygii; Teleostei; Protacanthopterygii; Salmoniformes; Salmonidae; Salmoninae; Oncorhynchus	PF07565.8^Band_3_cyto^Band 3 cytoplasmic domain^17-138^E:1.5e-59	.	.	.	GO:0016323^cellular_component^basolateral plasma membrane`GO:0016021^cellular_component^integral component of membrane`GO:0005452^molecular_function^inorganic anion exchanger activity`GO:0006820^biological_process^anion transport`GO:0033326^biological_process^cerebrospinal fluid secretion`GO:0002064^biological_process^epithelial cell development`GO:0048311^biological_process^mitochondrion distrib…	GO:0008509^molecular_function^anion transmembrane transporter activity`GO:0006820^biological_process^anion transport`GO:0016021^cellular_component^integral component of membrane	605	353.1	2.98	0.23	0.52	3.19
TR102393|c0_g1_i9	TR102393|c0_g1	S4A5_HUMAN^S4A5_HUMAN^Q:248-2233,H:92-811^74.76%ID^E:0^RecName: Full=Electrogenic sodium bicarbonate cotransporter 4;^Eukaryota; Metazoa; Chordata; Craniata; Vertebrata; Euteleostomi; Mammalia; Eutheria; Euarchontoglires; Primates; Haplorrhini; Catarrhini; Hominidae; Homo	W5NE60_LEPOC^W5NE60_LEPOC^Q:236-2335,H:88-821^79.84%ID^E:0^SubName: Full=Uncharacterized protein {ECO:0000313|Ensembl:ENSLOCP00000018919};^Eukaryota; Metazoa; Chordata; Craniata; Vertebrata; Euteleostomi; Actinopterygii; Neopterygii; Holostei; Semionotiformes; Lepisosteidae; Lepisosteus	TR102393|c0_g1_i9|m.164816	227-2335[+]	S4A5_HUMAN^S4A5_HUMAN^Q:8-669,H:92-811^74.76%ID^E:0^RecName: Full=Electrogenic sodium bicarbonate cotransporter 4;^Eukaryota; Metazoa; Chordata; Craniata; Vertebrata; Euteleostomi; Mammalia; Eutheria; Euarchontoglires; Primates; Haplorrhini; Catarrhini; Hominidae; Homo	W5NE60_LEPOC^W5NE60_LEPOC^Q:4-703,H:88-821^80.11%ID^E:0^SubName: Full=Uncharacterized protein {ECO:0000313|Ensembl:ENSLOCP00000018919};^Eukaryota; Metazoa; Chordata; Craniata; Vertebrata; Euteleostomi; Actinopterygii; Neopterygii; Holostei; Semionotiformes; Lepisosteidae; Lepisosteus	PF07565.8^Band_3_cyto^Band 3 cytoplasmic domain^57-293^E:6.8e-93`PF00955.16^HCO3_cotransp^HCO3- transporter family^344-669^E:1.7e-119`PF00955.16^HCO3_cotransp^HCO3- transporter family^669-703^E:7.1e-06	.	ExpAA=151.26^PredHel=7^Topology=o379-401i422-444o464-486i498-520o597-619i639-658o673-695i	.	GO:0016324^cellular_component^apical plasma membrane`GO:0016021^cellular_component^integral component of membrane`GO:0005886^cellular_component^plasma membrane`GO:0005452^molecular_function^inorganic anion exchanger activity`GO:0008510^molecular_function^sodium:bicarbonate symporter activity`GO:0015701^biological_process^bicarbonate transport`GO:0033326^biological_process^cerebrospinal fluid secr…	GO:0008509^molecular_function^anion transmembrane transporter activity`GO:0006820^biological_process^anion transport`GO:0016021^cellular_component^integral component of membrane	2335	2083.01	61.68	0.8	1.84	11.18
TR102878|c1_g2_i1	TR102878|c1_g2	S22A5_MOUSE^S22A5_MOUSE^Q:1-1521,H:52-557^57.45%ID^E:0^RecName: Full=Solute carrier family 22 member 5;^Eukaryota; Metazoa; Chordata; Craniata; Vertebrata; Euteleostomi; Mammalia; Eutheria; Euarchontoglires; Glires; Rodentia; Sciurognathi; Muroidea; Muridae; Murinae; Mus; Mus	V9KFT2_CALMI^V9KFT2_CALMI^Q:1-1515,H:52-554^61.26%ID^E:0^SubName: Full=Solute carrier family 22 (Organic cation/carnitine transporter), member 5 {ECO:0000313|EMBL:AFO96722.1};^Eukaryota; Metazoa; Chordata; Craniata; Vertebrata; Chondrichthyes; Holocephali; Chimaeriformes; Callorhinchidae; Callorhinchus	TR102878|c1_g2_i1|m.172390	1-1524[+]	S22A5_MOUSE^S22A5_MOUSE^Q:1-507,H:52-557^57.45%ID^E:0^RecName: Full=Solute carrier family 22 member 5;^Eukaryota; Metazoa; Chordata; Craniata; Vertebrata; Euteleostomi; Mammalia; Eutheria; Euarchontoglires; Glires; Rodentia; Sciurognathi; Muroidea; Muridae; Murinae; Mus; Mus	H3A8P5_LATCH^H3A8P5_LATCH^Q:1-487,H:53-542^61.02%ID^E:0^SubName: Full=Uncharacterized protein {ECO:0000313|Ensembl:ENSLACP00000006016};^Eukaryota; Metazoa; Chordata; Craniata; Vertebrata; Euteleostomi; Coelacanthiformes; Coelacanthidae; Latimeria	PF00083.19^Sugar_tr^Sugar (and other) transporter^92-465^E:2e-29`PF07690.11^MFS_1^Major Facilitator Superfamily^94-426^E:9.8e-24	.	ExpAA=208.97^PredHel=9^Topology=o90-112i179-201o206-225i288-310o325-342i349-368o374-396i409-431o441-463i	COG0477^major facilitator Superfamily	GO:0016324^cellular_component^apical plasma membrane`GO:0031526^cellular_component^brush border membrane`GO:0016021^cellular_component^integral component of membrane`GO:0016020^cellular_component^membrane`GO:0005524^molecular_function^ATP binding`GO:0015226^molecular_function^carnitine transmembrane transporter activity`GO:0015651^molecular_function^quaternary ammonium group transmembrane transpo…	GO:0022857^molecular_function^transmembrane transporter activity`GO:0055085^biological_process^transmembrane transport`GO:0016021^cellular_component^integral component of membrane	2155	1903.01	136	1.93	4.44	27.46
TR102878|c1_g2_i2	TR102878|c1_g2	S22A5_HUMAN^S22A5_HUMAN^Q:1-696,H:105-336^60.78%ID^E:3e-99^RecName: Full=Solute carrier family 22 member 5;^Eukaryota; Metazoa; Chordata; Craniata; Vertebrata; Euteleostomi; Mammalia; Eutheria; Euarchontoglires; Primates; Haplorrhini; Catarrhini; Hominidae; Homo	H3AD00_LATCH^H3AD00_LATCH^Q:1-696,H:105-337^68.24%ID^E:3e-109^SubName: Full=Uncharacterized protein {ECO:0000313|Ensembl:ENSLACP00000007521};^Eukaryota; Metazoa; Chordata; Craniata; Vertebrata; Euteleostomi; Coelacanthiformes; Coelacanthidae; Latimeria	TR102878|c1_g2_i2|m.172393	1-696[+]	S22A5_HUMAN^S22A5_HUMAN^Q:1-232,H:105-336^60.78%ID^E:3e-99^RecName: Full=Solute carrier family 22 member 5;^Eukaryota; Metazoa; Chordata; Craniata; Vertebrata; Euteleostomi; Mammalia; Eutheria; Euarchontoglires; Primates; Haplorrhini; Catarrhini; Hominidae; Homo	H3AD00_LATCH^H3AD00_LATCH^Q:1-232,H:105-337^68.24%ID^E:3e-109^SubName: Full=Uncharacterized protein {ECO:0000313|Ensembl:ENSLACP00000007521};^Eukaryota; Metazoa; Chordata; Craniata; Vertebrata; Euteleostomi; Coelacanthiformes; Coelacanthidae; Latimeria	PF00083.19^Sugar_tr^Sugar (and other) transporter^40-202^E:2.4e-21`PF07690.11^MFS_1^Major Facilitator Superfamily^41-181^E:1.7e-15	.	ExpAA=87.20^PredHel=4^Topology=o38-60i91-113o126-148i155-174o	COG0477^major facilitator Superfamily	GO:0016324^cellular_component^apical plasma membrane`GO:0016323^cellular_component^basolateral plasma membrane`GO:0031526^cellular_component^brush border membrane`GO:0070062^cellular_component^extracellular vesicular exosome`GO:0016021^cellular_component^integral component of membrane`GO:0005886^cellular_component^plasma membrane`GO:0042895^molecular_function^antibiotic transporter activity`GO:00…	GO:0022857^molecular_function^transmembrane transporter activity`GO:0055085^biological_process^transmembrane transport`GO:0016021^cellular_component^integral component of membrane	698	446.03	2	0.12	0.28	1.72
TR102878|c1_g2_i3	TR102878|c1_g2	S22A5_HUMAN^S22A5_HUMAN^Q:1-852,H:52-336^56.64%ID^E:1e-110^RecName: Full=Solute carrier family 22 member 5;^Eukaryota; Metazoa; Chordata; Craniata; Vertebrata; Euteleostomi; Mammalia; Eutheria; Euarchontoglires; Primates; Haplorrhini; Catarrhini; Hominidae; Homo	V9KFT2_CALMI^V9KFT2_CALMI^Q:1-852,H:52-332^64.08%ID^E:1e-130^SubName: Full=Solute carrier family 22 (Organic cation/carnitine transporter), member 5 {ECO:0000313|EMBL:AFO96722.1};^Eukaryota; Metazoa; Chordata; Craniata; Vertebrata; Chondrichthyes; Holocephali; Chimaeriformes; Callorhinchidae; Callorhinchus	TR102878|c1_g2_i3|m.172395	1-852[+]	S22A5_HUMAN^S22A5_HUMAN^Q:1-284,H:52-336^56.64%ID^E:9e-111^RecName: Full=Solute carrier family 22 member 5;^Eukaryota; Metazoa; Chordata; Craniata; Vertebrata; Euteleostomi; Mammalia; Eutheria; Euarchontoglires; Primates; Haplorrhini; Catarrhini; Hominidae; Homo	V9KFT2_CALMI^V9KFT2_CALMI^Q:1-284,H:52-332^64.08%ID^E:9e-131^SubName: Full=Solute carrier family 22 (Organic cation/carnitine transporter), member 5 {ECO:0000313|EMBL:AFO96722.1};^Eukaryota; Metazoa; Chordata; Craniata; Vertebrata; Chondrichthyes; Holocephali; Chimaeriformes; Callorhinchidae; Callorhinchus	PF00083.19^Sugar_tr^Sugar (and other) transporter^60-254^E:3.4e-18`PF07690.11^MFS_1^Major Facilitator Superfamily^93-233^E:1.3e-12	.	ExpAA=100.79^PredHel=5^Topology=i92-109o119-138i145-167o177-199i206-225o	COG0477^major facilitator Superfamily	GO:0016324^cellular_component^apical plasma membrane`GO:0016323^cellular_component^basolateral plasma membrane`GO:0031526^cellular_component^brush border membrane`GO:0070062^cellular_component^extracellular vesicular exosome`GO:0016021^cellular_component^integral component of membrane`GO:0005886^cellular_component^plasma membrane`GO:0042895^molecular_function^antibiotic transporter activity`GO:00…	GO:0022857^molecular_function^transmembrane transporter activity`GO:0055085^biological_process^transmembrane transport`GO:0016021^cellular_component^integral component of membrane	854	602.01	9.48	0.43	0.98	6.05
TR102878|c1_g2_i4	TR102878|c1_g2	S22A5_MOUSE^S22A5_MOUSE^Q:1-498,H:52-218^57.74%ID^E:2e-57^RecName: Full=Solute carrier family 22 member 5;^Eukaryota; Metazoa; Chordata; Craniata; Vertebrata; Euteleostomi; Mammalia; Eutheria; Euarchontoglires; Glires; Rodentia; Sciurognathi; Muroidea; Muridae; Murinae; Mus; Mus	H3AD00_LATCH^H3AD00_LATCH^Q:1-498,H:52-218^65.48%ID^E:4e-69^SubName: Full=Uncharacterized protein {ECO:0000313|Ensembl:ENSLACP00000007521};^Eukaryota; Metazoa; Chordata; Craniata; Vertebrata; Euteleostomi; Coelacanthiformes; Coelacanthidae; Latimeria	TR102878|c1_g2_i4|m.172396	1-558[+]	S22A5_MOUSE^S22A5_MOUSE^Q:1-166,H:52-218^57.74%ID^E:4e-58^RecName: Full=Solute carrier family 22 member 5;^Eukaryota; Metazoa; Chordata; Craniata; Vertebrata; Euteleostomi; Mammalia; Eutheria; Euarchontoglires; Glires; Rodentia; Sciurognathi; Muroidea; Muridae; Murinae; Mus; Mus	H3AD00_LATCH^H3AD00_LATCH^Q:1-166,H:52-218^65.48%ID^E:1e-69^SubName: Full=Uncharacterized protein {ECO:0000313|Ensembl:ENSLACP00000007521};^Eukaryota; Metazoa; Chordata; Craniata; Vertebrata; Euteleostomi; Coelacanthiformes; Coelacanthidae; Latimeria	PF00083.19^Sugar_tr^Sugar (and other) transporter^54-154^E:5.6e-06	.	ExpAA=58.64^PredHel=3^Topology=o90-112i119-138o143-165i	COG0477^major facilitator Superfamily	GO:0016324^cellular_component^apical plasma membrane`GO:0031526^cellular_component^brush border membrane`GO:0016021^cellular_component^integral component of membrane`GO:0016020^cellular_component^membrane`GO:0005524^molecular_function^ATP binding`GO:0015226^molecular_function^carnitine transmembrane transporter activity`GO:0015651^molecular_function^quaternary ammonium group transmembrane transpo…	GO:0022857^molecular_function^transmembrane transporter activity`GO:0055085^biological_process^transmembrane transport`GO:0016021^cellular_component^integral component of membrane	668	416.05	6.12	0.4	0.91	5.65
TR102878|c1_g3_i2	TR102878|c1_g3	S22A5_MOUSE^S22A5_MOUSE^Q:3-470,H:278-433^58.33%ID^E:3e-48^RecName: Full=Solute carrier family 22 member 5;^Eukaryota; Metazoa; Chordata; Craniata; Vertebrata; Euteleostomi; Mammalia; Eutheria; Euarchontoglires; Glires; Rodentia; Sciurognathi; Muroidea; Muridae; Murinae; Mus; Mus	V9KFT2_CALMI^V9KFT2_CALMI^Q:3-470,H:274-429^68.59%ID^E:1e-60^SubName: Full=Solute carrier family 22 (Organic cation/carnitine transporter), member 5 {ECO:0000313|EMBL:AFO96722.1};^Eukaryota; Metazoa; Chordata; Craniata; Vertebrata; Chondrichthyes; Holocephali; Chimaeriformes; Callorhinchidae; Callorhinchus	TR102878|c1_g3_i2|m.172400	3-470[+]	S22A5_MOUSE^S22A5_MOUSE^Q:1-156,H:278-433^58.33%ID^E:5e-58^RecName: Full=Solute carrier family 22 member 5;^Eukaryota; Metazoa; Chordata; Craniata; Vertebrata; Euteleostomi; Mammalia; Eutheria; Euarchontoglires; Glires; Rodentia; Sciurognathi; Muroidea; Muridae; Murinae; Mus; Mus	H3A8P5_LATCH^H3A8P5_LATCH^Q:1-156,H:279-434^62.18%ID^E:3e-64^SubName: Full=Uncharacterized protein {ECO:0000313|Ensembl:ENSLACP00000006016};^Eukaryota; Metazoa; Chordata; Craniata; Vertebrata; Euteleostomi; Coelacanthiformes; Coelacanthidae; Latimeria	PF00083.19^Sugar_tr^Sugar (and other) transporter^1-143^E:1.3e-08	.	ExpAA=61.99^PredHel=3^Topology=i63-85o100-117i124-143o	COG0477^major facilitator Superfamily	GO:0016324^cellular_component^apical plasma membrane`GO:0031526^cellular_component^brush border membrane`GO:0016021^cellular_component^integral component of membrane`GO:0016020^cellular_component^membrane`GO:0005524^molecular_function^ATP binding`GO:0015226^molecular_function^carnitine transmembrane transporter activity`GO:0015651^molecular_function^quaternary ammonium group transmembrane transpo…	GO:0022857^molecular_function^transmembrane transporter activity`GO:0055085^biological_process^transmembrane transport`GO:0016021^cellular_component^integral component of membrane	470	218.34	6	0.74	1.71	100
TR102878|c1_g5_i1	TR102878|c1_g5	S22A5_HUMAN^S22A5_HUMAN^Q:1-543,H:271-451^59.67%ID^E:3e-63^RecName: Full=Solute carrier family 22 member 5;^Eukaryota; Metazoa; Chordata; Craniata; Vertebrata; Euteleostomi; Mammalia; Eutheria; Euarchontoglires; Primates; Haplorrhini; Catarrhini; Hominidae; Homo	V9KFT2_CALMI^V9KFT2_CALMI^Q:1-543,H:267-447^65.19%ID^E:1e-69^SubName: Full=Solute carrier family 22 (Organic cation/carnitine transporter), member 5 {ECO:0000313|EMBL:AFO96722.1};^Eukaryota; Metazoa; Chordata; Craniata; Vertebrata; Chondrichthyes; Holocephali; Chimaeriformes; Callorhinchidae; Callorhinchus	TR102878|c1_g5_i1|m.172402	1-543[+]	S22A5_HUMAN^S22A5_HUMAN^Q:1-181,H:271-451^59.67%ID^E:1e-72^RecName: Full=Solute carrier family 22 member 5;^Eukaryota; Metazoa; Chordata; Craniata; Vertebrata; Euteleostomi; Mammalia; Eutheria; Euarchontoglires; Primates; Haplorrhini; Catarrhini; Hominidae; Homo	K7FTD7_PELSI^K7FTD7_PELSI^Q:1-181,H:150-330^61.88%ID^E:6e-77^SubName: Full=Uncharacterized protein {ECO:0000313|Ensembl:ENSPSIP00000011297};^Eukaryota; Metazoa; Chordata; Craniata; Vertebrata; Euteleostomi; Testudines + Archosauria group; Testudines; Cryptodira; Trionychoidea; Trionychidae; Pelodiscus	PF00083.19^Sugar_tr^Sugar (and other) transporter^3-177^E:5.5e-11	.	ExpAA=86.74^PredHel=4^Topology=i70-92o102-124i131-150o155-177i	COG0477^major facilitator Superfamily	GO:0016324^cellular_component^apical plasma membrane`GO:0016323^cellular_component^basolateral plasma membrane`GO:0031526^cellular_component^brush border membrane`GO:0070062^cellular_component^extracellular vesicular exosome`GO:0016021^cellular_component^integral component of membrane`GO:0005886^cellular_component^plasma membrane`GO:0042895^molecular_function^antibiotic transporter activity`GO:00…	GO:0022857^molecular_function^transmembrane transporter activity`GO:0055085^biological_process^transmembrane transport`GO:0016021^cellular_component^integral component of membrane	543	291.19	7	0.65	1.49	100
TR102878|c1_g6_i1	TR102878|c1_g6	S22A5_MOUSE^S22A5_MOUSE^Q:70-351,H:1-94^65.96%ID^E:3e-38^RecName: Full=Solute carrier family 22 member 5;^Eukaryota; Metazoa; Chordata; Craniata; Vertebrata; Euteleostomi; Mammalia; Eutheria; Euarchontoglires; Glires; Rodentia; Sciurognathi; Muroidea; Muridae; Murinae; Mus; Mus	V9KFT2_CALMI^V9KFT2_CALMI^Q:70-360,H:1-95^72.16%ID^E:1e-41^SubName: Full=Solute carrier family 22 (Organic cation/carnitine transporter), member 5 {ECO:0000313|EMBL:AFO96722.1};^Eukaryota; Metazoa; Chordata; Craniata; Vertebrata; Chondrichthyes; Holocephali; Chimaeriformes; Callorhinchidae; Callorhinchus	TR102878|c1_g6_i1|m.172403	1-360[+]	S22A5_MOUSE^S22A5_MOUSE^Q:24-117,H:1-94^65.96%ID^E:3e-38^RecName: Full=Solute carrier family 22 member 5;^Eukaryota; Metazoa; Chordata; Craniata; Vertebrata; Euteleostomi; Mammalia; Eutheria; Euarchontoglires; Glires; Rodentia; Sciurognathi; Muroidea; Muridae; Murinae; Mus; Mus	V9KFT2_CALMI^V9KFT2_CALMI^Q:24-120,H:1-95^72.16%ID^E:1e-41^SubName: Full=Solute carrier family 22 (Organic cation/carnitine transporter), member 5 {ECO:0000313|EMBL:AFO96722.1};^Eukaryota; Metazoa; Chordata; Craniata; Vertebrata; Chondrichthyes; Holocephali; Chimaeriformes; Callorhinchidae; Callorhinchus	.	.	ExpAA=20.35^PredHel=1^Topology=o43-65i	COG0477^major facilitator Superfamily	GO:0016324^cellular_component^apical plasma membrane`GO:0031526^cellular_component^brush border membrane`GO:0016021^cellular_component^integral component of membrane`GO:0016020^cellular_component^membrane`GO:0005524^molecular_function^ATP binding`GO:0015226^molecular_function^carnitine transmembrane transporter activity`GO:0015651^molecular_function^quaternary ammonium group transmembrane transpo…	.	360	108.64	20.24	5.03	11.58	65.3
TR102878|c1_g6_i2	TR102878|c1_g6	S22A5_MOUSE^S22A5_MOUSE^Q:70-351,H:1-94^65.96%ID^E:2e-29^RecName: Full=Solute carrier family 22 member 5;^Eukaryota; Metazoa; Chordata; Craniata; Vertebrata; Euteleostomi; Mammalia; Eutheria; Euarchontoglires; Glires; Rodentia; Sciurognathi; Muroidea; Muridae; Murinae; Mus; Mus	V9KFT2_CALMI^V9KFT2_CALMI^Q:70-360,H:1-95^72.16%ID^E:5e-34^SubName: Full=Solute carrier family 22 (Organic cation/carnitine transporter), member 5 {ECO:0000313|EMBL:AFO96722.1};^Eukaryota; Metazoa; Chordata; Craniata; Vertebrata; Chondrichthyes; Holocephali; Chimaeriformes; Callorhinchidae; Callorhinchus	TR102878|c1_g6_i2|m.172404	1-360[+]	S22A5_MOUSE^S22A5_MOUSE^Q:24-117,H:1-94^65.96%ID^E:7e-38^RecName: Full=Solute carrier family 22 member 5;^Eukaryota; Metazoa; Chordata; Craniata; Vertebrata; Euteleostomi; Mammalia; Eutheria; Euarchontoglires; Glires; Rodentia; Sciurognathi; Muroidea; Muridae; Murinae; Mus; Mus	V9KFT2_CALMI^V9KFT2_CALMI^Q:24-120,H:1-95^72.16%ID^E:9e-42^SubName: Full=Solute carrier family 22 (Organic cation/carnitine transporter), member 5 {ECO:0000313|EMBL:AFO96722.1};^Eukaryota; Metazoa; Chordata; Craniata; Vertebrata; Chondrichthyes; Holocephali; Chimaeriformes; Callorhinchidae; Callorhinchus	.	.	ExpAA=20.94^PredHel=1^Topology=o43-65i	COG0477^major facilitator Superfamily	GO:0016324^cellular_component^apical plasma membrane`GO:0031526^cellular_component^brush border membrane`GO:0016021^cellular_component^integral component of membrane`GO:0016020^cellular_component^membrane`GO:0005524^molecular_function^ATP binding`GO:0015226^molecular_function^carnitine transmembrane transporter activity`GO:0015651^molecular_function^quaternary ammonium group transmembrane transpo…	.	360	108.64	3.24	0.81	1.85	10.46
TR102878|c1_g6_i3	TR102878|c1_g6	S22A5_MOUSE^S22A5_MOUSE^Q:70-351,H:1-94^63.83%ID^E:4e-37^RecName: Full=Solute carrier family 22 member 5;^Eukaryota; Metazoa; Chordata; Craniata; Vertebrata; Euteleostomi; Mammalia; Eutheria; Euarchontoglires; Glires; Rodentia; Sciurognathi; Muroidea; Muridae; Murinae; Mus; Mus	V9KFT2_CALMI^V9KFT2_CALMI^Q:70-360,H:1-95^70.1%ID^E:2e-40^SubName: Full=Solute carrier family 22 (Organic cation/carnitine transporter), member 5 {ECO:0000313|EMBL:AFO96722.1};^Eukaryota; Metazoa; Chordata; Craniata; Vertebrata; Chondrichthyes; Holocephali; Chimaeriformes; Callorhinchidae; Callorhinchus	TR102878|c1_g6_i3|m.172405	1-360[+]	S22A5_MOUSE^S22A5_MOUSE^Q:24-117,H:1-94^63.83%ID^E:4e-37^RecName: Full=Solute carrier family 22 member 5;^Eukaryota; Metazoa; Chordata; Craniata; Vertebrata; Euteleostomi; Mammalia; Eutheria; Euarchontoglires; Glires; Rodentia; Sciurognathi; Muroidea; Muridae; Murinae; Mus; Mus	V9KFT2_CALMI^V9KFT2_CALMI^Q:24-120,H:1-95^70.1%ID^E:1e-40^SubName: Full=Solute carrier family 22 (Organic cation/carnitine transporter), member 5 {ECO:0000313|EMBL:AFO96722.1};^Eukaryota; Metazoa; Chordata; Craniata; Vertebrata; Chondrichthyes; Holocephali; Chimaeriformes; Callorhinchidae; Callorhinchus	.	.	ExpAA=22.15^PredHel=1^Topology=o43-65i	COG0477^major facilitator Superfamily	GO:0016324^cellular_component^apical plasma membrane`GO:0031526^cellular_component^brush border membrane`GO:0016021^cellular_component^integral component of membrane`GO:0016020^cellular_component^membrane`GO:0005524^molecular_function^ATP binding`GO:0015226^molecular_function^carnitine transmembrane transporter activity`GO:0015651^molecular_function^quaternary ammonium group transmembrane transpo…	.	360	108.64	7.51	1.87	4.3	24.24
TR102878|c1_g7_i1	TR102878|c1_g7	S22A5_MOUSE^S22A5_MOUSE^Q:1-315,H:52-157^55.14%ID^E:1e-32^RecName: Full=Solute carrier family 22 member 5;^Eukaryota; Metazoa; Chordata; Craniata; Vertebrata; Euteleostomi; Mammalia; Eutheria; Euarchontoglires; Glires; Rodentia; Sciurognathi; Muroidea; Muridae; Murinae; Mus; Mus	V9KFT2_CALMI^V9KFT2_CALMI^Q:1-315,H:52-153^71.43%ID^E:3e-44^SubName: Full=Solute carrier family 22 (Organic cation/carnitine transporter), member 5 {ECO:0000313|EMBL:AFO96722.1};^Eukaryota; Metazoa; Chordata; Craniata; Vertebrata; Chondrichthyes; Holocephali; Chimaeriformes; Callorhinchidae; Callorhinchus	TR102878|c1_g7_i1|m.172406	1-315[+]	S22A5_MOUSE^S22A5_MOUSE^Q:1-105,H:52-157^55.14%ID^E:9e-33^RecName: Full=Solute carrier family 22 member 5;^Eukaryota; Metazoa; Chordata; Craniata; Vertebrata; Euteleostomi; Mammalia; Eutheria; Euarchontoglires; Glires; Rodentia; Sciurognathi; Muroidea; Muridae; Murinae; Mus; Mus	V9KFT2_CALMI^V9KFT2_CALMI^Q:1-105,H:52-153^71.43%ID^E:3e-44^SubName: Full=Solute carrier family 22 (Organic cation/carnitine transporter), member 5 {ECO:0000313|EMBL:AFO96722.1};^Eukaryota; Metazoa; Chordata; Craniata; Vertebrata; Chondrichthyes; Holocephali; Chimaeriformes; Callorhinchidae; Callorhinchus	.	.	.	COG0477^major facilitator Superfamily	GO:0016324^cellular_component^apical plasma membrane`GO:0031526^cellular_component^brush border membrane`GO:0016021^cellular_component^integral component of membrane`GO:0016020^cellular_component^membrane`GO:0005524^molecular_function^ATP binding`GO:0015226^molecular_function^carnitine transmembrane transporter activity`GO:0015651^molecular_function^quaternary ammonium group transmembrane transpo…	.	317	65.83	5	2.05	4.72	100
TR102883|c0_g1_i1	TR102883|c0_g1	SC5A3_MOUSE^SC5A3_MOUSE^Q:556-879,H:22-129^87.96%ID^E:2e-43^RecName: Full=Sodium/myo-inositol cotransporter;^Eukaryota; Metazoa; Chordata; Craniata; Vertebrata; Euteleostomi; Mammalia; Eutheria; Euarchontoglires; Glires; Rodentia; Sciurognathi; Muroidea; Muridae; Murinae; Mus; Mus	F6ZQL5_ORNAN^F6ZQL5_ORNAN^Q:493-879,H:1-129^84.5%ID^E:7e-46^SubName: Full=Uncharacterized protein {ECO:0000313|Ensembl:ENSOANP00000003872};^Eukaryota; Metazoa; Chordata; Craniata; Vertebrata; Euteleostomi; Mammalia; Monotremata; Ornithorhynchidae; Ornithorhynchus	TR102883|c0_g1_i1|m.172533	493-879[+]	SC5A3_MOUSE^SC5A3_MOUSE^Q:1-129,H:1-129^83.72%ID^E:4e-67^RecName: Full=Sodium/myo-inositol cotransporter;^Eukaryota; Metazoa; Chordata; Craniata; Vertebrata; Euteleostomi; Mammalia; Eutheria; Euarchontoglires; Glires; Rodentia; Sciurognathi; Muroidea; Muridae; Murinae; Mus; Mus	F6ZQL5_ORNAN^F6ZQL5_ORNAN^Q:1-129,H:1-129^84.5%ID^E:2e-70^SubName: Full=Uncharacterized protein {ECO:0000313|Ensembl:ENSOANP00000003872};^Eukaryota; Metazoa; Chordata; Craniata; Vertebrata; Euteleostomi; Mammalia; Monotremata; Ornithorhynchidae; Ornithorhynchus	PF00474.12^SSF^Sodium:solute symporter family^39-129^E:2.1e-33	.	ExpAA=64.83^PredHel=3^Topology=o10-29i36-58o85-107i	COG4146^solute carrier family 5 (sodium glucose cotransporter), member	GO:0016021^cellular_component^integral component of membrane`GO:0015293^molecular_function^symporter activity`GO:0006020^biological_process^inositol metabolic process`GO:0015798^biological_process^myo-inositol transport`GO:0007422^biological_process^peripheral nervous system development`GO:0043576^biological_process^regulation of respiratory gaseous exchange`GO:0006814^biological_process^sodium i…	GO:0005215^molecular_function^transporter activity`GO:0006810^biological_process^transport`GO:0055085^biological_process^transmembrane transport`GO:0016020^cellular_component^membrane	879	627.01	28.45	1.23	2.82	5.81
TR102883|c0_g1_i2	TR102883|c0_g1	SC5A3_MOUSE^SC5A3_MOUSE^Q:527-2659,H:1-718^69.36%ID^E:0^RecName: Full=Sodium/myo-inositol cotransporter;^Eukaryota; Metazoa; Chordata; Craniata; Vertebrata; Euteleostomi; Mammalia; Eutheria; Euarchontoglires; Glires; Rodentia; Sciurognathi; Muroidea; Muridae; Murinae; Mus; Mus	G3W0H1_SARHA^G3W0H1_SARHA^Q:527-2659,H:1-717^70.29%ID^E:0^SubName: Full=Uncharacterized protein {ECO:0000313|Ensembl:ENSSHAP00000008926};^Eukaryota; Metazoa; Chordata; Craniata; Vertebrata; Euteleostomi; Mammalia; Metatheria; Dasyuromorphia; Dasyuridae; Sarcophilus	TR102883|c0_g1_i2|m.172534	527-2662[+]	SC5A3_MOUSE^SC5A3_MOUSE^Q:1-711,H:1-718^69.36%ID^E:0^RecName: Full=Sodium/myo-inositol cotransporter;^Eukaryota; Metazoa; Chordata; Craniata; Vertebrata; Euteleostomi; Mammalia; Eutheria; Euarchontoglires; Glires; Rodentia; Sciurognathi; Muroidea; Muridae; Murinae; Mus; Mus	G3W0H1_SARHA^G3W0H1_SARHA^Q:1-711,H:1-717^70.29%ID^E:0^SubName: Full=Uncharacterized protein {ECO:0000313|Ensembl:ENSSHAP00000008926};^Eukaryota; Metazoa; Chordata; Craniata; Vertebrata; Euteleostomi; Mammalia; Metatheria; Dasyuromorphia; Dasyuridae; Sarcophilus	PF00474.12^SSF^Sodium:solute symporter family^39-477^E:2.7e-152	.	ExpAA=298.84^PredHel=14^Topology=o10-29i36-58o85-107i128-150o160-182i189-211o259-276i297-319o354-376i408-430o440-462i469-491o511-533i689-708o	COG4146^solute carrier family 5 (sodium glucose cotransporter), member	GO:0016021^cellular_component^integral component of membrane`GO:0015293^molecular_function^symporter activity`GO:0006020^biological_process^inositol metabolic process`GO:0015798^biological_process^myo-inositol transport`GO:0007422^biological_process^peripheral nervous system development`GO:0043576^biological_process^regulation of respiratory gaseous exchange`GO:0006814^biological_process^sodium i…	GO:0005215^molecular_function^transporter activity`GO:0006810^biological_process^transport`GO:0055085^biological_process^transmembrane transport`GO:0016020^cellular_component^membrane	2961	2709.01	213.14	2.12	4.89	10.07
TR103442|c0_g1_i1	TR103442|c0_g1	GLRB_HUMAN^GLRB_HUMAN^Q:334-218,H:459-497^87.18%ID^E:2e-15^RecName: Full=Glycine receptor subunit beta;^Eukaryota; Metazoa; Chordata; Craniata; Vertebrata; Euteleostomi; Mammalia; Eutheria; Euarchontoglires; Primates; Haplorrhini; Catarrhini; Hominidae; Homo	L8YCA3_TUPCH^L8YCA3_TUPCH^Q:334-230,H:436-470^91.43%ID^E:5e-15^SubName: Full=Glutamate receptor 2 {ECO:0000313|EMBL:ELV12724.1};^Eukaryota; Metazoa; Chordata; Craniata; Vertebrata; Euteleostomi; Mammalia; Eutheria; Euarchontoglires; Scandentia; Tupaiidae; Tupaia	.	.	.	.	.	.	.	.	GO:0030054^cellular_component^cell junction`GO:0034707^cellular_component^chloride channel complex`GO:0005887^cellular_component^integral component of plasma membrane`GO:0005886^cellular_component^plasma membrane`GO:0045211^cellular_component^postsynaptic membrane`GO:0016934^molecular_function^extracellular-glycine-gated chloride channel activity`GO:0016933^molecular_function^extracellular-glycin…	.	336	84.73	1	0.32	0.73	100
TR104160|c0_g1_i1	TR104160|c0_g1	AT1B3_XENLA^AT1B3_XENLA^Q:1383-547,H:1-277^61.27%ID^E:2e-110^RecName: Full=Sodium/potassium-transporting ATPase subunit beta-3;^Eukaryota; Metazoa; Chordata; Craniata; Vertebrata; Euteleostomi; Amphibia; Batrachia; Anura; Pipoidea; Pipidae; Xenopodinae; Xenopus; Xenopus	W5MMY5_LEPOC^W5MMY5_LEPOC^Q:1386-547,H:24-301^61.62%ID^E:1e-114^SubName: Full=Uncharacterized protein {ECO:0000313|Ensembl:ENSLOCP00000009744};^Eukaryota; Metazoa; Chordata; Craniata; Vertebrata; Euteleostomi; Actinopterygii; Neopterygii; Holostei; Semionotiformes; Lepisosteidae; Lepisosteus	.	.	.	.	.	.	.	.	GO:0005890^cellular_component^sodium:potassium-exchanging ATPase complex`GO:0006813^biological_process^potassium ion transport`GO:0006814^biological_process^sodium ion transport	.	1516	1264.01	217	4.63	10.67	100
TR105227|c0_g1_i1	TR105227|c0_g1	SC5AA_MOUSE^SC5AA_MOUSE^Q:317-105,H:214-284^78.87%ID^E:1e-36^RecName: Full=Sodium/glucose cotransporter 5;^Eukaryota; Metazoa; Chordata; Craniata; Vertebrata; Euteleostomi; Mammalia; Eutheria; Euarchontoglires; Glires; Rodentia; Sciurognathi; Muroidea; Muridae; Murinae; Mus; Mus	W5MF57_LEPOC^W5MF57_LEPOC^Q:317-105,H:216-286^92.96%ID^E:8e-40^SubName: Full=Uncharacterized protein {ECO:0000313|Ensembl:ENSLOCP00000007016};^Eukaryota; Metazoa; Chordata; Craniata; Vertebrata; Euteleostomi; Actinopterygii; Neopterygii; Holostei; Semionotiformes; Lepisosteidae; Lepisosteus	.	.	.	.	.	.	.	COG4146^solute carrier family 5 (sodium glucose cotransporter), member	GO:0070062^cellular_component^extracellular vesicular exosome`GO:0016021^cellular_component^integral component of membrane`GO:0005886^cellular_component^plasma membrane`GO:0005215^molecular_function^transporter activity`GO:0006814^biological_process^sodium ion transport`GO:0055085^biological_process^transmembrane transport	.	381	129.57	4	0.83	1.92	100
TR109547|c0_g1_i1	TR109547|c0_g1	CLCKB_XENLA^CLCKB_XENLA^Q:7-348,H:229-342^54.39%ID^E:2e-31^RecName: Full=Chloride channel protein ClC-Kb {ECO:0000250|UniProtKB:P51801};^Eukaryota; Metazoa; Chordata; Craniata; Vertebrata; Euteleostomi; Amphibia; Batrachia; Anura; Pipoidea; Pipidae; Xenopodinae; Xenopus; Xenopus	H3AN19_LATCH^H3AN19_LATCH^Q:1-351,H:196-312^87.18%ID^E:2e-54^RecName: Full=Chloride channel protein {ECO:0000256|RuleBase:RU361221};^Eukaryota; Metazoa; Chordata; Craniata; Vertebrata; Euteleostomi; Coelacanthiformes; Coelacanthidae; Latimeria	.	.	.	.	.	.	.	.	GO:0034707^cellular_component^chloride channel complex`GO:0005886^cellular_component^plasma membrane`GO:0030554^molecular_function^adenyl nucleotide binding`GO:0005254^molecular_function^chloride channel activity`GO:0046872^molecular_function^metal ion binding`GO:0005247^molecular_function^voltage-gated chloride channel activity`GO:1902476^biological_process^chloride transmembrane transport`GO:00…	.	353	101.66	5	1.33	3.06	100
TR113857|c0_g1_i1	TR113857|c0_g1	S12A8_HUMAN^S12A8_HUMAN^Q:8-97,H:684-713^73.33%ID^E:5e-08^RecName: Full=Solute carrier family 12 member 8;^Eukaryota; Metazoa; Chordata; Craniata; Vertebrata; Euteleostomi; Mammalia; Eutheria; Euarchontoglires; Primates; Haplorrhini; Catarrhini; Hominidae; Homo	V9KDV4_CALMI^V9KDV4_CALMI^Q:2-103,H:724-757^88.24%ID^E:2e-09^SubName: Full=Solute carrier family 12 member 8-like protein {ECO:0000313|EMBL:AFO95916.1};^Eukaryota; Metazoa; Chordata; Craniata; Vertebrata; Chondrichthyes; Holocephali; Chimaeriformes; Callorhinchidae; Callorhinchus	.	.	.	.	.	.	.	COG0531^amino acid	GO:0016021^cellular_component^integral component of membrane`GO:0015293^molecular_function^symporter activity`GO:0006813^biological_process^potassium ion transport	.	333	81.74	4	1.32	3.04	100
TR116569|c0_g1_i1	TR116569|c0_g1	PK2L1_HUMAN^PK2L1_HUMAN^Q:1-411,H:112-250^70.5%ID^E:3e-67^RecName: Full=Polycystic kidney disease 2-like 1 protein;^Eukaryota; Metazoa; Chordata; Craniata; Vertebrata; Euteleostomi; Mammalia; Eutheria; Euarchontoglires; Primates; Haplorrhini; Catarrhini; Hominidae; Homo	H2NBA8_PONAB^H2NBA8_PONAB^Q:1-411,H:112-250^70.5%ID^E:7e-66^SubName: Full=Uncharacterized protein {ECO:0000313|Ensembl:ENSPPYP00000002979};^Eukaryota; Metazoa; Chordata; Craniata; Vertebrata; Euteleostomi; Mammalia; Eutheria; Euarchontoglires; Primates; Haplorrhini; Catarrhini; Hominidae; Pongo	TR116569|c0_g1_i1|m.180022	1-411[+]	PK2L1_HUMAN^PK2L1_HUMAN^Q:1-137,H:112-250^70.5%ID^E:2e-67^RecName: Full=Polycystic kidney disease 2-like 1 protein;^Eukaryota; Metazoa; Chordata; Craniata; Vertebrata; Euteleostomi; Mammalia; Eutheria; Euarchontoglires; Primates; Haplorrhini; Catarrhini; Hominidae; Homo	H2NBA8_PONAB^H2NBA8_PONAB^Q:1-137,H:112-250^70.5%ID^E:6e-66^SubName: Full=Uncharacterized protein {ECO:0000313|Ensembl:ENSPPYP00000002979};^Eukaryota; Metazoa; Chordata; Craniata; Vertebrata; Euteleostomi; Mammalia; Eutheria; Euarchontoglires; Primates; Haplorrhini; Catarrhini; Hominidae; Pongo	PF08016.7^PKD_channel^Polycystin cation channel^36-123^E:1.1e-21	.	.	.	GO:0034704^cellular_component^calcium channel complex`GO:0009986^cellular_component^cell surface`GO:0060170^cellular_component^ciliary membrane`GO:0005783^cellular_component^endoplasmic reticulum`GO:0016021^cellular_component^integral component of membrane`GO:0043231^cellular_component^intracellular membrane-bounded organelle`GO:0016020^cellular_component^membrane`GO:0031513^cellular_component^no…	.	413	161.48	8	1.34	3.08	100
TR11789|c0_g1_i1	TR11789|c0_g1	KCNJ3_CHICK^KCNJ3_CHICK^Q:2-583,H:306-492^60.31%ID^E:7e-69^RecName: Full=G protein-activated inward rectifier potassium channel 1;^Eukaryota; Metazoa; Chordata; Craniata; Vertebrata; Euteleostomi; Testudines + Archosauria group; Archosauria; Dinosauria; Saurischia; Theropoda; Coelurosauria; Aves; Neognathae; Galloanserae; Galliformes; Phasianidae; Phasianinae; Gallus	H3AXD7_LATCH^H3AXD7_LATCH^Q:2-583,H:81-272^69.07%ID^E:4e-90^SubName: Full=Uncharacterized protein {ECO:0000313|Ensembl:ENSLACP00000014308};^Eukaryota; Metazoa; Chordata; Craniata; Vertebrata; Euteleostomi; Coelacanthiformes; Coelacanthidae; Latimeria	TR11789|c0_g1_i1|m.4669	2-586[+]	KCNJ3_CHICK^KCNJ3_CHICK^Q:1-194,H:306-492^60.31%ID^E:4e-69^RecName: Full=G protein-activated inward rectifier potassium channel 1;^Eukaryota; Metazoa; Chordata; Craniata; Vertebrata; Euteleostomi; Testudines + Archosauria group; Archosauria; Dinosauria; Saurischia; Theropoda; Coelurosauria; Aves; Neognathae; Galloanserae; Galliformes; Phasianidae; Phasianinae; Gallus	H3AXD7_LATCH^H3AXD7_LATCH^Q:1-194,H:81-272^69.07%ID^E:2e-90^SubName: Full=Uncharacterized protein {ECO:0000313|Ensembl:ENSLACP00000014308};^Eukaryota; Metazoa; Chordata; Craniata; Vertebrata; Euteleostomi; Coelacanthiformes; Coelacanthidae; Latimeria	PF01007.15^IRK^Inward rectifier potassium channel^1-55^E:8e-16	.	.	.	GO:0016021^cellular_component^integral component of membrane`GO:0015467^molecular_function^G-protein activated inward rectifier potassium channel activity	GO:0005242^molecular_function^inward rectifier potassium channel activity`GO:0006813^biological_process^potassium ion transport`GO:0016021^cellular_component^integral component of membrane	630	378.08	23	1.64	3.78	100
TR122390|c0_g1_i1	TR122390|c0_g1	S12A2_SQUAC^S12A2_SQUAC^Q:512-586,H:1051-1075^100%ID^E:9e-08^RecName: Full=Solute carrier family 12 member 2;^Eukaryota; Metazoa; Chordata; Craniata; Vertebrata; Chondrichthyes; Elasmobranchii; Squalimorphii; Squaliformes; Squalidae; Squalus	E2GK27_ANGAU^E2GK27_ANGAU^Q:512-586,H:101-125^96%ID^E:8e-06^SubName: Full=Na+, K+, 2Cl-co-transporter-1-alpha subunit {ECO:0000313|EMBL:ADK47211.1};^Eukaryota; Metazoa; Chordata; Craniata; Vertebrata; Euteleostomi; Actinopterygii; Neopterygii; Teleostei; Anguilliformes; Anguillidae; Anguilla	.	.	.	.	.	.	.	.	GO:0016021^cellular_component^integral component of membrane`GO:0015377^molecular_function^cation:chloride symporter activity`GO:0006813^biological_process^potassium ion transport`GO:0006814^biological_process^sodium ion transport	.	586	334.13	11	0.89	2.05	100
TR124288|c0_g1_i1	TR124288|c0_g1	SCN8A_HUMAN^SCN8A_HUMAN^Q:488-3,H:1819-1976^71.95%ID^E:2e-72^RecName: Full=Sodium channel protein type 8 subunit alpha;^Eukaryota; Metazoa; Chordata; Craniata; Vertebrata; Euteleostomi; Mammalia; Eutheria; Euarchontoglires; Primates; Haplorrhini; Catarrhini; Hominidae; Homo	V9K9F5_CALMI^V9K9F5_CALMI^Q:488-3,H:950-1114^86.67%ID^E:4e-94^RecName: Full=Sodium channel protein {ECO:0000256|RuleBase:RU361132};^Eukaryota; Metazoa; Chordata; Craniata; Vertebrata; Chondrichthyes; Holocephali; Chimaeriformes; Callorhinchidae; Callorhinchus	.	.	.	.	.	.	.	COG1226^PotAssium voltage-gated channel	GO:0043194^cellular_component^axon initial segment`GO:0016023^cellular_component^cytoplasmic membrane-bounded vesicle`GO:0030425^cellular_component^dendrite`GO:0016021^cellular_component^integral component of membrane`GO:0043025^cellular_component^neuronal cell body`GO:0033268^cellular_component^node of Ranvier`GO:0005886^cellular_component^plasma membrane`GO:0001518^cellular_component^voltage-ga…	.	488	236.29	6	0.69	1.58	100
TR130904|c0_g1_i1	TR130904|c0_g1	SC5A7_TORMA^SC5A7_TORMA^Q:475-293,H:1-61^83.61%ID^E:9e-26^RecName: Full=High-affinity choline transporter 1;^Eukaryota; Metazoa; Chordata; Craniata; Vertebrata; Chondrichthyes; Elasmobranchii; Batoidea; Torpediniformes; Torpedinidae; Torpedo	W5MWI9_LEPOC^W5MWI9_LEPOC^Q:475-293,H:1-61^78.69%ID^E:6e-22^SubName: Full=Uncharacterized protein {ECO:0000313|Ensembl:ENSLOCP00000012748};^Eukaryota; Metazoa; Chordata; Craniata; Vertebrata; Euteleostomi; Actinopterygii; Neopterygii; Holostei; Semionotiformes; Lepisosteidae; Lepisosteus	.	.	.	.	.	.	.	.	GO:0016021^cellular_component^integral component of membrane`GO:0015220^molecular_function^choline transmembrane transporter activity`GO:0015293^molecular_function^symporter activity`GO:0008292^biological_process^acetylcholine biosynthetic process`GO:0015871^biological_process^choline transport`GO:0006814^biological_process^sodium ion transport	.	523	271.22	9	0.9	2.06	100
TR132628|c0_g1_i1	TR132628|c0_g1	KCJ11_RABIT^KCJ11_RABIT^Q:1-366,H:228-350^66.67%ID^E:7e-44^RecName: Full=ATP-sensitive inward rectifier potassium channel 11;^Eukaryota; Metazoa; Chordata; Craniata; Vertebrata; Euteleostomi; Mammalia; Eutheria; Euarchontoglires; Glires; Lagomorpha; Leporidae; Oryctolagus	V9LD83_CALMI^V9LD83_CALMI^Q:1-519,H:65-241^67.8%ID^E:4e-64^SubName: Full=ATP-sensitive inward rectifier potassium channel 8-like protein {ECO:0000313|EMBL:AFP10345.1};^Eukaryota; Metazoa; Chordata; Craniata; Vertebrata; Chondrichthyes; Holocephali; Chimaeriformes; Callorhinchidae; Callorhinchus	TR132628|c0_g1_i1|m.183400	1-522[+]	KCJ11_HUMAN^KCJ11_HUMAN^Q:1-140,H:228-385^59.49%ID^E:3e-56^RecName: Full=ATP-sensitive inward rectifier potassium channel 11;^Eukaryota; Metazoa; Chordata; Craniata; Vertebrata; Euteleostomi; Mammalia; Eutheria; Euarchontoglires; Primates; Haplorrhini; Catarrhini; Hominidae; Homo	V9LD83_CALMI^V9LD83_CALMI^Q:1-171,H:65-239^68.57%ID^E:5e-71^SubName: Full=ATP-sensitive inward rectifier potassium channel 8-like protein {ECO:0000313|EMBL:AFP10345.1};^Eukaryota; Metazoa; Chordata; Craniata; Vertebrata; Chondrichthyes; Holocephali; Chimaeriformes; Callorhinchidae; Callorhinchus	PF01007.15^IRK^Inward rectifier potassium channel^1-132^E:1.3e-51	.	.	NOG72812^	GO:0008282^cellular_component^ATP-sensitive potassium channel complex`GO:0030673^cellular_component^axolemma`GO:0070852^cellular_component^cell body fiber`GO:0005829^cellular_component^cytosol`GO:0005783^cellular_component^endoplasmic reticulum`GO:0005768^cellular_component^endosome`GO:0005887^cellular_component^integral component of plasma membrane`GO:0014704^cellular_component^intercalated disc…	GO:0005242^molecular_function^inward rectifier potassium channel activity`GO:0006813^biological_process^potassium ion transport`GO:0016021^cellular_component^integral component of membrane	633	381.07	7	0.5	1.14	100
TR13391|c0_g1_i1	TR13391|c0_g1	KCNB2_RABIT^KCNB2_RABIT^Q:1-1341,H:440-911^48%ID^E:6e-111^RecName: Full=Potassium voltage-gated channel subfamily B member 2;^Eukaryota; Metazoa; Chordata; Craniata; Vertebrata; Euteleostomi; Mammalia; Eutheria; Euarchontoglires; Glires; Lagomorpha; Leporidae; Oryctolagus	H3AGB1_LATCH^H3AGB1_LATCH^Q:1-1341,H:248-714^52.84%ID^E:2e-143^SubName: Full=Uncharacterized protein {ECO:0000313|Ensembl:ENSLACP00000008682};^Eukaryota; Metazoa; Chordata; Craniata; Vertebrata; Euteleostomi; Coelacanthiformes; Coelacanthidae; Latimeria	TR13391|c0_g1_i1|m.5330	1-1344[+]	KCNB2_RABIT^KCNB2_RABIT^Q:1-447,H:440-911^48%ID^E:4e-115^RecName: Full=Potassium voltage-gated channel subfamily B member 2;^Eukaryota; Metazoa; Chordata; Craniata; Vertebrata; Euteleostomi; Mammalia; Eutheria; Euarchontoglires; Glires; Lagomorpha; Leporidae; Oryctolagus	H3AGB1_LATCH^H3AGB1_LATCH^Q:1-447,H:248-714^52.84%ID^E:2e-149^SubName: Full=Uncharacterized protein {ECO:0000313|Ensembl:ENSLACP00000008682};^Eukaryota; Metazoa; Chordata; Craniata; Vertebrata; Euteleostomi; Coelacanthiformes; Coelacanthidae; Latimeria	PF03521.9^Kv2channel^Kv2 voltage-gated K+ channel^32-295^E:4.3e-80	.	.	COG1226^PotAssium voltage-gated channel	GO:0008076^cellular_component^voltage-gated potassium channel complex`GO:0005249^molecular_function^voltage-gated potassium channel activity`GO:0051260^biological_process^protein homooligomerization	GO:0005249^molecular_function^voltage-gated potassium channel activity`GO:0006813^biological_process^potassium ion transport`GO:0008076^cellular_component^voltage-gated potassium channel complex	1359	1107.01	83	2.02	4.66	100
TR133953|c0_g1_i1	TR133953|c0_g1	SCN5A_MOUSE^SCN5A_MOUSE^Q:1-378,H:1874-2012^58.27%ID^E:4e-38^RecName: Full=Sodium channel protein type 5 subunit alpha;^Eukaryota; Metazoa; Chordata; Craniata; Vertebrata; Euteleostomi; Mammalia; Eutheria; Euarchontoglires; Glires; Rodentia; Sciurognathi; Muroidea; Muridae; Murinae; Mus; Mus	U3IWU3_ANAPL^U3IWU3_ANAPL^Q:1-390,H:650-780^69.47%ID^E:4e-47^RecName: Full=Sodium channel protein {ECO:0000256|RuleBase:RU361132};^Eukaryota; Metazoa; Chordata; Craniata; Vertebrata; Euteleostomi; Testudines + Archosauria group; Archosauria; Dinosauria; Saurischia; Theropoda; Coelurosauria; Aves; Neognathae; Galloanserae; Anseriformes; Anatidae; Anas	TR133953|c0_g1_i1|m.183672	1-399[+]	SCN5A_MOUSE^SCN5A_MOUSE^Q:1-122,H:1874-1997^62.9%ID^E:1e-37^RecName: Full=Sodium channel protein type 5 subunit alpha;^Eukaryota; Metazoa; Chordata; Craniata; Vertebrata; Euteleostomi; Mammalia; Eutheria; Euarchontoglires; Glires; Rodentia; Sciurognathi; Muroidea; Muridae; Murinae; Mus; Mus	U3IWU3_ANAPL^U3IWU3_ANAPL^Q:1-130,H:650-780^69.47%ID^E:4e-55^RecName: Full=Sodium channel protein {ECO:0000256|RuleBase:RU361132};^Eukaryota; Metazoa; Chordata; Craniata; Vertebrata; Euteleostomi; Testudines + Archosauria group; Archosauria; Dinosauria; Saurischia; Theropoda; Coelurosauria; Aves; Neognathae; Galloanserae; Anseriformes; Anatidae; Anas	PF00612.22^IQ^IQ calmodulin-binding motif^33-50^E:0.001	.	.	COG1226^PotAssium voltage-gated channel	GO:0009986^cellular_component^cell surface`GO:0016021^cellular_component^integral component of membrane`GO:0014704^cellular_component^intercalated disc`GO:0005886^cellular_component^plasma membrane`GO:0034706^cellular_component^sodium channel complex`GO:0030315^cellular_component^T-tubule`GO:0001518^cellular_component^voltage-gated sodium channel complex`GO:0097110^molecular_function^scaffold pro…	GO:0005515^molecular_function^protein binding	399	147.52	6	1.1	2.53	100
TR13854|c0_g1_i1	TR13854|c0_g1	S38A1_MOUSE^S38A1_MOUSE^Q:2-370,H:244-367^64.52%ID^E:2e-46^RecName: Full=Sodium-coupled neutral amino acid transporter 1;^Eukaryota; Metazoa; Chordata; Craniata; Vertebrata; Euteleostomi; Mammalia; Eutheria; Euarchontoglires; Glires; Rodentia; Sciurognathi; Muroidea; Muridae; Murinae; Mus; Mus	V9KGV6_CALMI^V9KGV6_CALMI^Q:2-370,H:230-352^66.67%ID^E:4e-46^SubName: Full=Sodium-coupled neutral amino acid transporter 1-like protein {ECO:0000313|EMBL:AFO97079.1};^Eukaryota; Metazoa; Chordata; Craniata; Vertebrata; Chondrichthyes; Holocephali; Chimaeriformes; Callorhinchidae; Callorhinchus	TR13854|c0_g1_i1|m.5556	2-370[+]	S38A1_MOUSE^S38A1_MOUSE^Q:1-123,H:244-367^64.52%ID^E:2e-46^RecName: Full=Sodium-coupled neutral amino acid transporter 1;^Eukaryota; Metazoa; Chordata; Craniata; Vertebrata; Euteleostomi; Mammalia; Eutheria; Euarchontoglires; Glires; Rodentia; Sciurognathi; Muroidea; Muridae; Murinae; Mus; Mus	V9KGV6_CALMI^V9KGV6_CALMI^Q:1-123,H:230-352^66.67%ID^E:4e-46^SubName: Full=Sodium-coupled neutral amino acid transporter 1-like protein {ECO:0000313|EMBL:AFO97079.1};^Eukaryota; Metazoa; Chordata; Craniata; Vertebrata; Chondrichthyes; Holocephali; Chimaeriformes; Callorhinchidae; Callorhinchus	PF01490.13^Aa_trans^Transmembrane amino acid transporter protein^22-123^E:2.5e-22	.	ExpAA=60.29^PredHel=3^Topology=o29-51i63-85o105-122i	COG0814^Amino acid transporter	GO:0030424^cellular_component^axon`GO:0016021^cellular_component^integral component of membrane`GO:0016020^cellular_component^membrane`GO:0005886^cellular_component^plasma membrane`GO:0015186^molecular_function^L-glutamine transmembrane transporter activity`GO:0015293^molecular_function^symporter activity`GO:0006868^biological_process^glutamine transport`GO:0006814^biological_process^sodium ion t…	.	370	118.61	3	0.68	1.57	100
TR141019|c0_g1_i1	TR141019|c0_g1	S12A8_XENLA^S12A8_XENLA^Q:1-342,H:30-143^80.7%ID^E:5e-49^RecName: Full=Solute carrier family 12 member 8;^Eukaryota; Metazoa; Chordata; Craniata; Vertebrata; Euteleostomi; Amphibia; Batrachia; Anura; Pipoidea; Pipidae; Xenopodinae; Xenopus; Xenopus	V9KDV4_CALMI^V9KDV4_CALMI^Q:1-342,H:39-152^94.74%ID^E:3e-56^SubName: Full=Solute carrier family 12 member 8-like protein {ECO:0000313|EMBL:AFO95916.1};^Eukaryota; Metazoa; Chordata; Craniata; Vertebrata; Chondrichthyes; Holocephali; Chimaeriformes; Callorhinchidae; Callorhinchus	TR141019|c0_g1_i1|m.185084	1-342[+]	S12A8_XENLA^S12A8_XENLA^Q:1-114,H:30-143^80.7%ID^E:7e-57^RecName: Full=Solute carrier family 12 member 8;^Eukaryota; Metazoa; Chordata; Craniata; Vertebrata; Euteleostomi; Amphibia; Batrachia; Anura; Pipoidea; Pipidae; Xenopodinae; Xenopus; Xenopus	V9KDV4_CALMI^V9KDV4_CALMI^Q:1-114,H:39-152^94.74%ID^E:1e-64^SubName: Full=Solute carrier family 12 member 8-like protein {ECO:0000313|EMBL:AFO95916.1};^Eukaryota; Metazoa; Chordata; Craniata; Vertebrata; Chondrichthyes; Holocephali; Chimaeriformes; Callorhinchidae; Callorhinchus	.	.	ExpAA=68.48^PredHel=3^Topology=o23-45i58-80o90-112i	.	GO:0016021^cellular_component^integral component of membrane`GO:0015293^molecular_function^symporter activity`GO:0006813^biological_process^potassium ion transport	.	343	91.7	5	1.47	3.39	100
TR14236|c0_g1_i1	TR14236|c0_g1	S26A6_MOUSE^S26A6_MOUSE^Q:3-401,H:358-490^67.67%ID^E:7e-59^RecName: Full=Solute carrier family 26 member 6;^Eukaryota; Metazoa; Chordata; Craniata; Vertebrata; Euteleostomi; Mammalia; Eutheria; Euarchontoglires; Glires; Rodentia; Sciurognathi; Muroidea; Muridae; Murinae; Mus; Mus	M3XAI1_FELCA^M3XAI1_FELCA^Q:3-401,H:361-493^69.92%ID^E:4e-58^SubName: Full=Uncharacterized protein {ECO:0000313|Ensembl:ENSFCAP00000023635};^Eukaryota; Metazoa; Chordata; Craniata; Vertebrata; Euteleostomi; Mammalia; Eutheria; Laurasiatheria; Carnivora; Feliformia; Felidae; Felinae; Felis	TR14236|c0_g1_i1|m.5720	3-401[+]	S26A6_MOUSE^S26A6_MOUSE^Q:1-133,H:358-490^67.67%ID^E:7e-59^RecName: Full=Solute carrier family 26 member 6;^Eukaryota; Metazoa; Chordata; Craniata; Vertebrata; Euteleostomi; Mammalia; Eutheria; Euarchontoglires; Glires; Rodentia; Sciurognathi; Muroidea; Muridae; Murinae; Mus; Mus	M3XAI1_FELCA^M3XAI1_FELCA^Q:1-133,H:361-493^69.92%ID^E:3e-58^SubName: Full=Uncharacterized protein {ECO:0000313|Ensembl:ENSFCAP00000023635};^Eukaryota; Metazoa; Chordata; Craniata; Vertebrata; Euteleostomi; Mammalia; Eutheria; Laurasiatheria; Carnivora; Feliformia; Felidae; Felinae; Felis	PF00916.15^Sulfate_transp^Sulfate transporter family^4-120^E:2.8e-36	.	.	COG0659^sulfate transporter	GO:0016324^cellular_component^apical plasma membrane`GO:0031526^cellular_component^brush border membrane`GO:0034707^cellular_component^chloride channel complex`GO:0030659^cellular_component^cytoplasmic vesicle membrane`GO:0005783^cellular_component^endoplasmic reticulum`GO:0005887^cellular_component^integral component of plasma membrane`GO:0016020^cellular_component^membrane`GO:0031988^cellular_c…	GO:0015116^molecular_function^sulfate transmembrane transporter activity`GO:0008272^biological_process^sulfate transport`GO:0016021^cellular_component^integral component of membrane	401	149.51	7	1.26	2.91	100
TR145309|c0_g1_i1	TR145309|c0_g1	S38A2_RAT^S38A2_RAT^Q:265-387,H:273-313^70.73%ID^E:1e-08^RecName: Full=Sodium-coupled neutral amino acid transporter 2;^Eukaryota; Metazoa; Chordata; Craniata; Vertebrata; Euteleostomi; Mammalia; Eutheria; Euarchontoglires; Glires; Rodentia; Sciurognathi; Muroidea; Muridae; Murinae; Rattus	H3A818_LATCH^H3A818_LATCH^Q:298-387,H:309-338^90%ID^E:4e-07^SubName: Full=Uncharacterized protein {ECO:0000313|Ensembl:ENSLACP00000005789};^Eukaryota; Metazoa; Chordata; Craniata; Vertebrata; Euteleostomi; Coelacanthiformes; Coelacanthidae; Latimeria	.	.	.	.	.	.	.	COG0814^Amino acid transporter	GO:0016021^cellular_component^integral component of membrane`GO:0005886^cellular_component^plasma membrane`GO:0015171^molecular_function^amino acid transmembrane transporter activity`GO:0015293^molecular_function^symporter activity`GO:0006814^biological_process^sodium ion transport	.	392	140.54	1	0.19	0.44	100
TR146250|c0_g1_i1	TR146250|c0_g1	KCNG1_HUMAN^KCNG1_HUMAN^Q:5-367,H:65-185^81.82%ID^E:1e-65^RecName: Full=Potassium voltage-gated channel subfamily G member 1;^Eukaryota; Metazoa; Chordata; Craniata; Vertebrata; Euteleostomi; Mammalia; Eutheria; Euarchontoglires; Primates; Haplorrhini; Catarrhini; Hominidae; Homo	G3X319_SARHA^G3X319_SARHA^Q:2-436,H:66-210^76.55%ID^E:7e-73^SubName: Full=Uncharacterized protein {ECO:0000313|Ensembl:ENSSHAP00000022074};^Eukaryota; Metazoa; Chordata; Craniata; Vertebrata; Euteleostomi; Mammalia; Metatheria; Dasyuromorphia; Dasyuridae; Sarcophilus	TR146250|c0_g1_i1|m.186200	2-439[+]	KCNG1_HUMAN^KCNG1_HUMAN^Q:2-122,H:65-185^81.82%ID^E:1e-65^RecName: Full=Potassium voltage-gated channel subfamily G member 1;^Eukaryota; Metazoa; Chordata; Craniata; Vertebrata; Euteleostomi; Mammalia; Eutheria; Euarchontoglires; Primates; Haplorrhini; Catarrhini; Hominidae; Homo	G3X319_SARHA^G3X319_SARHA^Q:1-145,H:66-210^76.55%ID^E:6e-73^SubName: Full=Uncharacterized protein {ECO:0000313|Ensembl:ENSSHAP00000022074};^Eukaryota; Metazoa; Chordata; Craniata; Vertebrata; Euteleostomi; Mammalia; Metatheria; Dasyuromorphia; Dasyuridae; Sarcophilus	PF02214.17^BTB_2^BTB/POZ domain^2-101^E:4e-28	.	.	COG1226^PotAssium voltage-gated channel	GO:0043231^cellular_component^intracellular membrane-bounded organelle`GO:0005886^cellular_component^plasma membrane`GO:0008076^cellular_component^voltage-gated potassium channel complex`GO:0005251^molecular_function^delayed rectifier potassium channel activity`GO:0005267^molecular_function^potassium channel activity`GO:0006813^biological_process^potassium ion transport`GO:0051260^biological_proc…	GO:0051260^biological_process^protein homooligomerization	440	188.41	14	2.01	4.62	100
TR148111|c0_g1_i1	TR148111|c0_g1	S12A3_HUMAN^S12A3_HUMAN^Q:1-105,H:987-1021^88.57%ID^E:6e-15^RecName: Full=Solute carrier family 12 member 3;^Eukaryota; Metazoa; Chordata; Craniata; Vertebrata; Euteleostomi; Mammalia; Eutheria; Euarchontoglires; Primates; Haplorrhini; Catarrhini; Hominidae; Homo	A0A060N2S6_9CHON^A0A060N2S6_9CHON^Q:1-105,H:973-1007^100%ID^E:9e-14^SubName: Full=Solute carrier family 12 member 3 {ECO:0000313|EMBL:BAN42613.1};^Eukaryota; Metazoa; Chordata; Craniata; Vertebrata; Chondrichthyes; Elasmobranchii; Galeomorphii; Galeoidea; Carcharhiniformes; Carcharhinidae; Carcharhinus	.	.	.	.	.	.	.	COG0531^amino acid	GO:0016324^cellular_component^apical plasma membrane`GO:0005829^cellular_component^cytosol`GO:0070062^cellular_component^extracellular vesicular exosome`GO:0005887^cellular_component^integral component of plasma membrane`GO:0016020^cellular_component^membrane`GO:0005886^cellular_component^plasma membrane`GO:0015378^molecular_function^sodium:chloride symporter activity`GO:0005215^molecular_functio…	.	300	49.17	13	7.14	16.43	100
TR159926|c0_g1_i1	TR159926|c0_g1	S12A3_HUMAN^S12A3_HUMAN^Q:2-196,H:818-882^81.54%ID^E:6e-31^RecName: Full=Solute carrier family 12 member 3;^Eukaryota; Metazoa; Chordata; Craniata; Vertebrata; Euteleostomi; Mammalia; Eutheria; Euarchontoglires; Primates; Haplorrhini; Catarrhini; Hominidae; Homo	A0A060N2S6_9CHON^A0A060N2S6_9CHON^Q:5-184,H:805-864^95%ID^E:2e-31^SubName: Full=Solute carrier family 12 member 3 {ECO:0000313|EMBL:BAN42613.1};^Eukaryota; Metazoa; Chordata; Craniata; Vertebrata; Chondrichthyes; Elasmobranchii; Galeomorphii; Galeoidea; Carcharhiniformes; Carcharhinidae; Carcharhinus	.	.	.	.	.	.	.	COG0531^amino acid	GO:0016324^cellular_component^apical plasma membrane`GO:0005829^cellular_component^cytosol`GO:0070062^cellular_component^extracellular vesicular exosome`GO:0005887^cellular_component^integral component of plasma membrane`GO:0016020^cellular_component^membrane`GO:0005886^cellular_component^plasma membrane`GO:0015378^molecular_function^sodium:chloride symporter activity`GO:0005215^molecular_functio…	.	361	109.64	6	1.48	3.4	100
TR163682|c0_g1_i1	TR163682|c0_g1	AT1A3_CHICK^AT1A3_CHICK^Q:232-2,H:2-77^81.82%ID^E:2e-37^RecName: Full=Sodium/potassium-transporting ATPase subunit alpha-3;^Eukaryota; Metazoa; Chordata; Craniata; Vertebrata; Euteleostomi; Testudines + Archosauria group; Archosauria; Dinosauria; Saurischia; Theropoda; Coelurosauria; Aves; Neognathae; Galloanserae; Galliformes; Phasianidae; Phasianinae; Gallus	H3AXY8_LATCH^H3AXY8_LATCH^Q:280-2,H:2-94^83.87%ID^E:5e-48^SubName: Full=Uncharacterized protein {ECO:0000313|Ensembl:ENSLACP00000014509};^Eukaryota; Metazoa; Chordata; Craniata; Vertebrata; Euteleostomi; Coelacanthiformes; Coelacanthidae; Latimeria	.	.	.	.	.	.	.	.	GO:0005783^cellular_component^endoplasmic reticulum`GO:0005794^cellular_component^Golgi apparatus`GO:0016021^cellular_component^integral component of membrane`GO:0005886^cellular_component^plasma membrane`GO:0045202^cellular_component^synapse`GO:0005524^molecular_function^ATP binding`GO:0046872^molecular_function^metal ion binding`GO:0005391^molecular_function^sodium:potassium-exchanging ATPase a…	.	402	150.51	9	1.61	3.72	100
TR167064|c0_g1_i1	TR167064|c0_g1	ASIC3_MOUSE^ASIC3_MOUSE^Q:46-417,H:59-183^52.8%ID^E:2e-43^RecName: Full=Acid-sensing ion channel 3;^Eukaryota; Metazoa; Chordata; Craniata; Vertebrata; Euteleostomi; Mammalia; Eutheria; Euarchontoglires; Glires; Rodentia; Sciurognathi; Muroidea; Muridae; Murinae; Mus; Mus	H2ZRI4_LATCH^H2ZRI4_LATCH^Q:46-402,H:90-208^57.98%ID^E:3e-45^SubName: Full=Uncharacterized protein {ECO:0000313|Ensembl:ENSLACP00000000005};^Eukaryota; Metazoa; Chordata; Craniata; Vertebrata; Euteleostomi; Coelacanthiformes; Coelacanthidae; Latimeria	TR167064|c0_g1_i1|m.190586	1-417[+]	ASIC3_MOUSE^ASIC3_MOUSE^Q:2-139,H:45-183^54.68%ID^E:7e-51^RecName: Full=Acid-sensing ion channel 3;^Eukaryota; Metazoa; Chordata; Craniata; Vertebrata; Euteleostomi; Mammalia; Eutheria; Euarchontoglires; Glires; Rodentia; Sciurognathi; Muroidea; Muridae; Murinae; Mus; Mus	H2ZRI4_LATCH^H2ZRI4_LATCH^Q:2-134,H:76-208^59.4%ID^E:1e-53^SubName: Full=Uncharacterized protein {ECO:0000313|Ensembl:ENSLACP00000000005};^Eukaryota; Metazoa; Chordata; Craniata; Vertebrata; Euteleostomi; Coelacanthiformes; Coelacanthidae; Latimeria	PF00858.19^ASC^Amiloride-sensitive sodium channel^1-138^E:7.1e-35	sigP:1^20^0.67^YES	.	.	GO:0005737^cellular_component^cytoplasm`GO:0005887^cellular_component^integral component of plasma membrane`GO:0005261^molecular_function^cation channel activity`GO:0042931^molecular_function^enterobactin transporter activity`GO:0015280^molecular_function^ligand-gated sodium channel activity`GO:0098655^biological_process^cation transmembrane transport`GO:0006812^biological_process^cation transpor…	GO:0005272^molecular_function^sodium channel activity`GO:0006814^biological_process^sodium ion transport`GO:0016020^cellular_component^membrane	418	166.47	10	1.62	3.73	100
TR167151|c0_g1_i1	TR167151|c0_g1	KCNS3_HUMAN^KCNS3_HUMAN^Q:3-377,H:224-348^80.8%ID^E:9e-66^RecName: Full=Potassium voltage-gated channel subfamily S member 3;^Eukaryota; Metazoa; Chordata; Craniata; Vertebrata; Euteleostomi; Mammalia; Eutheria; Euarchontoglires; Primates; Haplorrhini; Catarrhini; Hominidae; Homo	K9KC89_HORSE^K9KC89_HORSE^Q:3-377,H:65-189^79.2%ID^E:7e-66^SubName: Full=Potassium voltage-gated channel subfamily S member 3-like protein {ECO:0000313|EMBL:AEQ00124.1};^Eukaryota; Metazoa; Chordata; Craniata; Vertebrata; Euteleostomi; Mammalia; Eutheria; Laurasiatheria; Perissodactyla; Equidae; Equus	TR167151|c0_g1_i1|m.190606	3-377[+]	KCNS3_HUMAN^KCNS3_HUMAN^Q:1-125,H:224-348^80.8%ID^E:8e-66^RecName: Full=Potassium voltage-gated channel subfamily S member 3;^Eukaryota; Metazoa; Chordata; Craniata; Vertebrata; Euteleostomi; Mammalia; Eutheria; Euarchontoglires; Primates; Haplorrhini; Catarrhini; Hominidae; Homo	K9KC89_HORSE^K9KC89_HORSE^Q:1-125,H:65-189^79.2%ID^E:6e-66^SubName: Full=Potassium voltage-gated channel subfamily S member 3-like protein {ECO:0000313|EMBL:AEQ00124.1};^Eukaryota; Metazoa; Chordata; Craniata; Vertebrata; Euteleostomi; Mammalia; Eutheria; Laurasiatheria; Perissodactyla; Equidae; Equus	PF00520.26^Ion_trans^Ion transport protein^2-123^E:2.2e-23	.	ExpAA=39.96^PredHel=2^Topology=i27-49o100-122i	COG1226^PotAssium voltage-gated channel	GO:0005737^cellular_component^cytoplasm`GO:0005794^cellular_component^Golgi apparatus`GO:0005886^cellular_component^plasma membrane`GO:0008076^cellular_component^voltage-gated potassium channel complex`GO:0005251^molecular_function^delayed rectifier potassium channel activity`GO:0015459^molecular_function^potassium channel regulator activity`GO:0006112^biological_process^energy reserve metabolic …	GO:0005216^molecular_function^ion channel activity`GO:0006811^biological_process^ion transport`GO:0055085^biological_process^transmembrane transport`GO:0016020^cellular_component^membrane	378	126.58	5	1.07	2.45	100
TR170322|c0_g1_i1	TR170322|c0_g1	.	E9N682_HETFR^E9N682_HETFR^Q:54-359,H:106-207^80.39%ID^E:2e-18^SubName: Full=Voltage-dependent sodium channel 1 {ECO:0000313|EMBL:ADV73288.1};^Eukaryota; Metazoa; Chordata; Craniata; Vertebrata; Chondrichthyes; Elasmobranchii; Galeomorphii; Heterodontoidea; Heterodontiformes; Heterodontidae; Heterodontus	TR170322|c0_g1_i1|m.191247	3-359[+]	SCN2A_HUMAN^SCN2A_HUMAN^Q:10-116,H:1069-1168^35.09%ID^E:9e-09^RecName: Full=Sodium channel protein type 2 subunit alpha;^Eukaryota; Metazoa; Chordata; Craniata; Vertebrata; Euteleostomi; Mammalia; Eutheria; Euarchontoglires; Primates; Haplorrhini; Catarrhini; Hominidae; Homo	E9N682_HETFR^E9N682_HETFR^Q:18-119,H:106-207^80.39%ID^E:3e-48^SubName: Full=Voltage-dependent sodium channel 1 {ECO:0000313|EMBL:ADV73288.1};^Eukaryota; Metazoa; Chordata; Craniata; Vertebrata; Chondrichthyes; Elasmobranchii; Galeomorphii; Heterodontoidea; Heterodontiformes; Heterodontidae; Heterodontus	PF06512.8^Na_trans_assoc^Sodium ion transport-associated^20-115^E:7.2e-10	.	.	COG1226^PotAssium voltage-gated channel	GO:0030424^cellular_component^axon`GO:0005887^cellular_component^integral component of plasma membrane`GO:0014704^cellular_component^intercalated disc`GO:0031226^cellular_component^intrinsic component of plasma membrane`GO:0033268^cellular_component^node of Ranvier`GO:0033270^cellular_component^paranode region of axon`GO:0005886^cellular_component^plasma membrane`GO:0034706^cellular_component^sod…	GO:0005248^molecular_function^voltage-gated sodium channel activity`GO:0006814^biological_process^sodium ion transport`GO:0001518^cellular_component^voltage-gated sodium channel complex	361	109.64	10	2.46	5.67	100
TR170332|c0_g1_i1	TR170332|c0_g1	PK2L1_HUMAN^PK2L1_HUMAN^Q:109-372,H:8-95^39.33%ID^E:9e-11^RecName: Full=Polycystic kidney disease 2-like 1 protein;^Eukaryota; Metazoa; Chordata; Craniata; Vertebrata; Euteleostomi; Mammalia; Eutheria; Euarchontoglires; Primates; Haplorrhini; Catarrhini; Hominidae; Homo	H3BCQ8_LATCH^H3BCQ8_LATCH^Q:106-372,H:7-95^54.44%ID^E:2e-23^SubName: Full=Uncharacterized protein {ECO:0000313|Ensembl:ENSLACP00000019679};^Eukaryota; Metazoa; Chordata; Craniata; Vertebrata; Euteleostomi; Coelacanthiformes; Coelacanthidae; Latimeria	TR170332|c0_g1_i1|m.191251	67-372[+]	PK2L1_HUMAN^PK2L1_HUMAN^Q:15-102,H:8-95^39.33%ID^E:3e-11^RecName: Full=Polycystic kidney disease 2-like 1 protein;^Eukaryota; Metazoa; Chordata; Craniata; Vertebrata; Euteleostomi; Mammalia; Eutheria; Euarchontoglires; Primates; Haplorrhini; Catarrhini; Hominidae; Homo	H3BCQ8_LATCH^H3BCQ8_LATCH^Q:14-102,H:7-95^54.44%ID^E:1e-23^SubName: Full=Uncharacterized protein {ECO:0000313|Ensembl:ENSLACP00000019679};^Eukaryota; Metazoa; Chordata; Craniata; Vertebrata; Euteleostomi; Coelacanthiformes; Coelacanthidae; Latimeria	.	.	.	.	GO:0034704^cellular_component^calcium channel complex`GO:0009986^cellular_component^cell surface`GO:0060170^cellular_component^ciliary membrane`GO:0005783^cellular_component^endoplasmic reticulum`GO:0016021^cellular_component^integral component of membrane`GO:0043231^cellular_component^intracellular membrane-bounded organelle`GO:0016020^cellular_component^membrane`GO:0031513^cellular_component^no…	.	373	121.6	8	1.78	4.09	100
TR178043|c0_g1_i1	TR178043|c0_g1	S22A5_HUMAN^S22A5_HUMAN^Q:4-255,H:469-552^53.57%ID^E:3e-22^RecName: Full=Solute carrier family 22 member 5;^Eukaryota; Metazoa; Chordata; Craniata; Vertebrata; Euteleostomi; Mammalia; Eutheria; Euarchontoglires; Primates; Haplorrhini; Catarrhini; Hominidae; Homo	G3VZ92_SARHA^G3VZ92_SARHA^Q:1-267,H:468-556^56.18%ID^E:4e-22^SubName: Full=Uncharacterized protein {ECO:0000313|Ensembl:ENSSHAP00000008497};^Eukaryota; Metazoa; Chordata; Craniata; Vertebrata; Euteleostomi; Mammalia; Metatheria; Dasyuromorphia; Dasyuridae; Sarcophilus	TR178043|c0_g1_i1|m.192730	1-279[+]	S22A5_HUMAN^S22A5_HUMAN^Q:2-85,H:469-552^53.57%ID^E:4e-23^RecName: Full=Solute carrier family 22 member 5;^Eukaryota; Metazoa; Chordata; Craniata; Vertebrata; Euteleostomi; Mammalia; Eutheria; Euarchontoglires; Primates; Haplorrhini; Catarrhini; Hominidae; Homo	G3VZ92_SARHA^G3VZ92_SARHA^Q:1-89,H:468-556^56.18%ID^E:2e-23^SubName: Full=Uncharacterized protein {ECO:0000313|Ensembl:ENSSHAP00000008497};^Eukaryota; Metazoa; Chordata; Craniata; Vertebrata; Euteleostomi; Mammalia; Metatheria; Dasyuromorphia; Dasyuridae; Sarcophilus	.	.	ExpAA=23.07^PredHel=1^Topology=o20-42i	COG0477^major facilitator Superfamily	GO:0016324^cellular_component^apical plasma membrane`GO:0016323^cellular_component^basolateral plasma membrane`GO:0031526^cellular_component^brush border membrane`GO:0070062^cellular_component^extracellular vesicular exosome`GO:0016021^cellular_component^integral component of membrane`GO:0005886^cellular_component^plasma membrane`GO:0042895^molecular_function^antibiotic transporter activity`GO:00…	.	534	282.2	20	1.91	4.4	100
TR178272|c0_g1_i1	TR178272|c0_g1	VGLU3_MOUSE^VGLU3_MOUSE^Q:1-375,H:460-584^72%ID^E:1e-59^RecName: Full=Vesicular glutamate transporter 3;^Eukaryota; Metazoa; Chordata; Craniata; Vertebrata; Euteleostomi; Mammalia; Eutheria; Euarchontoglires; Glires; Rodentia; Sciurognathi; Muroidea; Muridae; Murinae; Mus; Mus	H3BDJ0_LATCH^H3BDJ0_LATCH^Q:1-375,H:296-420^76.8%ID^E:2e-63^SubName: Full=Uncharacterized protein {ECO:0000313|Ensembl:ENSLACP00000019961};^Eukaryota; Metazoa; Chordata; Craniata; Vertebrata; Euteleostomi; Coelacanthiformes; Coelacanthidae; Latimeria	TR178272|c0_g1_i1|m.192817	1-390[+]	VGLU3_MOUSE^VGLU3_MOUSE^Q:1-125,H:460-584^72%ID^E:9e-60^RecName: Full=Vesicular glutamate transporter 3;^Eukaryota; Metazoa; Chordata; Craniata; Vertebrata; Euteleostomi; Mammalia; Eutheria; Euarchontoglires; Glires; Rodentia; Sciurognathi; Muroidea; Muridae; Murinae; Mus; Mus	H3BDJ0_LATCH^H3BDJ0_LATCH^Q:1-125,H:296-420^76.8%ID^E:2e-63^SubName: Full=Uncharacterized protein {ECO:0000313|Ensembl:ENSLACP00000019961};^Eukaryota; Metazoa; Chordata; Craniata; Vertebrata; Euteleostomi; Coelacanthiformes; Coelacanthidae; Latimeria	.	.	ExpAA=42.60^PredHel=2^Topology=i5-27o37-56i	COG0477^major facilitator Superfamily	GO:0030054^cellular_component^cell junction`GO:0016021^cellular_component^integral component of membrane`GO:0043005^cellular_component^neuron projection`GO:0030672^cellular_component^synaptic vesicle membrane`GO:0005313^molecular_function^L-glutamate transmembrane transporter activity`GO:0015293^molecular_function^symporter activity`GO:0089711^biological_process^L-glutamate transmembrane transpor…	.	391	139.54	11	2.13	4.9	100
TR179647|c0_g1_i1	TR179647|c0_g1	SCN9A_HUMAN^SCN9A_HUMAN^Q:3-395,H:1636-1766^87.02%ID^E:2e-58^RecName: Full=Sodium channel protein type 9 subunit alpha;^Eukaryota; Metazoa; Chordata; Craniata; Vertebrata; Euteleostomi; Mammalia; Eutheria; Euarchontoglires; Primates; Haplorrhini; Catarrhini; Hominidae; Homo	Q8CCS4_MOUSE^Q8CCS4_MOUSE^Q:3-395,H:51-181^87.79%ID^E:5e-62^RecName: Full=Sodium channel protein {ECO:0000256|RuleBase:RU361132};^Eukaryota; Metazoa; Chordata; Craniata; Vertebrata; Euteleostomi; Mammalia; Eutheria; Euarchontoglires; Glires; Rodentia; Sciurognathi; Muroidea; Muridae; Murinae; Mus; Mus	TR179647|c0_g1_i1|m.193154	3-395[+]	SCN9A_HUMAN^SCN9A_HUMAN^Q:1-131,H:1636-1766^87.02%ID^E:1e-71^RecName: Full=Sodium channel protein type 9 subunit alpha;^Eukaryota; Metazoa; Chordata; Craniata; Vertebrata; Euteleostomi; Mammalia; Eutheria; Euarchontoglires; Primates; Haplorrhini; Catarrhini; Hominidae; Homo	Q8CCS4_MOUSE^Q8CCS4_MOUSE^Q:1-131,H:51-181^87.79%ID^E:5e-76^RecName: Full=Sodium channel protein {ECO:0000256|RuleBase:RU361132};^Eukaryota; Metazoa; Chordata; Craniata; Vertebrata; Euteleostomi; Mammalia; Eutheria; Euarchontoglires; Glires; Rodentia; Sciurognathi; Muroidea; Muridae; Murinae; Mus; Mus	PF00520.26^Ion_trans^Ion transport protein^1-124^E:2.6e-26`PF08016.7^PKD_channel^Polycystin cation channel^1-129^E:5.1e-07	.	ExpAA=47.98^PredHel=2^Topology=i12-34o102-124i	COG1226^PotAssium voltage-gated channel	GO:0005886^cellular_component^plasma membrane`GO:0001518^cellular_component^voltage-gated sodium channel complex`GO:0031402^molecular_function^sodium ion binding`GO:0005248^molecular_function^voltage-gated sodium channel activity`GO:0048266^biological_process^behavioral response to pain`GO:0006954^biological_process^inflammatory response`GO:0086010^biological_process^membrane depolarization durin…	GO:0005216^molecular_function^ion channel activity`GO:0006811^biological_process^ion transport`GO:0055085^biological_process^transmembrane transport`GO:0016020^cellular_component^membrane	397	145.53	6	1.11	2.56	100
TR18164|c0_g1_i1	TR18164|c0_g1	CLCN5_RAT^CLCN5_RAT^Q:2-73,H:694-717^100%ID^E:9e-09^RecName: Full=H(+)/Cl(-) exchange transporter 5;^Eukaryota; Metazoa; Chordata; Craniata; Vertebrata; Euteleostomi; Mammalia; Eutheria; Euarchontoglires; Glires; Rodentia; Sciurognathi; Muroidea; Muridae; Murinae; Rattus	A0A091U2J1_9AVES^A0A091U2J1_9AVES^Q:2-73,H:625-648^100%ID^E:3e-07^SubName: Full=H(+)/Cl(-) exchange transporter 5 {ECO:0000313|EMBL:KFQ65713.1};^Eukaryota; Metazoa; Chordata; Craniata; Vertebrata; Euteleostomi; Testudines + Archosauria group; Archosauria; Dinosauria; Saurischia; Theropoda; Coelurosauria; Aves; Neognathae; Pelecaniformes; Pelecanidae; Pelecanus	.	.	.	.	.	.	.	COG0038^chloride channel	GO:0045177^cellular_component^apical part of cell`GO:0005768^cellular_component^endosome`GO:0010008^cellular_component^endosome membrane`GO:0000139^cellular_component^Golgi membrane`GO:0016021^cellular_component^integral component of membrane`GO:0005765^cellular_component^lysosomal membrane`GO:0016020^cellular_component^membrane`GO:0005886^cellular_component^plasma membrane`GO:0015297^molecular_f…	.	324	72.78	5	1.85	4.27	100
TR182128|c0_g1_i1	TR182128|c0_g1	S13A4_HUMAN^S13A4_HUMAN^Q:1-234,H:546-623^75.64%ID^E:2e-33^RecName: Full=Solute carrier family 13 member 4;^Eukaryota; Metazoa; Chordata; Craniata; Vertebrata; Euteleostomi; Mammalia; Eutheria; Euarchontoglires; Primates; Haplorrhini; Catarrhini; Hominidae; Homo	V9K8Y6_CALMI^V9K8Y6_CALMI^Q:1-234,H:576-653^89.74%ID^E:6e-40^SubName: Full=Solute carrier family 13 member 4 {ECO:0000313|EMBL:AFO94078.1};^Eukaryota; Metazoa; Chordata; Craniata; Vertebrata; Chondrichthyes; Holocephali; Chimaeriformes; Callorhinchidae; Callorhinchus	TR182128|c0_g1_i1|m.193701	1-246[+]	S13A4_HUMAN^S13A4_HUMAN^Q:1-78,H:546-623^75.64%ID^E:3e-34^RecName: Full=Solute carrier family 13 member 4;^Eukaryota; Metazoa; Chordata; Craniata; Vertebrata; Euteleostomi; Mammalia; Eutheria; Euarchontoglires; Primates; Haplorrhini; Catarrhini; Hominidae; Homo	V9K8Y6_CALMI^V9K8Y6_CALMI^Q:1-78,H:576-653^89.74%ID^E:1e-40^SubName: Full=Solute carrier family 13 member 4 {ECO:0000313|EMBL:AFO94078.1};^Eukaryota; Metazoa; Chordata; Craniata; Vertebrata; Chondrichthyes; Holocephali; Chimaeriformes; Callorhinchidae; Callorhinchus	PF00939.14^Na_sulph_symp^Sodium:sulfate symporter transmembrane region^3-64^E:6.9e-12	.	ExpAA=36.22^PredHel=1^Topology=i40-62o	COG0471^Transporter	GO:0005887^cellular_component^integral component of plasma membrane`GO:0005886^cellular_component^plasma membrane`GO:0015382^molecular_function^sodium:sulfate symporter activity`GO:0035725^biological_process^sodium ion transmembrane transport`GO:0008272^biological_process^sulfate transport`GO:0055085^biological_process^transmembrane transport	GO:0005215^molecular_function^transporter activity`GO:0006814^biological_process^sodium ion transport`GO:0055085^biological_process^transmembrane transport`GO:0016020^cellular_component^membrane	376	124.59	6	1.3	2.99	100
TR183123|c0_g1_i1	TR183123|c0_g1	S4A8_HUMAN^S4A8_HUMAN^Q:307-2,H:235-337^79.61%ID^E:4e-46^RecName: Full=Electroneutral sodium bicarbonate exchanger 1;^Eukaryota; Metazoa; Chordata; Craniata; Vertebrata; Euteleostomi; Mammalia; Eutheria; Euarchontoglires; Primates; Haplorrhini; Catarrhini; Hominidae; Homo	F7HKF4_MACMU^F7HKF4_MACMU^Q:307-2,H:182-284^80.58%ID^E:5e-48^SubName: Full=Uncharacterized protein {ECO:0000313|Ensembl:ENSMMUP00000008692};^Eukaryota; Metazoa; Chordata; Craniata; Vertebrata; Euteleostomi; Mammalia; Eutheria; Euarchontoglires; Primates; Haplorrhini; Catarrhini; Cercopithecidae; Cercopithecinae; Macaca	.	.	.	.	.	.	.	.	GO:0016021^cellular_component^integral component of membrane`GO:0043005^cellular_component^neuron projection`GO:0032809^cellular_component^neuronal cell body membrane`GO:0005886^cellular_component^plasma membrane`GO:0005452^molecular_function^inorganic anion exchanger activity`GO:0015701^biological_process^bicarbonate transport`GO:0006811^biological_process^ion transport`GO:0006814^biological_pro…	.	307	55.95	4	1.93	4.44	100
TR183580|c0_g1_i1	TR183580|c0_g1	SCN4A_HUMAN^SCN4A_HUMAN^Q:1-372,H:65-188^77.42%ID^E:2e-61^RecName: Full=Sodium channel protein type 4 subunit alpha;^Eukaryota; Metazoa; Chordata; Craniata; Vertebrata; Euteleostomi; Mammalia; Eutheria; Euarchontoglires; Primates; Haplorrhini; Catarrhini; Hominidae; Homo	I7GML5_MACFA^I7GML5_MACFA^Q:1-372,H:62-185^74.19%ID^E:2e-62^SubName: Full=Macaca fascicularis brain cDNA clone: QflA-22820, similar to human sodium channel, voltage-gated, type I, alpha (SCN1A), mRNA, RefSeq: NM_006920.2 {ECO:0000313|EMBL:BAE90556.1};^Eukaryota; Metazoa; Chordata; Craniata; Vertebrata; Euteleostomi; Mammalia; Eutheria; Euarchontoglires; Primates; Haplorrhini; Catarrhini; Cercopit…	TR183580|c0_g1_i1|m.194024	1-372[+]	SCN4A_HUMAN^SCN4A_HUMAN^Q:1-124,H:65-188^77.42%ID^E:2e-61^RecName: Full=Sodium channel protein type 4 subunit alpha;^Eukaryota; Metazoa; Chordata; Craniata; Vertebrata; Euteleostomi; Mammalia; Eutheria; Euarchontoglires; Primates; Haplorrhini; Catarrhini; Hominidae; Homo	I7GML5_MACFA^I7GML5_MACFA^Q:1-124,H:62-185^74.19%ID^E:1e-62^SubName: Full=Macaca fascicularis brain cDNA clone: QflA-22820, similar to human sodium channel, voltage-gated, type I, alpha (SCN1A), mRNA, RefSeq: NM_006920.2 {ECO:0000313|EMBL:BAE90556.1};^Eukaryota; Metazoa; Chordata; Craniata; Vertebrata; Euteleostomi; Mammalia; Eutheria; Euarchontoglires; Primates; Haplorrhini; Catarrhini; Cercopit…	.	.	ExpAA=53.10^PredHel=3^Topology=o37-56i63-85o100-119i	COG1226^PotAssium voltage-gated channel	GO:0005887^cellular_component^integral component of plasma membrane`GO:0005886^cellular_component^plasma membrane`GO:0001518^cellular_component^voltage-gated sodium channel complex`GO:0005248^molecular_function^voltage-gated sodium channel activity`GO:0086010^biological_process^membrane depolarization during action potential`GO:0006936^biological_process^muscle contraction`GO:0019228^biological_p…	.	373	121.6	3	0.67	1.53	100
TR183631|c0_g1_i1	TR183631|c0_g1	CFTR_SQUAC^CFTR_SQUAC^Q:30-365,H:1-112^100%ID^E:6e-72^RecName: Full=Cystic fibrosis transmembrane conductance regulator;^Eukaryota; Metazoa; Chordata; Craniata; Vertebrata; Chondrichthyes; Elasmobranchii; Squalimorphii; Squaliformes; Squalidae; Squalus	M7BXX1_CHEMY^M7BXX1_CHEMY^Q:30-365,H:1-112^81.25%ID^E:7e-59^SubName: Full=Cystic fibrosis transmembrane conductance regulator {ECO:0000313|EMBL:EMP42064.1};^Eukaryota; Metazoa; Chordata; Craniata; Vertebrata; Euteleostomi; Testudines + Archosauria group; Testudines; Cryptodira; Chelonioidea; Cheloniidae; Chelonia	TR183631|c0_g1_i1|m.194035	3-365[+]	CFTR_SQUAC^CFTR_SQUAC^Q:10-121,H:1-112^100%ID^E:6e-72^RecName: Full=Cystic fibrosis transmembrane conductance regulator;^Eukaryota; Metazoa; Chordata; Craniata; Vertebrata; Chondrichthyes; Elasmobranchii; Squalimorphii; Squaliformes; Squalidae; Squalus	M7BXX1_CHEMY^M7BXX1_CHEMY^Q:10-121,H:1-112^81.25%ID^E:6e-59^SubName: Full=Cystic fibrosis transmembrane conductance regulator {ECO:0000313|EMBL:EMP42064.1};^Eukaryota; Metazoa; Chordata; Craniata; Vertebrata; Euteleostomi; Testudines + Archosauria group; Testudines; Cryptodira; Chelonioidea; Cheloniidae; Chelonia	.	.	ExpAA=18.48^PredHel=1^Topology=i86-103o	.	GO:0034707^cellular_component^chloride channel complex`GO:0005886^cellular_component^plasma membrane`GO:0005524^molecular_function^ATP binding`GO:0015106^molecular_function^bicarbonate transmembrane transporter activity`GO:0005260^molecular_function^channel-conductance-controlling ATPase activity`GO:0015108^molecular_function^chloride transmembrane transporter activity`GO:0015701^biological_proce…	.	366	114.62	7	1.65	3.79	100
TR184195|c0_g1_i1	TR184195|c0_g1	KCNA2_RABIT^KCNA2_RABIT^Q:3-452,H:41-190^84%ID^E:1e-65^RecName: Full=Potassium voltage-gated channel subfamily A member 2;^Eukaryota; Metazoa; Chordata; Craniata; Vertebrata; Euteleostomi; Mammalia; Eutheria; Euarchontoglires; Glires; Lagomorpha; Leporidae; Oryctolagus	W5NN11_LEPOC^W5NN11_LEPOC^Q:3-452,H:42-191^89.33%ID^E:1e-69^SubName: Full=Uncharacterized protein {ECO:0000313|Ensembl:ENSLOCP00000022020};^Eukaryota; Metazoa; Chordata; Craniata; Vertebrata; Euteleostomi; Actinopterygii; Neopterygii; Holostei; Semionotiformes; Lepisosteidae; Lepisosteus	TR184195|c0_g1_i1|m.194141	3-452[+]	KCNA1_HUMAN^KCNA1_HUMAN^Q:1-150,H:45-194^84%ID^E:2e-86^RecName: Full=Potassium voltage-gated channel subfamily A member 1;^Eukaryota; Metazoa; Chordata; Craniata; Vertebrata; Euteleostomi; Mammalia; Eutheria; Euarchontoglires; Primates; Haplorrhini; Catarrhini; Hominidae; Homo	W5NN11_LEPOC^W5NN11_LEPOC^Q:1-150,H:42-191^89.33%ID^E:2e-90^SubName: Full=Uncharacterized protein {ECO:0000313|Ensembl:ENSLOCP00000022020};^Eukaryota; Metazoa; Chordata; Craniata; Vertebrata; Euteleostomi; Actinopterygii; Neopterygii; Holostei; Semionotiformes; Lepisosteidae; Lepisosteus	PF02214.17^BTB_2^BTB/POZ domain^1-85^E:4.4e-26	.	ExpAA=21.57^PredHel=1^Topology=o120-142i	COG1226^PotAssium voltage-gated channel	GO:0016324^cellular_component^apical plasma membrane`GO:0030425^cellular_component^dendrite`GO:0044224^cellular_component^juxtaparanode region of axon`GO:0043025^cellular_component^neuronal cell body`GO:0005886^cellular_component^plasma membrane`GO:0008076^cellular_component^voltage-gated potassium channel complex`GO:0005251^molecular_function^delayed rectifier potassium channel activity`GO:00052…	GO:0051260^biological_process^protein homooligomerization	453	201.38	6	0.8	1.85	100
TR184637|c0_g1_i1	TR184637|c0_g1	ASI1C_DANRE^ASI1C_DANRE^Q:3-374,H:306-429^85.48%ID^E:1e-63^RecName: Full=Acid-sensing ion channel 1;^Eukaryota; Metazoa; Chordata; Craniata; Vertebrata; Euteleostomi; Actinopterygii; Neopterygii; Teleostei; Ostariophysi; Cypriniformes; Cyprinidae; Danio	G1KTF6_ANOCA^G1KTF6_ANOCA^Q:3-374,H:297-420^87.1%ID^E:6e-65^SubName: Full=Uncharacterized protein {ECO:0000313|Ensembl:ENSACAP00000016757};^Eukaryota; Metazoa; Chordata; Craniata; Vertebrata; Euteleostomi; Lepidosauria; Squamata; Bifurcata; Unidentata; Episquamata; Toxicofera; Iguania; Iguanidae; Polychrotinae; Anolis	TR184637|c0_g1_i1|m.194233	3-374[+]	ASI1C_DANRE^ASI1C_DANRE^Q:1-124,H:306-429^85.48%ID^E:3e-73^RecName: Full=Acid-sensing ion channel 1;^Eukaryota; Metazoa; Chordata; Craniata; Vertebrata; Euteleostomi; Actinopterygii; Neopterygii; Teleostei; Ostariophysi; Cypriniformes; Cyprinidae; Danio	V9L3Q3_CALMI^V9L3Q3_CALMI^Q:1-124,H:107-230^86.29%ID^E:1e-74^SubName: Full=Amiloride-sensitive cation channel 2-C, neuronal-like protein {ECO:0000313|EMBL:AFP06117.1};^Eukaryota; Metazoa; Chordata; Craniata; Vertebrata; Chondrichthyes; Holocephali; Chimaeriformes; Callorhinchidae; Callorhinchus	PF00858.19^ASC^Amiloride-sensitive sodium channel^1-124^E:1.3e-53	.	.	.	GO:0005887^cellular_component^integral component of plasma membrane`GO:0044736^molecular_function^acid-sensing ion channel activity`GO:0005261^molecular_function^cation channel activity`GO:0015280^molecular_function^ligand-gated sodium channel activity`GO:0098655^biological_process^cation transmembrane transport`GO:0071467^biological_process^cellular response to pH`GO:0070207^biological_process^p…	GO:0005272^molecular_function^sodium channel activity`GO:0006814^biological_process^sodium ion transport`GO:0016020^cellular_component^membrane	374	122.6	11	2.42	5.58	100
TR185222|c0_g1_i1	TR185222|c0_g1	SL9A6_HUMAN^SL9A6_HUMAN^Q:332-156,H:525-583^88.14%ID^E:1e-32^RecName: Full=Sodium/hydrogen exchanger 6;^Eukaryota; Metazoa; Chordata; Craniata; Vertebrata; Euteleostomi; Mammalia; Eutheria; Euarchontoglires; Primates; Haplorrhini; Catarrhini; Hominidae; Homo	V9L7S1_CALMI^V9L7S1_CALMI^Q:329-3,H:153-258^77.06%ID^E:2e-36^SubName: Full=Sodium/hydrogen exchanger 6 {ECO:0000313|EMBL:AFP07403.1};^Eukaryota; Metazoa; Chordata; Craniata; Vertebrata; Chondrichthyes; Holocephali; Chimaeriformes; Callorhinchidae; Callorhinchus	.	.	.	.	.	.	.	COG0025^Sodium hydrogen exchanger	GO:0043679^cellular_component^axon terminus`GO:0044308^cellular_component^axonal spine`GO:0031410^cellular_component^cytoplasmic vesicle`GO:0030425^cellular_component^dendrite`GO:0031901^cellular_component^early endosome membrane`GO:0005789^cellular_component^endoplasmic reticulum membrane`GO:0016021^cellular_component^integral component of membrane`GO:0005770^cellular_component^late endosome`GO:…	.	333	81.74	4	1.32	3.04	100
TR186752|c0_g1_i1	TR186752|c0_g1	CFTR_SQUAC^CFTR_SQUAC^Q:3-431,H:915-1057^100%ID^E:3e-88^RecName: Full=Cystic fibrosis transmembrane conductance regulator;^Eukaryota; Metazoa; Chordata; Craniata; Vertebrata; Chondrichthyes; Elasmobranchii; Squalimorphii; Squaliformes; Squalidae; Squalus	V9KAY3_CALMI^V9KAY3_CALMI^Q:3-431,H:637-779^91.61%ID^E:2e-80^RecName: Full=Cystic fibrosis transmembrane conductance regulator {ECO:0000256|RuleBase:RU000684};^Eukaryota; Metazoa; Chordata; Craniata; Vertebrata; Chondrichthyes; Holocephali; Chimaeriformes; Callorhinchidae; Callorhinchus	TR186752|c0_g1_i1|m.194675	3-431[+]	CFTR_SQUAC^CFTR_SQUAC^Q:1-143,H:915-1057^100%ID^E:2e-88^RecName: Full=Cystic fibrosis transmembrane conductance regulator;^Eukaryota; Metazoa; Chordata; Craniata; Vertebrata; Chondrichthyes; Elasmobranchii; Squalimorphii; Squaliformes; Squalidae; Squalus	V9KAY3_CALMI^V9KAY3_CALMI^Q:1-143,H:637-779^91.61%ID^E:1e-80^RecName: Full=Cystic fibrosis transmembrane conductance regulator {ECO:0000256|RuleBase:RU000684};^Eukaryota; Metazoa; Chordata; Craniata; Vertebrata; Chondrichthyes; Holocephali; Chimaeriformes; Callorhinchidae; Callorhinchus	PF00664.18^ABC_membrane^ABC transporter transmembrane region^9-142^E:1e-26	.	ExpAA=63.98^PredHel=3^Topology=o15-37i89-111o115-134i	.	GO:0034707^cellular_component^chloride channel complex`GO:0005886^cellular_component^plasma membrane`GO:0005524^molecular_function^ATP binding`GO:0015106^molecular_function^bicarbonate transmembrane transporter activity`GO:0005260^molecular_function^channel-conductance-controlling ATPase activity`GO:0015108^molecular_function^chloride transmembrane transporter activity`GO:0015701^biological_proce…	GO:0005524^molecular_function^ATP binding`GO:0042626^molecular_function^ATPase activity, coupled to transmembrane movement of substances`GO:0006810^biological_process^transport`GO:0055085^biological_process^transmembrane transport`GO:0016021^cellular_component^integral component of membrane	432	180.43	12	1.8	4.13	100
TR187213|c0_g1_i1	TR187213|c0_g1	SCN1A_RAT^SCN1A_RAT^Q:1-333,H:240-350^64.86%ID^E:2e-39^RecName: Full=Sodium channel protein type 1 subunit alpha;^Eukaryota; Metazoa; Chordata; Craniata; Vertebrata; Euteleostomi; Mammalia; Eutheria; Euarchontoglires; Glires; Rodentia; Sciurognathi; Muroidea; Muridae; Murinae; Rattus	F7FE64_ORNAN^F7FE64_ORNAN^Q:1-339,H:247-357^66.96%ID^E:2e-42^SubName: Full=Uncharacterized protein {ECO:0000313|Ensembl:ENSOANP00000014924};^Eukaryota; Metazoa; Chordata; Craniata; Vertebrata; Euteleostomi; Mammalia; Monotremata; Ornithorhynchidae; Ornithorhynchus	TR187213|c0_g1_i1|m.194783	1-339[+]	SCN1A_RAT^SCN1A_RAT^Q:1-111,H:240-350^64.86%ID^E:2e-39^RecName: Full=Sodium channel protein type 1 subunit alpha;^Eukaryota; Metazoa; Chordata; Craniata; Vertebrata; Euteleostomi; Mammalia; Eutheria; Euarchontoglires; Glires; Rodentia; Sciurognathi; Muroidea; Muridae; Murinae; Rattus	F7FE64_ORNAN^F7FE64_ORNAN^Q:1-113,H:247-357^66.96%ID^E:2e-42^SubName: Full=Uncharacterized protein {ECO:0000313|Ensembl:ENSOANP00000014924};^Eukaryota; Metazoa; Chordata; Craniata; Vertebrata; Euteleostomi; Mammalia; Monotremata; Ornithorhynchidae; Ornithorhynchus	PF00520.26^Ion_trans^Ion transport protein^1-85^E:1.8e-13	.	ExpAA=20.61^PredHel=1^Topology=o10-32i	COG1226^PotAssium voltage-gated channel	GO:0005886^cellular_component^plasma membrane`GO:0001518^cellular_component^voltage-gated sodium channel complex`GO:0030018^cellular_component^Z disc`GO:0031402^molecular_function^sodium ion binding`GO:0005248^molecular_function^voltage-gated sodium channel activity`GO:0086010^biological_process^membrane depolarization during action potential`GO:0019228^biological_process^neuronal action potentia…	GO:0005216^molecular_function^ion channel activity`GO:0006811^biological_process^ion transport`GO:0055085^biological_process^transmembrane transport`GO:0016020^cellular_component^membrane	340	88.71	3	0.91	2.1	100
TR190628|c0_g1_i1	TR190628|c0_g1	SGK1_HUMAN^SGK1_HUMAN^Q:376-245,H:251-294^72.73%ID^E:6e-13^RecName: Full=Serine/threonine-protein kinase Sgk1;^Eukaryota; Metazoa; Chordata; Craniata; Vertebrata; Euteleostomi; Mammalia; Eutheria; Euarchontoglires; Primates; Haplorrhini; Catarrhini; Hominidae; Homo	M7BJX8_CHEMY^M7BJX8_CHEMY^Q:343-245,H:321-353^90.91%ID^E:2e-12^SubName: Full=Serine/threonine-protein kinase Sgk2 {ECO:0000313|EMBL:EMP38221.1};^Eukaryota; Metazoa; Chordata; Craniata; Vertebrata; Euteleostomi; Testudines + Archosauria group; Testudines; Cryptodira; Chelonioidea; Cheloniidae; Chelonia	.	.	.	.	.	.	.	COG0515^Serine Threonine protein kinase	GO:0005737^cellular_component^cytoplasm`GO:0005829^cellular_component^cytosol`GO:0005789^cellular_component^endoplasmic reticulum membrane`GO:0005739^cellular_component^mitochondrion`GO:0005634^cellular_component^nucleus`GO:0005886^cellular_component^plasma membrane`GO:0005524^molecular_function^ATP binding`GO:0005246^molecular_function^calcium channel regulator activity`GO:0017081^molecular_func…	.	782	530.01	26	1.32	3.05	100
TR193191|c0_g1_i1	TR193191|c0_g1	KCJ11_CAVPO^KCJ11_CAVPO^Q:2-304,H:142-242^79.21%ID^E:6e-50^RecName: Full=ATP-sensitive inward rectifier potassium channel 11;^Eukaryota; Metazoa; Chordata; Craniata; Vertebrata; Euteleostomi; Mammalia; Eutheria; Euarchontoglires; Glires; Rodentia; Hystricognathi; Caviidae; Cavia	U3ISB5_ANAPL^U3ISB5_ANAPL^Q:2-304,H:33-133^83.17%ID^E:4e-52^SubName: Full=Uncharacterized protein {ECO:0000313|Ensembl:ENSAPLP00000010138};^Eukaryota; Metazoa; Chordata; Craniata; Vertebrata; Euteleostomi; Testudines + Archosauria group; Archosauria; Dinosauria; Saurischia; Theropoda; Coelurosauria; Aves; Neognathae; Galloanserae; Anseriformes; Anatidae; Anas	TR193191|c0_g1_i1|m.195916	2-310[+]	KCJ11_CAVPO^KCJ11_CAVPO^Q:1-101,H:142-242^79.21%ID^E:6e-50^RecName: Full=ATP-sensitive inward rectifier potassium channel 11;^Eukaryota; Metazoa; Chordata; Craniata; Vertebrata; Euteleostomi; Mammalia; Eutheria; Euarchontoglires; Glires; Rodentia; Hystricognathi; Caviidae; Cavia	U3ISB5_ANAPL^U3ISB5_ANAPL^Q:1-101,H:33-133^83.17%ID^E:3e-52^SubName: Full=Uncharacterized protein {ECO:0000313|Ensembl:ENSAPLP00000010138};^Eukaryota; Metazoa; Chordata; Craniata; Vertebrata; Euteleostomi; Testudines + Archosauria group; Archosauria; Dinosauria; Saurischia; Theropoda; Coelurosauria; Aves; Neognathae; Galloanserae; Anseriformes; Anatidae; Anas	PF01007.15^IRK^Inward rectifier potassium channel^1-101^E:2.8e-44	.	ExpAA=22.93^PredHel=1^Topology=o5-27i	NOG72812^	GO:0008282^cellular_component^ATP-sensitive potassium channel complex`GO:0030315^cellular_component^T-tubule`GO:0008076^cellular_component^voltage-gated potassium channel complex`GO:0005524^molecular_function^ATP binding`GO:0015272^molecular_function^ATP-activated inward rectifier potassium channel activity`GO:0006006^biological_process^glucose metabolic process`GO:0046676^biological_process^nega…	GO:0005242^molecular_function^inward rectifier potassium channel activity`GO:0006813^biological_process^potassium ion transport`GO:0016021^cellular_component^integral component of membrane	312	60.87	6	2.66	6.12	100
TR19649|c0_g2_i1	TR19649|c0_g2	KCNN2_HUMAN^KCNN2_HUMAN^Q:3-683,H:176-402^93.83%ID^E:1e-153^RecName: Full=Small conductance calcium-activated potassium channel protein 2;^Eukaryota; Metazoa; Chordata; Craniata; Vertebrata; Euteleostomi; Mammalia; Eutheria; Euarchontoglires; Primates; Haplorrhini; Catarrhini; Hominidae; Homo	I3JWG0_ORENI^I3JWG0_ORENI^Q:3-683,H:173-399^96.92%ID^E:7e-158^SubName: Full=Uncharacterized protein {ECO:0000313|Ensembl:ENSONIP00000013205};^Eukaryota; Metazoa; Chordata; Craniata; Vertebrata; Euteleostomi; Actinopterygii; Neopterygii; Teleostei; Neoteleostei; Acanthomorphata; Ovalentaria; Cichlomorphae; Cichliformes; Cichlidae; African cichlids; Pseudocrenilabrinae; Oreochromini; Oreochromis	TR19649|c0_g2_i1|m.7701	3-683[+]	KCNN2_HUMAN^KCNN2_HUMAN^Q:1-227,H:176-402^93.83%ID^E:1e-153^RecName: Full=Small conductance calcium-activated potassium channel protein 2;^Eukaryota; Metazoa; Chordata; Craniata; Vertebrata; Euteleostomi; Mammalia; Eutheria; Euarchontoglires; Primates; Haplorrhini; Catarrhini; Hominidae; Homo	I3JWG0_ORENI^I3JWG0_ORENI^Q:1-227,H:173-399^96.92%ID^E:7e-158^SubName: Full=Uncharacterized protein {ECO:0000313|Ensembl:ENSONIP00000013205};^Eukaryota; Metazoa; Chordata; Craniata; Vertebrata; Euteleostomi; Actinopterygii; Neopterygii; Teleostei; Neoteleostei; Acanthomorphata; Ovalentaria; Cichlomorphae; Cichliformes; Cichlidae; African cichlids; Pseudocrenilabrinae; Oreochromini; Oreochromis	PF03530.9^SK_channel^Calcium-activated SK potassium channel^1-63^E:1.1e-29`PF07885.11^Ion_trans_2^Ion channel^142-222^E:1.4e-13	.	ExpAA=111.47^PredHel=5^Topology=i39-61o81-100i129-151o166-185i198-220o	.	GO:0043197^cellular_component^dendritic spine`GO:0016021^cellular_component^integral component of membrane`GO:0043025^cellular_component^neuronal cell body`GO:0005886^cellular_component^plasma membrane`GO:0005790^cellular_component^smooth endoplasmic reticulum`GO:0030315^cellular_component^T-tubule`GO:0030018^cellular_component^Z disc`GO:0051393^molecular_function^alpha-actinin binding`GO:0015269…	GO:0016286^molecular_function^small conductance calcium-activated potassium channel activity`GO:0006813^biological_process^potassium ion transport`GO:0016021^cellular_component^integral component of membrane	684	432.04	10	0.62	1.44	100
TR19794|c0_g1_i1	TR19794|c0_g1	S26A6_MOUSE^S26A6_MOUSE^Q:3-353,H:211-327^48.72%ID^E:4e-19^RecName: Full=Solute carrier family 26 member 6;^Eukaryota; Metazoa; Chordata; Craniata; Vertebrata; Euteleostomi; Mammalia; Eutheria; Euarchontoglires; Glires; Rodentia; Sciurognathi; Muroidea; Muridae; Murinae; Mus; Mus	H3D3A0_TETNG^H3D3A0_TETNG^Q:3-356,H:204-321^59.32%ID^E:2e-28^SubName: Full=Uncharacterized protein {ECO:0000313|Ensembl:ENSTNIP00000014988};^Eukaryota; Metazoa; Chordata; Craniata; Vertebrata; Euteleostomi; Actinopterygii; Neopterygii; Teleostei; Neoteleostei; Acanthomorphata; Eupercaria; Tetraodontiformes; Tetradontoidea; Tetraodontidae; Tetraodon	TR19794|c0_g1_i1|m.7752	3-356[+]	S26A4_RAT^S26A4_RAT^Q:1-118,H:215-332^48.31%ID^E:1e-27^RecName: Full=Pendrin;^Eukaryota; Metazoa; Chordata; Craniata; Vertebrata; Euteleostomi; Mammalia; Eutheria; Euarchontoglires; Glires; Rodentia; Sciurognathi; Muroidea; Muridae; Murinae; Rattus	H0ZB72_TAEGU^H0ZB72_TAEGU^Q:1-118,H:3080-3197^60.17%ID^E:2e-37^SubName: Full=Uncharacterized protein {ECO:0000313|Ensembl:ENSTGUP00000007830};^Eukaryota; Metazoa; Chordata; Craniata; Vertebrata; Euteleostomi; Testudines + Archosauria group; Archosauria; Dinosauria; Saurischia; Theropoda; Coelurosauria; Aves; Neognathae; Passeriformes; Passeroidea; Estrildidae; Estrildinae; Taeniopygia	PF00916.15^Sulfate_transp^Sulfate transporter family^1-118^E:1.2e-19	.	ExpAA=42.93^PredHel=1^Topology=o49-71i	COG0659^sulfate transporter	GO:0016324^cellular_component^apical plasma membrane`GO:0031526^cellular_component^brush border membrane`GO:0070062^cellular_component^extracellular vesicular exosome`GO:0016021^cellular_component^integral component of membrane`GO:0015108^molecular_function^chloride transmembrane transporter activity`GO:0015111^molecular_function^iodide transmembrane transporter activity`GO:0008271^molecular_func…	GO:0015116^molecular_function^sulfate transmembrane transporter activity`GO:0008272^biological_process^sulfate transport`GO:0016021^cellular_component^integral component of membrane	357	105.65	3	0.77	1.76	100
TR199352|c0_g1_i1	TR199352|c0_g1	CLCKB_XENLA^CLCKB_XENLA^Q:1-408,H:187-322^74.26%ID^E:3e-70^RecName: Full=Chloride channel protein ClC-Kb {ECO:0000250|UniProtKB:P51801};^Eukaryota; Metazoa; Chordata; Craniata; Vertebrata; Euteleostomi; Amphibia; Batrachia; Anura; Pipoidea; Pipidae; Xenopodinae; Xenopus; Xenopus	V9KFM9_CALMI^V9KFM9_CALMI^Q:1-408,H:188-323^88.24%ID^E:5e-72^RecName: Full=Chloride channel protein {ECO:0000256|RuleBase:RU361221};^Eukaryota; Metazoa; Chordata; Craniata; Vertebrata; Chondrichthyes; Holocephali; Chimaeriformes; Callorhinchidae; Callorhinchus	TR199352|c0_g1_i1|m.197278	1-408[+]	CLCKB_XENLA^CLCKB_XENLA^Q:1-136,H:187-322^74.26%ID^E:3e-70^RecName: Full=Chloride channel protein ClC-Kb {ECO:0000250|UniProtKB:P51801};^Eukaryota; Metazoa; Chordata; Craniata; Vertebrata; Euteleostomi; Amphibia; Batrachia; Anura; Pipoidea; Pipidae; Xenopodinae; Xenopus; Xenopus	V9KFM9_CALMI^V9KFM9_CALMI^Q:1-136,H:188-323^88.24%ID^E:4e-72^RecName: Full=Chloride channel protein {ECO:0000256|RuleBase:RU361221};^Eukaryota; Metazoa; Chordata; Craniata; Vertebrata; Chondrichthyes; Holocephali; Chimaeriformes; Callorhinchidae; Callorhinchus	PF00654.15^Voltage_CLC^Voltage gated chloride channel^8-128^E:5.8e-27	.	ExpAA=65.22^PredHel=3^Topology=o15-37i50-72o98-117i	.	GO:0034707^cellular_component^chloride channel complex`GO:0005886^cellular_component^plasma membrane`GO:0030554^molecular_function^adenyl nucleotide binding`GO:0005254^molecular_function^chloride channel activity`GO:0046872^molecular_function^metal ion binding`GO:0005247^molecular_function^voltage-gated chloride channel activity`GO:1902476^biological_process^chloride transmembrane transport`GO:00…	GO:0005247^molecular_function^voltage-gated chloride channel activity`GO:0006821^biological_process^chloride transport`GO:0055085^biological_process^transmembrane transport`GO:0016020^cellular_component^membrane	410	158.49	6	1.02	2.35	100
TR200150|c0_g1_i1	TR200150|c0_g1	NCKX3_HUMAN^NCKX3_HUMAN^Q:3-515,H:215-384^55.81%ID^E:3e-45^RecName: Full=Sodium/potassium/calcium exchanger 3;^Eukaryota; Metazoa; Chordata; Craniata; Vertebrata; Euteleostomi; Mammalia; Eutheria; Euarchontoglires; Primates; Haplorrhini; Catarrhini; Hominidae; Homo	V9KW51_CALMI^V9KW51_CALMI^Q:3-515,H:98-268^55.81%ID^E:3e-51^SubName: Full=Sodium/potassium/calcium exchanger 3 {ECO:0000313|EMBL:AFP02940.1};^Eukaryota; Metazoa; Chordata; Craniata; Vertebrata; Chondrichthyes; Holocephali; Chimaeriformes; Callorhinchidae; Callorhinchus	TR200150|c0_g1_i1|m.197459	3-530[+]	NCKX3_RAT^NCKX3_RAT^Q:1-171,H:196-365^56.4%ID^E:8e-55^RecName: Full=Sodium/potassium/calcium exchanger 3;^Eukaryota; Metazoa; Chordata; Craniata; Vertebrata; Euteleostomi; Mammalia; Eutheria; Euarchontoglires; Glires; Rodentia; Sciurognathi; Muroidea; Muridae; Murinae; Rattus	V9KW51_CALMI^V9KW51_CALMI^Q:1-171,H:98-268^55.81%ID^E:1e-59^SubName: Full=Sodium/potassium/calcium exchanger 3 {ECO:0000313|EMBL:AFP02940.1};^Eukaryota; Metazoa; Chordata; Craniata; Vertebrata; Chondrichthyes; Holocephali; Chimaeriformes; Callorhinchidae; Callorhinchus	.	.	ExpAA=20.80^PredHel=1^Topology=o22-41i	COG0530^calcium exchanger	GO:0016021^cellular_component^integral component of membrane`GO:0005886^cellular_component^plasma membrane`GO:0008273^molecular_function^calcium, potassium:sodium antiporter activity`GO:0015293^molecular_function^symporter activity`GO:0070588^biological_process^calcium ion transmembrane transport`GO:0006812^biological_process^cation transport`GO:0006874^biological_process^cellular calcium ion hom…	.	530	278.21	6	0.58	1.34	100
TR201255|c0_g1_i1	TR201255|c0_g1	GLRA3_RAT^GLRA3_RAT^Q:1-702,H:64-297^96.58%ID^E:5e-155^RecName: Full=Glycine receptor subunit alpha-3;^Eukaryota; Metazoa; Chordata; Craniata; Vertebrata; Euteleostomi; Mammalia; Eutheria; Euarchontoglires; Glires; Rodentia; Sciurognathi; Muroidea; Muridae; Murinae; Rattus	L5L2Q4_PTEAL^L5L2Q4_PTEAL^Q:1-702,H:64-297^96.58%ID^E:3e-154^SubName: Full=Glycine receptor subunit alpha-3 {ECO:0000313|EMBL:ELK17546.1};^Eukaryota; Metazoa; Chordata; Craniata; Vertebrata; Euteleostomi; Mammalia; Eutheria; Laurasiatheria; Chiroptera; Megachiroptera; Pteropodidae; Pteropodinae; Pteropus	TR201255|c0_g1_i1|m.197690	1-702[+]	GLRA3_RAT^GLRA3_RAT^Q:1-234,H:64-297^96.58%ID^E:2e-168^RecName: Full=Glycine receptor subunit alpha-3;^Eukaryota; Metazoa; Chordata; Craniata; Vertebrata; Euteleostomi; Mammalia; Eutheria; Euarchontoglires; Glires; Rodentia; Sciurognathi; Muroidea; Muridae; Murinae; Rattus	L5L2Q4_PTEAL^L5L2Q4_PTEAL^Q:1-234,H:64-297^96.58%ID^E:1e-167^SubName: Full=Glycine receptor subunit alpha-3 {ECO:0000313|EMBL:ELK17546.1};^Eukaryota; Metazoa; Chordata; Craniata; Vertebrata; Euteleostomi; Mammalia; Eutheria; Laurasiatheria; Chiroptera; Megachiroptera; Pteropodidae; Pteropodinae; Pteropus	PF02931.18^Neur_chan_LBD^Neurotransmitter-gated ion-channel ligand binding domain^3-190^E:2.2e-49`PF02932.11^Neur_chan_memb^Neurotransmitter-gated ion-channel transmembrane region^197-234^E:7.8e-18	.	ExpAA=23.94^PredHel=1^Topology=o192-214i	.	GO:0030054^cellular_component^cell junction`GO:0034707^cellular_component^chloride channel complex`GO:0005887^cellular_component^integral component of plasma membrane`GO:0045211^cellular_component^postsynaptic membrane`GO:0016934^molecular_function^extracellular-glycine-gated chloride channel activity`GO:0016594^molecular_function^glycine binding`GO:0022824^molecular_function^transmitter-gated io…	GO:0005230^molecular_function^extracellular ligand-gated ion channel activity`GO:0006810^biological_process^transport`GO:0016020^cellular_component^membrane`GO:0006811^biological_process^ion transport	703	451.03	37	2.21	5.1	100
TR203210|c0_g1_i1	TR203210|c0_g1	SCN1A_RAT^SCN1A_RAT^Q:110-475,H:552-676^46.09%ID^E:1e-18^RecName: Full=Sodium channel protein type 1 subunit alpha;^Eukaryota; Metazoa; Chordata; Craniata; Vertebrata; Euteleostomi; Mammalia; Eutheria; Euarchontoglires; Glires; Rodentia; Sciurognathi; Muroidea; Muridae; Murinae; Rattus	E9N683_HETFR^E9N683_HETFR^Q:8-532,H:281-451^81.71%ID^E:1e-76^SubName: Full=Voltage-dependent sodium channel 2 {ECO:0000313|EMBL:ADV73289.1};^Eukaryota; Metazoa; Chordata; Craniata; Vertebrata; Chondrichthyes; Elasmobranchii; Galeomorphii; Heterodontoidea; Heterodontiformes; Heterodontidae; Heterodontus	TR203210|c0_g1_i1|m.198116	2-532[+]	SCN1A_RAT^SCN1A_RAT^Q:24-174,H:539-692^42.04%ID^E:1e-22^RecName: Full=Sodium channel protein type 1 subunit alpha;^Eukaryota; Metazoa; Chordata; Craniata; Vertebrata; Euteleostomi; Mammalia; Eutheria; Euarchontoglires; Glires; Rodentia; Sciurognathi; Muroidea; Muridae; Murinae; Rattus	E9N683_HETFR^E9N683_HETFR^Q:3-177,H:281-451^81.71%ID^E:2e-93^SubName: Full=Voltage-dependent sodium channel 2 {ECO:0000313|EMBL:ADV73289.1};^Eukaryota; Metazoa; Chordata; Craniata; Vertebrata; Chondrichthyes; Elasmobranchii; Galeomorphii; Heterodontoidea; Heterodontiformes; Heterodontidae; Heterodontus	PF11933.3^DUF3451^Domain of unknown function (DUF3451)^8-171^E:5.2e-16	.	.	COG1226^PotAssium voltage-gated channel	GO:0005886^cellular_component^plasma membrane`GO:0001518^cellular_component^voltage-gated sodium channel complex`GO:0030018^cellular_component^Z disc`GO:0031402^molecular_function^sodium ion binding`GO:0005248^molecular_function^voltage-gated sodium channel activity`GO:0086010^biological_process^membrane depolarization during action potential`GO:0019228^biological_process^neuronal action potentia…	.	534	282.2	8	0.77	1.76	100
TR209497|c0_g1_i1	TR209497|c0_g1	S13A3_HUMAN^S13A3_HUMAN^Q:8-295,H:310-407^57.14%ID^E:2e-22^RecName: Full=Solute carrier family 13 member 3;^Eukaryota; Metazoa; Chordata; Craniata; Vertebrata; Euteleostomi; Mammalia; Eutheria; Euarchontoglires; Primates; Haplorrhini; Catarrhini; Hominidae; Homo	V9KIR1_CALMI^V9KIR1_CALMI^Q:5-298,H:314-411^65.31%ID^E:5e-25^SubName: Full=Solute carrier family 13 member 3 {ECO:0000313|EMBL:AFO97791.1};^Eukaryota; Metazoa; Chordata; Craniata; Vertebrata; Chondrichthyes; Holocephali; Chimaeriformes; Callorhinchidae; Callorhinchus	TR209497|c0_g1_i1|m.199380	2-301[+]	S13A3_HUMAN^S13A3_HUMAN^Q:3-98,H:310-407^57.14%ID^E:7e-32^RecName: Full=Solute carrier family 13 member 3;^Eukaryota; Metazoa; Chordata; Craniata; Vertebrata; Euteleostomi; Mammalia; Eutheria; Euarchontoglires; Primates; Haplorrhini; Catarrhini; Hominidae; Homo	M4AB07_XIPMA^M4AB07_XIPMA^Q:4-98,H:315-409^65.26%ID^E:2e-34^SubName: Full=Uncharacterized protein {ECO:0000313|Ensembl:ENSXMAP00000011651};^Eukaryota; Metazoa; Chordata; Craniata; Vertebrata; Euteleostomi; Actinopterygii; Neopterygii; Teleostei; Neoteleostei; Acanthomorphata; Ovalentaria; Atherinomorphae; Cyprinodontiformes; Poeciliidae; Poeciliinae; Xiphophorus	PF00939.14^Na_sulph_symp^Sodium:sulfate symporter transmembrane region^10-82^E:0.00017	.	ExpAA=39.47^PredHel=2^Topology=i26-48o68-85i	COG0471^Transporter	GO:0070062^cellular_component^extracellular vesicular exosome`GO:0016021^cellular_component^integral component of membrane`GO:0005886^cellular_component^plasma membrane`GO:0015362^molecular_function^high-affinity sodium:dicarboxylate symporter activity`GO:0055085^biological_process^transmembrane transport	GO:0005215^molecular_function^transporter activity`GO:0006814^biological_process^sodium ion transport`GO:0055085^biological_process^transmembrane transport`GO:0016020^cellular_component^membrane	302	51.09	1	0.53	1.22	100
TR23565|c0_g1_i1	TR23565|c0_g1	CLCN1_HUMAN^CLCN1_HUMAN^Q:96-569,H:740-906^33.91%ID^E:8e-21^RecName: Full=Chloride channel protein 1;^Eukaryota; Metazoa; Chordata; Craniata; Vertebrata; Euteleostomi; Mammalia; Eutheria; Euarchontoglires; Primates; Haplorrhini; Catarrhini; Hominidae; Homo	K7FRP3_PELSI^K7FRP3_PELSI^Q:3-533,H:109-262^42.62%ID^E:1e-31^SubName: Full=Uncharacterized protein {ECO:0000313|Ensembl:ENSPSIP00000010703};^Eukaryota; Metazoa; Chordata; Craniata; Vertebrata; Euteleostomi; Testudines + Archosauria group; Testudines; Cryptodira; Trionychoidea; Trionychidae; Pelodiscus	TR23565|c0_g1_i1|m.9186	3-575[+]	CLCN1_HUMAN^CLCN1_HUMAN^Q:32-189,H:740-906^33.91%ID^E:8e-21^RecName: Full=Chloride channel protein 1;^Eukaryota; Metazoa; Chordata; Craniata; Vertebrata; Euteleostomi; Mammalia; Eutheria; Euarchontoglires; Primates; Haplorrhini; Catarrhini; Hominidae; Homo	K7FRP3_PELSI^K7FRP3_PELSI^Q:1-177,H:109-262^42.62%ID^E:1e-31^SubName: Full=Uncharacterized protein {ECO:0000313|Ensembl:ENSPSIP00000010703};^Eukaryota; Metazoa; Chordata; Craniata; Vertebrata; Euteleostomi; Testudines + Archosauria group; Testudines; Cryptodira; Trionychoidea; Trionychidae; Pelodiscus	PF00571.23^CBS^CBS domain^126-167^E:0.0034	.	.	COG0038^chloride channel	GO:0034707^cellular_component^chloride channel complex`GO:0005887^cellular_component^integral component of plasma membrane`GO:0005886^cellular_component^plasma membrane`GO:0042383^cellular_component^sarcolemma`GO:0030554^molecular_function^adenyl nucleotide binding`GO:0005254^molecular_function^chloride channel activity`GO:0005247^molecular_function^voltage-gated chloride channel activity`GO:1902…	.	577	325.14	8.07	0.67	1.54	100
TR23688|c0_g1_i1	TR23688|c0_g1	NOS1_HUMAN^NOS1_HUMAN^Q:11-1231,H:1028-1434^81.08%ID^E:0^RecName: Full=Nitric oxide synthase, brain;^Eukaryota; Metazoa; Chordata; Craniata; Vertebrata; Euteleostomi; Mammalia; Eutheria; Euarchontoglires; Primates; Haplorrhini; Catarrhini; Hominidae; Homo	W5M6U0_LEPOC^W5M6U0_LEPOC^Q:11-1231,H:1035-1441^84.28%ID^E:0^SubName: Full=Uncharacterized protein {ECO:0000313|Ensembl:ENSLOCP00000004098};^Eukaryota; Metazoa; Chordata; Craniata; Vertebrata; Euteleostomi; Actinopterygii; Neopterygii; Holostei; Semionotiformes; Lepisosteidae; Lepisosteus	TR23688|c0_g1_i1|m.9262	2-1234[+]	NOS1_HUMAN^NOS1_HUMAN^Q:4-410,H:1028-1434^81.08%ID^E:0^RecName: Full=Nitric oxide synthase, brain;^Eukaryota; Metazoa; Chordata; Craniata; Vertebrata; Euteleostomi; Mammalia; Eutheria; Euarchontoglires; Primates; Haplorrhini; Catarrhini; Hominidae; Homo	W5M6U0_LEPOC^W5M6U0_LEPOC^Q:4-410,H:1035-1441^84.28%ID^E:0^SubName: Full=Uncharacterized protein {ECO:0000313|Ensembl:ENSLOCP00000004098};^Eukaryota; Metazoa; Chordata; Craniata; Vertebrata; Euteleostomi; Actinopterygii; Neopterygii; Holostei; Semionotiformes; Lepisosteidae; Lepisosteus	PF00667.15^FAD_binding_1^FAD binding domain^4-195^E:7.3e-67`PF00175.16^NAD_binding_1^Oxidoreductase NAD-binding domain^227-339^E:1.3e-22	.	.	COG4362^nitric oxide synthase	GO:0005737^cellular_component^cytoplasm`GO:0005856^cellular_component^cytoskeleton`GO:0005829^cellular_component^cytosol`GO:0043197^cellular_component^dendritic spine`GO:0045121^cellular_component^membrane raft`GO:0005739^cellular_component^mitochondrion`GO:0048471^cellular_component^perinuclear region of cytoplasm`GO:0001917^cellular_component^photoreceptor inner segment`GO:0043234^cellular_comp…	GO:0016491^molecular_function^oxidoreductase activity`GO:0055114^biological_process^oxidation-reduction process	1409	1157.01	34	0.79	1.83	100
TR23696|c0_g1_i1	TR23696|c0_g1	NAC1_RAT^NAC1_RAT^Q:526-1128,H:10-212^75.61%ID^E:3e-97^RecName: Full=Sodium/calcium exchanger 1;^Eukaryota; Metazoa; Chordata; Craniata; Vertebrata; Euteleostomi; Mammalia; Eutheria; Euarchontoglires; Glires; Rodentia; Sciurognathi; Muroidea; Muridae; Murinae; Rattus	Q1G7G5_SQUAC^Q1G7G5_SQUAC^Q:490-1131,H:1-214^100%ID^E:7e-143^SubName: Full=Sodium-calcium exchanger {ECO:0000313|EMBL:AAZ08577.1};^Eukaryota; Metazoa; Chordata; Craniata; Vertebrata; Chondrichthyes; Elasmobranchii; Squalimorphii; Squaliformes; Squalidae; Squalus	TR23696|c0_g1_i1|m.9274	487-1131[+]	NAC1_RAT^NAC1_RAT^Q:14-214,H:10-212^75.61%ID^E:7e-100^RecName: Full=Sodium/calcium exchanger 1;^Eukaryota; Metazoa; Chordata; Craniata; Vertebrata; Euteleostomi; Mammalia; Eutheria; Euarchontoglires; Glires; Rodentia; Sciurognathi; Muroidea; Muridae; Murinae; Rattus	Q1G7G5_SQUAC^Q1G7G5_SQUAC^Q:2-215,H:1-214^100%ID^E:1e-145^SubName: Full=Sodium-calcium exchanger {ECO:0000313|EMBL:AAZ08577.1};^Eukaryota; Metazoa; Chordata; Craniata; Vertebrata; Chondrichthyes; Elasmobranchii; Squalimorphii; Squaliformes; Squalidae; Squalus	PF01699.19^Na_Ca_ex^Sodium/calcium exchanger protein^89-215^E:8.7e-26	sigP:1^32^0.801^YES	ExpAA=78.47^PredHel=3^Topology=o10-27i78-95o167-189i	.	GO:0042995^cellular_component^cell projection`GO:0043198^cellular_component^dendritic shaft`GO:0043197^cellular_component^dendritic spine`GO:0016021^cellular_component^integral component of membrane`GO:0014704^cellular_component^intercalated disc`GO:0005874^cellular_component^microtubule`GO:0005739^cellular_component^mitochondrion`GO:0005886^cellular_component^plasma membrane`GO:0042383^cellular_…	GO:0055085^biological_process^transmembrane transport`GO:0016021^cellular_component^integral component of membrane	1132	880.01	216.43	6.64	15.28	100
TR25751|c0_g1_i1	TR25751|c0_g1	S12A3_HUMAN^S12A3_HUMAN^Q:3-467,H:584-740^75.8%ID^E:2e-79^RecName: Full=Solute carrier family 12 member 3;^Eukaryota; Metazoa; Chordata; Craniata; Vertebrata; Euteleostomi; Mammalia; Eutheria; Euarchontoglires; Primates; Haplorrhini; Catarrhini; Hominidae; Homo	A0A060N0J2_TRISC^A0A060N0J2_TRISC^Q:3-467,H:87-241^87.74%ID^E:2e-93^SubName: Full=Solute carrier family 12 member 3 {ECO:0000313|EMBL:BAN42609.1};^Eukaryota; Metazoa; Chordata; Craniata; Vertebrata; Chondrichthyes; Elasmobranchii; Galeomorphii; Galeoidea; Carcharhiniformes; Triakidae; Triakis	TR25751|c0_g1_i1|m.10114	3-467[+]	S12A3_HUMAN^S12A3_HUMAN^Q:1-155,H:584-740^75.8%ID^E:2e-79^RecName: Full=Solute carrier family 12 member 3;^Eukaryota; Metazoa; Chordata; Craniata; Vertebrata; Euteleostomi; Mammalia; Eutheria; Euarchontoglires; Primates; Haplorrhini; Catarrhini; Hominidae; Homo	A0A060N0J2_TRISC^A0A060N0J2_TRISC^Q:1-155,H:87-241^87.74%ID^E:2e-93^SubName: Full=Solute carrier family 12 member 3 {ECO:0000313|EMBL:BAN42609.1};^Eukaryota; Metazoa; Chordata; Craniata; Vertebrata; Chondrichthyes; Elasmobranchii; Galeomorphii; Galeoidea; Carcharhiniformes; Triakidae; Triakis	PF00324.16^AA_permease^Amino acid permease^2-63^E:2.6e-09	.	ExpAA=19.21^PredHel=1^Topology=o4-22i	COG0531^amino acid	GO:0016324^cellular_component^apical plasma membrane`GO:0005829^cellular_component^cytosol`GO:0070062^cellular_component^extracellular vesicular exosome`GO:0005887^cellular_component^integral component of plasma membrane`GO:0016020^cellular_component^membrane`GO:0005886^cellular_component^plasma membrane`GO:0015378^molecular_function^sodium:chloride symporter activity`GO:0005215^molecular_functio…	GO:0006810^biological_process^transport`GO:0055085^biological_process^transmembrane transport`GO:0016020^cellular_component^membrane	467	215.34	9	1.13	2.6	100
TR27501|c0_g1_i1	TR27501|c0_g1	S38A2_DANRE^S38A2_DANRE^Q:1050-178,H:229-500^72.85%ID^E:1e-125^RecName: Full=Sodium-coupled neutral amino acid transporter 2;^Eukaryota; Metazoa; Chordata; Craniata; Vertebrata; Euteleostomi; Actinopterygii; Neopterygii; Teleostei; Ostariophysi; Cypriniformes; Cyprinidae; Danio	H3A818_LATCH^H3A818_LATCH^Q:1050-178,H:242-529^73.2%ID^E:6e-130^SubName: Full=Uncharacterized protein {ECO:0000313|Ensembl:ENSLACP00000005789};^Eukaryota; Metazoa; Chordata; Craniata; Vertebrata; Euteleostomi; Coelacanthiformes; Coelacanthidae; Latimeria	.	.	.	.	.	.	.	COG0814^Amino acid transporter	GO:0016021^cellular_component^integral component of membrane`GO:0005886^cellular_component^plasma membrane`GO:0015293^molecular_function^symporter activity`GO:0006865^biological_process^amino acid transport`GO:0006814^biological_process^sodium ion transport	.	1127	875.01	13	0.4	0.92	100
TR27827|c0_g1_i1	TR27827|c0_g1	S38A1_MOUSE^S38A1_MOUSE^Q:10-441,H:46-190^56.55%ID^E:7e-45^RecName: Full=Sodium-coupled neutral amino acid transporter 1;^Eukaryota; Metazoa; Chordata; Craniata; Vertebrata; Euteleostomi; Mammalia; Eutheria; Euarchontoglires; Glires; Rodentia; Sciurognathi; Muroidea; Muridae; Murinae; Mus; Mus	V9KGV6_CALMI^V9KGV6_CALMI^Q:16-441,H:36-176^70.42%ID^E:7e-53^SubName: Full=Sodium-coupled neutral amino acid transporter 1-like protein {ECO:0000313|EMBL:AFO97079.1};^Eukaryota; Metazoa; Chordata; Craniata; Vertebrata; Chondrichthyes; Holocephali; Chimaeriformes; Callorhinchidae; Callorhinchus	TR27827|c0_g1_i1|m.10905	1-441[+]	S38A1_MOUSE^S38A1_MOUSE^Q:4-147,H:46-190^56.55%ID^E:6e-45^RecName: Full=Sodium-coupled neutral amino acid transporter 1;^Eukaryota; Metazoa; Chordata; Craniata; Vertebrata; Euteleostomi; Mammalia; Eutheria; Euarchontoglires; Glires; Rodentia; Sciurognathi; Muroidea; Muridae; Murinae; Mus; Mus	V9KGV6_CALMI^V9KGV6_CALMI^Q:6-147,H:36-176^70.42%ID^E:6e-53^SubName: Full=Sodium-coupled neutral amino acid transporter 1-like protein {ECO:0000313|EMBL:AFO97079.1};^Eukaryota; Metazoa; Chordata; Craniata; Vertebrata; Chondrichthyes; Holocephali; Chimaeriformes; Callorhinchidae; Callorhinchus	PF01490.13^Aa_trans^Transmembrane amino acid transporter protein^28-142^E:7.9e-25`PF03222.8^Trp_Tyr_perm^Tryptophan/tyrosine permease family^30-122^E:7.7e-06	.	ExpAA=56.73^PredHel=2^Topology=i33-55o59-81i	COG0814^Amino acid transporter	GO:0030424^cellular_component^axon`GO:0016021^cellular_component^integral component of membrane`GO:0016020^cellular_component^membrane`GO:0005886^cellular_component^plasma membrane`GO:0015186^molecular_function^L-glutamine transmembrane transporter activity`GO:0015293^molecular_function^symporter activity`GO:0006868^biological_process^glutamine transport`GO:0006814^biological_process^sodium ion t…	GO:0003333^biological_process^amino acid transmembrane transport	442	190.4	5	0.71	1.63	100
[truncated: 376 more rows]

## Sheet: Kidney
Urea transport
#gene_id	transcript_id	sprot_Top_BLASTX_hit	TrEMBL_Top_BLASTX_hit	prot_id	prot_coords	sprot_Top_BLASTP_hit	TrEMBL_Top_BLASTP_hit	Pfam	SignalP	TmHMM	eggnog	gene_ontology_blast	gene_ontology_pfam	length	effective_length	expected_count	TPM	FPKM	IsoPct
[truncated: 478 more rows]

## Sheet: Liver
Urea transport
#gene_id	transcript_id	sprot_Top_BLASTX_hit	TrEMBL_Top_BLASTX_hit	prot_id	prot_coords	sprot_Top_BLASTP_hit	TrEMBL_Top_BLASTP_hit	Pfam	SignalP	TmHMM	eggnog	gene_ontology_blast	gene_ontology_pfam	length	effective_length	expected_count	TPM	FPKM	IsoPct
[truncated: 341 more rows]

## Sheet: Ovary
Urea transport
#gene_id	transcript_id	sprot_Top_BLASTX_hit	TrEMBL_Top_BLASTX_hit	prot_id	prot_coords	sprot_Top_BLASTP_hit	TrEMBL_Top_BLASTP_hit	Pfam	SignalP	TmHMM	eggnog	gene_ontology_blast	gene_ontology_pfam	length	effective_length	expected_count	TPM	FPKM	IsoPct
[truncated: 341 more rows]
