# Supplementary material for: Multi-tissue RNA-seq and transcriptome characterisation of the spiny dogfish shark (Squalus acanthias) provides a molecular tool for biological research and reveals new genes involved in osmoregulation
Source: PLoS One. 2017 Aug 23;12(8):e0182756. doi: 10.1371/journal.pone.0182756 (PMC5568229; doi:10.1371/journal.pone.0182756)
Supplement: S8 Table — Groups were identified by Inparanoid after redundancy removal between elephant shark and spiny dogfish predicted proteins in the different assemblies. (XLSX) [file pone.0182756.s009.xlsx]

## Sheet: Intro
Genes	Reference
urea synthesis	Takagi W, Kajimura M, Bell JD, Toop T, Donald JA, Hyodo S: Hepatic and extrahepatic distribution of ornithine urea cycle enzymes in holocephalan elephant fish (Callorhinchus milii). Comparative Biochemistry and Physiology Part B: Biochemistry and Molecular Biology 2012, 161(4):331-340.
urea transport	Kakumura K, Watanabe S, Bell JD, Donald JA, Toop T, Kaneko T, Hyodo S: Multiple urea transporter proteins in the kidney of holocephalan elephant fish (Callorhinchus milii). Comparative biochemistry and physiology Part B, Biochemistry & molecular biology 2009, 154(2):239-247.
ammonia transport	Hyodo S, Kakumura K, Takagi W, Hasegawa K, Yamaguchi Y: Morphological and functional characteristics of the kidney of cartilaginous fishes: with special reference to urea reabsorption. American journal of physiology Regulatory, integrative and comparative physiology 2014, 307(12):R1381-1395.

## Sheet: UREA_CYCLE
PROCESS	ASSEMBLY	ACCESION NUMBER	ACCESSION NAME	ORTHO ID	SCORE	TRANSCRIPT ID	PROTEIN NAME
urea_cycle	brain	NP_001279058.1	argininosuccinate synthase 1 [Callorhinchus milii]	4087	891	TR121809|c0_g1_i1|m.181026	Ass1
urea_cycle	brain	NP_001279186.1	arginase 2 [Callorhinchus milii]	8109	428	TR90471|c1_g1_i1|m.68541	Arg2
urea_cycle	brain	NP_001279342.1	argininosuccinate lyase [Callorhinchus milii]	3832	929	TR87647|c1_g2_i1|m.60432	Asl
urea_cycle	brain	NP_001279554.1	ornithine carbamoyltransferase [Callorhinchus milii]	8530	388	TR40509|c0_g1_i1|m.15603	Otc
urea_cycle	brain	NP_001279827.1	solute carrier family 25 (mitochondrial carrier; ornithine transporter) member 15 [Callorhinchus milii]	6240	611	TR87406|c0_g1_i1|m.59803	Ornt1
urea_cycle	brain	XP_007901126.1	PREDICTED: LOW QUALITY PROTEIN: glutamine synthetase, mitochondrial-like [Callorhinchus milii]	4376	849	TR84189|c0_g1_i1|m.52894	Gs1
urea_cycle	kidney	NP_001279058.1	argininosuccinate synthase 1 [Callorhinchus milii]	3638	891	TR104494|c0_g1_i1|m.151193	Ass1
urea_cycle	kidney	NP_001279186.1	arginase 2 [Callorhinchus milii]	4960	698	TR74034|c0_g1_i1|m.33750	Arg2
urea_cycle	kidney	NP_001279220.1	uricase-like [Callorhinchus milii]	7813	395	TR24868|c0_g1_i1|m.8727	Uox
urea_cycle	kidney	NP_001279342.1	argininosuccinate lyase [Callorhinchus milii]	3402	929	TR88658|c1_g1_i1|m.51714	Asl
urea_cycle	kidney	NP_001279448.1	glutamine synthetase-like [Callorhinchus milii]	4430	773	TR91001|c0_g1_i3|m.57038	Gs2
urea_cycle	kidney	NP_001279554.1	ornithine carbamoyltransferase [Callorhinchus milii]	4923	702	TR85331|c0_g1_i1|m.45913	Otc
urea_cycle	kidney	NP_001279827.1	solute carrier family 25 (mitochondrial carrier; ornithine transporter) member 15 [Callorhinchus milii]	8155	361	TR96116|c0_g2_i1|m.73997	Ornt1
urea_cycle	kidney	XP_007896670.1	PREDICTED: arginase-1-like [Callorhinchus milii]	6158	562	TR89815|c0_g1_i1|m.54248	Arg1
urea_cycle	kidney	XP_007901126.1	PREDICTED: LOW QUALITY PROTEIN: glutamine synthetase, mitochondrial-like [Callorhinchus milii]	3911	849	TR71041|c0_g1_i1|m.31201	Gs1
urea_cycle	kidney	XP_007902928.1	PREDICTED: probable allantoicase [Callorhinchus milii]	4397	779	TR94696|c3_g3_i1|m.68455	Allc
urea_cycle	liver	NP_001279058.1	argininosuccinate synthase 1 [Callorhinchus milii]	2699	891	TR83593|c0_g1_i1|m.114985	Ass1
urea_cycle	liver	NP_001279186.1	arginase 2 [Callorhinchus milii]	3767	698	TR20904|c0_g1_i1|m.8328	Arg2
urea_cycle	liver	NP_001279220.1	uricase-like [Callorhinchus milii]	4648	572	TR39460|c0_g1_i1|m.17159	Uox
urea_cycle	liver	NP_001279342.1	argininosuccinate lyase [Callorhinchus milii]	2498	933	TR81802|c2_g1_i1|m.95502	Asl
urea_cycle	liver	NP_001279448.1	glutamine synthetase-like [Callorhinchus milii]	3332	773	TR52630|c0_g1_i1|m.26055	Gs2
urea_cycle	liver	NP_001279554.1	ornithine carbamoyltransferase [Callorhinchus milii]	3735	702	TR2895|c0_g1_i1|m.1189	Otc
urea_cycle	liver	NP_001279827.1	solute carrier family 25 (mitochondrial carrier; ornithine transporter) member 15 [Callorhinchus milii]	4369	611	TR6475|c0_g1_i1|m.2627	Ornt1
urea_cycle	liver	XP_007898327.1	PREDICTED: carbamoyl-phosphate synthase [ammonia], mitochondrial [Callorhinchus milii]	95	3271	TR71963|c0_g1_i1|m.51292	CpsIII
urea_cycle	liver	XP_007899611.1	PREDICTED: N-acetylglutamate synthase, mitochondrial isoform X1 [Callorhinchus milii]	2551	920	TR80364|c2_g1_i2|m.84268	Nags
urea_cycle	liver	XP_007901126.1	PREDICTED: LOW QUALITY PROTEIN: glutamine synthetase, mitochondrial-like [Callorhinchus milii]	2915	849	TR29804|c0_g1_i1|m.12179	Gs1
urea_cycle	liver	XP_007902928.1	PREDICTED: probable allantoicase [Callorhinchus milii]	3324	776	TR82887|c2_g24_i1|m.106826	Allc
urea_cycle	liver	XP_007906082.1	PREDICTED: allantoinase, mitochondrial-like isoform X1 [Callorhinchus milii]	2732	883	TR75548|c0_g3_i2|m.61323	Aln
urea_cycle	ovary	NP_001279058.1	argininosuccinate synthase 1 [Callorhinchus milii]	3212	891	TR88059|c0_g1_i1|m.130708	Ass1
urea_cycle	ovary	NP_001279186.1	arginase 2 [Callorhinchus milii]	4302	698	TR81408|c0_g1_i1|m.70076	Arg2
urea_cycle	ovary	NP_001279342.1	argininosuccinate lyase [Callorhinchus milii]	3022	929	TR50158|c1_g1_i1|m.23218	Asl
urea_cycle	ovary	NP_001279448.1	glutamine synthetase-like [Callorhinchus milii]	3863	773	TR81239|c0_g1_i1|m.69163	Gs2
urea_cycle	ovary	NP_001279554.1	ornithine carbamoyltransferase [Callorhinchus milii]	4274	702	TR76386|c0_g1_i1|m.53675	Otc
urea_cycle	ovary	NP_001279827.1	solute carrier family 25 (mitochondrial carrier; ornithine transporter) member 15 [Callorhinchus milii]	4940	611	TR58411|c0_g1_i2|m.29014	Ornt1
urea_cycle	ovary	XP_007901126.1	PREDICTED: LOW QUALITY PROTEIN: glutamine synthetase, mitochondrial-like [Callorhinchus milii]	3591	820	TR54398|c0_g1_i1|m.25882	Gs1

## Sheet: UREA_TRANSPORT
PROCESS	ASSEMBLY	ACCESION NUMBER	ACCESSION NAME	ORTHO ID	SCORE	TRANSCRIPT ID	PROTEIN NAME
urea_transp	brain	XP_007888890.1	PREDICTED: urea transporter 2-like isoform X1 [Callorhinchus milii]	9051	339	TR95738|c0_g3_i3|m.93774	ut1
		*BAH58775.1	urea transporter beta-long [Callorhinchus milii]			TR95738|c0_g3_i3|m.93774
		*NP_001279829.1	urea transporter 1-like [Callorhinchus milii]			TR95738|c0_g3_i3|m.93774
urea_transp	kidney	XP_007888890.1	PREDICTED: urea transporter 2-like isoform X1 [Callorhinchus milii]	4372	782	TR103653|c5_g2_i2|m.138919	ut1
urea_transp	kidney	XP_007895329.1	PREDICTED: aquaporin-3-like [Callorhinchus milii]	6168	561	TR92234|c0_g1_i1|m.60446	aqp3-like
urea_transp	kidney	XP_007895330.1	PREDICTED: aquaporin-3-like [Callorhinchus milii]	6448	531	TR76006|c0_g2_i1|m.35408	aqp3-like
*Alternative orthologs

## Sheet: AQUAPORINS
PROCESS	ASSEMBLY	ACCESION NUMBER	ACCESSION NAME	ORTHO ID	SCORE	TRANSCRIPT ID	PROTEIN NAME
AQP	brain	AFP04970.1	aquaporin-1-like protein [Callorhinchus milii]	7990	440	TR90060|c0_g1_i1|m.67091	Aqp1-like
AQP	kidney	XP_007893282.1	PREDICTED: aquaporin-4 isoform X1 [Callorhinchus milii]	8085	369	TR102542|c2_g2_i1|m.123405	Aqp4
AQP	kidney	XP_007895329.1	PREDICTED: aquaporin-3-like [Callorhinchus milii]	6168	561	TR92234|c0_g1_i1|m.60446	Aqp3-like
AQP	kidney	XP_007895330.1	PREDICTED: aquaporin-3-like [Callorhinchus milii]	6448	531	TR76006|c0_g2_i1|m.35408	Aqp3-like
AQP	kidney	XP_007904652.1	PREDICTED: aquaporin-9 [Callorhinchus milii]	6242	553	TR96658|c0_g2_i1|m.76496	Aqp9
AQP	kidney	XP_007905580.1	PREDICTED: aquaporin FA-CHIP-like [Callorhinchus milii]	8618	312	TR150559|c0_g1_i1|m.160340	Aqp15
AQP	liver	XP_007904652.1	PREDICTED: aquaporin-9 [Callorhinchus milii]	4798	553	TR41053|c0_g1_i1|m.18037	Aqp9
AQP	kidney	XP_007908772.1	PREDICTED: lens fiber major intrinsic protein-like [Callorhinchus milii]	8397	335	TR52477|c0_g1_i1|m.20011	Aqp0

## Sheet: RH-GLYCOPROTEINS
PROCESS	ASSEMBLY	ACCESION NUMBER	ACCESSION NAME	ORTHO ID	SCORE	TRANSCRIPT ID	PROTEIN NAME
ammonium_transp	brain	AFP03342.1	ammonium transporter Rh type B, partial [Callorhinchus milii]	4577	822	TR9088|c0_g1_i1|m.3455	Rhbg
ammonium_transp	brain	NP_001279347.1	Rh-associated glycoprotein [Callorhinchus milii]	4303	860	TR44094|c0_g1_i1|m.17165	Rhag
ammonium_transp	brain	NP_001279904.1	uncharacterized protein LOC103185644 [Callorhinchus milii]	7648	471	TR93310|c0_g1_i2|m.80440	Rh30-like
ammonium_transp	kidney	AFP03342.1	ammonium transporter Rh type B, partial [Callorhinchus milii]	4104	822	TR7910|c0_g1_i1|m.2595	Rhbg
ammonium_transp	kidney	NP_001279347.1	Rh-associated glycoprotein [Callorhinchus milii]	3825	860	TR82031|c0_g1_i1|m.41721	Rhag
ammonium_transp	kidney	XP_007909476.1	PREDICTED: ammonium transporter Rh type C-like [Callorhinchus milii]	3981	839	TR33065|c0_g1_i1|m.11704	Rhp2
ammonium_transp	liver	AFP03342.1	ammonium transporter Rh type B, partial [Callorhinchus milii]	3063	822	TR67921|c0_g1_i1|m.43526	Rhbg
ammonium_transp	liver	NP_001279347.1	Rh-associated glycoprotein [Callorhinchus milii]	2851	860	TR47261|c1_g1_i1|m.21996	Rhag
ammonium_transp	ovary	NP_001279347.1	Rh-associated glycoprotein [Callorhinchus milii]	3358	860	TR84153|c0_g1_i2|m.87235	Rhag
