# Supplementary material for: Multi-tissue RNA-seq and transcriptome characterisation of the spiny dogfish shark (Squalus acanthias) provides a molecular tool for biological research and reveals new genes involved in osmoregulation
Source: PLoS One. 2017 Aug 23;12(8):e0182756. doi: 10.1371/journal.pone.0182756 (PMC5568229; doi:10.1371/journal.pone.0182756)
Supplement: S9 Table — (XLSX) [file pone.0182756.s010.xlsx]

## Sheet: urea synthesis
Name	Assembly	Protein ID	Length	Hits existing nucleotide databases	Query cover	Hits existing protein databases	Query cover
Otc	liver	TR2895|c0_g1_i1|m.1189	355	RG_C_Contig28	199-355	.	.
Uox	liver	TR39460|c0_g1_i1|m.17159	305	.	.	.	.
Gs2	liver	TR52630|c0_g1_i1|m.26055	373	.	.	.	.
Ornt1	liver	TR6475|c0_g1_i1|m.2627	308	.	.	.	.
CpsIII	liver	TR71963|c0_g1_i1|m.51292	1503	gi|1256714|gb|L31362.1|SQUCARPSYN	1-1503	gi|1017708|gb|AAB49032.1|	1-42
				gi|78028384|gb|DV496771.1|DV496771	1250-1470	gi|530209|gb|AAA96435.1|	1-1502
Aln	liver	TR75548|c0_g3_i2|m.61323	472	.	.	.	.
Asl	liver	TR81802|c2_g1_i1|m.95502	467	gi|116214185|gb|EG361391.1|EG361391	1-140	.	.
				gi|58319467|gb|CX789039.1|CX789039	1-142	.	.
				gi|78027805|gb|DV496192.1|DV496192	1-185	.	.
				gi|91047631|gb|EB158049.1|EB158049	1-185	.	.
				gi|91047887|gb|EB158305.1|EB158305	1-189	.	.
				gi|117912639|gb|EG991623.1|EG991623	378-459	.	.
Allc	liver	TR82887|c2_g24_i1|m.106826	393	.	.	.	.
Ass1	liver	TR83593|c0_g1_i1|m.114985	416	gi|116213606|gb|EG360812.1|EG360812	1-193	.	.
				gi|116213606|gb|EG360812.1|EG360812	177-200	.	.
Nag	liver	TR80364|c2_g1_i2|m.84268	588	gi|77402554|gb|DV202722.1|DV202722	31-92	.	.
				gi|55723985|gb|CV798310.1|CV798310	108-237	.	.
				gi|117912440|gb|EG991424.1|EG991424	564-588	.	.
Gs1	brain	TR84189|c0_g1_i1|m.52894	503	gi|59797455|gb|AY912483.1|	97-164	gi|55583660|gb|AAV53352.1|	100-164
				gi|509496|gb|U04617.1|SAU04617	97-503	gi|59797456|gb|AAX07163.1|	100-164
				gi|59797453|gb|AY912482.1|	125-164	gi|298556672|emb|CBN69783.1|	100-502
				gi|114790271|gb|EE886846.1|EE886846	125-280	gi|509497|gb|AAA61871.1|	100-502
				gi|56844144|gb|CX196720.1|CX196720	369-503	gi|729593|sp|P41320.1|GLNA_SQUAC	100-502
				RG_A_Contig115b	413-503	gi|55583661|gb|AAV53353.1|	129-164
				gi|78029535|gb|DV497922.1|DV497922	473-503	gi|59797454|gb|AAX07162.1|	129-164
Arg1-like	kidney	TR89815|c0_g1_i1|m.54248	327	gi|146151388|gb|ES414910.1|ES414910	1-139	.	.
Arg2	ovary	TR81408|c0_g1_i1|m.70076	358	.	.	.	.

## Sheet: urea transport
Name	Assembly	Protein ID	Length	Hits existing nucleotide databases	Aligned protein coordinates	Hits existing protein databases	Aligned protein coordinates
Ut	brain	TR95738|c0_g3_i3|m.93774	272	.	.	.	.
Ut1	kidney	TR103653|c5_g2_i2|m.138919	466	gi|7650503|gb|AF257331.1	1-389	gi|7650504|gb|AAF66072.1|AF257331_1	12-389
Aqp3	kidney	TR76006|c0_g2_i1|m.35408	295	.	.	.	.
Aqp3	kidney	TR92234|c0_g1_i1|m.60446	281	.	.	.	.

## Sheet: aquaporins
Name	Assembly	Protein ID	Length	Hits existing nucleotide databases	Aligned protein coordinates	Hits existing protein databases	Aligned protein coordinates
aqp15	kidney	TR150559|c0_g1_i1|m.160340	233	gi|734603497|gb|KJ815007.1|	1-233	gi|734603498|gb|AJA30091.1|	1-232
aqp4	kidney	TR102542|c2_g2_i1|m.123405	200	gi|114788177|gb|EE884752.1|EE884752	1-27	gi|338809143|gb|AEJ08190.1|	1-199
				gi|146151411|gb|ES414933.1|ES414933	1-95	.	.
				gi|338809142|gb|JF944824.1|	1-200	.	.
aqp1-like	brain	TR90060|c0_g1_i1|m.67091	280	gi|145334002|gb|ES324936.1|ES324936	1-234	.	.
aqp3-like	kidney	TR92234|c0_g1_i1|m.60446	281	.	.	.	.
aqp3-like	kidney	TR76006|c0_g2_i1|m.35408	295	.	.	.	.
aqp9	kidney	TR96658|c0_g2_i1|m.76496	300	gi|145333525|gb|ES324160.1|ES324160	1-225	.	.
				gi|55407973|gb|CV720323.1|CV720323	3-211	.	.
aqp0	kidney	TR52477|c0_g1_i1|m.20011	151	.	.	.	.

## Sheet: ammonia transport
Name	Assembly	Protein ID	Length	Hits spiny dogfish nts	Alignment coord	Hits spiny dogfish proteins	Alignment coord
Rh30-like	brain	TR93310|c0_g1_i2|m.80440	305	gi|94451955|gb|EB687830.1|EB687830	1-56	.	.
				gi|94451767|gb|EB687642.1|EB687642	1-81	.	.
				gi|146336196|gb|ES452112.1|ES452112	1-91	.	.
				gi|149774517|gb|ES788919.1|ES788919	204-305	.	.
Rhbg	brain	TR9088|c0_g1_i1|m.3455	461	gi|116214015|gb|EG361221.1|EG361221	1-144	.	.
				gi|146336241|gb|ES452157.1|ES452157	1-186	.	.
				gi|56844757|gb|CX197333.1|CX197333	1-189	.	.
				gi|150418654|gb|ES883905.1|ES883905	1-202	.	.
				gi|146335967|gb|ES451883.1|ES451883	1-205	.	.
				gi|751250144|gb|KJ960197.1|	1-461	.	.
				gi|78028068|gb|DV496455.1|DV496455	66-260	.	.
				gi|117912787|gb|EG991771.1|EG991771	372-461	.	.
Rhag	brain	TR44094|c0_g1_i1|m.17165	456	gi|110546067|gb|EE048825.1|EE048825	1-242	.	.
				gi|751250142|gb|KJ960196.1|	2-373	.	.
Rhp2	kidney	TR33065|c0_g1_i1|m.11704	477	gi|751250146|gb|KJ960198.1|	1-477	.	.
				gi|58319490|gb|CX789062.1|CX789062	48-263	.	.
Rhcg*	brain	TR88392|c0_g1_i1|m.62153	337	.	.	.	.
