# Supplementary material for: Multi-tissue RNA-seq and transcriptome characterisation of the spiny dogfish shark (Squalus acanthias) provides a molecular tool for biological research and reveals new genes involved in osmoregulation
Source: PLoS One. 2017 Aug 23;12(8):e0182756. doi: 10.1371/journal.pone.0182756 (PMC5568229; doi:10.1371/journal.pone.0182756)
Supplement: S1 File — (ZIP) [file pone.0182756.s011.zip › brain.complete_length.0FPKM.0TPM.0IsoPct.300bp.emvecFree.fasta]

>TR100000|c3_g2_i1|m.130877
GCGCAGCACCATGAAAGCCAGCAGCAGAAATAAAGACCACTCAGCAGATGGGGATGGAAC
TGGAAAAAGACCAAAGCGGAAGTGTCTTCAGTGGCATCCGCTGCTTGCCAAAAAGATGCT
GGACTTCTCTGAGGAGGAGGAGGAGGATGAGGAAGATGAAGATATTGATAAGGACACTTT
GATGAGCACAGAGGGTCTTGAACACGAGGCAGACGAGACCGAAGACGACGACTCCTCTGA
ACAGCGAGCTCGCAGGCCAATGAATGCATTTCTTCTGTTTTGCAAACGCCATCGTTCACT
GGTTCGACAACAACATCCTCGTCTAGACAACCGTGGTGCTACCAAGATTCTGGCTGACTG
GTGGTCTGTTTTAGATCCAAAGGAGAAGCAGAAATACACTGACCTGGCTAAGGAGTACAA
GGATGCTTTTCTGAAGGCCAACCCTGGTTACAAGTGGTGTCCAACAACAAACAAGCCGCT
GAAGAATCCATCACCTACTGTCACAACAAGGAAGAAGCTGTGGACGTTTCCAACAGAACC
AGCAAAGGACTTTCCCATCACCAAAAAGGTGGTAAAGACTGAGGAAATGCCACAAATCAA
CTTTGCCATGGCAGATCCCACTCAAATGGGAGGACTCAGCATGCTGCTCTTAGCGGGAGA
ACATGCCTTGACAGCCAAGGAGATTTCCTCCAATACAGCACAGTCAGGGGTCCCTGACTC
GACAAAGCAGTGTGGAAATTCAGCGTTGTTTCAGTTAGCAGAGATGTGTTCGGACCGGTT
GGTAACAGAAGGTGTAAAAAATGAGCCTACGACAGGTACCTCAGAGGATGGGCACGTGTC
TGAGGTCCCCACTGTTAATTCTGGATTAGGTACAAAGAATAATGATGATATTAAGCCACA
GGACTGGATTACTAATGACAAACCGTTGTCTTTGTTAACTGACACTTCTGTGACAAGTCT
TAACAAAAGTGAAAAAATTAAAAAGAAGAAGAAGAAAAAAGTTAAACTCGAATCTACCAA
AGTTGAAAAACAGACATTTAAAAAAAGCGGGAAAAAACGGAAATCATCAGAGTCTGACAT
GGAAAGCTTAATGTACACTATTGATGCTGTTGCTAAGGGTGACTGGGGCACTGAAAAACC
TTCAGGAAGCCCAGTGAAAAGTGGACGATGCTCAGCAAAGTCAACTGAAAATCTGTTACA
CTCTGTCTCTAGCCCACCAAAGAAAAAAATGAAACCAAAACAAATAAAATTACCTACTGA
AAAGGTTTCAGAACTCAACAAACACTCAAAGGTTTCTGATCCCGAGAAGGTTACCATCAA
AACTGAAACTTTTTCTGTTACTGAGCAACTACTTTCCCATAATGCACTAGGTGAAGTGAA
AGCTGAAAACAAGGAAATCAGTAAAAAGACAGAAGCCTCTGGGTCCAGAAAATCTGAACG
ATCGTGTAAAGGTGCTCTTTATAAGACTTTGGTGTCAGAAGGCATGTTGACATCTTTACG
GGCTAATGTTGACAGAGGTAAGAAAGCCTCAGGGAAAGGGGGTTCCTCTGACCATGAGGG
ATGTTGGAAGGAGGAAGATTGGCCATTTTCAAATGTTGGGACCAGTGGAACCAAGAAGTT
GAAGAAATTGAAACAGAAAGATGAATCTGCTCTTGGGTTAGGGAATCTAGAGCAGGAGTT
TGAAAAGAAATTCAACAGCCTTCCACAATACAGTCCAGTAACCTTTGACCGCAAGAACAC
AACAGTGACGAGGAAAAAGAAAAAGAATAGGAGTGGATCCACTGAGCAACAAAAATGTGA
TAAAGCCATAGTACCACAAGATACAAACTCTGAGGAACATGCGGAGAAGGTGGACAATGC
ACCATCAATTCCAAGCAGCCCGCTAACAGCAGTGACACAAGAACCCCTCGTTGGCAGCCA
AAAACGCAAGGCCAGGAAAACAAAAATAACACACTTAATAAGAACAGCTGATGGCCGATT
GTCACCTGCAGGGGATCTAGCAGAGAAGATGCCATGTAAACAGGAGAAGAAAAAACATCC
ACGAAAGACAGACACTTTTGTTAGTGGAGTCAACTACAGTAGCTCAGAAACTGAGCAGGC
GTGCAGTATTTCACCAGAAGTGCAAACTACATCTGCTATCCCAGCATTCTTCAGTTTAGC
TGCCTTGGCAGAGGTTGCAGCAATGGAGAATGCGCACAGAGGTCAGCGAGCAGTTTCTCT
GAACCACGATGGACAGCCCAAGGAAATGGCACAAACCCCAGTACTTATCTCCTGTGCAGA
CCAATAATGCATTATTACTTTGTATCCCTACAAAGTCTGAAACACAGGAGATGGGTCAGT
AAGACCTGATATTGACTGCATTGTGGGTGTCTCACCCTTCCATGGCTGGGTTCCTCACAG
AACAGCCGGGAGACACTGGCTCAGCAGAGCCCCACGGACAGGCTCAGAATTTGAGCATCA
GACATTTACGAATGGGGCTAAACCAGTTTACTTCAGCTTTTGCTCCCTATCTGAAGACAA
CCTGGTTATATAAAAAAAAAAAGCTGTTACACAGATCAACTGCCCATGAAACCTATTGGC
AATTCTTGCAGCCGCACGCTACATGATCAGAGTGTGAGCTACTCAAGTTTGCTGCAACTT
CTAGCTTTTCTCAAGTAACACTGATGCACTGTGCTAGTGACTAGATATTGTCAACCTCTC
TCTTTTTTCTTTTTTTAAAGCACATTATGATTTGAGTTTCACAGAAACTGTTTAATCATG
AACTTCTGCCTGATCACTGAGATGATGTGGTAGGAAAAAATATTATTGAAAATTCTTTAC
ATTTGCCCATTACATTAAGATATTTTATTTCAACAGCACCATTATTTAGTTGAAAATCTC
TCTTAATCTGTAGTTGAGTTTAATAGCACAATCTGTCTCTGTACAGATGGTACCATGTTT
TTTTACACACACAATCTTTTTGCTTGTTTGTGTTTTCCATGATGACTTAATACCTATTGT
TTTTGCTTTCTCTTGCTTAAACCTCACTGACCCTGCATTGGGCCAGTTTACTGGACATGA
CTGTTTTCCAATATACTGTTAAGATGTGTAAAGTAATTTGCTTATTTTTTAAGCAATTAG
GCACTAATAGTGGCAGAAATCCTGCAAAGCTTTTTAGGTCCCAACTGTTGCACTGCTGTG
TTTTTTACAGTGAATGATTATTATGATGGTTGTAGGGTTACTAATTCAGCAAATTACTGA
GGAGATATTCAGGTTTTATTTCAGGTTGCAGAAGTATATCAGCACAAAGAAAATAAAGTC
TTCTGTCAGACCAACAGCTAGAATTACTGATGTTTAGTACTGCTTAGCTTGAATGCAAAA
TATTTTTCTTCCCATATTGGTTGAAGATCATGTTACCAGAATGGAAAATAACTGGGGACT
GTAAAGGAGGTTTCAAAGCAGTTGCACAAATTTGAGGGGTAATAAAGTAATCAGCTCGCA
GTCAAACACAGTTCCTGCGCTGTTCAGTTAAGTCATAGTAATACAACACTAGTTGTTGTC
TGTGCATCATGGTTGTTCGCTCAACATCCTTGACAACAACAAATGCCAGATATTGATTGT
GCAAGAATAAGTCTATTTTTTGAGAAACCTGCAGGGTTATTCAGTGTACTGTATGTATTA
TACCCTTTTTTTACAAGCAGCACAGAAAGGAATAGTACATGCTGTTCACATCAGAGATGT
TTTCTTTTAGAAGATTGTGACTGGAATTTGCAATAAAAAGCTGTTAAATACCATGAAATG
GCACCATTATAATGGAACATGTGTTGGGTGCTCCTGTCTGAACTAAACAAAACTAGTTGG
TACACTATATATCTTGCTGTCTGGATTAAATACATGTTAAACCTAAGCATGGTCTGACTC
CAAGAATAAGATATTAATATACTCTTATTCAGTAGAAGTCCTAATCTTAAATATAACATT
TCTTGGTAAATTGGTCATATTCATAGCAGGTTTCATTTGTAATGTTAAATTTTTGGCAAC
CATATTTATAATTCATAATTAAGATTGGTGGCCACAAATATGGAATTAGTGAATCCAGAA
GGCCGGAACAGTAGGGAAGAATGTTGTCTGCATGTGATGGTCTTTTTGAGTTCTAAATTT
ATTTGTGGTTTTCAAGATATACATACACTTTTCTTTAATGTAACCTCTGTGATGGCAGTT
GTACATTAATTCAAAACGCCTCACTTTGAATTCCAGCCTTTGACTATCGGATTAATTTGC
TTTTTCACCCTCAGTGGATAAGCTTGCGTTGGCCTCAGCTGAGTTACTAGATAGACACTG
AATATATGCAGTTCTTGCCCCAAAGAAGAAGAAAATAGAAATAGTACAGTGGCAATATTA
ATCATATTGAGGATTTTTAAAACTGACATAAATAGGTTTCCATTATGACTTTGTGAGTAA
ATGAATCACCTGATGCGATGCTAAGTGGTACAGACCATCAAGATCCCAGTTTTGATTTGT
GATCTTGTGCTGCAACAGTTATCTCACTGGTGGTTCTACATTTATTCTCAGCACCCCAGA
GAGCATCAGCCAGGGTTCCTGTCCCTGATAGATTTCCAGTAACTCTCCCCACGCACCACC
CCCACCGCTGAAAATGTATACACGTGGGCACCAAATGAGGCCAGAATGACCATGGAGGGG
GGAGGTGGGGGTGGTAATAATAGGGCTGCGGTCATATGTAGAACCATACATCAGCGTAAA
TTATCACCATCAGGAGAGAAAGCGCAAGGGGAGGAATTTTTAGGAAAATAAATTGGCCGA
AGTGTGCAGAACAGAGAAACCTGGATAGATCTAGGTGGATGATTTCAGATTGGGTAAACA
TTTACTTCAGTGTCTGAAGAAACTTCTACTCATGGGGTTTGTGCCTTTTTATTATTGGAG
ACTTGCAACCTAATACAGGTCTCACTGCAATTTTGTGCCAGTTTACAGTTCATACTTCAG
CTTTAGATACAGTAGAGTGGAGCAAATAAAACTACCAACTAGATCCAAACCGTGTCCAGG
CACGTAGAACTGATGCATTCAACTCCCTGAATCTCCAGACATCATTCAGAGAATGAACCT
GCCAAGTTCTTTGACAAAATGAAGTATCGTTTTGGCTGGGAATGTGCAAACCCCCGGATG
ACTCATGGGACCGGCCCTTACACATCATTATCACTGGGTACAGGTGGGTGAACTTGCCTT
CATTCTGTTCCTTACTCAGTCTACACATTTAAAACCCCGAGGTGAAAAATCACTGAATTG
GCAATTCAGGTTTCAATACCAAAATAGGCACTTGGGCCCGGAGAAAGCTGTGGCTGCATT
GTCGATGTGCTTTATTTTGAAGCTTTGGTCTTCACCGCTGACTGCCAGGAAATGAGCGCA
CTTGTCTCAACAAAACTATATGAACATGTAAACCAAAAATCCTTTCCCTGACTTGTATCT
GAAGTTCACCATTAATTTATCCAGCAACTGATGCTGTAGAGCACAGATTATAATTAGGCA
TAAAATTGCTGTTTTCATTTACAAATGGATTCTGAAACTTTCTGTTTACACTTGCTGGAC
TGTAAGATTAACATTGAGTTAATTAAAGTTAGTTAAAGGGGGAATCAGGGTCTAAACTAA
ACTGTACAGTTAAACAAAAAATGGCCTTTGCTCATTAAATAAAAGTGGCATATTGTGACT
TTTATAGCCATAACCTTTGTAGAACTAATTGGAGTAGGACTGCATTATACTCAACTTCTG
GAAGATGGGTAGGACAGTTTCTCAATTGGTTTGGGGTTTGCACATCTTTCACTGGCTTAA
CAAGAAAAGACTGCAACAGCCCATCCTGGTAACATGATCCTTTTGTGACTGCTTTATACA
ATATTTCATTTACTCTTTGTCACTCTAGCTGTAAAGAACATTTTGTTAAAAGTTTTGTGC
AATTGTCATCCTTTGCTTGTCATTAGAAATAACGTCTTTTCCTCGTCGTAGAAACCAGCT
TTTGCCCAAAGTCTAGCTAATATTTAAAAATGGAAAAAAGTACACAAAAGTTACTGTATT
TAAATGTTCACAATGCTTTTTTCACAAAAGTTGAGTATGAAAAAAATGTCTACTTTTTAT
GCCTGACCAAGTAGAATACAGTTCATTGTATTTTTGCATTTATTTTGTTTCCTTTACCAT
TAAGTGACATTTCCATGACATTGACAGGTGGGATATGGAGTTTAACTATGATCTCCTTTC
TTTGAATTATAACAAAAGAGTGTGACTATTTTGAAGTATAGCTTATTGCACTTGATATCA
CTTTTTAGCATGTGAAAAGACCCCAAGATTTGGTCACCAACACAGATCTGTGTGAGTTCT
TAAAAGCAGTAATGTAACATGTATCCTGGTGCTTATTACGGGAGTGTGCCCATTTGCTTA
CACTGAAGAGCATTAACATTCACGGATGAGGAGAGTGGACAACACGTAGAATTGATAATT
CATACGCATGTACTACTGTTTCTGTTTTCACTGCTATAAATTATTGTGTCAGAAGCAGTG
AGAACAGCAAGACTTACCACAGAGTGAATTTACTATTCTTTCTACTGTTATGCAGAAATG
GACAGGAAGATGGGTATTGTTGTGTTTCAGGAATGACTCACTGTTTATTTTCCTTTTTCA
AAACGTTAGCAGACTCTTAAATTTTGCCCTTGCACATATTTGAATGGATTCACCATGTGA
GACTTGGAAAAGATAGATAAGATCTGTGCCGGAAATTTCCTCGAGACTTCTCCTGCTCCA
ACGCCAACCCTGTATAAGCCTGTAAACAAGGTTCCGCTGAAGAGCGGGAGAAGCCCTGTA
GAAATTCCCACAGTGGAAATTTAACAAACGGGAGATTAACCCTTTGGGCACTCAATGTTC
ACTACTGTTTTAAAAAAGTATAATTTTGATCTTACGGCATTTGGTTTATTGAAGTATTAA
TGTTGATTAGAACAATTGGACAAAGTATCCATGGAACATTAATAGATTAGGATTGTTTAA
CTATAACCAGACATTATATTATTTTGATGAAAAAATGCATGCGCCATCATTAAGGGTTAA
GCTAATAGGTCGATGCAAGGGTGATTACTACAGGGGAAAATTCCTATTGTAATATCCCTG
TTAAATGCGTGGCAATAATAATGGTTAATGTAAGACTTCTAAATTGTTCCACCCTCTGGA
GTTGCTGTGATTGATAGTGTTACTAACCTGCTATAATGGCCCATGGATCTGCATTTGACA
CTCGGTATTACAATTTACACTATTAGTTGTAGCAGCTGTGTTGAATTTTCACAGAATAAA
CCAATAAAATGCACTAACCCAAGCATATTACAACATATAGTATAATCTCCGACCATCTAA
TGAAGAAATTAAATGTCTAACCGTTCATTTACAAATGAAGTATTAGATTAAAGGAAGCAA
ATTTTATAACTATCGACAGGAGACATGTTGTTTTTCAAAGGGTTCAGAATGTCTGTTTTC
ACACTCCGTTTTTTTTAATACATTGGTTAGAGGTGAAGGAAATTATCGGCAAGATAGTTA
TCAAAATTACCCAGTCGTATATTTTTTACAATAATATACTGGGTAATCATTGAAGGACAA
CTAAATCAAACTGTAACTGTTGGTGAGATGATGGGTGTGGTAAAGGAGCAGTTTTGACTG
CCCAACTGCTTACTGTGTCTGATAATTGATAATAGAGCTGCGAACAGGAAGTTCTTTTTA
ACAGTATTCCCTCTGGTGGACTGAGAATTCTGTCACAATTTGATTTTTTTTAATGTAACT
TTCTTTAGAGTCATTTGGAAACACTTAAAAACAAATGCCAGTTAAGGCTGGTTGGCAATG
CCTGCTTGCAGGGAAGTGTTTGCAACCAAAAATTCCCATGCTACTGTCAAATCTTGCTTG
TCAAAAGAAATGAAGTTTAAAGTATCACTGAAGTGGTTACTAATACACACTGACCATAAT
TGCAAGAGACTTAGTAAAAAAAAACCAC
>TR100000|c3_g2_i2|m.130881
GCGCAGCACCATGAAAGCCAGCAGCAGAAATAAAGACCACTCAGCAGATGGGGATGGAAC
TGGAAAAAGACCAAAGCGGAAGTGTCTTCAGTGGCATCCGCTGCTTGCCAAAAAGATGCT
GGACTTCTCTGAGGAGGAGGAGGAGGATGAGGAAGATGAAGATATTGATAAGGACACTTT
GATGAGCACAGAGGGTCTTGAACACGAGGCAGACGAGACCGAAGACGACGACTCCTCTGA
ACAGCGAGCTCGCAGGCCAATGAATGCATTTCTTCTGTTTTGCAAACGCCATCGTTCACT
GGTTCGACAACAACATCCTCGTCTAGACAACCGTGGTGCTACCAAGATTCTGGCTGACTG
GTGGTCTGTTTTAGATCCAAAGGAGAAGCAGAAATACACTGACCTGGCTAAGGAGTACAA
GGATGCTTTTCTGAAGGCCAACCCTGGTTACAAGTGGTGTCCAACAACAAACAAGCCGCT
GAAGAATCCATCACCTACTGTCACAACAAGGAAGAAGCTGTGGACGTTTCCAACAGAACC
AGCAAAGGACTTTCCCATCACCAAAAAGGTGGTAAAGACTGAGGAAATGCCACAAATCAA
CTTTGCCATGGCAGATCCCACTCAAATGGGAGGACTCAGCATGCTGCTCTTAGCGGGAGA
ACATGCCTTGACAGCCAAGGAGATTTCCTCCAATACAGCACAGTCAGGGGTCCCTGACTC
GACAAAGCAGTGTGGAAATTCAGCGTTGTTTCAGTTAGCAGAGATGTGTTCGGACCGGTT
GGTAACAGAAGGTGTAAAAAATGAGCCTACGACAGGTACCTCAGAGGATGGGCACGTGTC
TGAGGTCCCCACTGTTAATTCTGGATTAGGTACAAAGAATAATGATGATATTAAGCCACA
GGACTGGATTACTAATGACAAACCGTTGTCTTTGTTAACTGACACTTCTGTGACAAGTCT
TAACAAAAGTGAAAAAATTAAAAAGAAGAAGAAGAAAAAAGTTAAACTCGAATCTACCAA
AGTTGAAAAACAGACATTTAAAAAAAGCGGGAAAAAACGGAAATCATCAGAGTCTGACAT
GGAAAGCTTAATGTACACTATTGATGCTGTTGCTAAGGGTGACTGGGGCACTGAAAAACC
TTCAGGAAGCCCAGTGAAAAGTGGACGATGCTCAGCAAAGTCAACTGAAAATCTGTTACA
CTCTGTCTCTAGCCCACCAAAGAAAAAAATGAAACCAAAACAAATAAAATTACCTACTGA
AAAGGTTTCAGAACTCAACAAACACTCAAAGGTTTCTGATCCCGAGAAGGTTACCATCAA
AACTGAAACTTTTTCTGTTACTGAGCAACTACTTTCCCATAATGCACTAGGTGAAGTGAA
AGCTGAAAACAAGGAAATCAGTAAAAAGACAGAAGCCTCTGGGTCCAGAAAATCTGAACG
ATCGTGTAAAGGTGCTCTTTATAAGACTTTGGTGTCAGAAGGCATGTTGACATCTTTACG
GGCTAATGTTGACAGAGGTAAGAAAGCCTCAGGGAAAGGGGGTTCCTCTGACCATGAGGG
ATGTTGGAAGGAGGAAGATTGGCCATTTTCAAATGTTGGGACCAGTGGAACCAAGAAGTT
GAAGAAATTGAAACAGAAAGATGAATCTGCTCTTGGGTTAGGGAATCTAGAGCAGGAGTT
TGAAAAGAAATTCAACAGCCTTCCACAATACAGTCCAGTAACCTTTGACCGCAAGAACAC
AACAGTGACGAGGAAAAAGAAAAAGAATAGGAGTGGATCCACTGAGCAACAAAAATGTGA
TAAAGCCATAGTACCACAAGATACAAACTCTGAGGAACATGCGGAGAAGGTGGACAATGC
ACCATCAATTCCAAGCAGCCCGCTAACAGCAGTGACACAAGAACCCCTCGTTGGCAGCCA
AAAACGCAAGGCCAGGAAAACAAAAATAACACACTTAATAAGAACAGCTGATGGCCGATT
GTCACCTGCAGGGGATCTAGCAGAGAAGATGCCATGTAAACAGGAGAAGAAAAAACATCC
ACGAAAGACAGACACTTTTGTTAGTGGAGTCAACTACAGTAGCTCAGAAACTGAGCAGGC
GTGCAGTATTTCACCAGAAGTGCAAACTACATCTGCTATCCCAGCATTCTTCAGTTTAGC
TGCCTTGGCAGAGGTTGCAGCAATGGAGAATGCGCACAGAGGTCAGCGAGCAGTTTCTCT
GAACCACGATGGACAGCCCAAGGAAATGGCACAAACCCCAGTACTTATCTCCTGTGCAGA
CCAATAATGCATTATTACTTTGTATCCCTACAAAGTCTGAAACACAGGAGATGGGTCAGT
AAGACCTGATATTGACTGCATTGTGGGTGTCTCACCCTTCCATGGCTGGGTTCCTCACAG
AACAGCCGGGAGACACTGGCTCAGCAGAGCCCCACGGACAGGCTCAGAATTTGAGCATCA
GACATTTACGAATGGGGCTAAACCAGTTTACTTCAGCTTTTGCTCCCTATCTGAAGACAA
CCTGGTTATATAAAAAAAAAAGCTGTTACACAGATCAACTGCCCATGAAACCTATTGGCA
ATTCTTGCAGCCGCACGCTACATGATCAGAGTGTGAGCTACTCAAGTTTGCTGCAACTTC
TAGCTTTTCTCAAGTAACACTGATGCACTGTGCTAGTGACTAGATATTGTCAACCTCTCT
CTTTTTTCTTTTTTTAAAGCACATTATGATTTGAGTTTCACAGAAACTGTTTAATCATGA
ACTTCTGCCTGATCACTGAGATGATGTGGTAGGAAAAAATATTATTGAAAATTCTTTACA
TTTGCCCATTACATTAAGATATTTTATTTCAACAGCACCATTATTTAGTTGAAAATCTCT
CTTAATCTGTAGTTGAGTTTAATAGCACAATCTGTCTCTGTACAGATGGTACCATGTTTT
TTTACACACACAATCTTTTTGCTTGTTTGTGTTTTCCATGATGACTTAATACCTATTGTT
TTTGCTTTCTCTTGCTTAAACCTCACTGACCCTGCATTGGGCCAGTTTACTGGACATGAC
TGTTTTCCAATATACTGTTAAGATGTGTAAAGTAATTTGCTTATTTTTTAAGCAATTAGG
CACTAATAGTGGCAGAAATCCTGCAAAGCTTTTTAGGTCCCAACTGTTGCACTGCTGTGT
TTTTTACAGTGAATGATTATTATGATGGTTGTAGGGTTACTAATTCAGCAAATTACTGAG
GAGATATTCAGGTTTTATTTCAGGTTGCAGAAGTATATCAGCACAAAGAAAATAAAGTCT
TCTGTCAGACCAACAGCTAGAATTACTGATGTTTAGTACTGCTTAGCTTGAATGCAAAAT
ATTTTTCTTCCCATATTGGTTGAAGATCATGTTACCAGAATGGAAAATAACTGGGGACTG
TAAAGGAGGTTTCAAAGCAGTTGCACAAATTTGAGGGGTAATAAAGTAATCAGCTCGCAG
TCAAACACAGTTCCTGCGCTGTTCAGTTAAGTCATAGTAATACAACACTAGTTGTTGTCT
GTGCATCATGGTTGTTCGCTCAACATCCTTGACAACAACAAATGCCAGATATTGATTGTG
CAAGAATAAGTCTATTTTTTGAGAAACCTGCAGGGTTATTCAGTGTACTGTATGTATTAT
ACCCTTTTTTTACAAGCAGCACAGAAAGGAATAGTACATGCTGTTCACATCAGAGATGTT
TTCTTTTAGAAGATTGTGACTGGAATTTGCAATAAAAAGCTGTTAAATACCATGAAATGG
CACCATTATAATGGAACATGTGTTGGGTGCTCCTGTCTGAACTAAACAAAACTAGTTGGT
ACACTATATATCTTGCTGTCTGGATTAAATACATGTTAAACCTAAGCATGGTCTGACTCC
AAGAATAAGATATTAATATACTCTTATTCAGTAGAAGTCCTAATCTTAAATATAACATTT
CTTGGTAAATTGGTCATATTCATAGCAGGTTTCATTTGTAATGTTAAATTTTTGGCAACC
ATATTTATAATTCATAATTAAGATTGGTGGCCACAAATATGGAATTAGTGAATCCAGAAG
GCCGGAACAGTAGGGAAGAATGTTGTCTGCATGTGATGGTCTTTTTGAGTTCTAAATTTA
TTTGTGGTTTTCAAGATATACATACACTTTTCTTTAATGTAACCTCTGTGATGGCAGTTG
TACATTAATTCAAAACGCCTCACTTTGAATTCCAGCCTTTGACTATCGGATTAATTTGCT
TTTTCACCCTCAGTGGATAAGCTTGCGTTGGCCTCAGCTGAGTTACTAGATAGACACTGA
ATATATGCAGTTCTTGCCCCAAAGAAGAAGAAAATAGAAATAGTACAGTGGCAATATTAA
TCATATTGAGGATTTTTAAAACTGACATAAATAGGTTTCCATTATGACTTTGTGAGTAAA
TGAATCACCTGATGCGATGCTAAGTGGTACAGACCATCAAGATCCCAGTTTTGATTTGTG
ATCTTGTGCTGCAACAGTTATCTCACTGGTGGTTCTACATTTATTCTCAGCACCCCAGAG
AGCATCAGCCAGGGTTCCTGTCCCTGATAGATTTCCAGTAACTCTCCCCACGCACCACCC
CCACCGCTGAAAATGTATACACGTGGGCACCAAATGAGGCCAGAATGACCATGGAGGGGG
GAGGTGGGGGTGGTAATAATAGGGCTGCGGTCATATGTAGAACCATACATCAGCGTAAAT
TATCACCATCAGGAGAGAAAGCGCAAGGGGAGGAATTTTTAGGAAAATAAATTGGCCGAA
GTGTGCAGAACAGAGAAACCTGGATAGATCTAGGTGGATGATTTCAGATTGGGTAAACAT
TTACTTCAGTGTCTGAAGAAACTTCTACTCATGGGGTTTGTGCCTTTTTATTATTGGAGA
CTTGCAACCTAATACAGGTCTCACTGCAATTTTGTGCCAGTTTACAGTTCATACTTCAGC
TTTAGATACAGTAGAGTGGAGCAAATAAAACTACCAACTAGATCCAAACCGTGTCCAGGC
ACGTAGAACTGATGCATTCAACTCCCTGAATCTCCAGACATCATTCAGAGAATGAACCTG
CCAAGTTCTTTGACAAAATGAAGTATCGTTTTGGCTGGGAATGTGCAAACCCCCGGATGA
CTCATGGGACCGGCCCTTACACATCATTATCACTGGGTACAGGTGGGTGAACTTGCCTTC
ATTCTGTTCCTTACTCAGTCTACACATTTAAAACCCCGAGGTGAAAAATCACTGAATTGG
CAATTCAGGTTTCAATACCAAAATAGGCACTTGGGCCCGGAGAAAGCTGTGGCTGCATTG
TCGATGTGCTTTATTTTGAAGCTTTGGTCTTCACCGCTGACTGCCAGGAAATGAGCGCAC
TTGTCTCAACAAAACTATATGAACATGTAAACCAAAAATCCTTTCCCTGACTTGTATCTG
AAGTTCACCATTAATTTATCCAGCAACTGATGCTGTAGAGCACAGATTATAATTAGGCAT
AAAATTGCTGTTTTCATTTACAAATGGATTCTGAAACTTTCTGTTTACACTTGCTGGACT
GTAAGATTAACATTGAGTTAATTAAAGTTAGTTAAAGGGGGAATCAGGGTCTAAACTAAA
CTGTACAGTTAAACAAAAAATGGCCTTTGCTCATTAAATAAAAGTGGCATATTGTGACTT
TTATAGCCATAACCTTTGTAGAACTAATTGGAGTAGGACTGCATTATACTCAACTTCTGG
AAGATGGGTAGGACAGTTTCTCAATTGGTTTGGGGTTTGCACATCTTTCACTGGCTTAAC
AAGAAAAGACTGCAACAGCCCATCCTGGTAACATGATCCTTTTGTGACTGCTTTATACAA
TATTTCATTTACTCTTTGTCACTCTAGCTGTAAAGAACATTTTGTTAAAAGTTTTGTGCA
ATTGTCATCCTTTGCTTGTCATTAGAAATAACGTCTTTTCCTCGTCGTAGAAACCAGCTT
TTGCCCAAAGTCTAGCTAATATTTAAAAATGGAAAAAAGTACACAAAAGTTACTGTATTT
AAATGTTCACAATGCTTTTTTCACAAAAGTTGAGTATGAAAAAAATGTCTACTTTTTATG
CCTGACCAAGTAGAATACAGTTCATTGTATTTTTGCATTTATTTTGTTTCCTTTACCATT
AAGTGACATTTCCATGACATTGACAGGTGGGATATGGAGTTTAACTATGATCTCCTTTCT
TTGAATTATAACAAAAGAGTGTGACTATTTTGAAGTATAGCTTATTGCACTTGATATCAC
TTTTTAGCATGTGAAAAGACCCCAAGATTTGGTCACCAACACAGATCTGTGTGAGTTCTT
AAAAGCAGTAATGTAACATGTATCCTGGTGCTTATTACGGGAGTGTGCCCATTTGCTTAC
ACTGAAGAGCATTAACATTCACGGATGAGGAGAGTGGACAACACGTAGAATTGATAATTC
ATACGCATGTACTACTGTTTCTGTTTTCACTGCTATAAATTATTGTGTCAGAAGCAGTGA
GAACAGCAAGACTTACCACAGAGTGAATTTACTATTCTTTCTACTGTTATGCAGAAATGG
ACAGGAAGATGGGTATTGTTGTGTTTCAGGAATGACTCACTGTTTATTTTCCTTTTTCAA
AACGTTAGCAGACTCTTAAATTTTGCCCTTGCACATATTTGAATGGATTCACCATGTGAG
ACTTGGAAAAGATAGATAAGATCTGTGCTGGAAATTTCCTCGAGGCTGCTCCTGCTCCGA
CGCCAACCCTGTATAAGCCTGTAAACAAGGTTCCGCTGAAGAGCGGGAGAAGCCCTGTAG
AAATTCCCACAGTGGAAATGTAACAAACGGGG
>TR100000|c3_g2_i3|m.130883
GCGCAGCACCATGAAAGCCAGCAGCAGAAATAAAGACCACTCAGCAGATGGGGATGGAAC
TGGAAAAAGACCAAAGCGGAAGTGTCTTCAGTGGCATCCGCTGCTTGCCAAAAAGATGCT
GGACTTCTCTGAGGAGGAGGAGGAGGATGAGGAAGATGAAGATATTGATAAGGACACTTT
GATGAGCACAGAGGGTCTTGAACACGAGGCAGACGAGACCGAAGACGACGACTCCTCTGA
ACAGCGAGCTCGCAGGCCAATGAATGCATTTCTTCTGTTTTGCAAACGCCATCGTTCACT
GGTTCGACAACAACATCCTCGTCTAGACAACCGTGGTGCTACCAAGATTCTGGCTGACTG
GTGGTCTGTTTTAGATCCAAAGGAGAAGCAGAAATACACTGACCTGGCTAAGGAGTACAA
GGATGCTTTTCTGAAGGCCAACCCTGGTTACAAGTGGTGTCCAACAACAAACAAGCCGCT
GAAGAATCCATCACCTACTGTCACAACAAGGAAGAAGCTGTGGACGTTTCCAACAGAACC
AGCAAAGGACTTTCCCATCACCAAAAAGGTGGTAAAGACTGAGGAAATGCCACAAATCAA
CTTTGCCATGGCAGATCCCACTCAAATGGGAGGACTCAGCATGCTGCTCTTAGCGGGAGA
ACATGCCTTGACAGCCAAGGAGATTTCCTCCAATACAGCACAGTCAGGGGTCCCTGACTC
GACAAAGCAGTGTGGAAATTCAGCGTTGTTTCAGTTAGCAGAGATGTGTTCGGACCGGTT
GGTAACAGAAGGTGTAAAAAATGAGCCTACGACAGGTACCTCAGAGGATGGGCACGTGTC
TGAGGTCCCCACTGTTAATTCTGGATTAGGTACAAAGAATAATGATGATATTAAGCCACA
GGACTGGATTACTAATGACAAACCGTTGTCTTTGTTAACTGACACTTCTGTGACAAGTCT
TAACAAAAGTGAAAAAATTAAAAAGAAGAAGAAGAAAAAAGTTAAACTCGAATCTACCAA
AGTTGAAAAACAGACATTTAAAAAAAGCGGGAAAAAACGGAAATCATCAGAGTCTGACAT
GGAAAGCTTAATGTACACTATTGATGCTGTTGCTAAGGGTGACTGGGGCACTGAAAAACC
TTCAGGAAGCCCAGTGAAAAGTGGACGATGCTCAGCAAAGTCAACTGAAAATCTGTTACA
CTCTGTCTCTAGCCCACCAAAGAAAAAAATGAAACCAAAACAAATAAAATTACCTACTGA
AAAGGTTTCAGAACTCAACAAACACTCAAAGGTTTCTGATCCCGAGAAGGTTACCATCAA
AACTGAAACTTTTTCTGTTACTGAGCAACTACTTTCCCATAATGCACTAGGTGAAGTGAA
AGCTGAAAACAAGGAAATCAGTAAAAAGACAGAAGCCTCTGGGTCCAGAAAATCTGAACG
ATCGTGTAAAGGTGCTCTTTATAAGACTTTGGTGTCAGAAGGCATGTTGACATCTTTACG
GGCTAATGTTGACAGAGGTAAGAAAGCCTCAGGGAAAGGGGGTTCCTCTGACCATGAGGG
ATGTTGGAAGGAGGAAGATTGGCCATTTTCAAATGTTGGGACCAGTGGAACCAAGAAGTT
GAAGAAATTGAAACAGAAAGATGAATCTGCTCTTGGGTTAGGGAATCTAGAGCAGGAGTT
TGAAAAGAAATTCAACAGCCTTCCACAATACAGTCCAGTAACCTTTGACCGCAAGAACAC
AACAGTGACGAGGAAAAAGAAAAAGAATAGGAGTGGATCCACTGAGCAACAAAAATGTGA
TAAAGCCATAGTACCACAAGATACAAACTCTGAGGAACATGCGGAGAAGGTGGACAATGC
ACCATCAATTCCAAGCAGCCCGCTAACAGCAGTGACACAAGAACCCCTCGTTGGCAGCCA
AAAACGCAAGGCCAGGAAAACAAAAATAACACACTTAATAAGAACAGCTGATGGCCGATT
GTCACCTGCAGGGGATCTAGCAGAGAAGATGCCATGTAAACAGGAGAAGAAAAAACATCC
ACGAAAGACAGACACTTTTGTTAGTGGAGTCAACTACAGTAGCTCAGAAACTGAGCAGGC
GTGCAGTATTTCACCAGAAGTGCAAACTACATCTGCTATCCCAGCATTCTTCAGTTTAGC
TGCCTTGGCAGAGGTTGCAGCAATGGAGAATGCGCACAGAGGTCAGCGAGCAGTTTCTCT
GAACCACGATGGACAGCCCAAGGAAATGGCACAAACCCCAGTACTTATCTCCTGTGCAGA
CCAATAATGCATTATTACTTTGTATCCCTACAAAGTCTGAAACACAGGAGATGGGTCAGT
AAGACCTGATATTGACTGCATTGTGGGTGTCTCACCCTTCCATGGCTGGGTTCCTCACAG
AACAGCCGGGAGACACTGGCTCAGCAGAGCCCCACGGACAGGCTCAGAATTTGAGCATCA
GACATTTACGAATGGGGCTAAACCAGTTTACTTCAGCTTTTGCTCCCTATCTGAAGACAA
CCTGGTTATATAAAAAAAAAAAGCTGTTACACAGATCAACTGCCCATGAAACCTATTGGC
AATTCTTGCAGCCGCACGCTACATGATCAGAGTGTGAGCTACTCAAGTTTGCTGCAACTT
CTAGCTTTTCTCAAGTAACACTGATGCACTGTGCTAGTGACTAGATATTGTCAACCTCTC
TCTTTTTTCTTTTTTTAAAGCACATTATGATTTGAGTTTCACAGAAACTGTTTAATCATG
AACTTCTGCCTGATCACTGAGATGATGTGGTAGGAAAAAATATTATTGAAAATTCTTTAC
ATTTGCCCATTACATTAAGATATTTTATTTCAACAGCACCATTATTTAGTTGAAAATCTC
TCTTAATCTGTAGTTGAGTTTAATAGCACAATCTGTCTCTGTACAGATGGTACCATGTTT
TTTTACACACACAATCTTTTTGCTTGTTTGTGTTTTCCATGATGACTTAATACCTATTGT
TTTTGCTTTCTCTTGCTTAAACCTCACTGACCCTGCATTGGGCCAGTTTACTGGACATGA
CTGTTTTCCAATATACTGTTAAGATGTGTAAAGTAATTTGCTTATTTTTTAAGCAATTAG
GCACTAATAGTGGCAGAAATCCTGCAAAGCTTTTTAGGTCCCAACTGTTGCACTGCTGTG
TTTTTTACAGTGAATGATTATTATGATGGTTGTAGGGTTACTAATTCAGCAAATTACTGA
GGAGATATTCAGGTTTTATTTCAGGTTGCAGAAGTATATCAGCACAAAGAAAATAAAGTC
TTCTGTCAGACCAACAGCTAGAATTACTGATGTTTAGTACTGCTTAGCTTGAATGCAAAA
TATTTTTCTTCCCATATTGGTTGAAGATCATGTTACCAGAATGGAAAATAACTGGGGACT
GTAAAGGAGGTTTCAAAGCAGTTGCACAAATTTGAGGGGTAATAAAGTAATCAGCTCGCA
GTCAAACACAGTTCCTGCGCTGTTCAGTTAAGTCATAGTAATACAACACTAGTTGTTGTC
TGTGCATCATGGTTGTTCGCTCAACATCCTTGACAACAACAAATGCCAGATATTGATTGT
GCAAGAATAAGTCTATTTTTTGAGAAACCTGCAGGGTTATTCAGTGTACTGTATGTATTA
TACCCTTTTTTTACAAGCAGCACAGAAAGGAATAGTACATGCTGTTCACATCAGAGATGT
TTTCTTTTAGAAGATTGTGACTGGAATTTGCAATAAAAAGCTGTTAAATACCATGAAATG
GCACCATTATAATGGAACATGTGTTGGGTGCTCCTGTCTGAACTAAACAAAACTAGTTGG
TACACTATATATCTTGCTGTCTGGATTAAATACATGTTAAACCTAAGCATGGTCTGACTC
CAAGAATAAGATATTAATATACTCTTATTCAGTAGAAGTCCTAATCTTAAATATAACATT
TCTTGGTAAATTGGTCATATTCATAGCAGGTTTCATTTGTAATGTTAAATTTTTGGCAAC
CATATTTATAATTCATAATTAAGATTGGTGGCCACAAATATGGAATTAGTGAATCCAGAA
GGCCGGAACAGTAGGGAAGAATGTTGTCTGCATGTGATGGTCTTTTTGAGTTCTAAATTT
ATTTGTGGTTTTCAAGATATACATACACTTTTCTTTAATGTAACCTCTGTGATGGCAGTT
GTACATTAATTCAAAACGCCTCACTTTGAATTCCAGCCTTTGACTATCGGATTAATTTGC
TTTTTCACCCTCAGTGGATAAGCTTGCGTTGGCCTCAGCTGAGTTACTAGATAGACACTG
AATATATGCAGTTCTTGCCCCAAAGAAGAAGAAAATAGAAATAGTACAGTGGCAATATTA
ATCATATTGAGGATTTTTAAAACTGACATAAATAGGTTTCCATTATGACTTTGTGAGTAA
ATGAATCACCTGATGCGATGCTAAGTGGTACAGACCATCAAGATCCCAGTTTTGATTTGT
GATCTTGTGCTGCAACAGTTATCTCACTGGTGGTTCTACATTTATTCTCAGCACCCCAGA
GAGCATCAGCCAGGGTTCCTGTCCCTGATAGATTTCCAGTAACTCTCCCCACGCACCACC
CCCACCGCTGAAAATGTATACACGTGGGCACCAAATGAGGCCAGAATGACCATGGAGGGG
GGAGGTGGGGGTGGTAATAATAGGGCTGCGGTCATATGTAGAACCATACATCAGCGTAAA
TTATCACCATCAGGAGAGAAAGCGCAAGGGGAGGAATTTTTAGGAAAATAAATTGGCCGA
AGTGTGCAGAACAGAGAAACCTGGATAGATCTAGGTGGATGATTTCAGATTGGGTAAACA
TTTACTTCAGTGTCTGAAGAAACTTCTACTCATGGGGTTTGTGCCTTTTTATTATTGGAG
ACTTGCAACCTAATACAGGTCTCACTGCAATTTTGTGCCAGTTTACAGTTCATACTTCAG
CTTTAGATACAGTAGAGTGGAGCAAATAAAACTACCAACTAGATCCAAACCGTGTCCAGG
CACGTAGAACTGATGCATTCAACTCCCTGAATCTCCAGACATCATTCAGAGAATGAACCT
GCCAAGTTCTTTGACAAAATGAAGTATCGTTTTGGCTGGGAATGTGCAAACCCCCGGATG
ACTCATGGGACCGGCCCTTACACATCATTATCACTGGGTACAGGTGGGTGAACTTGCCTT
CATTCTGTTCCTTACTCAGTCTACACATTTAAAACCCCGAGGTGAAAAATCACTGAATTG
GCAATTCAGGTTTCAATACCAAAATAGGCACTTGGGCCCGGAGAAAGCTGTGGCTGCATT
GTCGATGTGCTTTATTTTGAAGCTTTGGTCTTCACCGCTGACTGCCAGGAAATGAGCGCA
CTTGTCTCAACAAAACTATATGAACATGTAAACCAAAAATCCTTTCCCTGACTTGTATCT
GAAGTTCACCATTAATTTATCCAGCAACTGATGCTGTAGAGCACAGATTATAATTAGGCA
TAAAATTGCTGTTTTCATTTACAAATGGATTCTGAAACTTTCTGTTTACACTTGCTGGAC
TGTAAGATTAACATTGAGTTAATTAAAGTTAGTTAAAGGGGGAATCAGGGTCTAAACTAA
ACTGTACAGTTAAACAAAAAATGGCCTTTGCTCATTAAATAAAAGTGGCATATTGTGACT
TTTATAGCCATAACCTTTGTAGAACTAATTGGAGTAGGACTGCATTATACTCAACTTCTG
GAAGATGGGTAGGACAGTTTCTCAATTGGTTTGGGGTTTGCACATCTCTTTCACTGGCTT
AACAAGAAAAGACTGCAACAGCCCATCCTGGTAACATGATCCTTTTGTGACTGCTTTATA
CAATATTTCATTTACTCTTTGTCACTCTAGCTGTAAAGAACATTTTGTTAAAAGTTTTGT
GCAATTGTCATCCTTTGCTTGTCATTAGAAATAACGTCTTTTCCTCGTCGTAGAAACCAG
CTTTTGCCCAAAGTCTAGCTAATATTTAAAAATGGAAAAAAGTACACAAAAGTTACTGTA
TTTAAATGTTCACAATGCTTTTTTCACAAAAGTTGAGTATGAAAAAAATGTCTACTTTTT
ATGCCTGACCAAGTAGAATACAGTTCATTGTATTTTTGCATTTATTTTGTTTCCTTTACC
ATTAAGTGACATTTCCATGACATTGACAGGTGGGATATGGAGTTTAACTATGATCTCCTT
TCTTTGAATTATAACAAAAGAGTGTGACTATTTTGAAGTATAGCTTATTGCACTTGATAT
CACTTTTTAGCATGTGAAAAGACCCCAAGATTTGGTCACCAACACAGATCTGTGTGAGTT
CTTAAAAGCAGTAATGTAACATGTATCCTGGTGCTTATTACGGGAGTGTGCCCATTTGCT
TACACTGAAGAGCATTAACATTCACGGATGAGGAGAGTGGACAACACGTAGAATTGATAA
TTCATACGCATGTACTACTGTTTCTGTTTTCACTGCTATAAATTATTGTGTCAGAAGCAG
TGAGAACAGCAAGACTTACCACAGAGTGAATTTACTATTCTTTCTACTGTTATGCAGAAA
TGGACAGGAAGATGGGTATTGTTGTGTTTCAGGAATGACTCACTGTTTATTTTCCTTTTT
CAAAACGTTAGCAGACTCTTAAATTTTGCCCTTGCACATATTTGAATGGATTCACCATGT
GAGACTTGGAAAAGATAGATAAGATCTGTGCTGGAAATTTCCTCGAGGCTGCTCCTGCTC
CGACGCCAACCCTGTATAAGCCTGTAAACAAGGTTCCGCTGAAGAGCGGGAGAAGCCCTG
TAGAAATTCCCACAGTGGAAATGTAACAAACGGGG
>TR100000|c3_g2_i4|m.130887
GCGCAGCACCATGAAAGCCAGCAGCAGAAATAAAGACCACTCAGCAGATGGGGATGGAAC
TGGAAAAAGACCAAAGCGGAAGTGTCTTCAGTGGCATCCGCTGCTTGCCAAAAAGATGCT
GGACTTCTCTGAGGAGGAGGAGGAGGATGAGGAAGATGAAGATATTGATAAGGACACTTT
GATGAGCACAGAGGGTCTTGAACACGAGGCAGACGAGACCGAAGACGACGACTCCTCTGA
ACAGCGAGCTCGCAGGCCAATGAATGCATTTCTTCTGTTTTGCAAACGCCATCGTTCACT
GGTTCGACAACAACATCCTCGTCTAGACAACCGTGGTGCTACCAAGATTCTGGCTGACTG
GTGGTCTGTTTTAGATCCAAAGGAGAAGCAGAAATACACTGACCTGGCTAAGGAGTACAA
GGATGCTTTTCTGAAGGCCAACCCTGGTTACAAGTGGTGTCCAACAACAAACAAGCCGCT
GAAGAATCCATCACCTACTGTCACAACAAGGAAGAAGCTGTGGACGTTTCCAACAGAACC
AGCAAAGGACTTTCCCATCACCAAAAAGGTGGTAAAGACTGAGGAAATGCCACAAATCAA
CTTTGCCATGGCAGATCCCACTCAAATGGGAGGACTCAGCATGCTGCTCTTAGCGGGAGA
ACATGCCTTGACAGCCAAGGAGATTTCCTCCAATACAGCACAGTCAGGGGTCCCTGACTC
GACAAAGCAGTGTGGAAATTCAGCGTTGTTTCAGTTAGCAGAGATGTGTTCGGACCGGTT
GGTAACAGAAGGTGTAAAAAATGAGCCTACGACAGGTACCTCAGAGGATGGGCACGTGTC
TGAGGTCCCCACTGTTAATTCTGGATTAGGTACAAAGAATAATGATGATATTAAGCCACA
GGACTGGATTACTAATGACAAACCGTTGTCTTTGTTAACTGACACTTCTGTGACAAGTCT
TAACAAAAGTGAAAAAATTAAAAAGAAGAAGAAGAAAAAAGTTAAACTCGAATCTACCAA
AGTTGAAAAACAGACATTTAAAAAAAGCGGGAAAAAACGGAAATCATCAGAGTCTGACAT
GGAAAGCTTAATGTACACTATTGATGCTGTTGCTAAGGGTGACTGGGGCACTGAAAAACC
TTCAGGAAGCCCAGTGAAAAGTGGACGATGCTCAGCAAAGTCAACTGAAAATCTGTTACA
CTCTGTCTCTAGCCCACCAAAGAAAAAAATGAAACCAAAACAAATAAAATTACCTACTGA
AAAGGTTTCAGAACTCAACAAACACTCAAAGGTTTCTGATCCCGAGAAGGTTACCATCAA
AACTGAAACTTTTTCTGTTACTGAGCAACTACTTTCCCATAATGCACTAGGTGAAGTGAA
AGCTGAAAACAAGGAAATCAGTAAAAAGACAGAAGCCTCTGGGTCCAGAAAATCTGAACG
ATCGTGTAAAGGTGCTCTTTATAAGACTTTGGTGTCAGAAGGCATGTTGACATCTTTACG
GGCTAATGTTGACAGAGGTAAGAAAGCCTCAGGGAAAGGGGGTTCCTCTGACCATGAGGG
ATGTTGGAAGGAGGAAGATTGGCCATTTTCAAATGTTGGGACCAGTGGAACCAAGAAGTT
GAAGAAATTGAAACAGAAAGATGAATCTGCTCTTGGGTTAGGGAATCTAGAGCAGGAGTT
TGAAAAGAAATTCAACAGCCTTCCACAATACAGTCCAGTAACCTTTGACCGCAAGAACAC
AACAGTGACGAGGAAAAAGAAAAAGAATAGGAGTGGATCCACTGAGCAACAAAAATGTGA
TAAAGCCATAGTACCACAAGATACAAACTCTGAGGAACATGCGGAGAAGGTGGACAATGC
ACCATCAATTCCAAGCAGCCCGCTAACAGCAGTGACACAAGAACCCCTCGTTGGCAGCCA
AAAACGCAAGGCCAGGAAAACAAAAATAACACACTTAATAAGAACAGCTGATGGCCGATT
GTCACCTGCAGGGGATCTAGCAGAGAAGATGCCATGTAAACAGGAGAAGAAAAAACATCC
ACGAAAGACAGACACTTTTGTTAGTGGAGTCAACTACAGTAGCTCAGAAACTGAGCAGGC
GTGCAGTATTTCACCAGAAGTGCAAACTACATCTGCTATCCCAGCATTCTTCAGTTTAGC
TGCCTTGGCAGAGGTTGCAGCAATGGAGAATGCGCACAGAGGTCAGCGAGCAGTTTCTCT
GAACCACGATGGACAGCCCAAGGAAATGGCACAAACCCCAGTACTTATCTCCTGTGCAGA
CCAATAATGCATTATTACTTTGTATCCCTACAAAGTCTGAAACACAGGAGATGGGTCAGT
AAGACCTGATATTGACTGCATTGTGGGTGTCTCACCCTTCCATGGCTGGGTTCCTCACAG
AACAGCCGGGAGACACTGGCTCAGCAGAGCCCCACGGACAGGCTCAGAATTTGAGCATCA
GACATTTACGAATGGGGCTAAACCAGTTTACTTCAGCTTTTGCTCCCTATCTGAAGACAA
CCTGGTTATATAAAAAAAAAAGCTGTTACACAGATCAACTGCCCATGAAACCTATTGGCA
ATTCTTGCAGCCGCACGCTACATGATCAGAGTGTGAGCTACTCAAGTTTGCTGCAACTTC
TAGCTTTTCTCAAGTAACACTGATGCACTGTGCTAGTGACTAGATATTGTCAACCTCTCT
CTTTTTTCTTTTTTTAAAGCACATTATGATTTGAGTTTCACAGAAACTGTTTAATCATGA
ACTTCTGCCTGATCACTGAGATGATGTGGTAGGAAAAAATATTATTGAAAATTCTTTACA
TTTGCCCATTACATTAAGATATTTTATTTCAACAGCACCATTATTTAGTTGAAAATCTCT
CTTAATCTGTAGTTGAGTTTAATAGCACAATCTGTCTCTGTACAGATGGTACCATGTTTT
TTTACACACACAATCTTTTTGCTTGTTTGTGTTTTCCATGATGACTTAATACCTATTGTT
TTTGCTTTCTCTTGCTTAAACCTCACTGACCCTGCATTGGGCCAGTTTACTGGACATGAC
TGTTTTCCAATATACTGTTAAGATGTGTAAAGTAATTTGCTTATTTTTTAAGCAATTAGG
CACTAATAGTGGCAGAAATCCTGCAAAGCTTTTTAGGTCCCAACTGTTGCACTGCTGTGT
TTTTTACAGTGAATGATTATTATGATGGTTGTAGGGTTACTAATTCAGCAAATTACTGAG
GAGATATTCAGGTTTTATTTCAGGTTGCAGAAGTATATCAGCACAAAGAAAATAAAGTCT
TCTGTCAGACCAACAGCTAGAATTACTGATGTTTAGTACTGCTTAGCTTGAATGCAAAAT
ATTTTTCTTCCCATATTGGTTGAAGATCATGTTACCAGAATGGAAAATAACTGGGGACTG
TAAAGGAGGTTTCAAAGCAGTTGCACAAATTTGAGGGGTAATAAAGTAATCAGCTCGCAG
TCAAACACAGTTCCTGCGCTGTTCAGTTAAGTCATAGTAATACAACACTAGTTGTTGTCT
GTGCATCATGGTTGTTCGCTCAACATCCTTGACAACAACAAATGCCAGATATTGATTGTG
CAAGAATAAGTCTATTTTTTGAGAAACCTGCAGGGTTATTCAGTGTACTGTATGTATTAT
ACCCTTTTTTTACAAGCAGCACAGAAAGGAATAGTACATGCTGTTCACATCAGAGATGTT
TTCTTTTAGAAGATTGTGACTGGAATTTGCAATAAAAAGCTGTTAAATACCATGAAATGG
CACCATTATAATGGAACATGTGTTGGGTGCTCCTGTCTGAACTAAACAAAACTAGTTGGT
ACACTATATATCTTGCTGTCTGGATTAAATACATGTTAAACCTAAGCATGGTCTGACTCC
AAGAATAAGATATTAATATACTCTTATTCAGTAGAAGTCCTAATCTTAAATATAACATTT
CTTGGTAAATTGGTCATATTCATAGCAGGTTTCATTTGTAATGTTAAATTTTTGGCAACC
ATATTTATAATTCATAATTAAGATTGGTGGCCACAAATATGGAATTAGTGAATCCAGAAG
GCCGGAACAGTAGGGAAGAATGTTGTCTGCATGTGATGGTCTTTTTGAGTTCTAAATTTA
TTTGTGGTTTTCAAGATATACATACACTTTTCTTTAATGTAACCTCTGTGATGGCAGTTG
TACATTAATTCAAAACGCCTCACTTTGAATTCCAGCCTTTGACTATCGGATTAATTTGCT
TTTTCACCCTCAGTGGATAAGCTTGCGTTGGCCTCAGCTGAGTTACTAGATAGACACTGA
ATATATGCAGTTCTTGCCCCAAAGAAGAAGAAAATAGAAATAGTACAGTGGCAATATTAA
TCATATTGAGGATTTTTAAAACTGACATAAATAGGTTTCCATTATGACTTTGTGAGTAAA
TGAATCACCTGATGCGATGCTAAGTGGTACAGACCATCAAGATCCCAGTTTTGATTTGTG
ATCTTGTGCTGCAACAGTTATCTCACTGGTGGTTCTACATTTATTCTCAGCACCCCAGAG
AGCATCAGCCAGGGTTCCTGTCCCTGATAGATTTCCAGTAACTCTCCCCACGCACCACCC
CCACCGCTGAAAATGTATACACGTGGGCACCAAATGAGGCCAGAATGACCATGGAGGGGG
GAGGTGGGGGTGGTAATAATAGGGCTGCGGTCATATGTAGAACCATACATCAGCGTAAAT
TATCACCATCAGGAGAGAAAGCGCAAGGGGAGGAATTTTTAGGAAAATAAATTGGCCGAA
GTGTGCAGAACAGAGAAACCTGGATAGATCTAGGTGGATGATTTCAGATTGGGTAAACAT
TTACTTCAGTGTCTGAAGAAACTTCTACTCATGGGGTTTGTGCCTTTTTATTATTGGAGA
CTTGCAACCTAATACAGGTCTCACTGCAATTTTGTGCCAGTTTACAGTTCATACTTCAGC
TTTAGATACAGTAGAGTGGAGCAAATAAAACTACCAACTAGATCCAAACCGTGTCCAGGC
ACGTAGAACTGATGCATTCAACTCCCTGAATCTCCAGACATCATTCAGAGAATGAACCTG
CCAAGTTCTTTGACAAAATGAAGTATCGTTTTGGCTGGGAATGTGCAAACCCCCGGATGA
CTCATGGGACCGGCCCTTACACATCATTATCACTGGGTACAGGTGGGTGAACTTGCCTTC
ATTCTGTTCCTTACTCAGTCTACACATTTAAAACCCCGAGGTGAAAAATCACTGAATTGG
CAATTCAGGTTTCAATACCAAAATAGGCACTTGGGCCCGGAGAAAGCTGTGGCTGCATTG
TCGATGTGCTTTATTTTGAAGCTTTGGTCTTCACCGCTGACTGCCAGGAAATGAGCGCAC
TTGTCTCAACAAAACTATATGAACATGTAAACCAAAAATCCTTTCCCTGACTTGTATCTG
AAGTTCACCATTAATTTATCCAGCAACTGATGCTGTAGAGCACAGATTATAATTAGGCAT
AAAATTGCTGTTTTCATTTACAAATGGATTCTGAAACTTTCTGTTTACACTTGCTGGACT
GTAAGATTAACATTGAGTTAATTAAAGTTAGTTAAAGGGGGAATCAGGGTCTAAACTAAA
CTGTACAGTTAAACAAAAAATGGCCTTTGCTCATTAAATAAAAGTGGCATATTGTGACTT
TTATAGCCATAACCTTTGTAGAACTAATTGGAGTAGGACTGCATTATACTCAACTTCTGG
AAGATGGGTAGGACAGTTTCTCAATTGGTTTGGGGTTTGCACATCTCTTTCACTGGCTTA
ACAAGAAAAGACTGCAACAGCCCATCCTGGTAACATGATCCTTTTGTGACTGCTTTATAC
AATATTTCATTTACTCTTTGTCACTCTAGCTGTAAAGAACATTTTGTTAAAAGTTTTGTG
CAATTGTCATCCTTTGCTTGTCATTAGAAATAACGTCTTTTCCTCGTCGTAGAAACCAGC
TTTTGCCCAAAGTCTAGCTAATATTTAAAAATGGAAAAAAGTACACAAAAGTTACTGTAT
TTAAATGTTCACAATGCTTTTTTCACAAAAGTTGAGTATGAAAAAAATGTCTACTTTTTA
TGCCTGACCAAGTAGAATACAGTTCATTGTATTTTTGCATTTATTTTGTTTCCTTTACCA
TTAAGTGACATTTCCATGACATTGACAGGTGGGATATGGAGTTTAACTATGATCTCCTTT
CTTTGAATTATAACAAAAGAGTGTGACTATTTTGAAGTATAGCTTATTGCACTTGATATC
ACTTTTTAGCATGTGAAAAGACCCCAAGATTTGGTCACCAACACAGATCTGTGTGAGTTC
TTAAAAGCAGTAATGTAACATGTATCCTGGTGCTTATTACGGGAGTGTGCCCATTTGCTT
ACACTGAAGAGCATTAACATTCACGGATGAGGAGAGTGGACAACACGTAGAATTGATAAT
TCATACGCATGTACTACTGTTTCTGTTTTCACTGCTATAAATTATTGTGTCAGAAGCAGT
GAGAACAGCAAGACTTACCACAGAGTGAATTTACTATTCTTTCTACTGTTATGCAGAAAT
GGACAGGAAGATGGGTATTGTTGTGTTTCAGGAATGACTCACTGTTTATTTTCCTTTTTC
AAAACGTTAGCAGACTCTTAAATTTTGCCCTTGCACATATTTGAATGGATTCACCATGTG
AGACTTGGAAAAGATAGATAAGATCTGTGCCGGAAATTTCCTCGAGACTTCTCCTGCTCC
AACGCCAACCCTGTATAAGCCTGTAAACAAGGTTCCGCTGAAGAGCGGGAGAAGCCCTGT
AGAAATTCCCACAGTGGAAATTTAACAAACGGGAGATTAACCCTTTGGGCACTCAATGTT
CACTACTGTTTTAAAAAAGTATAATTTTGATCTTACGGCATTTGGTTTATTGAAGTATTA
ATGTTGATTAGAACAATTGGACAAAGTATCCATGGAACATTAATAGATTAGGATTGTTTA
ACTATAACCAGACATTATATTATTTTGATGAAAAAATGCATGCGCCATCATTAAGGGTTA
AGCTAATAGGTCGATGCAAGGGTGATTACTACAGGGGAAAATTCCTATTGTAATATCCCT
GTTAAATGCGTGGCAATAATAATGGTTAATGTAAGACTTCTAAATTGTTCCACCCTCTGG
AGTTGCTGTGATTGATAGTGTTACTAACCTGCTATAATGGCCCATGGATCTGCATTTGAC
ACTCGGTATTACAATTTACACTATTAGTTGTAGCAGCTGTGTTGAATTTTCACAGAATAA
ACCAATAAAATGCACTAACCCAAGCATATTACAACATATAGTATAATCTCCGACCATCTA
ATGAAGAAATTAAATGTCTAACCGTTCATTTACAAATGAAGTATTAGATTAAAGGAAGCA
AATTTTATAACTATCGACAGGAGACATGTTGTTTTTCAAAGGGTTCAGAATGTCTGTTTT
CACACTCCGTTTTTTTTAATACATTGGTTAGAGGTGAAGGAAATTATCGGCAAGATAGTT
ATCAAAATTACCCAGTCGTATATTTTTTACAATAATATACTGGGTAATCATTGAAGGACA
ACTAAATCAAACTGTAACTGTTGGTGAGATGATGGGTGTGGTAAAGGAGCAGTTTTGACT
GCCCAACTGCTTACTGTGTCTGATAATTGATAATAGAGCTGCGAACAGGAAGTTCTTTTT
AACAGTATTCCCTCTGGTGGACTGAGAATTCTGTCACAATTTGATTTTTTTTAATGTAAC
TTTCTTTAGAGTCATTTGGAAACACTTAAAAACAAATGCCAGTTAAGGCTGGTTGGCAAT
GCCTGCTTGCAGGGAAGTGTTTGCAACCAAAAATTCCCATGCTACTGTCAAATCTTGCTT
GTCAAAAGAAATGAAGTTTAAAGTATCACTGAAGTGGTTACTAATACACACTGACCATAA
TTGCAAGAGACTTAGTAAAAAAAAACCAC
>TR100001|c4_g3_i1|m.130893
TCGGGGATGCTCAAGAGACCATAATTGGAGGAGCGCAGATATCTTGGAGAGTTGTAGGTC
TGGAGTGCAATGCTGCTTCTGTACCATATTGGGGTATCAGACTGTATGCTTAAGTCCTGG
AGTGGAGTTTTAATCCACAACCTTCTGACATTGAGACAAAAGTGGTACCAACTAACTCTC
ATCCCCATTGAGTACATTTTACTCGTACATCAAGAAACAACTCTTAATGAACTTGCCTTG
GGTCCCGAACATCCTTGAACTGCTTTCCCTTGTAGGAATGAAACGATGACCATTACTTTC
TTGTGCACAATGCATCCAATGTATAAGGTGCCTATCTTCAGGTTTGAGTTCCAGAAGGGT
TTGACACCTCAGACTGTTTACCATTTATGTGTCAACTATGTTAGGTCTCAGCTGTTGATG
ACCGTCATCCATTTTTTTCTGTCTACCATCAGATACTACTTTTAATCATCCTGTCCAGAG
TATTTGGATTACCTTAAACTTAGTGTTTGTATTTGCATTTCAAAGGTTTAGAAATTCAAC
TTCTCTAAATTTAAAACTGAATCTGGTATGAATTTTGTTCTTAATTTTTGCTTTTTTAAA
TTTATTTTTCCCTTTCTTTAGAACCTCATGCATCAAACATTATTGTCTTATCCCCTGCAT
TCTGTTAATGTTACTCTGTATCTGAGTATTCAGAGGTGCATGGGTGCAGCCTGGATTTAT
TAATTTTCTTTTTCTCCTCCCCTCTTTAAGAAAATGCCTTCCCTTAACAACCTTCCCTTG
ACAAATTAGGTTTCCTTCTGAAGTCTAAACTTTAAAACCCTGATACATTCAAAAACAATG
GCACTTCTTTCTTATTCTCCTTAGTGTAGATGAAACATTATAGGCTAATGTTAATAAGCT
TAAAATAGGATCAGACAGGCAGCCTCTCCTTCCTACTACACTATCAAGGATCAGGTGGAC
AGATGGGCCCACCATGAGGCCACAAAAACCCTTACTATCAAAAGAACAAGGTTTTCAAAC
TTTAAAAAAACTAAAGCAATTGGCACATACTTTGCAAGTGTTGCCAAGAATCATACATCA
ATATTACACTGATAAGAATCATTTTCTCTACCATTTAAACAGCAAATAGAATCCTTTAGC
AAAAGTCTAAGAATTATAAAAAGGACTTCAGAAGGGCCTAGAAATGACTATAACTGTGGC
TCCAGTCACCAATGCTAACAGCAGAGGAAAACAGAATTTGAAAGGGCAAATTTGGCTATT
TGACAAATTAACTTGAACAGGTATCATTTGGGTCACTTTAGATATGACACTTTTGCTGTG
TGGATGAGGAAGCACTTGCCACCCATGTCCTTGTGGAAAGAGTAAATAGGGCAATGGGAA
AATAATTAAACTAGTTAAGTGGGTGGGGGAATCCACACAGTAGGTCAATAAGTGTTAGAA
AAAGACCGCCAGGACATAAGGGCAGGGTAGGAATAGTTACCCAAATAAGAGTTCCGTATA
CAAATGCATGTAGCATAAGAAATAAACCAAGTGAGTTAGAAGCACAAATTCAGCTTAATA
TGTATGATGTAGTAGCCATTACAGAGACCTGGCTACAAGCTGGGCATGAATGGAGCTAAA
TATTCCAGTCTATAGGATTTTTAGAAAGGACAGGGAAATTGGGAAAGGAGGGGTGTAGCA
ATAGTGATAGAAGACGCAATTACAGCAATAGAAATGAGGGATTTCAGTAAAGGTGATCAG
GCAGTGGAAGCACTATGGGTAGAGTTTAGGAACAGCAATGGATGCAAAACACGGGTAAGA
GTTGTTTACAGACCTCCTGATAGCAGTGATGTAATGGGGGAGCATGTAACAAAAACAATG
TAGTGTAATGGGAGATTTTAATTTTCACATAGACTGGGAGAAGCAGAACAGCTCAAGTAG
TAAAGGCAATAAACTTCTAGAATGTATTTGGGACAGGTTTCTAGAACAATATGTTTTAGA
ACCAACAAGGAAACAGGTTCTACTAGACATAGCGATGCGTAATGAACCAGAATTAGTTAA
AAATTTAACGGTAATGGAACTTCTTGCAGATAGTGACCATAATATAATTGAATTTTATAT
TAGGTTTGAGAGGGTGAAGCGAGAGTCACAAACCAAGGTTTTAAATTTAAGTAAGGCAAA
GTTCAAAGGGATAAGAAATGAATTGATCACAGTAAACTTGGCTTAGCTGTTAATGGTTAA
ACCTACAGACACACAGTAGGACATATTCAAAGAAGTTGATACAAAACCAGTGCATACTCC
TAAAAGACAAAGGCTCCGCTCATGTAGTTAAGCAACCATGGCCAACAAATTAAGTAAGAG
ACAAAAGAAATAAAGAAAGAAGGAAAGAAAGAAAGACTTGCATTTATAAAGAACTTTTCA
CGATGCCCCAA
>TR100002|c0_g2_i1|m.130896
CAGGCCAACACGAATCAAATATCTGTCTGTAATTACCACAAACCTCTCACCACTCTTTAC
TCATGGCTACTTTTGGGTTAATATTAGTGAAGAGAAATTTATAGGCCATATTATAAACGT
TTCCCTTGGATGGGATGCCATAGAGTTATATAACTCTGATATTGTACATACCTGCACGGA
GGGCGAGAAAAACAAACTCCTCCAAACTCCGGGAGGGACTGCACTCGGGCTCCGATCCAC
ACAGCGAGACAGTTAAAGTGGGAAGGAGAGTAGCCCACGTCAATATTTAACCAGGACACT
CGTCTCAGGCCGGCTGCTGACTGAAGGAGATGGAGCGGTGGAAGATATGGTGCTCGGTGG
TGATCGTTGTCCTATCGGGAGCTGTGTGTCAGGGGGAGAGAGCCAATCGCTGCTCTGCCA
GTCGAGCTAAAACCTGCACTGAGTGCATCAGAGTGGACAACGACTGTTCGTATTGTGCTG
ACGAGGGCATTAATTTCATCAGATGTGATCTGCAGAGCAACCTGCAGTCCAAGTGCAGAC
AGATTATCCAGATGAAGAGCTCGATGAAGATAATGAAGGAAACTAGAATCGACACCAGCA
GCAAGCGGACCCAGATTTCACCACAGCGGGTGTCCATGACACTGCGGGCGGGCGAGGAGA
AGACATTGGACATCGAGGTCTTTCAGCCACTGGAAGCTCCAGTCGATCTTTATTTCCTCA
TGGACTTTTCCAACTCGATGGAGGACGATTTGGACAACTTGAAGAAACTTGGCCTCCAGC
TGGCTGATGTTGTGAGGAACATGTCCAGCGACTACACCATCGGCTTCGGGAAGTTCGTTG
ACAAAGTGACTGTTCCACAGACAGATATGAGGCCTTCAAGGCTCAAGCAACCCTGGCCCA
ACAGTGACGCCCCGTTCTCCTTCAAGAACGTCATTCCTCTGACACAGAACGCCGTCCAGT
TCACCCAGGAGCTGGAGAAGGAGAGAATTTCTGGGAATGTGGACGCGCCTGAAGGTGGAT
TCGATGCGATTCTGCAGGTTGTTGTCTGTCAGGATACGATTGGTTGGAGGAGTCAGAGTA
CTCACCTGCTGGTCTTCTCCACTGAATCCGCCTTCCATTACGAGGCCGATGGCTCCAACG
TCCTCTCTGGGATTCTAAAACGCAACGATGAGAAATGTCATTTAGACGGGACAGGCACCT
ACACCCAGGATACTATACAAGATTACCCATCAATTCCAACTCTGATTCGCCTCCTCGGGA
AGCACAGCATCATCCCAATCTTTGCTGTCACTAACCATTCTTACTCTTATTATGAGAAAT
TGAGCAAGTATTTCCCCGTGTCTGATATTGGGCGGCTACAGCAAGACTCCTCCAATATAA
TCGAACTGTTACGCAGATCATTTGAGAACATCCGCTCAAAGATGGAAATACGGGCTGAGA
ATATCCCCAAAACAATGAGGGCTAAAGTCTCATCGGTTTCGGCCAGCCGGTCTCAGAGCG
AGTCTTCCACCTTTATCGTGACCCCAGGAGTAGTGAACAAGTTCAAGCTCAACGTGAAAG
CTTTGGATAACACGGGTGAAACTCACCTGTGCAACAGTCCCAAGGGGGACCAGAAAGGAA
ATGTAATTGTCAAACCCAGTACTTTCACAGATGCCTTGTCACTCGATGCCTCCCTTCTCT
GTGACCAATGTCCCTGTGAACAGGAACGGGAGGTGAACTCTCCCAAATGTCACCAGCATG
GTGACTTTGCTTGTGGGCACTGCACGTGCGGGGATAAGTGGCGGGGCCAGTTCTGTGACT
GTGATGTGTACACTGGGGGAGACAGCGTGGCCTGCAAAAATCCCAACGGCACCAGCGCCC
AGGACTGCTCCGGCCGCGGAGAGTGTCAGTGCGGTAAATGCCACTGCTTTCCGTCGGAGA
ACCATCTGGAAATATTTGACGGGGACTTTTGTGAATACAGCAGCCTGCTCTGCCCACGAT
TTGCTGGCTTTCCGTGTAACGCTCGTGGCGGATGTTTTAAGGAGCAGTGCGTATGTGACG
AGGGATGGACTGGCCCCTCGTGTGAGTGCCCTATCAGCAATGCCACGTGCATTGACGCCA
ATGAGGGACTCTGTAATGGTAAAGGTGACTGCATATGTGGAAGATGCGAGTGTCAAGATA
AAAACACAGATCCAACCTGTGGCTCCATGACCTACTTGCAACTGCTAGGCCTGTGTGAGG
ACACTCGCACCTGTGTCCAGTGCCAGGCCTGGAATACTGGCGAGAAGAAGGGGCAGAACT
GCAAGAAGTGCACTAACATATTCAAGTTCGTAGAGGAACTGAAATCAGAAAAGCTGGTGA
CGGAGAGCTGCCAGTTCCGTGACGAGGAAGATGACTGCACATATTACTTCACGGTGGAAA
AACTCCCAGGCAGCAACACAACTTACGTAGAGGTGCTAGAGAAGAAAGATTGCCCCCCTG
GAGGCTTCCTCTGGCTTATTCCACTCATCATATTCCTGATGCTGTTGCTGGGTCTGCTGA
TGTTGCTCTGCTGGAAGTACTGTGCCTGCTGTCGGGCCTGCTGCGCGAGGCTGCCGTGCT
GTGCAATGCTGCCGTGCTGTGCAGGAGGTCCCATGGTTGGGTTTAAGGAAGACCACTACA
TGCTCCGTCAAAGCAAGCTCACCTCCGACACCCTGGACACGCCAATGGTCCGGACAAACA
AACCGGACGGGACAGACATTGTGAGGTGGCAGGTGATGGACAACGTGCACAAAGGGACCA
CTGCGCAGTCCCAGCTGACCAACACCAAGGAGACTGTTCTGTACAACCTGTCACTGCGAG
CAGCCCGAGTATTCAACGATGAGCTGAGAAAACCGGACTCGAGGGAGTTTGATCAGCTGC
GGCTTGACGTGGATGAGAATCTCAATGAAGTATATAAACGTATCCCAGGGGCCCAGGCAG
TCCGCAAAACCAAGTTCAGGCTTCAGCCGAATGCAGGAAGGAGGCAGGACCTGACTATCG
TCGACACTCAACTACCTGCCCCTCGCTCCGCAGAGCCAGAGATCGTGAAACTAACCGAAC
AACAGGTTACCATGGGCGCCTTCAATGATCTGAAAGTTATCCCCGGCTATTATACGGTGG
CATCTGATCGAGATGCTCACGGGCTGGTGGAGTTCCAGGACGGGGTCGAATCCGTTGATG
TGCGGGTCCCGCTCTTCGTGAAGGATGAAGACGACGACGAGAAGCATTTGCGAGTGGAGG
CCGTGAACGTTCCACTGGGGAACGCGGAGATCGGCAAGCGATTCGTGGACATTACCATCA
TCAAAGAAGCCGCTAAAAGCATCGTCACCTTCCTGCAACCGTCCTACACGTACCAGCGGC
AGGACAAAGTGGCCAAAATCCCCCTGCTCCGGGAGATAATCGAGGACGGGCGCACGCAGG
TCTCCTACAGGACCAGAGATCTCACCGCCAAGGATGGCAAGGATTACGTATCGACAGAGA
ACGAGGTCACGTTCCTCCCTGGAGAGACCCGCAAGGAGATTCCTGTCAAACTCCTGGAGC
AAACCGAGATTGACTCCCTCCTGGGAAACGAACAGATCAAACAGTTCCTCATGGAGCTCT
ACAAGCCCCGAAATGGAGCGAAGCTGGGGAAGTTTCCCCGCACCACTGTCACCATCGCCG
ATGAGAATGTGAAGCAAATGATGAATCTCAACCAGTCTATCCTCCCAATTGACTCCCCAC
CTCTCAATCTGAAAGCTCATCCAATCGACAGCCAGAGGATCCGGGTGAATTGGAGCCCGC
CCCTGGGTGAACCGTCAGGATATAAGCTGAAGTATTGGCCTGAAGATGACGAGTTCGCTT
CTAAGGTCATAGACACAAAGAATACGTCTGTCGAGCTCACCAATCTCCACCCGGGCTGTG
ACTATGCAATGGACGTGCTGGCCTACAACGTTCTGGGCTCTGGTTCCCGCTCCGGCATCG
CTCGCTGCCGCACTCCGGATGACTTAACTCAAGCAACGATTCCCCTCAAGCAAGGCGCCA
TCTCGATCGACTCCCCGCCCGCCAATGTCAAAGCTCAGCCAATCGACAGCAAGAGAATCC
GCATGAATTGGATCCCACCGCCTGGCCGGCCAACAGGATACAAGGTGACCTATTGGATTG
AAGGGGATGAGAATTCTTCTCAGGTCATAAACACAACCATGCCCTCTGCCGATCTCACCA
ATCTCTACCCGTACTGTGACTACGAGATGAACGTCTTTGCCTACAACGCTTTGGGTGCTG
GTCCCCGTTCTGAGATCGTTCGGTGTCGCACTCCAGAAGACTTACCAAATGAGCCGGGGC
GATTGGCGTTCAATGTCATTTCACCAACAGTGACGCAACTGAGCTGGGCCGAACCTTCAG
AAACCAACGGGGAGATCACAGAGTATGAAGTGTCGTACGCAGTGGTGACTGATGAGAATA
AACCCATTGGACCCAAAAAGACGGTGAAAATCAATAAACCAAAGAAGAGGATGGTAATGA
TTGAGAATCTGAAAGAAGAACAGCCGTATCGGTACACGGTGCGAGCCAAGAATGGTGCTG
GCTGGGGGCCCATCCGCGAAGCCACGATGAACCTCTCAACACAGCCAAAACGACCAATGT
CCATTCCCATCATTCCAGATATTCCCATTATTGACGCAGAAGCACACGACGAGTATGAGA
ATTTCCTGATGTACAGCTCGGACGTAATGCGATCGCCCAGACCCAGCGTTTCTGACGAAA
CAGACATGCAGATGAACGGGAAATGGGAGATGAACTCGCTGTTTCCTGGCAGTGTCAACA
GCACCCTCAATCGAAACACCACCATCACTCACGGCCAGCAGTACGGGATGATGAGCAGCT
CCTCCATGTCCTCCGAGACCCACACTACCATGATGTCGGGACAGGGAACACCAATGCATG
GAATGAAGGGAGGTAACTACACGATCACACAGCAGATGATTGGAGGGAGGAGACGGACTG
AATCCGAGGATGTAAATGCAGCTCTTGAAAACCTGGAGATGGTTCTACATGAAAACAGAT
TTCCCGGGATCCCAGACACTCCGACTCGACTAGTCTTCTCCGCGCTCGGAGCAACCTCGC
TGAAAGTCAGTTGGCAGAAACCTCAGTGTGACCGGGAAGTCCTGGGCTATCGAGTCACAT
ACCAGCCTCTTCTGGGAGATGAGATGAAAACAATTGACATCTCGGACCCCAATGAAAATT
CCATGATCATCAACGACCTTCTACCCAACTACTCCTACATGTTCAAGGTCAAGGCTCTGA
GTGAAAAGGGGTGGGGTCCAGAGCGAGAAGGAGTCATCACCATTGAATCCAAGGTGGACC
CGCTGAGCCCTCTCAGCCCCGTCCCAGGCTCTCCTTTCACACTGAGCACACCCAGTGCTC
CAGGACCCCTGGTATTTACAGCCATCAACTCTGAGCTGCTCAAACTGAGCTGGGAGAAAC
CCCGTAAACCGAATGGAGACATCATGGGATACCTGGTGACCTGTGAACCATTGGACGGGC
ATGATGAGGTCAAGACTTATCAAGTGGAGGGTGATGATGCAGAGATGACACTGATGGTGC
CTCACCTCAGTGAAAATGTTCCGTATAAGTTCAAGGTTCAAGCAAAGACGACGCAAGGCT
ACGGTCCAGAGCGCGAAGGCATCATCACCATCGAGTCACAGGATGGAGCGAACCTTTCTG
AGTACAATAAGATGATGGTAATGAGTAATGAGGGTTACACGGTACCTGGAAATATGAGCG
CACAGACCAGCATGATGCAGTCCACTGTCGGCCCATTCTTCTCAGATGGAATGACTGTCA
CGACACAAAGAATGGAAAGCGGGGCCACCGTCACCCAACAGATCACTCGGACAATGATGA
CGGGCGGGACAATCACCAAACAGACGGAGAGGAAGTTCTACGAGGCCTGATCTATGGACT
AGCTCCCGCAAAGTCCCGCTCCCTGTACTGACTACTGCAGACTCTTTATACTGAACCACA
CCAATGAGGGAGCTCTGAAGTGGCCCCCAATCTCTGCCTGCCTCTCAGCTTGTCAGCACC
TTAGATAAAGGGCACCTTTTAAGATGGACAGTTACGATGGATGCTTGCTCCTCTCTGTGC
ATTGGGTTGGCATCACTTGACATCTCCACGATATCGCTGTAATGCTTTCTGGTCTACTGA
AGATGAATGGGAGACTCTGCATTCACCTTATCCTGAGATTTTACACTGCCTCAAAACTCA
TCCTCCCTCTCAAAATCCAACTGACTTGCCCTGAATCCAGGCCTCCCCAGGAAGCAGACA
AGGACACAGAAGATTCTTGTGTTCTTTCTGCGCTCTCCCTGCAGCTGCTCGATGCAGGGA
GCTTGTCATCACCAACAGAAACCTCCCTTGGCCATTGCGCCACCTGTTTCACACTTTGGG
GTCACAAGTATTCAATACCAAACATTCGTTGTACTTATTTTTCCATCCAGGTATTGGCTA
TTAATCTTTGTAGAATGTTCAAAAAACATTCAACATGTATTTGATTCAAGTTGTGACGAG
TAATTCTACTCTGTGGGTGTGAGAGCAACAGTCTGGGATCTAAATGTTTTAGAGTAACTC
CCTGTGTTCCCTGGGTGTGAGAGTAACTCCCTGTGTTCCCTGGGTGTGAGAGTAACTCCC
CGTGTTCTCTGGGTGTGAGAGTAACTCCCTGTGTTCCCTGGGTGTGAGAGTAA
>TR100002|c0_g2_i1|m.130898
CAGGCCAACACGAATCAAATATCTGTCTGTAATTACCACAAACCTCTCACCACTCTTTAC
TCATGGCTACTTTTGGGTTAATATTAGTGAAGAGAAATTTATAGGCCATATTATAAACGT
TTCCCTTGGATGGGATGCCATAGAGTTATATAACTCTGATATTGTACATACCTGCACGGA
GGGCGAGAAAAACAAACTCCTCCAAACTCCGGGAGGGACTGCACTCGGGCTCCGATCCAC
ACAGCGAGACAGTTAAAGTGGGAAGGAGAGTAGCCCACGTCAATATTTAACCAGGACACT
CGTCTCAGGCCGGCTGCTGACTGAAGGAGATGGAGCGGTGGAAGATATGGTGCTCGGTGG
TGATCGTTGTCCTATCGGGAGCTGTGTGTCAGGGGGAGAGAGCCAATCGCTGCTCTGCCA
GTCGAGCTAAAACCTGCACTGAGTGCATCAGAGTGGACAACGACTGTTCGTATTGTGCTG
ACGAGGGCATTAATTTCATCAGATGTGATCTGCAGAGCAACCTGCAGTCCAAGTGCAGAC
AGATTATCCAGATGAAGAGCTCGATGAAGATAATGAAGGAAACTAGAATCGACACCAGCA
GCAAGCGGACCCAGATTTCACCACAGCGGGTGTCCATGACACTGCGGGCGGGCGAGGAGA
AGACATTGGACATCGAGGTCTTTCAGCCACTGGAAGCTCCAGTCGATCTTTATTTCCTCA
TGGACTTTTCCAACTCGATGGAGGACGATTTGGACAACTTGAAGAAACTTGGCCTCCAGC
TGGCTGATGTTGTGAGGAACATGTCCAGCGACTACACCATCGGCTTCGGGAAGTTCGTTG
ACAAAGTGACTGTTCCACAGACAGATATGAGGCCTTCAAGGCTCAAGCAACCCTGGCCCA
ACAGTGACGCCCCGTTCTCCTTCAAGAACGTCATTCCTCTGACACAGAACGCCGTCCAGT
TCACCCAGGAGCTGGAGAAGGAGAGAATTTCTGGGAATGTGGACGCGCCTGAAGGTGGAT
TCGATGCGATTCTGCAGGTTGTTGTCTGTCAGGATACGATTGGTTGGAGGAGTCAGAGTA
CTCACCTGCTGGTCTTCTCCACTGAATCCGCCTTCCATTACGAGGCCGATGGCTCCAACG
TCCTCTCTGGGATTCTAAAACGCAACGATGAGAAATGTCATTTAGACGGGACAGGCACCT
ACACCCAGGATACTATACAAGATTACCCATCAATTCCAACTCTGATTCGCCTCCTCGGGA
AGCACAGCATCATCCCAATCTTTGCTGTCACTAACCATTCTTACTCTTATTATGAGAAAT
TGAGCAAGTATTTCCCCGTGTCTGATATTGGGCGGCTACAGCAAGACTCCTCCAATATAA
TCGAACTGTTACGCAGATCATTTGAGAACATCCGCTCAAAGATGGAAATACGGGCTGAGA
ATATCCCCAAAACAATGAGGGCTAAAGTCTCATCGGTTTCGGCCAGCCGGTCTCAGAGCG
AGTCTTCCACCTTTATCGTGACCCCAGGAGTAGTGAACAAGTTCAAGCTCAACGTGAAAG
CTTTGGATAACACGGGTGAAACTCACCTGTGCAACAGTCCCAAGGGGGACCAGAAAGGAA
ATGTAATTGTCAAACCCAGTACTTTCACAGATGCCTTGTCACTCGATGCCTCCCTTCTCT
GTGACCAATGTCCCTGTGAACAGGAACGGGAGGTGAACTCTCCCAAATGTCACCAGCATG
GTGACTTTGCTTGTGGGCACTGCACGTGCGGGGATAAGTGGCGGGGCCAGTTCTGTGACT
GTGATGTGTACACTGGGGGAGACAGCGTGGCCTGCAAAAATCCCAACGGCACCAGCGCCC
AGGACTGCTCCGGCCGCGGAGAGTGTCAGTGCGGTAAATGCCACTGCTTTCCGTCGGAGA
ACCATCTGGAAATATTTGACGGGGACTTTTGTGAATACAGCAGCCTGCTCTGCCCACGAT
TTGCTGGCTTTCCGTGTAACGCTCGTGGCGGATGTTTTAAGGAGCAGTGCGTATGTGACG
AGGGATGGACTGGCCCCTCGTGTGAGTGCCCTATCAGCAATGCCACGTGCATTGACGCCA
ATGAGGGACTCTGTAATGGTAAAGGTGACTGCATATGTGGAAGATGCGAGTGTCAAGATA
AAAACACAGATCCAACCTGTGGCTCCATGACCTACTTGCAACTGCTAGGCCTGTGTGAGG
ACACTCGCACCTGTGTCCAGTGCCAGGCCTGGAATACTGGCGAGAAGAAGGGGCAGAACT
GCAAGAAGTGCACTAACATATTCAAGTTCGTAGAGGAACTGAAATCAGAAAAGCTGGTGA
CGGAGAGCTGCCAGTTCCGTGACGAGGAAGATGACTGCACATATTACTTCACGGTGGAAA
AACTCCCAGGCAGCAACACAACTTACGTAGAGGTGCTAGAGAAGAAAGATTGCCCCCCTG
GAGGCTTCCTCTGGCTTATTCCACTCATCATATTCCTGATGCTGTTGCTGGGTCTGCTGA
TGTTGCTCTGCTGGAAGTACTGTGCCTGCTGTCGGGCCTGCTGCGCGAGGCTGCCGTGCT
GTGCAATGCTGCCGTGCTGTGCAGGAGGTCCCATGGTTGGGTTTAAGGAAGACCACTACA
TGCTCCGTCAAAGCAAGCTCACCTCCGACACCCTGGACACGCCAATGGTCCGGACAAACA
AACCGGACGGGACAGACATTGTGAGGTGGCAGGTGATGGACAACGTGCACAAAGGGACCA
CTGCGCAGTCCCAGCTGACCAACACCAAGGAGACTGTTCTGTACAACCTGTCACTGCGAG
CAGCCCGAGTATTCAACGATGAGCTGAGAAAACCGGACTCGAGGGAGTTTGATCAGCTGC
GGCTTGACGTGGATGAGAATCTCAATGAAGTATATAAACGTATCCCAGGGGCCCAGGCAG
TCCGCAAAACCAAGTTCAGGCTTCAGCCGAATGCAGGAAGGAGGCAGGACCTGACTATCG
TCGACACTCAACTACCTGCCCCTCGCTCCGCAGAGCCAGAGATCGTGAAACTAACCGAAC
AACAGGTTACCATGGGCGCCTTCAATGATCTGAAAGTTATCCCCGGCTATTATACGGTGG
CATCTGATCGAGATGCTCACGGGCTGGTGGAGTTCCAGGACGGGGTCGAATCCGTTGATG
TGCGGGTCCCGCTCTTCGTGAAGGATGAAGACGACGACGAGAAGCATTTGCGAGTGGAGG
CCGTGAACGTTCCACTGGGGAACGCGGAGATCGGCAAGCGATTCGTGGACATTACCATCA
TCAAAGAAGCCGCTAAAAGCATCGTCACCTTCCTGCAACCGTCCTACACGTACCAGCGGC
AGGACAAAGTGGCCAAAATCCCCCTGCTCCGGGAGATAATCGAGGACGGGCGCACGCAGG
TCTCCTACAGGACCAGAGATCTCACCGCCAAGGATGGCAAGGATTACGTATCGACAGAGA
ACGAGGTCACGTTCCTCCCTGGAGAGACCCGCAAGGAGATTCCTGTCAAACTCCTGGAGC
AAACCGAGATTGACTCCCTCCTGGGAAACGAACAGATCAAACAGTTCCTCATGGAGCTCT
ACAAGCCCCGAAATGGAGCGAAGCTGGGGAAGTTTCCCCGCACCACTGTCACCATCGCCG
ATGAGAATGTGAAGCAAATGATGAATCTCAACCAGTCTATCCTCCCAATTGACTCCCCAC
CTCTCAATCTGAAAGCTCATCCAATCGACAGCCAGAGGATCCGGGTGAATTGGAGCCCGC
CCCTGGGTGAACCGTCAGGATATAAGCTGAAGTATTGGCCTGAAGATGACGAGTTCGCTT
CTAAGGTCATAGACACAAAGAATACGTCTGTCGAGCTCACCAATCTCCACCCGGGCTGTG
ACTATGCAATGGACGTGCTGGCCTACAACGTTCTGGGCTCTGGTTCCCGCTCCGGCATCG
CTCGCTGCCGCACTCCGGATGACTTAACTCAAGCAACGATTCCCCTCAAGCAAGGCGCCA
TCTCGATCGACTCCCCGCCCGCCAATGTCAAAGCTCAGCCAATCGACAGCAAGAGAATCC
GCATGAATTGGATCCCACCGCCTGGCCGGCCAACAGGATACAAGGTGACCTATTGGATTG
AAGGGGATGAGAATTCTTCTCAGGTCATAAACACAACCATGCCCTCTGCCGATCTCACCA
ATCTCTACCCGTACTGTGACTACGAGATGAACGTCTTTGCCTACAACGCTTTGGGTGCTG
GTCCCCGTTCTGAGATCGTTCGGTGTCGCACTCCAGAAGACTTACCAAATGAGCCGGGGC
GATTGGCGTTCAATGTCATTTCACCAACAGTGACGCAACTGAGCTGGGCCGAACCTTCAG
AAACCAACGGGGAGATCACAGAGTATGAAGTGTCGTACGCAGTGGTGACTGATGAGAATA
AACCCATTGGACCCAAAAAGACGGTGAAAATCAATAAACCAAAGAAGAGGATGGTAATGA
TTGAGAATCTGAAAGAAGAACAGCCGTATCGGTACACGGTGCGAGCCAAGAATGGTGCTG
GCTGGGGGCCCATCCGCGAAGCCACGATGAACCTCTCAACACAGCCAAAACGACCAATGT
CCATTCCCATCATTCCAGATATTCCCATTATTGACGCAGAAGCACACGACGAGTATGAGA
ATTTCCTGATGTACAGCTCGGACGTAATGCGATCGCCCAGACCCAGCGTTTCTGACGAAA
CAGACATGCAGATGAACGGGAAATGGGAGATGAACTCGCTGTTTCCTGGCAGTGTCAACA
GCACCCTCAATCGAAACACCACCATCACTCACGGCCAGCAGTACGGGATGATGAGCAGCT
CCTCCATGTCCTCCGAGACCCACACTACCATGATGTCGGGACAGGGAACACCAATGCATG
GAATGAAGGGAGGTAACTACACGATCACACAGCAGATGATTGGAGGGAGGAGACGGACTG
AATCCGAGGATGTAAATGCAGCTCTTGAAAACCTGGAGATGGTTCTACATGAAAACAGAT
TTCCCGGGATCCCAGACACTCCGACTCGACTAGTCTTCTCCGCGCTCGGAGCAACCTCGC
TGAAAGTCAGTTGGCAGAAACCTCAGTGTGACCGGGAAGTCCTGGGCTATCGAGTCACAT
ACCAGCCTCTTCTGGGAGATGAGATGAAAACAATTGACATCTCGGACCCCAATGAAAATT
CCATGATCATCAACGACCTTCTACCCAACTACTCCTACATGTTCAAGGTCAAGGCTCTGA
GTGAAAAGGGGTGGGGTCCAGAGCGAGAAGGAGTCATCACCATTGAATCCAAGGTGGACC
CGCTGAGCCCTCTCAGCCCCGTCCCAGGCTCTCCTTTCACACTGAGCACACCCAGTGCTC
CAGGACCCCTGGTATTTACAGCCATCAACTCTGAGCTGCTCAAACTGAGCTGGGAGAAAC
CCCGTAAACCGAATGGAGACATCATGGGATACCTGGTGACCTGTGAACCATTGGACGGGC
ATGATGAGGTCAAGACTTATCAAGTGGAGGGTGATGATGCAGAGATGACACTGATGGTGC
CTCACCTCAGTGAAAATGTTCCGTATAAGTTCAAGGTTCAAGCAAAGACGACGCAAGGCT
ACGGTCCAGAGCGCGAAGGCATCATCACCATCGAGTCACAGGATGGAGCGAACCTTTCTG
AGTACAATAAGATGATGGTAATGAGTAATGAGGGTTACACGGTACCTGGAAATATGAGCG
CACAGACCAGCATGATGCAGTCCACTGTCGGCCCATTCTTCTCAGATGGAATGACTGTCA
CGACACAAAGAATGGAAAGCGGGGCCACCGTCACCCAACAGATCACTCGGACAATGATGA
CGGGCGGGACAATCACCAAACAGACGGAGAGGAAGTTCTACGAGGCCTGATCTATGGACT
AGCTCCCGCAAAGTCCCGCTCCCTGTACTGACTACTGCAGACTCTTTATACTGAACCACA
CCAATGAGGGAGCTCTGAAGTGGCCCCCAATCTCTGCCTGCCTCTCAGCTTGTCAGCACC
TTAGATAAAGGGCACCTTTTAAGATGGACAGTTACGATGGATGCTTGCTCCTCTCTGTGC
ATTGGGTTGGCATCACTTGACATCTCCACGATATCGCTGTAATGCTTTCTGGTCTACTGA
AGATGAATGGGAGACTCTGCATTCACCTTATCCTGAGATTTTACACTGCCTCAAAACTCA
TCCTCCCTCTCAAAATCCAACTGACTTGCCCTGAATCCAGGCCTCCCCAGGAAGCAGACA
AGGACACAGAAGATTCTTGTGTTCTTTCTGCGCTCTCCCTGCAGCTGCTCGATGCAGGGA
GCTTGTCATCACCAACAGAAACCTCCCTTGGCCATTGCGCCACCTGTTTCACACTTTGGG
GTCACAAGTATTCAATACCAAACATTCGTTGTACTTATTTTTCCATCCAGGTATTGGCTA
TTAATCTTTGTAGAATGTTCAAAAAACATTCAACATGTATTTGATTCAAGTTGTGACGAG
TAATTCTACTCTGTGGGTGTGAGAGCAACAGTCTGGGATCTAAATGTTTTAGAGTAACTC
CCTGTGTTCCCTGGGTGTGAGAGTAACTCCCTGTGTTCCCTGGGTGTGAGAGTAACTCCC
CGTGTTCTCTGGGTGTGAGAGTAACTCCCTGTGTTCCCTGGGTGTGAGAGTAA
>TR100002|c0_g2_i2|m.130902
GACTGACATGTGGGGATTGCACGGGACTGTGCTGGTTGCACTTTGTGCAGAAGCTGCCTT
GACTTTCACTGAAGTTCTGTGGCTCGGTTTGGGTGGGGGAGGCGGTGTGTCCTGATCCTG
CCCCTGCAGGTGAGTGAGGAATGCTGGAGTTAGTCAGAGGGTGACGCTGTGCTCTCATCA
CCAGGTACATACCTGCACGGAGGGCGAGAAAAACAAACTCCTCCAAACTCCGGGAGGGAC
TGCACTCGGGCTCCGATCCACACAGCGAGACAGTTAAAGTGGGAAGGAGAGTAGCCCACG
TCAATATTTAACCAGGACACTCGTCTCAGGCCGGCTGCTGACTGAAGGAGATGGAGCGGT
GGAAGATATGGTGCTCGGTGGTGATCGTTGTCCTATCGGGAGCTGTGTGTCAGGGGGAGA
GAGCCAATCGCTGCTCTGCCAGTCGAGCTAAAACCTGCACTGAGTGCATCAGAGTGGACA
ACGACTGTTCGTATTGTGCTGACGAGGGCATTAATTTCATCAGATGTGATCTGCAGAGCA
ACCTGCAGTCCAAGTGCAGACAGATTATCCAGATGAAGAGCTCGATGAAGATAATGAAGG
AAACTAGAATCGACACCAGCAGCAAGCGGACCCAGATTTCACCACAGCGGGTGTCCATGA
CACTGCGGGCGGGCGAGGAGAAGACATTGGACATCGAGGTCTTTCAGCCACTGGAAGCTC
CAGTCGATCTTTATTTCCTCATGGACTTTTCCAACTCGATGGAGGACGATTTGGACAACT
TGAAGAAACTTGGCCTCCAGCTGGCTGATGTTGTGAGGAACATGTCCAGCGACTACACCA
TCGGCTTCGGGAAGTTCGTTGACAAAGTGACTGTTCCACAGACAGATATGAGGCCTTCAA
GGCTCAAGCAACCCTGGCCCAACAGTGACGCCCCGTTCTCCTTCAAGAACGTCATTCCTC
TGACACAGAACGCCGTCCAGTTCACCCAGGAGCTGGAGAAGGAGAGAATTTCTGGGAATG
TGGACGCGCCTGAAGGTGGATTCGATGCGATTCTGCAGGTTGTTGTCTGTCAGGATACGA
TTGGTTGGAGGAGTCAGAGTACTCACCTGCTGGTCTTCTCCACTGAATCCGCCTTCCATT
ACGAGGCCGATGGCTCCAACGTCCTCTCTGGGATTCTAAAACGCAACGATGAGAAATGTC
ATTTAGACGGGACAGGCACCTACACCCAGGATACTATACAAGATTACCCATCAATTCCAA
CTCTGATTCGCCTCCTCGGGAAGCACAGCATCATCCCAATCTTTGCTGTCACTAACCATT
CTTACTCTTATTATGAGAAATTGAGCAAGTATTTCCCCGTGTCTGATATTGGGCGGCTAC
AGCAAGACTCCTCCAATATAATCGAACTGTTACGCAGATCATTTGAGAACATCCGCTCAA
AGATGGAAATACGGGCTGAGAATATCCCCAAAACAATGAGGGCTAAAGTCTCATCGGTTT
CGGCCAGCCGGTCTCAGAGCGAGTCTTCCACCTTTATCGTGACCCCAGGAGTAGTGAACA
AGTTCAAGCTCAACGTGAAAGCTTTGGATAACACGGGTGAAACTCACCTGTGCAACAGTC
CCAAGGGGGACCAGAAAGGAAATGTAATTGTCAAACCCAGTACTTTCACAGATGCCTTGT
CACTCGATGCCTCCCTTCTCTGTGACCAATGTCCCTGTGAACAGGAACGGGAGGTGAACT
CTCCCAAATGTCACCAGCATGGTGACTTTGCTTGTGGGCACTGCACGTGCGGGGATAAGT
GGCGGGGCCAGTTCTGTGACTGTGATGTGTACACTGGGGGAGACAGCGTGGCCTGCAAAA
ATCCCAACGGCACCAGCGCCCAGGACTGCTCCGGCCGCGGAGAGTGTCAGTGCGGTAAAT
GCCACTGCTTTCCGTCGGAGAACCATCTGGAAATATTTGACGGGGACTTTTGTGAATACA
GCAGCCTGCTCTGCCCACGATTTGCTGGCTTTCCGTGTAACGCTCGTGGCGGATGTTTTA
AGGAGCAGTGCGTATGTGACGAGGGATGGACTGGCCCCTCGTGTGAGTGCCCTATCAGCA
ATGCCACGTGCATTGACGCCAATGAGGGACTCTGTAATGGTAAAGGTGACTGCATATGTG
GAAGATGCGAGTGTCAAGATAAAAACACAGATCCAACCTGTGGCTCCATGACCTACTTGC
AACTGCTAGGCCTGTGTGAGGACACTCGCACCTGTGTCCAGTGCCAGGCCTGGAATACTG
GCGAGAAGAAGGGGCAGAACTGCAAGAAGTGCACTAACATATTCAAGTTCGTAGAGGAAC
TGAAATCAGAAAAGCTGGTGACGGAGAGCTGCCAGTTCCGTGACGAGGAAGATGACTGCA
CATATTACTTCACGGTGGAAAAACTCCCAGGCAGCAACACAACTTACGTAGAGGTGCTAG
AGAAGAAAGATTGCCCCCCTGGAGGCTTCCTCTGGCTTATTCCACTCATCATATTCCTGA
TGCTGTTGCTGGGTCTGCTGATGTTGCTCTGCTGGAAGTACTGTGCCTGCTGTCGGGCCT
GCTGCGCGAGGCTGCCGTGCTGTGCAATGCTGCCGTGCTGTGCAGGAGGTCCCATGGTTG
GGTTTAAGGAAGACCACTACATGCTCCGTCAAAGCAAGCTCACCTCCGACACCCTGGACA
CGCCAATGGTCCGGACAAACAAACCGGACGGGACAGACATTGTGAGGTGGCAGGTGATGG
ACAACGTGCACAAAGGGACCACTGCGCAGTCCCAGCTGACCAACACCAAGGAGACTGTTC
TGTACAACCTGTCACTGCGAGCAGCCCGAGTATTCAACGATGAGCTGAGAAAACCGGACT
CGAGGGAGTTTGATCAGCTGCGGCTTGACGTGGATGAGAATCTCAATGAAGTATATAAAC
GTATCCCAGGGGCCCAGGCAGTCCGCAAAACCAAGTTCAGGCTTCAGCCGAATGCAGGAA
GGAGGCAGGACCTGACTATCGTCGACACTCAACTACCTGCCCCTCGCTCCGCAGAGCCAG
AGATCGTGAAACTAACCGAACAACAGGTTACCATGGGCGCCTTCAATGATCTGAAAGTTA
TCCCCGGCTATTATACGGTGGCATCTGATCGAGATGCTCACGGGCTGGTGGAGTTCCAGG
ACGGGGTCGAATCCGTTGATGTGCGGGTCCCGCTCTTCGTGAAGGATGAAGACGACGACG
AGAAGCATTTGCGAGTGGAGGCCGTGAACGTTCCACTGGGGAACGCGGAGATCGGCAAGC
GATTCGTGGACATTACCATCATCAAAGAAGCCGCTAAAAGCATCGTCACCTTCCTGCAAC
CGTCCTACACGTACCAGCGGCAGGACAAAGTGGCCAAAATCCCCCTGCTCCGGGAGATAA
TCGAGGACGGGCGCACGCAGGTCTCCTACAGGACCAGAGATCTCACCGCCAAGGATGGCA
AGGATTACGTATCGACAGAGAACGAGGTCACGTTCCTCCCCGGAGAGACCCGCAAGGAGA
TTCCCGTCAAACTCCTGGAGCAAACCGAGATTGACTCCCTCCTGGGAAACGAACAGATCA
AACAGTTCCTCATGGAGCTCTACAAGCCCCGAAATGGAGCGAAGCTGGGGAAGTTTCCCC
GCACCACTGTCACCATCGCCGATGAGAATGTGAAGCAAATGATGAATCTCAACCAGTCTA
TCCTCCCAATTGACTCCCCACCTCTCAATCTGAAAGCTCATCCAATCGACAGCCAGAGGA
TCCGGGTGAATTGGAGCCCGCCCCTGGGTGAACCGTCAGGATATAAGCTGAAGTATTGGC
CTGAAGATGACGAGTTCGCTTCTAAGGTCATAGACACAAAGAATACGTCTGTCGAGCTCA
CCAATCTCCACCCGGGCTGTGACTATGCAATGGACGTGCTGGCCTACAACGTTCTGGGCT
CTGGTTCCCGCTCCGGCATCGCTCGCTGCCGCACTCCGGATGACTTAACTCAAGCAACGA
TTCCCCTCAAGCAAGGCGCCATCTCGATCGACTCCCCGCCCGCCAATGTCAAAGCTCAGC
CAATCGACAGCAAGAGAATCCGCATGAATTGGATCCCACCGCCTGGCCGGCCAACAGGAT
ACAAGGTGACCTATTGGATTGAAGGGGATGAGAATTCTTCTCAGGTCATAAACACAACCA
TGCCCTCTGCCGATCTCACCAATCTCTACCCGTACTGTGACTACGAGATGAACGTCTTTG
CCTACAACGCTTTGGGTGCTGGTCCCCGTTCTGAGATCGTTCGGTGTCGCACTCCAGAAG
ACTTACCAAATGAGCCGGGGCGATTGGCGTTCAATGTCATTTCACCAACAGTGACGCAAC
TGAGCTGGGCCGAACCTTCAGAAACCAACGGGGAGATCACAGAGTATGAAGTGTCGTACG
CAGTGGTGACTGATGAGAATAAACCCATTGGACCCAAAAAGACGGTGAAAATCAATAAAC
CAAAGAAGAGGATGGTAATGATTGAGAATCTGAAAGAAGAACAGCCGTATCGGTACACGG
TGCGAGCCAAGAATGGTGCTGGCTGGGGGCCCATCCGCGAAGCCACGATGAACCTCTCAA
CACAGCCAAAACGACCAATGTCCATTCCCATCATTCCAGATATTCCCATTATTGACGCAG
AAGCACACGACGAGTATGAGAATTTCCTGATGTACAGCTCGGACGTAATGCGATCGCCCA
GACCCAGCGTTTCTGACGAAACAGACATGCAGATGAACGGGAAATGGGAGATGAACTCGC
TGTTTCCTGGCAGTGTCAACAGCACCCTCAATCGAAACACCACCATCACTCACGGCCAGC
AGTACGGGATGATGAGCAGCTCCTCCATGTCCTCCGAGACCCACACTACCATGATGTCGG
GACAGGGAACACCAATGCATGGAATGAAGGGAGGTAACTACACGATCACACAGCAGATGA
TTGGAGGGAGGAGACGGACTGAATCCGAGGATGTAAATGCAGCTCTTGAAAACCTGGAGA
TGGTTCTACATGAAAACAGATTTCCCGGGATCCCAGACACTCCGACTCGACTAGTCTTCT
CCGCGCTCGGAGCAACCTCGCTGAAAGTCAGTTGGCAGAAACCTCAGTGTGACCGGGAAG
TCCTGGGCTATCGAGTCACATACCAGCCTCTTCTGGGAGATGAGATGAAAACAATTGACA
TCTCGGACCCCAATGAAAATTCCATGATCATCAACGACCTTCTACCCAACTACTCCTACA
TGTTCAAGGTCAAGGCTCTGAGTGAAAAGGGGTGGGGTCCAGAGCGAGAAGGAGTCATCA
CCATTGAATCCAAGGTGGACCCGCTGAGCCCTCTCAGCCCCGTCCCAGGCTCTCCTTTCA
CACTGAGCACACCCAGTGCTCCAGGACCCCTGGTATTTACAGCCATCAACTCTGAGCTGC
TCAAACTGAGCTGGGAGAAACCCCGTAAACCGAATGGAGACATCATGGGATACCTGGTGA
CCTGTGAACCATTGGACGGGCATGATGAGGTCAAGACTTATCAAGTGGAGGGTGATGATG
CAGAGATGACACTGATGGTGCCTCACCTCAGTGAAAATGTTCCGTATAAGTTCAAGGTTC
AAGCAAAGACGACGCAAGGCTACGGTCCAGAGCGCGAAGGCATCATCACCATCGAGTCAC
AGGATGGAGCGAACCTTTCTGAGTACAATAAGATGATGGTAATGAGTAATGAGGGTTACA
CGGTACCTGGAAATATGAGCGCACAGACCAGCATGATGCAGTCCACTGTCGGCCCATTCT
TCTCAGATGGAATGACTGTCACGACACAAAGAATGGAAAGCGGGGCCACCGTCACCCAAC
AGATCACTCGGACAATGATGACGGGCGGGACAATCACCAAACAGACGGAGAGGAAGTTCT
ACGAGGCCTGATCTATGGACTAGCTCCCGCAAAGTCCCGCTCCCTGTACTGACTACTGCA
GACTCTTTATACTGAACCACACCAATGAGGGAGCTCTGAAGTGGCCCCCAATCTCTGCCT
GCCTCTCAGCTTGTCAGCACCTTAGATAAAGGGCACCTTTTAAGATGGACAGTTACGATG
GATGCTTGCTCCTCTCTGTGCATTGGGTTGGCATCACTTGACATCTCCACGATATCGCTG
CAATGTTTTCTGGTCTACTGAAGATGAATGGGAGACTCTGCATTCACCTTATCCTGAGAT
TTTACACTGCCTCAAAACTCATCCTCCCTCTCAAAATCCAACTGACTTGCCCTGAATCCA
GGCCTCCCCAGGAAGCAGACAAGGACACAGAAGATTCTTGTGTTCTTTCTGCGCTCTCCC
TGCAGCTGCTCGATGCAGGGGAGCTTGTCATCACCAACAGAAACCTCCCTTGGCCATTGC
GCCACCTGTTTCACACTTTGGGGTCACAAGTATTCAATACCAAACATTCGTTGTACTTAT
TTTTCCATCCAGGTATTGGCTATTAATCTTTGTAGAATGTTCAAAAAACATTCAACATGT
ATTTGATTCAAGTTGTGACGAGTAATTCTACTCTGTGGGTGTGAGAGCAACAGTCTGGGA
TCTAAATGTTTTAGAGTAACTCCCTGTGTTCCCTGGGTGTGAGAGTAACTCCCTGTGTTC
CCTGGGTGTGAGAGTAACTCCCCGTGTTCTCTGGGTGTGAGAGTAACTCCCTGTGTTCCC
TGGGTGTGAGAGTAA
>TR100003|c0_g1_i4|m.130913
GGTGGAGCTGTTGGACTGTGGCCTGGTGTTGTGCGACTTCTCATTTTTGTAAACAAGTTA
GATTAGTGAGACAATTCATTTCAGCTGACCAGATAGACTCTGCCGCTTCGATGTCACAAC
CCAAATGAATTCCAGATGTAATGTATCAGGAAAGTTTTTTTTTGTTTATGAGTAATGCGT
TCTAGATCATTCTGTGATTGTAATGGGCAATTCCAGTTATGCCTGGCCAATGGGTTCAAA
GTGTTCTTGTCTCTTGTGACCATAACTACGCCCGCTCGTAGTTTGATGAGATGGTGACCA
GCTGTAGACTCGGTAGTGACAGCGAGTCTGTTTTTTTGGGTGGGGGGGGATTTGAGCCCA
GCCCTGGGCTGCTTCCTCTCCCCCGCTGGCATTGCCACCTTGTCCGGTTTTCGATTGGTC
GGACTGCAGATATCCAAAATGCAAAACCCTCCACCAAAAGTCTTGACTATTTTAAAACAG
AAATCCTTTTCCCCACTTCATGATGTCAAGAATTAGTTTATTATTGGTGGGGGGGATGGG
GGGGTCTTCAATTAATTTTGCATCATTGGCAAAGATCAGAACTCGACCATAATCCCATCT
CCTCCAAGCCCCTTAATCCAGTTTTGCTCCATTCTGATCCCACTTAGCCCGGTTGAGTTT
TGTTCCAGTTTTTGCGTGCTGATGAAACAATTTTTATCTGTCACTTTTTTTTTGCACACA
GTTGGTGCTCATTTGAGTTATTCCCAGATCAGGTGTAGTATGGGCTGGATGCATAGCGAC
ACTTCCTGTACTCTGCCCAAATAATGTGCCTTAATCCCAAACTCTGAAGGGCATCCTCTT
CTGCACCAGTGTGACTTCTTGCCCGCCAATCATCCTTCGTGTCTTTCTGACTCTGCCAGT
GACTGATCCACGGTGGGCAGTTTTGTGCTGTGGGCTCATATTCACCGTCGACTGTGGGCT
CACGCCCGCCGTCAACCATGGACTTGTGCCCACCGTGATACTCACTCTCAGTTAAGTTGG
GATTCTCAAAGCTGGCCAACACCTAGCCTGGGCTAGGCTTAGATCTGCTCCCAGAGAAAC
CCATGGCACCCCTCAATTTGCACATGTTCTCTTCTACCTGATCCTGTGTGCGCTCTGTAA
CAGCGCCAGGTAATCACATCAACTACTGCCTGTACCAAAGCTACACCTCATTCCTTTTCG
AGGATCTATTTTCTCCGGTTAAAGTATGTTGTCCGTGATTATAGATGGGGGAAGATCCTG
GGTAGCAGGTACAGAGAGCTTGGAAAGATTGAAGAGAGAATCGGATGCAGTGATGGGCTG
CTGTAGGATGGAGGAGTGAAGAGAGGTGAGATGGCCAATTCCTCACCTTTAGGTGCCAAC
AGGCAAGTCAAACCTTTTTCCAACACGGACACTGTCCTGAGAAACACAGTTGGCCGTTTT
CGGAAGCCCAACTAGAATTCCTTCCCCCACACAGTCTGCGGTAACTCCCTGTGTTTAACC
CTTCCCAGCCCAGGCAGGAAGTGCCCTATTTTAATACAAAAAGATGAACAAAAATCCAGC
GAGCGGCTTTCTGTACTGCACTGGCTGAAGGGTGGTCAGTGTATGTGGACGGCGGAGAGA
AGATGTGGTCCAGCCTGGAGCGTAATCCAGGACGTTGAACCAGCAGAAGGGTCGGTAAAC
ATAAGCTTGGTGTCATGTTCTACAAGGTTGCTGGACACTGCAAATGATTCTGGGTCTGGA
GTGAAGAATTGCAACTCTGGTTTAAAAAAAAAAAAATCCCGGATGGGGAAAGGTTGCATC
GACTTAAAATATTTTTGCACATTGACTATTTTGCATTCAGTTTATTTCCAGATTTTTTAA
ATGGGATATATTAATCGTGGGATAATGTTAAAAAAAAAAAGTGACATTTTAGCATTCTAT
GGATTGTTTATTGCACGGAACATTGGTAAATATGTTTATAATCGTGAAATGCCAAGTTTT
TCAATATTTGGTAAGGAAATATTTCTACAAAGTAGACACGAGGAGAGGCTGTGGAATGAG
ATTTATATCACTGAGCAGGAGCAGGGGAGCGGGGGTCACTGATCCAAACTAGAGGGGCTT
TTCTCCCAAGATTTCAGCCCACACAATTCAAAGCTCATTGAGAATTGCCCTCAAGCAAGA
AGCATGCTTATTGGATGGTTCAGGAGAAACTCTTCTGAGTATGGTTGACAGTATCCATAT
TTCAAACTCAAATGATAATGAAAAGCCTCTTCAAAAGCAGGGCTATTCACGATTGAATCA
TCAGTGGATGTCTTCATGAGACCGATTTGGAAAGAGAGAAGTTGAGCAGGGTCGTGTGGT
ACTGAGCAGGAAGGTCTTGTTCACCATCCCTGTTTCCGATCAGTGCTGGGGTTAGCTGAT
CCTGGTGGGGAGGGTCAGTAGGAACGTGTCAGTTGGCCTCAGCACCCTCGACTTGGGGAA
GACAAAACCAAATGGCCCACCGCTCCCACTCTTTATCCAGTGAAAGGGCAGCAGGAGCAT
TGGGAACACCACCACCTCCGAGTCACACACCATCCCGACTTGGAAATATATCGGCCGTTC
CTTCATGGTCGCTGGGTCAAAATCCTGGAACTCCCTCCCTAACAGCGTCT
>TR100003|c0_g1_i5|m.130917
GGTGGAGCTGTTGGACTGTGGCCTGGTGTTGTGCGACTTCTCATTTTTGTAAACAAGTTA
GATTAGTGAGACAATTCATTTCAGCTGACCAGATAGACTCTGCCGCTTCGATGTCACAAC
CCAAATGAATTCCAGATGTAATGTATCAGGAAAGTTTTTTTTTGTTTATGAGTAATGCGT
TCTAGATCATTCTGTGATTGTAATGGGCAATTCCAGTTATGCCTGGCCAATGGGTTCAAA
GTGTTCTTGTCTCTTGTGACCATAACTACGCCCGCTCGTAGTTTGATGAGATGGTGACCA
GCTGTAGACTCGGTAGTGACAGCGAGTCTGTTTTTTTGGTGGGGGGGGATTTGAGCCCAG
CCCTGGGCTGCTTCCTCTCCCCCGCTGGCATTGCCACCTTGTCCGGTTTTCGATTGGTCG
GACTGCAGATATCCAAAATGCAAAACCCTCCACCAAAAGTCTTGACTATTTTAAAACAGA
AATCCTTTTCCCCACTTCATGATGTCAAGAATTAGTTTATTATTGGTGGGGGGGTCTTCA
ATTAATTTTGCATCATTGGCAAAGATCAGAACTCGACCATAATCCCATCTCCTCCAAGCC
CCTTAATCCAGTTTTGCTCCATTCTGATCCCACTTAGCCCGGTTGAGTTTTGTTCCAGTT
TTTGCGTGCTGATGAAACAATTTTTATCTGTCACTTTTTTTTTGCACACAGTTGGTGCTC
ATTTGAGTTATTCCCAGATCAGGTGTAGTATGGGCTGGATGCATAGCGACACTTCCTGTA
CTCTGCCCAAATAATGTGCCTTAATCCCAAACTCTGAAGGGCATCCTCTTCTGCACCAGT
GTGACTTCTTGCCCGCCAATCATCCTTCGTGTCTTTCTGACTCTGCCAGTGACTGATCCA
CGGTGGGCAGTTTTGTGCTGTGGGCTCATATTCACCGTCGACTGTGGGCTCACGCCCGCC
GTCAACCATGGACTTGTGCCCACCGTGATACTCACTCTCAGTTAAGTTGGGATTCTCAAA
GCTGGCCAACACCTAGCCTGGGCTAGGCTTAGATCTGCTCCCAGAGAAACCCATGGCACC
CCTCAATTTGCACATGTTCTCTTCTACCTGATCCTGTGTGCGCTCTGTAACAGCGCCAGG
TAATCACATCAACTACTGCCTGTACCAAAGCTACACCTCATTCCTTTTCGAGGATCTATT
TTCTCCGGTTAAAGTATGTTGTCCGTGATTATAGATGGGGGAAGATCCTGGGTAGCAGGT
ACAGAGAGCTTGGAAAGATTGAAGAGAGAATCGGATGCAGTGATGGGCTGCTGTAGGATG
GAGGAGTGAAGAGAGGTGAGATGGCCAATTCCTCACCTTTAGGTGCCAACAGGCAAGTCA
AACCTTTTTCCAACACGGACACTGTCCTGAGAAACACAGTTGGCCGTTTTCGGAAGCCCA
ACTAGAATTCCTTCCCCCACACAGTCTGCGGTAACTCCCTGTGTTTAACCCTTCCCAGCC
CAGGCAGGAAGTGCCCTATTTTAATACAAAAAGATGAACAAAAATCCAGCGAGCGGCTTT
CTGTACTGCACTGGCTGAAGGGTGGTCAGTGTATGTGGACGGCGGAGAGAAGATGTGGTC
CAGCCTGGAGCGTAATCCAGGACGTTGAACCAGCAGAAGGGTCGGTAAACATAAGCTTGG
TGTCATGTTCTACAAGGTTGCTGGACACTGCAAATGATTCTGGGTCTGGAGTGAAGAATT
GCAACTCTGGTTTAAAAAAAAAAAAATCCCGGATGTGGAAAGGTTGCATCGACTTAAAAT
ATTTTTGCACATTGACTATTTTGCATTCAGTTTATTTCCAGATTTTTTAAATGGGATATA
TTAATCGTGGGATAATGTTAAAAAAAAAAAGTGACATTTTAACATTCTATGGATTGTTTA
TTGCACGGAACATTGGTAAATATGTTTATAATCGTGAAATGCCAAGTTTTTCAATATTTG
GTAAGGAAATATTTCTACAAAGTAGACACGAGGAGAGGCTGTGGAATGAGATTTATATCA
CTGAGCAGGAGCAGGGGAGCGGGGGTCACTGATCCAAACTAGAGGGGCTTTTCTCCCAAG
ATTTCAGCCCACACAATTCAAAGCTCATTGAGAATTGCCCTCAAGCAAGAAGCATGCTTA
TTGGATGGTTCAGGAGAAACTCTTCTGAGTATGGTTGACAGTATCCATATTTCAAACTCA
AATGATAATGAAAAGCCTCTTCAAAAGCAGGGCTATTCACGATTGAATCATCAGTGGATG
TCTTCATGAGACCGATTTGGAAAGAGAGAAGTTGAGCAGGGTCGTGTGGTACTGAGCAGG
AAGGTCTTGTTCACCATCCCTGTTTCCGATCAGTGCTGGGGTTAGCTGATCCTGGTGGGG
AGGGTCAGTAGGAACGTGTCAGTTGGCCTCAGCACCCTCGACTTGGGGAAGACAAAACCA
AATGGCCCACCGCTCCCACTCTTTATCCAGTGAAAGGGCAGCAGGAGCATTGGGAACACC
ACCACCTCCGAGTCACACACCATCCCGACTTGGAAATATATCGGCCGTTCCTTCATGGTC
GCTGGGTCAAAATCCTGGAACTCCCTCCCTAACAGCGTCT
>TR100004|c4_g11_i1|m.130930
GGCTATTTTACATAAGACAGCACTGCATTTCCAGCAGACACTGTTGTTGGGGTCCCTGCT
ACCTTGTGCAAGGAGCTCTGCGATGGCTCTTGCACACAGTCCCTGTGAACTGCCCAACCA
GGACTCTCCTTTCCCCGCAGTGGTGGAGTTGAATGTTGGGGGGCAGGTCTATGTGACCCG
TCACCGCACCTTGGTTGCGGTCCCAGATTCGCTGCTCTGGGACATGTTCAGCCGCAAAAA
CCCCAAAGAGTTGCCCAAGGACAGCAAAGGGCGCTTCTTCCTGGACAGGGACGGCTTCTT
ATTCCGCTACGTCCTGGATTACATGAGGGACCTCCGCCTGGTGTTGCCCGACTACTTCCC
CGAGAGGAGCAGGTTGCAGCGAGAAGCCGAGTACTTCCAGCTCCAGGAACTGGTCAGGCA
ATTGAGCCTGAAAGTCAACAAACAGAACTCGGTCAACGAGGAGAACTGCCAGAGCGACCC
GGAGGAAGGAGCGAGAGGAGCATCCAACGCAGACAAGCCCCGTCTGGCCACGTCCTCGGT
GGCAGTGACCCCCAGCCCACCCTCATCCTCGGAGACCACCCAGCCCAGGAGATCAGGTTA
CATCACTGTCGGCTACAGGGGGTCCTACACCATTGGCAGGGATTGCCAGGCTGACGCCAA
GTTCAGAAGGGTGGCCAGGATTACTGTGTGCGGCAAGACCTCCTTGGCCAAGGAGGTGTT
CGGGGAGACCTTGAACGAGAGCAGAGACCCCGACCGTCCCCCCGAGAGGTACACGTCCCG
TTACTATCTCAAGTTCAATTTCCTGGAGCAGGCGTTTGACTTGTTGGCCGAGGCTGGCTT
CCACATGCTGGCGTGTAGCTCCACCGGGACCTGCGCCTACGCCAGCGACCAGGGAGAGGA
CAAGATCTGGACCAGCTACACCGAGTATGTCTTCTGTAGAGGGTGAACTCACCGAGCCAG
TCTGTCCAGGAGACCACAGGAGCGAGCTTTCTTTAATAGACAGACCTCTCTCTTCAATGC
CGTGTTGCCTGTCCTGTTCGAATGAGCTGGAGGATATGTGACTGGCCACTGCGCCAGAAT
GGATCTTTTCTTAACCTTTTTCTGTGTGAGTACTATGGTAGAACAGTGTAGTGAGGCCAC
TCAATGGCGTGGTTGGACTTTACTTTAAGCAGGTATGCCAACTAATGGACCAGATGCATC
CAAATGTAGCGCGCAAGATAACAGTCGAAATAAAGTGTTGGAAACTTCCTGGTTCAGATA
TGTTATTTTAGTGATTCTGATAAGAAACAATCAACAGCACAGAGCGATGACATTAAGTAA
TTTTATACCACTGGTATGGAGGTGCACAACATGAATAAATGTTTGTTATTCAGCAGTCTC
ATTTGTTTAATTGATTACAGTGTGGGTTCTGGTCACTAACTTCTCCACACAGTCTCTAGA
GATCAGTCAGTGCACCAAAAGGGTATCATTGCTGTTCAGGGGAGAGGGGCATGTTCTTGT
AGGTGCCCATGATCAGTGCGGTGAATTCCACAGGCAATTGCTTGTCATTCAGTATTCTGT
TTAAACCCCAAGTCTGGTATAAAATCTGACTCCATAAGAAAAAAAAGATTGAGGGAAGCT
TTCTACCGTAGATTATGTGTGACCAAATTGTAAGTTTATAAACACGCAAAGGTAATCTGC
CCCTGTTGTGTTTTGACTGGATTGATATTAGACTTGGAGCGTGTCTTACGACTTTCATTG
CCTGAACTAGCCTGAACTCCTCTCAATTTTTGTCTGCCATTTTGAAAATTGCATTAGCAA
AGATTAAACTTAGACATTCTGGGCAGTCACTCTCGACATTGGATGTGATTTTAATAATTT
GATGTTTTCCCCCCCTTTAAGCATGACCCTGACAGTAAATTTCCACATTCTGTTTCACCG
TGTTACTTTTTCAGTACAGAACCGAAGTCATTTTGTGTAGAAGTGCAAAAGGTTCCATAT
ATCAAACAGGAAGTTTCCCTTCCTCATTTAATGTTTGCTGTAGATGAAGCATATCACAAG
AGGACTCAGCAACTCCCATTATGAATAAGCTAGTGGCATGGGTTCTATTGCAGTCAACTA
TTTAAATCACACCATTGGGTTCTTGTTTTTATTTAAAGCCCGGGGCAAATGACGCACTAG
TTTAGTGTTTGGGACCTGCTATTTTTTAGTTGTAAAAAGCAGCAAATATTCTGTTGTGTG
CCAAAGAAATAGCAAATGTAAGACTGTAGAAAAAGGAACTGCCCAGTCCTTAAAAGGAAA
TGATTAACAAGTGGAATTAAAAGTTAAATAAAACAAGTGGAAGAAAGCAAATGGTTAAGG
AGTAGAAGTCTATCGTGAAAAGATAGGAGCTCAAGAGAAAAATTGGAAAAAATTCAGAAA
TTACCAAGGGAATTCTGAACTTTTGTGGAATTACAGTTCCGAGACCATTTACTTGAAAAT
CAGAAAACATCATTTAAAAAAAAAACATTGGTTCTGGATCACTAACAGGATTTTCTTTTT
CTGGCCAGTTTTTCTCTGCCAATTTTCTTTCATCTCTCCGTTACTGATTGTGTTGACTCC
TTGCTGGGCTAAGGTTCAACAGCTCAACCCAAGTGAGCATTATTCTTCTGTGAGCCTTGG
CAGTGAGTGTTAGCAGTCAACCAGGGAGGGTATCAGAGCCGAGTTAGATTGACCAACTCA
GAAGAGACCAGGGATTAAACTTCAGACTTCCCTGGTTTTAAGACTCAGCTACTCATTGTC
AAGTTAGATCGACTCTTTAGGCAAATTCCAGTGCACCGAGCATTTTTACTATTGACTGAT
AACATTTCTAAGTTGCACCCCTGAGTTTGCAAGTCATAAAACCTGCAAAAACCTTTGAGA
TTTACAGCAGATTTTGCGGTAAATCCTAGAGTTAGTGCTGATTTATTTTTCACAGTTATT
ATTCAGTACACATTAGCCAAAAAACATACAGGAATATAATGAACTCTGAGATTCTCTTCA
ATTCAGCGACCAAAATACATTTGGCTCCTAGTAAAGAACAGTGAAAGTAGTGTACTAAAA
TTGACAGAACAGTCAATTTTTGCGCATTGATTTTTGAAGTAGGATCCTGCAGATTGATCA
TTATTAACTGCTAATCAATAAAATTTAAAGAAATCAGAATCTATTTCAAGACAAGGAAGG
AAATCAAATGTCATATTAAAAAAGGCATTATCGAGTATGATTTTCTGGCAGAGTGGTACA
ATGTGGATAAATTTGCCCGCCCTCATTTCTCACACTGAGCATTCCCTATTTTAGCTGAGT
TGTGTGGGAAGATATCGAGTAGAGGTCCACAGGGAAGGAAGGGTGAAGAGTTATTCTCAG
GCACCACTTAAATAACTGCTGACAGAATGGCATTGCCCCAGTTTTAACTCCAAGTGGATT
CCCTGCGCAGGCCTGAGTAAAATTCCAGTCGGGTCTCAATTATGTCATCGGGCCACAACA
TGCATAGGTAAAGAAGGACCCTGTTGGCTCCGGGAGCGTGTCCTTGCTGTCTGCTCAGGA
GAGCAGGTTAAAATTGCAGATGTTGCGCTCATGGGCGGCTTTCGGACAGGTAAGAGCCAG
GGCGATTTTAACTGCCCACCCACCAGGTTTCTGCTGAGCGAGGAGGGTTAAAATCGCCCC
CAATCTGGCCAACTGCTCTTCACAGGATATTGTGCAAGGAGGGCAAGACAAAGTGGAAGG
GTGAAAATGGAAAAGATCATGTTAAAAAAAAACAGTTCGCAATCTGGAAATGTCTATACA
CAAACTGCAGTCATGTTGGAGAAATAAATGTGACAGTGGAAAATTTTTCTAGCTTCATGC
TGGATACAGTTTTGAATAGTTTCAGAAGTATAAATAAGATGCAAAAATGTACTGTGACAA
TCGCATCTTTAAATCAGTCCAAAGTATTTTAATTTGAAACATTTTAACACGCTTATATTT
CCACTGCCAGCCTTGACACTTTGAACTAGCCTCTGTTTGTACACAGTAACTTGTGGTTTA
TAGAATGGGAATTCCAGTGGCACTGCACCTTTGAGACAGCTGCTGTAAATATCTTGTCTC
ATTCCCACAGCTGCTGTGTAAGTGGAGAGAGTGAGCTTTTTATTTACGAAGCAGCCAGCA
AGAGGGGCAGGCCAGATAGATTGTGTGCTCAGCTGTTGTACGCTTATTTGTAGACGTATG
TGTTTTTATTTAATATATGTTAAGAAACTGACAAAATATAAATCAGTTGCTAGTATCCAG
TCAGGCATTTAGGATGCTCATTGATCAAACAGTGTGGTAAATCAGTAGCATATTGAATTT
ATTCCCAGCCATGACTGTGGACCATGTAGAACAGTGTGGGTTGGCAGAAATCTAGATGCA
ATTGAGAACTTTGACTTAATGCAAGGGACCCCCAGTACTAAGTTAATAGGGGAAAACAAT
CATGGTTGGTCAAACAACAGTTCTCATTCATTTGGATGATGTGACTAAAGCTGAGCTTTG
TGATCTCTCATTGGTGAAAGGAGGTACAGGGACACTGAAGAGGAGCCATACTGTTTGTAA
AACTACAATGCACAATGTATCGGCTAGATCATTGCAATTTAATAATTAAACAGTGTTGCT
TAAATTAAATACTTCTGATGTCACTTCTCTTTCAGCTTGATTTTAACTAATTACATCATG
TTAATCATGGTAGTAAAGTACTAAATAGAAGTTTTGTTGTGGGAAATCTGATGTATCATT
TGCTTACATTTACTGCAGCAAAGAATCTTTATTATATGTTAATTGAAGCATTTAAAACGA
AGGCGAGAGACAAGAGAAGGTTCCAACATTCATTACAAAACATAGAAACTTGCTATTGTC
TTGGACTGTTTTCTAACATTAATGCATTAGCTGAACAGTATGTATCTCTTGAAGATGATG
ATCAAATAATTTCATTAAACTATCTACCGGGATAGAGAAAATAAACCCAGAATAGTAATT
CAAAGATTAGGATCAGAGAACATAAATTAAAATGAATGAAAAGTAAACTTAAAACAAATA
TTTTATAACTTCTTTATTCAATGGGTGATTACGGTTGGAATAATCTGGCAAAGTGAAACT
CAGGCGGGTCCTATAATTTGTGGCGATCCGCTCCGCCAGCTTACTGCTCAGGCGGTGAAG
GTTAAAGTGATACTTTCACTCTTGATCATATCAGAAGAGATAAACTATTAACCGTGAGCC
TTTCAATATACAGTATATATATAATGTCTTTGAAGTGCACAAACTCAACTGTCATTTCTG
TTTTATTAAACACTTTTAAAACAATGAGATTTCAATGACAAGTGTCTTTACAAAAATGTG
TCTGGCTAGTCACTTTCTGGTGTATGCAAACTGATTCTATCACACTTAATCACAATTAAA
CACTGCATTGTGAAAAGATCATTTTATTGTTGCATCTGACATTATTTTTGTGACTTCTGC
TTATCTCCCTTATCAATGAGCAAGACTGTGCCTCTTTCAAATAAAGGCTT
>TR100006|c0_g1_i1|m.130953
CCGACACTTCAGATGGCCTTACGGGTGAGTACACAGCGCGTACTCACCCGACAACAGCCG
AATTTCTGGGCCATAATCTTTTAAAACATTTTCCTGTCTTTTCGTGCTCTGACATTGCAC
GTTTTCTTCCTAACCACAATTAAAAATCCTAGAAGACATTCTTATTTAGTAAAAGGTCTC
TCCGAAGCTCTCAAAAGGTTAACAAACAATAGGCCGACCAACTACCTTAGCTCAGACTGA
AAGGTTTCTGTTTGAACATAAAGGAACAGGGAGTAGATTTTTAGAACAGCGACACTTTCT
ACAGGGTTGTGCTGATTTTCTTCCTCCGTGAAAAGGATATGTAAACGGACATGGCTGCGG
AATAATTATGCTGACTCCTGAAGGATAACACAACATAGGTTCCACCAGTGGAAGGATGGA
AGCAAGCCCAGTGGTGTGCAGCTATCCTGCACACGTTTAAATATTCTATGGTTTTCAGTG
ACTCAATATTGCGGTGCTCCACTGTCATTCTGACTTCTGGAGAAGTGAAAATAAAATGCT
AGCTATTTTTATTACGGATTATTATTATTATGTTGGTAAGACTCAGGGCTATTGTAACAT
TAGCAGATGTAACAGTTGAAGCGAGGTTGAAGTGGAAGCTCATATGATATTCTGTGATAA
CAGTGAATGTCCTATTATAACACCATTCGGCAAACAACAAAATAAACCTAATACAGAGTG
GCTGTAGATCATAATTTGCTGGAACAATGCGAAGAATGCGACCAGCCGTTAGCATATGGG
CCACTGGCTTAATCTCTCATTGACTATGACAACTGAATGTAATCCATCTTCATTTAGGGG
GAGCTGGAAAAGCAACTCCTTCAAGCCAACCCCATTCTGGAAGCCTTTGGCAATGCAAAA
ACAGTAAAAAATGACAACTCGTCCCGATTTGGAAAATTCATCCGTATCAATTTTGATGTC
ACTGGCTATATTGTTGGAGCGAACATCGACACTTATTTGCTTGAAAAGTCACGTGCTATT
CGGCAGGCCACAGAAGAAAGGACATTCCATATTTTCTATTACCTTCTCACTGGCGCGGGA
ACAAAAATGAGGGAGGATCTACTGCTGGAACCGTTCAACAACTACAGGTTCTTGTCCAAT
GGCAATGTCCCCATTTCAGGGCAGGACGATAAAGACATGTTCGAGGAGACCTCAGAAGCC
ATGACTATTATGGGATTTACAAGTGAAGAGCAAACATCTATACTGAAGGTTGTTTCATCC
GTGTTGCAGCTCGGTAACATTTCTTTCAAAAAGGAGAGAAACACTGACCAGGCGTCCATG
CCAGACAATACAGTTGCACAAAAGGTGTCCCACCTGTTGGGTATGAATGTGACTGATTTC
ACCAGGGCCATCCTGAGTCCTCGGATCAAAGTTGGACGTGATTACGTTCAGAAAGCCCAG
ACCAAAGAGCAGGCTGACTTTGCTGTGGAAGCTTTGGCCAAAGCAATGTATGAACGTTTG
TTTCGTTGGTTGCTCATTCGCATCAACAAAGCTCTGGACAGGACTAAGAGACAGGGTGCC
ACATTCCTTGGCATTCTTGACATTGCTGGCTTTGAGATATTTCAGGACAATTCTTTTGAG
CAGCTCTGCATCAATTACACCAATGAGAAGCTACAGCAGTTGTTCAACCACACCATGTTC
ATACTGGAGCAGGAAGAGTACCAGAGAGAGGGCATTGAATGGAATTTCATTGACTTTGGC
CTGGATCTGCAGCCCTGCATAGAACTGATTGAAAGGGTGACTAACCCCCCAGGTATTCTG
GCTTTGCTCGACGAAGAATGCTGGTTCCCTAAGGCCACAGACAAGTCGTTTGTGGAGAAG
GTGGTCCAAGAGCTGGGCAACAGTACAAAATTTACCAAACCTAAACAACTGAAGGATAAA
GGAGACTTCTGTGTTATTCATTATGCTGGCAAGGTCCCTTACAATGCAGGAAACTGGCTG
ACCAAAAATATGGATCCACTAAATGATAATGTCGCCTCGCTGCTGAACCAGTCGTCTGAT
AGATATGTAGCGGAACTGTGGCGCGATGTGGACCGTATTGTTGGATTGGACCAAGTGGCT
AAAATGAGTGAAAGTACCCCGGGTGCCTCAAAAACCAAAAAGGGCATGTTCCGTACAGTG
GGGCAGTTATACAAGGAGCAGCTGACCAAACTCATGACTACACTGCGGAACACCAGCCCC
AATTTTGTGCGCTGTATCATTCCAAACCATGAAAAGAGGGCTGGCAAGCTCGACGCGCAT
CTAGTGCTGGAACAGTTACGGTGCAATGGTGTTTTGGAAGGTATCCGGATCTGCCGCCAA
GGATTCCCTAACAGGATTATCTTCCAGGAATTCCGCCAAAGATATGAAATCCTAACTCCA
GGTGCTATTCCAAAAGGATTCATGGATGGAAAACAGGCCTGTGTACTTATGATCAAATCC
CTGGAACTAGATTCTAACCTCTTCAGGATCGGACAAAGTAAGATCTTCTTCCGAACTGGT
GTACTGGCTCATTTGGAAGAGGAGAGAGACCTGAAAATTACAGATGCCATTATTGCTTTC
CAAGCTCGAAGCAGAGGCTACCTGTCTAGAAAGGCCTTTGCTAAACGGCAGCAACAGCTC
ACTGCTATGAAAGTGATTCAGAGAAATTGTGCTGCTTACCTTAAACTGCGCAACTGGCAA
TGGTGGAGACTGTTCACTAAGGTGAAGCCATTGCTGCAGGTCTCCCGTCAGGAGGAGGAA
ATGCAGCTGAAAGATGATGAGTTGCAGAGGACCAAAGAAAAGCAACAGAAGGCAGAACTT
TTTCTTACGGAACTTGAAAGGAAGCACAGTCAGATAATGGAGGAAAAGAATTCCCTGCAG
GAGCAACTGCAGGCTGAGACAGAGCTATACGCTGAGGCAGAAGAGATGAGAGTCCGCCTA
GAATCTAAGAAGCAAGAGCTAGAGGAGATTCTTCATGAGATGGAGGCGAGAATTGAAGAA
GAGGAAGATCGAAATCACCAAATGTTATCCGAAAAGAAGAAAATGCAGACCCAAATCCTG
GACCTGGAGGAACAGCTGGATGAGGAGGAAGCTGCACGACAGAAGCTGCAGCTGGAGAAA
GTGACCCTCGACGCCAAACTTAAGAAGATGGATGATGATATCATAATCCTGGAAGACCAA
AATATCAAATTTGCAAAGGAGAAGAAAATTCTAGATGAGAGAATAGCTGACTTTATCACC
AATCTTGCAGAAGAGGAAGAAAAGGCAAAGAACCTGACAAAACTGAAGAATAAACATGAA
TCTATGATTTCAGAACTAGAAGTGCGGCTCAAGAAGGAAGAGAAGACCAGGCAGGAGCTG
GAGAAACTAAAGAGGAAGTTAGAGGGCGAGGGTACGGACCTCCATGACCAGCTGGCAGAA
CTCCAGCAGCAGATTGCTGAACTGAAGATGCAGCTTGCTAAGAAAGAGGAGGAGTTACAG
GCAGCTATAAACAGGCTTGATGAGGAAACTGCACTAAAGAATAATGCTCTGAAGAAAATT
CGTGAGTTGGAAGCCTTTATATCAGATCTTCAAGAAGATCTAGACTCTGAGAAGTCAGCT
CGGAACAAGGCTGAGAAACAAAAGAGAGATCTGGGTGAAGAGCTGGAAGCCTTGAAGACA
GAACTTGAAGATACTTTGGACAGCACAGCTACACAGCAAGAGTTGAGAGCCAAGAGAGAA
CATGAAGTTTCAGAGATGAAACGAGCTCTGGAGGAAGAGACAAGAACACACGAGGCTCAG
ATTCATGAAATGCGACAGAAACATAGTCAAGTTGTAGAAGAAGTAACAGAACAGCTGGAG
CAAGCAAAACGGGTTAGGGCTAATCTTGAGAAAAACAAACAGAATCTTGAAAAGGAGAAC
AGTGAGCTCTCAAATGAGGTCAGGGTGCTGGCCACAGCTAAAGCAGACATCGAGCACAAG
AAGAAAAAATTGGAAAACCAAGTGCAGGAGTTCCAGGTCAAGGTGGCTGATGGAGAGCGT
GCTCGGACTGAGCTCAACGATAAAGTGCACAAGTTGCAGAATGAGCTTGACAATGTTACC
TCCATACTTAATGATGCTGAGAGTAAGTCAATTAAACTTGCAAAGGATGTGTCAAGTCTT
GGTTCCCAACTTCAGGACACACAGGAACTACTCCAGGAAGAGACCCGGCAAAAACTGAAC
TTGTCCACCCGTTTGCGTCAGTTAGAGGATGACAAGAACAGCCTCCAGGAGCAGTTGGAT
GAAGAGGGAGAAGCGAAGAGGAACCTGGAGCGCCAGCTATCCACTTTGACAGTACAGCTG
TCAGATGCCAAGAAGAGATTAAATGACGATGCTGCTACAATGGAGGGTCTTGAGGAAGGA
AAGAAGAAACTTCAGAGGGAAATTGAAGCGATTACCCAGAACTTTGAGGAAAAGGCAGCA
GCTTTTGACAAGCTGGAGAAGACGAAGAACAGACTGCAACAGGAGCTCGATGACCTTTTA
GTGGACCTGGACAATCAGCGACAACTGGTTTCCAATTTGGAGAAGAAACAAAAGAAATTT
GATCAGATGCTGGCAGAAGAGAAGAATATCTCTGCTAAATTTGCAGATGAAAGGGACAGG
GCAGAGGCTGATGGTCGTGAAAAGGAGACAAAGGCCCTGGCATTGACGCGTGCTTTGGAT
GAAGCTTTGTCAGCCAAAGACGACATGGAAAGGGTCAACAAGCAGCTGCGAGCCGAGATG
GAAGATATTATGAGCTCTAAAGATGATGTAGGAAAGAGCGTCCATGACCTGGAGAAGTCT
AAGCGTGCCTTGGAGCAGCAAGTAGAGGAGATGAAGACCCAGTTAGAAGAGCTCGAAGAT
GAGCTCCAGGCAACAGAGGATGCCAAGTTAAGATTGGAAGTGAATTTGCAAGCCCTGAAA
GCACAGTTTGAGCGTGATTTGCAGGCCCGTGATGAGCAGAATGAAGAAAAGAGGAGGCAG
CTTGTTAAGCAGGTCCACGAGCTTGAAACTGAACTGGAAGATGAACGTAAACAGCGCACA
GTGGCAGCTGCTGCCAAGAAGAAGTTGGAGATTGATTTAAGTGACCTTGAAGGCCAGGTT
GAAGTTGCCAGCAAGGGCCGTGAAGAGGCCATAAAGCAACTAAAAAAACTTCAGGCTCAG
ATGAAGGATTACCAACGTGAACTTGAGGACGCCCGGAACTCCAGAGAAGAAGTCTTGGCT
CAGGCTAAAGACAATGAGAAAAAAGCCAAGAGTCTGGAGGCAGATCTTCTCCAACTGCAG
GAGGATTTGGCAGCTGCAGAACGCGCTCGCCGTCACGCTGAACAGGAGAAGGAAGAACTA
GCAGAGGAGTTAGCAGGCAACATATCTGGAAAGTCTGCACTTTTGGATGAGAAGCGACGT
CTGGAGGCTAGAATATCGCAAATGGAGGAAGAGCTGGAAGAGGAACAGGGCAACATGGAA
ACACTGAATGACCGTCTCAGGAAAGTTGTACAGCAGTCGGAACAGCTGTCTAACGAACTG
GCTGCTGAGCGCAGTGCAAATCAGAAGAATGACAGCGCTCGCCAGCAGCTCGAGAGGCAG
AACAAAGAGCTGAAGGCCAAGCTGCAGGAAATGGAAGGGACAGTCAAGTCCAAGTTCAAA
GCAACAATAACCTCTCTGGAGACAAAGATCGCCCAGTTAGAAGAGCAACTGGAGACCGAA
GCAAAGGAAAAACAAGCAACCACCAAGGTAGCTCGTCGTACAGAGAAGAAACTGAAAGAG
ATCATGATGCAGGTGGAAGATGAGCGAAGACATGGGGAGCAGTATAAAGAACAGGCAGAG
AAAGGCAATTCCCGCGTGAAACAGCTCAAGCGGCAGCTGGAAGAGACCGAGGAAGAATCT
CAGCGGATCAACGCGTCTCGGCGCAAGCTTCAGCGAGAGCTGGAGGAAGCCACAGAGCTG
AATGAAACCCTGACCCGTGAATGTAACACACTGAAGAACAAACTAAGAGGTGCACATGAA
CCTGCTCAGTGAACGTCCAGGCGTGGAAATGAGCCAATGCTAAGTGGCGCACGGAGATCT
GGTGGCAGACGTGCAGTGATCGATAATGCTTCACTAGAAAACTCTGATGAAGATGCTGGA
GGGCGAGATGCGGACTTCAATGGCACAAAATCGAATGAATAATGACAGTGTAGCGTACAG
TACTATGGTATAGAAGGGGAGGGAAATATACACAAATGGTTAGAAAAGCTTTTAAAAGGT
CACACACATTGTATTAACAGGGCACAGTTTTTCCATTTATAAAACTACCCCGTCACAACA
AAAAAAATACTTTCACATGCATGTAGCCAAAACTACTTTATTTTGCTAAACATTTTACAT
GTATCAAAATTTCAAATAATATTCTAGCATTTAAAATACATTGTAAAAACTGCAAAGTTA
AAATATGTACCCTGAAAAGTGCACTGCCTGATGGGTTAGGATTCTAAAATAGTTGCTATT
TTGTTGCTAAACCATAAATGAAATAGCAACAAAAATATAAGAATGCACACTTCCCTTACT
GAAATTATTTGGTCTTATTCATTAGCACCATTTTATCGGAGATGGGTGGCACCCTTTGTG
TCTTTATAGGAAGAGCCAAGCACATTACTGCACTATTTACAATACATGCCTACCAGACCA
TAGCAATACTGGTCACAGAATTCTATAGAAGTGCTTTGTTTAGCCACTTGAACTACTGGA
TTTAAAAATAAACTATTGTTTGCAGTAATATATTCGTAACATGCTAAACTTTGTCCGCAA
AGTATTTCTGAAGCTGTTTATGACCCACTATCACAAATAAAGGACTTTGTACCACAA
>TR100006|c0_g1_i2|m.130957
CCGACACTTCAGATGGCCTTACGGGTGAGTACACAGCGCGTACTCACCCGACAACAGCCG
AATTTCTGGGCCATAATCTTTTAAAACATTTTCCTGTCTTTTCGTGCTCTGACATTGCAC
GTTTTCTTCCTAACCACAATTAAAAATCCTAGAAGACATTCTTATTTAGTAAAAGGTCTC
TCCGAAGCTCTCAAAAGGTTAACAAACAATAGGCCGACCAACTACCTTAGCTCAGACTGA
AAGGTTTCTGTTTGAACATAAAGGAACAGGGAGTAGATTTTTAGAACAGCGACACTTTCT
ACAGGGTTGTGCTGATTTTCTTCCTCCGTGAAAAGGATATGTAAACGGACATGGCTGCGG
AATAATTATGCTGACTCCTGAAGGATAACACAACATAGGTTCCACCAGTGGAAGGATGGA
AGCAAGCCCAGTGGTGTGCAGCTATCCTGCACACGTTTAAATATTCTATGGTTTTCAGTG
ACTCAATATTGCGGTGCTCCACTGTCATTCTGACTTCTGGAGAAGTGAAAATAAAATGCT
AGCTATTTTTATTACGGATTATTATTATTATGTTGGTAAGACTCAGGGCTATTGTAACAT
TAGCAGATGTAACAGTTGAAGCGAGGTTGAAGTGGAAGCTCATATGATATTCTGTGATAA
CAGTGAATGTCCTATTATAACACCATTCGGCAAACAACAAAATAAACCTAATACAGAGTG
GCTGTAGATCATAATTTGCTGGAACAATGCGAAGAATGCGACCAGCCGTTAGCATATGGG
CCACTGGCTTAATCTCTCATTGACTATGACAACTGAATGTAATCCATCTTCATTTAGGGG
GAGCTGGAAAAGCAACTCCTTCAAGCCAACCCCATTCTGGAAGCCTTTGGCAATGCAAAA
ACAGTAAAAAATGACAACTCGTCCCGATTTGGAAAATTCATCCGTATCAATTTTGATGTC
ACTGGCTATATTGTTGGAGCGAACATCGACACTTATTTGCTTGAAAAGTCACGTGCTATT
CGGCAGGCCACAGAAGAAAGGACATTCCATATTTTCTATTACCTTCTCACTGGCGCGGGA
ACAAAAATGAGGGAGGATCTACTGCTGGAACCGTTCAACAACTACAGGTTCTTGTCCAAT
GGCAATGTCCCCATTTCAGGGCAGGACGATAAAGACATGTTCGAGGAGACCTCAGAAGCC
ATGACTATTATGGGATTTACAAGTGAAGAGCAAACATCTATACTGAAGGTTGTTTCATCC
GTGTTGCAGCTCGGTAACATTTCTTTCAAAAAGGAGAGAAACACTGACCAGGCGTCCATG
CCAGACAATACAGTTGCACAAAAGGTGTCCCACCTGTTGGGTATGAATGTGACTGATTTC
ACCAGGGCCATCCTGAGTCCTCGGATCAAAGTTGGACGTGATTACGTTCAGAAAGCCCAG
ACCAAAGAGCAGGCTGACTTTGCAATCGAAGCGTTGGCAAAGGCTACTTATGAACGTCTC
TTCCGTTGGCTTGTTCACCGCATCAACAAAGCTTTGGATAGGACAAAGCGGCAGGGAGCT
TCTTTCATAGGCATTTTGGATATTGCTGGTTTTGAAATCTTTGAGCTAAACTCATTTGAG
CAGCTGTGCATCAACTATACCAACGAAAAGTTGCAGCAATTGTTTAACCACACCATGTTT
ATCCTGGAGCAAGAGGAATACCAGCGAGAGGGCATTGAGTGGAATTTCATTGACTTTGGC
CTGGATCTGCAGCCTTGCATTGACCTCATCGAGAGACCTGCAAACCCTCCTGGCGTGCTG
GCTCTGTTGGATGAGGAATGTTGGTTTCCGAAGGCTACTGATAAGACATTTGTGGAGAAA
CTGAGCCAAGAACAGGGTACACACTCGAAATTCCAGAAACCAAGGCAGCTCAAAGATAAG
GCTGACTTCTGCATTATTCACTATGCTGGCAAGGTGGATTACAAGGCAGACGAATGGCTT
CTGAAAAACATGGACCCACTCAATGACAATGTTGCAACCCTCCTGCATCAATCATTGGAC
AAATTTGTGGCAGAATTGTGGAAAGATGTTGACCGTATTGTGGGATTGGACCAAGTTGCT
GGTATGAATGAGACTGCCTTTGGTGCCTCTTATAAGACGAAGAAGGGCATGTTCCGCACA
GTGGGGCAACTGTACAAAGAGTCCTTGGCCAAACTGATGGCGACTCTCCGCAACACCAAC
CCTAATTTTGTTCGATGCATTATTCCAAACCACGAGAAAAGGGCTGGAAAACTGGATCCT
CACTTGGTTCTTGACCAGTTGCGCTGCAATGGTGTATTGGAGGGAATTCGCATCTGCCGT
CAGGGTTTTCCCAATAGGATTGTCTTCCAGGAGTTCAGACAGAGGTATGAGATCCTGACC
CCCAATTCAATTCCTAAAGGTTTCATGGATGGCAAGCAAGCCTGTGAACGAATGATCCAT
GCCTTGGAACTAGACCCGAATTTATTCCGTATTGGCCAGAGTAAGATCTTCTTTCGTGCT
GGGGTTCTAGCACACTTGGAGGAAGAACGGGATCTGAAGATTACTGACATCATCATCCTC
TTCCAAGCTGTCTGCCGTGGATACCTGGCTAGGAAAGCATTTTCGAGAAAACAACAGCAG
TTGAGTGCACTGAAGGTTCTGCAGAGGAATTGTGCTGCTTACCTAAAGCTCCGACACTGG
CAGTGGTGGCGACTCTTCACTAAGGTTAAACCGCTGCTACAGGTGACTCGCCAGGAGGAG
GAATTGCTGTCCAAAGAGGATGAGCTGACAAAGGTGAAAGAGAAGCATGTAAAGGTGGAG
GCAGACCTTACAGCGATGGAGAGGAAGCATCAGCAGATAATTGAAGAGAAGAATATTCTG
GCTGAACAGCTGCAGGCCGAGACTGAGCTCTTTGCAGAAGCTGAGGAAATGCGAGCACGC
CTGGCTAATAAAAAGCAAGAACTGGAGGAAATCTTGCATGATTTGGAAGCAAGAGTGGAG
GAAGAAGAAGAAAGAAACCAGCAGATGCAGAATGAAAAGAAGAAAATGCAGCAACACATT
CAGGATCTAGAAGAGCAGCTTGATGAAGAGGAAGGAGCTCGGCAGAAGCTTCAACTCGAG
AAAGTAACGGCGGAGGCTAAAATTAAGAAAGTTGAAGAGGACGTCTTGCTGCTGGAGGAC
CAGAATTCAAAATTGTCCAAAGAGAAAAAATTGTTTGAAGACCGGATTTCTGAGTTTACC
TCCCAATTGGCAGAGGAGGAGGAAAAGGCAAAGAACTTGAGTAAAATCAAGAACAAGCAG
GAAATGATGATTACAGATTTGGAAGAACGTTTGAAGAAGGAGGAGAAAACCCGGCAAGAA
CTGGAAAAATCAAAGAGGAAGCTGGATGGTGAAACTACTGATCTACAAGATCAAATTGCT
GAGCTGCAGCAGCAGATCGAGGAACTGAAGATTCAACTGGCAAAGAAAGAGGAGGAGCTG
CAGGCTGCCCTTGCCAGAGGGGATGATGAAGCTGCTCAGAAGAATAATGCTCTAAAACTG
ATCCGGGAGCTGCAGGTCCAGATTTCTGAGCTGCAGGAAGATCTGGAATCGGAGAAGGGT
GCCCGCAACAAAGCTGACAAGCAGAAGAGAGACCTGAGTGAAGAGCTGGAAGCTTTGAAG
ACTGAACTGGAGGATACTTTGGATACCACAGCAGCCCAACAGGAACTAAGGACCAAACGT
GAGCAGGAGGTAGCTGAGCTGAAGAAGGCTATTGAAGAAGAGACCAAGGCCCATGAAGTT
CAAATCCAGGATATCCGCCAGAGACATGGCACTGCCCTGGAGGAGGTCTCCGAACAACTT
GAACAAGCCAAGAGACACAAAGCCAACTTAGAGAAGAGCAAGCAGAGCTTAGAAAATGAT
AACAAAGAGTTGGCCAGTGAGGTGAAGAGTTTGCAGCACACAAAAGCTGACTCTGAACAT
AAAAGGAAGAAGCTTGAATCTCATGTGCAGGAGCTCCAGGTCAAGTATACAGAAAGTGAA
AAAGCAAAGTCTGAGCTTTTTGATAAAACTCACAAGCTTCAGAATGAATTGGACAATGCC
TCTGGGCTTCTCGAAGAAGCTGAGAAAAAAGCAATTAAACTAACGAAAGATACTGCCAAT
TTGGAATCTGCACTCCAAGATACACAGGAACTGCTTCAGGAGGAGACACGGCAGAAATTG
AATCTCAGCAGTCGCATTCGACAGCTGGAAGAAGATAAGAACAATCTCCTAGAACAGCAA
GAAGAAGAGGAAGAAGCAAAGAAGAACCTTGAAAAACAGCTGGCCACTCTCCATATGCAG
CTGGTTGATGCAAAGAAGAAAGTGGATGAGGATGTGGGTACCATCGATGGCCTGGAAGAG
GCCAAAAGAAAACTTCAGAAGGATGCAGAGGCCCTCAATCAGCGCTTCGAGGAGAAGGCA
GTGGCCTATGATAAAATGGAGAAGACCAAAAACCGTCTCCAACAGGAACTTGATGATCTT
TTGGTAGACCTGGACCATCAACGCCAAATTGTTTCCAACCTCGAGAAAAAGCAGAAGAAA
TTTGATCAGATGTTGGCTGAGGAAAAGAGCATTTCTGCTCGATATGCTGAGGAAAGGGAC
CGGGCCGAGGCTGAAGCGAGAGAAAAGGAGACAAAGACCCTGTCGTTAACCCGAGCTCTG
GATGAAGCTCTTGAAGCTAAAGAAGAGCTGGAAAGACACAACAAGCAACTCCGTGCTGAA
ATGGAGGACCTGATGAGCTCCAAGGATGATGTGGGCAAGAATGTGCATGAACTGGAAAAG
TCCAAGCGGGCCCTAGAGCAGCAGGTGGAGGAGATGAGGACTCAGCTTGAGGAGCTGGAG
GATGAGCTGCAGGCCACTGAAGATGCGAAGCTTCGTTTGGAGGTCAATATGCAGGCCATG
AAGGCCCAGTTTGAGCGAGATCTGCAGGCCAGGGATGAGCAGAATGAAGAAAAGAGAAGA
ATGTTGGTTAAACAGGTTCGTGAACTTGAGGCAGAGCTAGAAGATGAACGGAAGCAACGA
GCGCAAGCAGTTGCTGCAAGGAAGAAACTGGAGATGGACCTGAAAGATCTGGAAGCACAG
ATTGAAGCCGCTAACAAGAGTCGTGATGAGGCAATCAAACAGCTCCGCAGACTTCAGGCA
CAGATGAAAGACTACCAACGTGAGCTGGAAGAGGCTCGTGTTTCCAGAGATGAAATCTTC
GCTCAGTCAAAGGAGAATGAAAAGAAACTGAAAAGTCTGGAGGCAGAAATTCTACAGCTT
CACGAGGAACTGGCTGCCTCAGAGCGAGCACGTCGCCATGCAGAGCAAGAACGTGATGAA
CTGGCAGATGAAATCGCAAACAGCGCATCTGGAAAGTCTGCTTTATTGGATGAGAAACGT
CGCCTGGAGGCTCGTATCGCCCAGTTAGAGGAAGAGCTGGAAGAAGAACAGAGCAACATG
GAGCTCCTCAATGATCGATTCCGAAAAACCACGATGCAGGTTGAAACTCTGAATTCAGAG
CTTGCGAGCGAGCGTAGTGCTGGACAGAAGAGTGAAAATGCACGGCAACAACTTGAGCGA
CAGAATAAGGAACTAAAAGCCAAGCTGCAGGAGCTGGAGGGATCAGTCAAGTCCAAATTC
AAGTCAACAATTTCTGCACTGGAGGCCAAGATTGCACAGCTGGAGGAACAACTTGAACAA
GAAGCAAAAGAGCGAGCAGCAGCCAACAAGCTGGTGCGTCGCACAGAGAAGAAACTAAAG
GAGGTGTACATGCAGGTTGAAGATGAACGCAGACATGCTGATCAGTACAAAGAACAGGTG
GAGAAGTCGAACTCACGCATGAAACAACTTAAACGGCAACTGGAGGAGGCGGAAGAGGAG
GCTACACGCGCTAACGCAGCCCGCCGGAAACTTCAGCGGGAGTTGGATGATACCACGGAG
ACTGTCGAGGCTATGAATCGTGAGGTCAACACTCTGAAGAGCAGGCTCAGGAGAGGTGGT
AGTGCTCTGGCGTTTACCACCAGTCGAACAGGAAGGCGTGCACTGCAGCTGGAGGGCACT
GCTCTTGAACTCTCGGATGATGACGTTGACAGTAAAGGGGGTGATCTCAATGAAACACAA
ACAAGCCAGGGAGAGTAGAGCCATTTCATAGTCAGCATGGCATGCCCTTCTCTGATTGAG
CCTCTGAGGATAAGAATGATTTCTGAACTGCTGACTTCGGATTCTCTCCTACCTTTTTTT
AAACTGGCAAGTTATAAAGTCATATAAGCCATTGTCCTCTTGCGTCTTAATTTTCTTTTG
TCTCAACATATCGCACCCTGCAAATTGTATCCATACAATGGCTTTCCTAAAATGTCTTTG
ATAATCAAGTACTAATTTGAGCACATTTTGACTGAGACAGCACCTGAATTTGGTTTTCTC
TGGAAACCGGGGTAAATTCCAGACATAATTAGGGTGGGATTGGGAGGAGTCTTGTGTATT
TACTATGCATGCTTACATGTACAAATAAACATGTATTCCCATATATAATTTTGTGGACAA
TGGCATAGAATTTATCATGTTATTAGTCTGCAGCTGACTGCTGCATAAAGACCAAACTGT
GGATCTGTGGATGTTGGATCTGCAGAAGCAAGTTTTATAATGAGGAAAGAGAAATTGAAA
TAAGTCTGTCGGGACTGCAGTATCTGGTTAGCTTGAGTGTGTTGAGTTAAGTGCAAGGAC
TGACCCAGACTGTATTAGTGCCAACATATTTTGAGTAACCAGTGATTACAGATCATAAAC
AGGATAGTAAATAACCCAAATTTAGCTGCACAGAAGTATCCTTGAAATACCATCAGTCAC
GTGATGTAATTTCATTCACTTATTTGTATCATTTAGAATATGCATTCACTCATGTCACTC
AAACTTCTTGAACTTAAAAACCAATTTTTTTTCTTCAAATTGCTAGGGGGGACTTAAAGC
TAGCAATGGTCCTTGGTGTTCAGATAATTTGCACAAATCATTTTGAAGTAAGTACAACTA
TTGGTGTTTAAAAGCTATACTGGAAGTCAACACGTTGTACTTTAAATGTGTTAATGGTGT
TTGAACTATTCGATGTTACTCTTGTTTTCCCATATACCATTGCCCTACATAGTGGACATC
AGTATTTCAAACACTTTTTTTTCTGATGGTGATAATTTTACCCTTTAAATGTGGATGAAA
ACTTTTTTTATAGGATGGACCCAGCTGTATAATGGTATTTGGCCTTTTTGTATTGGACCA
TTCAAGACTTAAGCACTGAACACTAAGGCAATGTTCTGGTTAGCCACAACCCCAGAATCT
GATCCCACATTACTTCACTTCCAAATTGTTTTTCAGCATCCCAAAAGACACTTTTTAGCT
ATGAGATGATGTACACTTGGTCTTTGGAAATCCATGAAATAAATATTTGCACTGGTCTCC
ACAAGCTACCAGATGCTGCATGATTCAAAATCGTACAAATAGATTCATATCAATCTTTGT
CCTAACCAGAGTTGCATCTGAAGTTATATGAACAGAGATTTCAGAAAGTGCCTTAGACAC
GGCTTATAATTTGATTACAAGAGCAAGCATCACAGTTGAAACTGATGTAGTACATTTATG
CTGAGTATGTAACCATTAAAATGGTTTTCTATATTCGCTGTAGCTGCAGCTGTGCTTCAT
GCCTTGTGCAACCCCTGTGATCAGAATATATCGGGGTTTAACTCAGTGTTATTGAATATG
TACCTTGAGCCTTCTGTACCAAGCAGGAATTTCTTCTGGTTTAAAGCTTTAACATCTGTT
TGAAGTATTTTTACTGTACTGGCTGTTGACCACCAGCTGCTGTCGTTCTCATACCTTTGT
ATACCTGTATTTCTAGACAGCTATACCATTCAATAAAGATTCCTTTGGAAGCAACAATTT
TTTTAATAAAAAAAAACCAATAAACTTATTAAACGTAA
>TR100006|c0_g1_i3|m.130960
AGCACCCTTTACTCGGGCTCTTCCGACAGTGTGCGGTTCTGCTCCTGGGCATTCACATTC
GGACTCTAACCCAGCTTTCGTATACGGCCAGTCTTCAGTCATTACTAAGACATAATGGCA
CAGAAGTCTGGCAGCCAGGGTGGAGATGCTGACTCGTTTCTCTTTGTGGATAAAAACTTC
AACAATCCACTAGTCCAGGCTGACTGGTCAGCTAAGAAATTGGTCTGGGTGCCTTCGGAC
CGCAATGGCTTTGAAGCTGCAAGCATCAAGGAAGAAAAGGGGGATGAAGTTACTGTTGAA
TTGATGGAAAATGGAAAGAAAGTTAAAGTTAACAAAGATGACATCCAGAAGATGAATCCC
CCAAAGTTCTCCAAAGTTGAGGACATGGCGGAACTGACTTGCCTGAATGAAGCATCGGTG
TTGCATAATCTGAGGGAGCGCTACTACTCAGGACTTATCTATACATACTCGGGTCTTTTC
TGTGTTGTCGTAAACCCATACAAAATGTTGCCCATCTACAGTGAGAAGATTGTGGAAATG
TACAAAGGGAAGAAGAGACATGAGATGCCACCGCACATCTATGCCATTGCAGACACTGCA
TACAGGAGCATGCTGCAAGATCGTGAAGACCAGTCAATTTTGTGCACGGGCGAATCTGGA
GCTGGGAAAACAGAAAACACAAAGAAAGTAATTCAATACCTGGCTGTGGTTGCTTCCTCC
CACAAGAGCAAGAAAGATGCTAGCGCTATCCAAGATCCCGCTTTTGCATACGGGGAGCTG
GAAAAGCAACTCCTTCAAGCCAACCCCATTCTGGAAGCCTTTGGCAATGCAAAAACAGTA
AAAAATGACAACTCGTCCCGATTTGGAAAATTCATCCGTATCAATTTTGATGTCACTGGC
TATATTGTTGGAGCGAACATCGACACTTATTTGCTTGAAAAGTCACGTGCTATTCGGCAG
GCCACAGAAGAAAGGACATTCCATATTTTCTATTACCTTCTCACTGGCGCGGGAACAAAA
ATGAGGGAGGATCTACTGCTGGAACCGTTCAACAACTACAGGTTCTTGTCCAATGGCAAT
GTCCCCATTTCAGGGCAGGACGATAAAGACATGTTCGAGGAGACCTCAGAAGCCATGACT
ATTATGGGATTTACAAGTGAAGAGCAAACATCTATACTGAAGGTTGTTTCATCCGTGTTG
CAGCTCGGTAACATTTCTTTCAAAAAGGAGAGAAACACTGACCAGGCGTCCATGCCAGAC
AATACAGTTGCACAAAAGGTGTCCCACCTGTTGGGTATGAATGTGACTGATTTCACCAGG
GCCATCCTGAGTCCTCGGATCAAAGTTGGACGTGATTACGTTCAGAAAGCCCAGACCAAA
GAGCAGGCTGACTTTGCTGTGGAAGCTTTGGCCAAAGCAATGTATGAACGTTTGTTTCGT
TGGTTGCTCATTCGCATCAACAAAGCTCTGGACAGGACTAAGAGACAGGGTGCCACATTC
CTTGGCATTCTTGACATTGCTGGCTTTGAGATATTTCAGGACAATTCTTTTGAGCAGCTC
TGCATCAATTACACCAATGAGAAGCTACAGCAGTTGTTCAACCACACCATGTTCATACTG
GAGCAGGAAGAGTACCAGAGAGAGGGCATTGAATGGAATTTCATTGACTTTGGCCTGGAT
CTGCAGCCCTGCATAGAACTGATTGAAAGGGTGACTAACCCCCCAGGTATTCTGGCTTTG
CTCGACGAAGAATGCTGGTTCCCTAAGGCCACAGACAAGTCGTTTGTGGAGAAGGTGGTC
CAAGAGCTGGGCAACAGTACAAAATTTACCAAACCTAAACAACTGAAGGATAAAGGAGAC
TTCTGTGTTATTCATTATGCTGGCAAGGTCCCTTACAATGCAGGAAACTGGCTGACCAAA
AATATGGATCCACTAAATGATAATGTCGCCTCGCTGCTGAACCAGTCGTCTGATAGATAT
GTAGCGGAACTGTGGCGCGATGTGGACCGTATTGTTGGATTGGACCAAGTGGCTAAAATG
AGTGAAAGTACCCCGGGTGCCTCAAAAACCAAAAAGGGCATGTTCCGTACAGTGGGGCAG
TTATACAAGGAGCAGCTGACCAAACTCATGACTACACTGCGGAACACCAGCCCCAATTTT
GTGCGCTGTATCATTCCAAACCATGAAAAGAGGGCTGGCAAGCTCGACGCGCATCTAGTG
CTGGAACAGTTACGGTGCAATGGTGTTTTGGAAGGTATCCGGATCTGCCGCCAAGGATTC
CCTAACAGGATTATCTTCCAGGAATTCCGCCAAAGATATGAAATCCTAACTCCAGGTGCT
ATTCCAAAAGGATTCATGGATGGAAAACAGGCCTGTGTACTTATGATCAAATCCCTGGAA
CTAGATTCTAACCTCTTCAGGATCGGACAAAGTAAGATCTTCTTCCGAACTGGTGTACTG
GCTCATTTGGAAGAGGAGAGAGACCTGAAAATTACAGATGCCATTATTGCTTTCCAAGCT
CGAAGCAGAGGCTACCTGTCTAGAAAGGCCTTTGCTAAACGGCAGCAACAGCTCACTGCT
ATGAAAGTGATTCAGAGAAATTGTGCTGCTTACCTTAAACTGCGCAACTGGCAATGGTGG
AGACTGTTCACTAAGGTGAAGCCATTGCTGCAGGTCTCCCGTCAGGAGGAGGAAATGCAG
CTGAAAGATGATGAGTTGCAGAGGACCAAAGAAAAGCAACAGAAGGCAGAACTTTTTCTT
ACGGAACTTGAAAGGAAGCACAGTCAGATAATGGAGGAAAAGAATTCCCTGCAGGAGCAA
CTGCAGGCTGAGACAGAGCTATACGCTGAGGCAGAAGAGATGAGAGTCCGCCTAGAATCT
AAGAAGCAAGAGCTAGAGGAGATTCTTCATGAGATGGAGGCGAGAATTGAAGAAGAGGAA
GATCGAAATCACCAAATGTTATCCGAAAAGAAGAAAATGCAGACCCAAATCCTGGACCTG
GAGGAACAGCTGGATGAGGAGGAAGCTGCACGACAGAAGCTGCAGCTGGAGAAAGTGACC
CTCGACGCCAAACTTAAGAAGATGGATGATGATATCATAATCCTGGAAGACCAAAATATC
AAATTTGCAAAGGAGAAGAAAATTCTAGATGAGAGAATAGCTGACTTTATCACCAATCTT
GCAGAAGAGGAAGAAAAGGCAAAGAACCTGACAAAACTGAAGAATAAACATGAATCTATG
ATTTCAGAACTAGAAGTGCGGCTCAAGAAGGAAGAGAAGACCAGGCAGGAGCTGGAGAAA
CTAAAGAGGAAGTTAGAGGGCGAGGGTACGGACCTCCATGACCAGCTGGCAGAACTCCAG
CAGCAGATTGCTGAACTGAAGATGCAGCTTGCTAAGAAAGAGGAGGAGTTACAGGCAGCT
ATAAACAGGCTTGATGAGGAAACTGCACTAAAGAATAATGCTCTGAAGAAAATTCGTGAG
TTGGAAGCCTTTATATCAGATCTTCAAGAAGATCTAGACTCTGAGAAGTCAGCTCGGAAC
AAGGCTGAGAAACAAAAGAGAGATCTGGGTGAAGAGCTGGAAGCCTTGAAGACAGAACTT
GAAGATACTTTGGACAGCACAGCTACACAGCAAGAGTTGAGAGCCAAGAGAGAACATGAA
GTTTCAGAGATGAAACGAGCTCTGGAGGAAGAGACAAGAACACACGAGGCTCAGATTCAT
GAAATGCGACAGAAACATAGTCAAGTTGTAGAAGAAGTAACAGAACAGCTGGAGCAAGCA
AAACGGGTTAGGGCTAATCTTGAGAAAAACAAACAGAATCTTGAAAAGGAGAACAGTGAG
CTCTCAAATGAGGTCAGGGTGCTGGCCACAGCTAAAGCAGACATCGAGCACAAGAAGAAA
AAATTGGAAAACCAAGTGCAGGAGTTCCAGGTCAAGGTGGCTGATGGAGAGCGTGCTCGG
ACTGAGCTCAACGATAAAGTGCACAAGTTGCAGAATGAGCTTGACAATGTTACCTCCATA
CTTAATGATGCTGAGAGTAAGTCAATTAAACTTGCAAAGGATGTGTCAAGTCTTGGTTCC
CAACTTCAGGACACACAGGAACTACTCCAGGAAGAGACCCGGCAAAAACTGAACTTGTCC
ACCCGTTTGCGTCAGTTAGAGGATGACAAGAACAGCCTCCAGGAGCAGTTGGATGAAGAG
GGAGAAGCGAAGAGGAACCTGGAGCGCCAGCTATCCACTTTGACAGTACAGCTGTCAGAT
GCCAAGAAGAGATTAAATGACGATGCTGCTACAATGGAGGGTCTTGAGGAAGGAAAGAAG
AAACTTCAGAGGGAAATTGAAGCGATTACCCAGAACTTTGAGGAAAAGGCAGCAGCTTTT
GACAAGCTGGAGAAGACGAAGAACAGACTGCAACAGGAGCTCGATGACCTTTTAGTGGAC
CTGGACAATCAGCGACAACTGGTTTCCAATTTGGAGAAGAAACAAAAGAAATTTGATCAG
ATGCTGGCAGAAGAGAAGAATATCTCTGCTAAATTTGCAGATGAAAGGGACAGGGCAGAG
GCTGATGGTCGTGAAAAGGAGACAAAGGCCCTGGCATTGACGCGTGCTTTGGATGAAGCT
TTGTCAGCCAAAGACGACATGGAAAGGGTCAACAAGCAGCTGCGAGCCGAGATGGAAGAT
ATTATGAGCTCTAAAGATGATGTAGGAAAGAGCGTCCATGACCTGGAGAAGTCTAAGCGT
GCCTTGGAGCAGCAAGTAGAGGAGATGAAGACCCAGTTAGAAGAGCTCGAAGATGAGCTC
CAGGCAACAGAGGATGCCAAGTTAAGATTGGAAGTGAATTTGCAAGCCCTGAAAGCACAG
TTTGAGCGTGATTTGCAGGCCCGTGATGAGCAGAATGAAGAAAAGAGGAGGCAGCTTGTT
AAGCAGGTCCACGAGCTTGAAACTGAACTGGAAGATGAACGTAAACAGCGCACAGTGGCA
GCTGCTGCCAAGAAGAAGTTGGAGATTGATTTAAGTGACCTTGAAGGCCAGGTTGAAGTT
GCCAGCAAGGGCCGTGAAGAGGCCATAAAGCAACTAAAAAAACTTCAGGCTCAGATGAAG
GATTACCAACGTGAACTTGAGGACGCCCGGAACTCCAGAGAAGAAGTCTTGGCTCAGGCT
AAAGACAATGAGAAAAAAGCCAAGAGTCTGGAGGCAGATCTTCTCCAACTGCAGGAGGAT
TTGGCAGCTGCAGAACGCGCTCGCCGTCACGCTGAACAGGAGAAGGAAGAACTAGCAGAG
GAGTTAGCAGGCAACATATCTGGAAAGTCTGCACTTTTGGATGAGAAGCGACGTCTGGAG
GCTAGAATATCGCAAATGGAGGAAGAGCTGGAAGAGGAACAGGGCAACATGGAAACACTG
AATGACCGTCTCAGGAAAGTTGTACAGCAGTCGGAACAGCTGTCTAACGAACTGGCTGCT
GAGCGCAGTGCAAATCAGAAGAATGACAGCGCTCGCCAGCAGCTCGAGAGGCAGAACAAA
GAGCTGAAGGCCAAGCTGCAGGAAATGGAAGGGACAGTCAAGTCCAAGTTCAAAGCAACA
ATAACCTCTCTGGAGACAAAGATCGCCCAGTTAGAAGAGCAACTGGAGACCGAAGCAAAG
GAAAAACAAGCAACCACCAAGGTAGCTCGTCGTACAGAGAAGAAACTGAAAGAGATCATG
ATGCAGGTGGAAGATGAGCGAAGACATGGGGAGCAGTATAAAGAACAGGCAGAGAAAGGC
AATTCCCGCGTGAAACAGCTCAAGCGGCAGCTGGAAGAGACCGAGGAAGAATCTCAGCGG
ATCAACGCGTCTCGGCGCAAGCTTCAGCGAGAGCTGGAGGAAGCCACAGAGCTGAATGAA
ACCCTGACCCGTGAATGTAACACACTGAAGAACAAACTAAGAGGTGCACATGAACCTGCT
CAGTGAACGTCCAGGCGTGGAAATGAGCCAATGCTAAGTGGCGCACGGAGATCTGGTGGC
AGACGTGCAGTGATCGATAATGCTTCACTAGAAAACTCTGATGAAGATGCTGGAGGGCGA
GATGCGGACTTCAATGGCACAAAATCGAATGAATAATGACAGTGTAGCGTACAGTACTAT
GGTATAGAAGGGGAGGGAAATATACACAAATGGTTAGAAAAGCTTTTAAAAGGTCACACA
CATTGTATTAACAGGGCACAGTTTTTCCATTTATAAAACTACCCCGTCACAACAAAAAAA
ATACTTTCACATGCATGTAGCCAAAACTACTTTATTTTGCTAAACATTTTACATGTATCA
AAATTTCAAATAATATTCTAGCATTTAAAATACATTGTAAAAACTGCAAAGTTAAAATAT
GTACCCTGAAAAGTGCACTGCCTGATGGGTTAGGATTCTAAAATAGTTGCTATTTTGTTG
CTAAACCATAAATGAAATAGCAACAAAAATATAAGAATGCACACTTCCCTTACTGAAATT
ATTTGGTCTTATTCATTAGCACCATTTTATCGGAGATGGGTGGCACCCTTTGTGTCTTTA
TAGGAAGAGCCAAGCACATTACTGCACTATTTACAATACATGCCTACCAGACCATAGCAA
TACTGGTCACAGAATTCTATAGAAGTGCTTTGTTTAGCCACTTGAACTACTGGATTTAAA
AATAAACTATTGTTTGCAGTAATATATTCGTAACATGCTAAACTTTGTCCGCAAAGTATT
TCTGAAGCTGTTTATGACCCACTATCACAAATAAAGGACTTTGTACCACAA
>TR100006|c0_g1_i4|m.130964
AGCACCCTTTACTCGGGCTCTTCCGACAGTGTGCGGTTCTGCTCCTGGGCATTCACATTC
GGACTCTAACCCAGCTTTCGTATACGGCCAGTCTTCAGTCATTACTAAGACATAATGGCA
CAGAAGTCTGGCAGCCAGGGTGGAGATGCTGACTCGTTTCTCTTTGTGGATAAAAACTTC
AACAATCCACTAGTCCAGGCTGACTGGTCAGCTAAGAAATTGGTCTGGGTGCCTTCGGAC
CGCAATGGCTTTGAAGCTGCAAGCATCAAGGAAGAAAAGGGGGATGAAGTTACTGTTGAA
TTGATGGAAAATGGAAAGAAAGTTAAAGTTAACAAAGATGACATCCAGAAGATGAATCCC
CCAAAGTTCTCCAAAGTTGAGGACATGGCGGAACTGACTTGCCTGAATGAAGCATCGGTG
TTGCATAATCTGAGGGAGCGCTACTACTCAGGACTTATCTATACATACTCGGGTCTTTTC
TGTGTTGTCGTAAACCCATACAAAATGTTGCCCATCTACAGTGAGAAGATTGTGGAAATG
TACAAAGGGAAGAAGAGACATGAGATGCCACCGCACATCTATGCCATTGCAGACACTGCA
TACAGGAGCATGCTGCAAGATCGTGAAGACCAGTCAATTTTGTGCACGGGCGAATCTGGA
GCTGGGAAAACAGAAAACACAAAGAAAGTAATTCAATACCTGGCTGTGGTTGCTTCCTCC
CACAAGAGCAAGAAAGATGCTAGCGCTATCGGGGAGCTGGAAAAGCAACTCCTTCAAGCC
AACCCCATTCTGGAAGCCTTTGGCAATGCAAAAACAGTAAAAAATGACAACTCGTCCCGA
TTTGGAAAATTCATCCGTATCAATTTTGATGTCACTGGCTATATTGTTGGAGCGAACATC
GACACTTATTTGCTTGAAAAGTCACGTGCTATTCGGCAGGCCACAGAAGAAAGGACATTC
CATATTTTCTATTACCTTCTCACTGGCGCGGGAACAAAAATGAGGGAGGATCTACTGCTG
GAACCGTTCAACAACTACAGGTTCTTGTCCAATGGCAATGTCCCCATTTCAGGGCAGGAC
GATAAAGACATGTTCGAGGAGACCTCAGAAGCCATGACTATTATGGGATTTACAAGTGAA
GAGCAAACATCTATACTGAAGGTTGTTTCATCCGTGTTGCAGCTCGGTAACATTTCTTTC
AAAAAGGAGAGAAACACTGACCAGGCGTCCATGCCAGACAATACAGTTGCACAAAAGGTG
TCCCACCTGTTGGGTATGAATGTGACTGATTTCACCAGGGCCATCCTGAGTCCTCGGATC
AAAGTTGGACGTGATTACGTTCAGAAAGCCCAGACCAAAGAGCAGGCTGACTTTGCTGTG
GAAGCTTTGGCCAAAGCAATGTATGAACGTTTGTTTCGTTGGTTGCTCATTCGCATCAAC
AAAGCTCTGGACAGGACTAAGAGACAGGGTGCCACATTCCTTGGCATTCTTGACATTGCT
GGCTTTGAGATATTTCAGGACAATTCTTTTGAGCAGCTCTGCATCAATTACACCAATGAG
AAGCTACAGCAGTTGTTCAACCACACCATGTTCATACTGGAGCAGGAAGAGTACCAGAGA
GAGGGCATTGAATGGAATTTCATTGACTTTGGCCTGGATCTGCAGCCCTGCATAGAACTG
ATTGAAAGGGTGACTAACCCCCCAGGTATTCTGGCTTTGCTCGACGAAGAATGCTGGTTC
CCTAAGGCCACAGACAAGTCGTTTGTGGAGAAGGTGGTCCAAGAGCTGGGCAACAGTACA
AAATTTACCAAACCTAAACAACTGAAGGATAAAGGAGACTTCTGTGTTATTCATTATGCT
GGCAAGGTCCCTTACAATGCAGGAAACTGGCTGACCAAAAATATGGATCCACTAAATGAT
AATGTCGCCTCGCTGCTGAACCAGTCGTCTGATAGATATGTAGCGGAACTGTGGCGCGAT
GTGGACCGTATTGTTGGATTGGACCAAGTGGCTAAAATGAGTGAAAGTACCCCGGGTGCC
TCAAAAACCAAAAAGGGCATGTTCCGTACAGTGGGGCAGTTATACAAGGAGCAGCTGACC
AAACTCATGACTACACTGCGGAACACCAGCCCCAATTTTGTGCGCTGTATCATTCCAAAC
CATGAAAAGAGGGCTGGCAAGCTCGACGCGCATCTAGTGCTGGAACAGTTACGGTGCAAT
GGTGTTTTGGAAGGTATCCGGATCTGCCGCCAAGGATTCCCTAACAGGATTATCTTCCAG
GAATTCCGCCAAAGATATGAAATCCTAACTCCAGGTGCTATTCCAAAAGGATTCATGGAT
GGAAAACAGGCCTGTGTACTTATGATCAAATCCCTGGAACTAGATTCTAACCTCTTCAGG
ATCGGACAAAGTAAGATCTTCTTCCGAACTGGTGTACTGGCTCATTTGGAAGAGGAGAGA
GACCTGAAAATTACAGATGCCATTATTGCTTTCCAAGCTCGAAGCAGAGGCTACCTGTCT
AGAAAGGCCTTTGCTAAACGGCAGCAACAGCTCACTGCTATGAAAGTGATTCAGAGAAAT
TGTGCTGCTTACCTTAAACTGCGCAACTGGCAATGGTGGAGACTGTTCACTAAGGTGAAG
CCATTGCTGCAGGTCTCCCGTCAGGAGGAGGAAATGCAGCTGAAAGATGATGAGTTGCAG
AGGACCAAAGAAAAGCAACAGAAGGCAGAACTTTTTCTTACGGAACTTGAAAGGAAGCAC
AGTCAGATAATGGAGGAAAAGAATTCCCTGCAGGAGCAACTGCAGGCTGAGACAGAGCTA
TACGCTGAGGCAGAAGAGATGAGAGTCCGCCTAGAATCTAAGAAGCAAGAGCTAGAGGAG
ATTCTTCATGAGATGGAGGCGAGAATTGAAGAAGAGGAAGATCGAAATCACCAAATGTTA
TCCGAAAAGAAGAAAATGCAGACCCAAATCCTGGACCTGGAGGAACAGCTGGATGAGGAG
GAAGCTGCACGACAGAAGCTGCAGCTGGAGAAAGTGACCCTCGACGCCAAACTTAAGAAG
ATGGATGATGATATCATAATCCTGGAAGACCAAAATATCAAATTTGCAAAGGAGAAGAAA
ATTCTAGATGAGAGAATAGCTGACTTTATCACCAATCTTGCAGAAGAGGAAGAAAAGGCA
AAGAACCTGACAAAACTGAAGAATAAACATGAATCTATGATTTCAGAACTAGAAGTGCGG
CTCAAGAAGGAAGAGAAGACCAGGCAGGAGCTGGAGAAACTAAAGAGGAAGTTAGAGGGC
GAGGGTACGGACCTCCATGACCAGCTGGCAGAACTCCAGCAGCAGATTGCTGAACTGAAG
ATGCAGCTTGCTAAGAAAGAGGAGGAGTTACAGGCAGCTATAAACAGGCTTGATGAGGAA
ACTGCACTAAAGAATAATGCTCTGAAGAAAATTCGTGAGTTGGAAGCCTTTATATCAGAT
CTTCAAGAAGATCTAGACTCTGAGAAGTCAGCTCGGAACAAGGCTGAGAAACAAAAGAGA
GATCTGGGTGAAGAGCTGGAAGCCTTGAAGACAGAACTTGAAGATACTTTGGACAGCACA
GCTACACAGCAAGAGTTGAGAGCCAAGAGAGAACATGAAGTTTCAGAGATGAAACGAGCT
CTGGAGGAAGAGACAAGAACACACGAGGCTCAGATTCATGAAATGCGACAGAAACATAGT
CAAGTTGTAGAAGAAGTAACAGAACAGCTGGAGCAAGCAAAACGGGTTAGGGCTAATCTT
GAGAAAAACAAACAGAATCTTGAAAAGGAGAACAGTGAGCTCTCAAATGAGGTCAGGGTG
CTGGCCACAGCTAAAGCAGACATCGAGCACAAGAAGAAAAAATTGGAAAACCAAGTGCAG
GAGTTCCAGGTCAAGGTGGCTGATGGAGAGCGTGCTCGGACTGAGCTCAACGATAAAGTG
CACAAGTTGCAGAATGAGCTTGACAATGTTACCTCCATACTTAATGATGCTGAGAGTAAG
TCAATTAAACTTGCAAAGGATGTGTCAAGTCTTGGTTCCCAACTTCAGGACACACAGGAA
CTACTCCAGGAAGAGACCCGGCAAAAACTGAACTTGTCCACCCGTTTGCGTCAGTTAGAG
GATGACAAGAACAGCCTCCAGGAGCAGTTGGATGAAGAGGGAGAAGCGAAGAGGAACCTG
GAGCGCCAGCTATCCACTTTGACAGTACAGCTGTCAGATGCCAAGAAGAGATTAAATGAC
GATGCTGCTACAATGGAGGGTCTTGAGGAAGGAAAGAAGAAACTTCAGAGGGAAATTGAA
GCGATTACCCAGAACTTTGAGGAAAAGGCAGCAGCTTTTGACAAGCTGGAGAAGACGAAG
AACAGACTGCAACAGGAGCTCGATGACCTTTTAGTGGACCTGGACAATCAGCGACAACTG
GTTTCCAATTTGGAGAAGAAACAAAAGAAATTTGATCAGATGCTGGCAGAAGAGAAGAAT
ATCTCTGCTAAATTTGCAGATGAAAGGGACAGGGCAGAGGCTGATGGTCGTGAAAAGGAG
ACAAAGGCCCTGGCATTGACGCGTGCTTTGGATGAAGCTTTGTCAGCCAAAGACGACATG
GAAAGGGTCAACAAGCAGCTGCGAGCCGAGATGGAAGATATTATGAGCTCTAAAGATGAT
GTAGGAAAGAGCGTCCATGACCTGGAGAAGTCTAAGCGTGCCTTGGAGCAGCAAGTAGAG
GAGATGAAGACCCAGTTAGAAGAGCTCGAAGATGAGCTCCAGGCAACAGAGGATGCCAAG
TTAAGATTGGAAGTGAATTTGCAAGCCCTGAAAGCACAGTTTGAGCGTGATTTGCAGGCC
CGTGATGAGCAGAATGAAGAAAAGAGGAGGCAGCTTGTTAAGCAGGTCCACGAGCTTGAA
ACTGAACTGGAAGATGAACGTAAACAGCGCACAGTGGCAGCTGCTGCCAAGAAGAAGTTG
GAGATTGATTTAAGTGACCTTGAAGGCCAGGTTGAAGTTGCCAGCAAGGGCCGTGAAGAG
GCCATAAAGCAACTAAAAAAACTTCAGGCTCAGATGAAGGATTACCAACGTGAACTTGAG
GACGCCCGGAACTCCAGAGAAGAAGTCTTGGCTCAGGCTAAAGACAATGAGAAAAAAGCC
AAGAGTCTGGAGGCAGATCTTCTCCAACTGCAGGAGGATTTGGCAGCTGCAGAACGCGCT
CGCCGTCACGCTGAACAGGAGAAGGAAGAACTAGCAGAGGAGTTAGCAGGCAACATATCT
GGAAAGTCTGCACTTTTGGATGAGAAGCGACGTCTGGAGGCTAGAATATCGCAAATGGAG
GAAGAGCTGGAAGAGGAACAGGGCAACATGGAAACACTGAATGACCGTCTCAGGAAAGTT
GTACAGCAGTCGGAACAGCTGTCTAACGAACTGGCTGCTGAGCGCAGTGCAAATCAGAAG
AATGACAGCGCTCGCCAGCAGCTCGAGAGGCAGAACAAAGAGCTGAAGGCCAAGCTGCAG
GAAATGGAAGGGACAGTCAAGTCCAAGTTCAAAGCAACAATAACCTCTCTGGAGACAAAG
ATCGCCCAGTTAGAAGAGCAACTGGAGACCGAAGCAAAGGAAAAACAAGCAACCACCAAG
GTAGCTCGTCGTACAGAGAAGAAACTGAAAGAGATCATGATGCAGGTGGAAGATGAGCGA
AGACATGGGGAGCAGTATAAAGAACAGGCAGAGAAAGGCAATTCCCGCGTGAAACAGCTC
AAGCGGCAGCTGGAAGAGACCGAGGAAGAATCTCAGCGGATCAACGCGTCTCGGCGCAAG
CTTCAGCGAGAGCTGGAGGAAGCCACAGAGCTGAATGAAACCCTGACCCGTGAATGTAAC
ACACTGAAGAACAAACTAAGAGGTGCACATGAACCTGCTCAGTGAACGTCCAGGCGTGGA
AATGAGCCAATGCTAAGTGGCGCACGGAGATCTGGTGGCAGACGTGCAGTGATCGATAAT
GCTTCACTAGAAAACTCTGATGAAGATGCTGGAGGGCGAGATGCGGACTTCAATGGCACA
AAATCGAATGAATAATGACAGTGTAGCGTACAGTACTATGGTATAGAAGGGGAGGGAAAT
ATACACAAATGGTTAGAAAAGCTTTTAAAAGGTCACACACATTGTATTAACAGGGCACAG
TTTTTCCATTTATAAAACTACCCCGTCACAACAAAAAAAATACTTTCACATGCATGTAGC
CAAAACTACTTTATTTTGCTAAACATTTTACATGTATCAAAATTTCAAATAATATTCTAG
CATTTAAAATACATTGTAAAAACTGCAAAGTTAAAATATGTACCCTGAAAAGTGCACTGC
CTGATGGGTTAGGATTCTAAAATAGTTGCTATTTTGTTGCTAAACCATAAATGAAATAGC
AACAAAAATATAAGAATGCACACTTCCCTTACTGAAATTATTTGGTCTTATTCATTAGCA
CCATTTTATCGGAGATGGGTGGCACCCTTTGTGTCTTTATAGGAAGAGCCAAGCACATTA
CTGCACTATTTACAATACATGCCTACCAGACCATAGCAATACTGGTCACAGAATTCTATA
GAAGTGCTTTGTTTAGCCACTTGAACTACTGGATTTAAAAATAAACTATTGTTTGCAGTA
ATATATTCGTAACATGCTAAACTTTGTCCGCAAAGTATTTCTGAAGCTGTTTATGACCCA
CTATCACAAATAAAGGACTTTGTACCACAA
>TR100006|c0_g1_i5|m.130968
AGCACCCTTTACTCGGGCTCTTCCGACAGTGTGCGGTTCTGCTCCTGGGCATTCACATTC
GGACTCTAACCCAGCTTTCGTATACGGCCAGTCTTCAGTCATTACTAAGACATAATGGCA
CAGAAGTCTGGCAGCCAGGGTGGAGATGCTGACTCGTTTCTCTTTGTGGATAAAAACTTC
AACAATCCACTAGTCCAGGCTGACTGGTCAGCTAAGAAATTGGTCTGGGTGCCTTCGGAC
CGCAATGGCTTTGAAGCTGCAAGCATCAAGGAAGAAAAGGGGGATGAAGTTACTGTTGAA
TTGATGGAAAATGGAAAGAAAGTTAAAGTTAACAAAGATGACATCCAGAAGATGAATCCC
CCAAAGTTCTCCAAAGTTGAGGACATGGCGGAACTGACTTGCCTGAATGAAGCATCGGTG
TTGCATAATCTGAGGGAGCGCTACTACTCAGGACTTATCTATACATACTCGGGTCTTTTC
TGTGTTGTCGTAAACCCATACAAAATGTTGCCCATCTACAGTGAGAAGATTGTGGAAATG
TACAAAGGGAAGAAGAGACATGAGATGCCACCGCACATCTATGCCATTGCAGACACTGCA
TACAGGAGCATGCTGCAAGATCGTGAAGACCAGTCAATTTTGTGCACGGGCGAATCTGGA
GCTGGGAAAACAGAAAACACAAAGAAAGTAATTCAATACCTGGCTGTGGTTGCTTCCTCC
CACAAGAGCAAGAAAGATGCTAGCGCTATCCAAGATCCCGCTTTTGCATACGGGGAGCTG
GAAAAGCAACTCCTTCAAGCCAACCCCATTCTGGAAGCCTTTGGCAATGCAAAAACAGTA
AAAAATGACAACTCGTCCCGATTTGGAAAATTCATCCGTATCAATTTTGATGTCACTGGC
TATATTGTTGGAGCGAACATCGACACTTATTTGCTTGAAAAGTCACGTGCTATTCGGCAG
GCCACAGAAGAAAGGACATTCCATATTTTCTATTACCTTCTCACTGGCGCGGGAACAAAA
ATGAGGGAGGATCTACTGCTGGAACCGTTCAACAACTACAGGTTCTTGTCCAATGGCAAT
GTCCCCATTTCAGGGCAGGACGATAAAGACATGTTCGAGGAGACCTCAGAAGCCATGACT
ATTATGGGATTTACAAGTGAAGAGCAAACATCTATACTGAAGGTTGTTTCATCCGTGTTG
CAGCTCGGTAACATTTCTTTCAAAAAGGAGAGAAACACTGACCAGGCGTCCATGCCAGAC
AATACAGTTGCACAAAAGGTGTCCCACCTGTTGGGTATGAATGTGACTGATTTCACCAGG
GCCATCCTGAGTCCTCGGATCAAAGTTGGACGTGATTACGTTCAGAAAGCCCAGACCAAA
GAGCAGGCTGACTTTGCAATCGAAGCGTTGGCAAAGGCTACTTATGAACGTCTCTTCCGT
TGGCTTGTTCACCGCATCAACAAAGCTTTGGATAGGACAAAGCGGCAGGGAGCTTCTTTC
ATAGGCATTTTGGATATTGCTGGTTTTGAAATCTTTGAGCTAAACTCATTTGAGCAGCTG
TGCATCAACTATACCAACGAAAAGTTGCAGCAATTGTTTAACCACACCATGTTTATCCTG
GAGCAAGAGGAATACCAGCGAGAGGGCATTGAGTGGAATTTCATTGACTTTGGCCTGGAT
CTGCAGCCTTGCATTGACCTCATCGAGAGACCTGCAAACCCTCCTGGCGTGCTGGCTCTG
TTGGATGAGGAATGTTGGTTTCCGAAGGCTACTGATAAGACATTTGTGGAGAAACTGAGC
CAAGAACAGGGTACACACTCGAAATTCCAGAAACCAAGGCAGCTCAAAGATAAGGCTGAC
TTCTGCATTATTCACTATGCTGGCAAGGTGGATTACAAGGCAGACGAATGGCTTCTGAAA
AACATGGACCCACTCAATGACAATGTTGCAACCCTCCTGCATCAATCATTGGACAAATTT
GTGGCAGAATTGTGGAAAGATGTTGACCGTATTGTGGGATTGGACCAAGTTGCTGGTATG
AATGAGACTGCCTTTGGTGCCTCTTATAAGACGAAGAAGGGCATGTTCCGCACAGTGGGG
CAACTGTACAAAGAGTCCTTGGCCAAACTGATGGCGACTCTCCGCAACACCAACCCTAAT
TTTGTTCGATGCATTATTCCAAACCACGAGAAAAGGGCTGGAAAACTGGATCCTCACTTG
GTTCTTGACCAGTTGCGCTGCAATGGTGTATTGGAGGGAATTCGCATCTGCCGTCAGGGT
TTTCCCAATAGGATTGTCTTCCAGGAGTTCAGACAGAGGTATGAGATCCTGACCCCCAAT
TCAATTCCTAAAGGTTTCATGGATGGCAAGCAAGCCTGTGAACGAATGATCCATGCCTTG
GAACTAGACCCGAATTTATTCCGTATTGGCCAGAGTAAGATCTTCTTTCGTGCTGGGGTT
CTAGCACACTTGGAGGAAGAACGGGATCTGAAGATTACTGACATCATCATCCTCTTCCAA
GCTGTCTGCCGTGGATACCTGGCTAGGAAAGCATTTTCGAGAAAACAACAGCAGTTGAGT
GCACTGAAGGTTCTGCAGAGGAATTGTGCTGCTTACCTAAAGCTCCGACACTGGCAGTGG
TGGCGACTCTTCACTAAGGTTAAACCGCTGCTACAGGTGACTCGCCAGGAGGAGGAATTG
CTGTCCAAAGAGGATGAGCTGACAAAGGTGAAAGAGAAGCATGTAAAGGTGGAGGCAGAC
CTTACAGCGATGGAGAGGAAGCATCAGCAGATAATTGAAGAGAAGAATATTCTGGCTGAA
CAGCTGCAGGCCGAGACTGAGCTCTTTGCAGAAGCTGAGGAAATGCGAGCACGCCTGGCT
AATAAAAAGCAAGAACTGGAGGAAATCTTGCATGATTTGGAAGCAAGAGTGGAGGAAGAA
GAAGAAAGAAACCAGCAGATGCAGAATGAAAAGAAGAAAATGCAGCAACACATTCAGGAT
CTAGAAGAGCAGCTTGATGAAGAGGAAGGAGCTCGGCAGAAGCTTCAACTCGAGAAAGTA
ACGGCGGAGGCTAAAATTAAGAAAGTTGAAGAGGACGTCTTGCTGCTGGAGGACCAGAAT
TCAAAATTGTCCAAAGAGAAAAAATTGTTTGAAGACCGGATTTCTGAGTTTACCTCCCAA
TTGGCAGAGGAGGAGGAAAAGGCAAAGAACTTGAGTAAAATCAAGAACAAGCAGGAAATG
ATGATTACAGATTTGGAAGAACGTTTGAAGAAGGAGGAGAAAACCCGGCAAGAACTGGAA
AAATCAAAGAGGAAGCTGGATGGTGAAACTACTGATCTACAAGATCAAATTGCTGAGCTG
CAGCAGCAGATCGAGGAACTGAAGATTCAACTGGCAAAGAAAGAGGAGGAGCTGCAGGCT
GCCCTTGCCAGAGGGGATGATGAAGCTGCTCAGAAGAATAATGCTCTAAAACTGATCCGG
GAGCTGCAGGTCCAGATTTCTGAGCTGCAGGAAGATCTGGAATCGGAGAAGGGTGCCCGC
AACAAAGCTGACAAGCAGAAGAGAGACCTGAGTGAAGAGCTGGAAGCTTTGAAGACTGAA
CTGGAGGATACTTTGGATACCACAGCAGCCCAACAGGAACTAAGGACCAAACGTGAGCAG
GAGGTAGCTGAGCTGAAGAAGGCTATTGAAGAAGAGACCAAGGCCCATGAAGTTCAAATC
CAGGATATCCGCCAGAGACATGGCACTGCCCTGGAGGAGGTCTCCGAACAACTTGAACAA
GCCAAGAGACACAAAGCCAACTTAGAGAAGAGCAAGCAGAGCTTAGAAAATGATAACAAA
GAGTTGGCCAGTGAGGTGAAGAGTTTGCAGCACACAAAAGCTGACTCTGAACATAAAAGG
AAGAAGCTTGAATCTCATGTGCAGGAGCTCCAGGTCAAGTATACAGAAAGTGAAAAAGCA
AAGTCTGAGCTTTTTGATAAAACTCACAAGCTTCAGAATGAATTGGACAATGCCTCTGGG
CTTCTCGAAGAAGCTGAGAAAAAAGCAATTAAACTAACGAAAGATACTGCCAATTTGGAA
TCTGCACTCCAAGATACACAGGAACTGCTTCAGGAGGAGACACGGCAGAAATTGAATCTC
AGCAGTCGCATTCGACAGCTGGAAGAAGATAAGAACAATCTCCTAGAACAGCAAGAAGAA
GAGGAAGAAGCAAAGAAGAACCTTGAAAAACAGCTGGCCACTCTCCATATGCAGCTGGTT
GATGCAAAGAAGAAAGTGGATGAGGATGTGGGTACCATCGATGGCCTGGAAGAGGCCAAA
AGAAAACTTCAGAAGGATGCAGAGGCCCTCAATCAGCGCTTCGAGGAGAAGGCAGTGGCC
TATGATAAAATGGAGAAGACCAAAAACCGTCTCCAACAGGAACTTGATGATCTTTTGGTA
GACCTGGACCATCAACGCCAAATTGTTTCCAACCTCGAGAAAAAGCAGAAGAAATTTGAT
CAGATGTTGGCTGAGGAAAAGAGCATTTCTGCTCGATATGCTGAGGAAAGGGACCGGGCC
GAGGCTGAAGCGAGAGAAAAGGAGACAAAGACCCTGTCGTTAACCCGAGCTCTGGATGAA
GCTCTTGAAGCTAAAGAAGAGCTGGAAAGACACAACAAGCAACTCCGTGCTGAAATGGAG
GACCTGATGAGCTCCAAGGATGATGTGGGCAAGAATGTGCATGAACTGGAAAAGTCCAAG
CGGGCCCTAGAGCAGCAGGTGGAGGAGATGAGGACTCAGCTTGAGGAGCTGGAGGATGAG
CTGCAGGCCACTGAAGATGCGAAGCTTCGTTTGGAGGTCAATATGCAGGCCATGAAGGCC
CAGTTTGAGCGAGATCTGCAGGCCAGGGATGAGCAGAATGAAGAAAAGAGAAGAATGTTG
GTTAAACAGGTTCGTGAACTTGAGGCAGAGCTAGAAGATGAACGGAAGCAACGAGCGCAA
GCAGTTGCTGCAAGGAAGAAACTGGAGATGGACCTGAAAGATCTGGAAGCACAGATTGAA
GCCGCTAACAAGAGTCGTGATGAGGCAATCAAACAGCTCCGCAGACTTCAGGCACAGATG
AAAGACTACCAACGTGAGCTGGAAGAGGCTCGTGTTTCCAGAGATGAAATCTTCGCTCAG
TCAAAGGAGAATGAAAAGAAACTGAAAAGTCTGGAGGCAGAAATTCTACAGCTTCACGAG
GAACTGGCTGCCTCAGAGCGAGCACGTCGCCATGCAGAGCAAGAACGTGATGAACTGGCA
GATGAAATCGCAAACAGCGCATCTGGAAAGTCTGCTTTATTGGATGAGAAACGTCGCCTG
GAGGCTCGTATCGCCCAGTTAGAGGAAGAGCTGGAAGAAGAACAGAGCAACATGGAGCTC
CTCAATGATCGATTCCGAAAAACCACGATGCAGGTTGAAACTCTGAATTCAGAGCTTGCG
AGCGAGCGTAGTGCTGGACAGAAGAGTGAAAATGCACGGCAACAACTTGAGCGACAGAAT
AAGGAACTAAAAGCCAAGCTGCAGGAGCTGGAGGGATCAGTCAAGTCCAAATTCAAGTCA
ACAATTTCTGCACTGGAGGCCAAGATTGCACAGCTGGAGGAACAACTTGAACAAGAAGCA
AAAGAGCGAGCAGCAGCCAACAAGCTGGTGCGTCGCACAGAGAAGAAACTAAAGGAGGTG
TACATGCAGGTTGAAGATGAACGCAGACATGCTGATCAGTACAAAGAACAGGTGGAGAAG
TCGAACTCACGCATGAAACAACTTAAACGGCAACTGGAGGAGGCGGAAGAGGAGGCTACA
CGCGCTAACGCAGCCCGCCGGAAACTTCAGCGGGAGTTGGATGATACCACGGAGACTGTC
GAGGCTATGAATCGTGAGGTCAACACTCTGAAGAGCAGGCTCAGGAGAGGTGGTAGTGCT
CTGGCGTTTACCACCAGTCGAACAGGAAGGCGTGCACTGCAGCTGGAGGGCACTGCTCTT
GAACTCTCGGATGATGACGTTGACAGTAAAGGGGGTGATCTCAATGAAACACAAACAAGC
CAGGGAGAGTAGAGCCATTTCATAGTCAGCATGGCATGCCCTTCTCTGATTGAGCCTCTG
AGGATAAGAATGATTTCTGAACTGCTGACTTCGGATTCTCTCCTACCTTTTTTTAAACTG
GCAAGTTATAAAGTCATATAAGCCATTGTCCTCTTGCGTCTTAATTTTCTTTTGTCTCAA
CATATCGCACCCTGCAAATTGTATCCATACAATGGCTTTCCTAAAATGTCTTTGATAATC
AAGTACTAATTTGAGCACATTTTGACTGAGACAGCACCTGAATTTGGTTTTCTCTGGAAA
CCGGGGTAAATTCCAGACATAATTAGGGTGGGATTGGGAGGAGTCTTGTGTATTTACTAT
GCATGCTTACATGTACAAATAAACATGTATTCCCATATATAATTTTGTGGACAATGGCAT
AGAATTTATCATGTTATTAGTCTGCAGCTGACTGCTGCATAAAGACCAAACTGTGGATCT
GTGGATGTTGGATCTGCAGAAGCAAGTTTTATAATGAGGAAAGAGAAATTGAAATAAGTC
TGTCGGGACTGCAGTATCTGGTTAGCTTGAGTGTGTTGAGTTAAGTGCAAGGACTGACCC
AGACTGTATTAGTGCCAACATATTTTGAGTAACCAGTGATTACAGATCATAAACAGGATA
GTAAATAACCCAAATTTAGCTGCACAGAAGTATCCTTGAAATACCATCAGTCACGTGATG
TAATTTCATTCACTTATTTGTATCATTTAGAATATGCATTCACTCATGTCACTCAAACTT
CTTGAACTTAAAAACCAATTTTTTTTCTTCAAATTGCTAGGGGGGACTTAAAGCTAGCAA
TGGTCCTTGGTGTTCAGATAATTTGCACAAATCATTTTGAAGTAAGTACAACTATTGGTG
TTTAAAAGCTATACTGGAAGTCAACACGTTGTACTTTAAATGTGTTAATGGTGTTTGAAC
TATTCGATGTTACTCTTGTTTTCCCATATACCATTGCCCTACATAGTGGACATCAGTATT
TCAAACACTTTTTTTTCTGATGGTGATAATTTTACCCTTTAAATGTGGATGAAAACTTTT
TTTATAGGATGGACCCAGCTGTATAATGGTATTTGGCCTTTTTGTATTGGACCATTCAAG
ACTTAAGCACTGAACACTAAGGCAATGTTCTGGTTAGCCACAACCCCAGAATCTGATCCC
ACATTACTTCACTTCCAAATTGTTTTTCAGCATCCCAAAAGACACTTTTTAGCTATGAGA
TGATGTACACTTGGTCTTTGGAAATCCATGAAATAAATATTTGCACTGGTCTCCACAAGC
TACCAGATGCTGCATGATTCAAAATCGTACAAATAGATTCATATCAATCTTTGTCCTAAC
CAGAGTTGCATCTGAAGTTATATGAACAGAGATTTCAGAAAGTGCCTTAGACACGGCTTA
TAATTTGATTACAAGAGCAAGCATCACAGTTGAAACTGATGTAGTACATTTATGCTGAGT
ATGTAACCATTAAAATGGTTTTCTATATTCGCTGTAGCTGCAGCTGTGCTTCATGCCTTG
TGCAACCCCTGTGATCAGAATATATCGGGGTTTAACTCAGTGTTATTGAATATGTACCTT
GAGCCTTCTGTACCAAGCAGGAATTTCTTCTGGTTTAAAGCTTTAACATCTGTTTGAAGT
ATTTTTACTGTACTGGCTGTTGACCACCAGCTGCTGTCGTTCTCATACCTTTGTATACCT
GTATTTCTAGACAGCTATACCATTCAATAAAGATTCCTTTGGAAGCAACAATTTTTTTAA
TAAAAAAAAACCAATAAACTTATTAAACGTAA
>TR100006|c0_g1_i6|m.130971
AGCACCCTTTACTCGGGCTCTTCCGACAGTGTGCGGTTCTGCTCCTGGGCATTCACATTC
GGACTCTAACCCAGCTTTCGTATACGGCCAGTCTTCAGTCATTACTAAGACATAATGGCA
CAGAAGTCTGGCAGCCAGGGTGGAGATGCTGACTCGTTTCTCTTTGTGGATAAAAACTTC
AACAATCCACTAGTCCAGGCTGACTGGTCAGCTAAGAAATTGGTCTGGGTGCCTTCGGAC
CGCAATGGCTTTGAAGCTGCAAGCATCAAGGAAGAAAAGGGGGATGAAGTTACTGTTGAA
TTGATGGAAAATGGAAAGAAAGTTAAAGTTAACAAAGATGACATCCAGAAGATGAATCCC
CCAAAGTTCTCCAAAGTTGAGGACATGGCGGAACTGACTTGCCTGAATGAAGCATCGGTG
TTGCATAATCTGAGGGAGCGCTACTACTCAGGACTTATCTATACATACTCGGGTCTTTTC
TGTGTTGTCGTAAACCCATACAAAATGTTGCCCATCTACAGTGAGAAGATTGTGGAAATG
TACAAAGGGAAGAAGAGACATGAGATGCCACCGCACATCTATGCCATTGCAGACACTGCA
TACAGGAGCATGCTGCAAGATCGTGAAGACCAGTCAATTTTGTGCACGGGCGAATCTGGA
GCTGGGAAAACAGAAAACACAAAGAAAGTAATTCAATACCTGGCTGTGGTTGCTTCCTCC
CACAAGAGCAAGAAAGATGCTAGCGCTATCGGGGAGCTGGAAAAGCAACTCCTTCAAGCC
AACCCCATTCTGGAAGCCTTTGGCAATGCAAAAACAGTAAAAAATGACAACTCGTCCCGA
TTTGGAAAATTCATCCGTATCAATTTTGATGTCACTGGCTATATTGTTGGAGCGAACATC
GACACTTATTTGCTTGAAAAGTCACGTGCTATTCGGCAGGCCACAGAAGAAAGGACATTC
CATATTTTCTATTACCTTCTCACTGGCGCGGGAACAAAAATGAGGGAGGATCTACTGCTG
GAACCGTTCAACAACTACAGGTTCTTGTCCAATGGCAATGTCCCCATTTCAGGGCAGGAC
GATAAAGACATGTTCGAGGAGACCTCAGAAGCCATGACTATTATGGGATTTACAAGTGAA
GAGCAAACATCTATACTGAAGGTTGTTTCATCCGTGTTGCAGCTCGGTAACATTTCTTTC
AAAAAGGAGAGAAACACTGACCAGGCGTCCATGCCAGACAATACAGTTGCACAAAAGGTG
TCCCACCTGTTGGGTATGAATGTGACTGATTTCACCAGGGCCATCCTGAGTCCTCGGATC
AAAGTTGGACGTGATTACGTTCAGAAAGCCCAGACCAAAGAGCAGGCTGACTTTGCAATC
GAAGCGTTGGCAAAGGCTACTTATGAACGTCTCTTCCGTTGGCTTGTTCACCGCATCAAC
AAAGCTTTGGATAGGACAAAGCGGCAGGGAGCTTCTTTCATAGGCATTTTGGATATTGCT
GGTTTTGAAATCTTTGAGCTAAACTCATTTGAGCAGCTGTGCATCAACTATACCAACGAA
AAGTTGCAGCAATTGTTTAACCACACCATGTTTATCCTGGAGCAAGAGGAATACCAGCGA
GAGGGCATTGAGTGGAATTTCATTGACTTTGGCCTGGATCTGCAGCCTTGCATTGACCTC
ATCGAGAGACCTGCAAACCCTCCTGGCGTGCTGGCTCTGTTGGATGAGGAATGTTGGTTT
CCGAAGGCTACTGATAAGACATTTGTGGAGAAACTGAGCCAAGAACAGGGTACACACTCG
AAATTCCAGAAACCAAGGCAGCTCAAAGATAAGGCTGACTTCTGCATTATTCACTATGCT
GGCAAGGTGGATTACAAGGCAGACGAATGGCTTCTGAAAAACATGGACCCACTCAATGAC
AATGTTGCAACCCTCCTGCATCAATCATTGGACAAATTTGTGGCAGAATTGTGGAAAGAT
GTTGACCGTATTGTGGGATTGGACCAAGTTGCTGGTATGAATGAGACTGCCTTTGGTGCC
TCTTATAAGACGAAGAAGGGCATGTTCCGCACAGTGGGGCAACTGTACAAAGAGTCCTTG
GCCAAACTGATGGCGACTCTCCGCAACACCAACCCTAATTTTGTTCGATGCATTATTCCA
AACCACGAGAAAAGGGCTGGAAAACTGGATCCTCACTTGGTTCTTGACCAGTTGCGCTGC
AATGGTGTATTGGAGGGAATTCGCATCTGCCGTCAGGGTTTTCCCAATAGGATTGTCTTC
CAGGAGTTCAGACAGAGGTATGAGATCCTGACCCCCAATTCAATTCCTAAAGGTTTCATG
GATGGCAAGCAAGCCTGTGAACGAATGATCCATGCCTTGGAACTAGACCCGAATTTATTC
CGTATTGGCCAGAGTAAGATCTTCTTTCGTGCTGGGGTTCTAGCACACTTGGAGGAAGAA
CGGGATCTGAAGATTACTGACATCATCATCCTCTTCCAAGCTGTCTGCCGTGGATACCTG
GCTAGGAAAGCATTTTCGAGAAAACAACAGCAGTTGAGTGCACTGAAGGTTCTGCAGAGG
AATTGTGCTGCTTACCTAAAGCTCCGACACTGGCAGTGGTGGCGACTCTTCACTAAGGTT
AAACCGCTGCTACAGGTGACTCGCCAGGAGGAGGAATTGCTGTCCAAAGAGGATGAGCTG
ACAAAGGTGAAAGAGAAGCATGTAAAGGTGGAGGCAGACCTTACAGCGATGGAGAGGAAG
CATCAGCAGATAATTGAAGAGAAGAATATTCTGGCTGAACAGCTGCAGGCCGAGACTGAG
CTCTTTGCAGAAGCTGAGGAAATGCGAGCACGCCTGGCTAATAAAAAGCAAGAACTGGAG
GAAATCTTGCATGATTTGGAAGCAAGAGTGGAGGAAGAAGAAGAAAGAAACCAGCAGATG
CAGAATGAAAAGAAGAAAATGCAGCAACACATTCAGGATCTAGAAGAGCAGCTTGATGAA
GAGGAAGGAGCTCGGCAGAAGCTTCAACTCGAGAAAGTAACGGCGGAGGCTAAAATTAAG
AAAGTTGAAGAGGACGTCTTGCTGCTGGAGGACCAGAATTCAAAATTGTCCAAAGAGAAA
AAATTGTTTGAAGACCGGATTTCTGAGTTTACCTCCCAATTGGCAGAGGAGGAGGAAAAG
GCAAAGAACTTGAGTAAAATCAAGAACAAGCAGGAAATGATGATTACAGATTTGGAAGAA
CGTTTGAAGAAGGAGGAGAAAACCCGGCAAGAACTGGAAAAATCAAAGAGGAAGCTGGAT
GGTGAAACTACTGATCTACAAGATCAAATTGCTGAGCTGCAGCAGCAGATCGAGGAACTG
AAGATTCAACTGGCAAAGAAAGAGGAGGAGCTGCAGGCTGCCCTTGCCAGAGGGGATGAT
GAAGCTGCTCAGAAGAATAATGCTCTAAAACTGATCCGGGAGCTGCAGGTCCAGATTTCT
GAGCTGCAGGAAGATCTGGAATCGGAGAAGGGTGCCCGCAACAAAGCTGACAAGCAGAAG
AGAGACCTGAGTGAAGAGCTGGAAGCTTTGAAGACTGAACTGGAGGATACTTTGGATACC
ACAGCAGCCCAACAGGAACTAAGGACCAAACGTGAGCAGGAGGTAGCTGAGCTGAAGAAG
GCTATTGAAGAAGAGACCAAGGCCCATGAAGTTCAAATCCAGGATATCCGCCAGAGACAT
GGCACTGCCCTGGAGGAGGTCTCCGAACAACTTGAACAAGCCAAGAGACACAAAGCCAAC
TTAGAGAAGAGCAAGCAGAGCTTAGAAAATGATAACAAAGAGTTGGCCAGTGAGGTGAAG
AGTTTGCAGCACACAAAAGCTGACTCTGAACATAAAAGGAAGAAGCTTGAATCTCATGTG
CAGGAGCTCCAGGTCAAGTATACAGAAAGTGAAAAAGCAAAGTCTGAGCTTTTTGATAAA
ACTCACAAGCTTCAGAATGAATTGGACAATGCCTCTGGGCTTCTCGAAGAAGCTGAGAAA
AAAGCAATTAAACTAACGAAAGATACTGCCAATTTGGAATCTGCACTCCAAGATACACAG
GAACTGCTTCAGGAGGAGACACGGCAGAAATTGAATCTCAGCAGTCGCATTCGACAGCTG
GAAGAAGATAAGAACAATCTCCTAGAACAGCAAGAAGAAGAGGAAGAAGCAAAGAAGAAC
CTTGAAAAACAGCTGGCCACTCTCCATATGCAGCTGGTTGATGCAAAGAAGAAAGTGGAT
GAGGATGTGGGTACCATCGATGGCCTGGAAGAGGCCAAAAGAAAACTTCAGAAGGATGCA
GAGGCCCTCAATCAGCGCTTCGAGGAGAAGGCAGTGGCCTATGATAAAATGGAGAAGACC
AAAAACCGTCTCCAACAGGAACTTGATGATCTTTTGGTAGACCTGGACCATCAACGCCAA
ATTGTTTCCAACCTCGAGAAAAAGCAGAAGAAATTTGATCAGATGTTGGCTGAGGAAAAG
AGCATTTCTGCTCGATATGCTGAGGAAAGGGACCGGGCCGAGGCTGAAGCGAGAGAAAAG
GAGACAAAGACCCTGTCGTTAACCCGAGCTCTGGATGAAGCTCTTGAAGCTAAAGAAGAG
CTGGAAAGACACAACAAGCAACTCCGTGCTGAAATGGAGGACCTGATGAGCTCCAAGGAT
GATGTGGGCAAGAATGTGCATGAACTGGAAAAGTCCAAGCGGGCCCTAGAGCAGCAGGTG
GAGGAGATGAGGACTCAGCTTGAGGAGCTGGAGGATGAGCTGCAGGCCACTGAAGATGCG
AAGCTTCGTTTGGAGGTCAATATGCAGGCCATGAAGGCCCAGTTTGAGCGAGATCTGCAG
GCCAGGGATGAGCAGAATGAAGAAAAGAGAAGAATGTTGGTTAAACAGGTTCGTGAACTT
GAGGCAGAGCTAGAAGATGAACGGAAGCAACGAGCGCAAGCAGTTGCTGCAAGGAAGAAA
CTGGAGATGGACCTGAAAGATCTGGAAGCACAGATTGAAGCCGCTAACAAGAGTCGTGAT
GAGGCAATCAAACAGCTCCGCAGACTTCAGGCACAGATGAAAGACTACCAACGTGAGCTG
GAAGAGGCTCGTGTTTCCAGAGATGAAATCTTCGCTCAGTCAAAGGAGAATGAAAAGAAA
CTGAAAAGTCTGGAGGCAGAAATTCTACAGCTTCACGAGGAACTGGCTGCCTCAGAGCGA
GCACGTCGCCATGCAGAGCAAGAACGTGATGAACTGGCAGATGAAATCGCAAACAGCGCA
TCTGGAAAGTCTGCTTTATTGGATGAGAAACGTCGCCTGGAGGCTCGTATCGCCCAGTTA
GAGGAAGAGCTGGAAGAAGAACAGAGCAACATGGAGCTCCTCAATGATCGATTCCGAAAA
ACCACGATGCAGGTTGAAACTCTGAATTCAGAGCTTGCGAGCGAGCGTAGTGCTGGACAG
AAGAGTGAAAATGCACGGCAACAACTTGAGCGACAGAATAAGGAACTAAAAGCCAAGCTG
CAGGAGCTGGAGGGATCAGTCAAGTCCAAATTCAAGTCAACAATTTCTGCACTGGAGGCC
AAGATTGCACAGCTGGAGGAACAACTTGAACAAGAAGCAAAAGAGCGAGCAGCAGCCAAC
AAGCTGGTGCGTCGCACAGAGAAGAAACTAAAGGAGGTGTACATGCAGGTTGAAGATGAA
CGCAGACATGCTGATCAGTACAAAGAACAGGTGGAGAAGTCGAACTCACGCATGAAACAA
CTTAAACGGCAACTGGAGGAGGCGGAAGAGGAGGCTACACGCGCTAACGCAGCCCGCCGG
AAACTTCAGCGGGAGTTGGATGATACCACGGAGACTGTCGAGGCTATGAATCGTGAGGTC
AACACTCTGAAGAGCAGGCTCAGGAGAGGTGGTAGTGCTCTGGCGTTTACCACCAGTCGA
ACAGGAAGGCGTGCACTGCAGCTGGAGGGCACTGCTCTTGAACTCTCGGATGATGACGTT
GACAGTAAAGGGGGTGATCTCAATGAAACACAAACAAGCCAGGGAGAGTAGAGCCATTTC
ATAGTCAGCATGGCATGCCCTTCTCTGATTGAGCCTCTGAGGATAAGAATGATTTCTGAA
CTGCTGACTTCGGATTCTCTCCTACCTTTTTTTAAACTGGCAAGTTATAAAGTCATATAA
GCCATTGTCCTCTTGCGTCTTAATTTTCTTTTGTCTCAACATATCGCACCCTGCAAATTG
TATCCATACAATGGCTTTCCTAAAATGTCTTTGATAATCAAGTACTAATTTGAGCACATT
TTGACTGAGACAGCACCTGAATTTGGTTTTCTCTGGAAACCGGGGTAAATTCCAGACATA
ATTAGGGTGGGATTGGGAGGAGTCTTGTGTATTTACTATGCATGCTTACATGTACAAATA
AACATGTATTCCCATATATAATTTTGTGGACAATGGCATAGAATTTATCATGTTATTAGT
CTGCAGCTGACTGCTGCATAAAGACCAAACTGTGGATCTGTGGATGTTGGATCTGCAGAA
GCAAGTTTTATAATGAGGAAAGAGAAATTGAAATAAGTCTGTCGGGACTGCAGTATCTGG
TTAGCTTGAGTGTGTTGAGTTAAGTGCAAGGACTGACCCAGACTGTATTAGTGCCAACAT
ATTTTGAGTAACCAGTGATTACAGATCATAAACAGGATAGTAAATAACCCAAATTTAGCT
GCACAGAAGTATCCTTGAAATACCATCAGTCACGTGATGTAATTTCATTCACTTATTTGT
ATCATTTAGAATATGCATTCACTCATGTCACTCAAACTTCTTGAACTTAAAAACCAATTT
TTTTTCTTCAAATTGCTAGGGGGGACTTAAAGCTAGCAATGGTCCTTGGTGTTCAGATAA
TTTGCACAAATCATTTTGAAGTAAGTACAACTATTGGTGTTTAAAAGCTATACTGGAAGT
CAACACGTTGTACTTTAAATGTGTTAATGGTGTTTGAACTATTCGATGTTACTCTTGTTT
TCCCATATACCATTGCCCTACATAGTGGACATCAGTATTTCAAACACTTTTTTTTCTGAT
GGTGATAATTTTACCCTTTAAATGTGGATGAAAACTTTTTTTATAGGATGGACCCAGCTG
TATAATGGTATTTGGCCTTTTTGTATTGGACCATTCAAGACTTAAGCACTGAACACTAAG
GCAATGTTCTGGTTAGCCACAACCCCAGAATCTGATCCCACATTACTTCACTTCCAAATT
GTTTTTCAGCATCCCAAAAGACACTTTTTAGCTATGAGATGATGTACACTTGGTCTTTGG
AAATCCATGAAATAAATATTTGCACTGGTCTCCACAAGCTACCAGATGCTGCATGATTCA
AAATCGTACAAATAGATTCATATCAATCTTTGTCCTAACCAGAGTTGCATCTGAAGTTAT
ATGAACAGAGATTTCAGAAAGTGCCTTAGACACGGCTTATAATTTGATTACAAGAGCAAG
CATCACAGTTGAAACTGATGTAGTACATTTATGCTGAGTATGTAACCATTAAAATGGTTT
TCTATATTCGCTGTAGCTGCAGCTGTGCTTCATGCCTTGTGCAACCCCTGTGATCAGAAT
ATATCGGGGTTTAACTCAGTGTTATTGAATATGTACCTTGAGCCTTCTGTACCAAGCAGG
AATTTCTTCTGGTTTAAAGCTTTAACATCTGTTTGAAGTATTTTTACTGTACTGGCTGTT
GACCACCAGCTGCTGTCGTTCTCATACCTTTGTATACCTGTATTTCTAGACAGCTATACC
ATTCAATAAAGATTCCTTTGGAAGCAACAATTTTTTTAATAAAAAAAAACCAATAAACTT
ATTAAACGTAA
>TR100006|c0_g1_i7|m.130974
AGCACCCTTTACTCGGGCTCTTCCGACAGTGTGCGGTTCTGCTCCTGGGCATTCACATTC
GGACTCTAACCCAGCTTTCGTATACGGCCAGTCTTCAGTCATTACTAAGACATAATGGCA
CAGAAGTCTGGCAGCCAGGGTGGAGATGCTGACTCGTTTCTCTTTGTGGATAAAAACTTC
AACAATCCACTAGTCCAGGCTGACTGGTCAGCTAAGAAATTGGTCTGGGTGCCTTCGGAC
CGCAATGGCTTTGAAGCTGCAAGCATCAAGGAAGAAAAGGGGGATGAAGTTACTGTTGAA
TTGATGGAAAATGGAAAGAAAGTTAAAGTTAACAAAGATGACATCCAGAAGATGAATCCC
CCAAAGTTCTCCAAAGTTGAGGACATGGCGGAACTGACTTGCCTGAATGAAGCATCGGTG
TTGCATAATCTGAGGGAGCGCTACTACTCAGGACTTATCTATACATACTCGGGTCTTTTC
TGTGTTGTCGTAAACCCATACAAAATGTTGCCCATCTACAGTGAGAAGATTGTGGAAATG
TACAAAGGGAAGAAGAGACATGAGATGCCACCGCACATCTATGCCATTGCAGACACTGCA
TACAGGAGCATGCTGCAAGATCGTGAAGACCAGTCAATTTTGTGCACGGGCGAATCTGGA
GCTGGGAAAACAGAAAACACAAAGAAAGTAATTCAATACCTGGCTGTGGTTGCTTCCTCC
CACAAGAGCAAGAAAGATGCTAGCGCTATCGGGGAGCTGGAAAAGCAACTCCTTCAAGCC
AACCCCATTCTGGAAGCCTTTGGCAATGCAAAAACAGTAAAAAATGACAACTCGTCCCGA
TTTGGAAAATTCATCCGTATCAATTTTGATGTCACTGGCTATATTGTTGGAGCGAACATC
GACACTTATTTGCTTGAAAAGTCACGTGCTATTCGGCAGGCCACAGAAGAAAGGACATTC
CATATTTTCTATTACCTTCTCACTGGCGCGGGAACAAAAATGAGGGAGGATCTACTGCTG
GAACCGTTCAACAACTACAGGTTCTTGTCCAATGGCAATGTCCCCATTTCAGGGCAGGAC
GATAAAGACATGTTCGAGGAGACCTCAGAAGCCATGACTATTATGGGATTTACAAGTGAA
GAGCAAACATCTATACTGAAGGTTGTTTCATCCGTGTTGCAGCTCGGTAACATTTCTTTC
AAAAAGGAGAGAAACACTGACCAGGCGTCCATGCCAGACAATACAGTTGCACAAAAGGTG
TCCCACCTGTTGGGTATGAATGTGACTGATTTCACCAGGGCCATCCTGAGTCCTCGGATC
AAAGTTGGACGTGATTACGTTCAGAAAGCCCAGACCAAAGAGCAGGCTGACTTTGCTGTG
GAAGCTTTGGCCAAAGCAATGTATGAACGTTTGTTTCGTTGGTTGCTCATTCGCATCAAC
AAAGCTCTGGACAGGACTAAGAGACAGGGTGCCACATTCCTTGGCATTCTTGACATTGCT
GGCTTTGAGATATTTCAGGACAATTCTTTTGAGCAGCTCTGCATCAATTACACCAATGAG
AAGCTACAGCAGTTGTTCAACCACACCATGTTCATACTGGAGCAGGAAGAGTACCAGAGA
GAGGGCATTGAATGGAATTTCATTGACTTTGGCCTGGATCTGCAGCCCTGCATAGAACTG
ATTGAAAGGGTGACTAACCCCCCAGGTATTCTGGCTTTGCTCGACGAAGAATGCTGGTTC
CCTAAGGCCACAGACAAGTCGTTTGTGGAGAAGGTGGTCCAAGAGCTGGGCAACAGTACA
AAATTTACCAAACCTAAACAACTGAAGGATAAAGGAGACTTCTGTGTTATTCATTATGCT
GGCAAGGTCCCTTACAATGCAGGAAACTGGCTGACCAAAAATATGGATCCACTAAATGAT
AATGTCGCCTCGCTGCTGAACCAGTCGTCTGATAGATATGTAGCGGAACTGTGGCGCGAT
GTGGACCGTATTGTTGGATTGGACCAAGTGGCTAAAATGAGTGAAAGTACCCCGGGTGCC
TCAAAAACCAAAAAGGGCATGTTCCGTACAGTGGGGCAGTTATACAAGGAGCAGCTGACC
AAACTCATGACTACACTGCGGAACACCAGCCCCAATTTTGTGCGCTGTATCATTCCAAAC
CATGAAAAGAGGGCTGGCAAGCTCGACGCGCATCTAGTGCTGGAACAGTTACGGTGCAAT
GGTGTTTTGGAAGGTATCCGGATCTGCCGCCAAGGATTCCCTAACAGGATTATCTTCCAG
GAATTCCGCCAAAGATATGAAATCCTAACTCCAGGTGCTATTCCAAAAGGATTCATGGAT
GGAAAACAGGCCTGTGTACTTATGATCAAATCCCTGGAACTAGATTCTAACCTCTTCAGG
ATCGGACAAAGTAAGATCTTCTTCCGAACTGGTGTACTGGCTCATTTGGAAGAGGAGAGA
GACCTGAAAATTACAGATGCCATTATTGCTTTCCAAGCTCGAAGCAGAGGCTACCTGTCT
AGAAAGGCCTTTGCTAAACGGCAGCAACAGCTCACTGCTATGAAAGTGATTCAGAGAAAT
TGTGCTGCTTACCTTAAACTGCGCAACTGGCAATGGTGGAGACTGTTCACTAAGGTGAAG
CCATTGCTGCAGGTCTCCCGTCAGGAGGAGGAAATGCAGCTGAAAGATGATGAGTTGCAG
AGGACCAAAGAAAAGCAACAGAAGGCAGAACTTTTTCTTACGGAACTTGAAAGGAAGCAC
AGTCAGATAATGGAGGAAAAGAATTCCCTGCAGGAGCAACTGCAGGCTGAGACAGAGCTA
TACGCTGAGGCAGAAGAGATGAGAGTCCGCCTAGAATCTAAGAAGCAAGAGCTAGAGGAG
ATTCTTCATGAGATGGAGGCGAGAATTGAAGAAGAGGAAGATCGAAATCACCAAATGTTA
TCCGAAAAGAAGAAAATGCAGACCCAAATCCTGGACCTGGAGGAACAGCTGGATGAGGAG
GAAGCTGCACGACAGAAGCTGCAGCTGGAGAAAGTGACCCTCGACGCCAAACTTAAGAAG
ATGGATGATGATATCATAATCCTGGAAGACCAAAATATCAAATTTGCAAAGGAGAAGAAA
ATTCTAGATGAGAGAATAGCTGACTTTATCACCAATCTTGCAGAAGAGGAAGAAAAGGCA
AAGAACCTGACAAAACTGAAGAATAAACATGAATCTATGATTTCAGAACTAGAAGTGCGG
CTCAAGAAGGAAGAGAAGACCAGGCAGGAGCTGGAGAAACTAAAGAGGAAGTTAGAGGGC
GAGGGTACGGACCTCCATGACCAGCTGGCAGAACTCCAGCAGCAGATTGCTGAACTGAAG
ATGCAGCTTGCTAAGAAAGAGGAGGAGTTACAGGCAGCTATAAACAGGCTTGATGAGGAA
ACTGCACTAAAGAATAATGCTCTGAAGAAAATTCGTGAGTTGGAAGCCTTTATATCAGAT
CTTCAAGAAGATCTAGACTCTGAGAAGTCAGCTCGGAACAAGGCTGAGAAACAAAAGAGA
GATCTGGGTGAAGAGCTGGAAGCCTTGAAGACAGAACTTGAAGATACTTTGGACAGCACA
GCTACACAGCAAGAGTTGAGAGCCAAGAGAGAACATGAAGTTTCAGAGATGAAACGAGCT
CTGGAGGAAGAGACAAGAACACACGAGGCTCAGATTCATGAAATGCGACAGAAACATAGT
CAAGTTGTAGAAGAAGTAACAGAACAGCTGGAGCAAGCAAAACGGGTTAGGGCTAATCTT
GAGAAAAACAAACAGAATCTTGAAAAGGAGAACAGTGAGCTCTCAAATGAGGTCAGGGTG
CTGGCCACAGCTAAAGCAGACATCGAGCACAAGAAGAAAAAATTGGAAAACCAAGTGCAG
GAGTTCCAGGTCAAGGTGGCTGATGGAGAGCGTGCTCGGACTGAGCTCAACGATAAAGTG
CACAAGTTGCAGAATGAGCTTGACAATGTTACCTCCATACTTAATGATGCTGAGAGTAAG
TCAATTAAACTTGCAAAGGATGTGTCAAGTCTTGGTTCCCAACTTCAGGACACACAGGAA
CTACTCCAGGAAGAGACCCGGCAAAAACTGAACTTGTCCACCCGTTTGCGTCAGTTAGAG
GATGACAAGAACAGCCTCCAGGAGCAGTTGGATGAAGAGGGAGAAGCGAAGAGGAACCTG
GAGCGCCAGCTATCCACTTTGACAGTACAGCTGTCAGATGCCAAGAAGAGATTAAATGAC
GATGCTGCTACAATGGAGGGTCTTGAGGAAGGAAAGAAGAAACTTCAGAGGGAAATTGAA
GCGATTACCCAGAACTTTGAGGAAAAGGCAGCAGCTTTTGACAAGCTGGAGAAGACGAAG
AACAGACTGCAACAGGAGCTCGATGACCTTTTAGTGGACCTGGACAATCAGCGACAACTG
GTTTCCAATTTGGAGAAGAAACAAAAGAAATTTGATCAGATGCTGGCAGAAGAGAAGAAT
ATCTCTGCTAAATTTGCAGATGAAAGGGACAGGGCAGAGGCTGATGGTCGTGAAAAGGAG
ACAAAGGCCCTGGCATTGACGCGTGCTTTGGATGAAGCTTTGTCAGCCAAAGACGACATG
GAAAGGGTCAACAAGCAGCTGCGAGCCGAGATGGAAGATATTATGAGCTCTAAAGATGAT
GTAGGAAAGAGCGTCCATGACCTGGAGAAGTCTAAGCGTGCCTTGGAGCAGCAAGTAGAG
GAGATGAAGACCCAGTTAGAAGAGCTCGAAGATGAGCTCCAGGCAACAGAGGATGCCAAG
TTAAGATTGGAAGTGAATTTGCAAGCCCTGAAAGCACAGTTTGAGCGTGATTTGCAGGCC
CGTGATGAGCAGAATGAAGAAAAGAGGAGGCAGCTTGTTAAGCAGGTCCACGAGCTTGAA
ACTGAACTGGAAGATGAACGTAAACAGCGCACAGTGGCAGCTGCTGCCAAGAAGAAGTTG
GAGATTGATTTAAGTGACCTTGAAGGCCAGGTTGAAGTTGCCAGCAAGGGCCGTGAAGAG
GCCATAAAGCAACTAAAAAAACTTCAGGCTCAGATGAAGGATTACCAACGTGAACTTGAG
GACGCCCGGAACTCCAGAGAAGAAGTCTTGGCTCAGGCTAAAGACAATGAGAAAAAAGCC
AAGAGTCTGGAGGCAGATCTTCTCCAACTGCAGGAGGATTTGGCAGCTGCAGAACGCGCT
CGCCGTCACGCTGAACAGGAGAAGGAAGAACTAGCAGAGGAGTTAGCAGGCAACATATCT
GGAAAGTCTGCACTTTTGGATGAGAAGCGACGTCTGGAGGCTAGAATATCGCAAATGGAG
GAAGAGCTGGAAGAGGAACAGGGCAACATGGAAACACTGAATGACCGTCTCAGGAAAGTT
GTACAGCAGTCGGAACAGCTGTCTAACGAACTGGCTGCTGAGCGCAGTGCAAATCAGAAG
AATGACAGCGCTCGCCAGCAGCTCGAGAGGCAGAACAAAGAGCTGAAGGCCAAGCTGCAG
GAAATGGAAGGGACAGTCAAGTCCAAGTTCAAAGCAACAATAACCTCTCTGGAGACAAAG
ATCGCCCAGTTAGAAGAGCAACTGGAGACCGAAGCAAAGGAAAAACAAGCAACCACCAAG
GTAGCTCGTCGTACAGAGAAGAAACTGAAAGAGATCATGATGCAGGTGGAAGATGAGCGA
AGACATGGGGAGCAGTATAAAGAACAGGCAGAGAAAGGCAATTCCCGCGTGAAACAGCTC
AAGCGGCAGCTGGAAGAGACCGAGGAAGAATCTCAGCGGATCAACGCGTCTCGGCGCAAG
CTTCAGCGAGAGCTGGAGGAAGCCACAGAGCTGAATGAAACCCTGACCCGTGAATGTAAC
ACACTGAAGAACAAACTAAGGCGTGGAAATGAGCCAATGCTAAGTGGCGCACGGAGATCT
GGTGGCAGACGTGCAGTGATCGATAATGCTTCACTAGAAAACTCTGATGAAGATGCTGGA
GGGCGAGATGCGGACTTCAATGGCACAAAATCGAATGAATAATGACAGTGTAGCGTACAG
TACTATGGTATAGAAGGGGAGGGAAATATACACAAATGGTTAGAAAAGCTTTTAAAAGGT
CACACACATTGTATTAACAGGGCACAGTTTTTCCATTTATAAAACTACCCCGTCACAACA
AAAAAAATACTTTCACATGCATGTAGCCAAAACTACTTTATTTTGCTAAACATTTTACAT
GTATCAAAATTTCAAATAATATTCTAGCATTTAAAATACATTGTAAAAACTGCAAAGTTA
AAATATGTACCCTGAAAAGTGCACTGCCTGATGGGTTAGGATTCTAAAATAGTTGCTATT
TTGTTGCTAAACCATAAATGAAATAGCAACAAAAATATAAGAATGCACACTTCCCTTACT
GAAATTATTTGGTCTTATTCATTAGCACCATTTTATCGGAGATGGGTGGCACCCTTTGTG
TCTTTATAGGAAGAGCCAAGCACATTACTGCACTATTTACAATACATGCCTACCAGACCA
TAGCAATACTGGTCACAGAATTCTATAGAAGTGCTTTGTTTAGCCACTTGAACTACTGGA
TTTAAAAATAAACTATTGTTTGCAGTAATATATTCGTAACATGCTAAACTTTGTCCGCAA
AGTATTTCTGAAGCTGTTTATGACCCACTATCACAAATAAAGGACTTTGTACCACAA
>TR100006|c0_g4_i1|m.130979
AGCACCCTTTACTCGGGCTCTTCCGACAGTGTGCGGTTCTGCTCCTGGGCATTCACATTC
GGACTCTAACCCAGCTTTCGTATACGGCCAGTCTTCAGTCATTACTAAGACATAATGGCA
CAGAAGTCTGGCAGCCAGGGTGGAGATGCTGACTCGTTTCTCTTTGTGGATAAAAACTTC
AACAATCCACTAGTCCAGGCTGACTGGTCAGCTAAGAAATTGGTCTGGGTGCCTTCGGAC
CGCAATGGCTTTGAAGCTGCAAGCATCAAGGAAGAAAAGGGGGATGAAGTTACTGTTGAA
TTGATGGAAAATGGAAAGAAAGTTAAAGTTAACAAAGATGACATCCAGAAGATGAATCCC
CCAAAGTTCTCCAAAGTTGAGGACATGGCGGAACTGACTTGCCTGAATGAAGCATCGGTG
TTGCATAATCTGAGGGAGCGCTACTACTCAGGACTTATCTATACATACTCGGGTCTTTTC
TGTGTTGTCGTAAACCCATACAAAATGTTGCCCATCTACAGTGAGAAGATTGTGGAAATG
TACAAAGGGAAGAAGAGACATGAGATGCCACCGCACATCTATGCCATTGCAGACACTGCA
TACAGGAGCATGCTGCAAGATCGTGAAGACCAGTCAATTTTGTGCACGGGCGAATCTGGA
GCTGGGAAAACAGAAAACACAAAGAAAGTAATTCAATACCTGGCTGTGGTTGCTTCCTCC
CACAAGAGCAAGAAAGATGCTAGCGCTATCGTAAGTCAATTCCTTTTCTTTATATTTACT
AATTGTGCGCTAACATTTGCTATTAAGGTATTCTGCTGTTGTCCTGGGAAGTCTTCAGAT
TAATATTGCATCCAAACACCACCGGGCAAAACTAGAAAGCATTCATGATATACACTGACC
ATAGAACTGCCAATTAATGTGATGACTGATGATCATTAAATGTTGTGCAAAATGAAATCA
AGCACATTGACAGCTGTTGT
>TR100015|c0_g1_i1|m.131068
GGGACGGCTGGCTCCGGGCCGGTCAGTAACCATGGAAACGATGGGCTCGGAGGTGGTCAC
CAATCCCAAGGAGATTGCTGGGATCTACAAAGAGTTGAGCAAATTCCCATCTCTGTCGAA
AGCCTGCATTGGGCCAGAGGTCATTTCCCAGTACGGGGGGAAATACTGCAACATCTATAC
AGAATGGTCTCAGAGGGATCTGGAGCGAACCGAGCGGGTGAAATTCTGCCGACAGTATAT
CATGTTCTACGATGAAGATTCTATTGTGTATACCGGCCCCTCTGGAAACTGCACAGAACT
ACAGGGCGAGCTGTTGAGCAGAGAGTCTCCCTCTGGATTTTTAAAAGTTGTTCTCCGGGA
CCACACCAACAAAAAGGGAGAGGAGAAGCAATTTCTGGAGATCTGGAACAGAAACTCCAA
GGAGAAGAGCATAAACCTGACTGCACTCGAAAAGCATGGCAAGGTGTATGAAGACGATCA
GTTTGGCTGCCTTGTGTGGTCTCACTCCGAGACTCACATCCTGTACATTGCTGAAAAGAA
AAGACCCAAAGTGGAATCCTTCTTCCAAACTAAGCCCGAAATCGGTGTGGGTGAGGAGGA
TGAAGACAGCATCAAACCAGATAAACAGGAGAAACCTGTGAAAGGTGATGAGTTTGTGTA
TTGGGAGGACTGGGGAGAAACCCTGGTGAAGAAGACCACTCCTGTGCTATGCGTACTGGA
TATTGAAAGTAACAACATCTCTGTGCTGGAGGGGATTCCTGAACACATTTCTCCTGGACA
GGCATTTTGGGCTCCCAATGACACTGGCATCATATTTGTTGGATGGGATCATGAGCCTCA
ACGGTTAGGTCTCGTGTACTGCACCAACAGAAAGTCTGGACTGTACTATGTGGATCTGAC
AGGTGGTAACTGTGTGCAACTTTCATCTCAAACAAATGCTGTTTGGTCTCCTCGGCTCAG
TCCTGACAAGTGTCGCATTGTCTACTTTGAAGGTGATACAGGTGGACCCCACCACCAGTG
CAGCCGACTTTGCATGTATGACTGGTACACGAAGGTGACCTCCACTGTGGTGGACATTGT
GAATCGACCAGATGAAGATGGATTTACTGGCATTTACTCTTCGGCGCTGGCACAGAACTG
CTGGGCTATGGACAGCCAGCGGGTGCTCGTCGATACGTCTCAGAGAAGCAGAAAGGATCT
TCTCATAATAAATATTACAACAGGAAGTGTGACATCGCTTACCAGTGGTTCAGGTGCTGG
GAGCTGGACGCTGCTGGCTATTCACCAGGATCTGATGGTGGTCACATGCTCATCCCCTAA
CTGTCCACCCAGTCTGAAAGTGGGCTTTCTGCCTGCTGCAGGCAAAGAGCAAGGGATCAC
TTGGGTGGCACTAGATGAAGCTGAACAATTGCCAGGCATAGAGTGGAAAATCCTGACTTT
TACACCTCCACTTGAACAGGAGAATCCTAAATTCCCTGCGATGGATTTTGAAGGTATCTT
GTTAATACCGGGAGAAAGGAAGGAAGGTGCCCCACCTCCGGTTGTTGTTTGGCCGCATGG
TGGACCGCATTCGGTTTTCATGGCAGAATGGATGTTGTACCCTGTCACTCTCTGCAGGCT
GGGATTCGCTGTACTACTCATAAACTACAGAGGCTCCACTGGCTTTGGACAGGACAGTAT
CTGCTCTCTGCCTGGGAATGTAGGAAGCCAAGATGTGAAAGATGTGCAGTTTTCAGCAGA
ACATGTGCTGGAAGAAAGGTTTGCTGATACTTCAAAGGTCTTCATAATTGGTGGCTCACA
TGGAGGTTTTCTTGCTGGTCACCTGGTTGGACAGTACCCTGAATTTTACAAGGCCTGTGT
GACCAGAAACCCTGTCATTAACATTGCTTCCATGCTCGGAACAACAGATATCCCAGACTG
GTGTACAGTGGAGGCTGGTTTTGAGTACACAGCTGATCAGATTCCGACTCCTCCTTTGTT
GGAAGCAATGTTGAACAAATCACCAATCGCATATGCTTCTCAAGTAAAATCTCCAGTGTT
GATCATGCTGGGTGAGAAAGACAAACGGGTTCATCCCACTCAAGGCCTCGAGTTCTATCG
AGCACTGAAAGCCAGAGATGTTCCTGTACGGTTATTATGGTACCCTGATAACAACCACTC
ACTGTCCAAAGTAGATGCAGAGGCCGACGCATTCATGAATATCGCGCTCTGGTTTGTAAA
ACACCTCTAATCCTGATTCTTTGTCAAGGAGGCAGTCATCGTGACATGGTGCAAGATGAA
CTACCATTGCCGTCAATGATGATGTGATGCATGGCAGCAATCAACAGTCAATGAGACCCG
AAACCCAGATGGTTACCTCAAGCAGTACAGAGACGTGTTTTGTGCATTCCACCACAGCTC
TATGTAGCCGCAGTATGTAGATGTGTGTCACACTGAATCAGCTCAAACCAGCCAGGGTTT
CAGCAATGACTCTTCATTTGATTAATCGTCACCTTGGTTTAGAGGGAGGATTTGCTGGTA
CATCAGTCAGTTCTGCTGTAAGCAGCAAATGGTTATTTCAGATGTTGCTAGTCATTTTTC
TGAAAGCAATACCATTCTGCAATGTGCTTTATTATATAATATAACCCACATATAATGAAT
AATTTATTTCCTGATCATTTTCCAGAATTAATTTGTGATGCCACATTGCAATTTACATTA
TGACCTGTAGTTTTGGGTAACTATTCAATGCATCATTCAGTGGCAGCATACCACCTCTGC
AAGAGATTCCATTTCCCTGCTGCAACATAGTAAAAAGAAAGATCCAGACTCATTCTGCTT
TAAAAAAAAAAAAAAATCTATAAACTATATGTAATAAAGAAAAAAAAATAGCTGACAATT
CAATCTTGGGATCCTGATACTCTAATATATGCTCATGCTATGCTCTTACACTTTGTGACT
TCAGAGCTTGAGATCTTGTTCACTCATTGACAGTCGCCCATTGTCCTCTTTCTCTCGGTC
AGACTTCTCCTGTAATCGACTGCATGTTACTGTCCAGTAAGCCTTCACAGGTGACATCAC
AAATTCCATTAATACTTTGCTGTTCCAGTGCCCTCTGTTTCGCAAAGAAAATCTCACCGG
GCTGAGGAACGCAGCACCTCAGAAATAAAGCGCCTTATCTTTTAGTCACTGGTACTGAGC
AGGAGAAAGATTTTGATCCACCTGTACACTTTATACATTGACTGCTGCATGAAAGATTCT
TGACTTGCATTGTAAGACAACAATCTACTTAATGATGTAAAAGTTTCCATATTATTGCAA
ATGATAGACTTCATTTTTACGGCTGTAATTTAATCTCGGGATTCAGATGACACTCATAAA
CCACTTAAGCTCTGCTCTTGGTTTTTATAAGGTCACTTAAACCCCTGGATTGGAATACAG
CCAGGTAATTCCTCCCAGCAATCCATTATTCGATAGCAGTTCTGTGAATGTGAATGATGT
GACTGGCCACTGATCTGAGAATTAACTCGTCAGGTGAAGTATTACTGGATTGATGACGCC
TTCCCTGGACAGACACAACCCCTTTATAACTCATGAAGGTTTTGTGCAAGTCCCTGCCCC
CCAACCACTCCTCACCCCCCTCCCCCTCACAAAAAAAACATTCAGGTGAAAAATCTCTCC
ACGTGGTGCAAAAGTGTGCCTTGGTGACTTCTACGACTCATGACTGTTAAAATCAGGATT
ATATAGATCTCCTTGTAAATGCTGTCAATAAATCTGCAAGTTTTTATGCACTGTCCACTA
CTGACTGTTCATTCCTCTGGCTACACCAGTAGCCATGATGAAATAATTATTCTAATACAC
TATTAGAATTAGCCTGTACAACTGAAGTGAAGAAAATACACACATCCCAAAGTCTTACCA
ATAAATATCTGGGAAAGGAGAGACTGCGGAGATCTTGGAACACATACTGAAGCAAAACAC
AGAGATTAACAGTGGGGGTGGAGTGGGGGCTTCCTATCTCAACTCCTGTAATAACAGGAT
GCTAAAACAAGGATTACTGCGCTCAAACAAAGCCTGGTTTTATTGTGCTGATGTTACTGC
AGCTGAGACTGGCAGAAGAATATTTAAATCTAAAAGTTTATTTATTTTAAAAAATTGCTA
GTGGTTGCAGCTGGTCTTTTACATTTAAACCTCTGGTGAAGCAAATGTAATTCACAACTA
TAACCGATTTCAATACTGCAGAATAAATGAAGT
>TR100015|c0_g1_i2|m.131071
GGGACGGCTGGCTCCGGGCCGGTCAGTAACCATGGAAACGATGGGCTCGGAGGTGGTCAC
CAATCCCAAGGAGATTGCTGGGATCTACAAAGAGTTGAGCAAATTCCCATCTCTGTCGAA
AGCCTGCATTGGGCCAGAGGTCATTTCCCAGTACGGGGGGAAATACTGCAACATCTATAC
AGAATGGTCTCAGAGGGATCTGGAGCGAACCGAGCGGGTGAAATTCTGCCGACAGTATAT
CATGTTCTACGATGAAGATTCTATTGTGTATACCGGCCCCTCTGGAAACTGCACAGAACT
ACAGGGCGAGCTGTTGAGCAGAGAGTCTCCCTCTGGATTTTTAAAAGTTGTTCTCCGGGA
CCACACCAACAAAAAGGGAGAGGAGAAGCAATTTCTGGAGATCTGGAACAGAAACTCCAA
GGAGAAGAGCATAAACCTGACTGCACTCGAAAAGCATGGCAAGGTGTATGAAGACGATCA
GTTTGGCTGCCTTGTGTGGTCTCACTCCGAGACTCACATCCTGTACATTGCTGAAAAGAA
AAGACCCAAAGTGGAATCCTTCTTCCAAACTAAGCCCGAAATCGGTGTGGGTGAGGAGGA
TGAAGACAGCATCAAACCAGATAAACAGGAGAAACCTGTGAAAGGTGATGAGTTTGTGTA
TTGGGAGGACTGGGGGGAAGCCCTGGTGAACAAGAGCACCCCAGTCCTGTGTGTACTGGA
TATTGAGAGTGACAACATCTCTATACTGGAGGGAGTTCCTGAACACATTTCTCCTGGGCA
GGCAATCTGGGCCCCTAAGGACACTGGCATCATATTTGTTGGCTTTTGGCACATGCCTTG
GCGACTGGGTCTCAAATACTGCACCAACCGGAAATCAGCGCTATACTGTGTGGATCTAAC
GGGGAGTGAATGTCTGCAGATTTCTTCAGGAATAAATTCTGTACGTTCCCCACGCCTCAG
TCCCGACCAGCGTCATGTTATCTACCTGGAGGGTGGCAATGTTAGGACCCACCATCAGTG
CTACAGCCTGGCCTTGTATAACTTGGACAAAAAAGTAATCTCAACTGTGGTGAAGATTGT
GGATTATCCAACTGTGGATCTGGAGCAAAACCTCCAAGGAGAAGTGCATAAACCTGACAG
CACTTGACAAGCATGGCAAGGTGTATGAAGATGATCAGTTTGGCTGCCTTGTGTGGTCTC
ACTCCGAGACTCACATTCTCTACATTGCTGAAAAGAAAAGACCCAAAGTGGAATCCTTCT
TCCAAACTAAGCCCGAAATCGGTGTGGGTGAGGAGGATGAAGACAGCATCAAACCAGATA
AACAGGAGAAACCTGTGAAAGGTGATGAGTTTGTGTATTGGGAGGACTGGGGAGAAACCC
TGGTGAAGAAGACCACTCCTGTGCTATGCGTACTGGATATTGAAAGTAACAACATCTCTG
TGCTGGAGGGGATTCCTGAACACATTTCTCCTGGACAGGCATTTTGGGCTCCCAATGACA
CTGGCATCATATTTGTTGGATGGGATCATGAGCCTCAACGGTTAGGTCTCGTGTACTGCA
CCAACAGAAAGTCTGGACTGTACTATGTGGATCTGACAGGTGGTAACTGTGTGCAACTTT
CATCTCAAACAAATGCTGTTTGGTCTCCTCGGCTCAGTCCTGACAAGTGTCGCATTGTCT
ACTTTGAAGGTGATACAGGTGGACCCCACCACCAGTGCAGCCGACTTTGCATGTATGACT
GGTACACGAAGGTGACCTCCACTGTGGTGGACATTGTGAATCGACCAGATGAAGATGGAT
TTACTGGCATTTACTCTTCGGCGCTGGCACAGAACTGCTGGGCTATGGACAGCCAGCGGG
TGCTCGTCGATACGTCTCAGAGAAGCAGAAAGGATCTTCTCATAATAAATATTACAACAG
GAAGTGTGACATCGCTTACCAGTGGTTCAGGTGCTGGGAGCTGGACGCTGCTGGCTATTC
ACCAGGATCTGATGGTGGTCACATGCTCATCCCCTAACTGTCCACCCAGTCTGAAAGTGG
GCTTTCTGCCTGCTGCAGGCAAAGAGCAAGGGATCACTTGGGTGGCACTAGATGAAGCTG
AACAATTGCCAGGCATAGAGTGGAAAATCCTGACTTTTACACCTCCACTTGAACAGGAGA
ATCCTAAATTCCCTGCGATGGATTTTGAAGGTATCTTGTTAATACCGGGAGAAAGGAAGG
AAGGTGCCCCACCTCCGGTTGTTGTTTGGCCGCATGGTGGACCGCATTCGGTTTTCATGG
CAGAATGGATGTTGTACCCTGTCACTCTCTGCAGGCTGGGATTCGCTGTACTACTCATAA
ACTACAGAGGCTCCACTGGCTTTGGACAGGACAGTATCTGCTCTCTGCCTGGGAATGTAG
GAAGCCAAGATGTGAAAGATGTGCAGTTTTCAGCAGAACATGTGCTGGAAGAAAGGTTTG
CTGATACTTCAAAGGTCTTCATAATTGGTGGCTCACATGGAGGTTTTCTTGCTGGTCACC
TGGTTGGACAGTACCCTGAATTTTACAAGGCCTGTGTGACCAGAAACCCTGTCATTAACA
TTGCTTCCATGCTCGGAACAACAGATATCCCAGACTGGTGTACAGTGGAGGCTGGTTTTG
AGTACACAGCTGATCAGATTCCGACTCCTCCTTTGTTGGAAGCAATGTTGAACAAATCAC
CAATCGCATATGCTTCTCAAGTAAAATCTCCAGTGTTGATCATGCTGGGTGAGAAAGACA
AACGGGTTCATCCCACTCAAGGCCTCGAGTTCTATCGAGCACTGAAAGCCAGAGATGTTC
CTGTACGGTTATTATGGTACCCTGATAACAACCACTCACTGTCCAAAGTAGATGCAGAGG
CCGACGCATTCATGAATATCGCGCTCTGGTTTGTAAAACACCTCTAATCCTGATTCTTTG
TCAAGGAGGCAGTCATCGTGACATGGTGCAAGATGAACTACCATTGCCGTCAATGATGAT
GTGATGCATGGCAGCAATCAACAGTCAATGAGACCCGAAACCCAGATGGTTACCTCAAGC
AGTACAGAGACGTGTTTTGTGCATTCCACCACAGCTCTATGTAGCCGCAGTATGTAGATG
TGTGTCACACTGAATCAGCTCAAACCAGCCAGGGTTTCAGCAATGACTCTTCATTTGATT
AATCGTCACCTTGGTTTAGAGGGAGGATTTGCTGGTACATCAGTCAGTTCTGCTGTAAGC
AGCAAATGGTTATTTCAGATGTTGCTAGTCATTTTTCTGAAAGCAATACCATTCTGCAAT
GTGCTTTATTATATAATATAACCCACATATAATGAATAATTTATTTCCTGATCATTTTCC
AGAATTAATTTGTGATGCCACATTGCAATTTACATTATGACCTGTAGTTTTGGGTAACTA
TTCAATGCATCATTCAGTGGCAGCATACCACCTCTGCAAGAGATTCCATTTCCCTGCTGC
AACATAGTAAAAAGAAAGATCCAGACTCATTCTGCTTTAAAAAAAAAAAAAAATCTATAA
ACTATATGTAATAAAGAAAAAAAAATAGCTGACAATTCAATCTTGGGATCCTGATACTCT
AATATATGCTCATGCTATGCTCTTACACTTTGTGACTTCAGAGCTTGAGATCTTGTTCAC
TCATTGACAGTCGCCCATTGTCCTCTTTCTCTCGGTCAGACTTCTCCTGTAATCGACTGC
ATGTTACTGTCCAGTAAGCCTTCACAGGTGACATCACAAATTCCATTAATACTTTGCTGT
TCCAGTGCCCTCTGTTTCGCAAAGAAAATCTCACCGGGCTGAGGAACGCAGCACCTCAGA
AATAAAGCGCCTTATCTTTTAGTCACTGGTACTGAGCAGGAGAAAGATTTTGATCCACCT
GTACACTTTATACATTGACTGCTGCATGAAAGATTCTTGACTTGCATTGTAAGACAACAA
TCTACTTAATGATGTAAAAGTTTCCATATTATTGCAAATGATAGACTTCATTTTTACGGC
TGTAATTTAATCTCGGGATTCAGATGACACTCATAAACCACTTAAGCTCTGCTCTTGGTT
TTTATAAGGTCACTTAAACCCCTGGATTGGAATACAGCCAGGTAATTCCTCCCAGCAATC
CATTATTCGATAGCAGTTCTGTGAATGTGAATGATGTGACTGGCCACTGATCTGAGAATT
AACTCGTCAGGTGAAGTATTACTGGATTGATGACGCCTTCCCTGGACAGACACATAACCC
CTTTATAACTCATGAAGGTTTTGTGCAAGTCCCTGCCCCCCAACCACTCCTCACCCCCCT
CCCCCTCACTAAAAAAAACATTCAGGTGAAAAATCTCTCCACGTGGTGCAAAAGTGTGCC
TTGGTGACTTCTACGACTCATGACTGTTAAAATCAGGATTATATAGATCTCCTTGTAAAT
GCTGTCAATAAATCTGCAAGTTTTTATGCACTGTCCACTACTGACTGTTCATTCCTCTGG
CTACACCAGTAGCCATGATGAAATAATTATTCTAATACACTATTAGAATTAGCCTGTACA
ACTGAAGTGAAGAAAATACACACATCCCAAAGTCTTACCAATAAATATCTGGGAAAGGAG
AGACTGCGGAGATCTTGGAACACATACTGAAGCAAAACACAGAGATTAACAGTGGGGGTG
GAGTGGGGGCTTCCTATCTCAACTCCTGTAATAACAGGATGCTAAAACAAGGATTACTGC
GCTCAAACAAAGCCTGGTTTTATTGTGCTGATGTTACTGCAGCTGAGACTGGCAGAAGAA
TATTTAAATCTAAAAGTTTATTTATTTTAAAAAATTGCTAGTGGTTGCAGCTGGTCTTTT
ACATTTAAACCTCTGGTGAAGCAAATGTAATTCACAACTATAACCGATTTCAATACTGCA
GAATAAATGAAGT
>TR100015|c0_g1_i2|m.131074
GGGACGGCTGGCTCCGGGCCGGTCAGTAACCATGGAAACGATGGGCTCGGAGGTGGTCAC
CAATCCCAAGGAGATTGCTGGGATCTACAAAGAGTTGAGCAAATTCCCATCTCTGTCGAA
AGCCTGCATTGGGCCAGAGGTCATTTCCCAGTACGGGGGGAAATACTGCAACATCTATAC
AGAATGGTCTCAGAGGGATCTGGAGCGAACCGAGCGGGTGAAATTCTGCCGACAGTATAT
CATGTTCTACGATGAAGATTCTATTGTGTATACCGGCCCCTCTGGAAACTGCACAGAACT
ACAGGGCGAGCTGTTGAGCAGAGAGTCTCCCTCTGGATTTTTAAAAGTTGTTCTCCGGGA
CCACACCAACAAAAAGGGAGAGGAGAAGCAATTTCTGGAGATCTGGAACAGAAACTCCAA
GGAGAAGAGCATAAACCTGACTGCACTCGAAAAGCATGGCAAGGTGTATGAAGACGATCA
GTTTGGCTGCCTTGTGTGGTCTCACTCCGAGACTCACATCCTGTACATTGCTGAAAAGAA
AAGACCCAAAGTGGAATCCTTCTTCCAAACTAAGCCCGAAATCGGTGTGGGTGAGGAGGA
TGAAGACAGCATCAAACCAGATAAACAGGAGAAACCTGTGAAAGGTGATGAGTTTGTGTA
TTGGGAGGACTGGGGGGAAGCCCTGGTGAACAAGAGCACCCCAGTCCTGTGTGTACTGGA
TATTGAGAGTGACAACATCTCTATACTGGAGGGAGTTCCTGAACACATTTCTCCTGGGCA
GGCAATCTGGGCCCCTAAGGACACTGGCATCATATTTGTTGGCTTTTGGCACATGCCTTG
GCGACTGGGTCTCAAATACTGCACCAACCGGAAATCAGCGCTATACTGTGTGGATCTAAC
GGGGAGTGAATGTCTGCAGATTTCTTCAGGAATAAATTCTGTACGTTCCCCACGCCTCAG
TCCCGACCAGCGTCATGTTATCTACCTGGAGGGTGGCAATGTTAGGACCCACCATCAGTG
CTACAGCCTGGCCTTGTATAACTTGGACAAAAAAGTAATCTCAACTGTGGTGAAGATTGT
GGATTATCCAACTGTGGATCTGGAGCAAAACCTCCAAGGAGAAGTGCATAAACCTGACAG
CACTTGACAAGCATGGCAAGGTGTATGAAGATGATCAGTTTGGCTGCCTTGTGTGGTCTC
ACTCCGAGACTCACATTCTCTACATTGCTGAAAAGAAAAGACCCAAAGTGGAATCCTTCT
TCCAAACTAAGCCCGAAATCGGTGTGGGTGAGGAGGATGAAGACAGCATCAAACCAGATA
AACAGGAGAAACCTGTGAAAGGTGATGAGTTTGTGTATTGGGAGGACTGGGGAGAAACCC
TGGTGAAGAAGACCACTCCTGTGCTATGCGTACTGGATATTGAAAGTAACAACATCTCTG
TGCTGGAGGGGATTCCTGAACACATTTCTCCTGGACAGGCATTTTGGGCTCCCAATGACA
CTGGCATCATATTTGTTGGATGGGATCATGAGCCTCAACGGTTAGGTCTCGTGTACTGCA
CCAACAGAAAGTCTGGACTGTACTATGTGGATCTGACAGGTGGTAACTGTGTGCAACTTT
CATCTCAAACAAATGCTGTTTGGTCTCCTCGGCTCAGTCCTGACAAGTGTCGCATTGTCT
ACTTTGAAGGTGATACAGGTGGACCCCACCACCAGTGCAGCCGACTTTGCATGTATGACT
GGTACACGAAGGTGACCTCCACTGTGGTGGACATTGTGAATCGACCAGATGAAGATGGAT
TTACTGGCATTTACTCTTCGGCGCTGGCACAGAACTGCTGGGCTATGGACAGCCAGCGGG
TGCTCGTCGATACGTCTCAGAGAAGCAGAAAGGATCTTCTCATAATAAATATTACAACAG
GAAGTGTGACATCGCTTACCAGTGGTTCAGGTGCTGGGAGCTGGACGCTGCTGGCTATTC
ACCAGGATCTGATGGTGGTCACATGCTCATCCCCTAACTGTCCACCCAGTCTGAAAGTGG
GCTTTCTGCCTGCTGCAGGCAAAGAGCAAGGGATCACTTGGGTGGCACTAGATGAAGCTG
AACAATTGCCAGGCATAGAGTGGAAAATCCTGACTTTTACACCTCCACTTGAACAGGAGA
ATCCTAAATTCCCTGCGATGGATTTTGAAGGTATCTTGTTAATACCGGGAGAAAGGAAGG
AAGGTGCCCCACCTCCGGTTGTTGTTTGGCCGCATGGTGGACCGCATTCGGTTTTCATGG
CAGAATGGATGTTGTACCCTGTCACTCTCTGCAGGCTGGGATTCGCTGTACTACTCATAA
ACTACAGAGGCTCCACTGGCTTTGGACAGGACAGTATCTGCTCTCTGCCTGGGAATGTAG
GAAGCCAAGATGTGAAAGATGTGCAGTTTTCAGCAGAACATGTGCTGGAAGAAAGGTTTG
CTGATACTTCAAAGGTCTTCATAATTGGTGGCTCACATGGAGGTTTTCTTGCTGGTCACC
TGGTTGGACAGTACCCTGAATTTTACAAGGCCTGTGTGACCAGAAACCCTGTCATTAACA
TTGCTTCCATGCTCGGAACAACAGATATCCCAGACTGGTGTACAGTGGAGGCTGGTTTTG
AGTACACAGCTGATCAGATTCCGACTCCTCCTTTGTTGGAAGCAATGTTGAACAAATCAC
CAATCGCATATGCTTCTCAAGTAAAATCTCCAGTGTTGATCATGCTGGGTGAGAAAGACA
AACGGGTTCATCCCACTCAAGGCCTCGAGTTCTATCGAGCACTGAAAGCCAGAGATGTTC
CTGTACGGTTATTATGGTACCCTGATAACAACCACTCACTGTCCAAAGTAGATGCAGAGG
CCGACGCATTCATGAATATCGCGCTCTGGTTTGTAAAACACCTCTAATCCTGATTCTTTG
TCAAGGAGGCAGTCATCGTGACATGGTGCAAGATGAACTACCATTGCCGTCAATGATGAT
GTGATGCATGGCAGCAATCAACAGTCAATGAGACCCGAAACCCAGATGGTTACCTCAAGC
AGTACAGAGACGTGTTTTGTGCATTCCACCACAGCTCTATGTAGCCGCAGTATGTAGATG
TGTGTCACACTGAATCAGCTCAAACCAGCCAGGGTTTCAGCAATGACTCTTCATTTGATT
AATCGTCACCTTGGTTTAGAGGGAGGATTTGCTGGTACATCAGTCAGTTCTGCTGTAAGC
AGCAAATGGTTATTTCAGATGTTGCTAGTCATTTTTCTGAAAGCAATACCATTCTGCAAT
GTGCTTTATTATATAATATAACCCACATATAATGAATAATTTATTTCCTGATCATTTTCC
AGAATTAATTTGTGATGCCACATTGCAATTTACATTATGACCTGTAGTTTTGGGTAACTA
TTCAATGCATCATTCAGTGGCAGCATACCACCTCTGCAAGAGATTCCATTTCCCTGCTGC
AACATAGTAAAAAGAAAGATCCAGACTCATTCTGCTTTAAAAAAAAAAAAAAATCTATAA
ACTATATGTAATAAAGAAAAAAAAATAGCTGACAATTCAATCTTGGGATCCTGATACTCT
AATATATGCTCATGCTATGCTCTTACACTTTGTGACTTCAGAGCTTGAGATCTTGTTCAC
TCATTGACAGTCGCCCATTGTCCTCTTTCTCTCGGTCAGACTTCTCCTGTAATCGACTGC
ATGTTACTGTCCAGTAAGCCTTCACAGGTGACATCACAAATTCCATTAATACTTTGCTGT
TCCAGTGCCCTCTGTTTCGCAAAGAAAATCTCACCGGGCTGAGGAACGCAGCACCTCAGA
AATAAAGCGCCTTATCTTTTAGTCACTGGTACTGAGCAGGAGAAAGATTTTGATCCACCT
GTACACTTTATACATTGACTGCTGCATGAAAGATTCTTGACTTGCATTGTAAGACAACAA
TCTACTTAATGATGTAAAAGTTTCCATATTATTGCAAATGATAGACTTCATTTTTACGGC
TGTAATTTAATCTCGGGATTCAGATGACACTCATAAACCACTTAAGCTCTGCTCTTGGTT
TTTATAAGGTCACTTAAACCCCTGGATTGGAATACAGCCAGGTAATTCCTCCCAGCAATC
CATTATTCGATAGCAGTTCTGTGAATGTGAATGATGTGACTGGCCACTGATCTGAGAATT
AACTCGTCAGGTGAAGTATTACTGGATTGATGACGCCTTCCCTGGACAGACACATAACCC
CTTTATAACTCATGAAGGTTTTGTGCAAGTCCCTGCCCCCCAACCACTCCTCACCCCCCT
CCCCCTCACTAAAAAAAACATTCAGGTGAAAAATCTCTCCACGTGGTGCAAAAGTGTGCC
TTGGTGACTTCTACGACTCATGACTGTTAAAATCAGGATTATATAGATCTCCTTGTAAAT
GCTGTCAATAAATCTGCAAGTTTTTATGCACTGTCCACTACTGACTGTTCATTCCTCTGG
CTACACCAGTAGCCATGATGAAATAATTATTCTAATACACTATTAGAATTAGCCTGTACA
ACTGAAGTGAAGAAAATACACACATCCCAAAGTCTTACCAATAAATATCTGGGAAAGGAG
AGACTGCGGAGATCTTGGAACACATACTGAAGCAAAACACAGAGATTAACAGTGGGGGTG
GAGTGGGGGCTTCCTATCTCAACTCCTGTAATAACAGGATGCTAAAACAAGGATTACTGC
GCTCAAACAAAGCCTGGTTTTATTGTGCTGATGTTACTGCAGCTGAGACTGGCAGAAGAA
TATTTAAATCTAAAAGTTTATTTATTTTAAAAAATTGCTAGTGGTTGCAGCTGGTCTTTT
ACATTTAAACCTCTGGTGAAGCAAATGTAATTCACAACTATAACCGATTTCAATACTGCA
GAATAAATGAAGT
>TR100016|c0_g1_i1|m.131080
GGGCTTGAACCTGCAACTTTCTGACTCAGACAAGAGTGCTACCAACTGAGCCAAGCTGAC
ACAAGAAGTAAAATCTAAGCGAGCGGAGGTATTTTTTTTTACATATATAAATATCTGTGG
TAGAGTTCAGCAGCCTGCTTTCCAAATCAGTGTTCTGCTTACACTGGGCAAGTTCCCTCA
ATACTGCTGTAAGCCTCACTCCTGCTGGAAATTACAACCTAAGTAGAGCAGTGATTTGGT
TAAAATGATCACCAGTTCAAATCAAAAGACTGCTTGACATTAAAATCTGGTCAAGGACAT
CATTGTCTAAATTCTTCCTTTTGAAGATGCACAGATCACAAGTTACATCATTTACTAAAA
TGCAGCCAACCTGTGCCATCTGATGCATTCGGTGCCTCGAAGTTTAGGTGTCCAATTTGA
TAGCCAACAAACCATTTCAGTAGATTAGTGCAGGGGTTCCTGAGAGAGAATATTTAGACC
CCTGCTGTTCCCCTCTGCACTTCAAAAGCCAGCAAGCTTTTATTTTGCAATCATTGACAT
TCCCTTCAGTTGAACATGATCTTTCCTGGTCTCTGATGAATATCCAAGCAAACACTCGCT
ATTACACTGAGGAGCCTCTCACTGCAAACAGAATGGTAACCAACTGAACTAATATATGAA
ATTTAGTCACCCAAGCATACCCGAGCACTTCTGTGAACTTTCTGTCTTTGGCTAGGTGTC
CCAGGAAATTAGAATGTTACCTTTTCACTTCTGTGGATCAGGGTTGGAATACAGTCTATG
AAGAAGACTGGGTATTGTTGCCTCAAGATACCACTTGCACATTTGCACGACCCAAATGTC
TACATTTGTCCACAGCACCCTCCTGAGACTTTGAGGGTTCTCCTAAAGTTTCCTATAATG
TCTTCATCCCTTGTTCATCCATTGGCTGGTGTCTTCTCACAGTAGGATGGAATGCTCATT
GTCTTTCTGCACTATGCATAATCTGCTGGTAGACTTCAGCAGCAAGAGATCAAGGTCAAC
TCAGCTGAGAAATCCCACCATTCTGGAGGTCTTTGAGTTCAGGGAATGTTGTCAATTAGC
TCACTGTTTGCTGGGTGCAGCAAAAAATTTTTTTTTCGATTCAATCATTTTTCTATACAT
GTTGGAATAGCCAGAAACTGTGAAGTTAGATTACCGAGGGGAAAGTTCAGTAAAAGAGAG
GGTGGATGATCATTGTGTATCACATTTAGAGCATGCAGAGGGGGACTGAATCAATTAAAA
TCACAGTCTTCATGAGACAATACAAAGGAACAAAGTGTGACTAACGTCCAGTGTCAGTTT
TTGAAGGCCTTAGCAAATGGGTTGCATTAACTATGGTCTTGCTAATCCTTTATTTGTGCT
GGTGAGAAGCTGACTGTCCTCACATACTTGCCAAATATCAGACTGAAACCATGTACAGTG
GCACTGTTTTAGTGAAAGTGCTGACACTAGCCAGAGAGAGAGAAATGCCCAAGAATGGGA
TGAAAGTACTTCTTCACGGGTCTGTCGTGGATAGTCCACTCGTACACAGAGTGCTTACCT
GTTTATAGCCATTGGCCTGTTGAAATCTAAGGTGGCGCATAGATCCGCACATTTGGGAAA
GAGGAGGAGGAATAGGGTTGGGGGCTTCCTTCACGCTATGTGTATATGATGGGTAAACAC
AGTACACATACTCCCATCACTTGTGCAATAATGCTGAGTTTTATCTTTTATGCAATAATG
TATAAGTTACTTTTCTATATGCTTGCCTACAAATTGCACAATGTATAAAAGCCACAGATG
TGTTTGAAACCAGTTCTATATATTTCACCTCCCTTTCAAATGTAAACTTATATTCTTGTA
CATTTGTATGTTACTATTTAAAAGAAAATTGCCGCTCACTAATCCATGTCAACCAATGGT
TGAAAGTCGATTTGCTGTCGGTAAATACGAAGCGAGACGAGCTTCATCTGTGAAGTGTCG
TGGTGACTTTCTCTCTGTTTTCCAGAGCCGTTTGGCTCTCGGGCTTTACCATCAGACAAT
CCTCACTATCAAACTTGGCCTTTGACTCACCCTTCACTTTTGTACCTGGCCGTCACTCGC
AGGCCTCTGAATTCTCACTCACAGTCCTCATTCTGATGCAGCGTTCACTCTCAGGCCCCG
CCCTCCCTCTCAGACCTGGGTCTCAATTTGGGACCTAGGCCTCCCTCTCAGTTCCCACTC
TTGGACGTGCTGATCTCCCTTTGTTTGTTGGAGAAGTCAGTTCACCCCAATCTCCTGCTG
AGATCAAACATCTCATCTCTGTATATGGCTCCACCCTGTTGGCTTGGTTGAGAACTGGCA
CAGTGTCCAACTCACATCCTGTTTGGCAGATAGGGGGCAATCTGTCAGTTGAGCAACTCA
ACCATCCTGGGTACTCATTCTGTGCTCAAACAGACAAAATAGATGCCATGACTTCATCAA
AATAATTTCTTGAAGTATTCCACCTGTAGTTGATACTTCGGTGTCATGGGTCAGACACTG
CCCTTTCACCTCTGGAACCTGGTTAAATCCAGTCCAGACAGAGAGGATGATGAGGTCCTC
TCTCTATTAAGATGCAGGGGGTTCAACGCTGTCCTTTAAGCTCTGAGGCCTGGTTTTGAA
ATCGGCCCAGAGTGTGAAATGAGTTTGTACCCTTTGTTTAGTTGCCACTAAGCATATAAA
GTTTGACTCTCTGTTTTCTGGTACGACCTGGGCATTGCCACTCTGAGATGGTTGGTGTGG
AAAATGGAAATGTCAAAAGTCTTTTATGTGAGAGGGGAGAAGGTCACTTTTTTAAAAAGT
TGATTTGGGTATTGTTGAGATAATTTACCCTGCGTTTGATCCGAGAATACGTAATACTGA
TACTGGGTGTAAAAGTGAAAATATATTCAGATCCCAGCACTGACATCCCTCGCATTGATG
AGCACAATATGCACCAAAAATAAAAATATATATTTTACAAAAAAATAAATGCACAG
>TR100016|c0_g1_i1|m.131081
GGGCTTGAACCTGCAACTTTCTGACTCAGACAAGAGTGCTACCAACTGAGCCAAGCTGAC
ACAAGAAGTAAAATCTAAGCGAGCGGAGGTATTTTTTTTTACATATATAAATATCTGTGG
TAGAGTTCAGCAGCCTGCTTTCCAAATCAGTGTTCTGCTTACACTGGGCAAGTTCCCTCA
ATACTGCTGTAAGCCTCACTCCTGCTGGAAATTACAACCTAAGTAGAGCAGTGATTTGGT
TAAAATGATCACCAGTTCAAATCAAAAGACTGCTTGACATTAAAATCTGGTCAAGGACAT
CATTGTCTAAATTCTTCCTTTTGAAGATGCACAGATCACAAGTTACATCATTTACTAAAA
TGCAGCCAACCTGTGCCATCTGATGCATTCGGTGCCTCGAAGTTTAGGTGTCCAATTTGA
TAGCCAACAAACCATTTCAGTAGATTAGTGCAGGGGTTCCTGAGAGAGAATATTTAGACC
CCTGCTGTTCCCCTCTGCACTTCAAAAGCCAGCAAGCTTTTATTTTGCAATCATTGACAT
TCCCTTCAGTTGAACATGATCTTTCCTGGTCTCTGATGAATATCCAAGCAAACACTCGCT
ATTACACTGAGGAGCCTCTCACTGCAAACAGAATGGTAACCAACTGAACTAATATATGAA
ATTTAGTCACCCAAGCATACCCGAGCACTTCTGTGAACTTTCTGTCTTTGGCTAGGTGTC
CCAGGAAATTAGAATGTTACCTTTTCACTTCTGTGGATCAGGGTTGGAATACAGTCTATG
AAGAAGACTGGGTATTGTTGCCTCAAGATACCACTTGCACATTTGCACGACCCAAATGTC
TACATTTGTCCACAGCACCCTCCTGAGACTTTGAGGGTTCTCCTAAAGTTTCCTATAATG
TCTTCATCCCTTGTTCATCCATTGGCTGGTGTCTTCTCACAGTAGGATGGAATGCTCATT
GTCTTTCTGCACTATGCATAATCTGCTGGTAGACTTCAGCAGCAAGAGATCAAGGTCAAC
TCAGCTGAGAAATCCCACCATTCTGGAGGTCTTTGAGTTCAGGGAATGTTGTCAATTAGC
TCACTGTTTGCTGGGTGCAGCAAAAAATTTTTTTTTCGATTCAATCATTTTTCTATACAT
GTTGGAATAGCCAGAAACTGTGAAGTTAGATTACCGAGGGGAAAGTTCAGTAAAAGAGAG
GGTGGATGATCATTGTGTATCACATTTAGAGCATGCAGAGGGGGACTGAATCAATTAAAA
TCACAGTCTTCATGAGACAATACAAAGGAACAAAGTGTGACTAACGTCCAGTGTCAGTTT
TTGAAGGCCTTAGCAAATGGGTTGCATTAACTATGGTCTTGCTAATCCTTTATTTGTGCT
GGTGAGAAGCTGACTGTCCTCACATACTTGCCAAATATCAGACTGAAACCATGTACAGTG
GCACTGTTTTAGTGAAAGTGCTGACACTAGCCAGAGAGAGAGAAATGCCCAAGAATGGGA
TGAAAGTACTTCTTCACGGGTCTGTCGTGGATAGTCCACTCGTACACAGAGTGCTTACCT
GTTTATAGCCATTGGCCTGTTGAAATCTAAGGTGGCGCATAGATCCGCACATTTGGGAAA
GAGGAGGAGGAATAGGGTTGGGGGCTTCCTTCACGCTATGTGTATATGATGGGTAAACAC
AGTACACATACTCCCATCACTTGTGCAATAATGCTGAGTTTTATCTTTTATGCAATAATG
TATAAGTTACTTTTCTATATGCTTGCCTACAAATTGCACAATGTATAAAAGCCACAGATG
TGTTTGAAACCAGTTCTATATATTTCACCTCCCTTTCAAATGTAAACTTATATTCTTGTA
CATTTGTATGTTACTATTTAAAAGAAAATTGCCGCTCACTAATCCATGTCAACCAATGGT
TGAAAGTCGATTTGCTGTCGGTAAATACGAAGCGAGACGAGCTTCATCTGTGAAGTGTCG
TGGTGACTTTCTCTCTGTTTTCCAGAGCCGTTTGGCTCTCGGGCTTTACCATCAGACAAT
CCTCACTATCAAACTTGGCCTTTGACTCACCCTTCACTTTTGTACCTGGCCGTCACTCGC
AGGCCTCTGAATTCTCACTCACAGTCCTCATTCTGATGCAGCGTTCACTCTCAGGCCCCG
CCCTCCCTCTCAGACCTGGGTCTCAATTTGGGACCTAGGCCTCCCTCTCAGTTCCCACTC
TTGGACGTGCTGATCTCCCTTTGTTTGTTGGAGAAGTCAGTTCACCCCAATCTCCTGCTG
AGATCAAACATCTCATCTCTGTATATGGCTCCACCCTGTTGGCTTGGTTGAGAACTGGCA
CAGTGTCCAACTCACATCCTGTTTGGCAGATAGGGGGCAATCTGTCAGTTGAGCAACTCA
ACCATCCTGGGTACTCATTCTGTGCTCAAACAGACAAAATAGATGCCATGACTTCATCAA
AATAATTTCTTGAAGTATTCCACCTGTAGTTGATACTTCGGTGTCATGGGTCAGACACTG
CCCTTTCACCTCTGGAACCTGGTTAAATCCAGTCCAGACAGAGAGGATGATGAGGTCCTC
TCTCTATTAAGATGCAGGGGGTTCAACGCTGTCCTTTAAGCTCTGAGGCCTGGTTTTGAA
ATCGGCCCAGAGTGTGAAATGAGTTTGTACCCTTTGTTTAGTTGCCACTAAGCATATAAA
GTTTGACTCTCTGTTTTCTGGTACGACCTGGGCATTGCCACTCTGAGATGGTTGGTGTGG
AAAATGGAAATGTCAAAAGTCTTTTATGTGAGAGGGGAGAAGGTCACTTTTTTAAAAAGT
TGATTTGGGTATTGTTGAGATAATTTACCCTGCGTTTGATCCGAGAATACGTAATACTGA
TACTGGGTGTAAAAGTGAAAATATATTCAGATCCCAGCACTGACATCCCTCGCATTGATG
AGCACAATATGCACCAAAAATAAAAATATATATTTTACAAAAAAATAAATGCACAG
>TR100017|c0_g1_i1|m.131082
AGACGTCAGAGAGAGAGAGAGGGAGGAAAGTGGAGGCGGTGGCTGTGGTCGGGCTTTTCC
TTCATCATCGGCTTGGGTGAAGAGCTGGGCTACGTGGACCTTGGGGGTTGGAAGATGGAG
ACTTTTTTTCCCCAAGTTGTAGCTGCCTGAACAAACGCTGTGAGGTGTAACGGTGAGGAT
TAATGGAGAACTTTCACTCAGAGCTTACCCCAGATTGGCAGCTTCTGGCCGCTGTCGTAA
ATTTGAGACCTCTCTGCCAAGGACCGAAGTGAAATGACTGTGAAGAAGCTGGAGCCACAG
TGCAATGGATTGCTGAAGTCATGGGAATCAGACCAGTGAGCTGCCTGGACATACCTACAG
CAGTGCTGTACGGTTCCTTATCTCTGTTTGTCTCCATTCTGCATAATGTGTTCCTCCTGT
ACTACGTGGATACATTTGTATCTGTTTACAAAATCGATAAAGTATCCTTCTGGATTGGCG
AGACCATTTTTCTCCTATGGAACAGTCTTAATGATCCACTGTTTGGATGGCTTAGCGACC
GCTCATTTTTGAGCACACAGCAGTCAGGTGCTGCAATCTCCTCTCCAGAAGTAGTGTTGA
AGCGACTGAAGGCATTAATGCGAAATGGTCCTCTCTTTGCGCTGTCATTCCTCTCTTTCT
GGGTGGGTTGGGCCCGCCCAGGAGTACAATTTCTTATCTGCCTTTGTCTCTATGACGGAT
TCCTCACCATGGTGGACCTTAATCATAATGCCTTACTGGCAGACCTGGCAGTATCGGAAA
AGGACAGGACTCGACTGAATTTTTACTGTTCACTTTTTAGCGCACTTGGCTCCTTGTCTG
TGTTTATGTCCTATGCAGTCTGGAACAAGGAAAACTTTCTCTCATTTAGACTCTTCTGTG
TAGCGATGGCTGCCTTTTCTACGATAGGTTTTAGTATATGCACCTGGCTTCTCAGACAAC
GATTTCAGTTGGAGGTCAAAGTCAAACATGAGGAGAGCTCCATGCTAAAAGAGTTGTACA
TTAGTCAAGCGCCTCTTGCTCAGGAACAGACACTGACGCTGGCAGAATACCTGAAGCAAC
TATCCAGGCACCGGAACTTTGCTTGGTTTGTGTCCATGAACCTGGTGCAGGTATTTCACT
GCCACTTCAACAGTAATTTCTTCCCACTGTTTCTGGAGCATCTCCTTTCGGACAGGATTT
CGCTCTCCACCGGTTCCTTTCTCCTAGGTGCATCGTACATTGCTCCACATTTAAACAACC
TGTACTTCCTGTCACTGTGCCACAGATTTGGAGTGTATATGGTTATCCGATGGTTATTCT
TCTTGAAACTGGTGCTGAGCTTGATCATGTTGCTGGCGGGACCAGATCAAATCTACCTAC
TTTGTTTCTTCATAGCCAGTAACCGGGTATTCACAGAGGGGACCTGCAAGCTCCTGAACC
TGGTCATCTCCGACCTAGTCGATGAAGATTTTGTGATGAACAAGAGGAAGCAGGCGGCAT
CGGCACTGCTGTTTGGAATGGTTGCCTTCGTGACCAAACCTGGACAGACGTTTGCCCCGT
TAATCGGGACATGGCTTTTGTATGTTTACACAGGTTATGACATCTTTCAGCACGATGCAC
TACGTGATATCGTGAGCACGAAGCCAGTGGCGGAGCCAAACGTAGCCTGGATGACGGCGA
TCCGCCAGGGGTGCTTCTACCTGTTGGTCTTCATCCCCATCACGTGCGCCGTGCTGCAGC
TTCTAGCCTGGTCCCAGTTCAGCCTCCATGGTAAAAGACTCCAGACGATAAAATCATTGA
GGCAGAGCACGTATCAGGAGGGCCTACAGGACATTAAAGCGGTATAGGTCACCGCCCTGA
ATCTACATGAGCCAACAAAGGTCCGTCGTGTCTAGTAGATTAGACACAACTTTTTAATGA
CTGCCACTTCAGCTCAGGATATGGAAGCCTTCACCTTCAGTGGACCAATATTTTTTTTGT
TTAGATGATTTGAACCTGAATTTTTGGAGACTTCATTGATGTAGCAAATTGCTAGTATTT
TAAGACTAATGGTTAATAAGACCCTTGTGCCTAACCAATTTTTTACTTGACTTTTTATTC
CCCGGAGGGGACCACACATTGTACTCTGAAGCCCAGGGTACATTTTTAAGAACATTTGAT
AGCTTAAGAGTGCACAAGGTCTTAAGATTTGCAGAGTCCGTTATCCCTTACCATGCCAGG
AAATTGGGCAGAATACAATTCCACCATCAATCCCTCACTTTTGGAGCCAACCATTTGCCG
ATGTATTGGATTGAATGAAAGGTTGGCATTGTCACGTTGATTTTTGTACCTCACTGAGCA
TGCGTGCCGAGCAACCTTTTGTAACGTCAACACACTGCAGTTGTGTGCATAATGGTAGAG
GAAGAAGTTGATGATGCAGTGGGTTAGATATTGGTCTTTCACTTCTTGGAGCTGCATTCA
AATTCCACCCAAATCAAAGCCACCCTGCTGTCTGGATGTGAAATGAGTTTGGGCAGTCTC
GCTTCAGTTCCTAGTGGGCATAAGCTTCAAGCACCAAACTTCTCTTAATTTGGCATTAAA
TTGGCAATCTCGTTGAGGCTACCGGATGGCTGATATAGGAAACGGCAGAATGCCACAACG
GTACAGGAAGAGGGACTCCTGTAAGGTTGGCGGCTGAGGCACGTTGTTGTTGTTGTTGTT
GAGAAGAGGGAGCTTTACATTGAATCTAACCGTGCTATACCTAACCTGGGAGAGAGTTCT
TAATGCTGACACTTGGTGTCCATAATGGGAAGTTTTCCATTCCACAGCATTAACAAACCC
TCACCTGCATGAGAAACAGATTTCACTTGAAGAAAAATAAAGGCAGTGGGGGTGAGACAA
AATTGGATGTGTCTCTGGTTTGGGTAAAGTTTGTTTCTAGCAGCACAACGGAGGAGGACC
TGGTAATGAGAGATCGCTCTTTTGTGTAGTCAGCACCACAGGCCAATTGTCCCAAATGTG
CCAGTAATTTCTTCAGCCCAAGATGTGAACTCATTGCACGTGACTGCTGTACACCAAGAA
ATTCTGCTTTAGTGAGTTTTATGGCTGCAGAATTTGGCAACGTCGGCCTCACATAATAGA
GGCTCTTGGTGAAACTTGAGGGAGGTTTATGGGCATCATACTTGAGCGTGTTAATTTATA
AGGGGGTCACAGATCATCTGGCAGTGTAATAAGTGTTCAATATTAATGTGCAAACTGAAA
CTCGAAGGAAGCTGAGTATGGTTTGTTTCAGATGGAACTCTCGGCTCTGAAGACGTTGCT
GGTTTGCTGAGATAAGTTGTGAATAATATATTGCACTTAAAACTTGTAGATCTTAAACCA
GCTTCATTCGTCCAACTTTTATTGTAAATTAAGTGCTTAACAACAACAAACAACTTGTAT
TTATATCGCGCCTTTAATGTAAAACATCCCCAAGACGCTTCACAGGAGCGTTAAAATCAT
GTTTAATTTCTCTTGTAAAGCTGCATTAACTTTGAATGTCTAATTATGATCAGC
>TR100017|c0_g1_i2|m.131083
AAGCCATAGAGAGAAGGTACACTGGCGACTAATATTGGGGAATGTAACCGCTTGGATTTT
GTGCAGTATATTGTAGGGGTGAATATTGTTGGTCCTGATGAATATACTAATGTTATCTTT
TGGATTGCTGTTCATAGCTTACCCCAGATTGGCAGCTTCTGGCCGCTGTCGTAAATTTGA
GACCTCTCTGCCAAGGACCGAAGTGAAATGACTGTGAAGAAGCTGGAGCCACAGTGCAAT
GGATTGCTGAAGTCATGGGAATCAGACCAGTGAGCTGCCTGGACATACCTACAGCAGTGC
TGTACGGTTCCTTATCTCTGTTTGTCTCCATTCTGCATAATGTGTTCCTCCTGTACTACG
TGGATACATTTGTATCTGTTTACAAAATCGATAAAGTATCCTTCTGGATTGGCGAGACCA
TTTTTCTCCTATGGAACAGTCTTAATGATCCACTGTTTGGATGGCTTAGCGACCGCTCAT
TTTTGAGCACACAGCAGTCAGGTGCTGCAATCTCCTCTCCAGAAGTAGTGTTGAAGCGAC
TGAAGGCATTAATGCGAAATGGTCCTCTCTTTGCGCTGTCATTCCTCTCTTTCTGGGTGG
GTTGGGCCCGCCCAGGAGTACAATTTCTTATCTGCCTTTGTCTCTATGACGGATTCCTCA
CCATGGTGGACCTTAATCATAATGCCTTACTGGCAGACCTGGCAGTATCGGAAAAGGACA
GGACTCGACTGAATTTTTACTGTTCACTTTTTAGCGCACTTGGCTCCTTGTCTGTGTTTA
TGTCCTATGCAGTCTGGAACAAGGAAAACTTTCTCTCATTTAGACTCTTCTGTGTAGCGA
TGGCTGCCTTTTCTACGATAGGTTTTAGTATATGCACCTGGCTTCTCAGACAACGATTTC
AGTTGGAGGTCAAAGTCAAACATGAGGAGAGCTCCATGCTAAAAGAGTTGTACATTAGTC
AAGCGCCTCTTGCTCAGGAACAGACACTGACGCTGGCAGAATACCTGAAGCAACTATCCA
GGCACCGGAACTTTGCTTGGTTTGTGTCCATGAACCTGGTGCAGGTATTTCACTGCCACT
TCAACAGTAATTTCTTCCCACTGTTTCTGGAGCATCTCCTTTCGGACAGGATTTCGCTCT
CCACCGGTTCCTTTCTCCTAGGTGCATCGTACATTGCTCCACATTTAAACAACCTGTACT
TCCTGTCACTGTGCCACAGATTTGGAGTGTATATGGTTATCCGATGGTTATTCTTCTTGA
AACTGGTGCTGAGCTTGATCATGTTGCTGGCGGGACCAGATCAAATCTACCTACTTTGTT
TCTTCATAGCCAGTAACCGGGTATTCACAGAGGGGACCTGCAAGCTCCTGAACCTGGTCA
TCTCCGACCTAGTCGATGAAGATTTTGTGATGAACAAGAGGAAGCAGGCGGCATCGGCAC
TGCTGTTTGGAATGGTTGCCTTCGTGACCAAACCTGGACAGACGTTTGCCCCGTTAATCG
GGACATGGCTTTTGTATGTTTACACAGGTTATGACATCTTTCAGCACGATGCACTACGTG
ATATCGTGAGCACGAAGCCAGTGGCGGAGCCAAACGTAGCCTGGATGACGGCGATCCGCC
AGGGGTGCTTCTACCTGTTGGTCTTCATCCCCATCACGTGCGCCGTGCTGCAGCTTCTAG
CCTGGTCCCAGTTCAGCCTCCATGGTAAAAGACTCCAGACGATAAAATCATTGAGGCAGA
GCACGTATCAGGAGGGCCTACAGGACATTAAAGCGGTATAGGTCACCGCCCTGAATCTAC
ATGAGCCAACAAAGGTCCGTCGTGTCTAGTAGATTAGACACAACTTTTTAATGACTGCCA
CTTCAGCTCAGGATATGGAAGCCTTCACCTTCAGTGGACCAATATTTTTTTTGTTTAGAT
GATTTGAACCTGAATTTTTGGAGACTTCATTGATGTAGCAAATTGCTAGTATTTTAAGAC
TAATGGTTAATAAGACCCTTGTGCCTAACCAATTTTTTACTTGACTTTTTATTCCCCGGA
GGGGACCACACATTGTACTCTGAAGCCCAGGGTACATTTTTAAGAACATTTGATAGCTTA
AGAGTGCACAAGGTCTTAAGATTTGCAGAGTCCGTTATCCCTTACCATGCCAGGAAATTG
GGCAGAATACAATTCCACCATCAATCCCTCACTTTTGGAGCCAACCATTTGCCGATGTAT
TGGATTGAATGAAAGGTTGGCATTGTCACGTTGATTTTTGTACCTCACTGAGCATGCGTG
CCGAGCAACCTTTTGTAACGTCAACACACTGCAGTTGTGTGCATAATGGTAGAGGAAGAA
GTTGATGATGCAGTGGGTTAGATATTGGTCTTTCACTTCTTGGAGCTGCATTCAAATTCC
ACCCAAATCAAAGCCACCCTGCTGTCTGGATGTGAAATGAGTTTGGGCAGTCTCGCTTCA
GTTCCTAGTGGGCATAAGCTTCAAGCACCAAACTTCTCTTAATTTGGCATTAAATTGGCA
ATCTCGTTGAGGCTACCGGATGGCTGATATAGGAAACGGCAGAATGCCACAACGGTACAG
GAAGAGGGACTCCTGTAAGGTTGGCGGCTGAGGCACGTTGTTGTTGTTGTTGTTGAGAAG
AGGGAGCTTTACATTGAATCTAACCGTGCTATACCTAACCTGGGAGAGAGTTCTTAATGC
TGACACTTGGTGTCCATAATGGGAAGTTTTCCATTCCACAGCATTAACAAACCCTCACCT
GCATGAGAAACAGATTTCACTTGAAGAAAAATAAAGGCAGTGGGGGTGAGACAAAATTGG
ATGTGTCTCTGGTTTGGGTAAAGTTTGTTTCTAGCAGCACAACGGAGGAGGACCTGGTAA
TGAGAGATCGCTCTTTTGTGTAGTCAGCACCACAGGCCAATTGTCCCAAATGTGCCAGTA
ATTTCTTCAGCCCAAGATGTGAACTCATTGCACGTGACTGCTGTACACCAAGAAATTCTG
CTTTAGTGAGTTTTATGGCTGCAGAATTTGGCAACGTCGGCCTCACATAATAGAGGCTCT
TGGTGAAACTTGAGGGAGGTTTATGGGCATCATACTTGAGCGTGTTAATTTATAAGGGGG
TCACAGATCATCTGGCAGTGTAATAAGTGTTCAATATTAATGTGCAAACTGAAACTCGAA
GGAAGCTGAGTATGGTTTGTTTCAGATGGAACTCTCGGCTCTGAAGACGTTGCTGGTTTG
CTGAGATAAGTTGTGAATAATATATTGCACTTAAAACTTGTAGATCTTAAACCAGCTTCA
TTCGTCCAACTTTTATTGTAAATTAAGTGCTTAACAACAACAAACAACTTGTATTTATAT
CGCGCCTTTAATGTAAAACATCCCCAAGACGCTTCACAGGAGCGTTAAAATCATGTTTAA
TTTCTCTTGTAAAGCTGCATTAACTTTGAATGTCTAATTATGATCAGC
>TR100018|c0_g1_i1|m.131086
AAGGATCGGAACGTGAATCCAAGTTCTGATTTAAATGGGACATCACCTTCTGTGTTTGAA
TTCTTGTCATCGCCATCTCCTCCAGGTGGCTCTTCAAAGAAGAAACCTCCAGCCAAGTCA
AAACAGACTGTGAGGAAAAGATTGGCTGATGCTAATAAGGACTGGGGTTTCGGAAAGAGA
ACAAGCAAGAAAATGGAGAGAGAAAATGACAGCCCTGGAAAAATGGATCATGATAGAGTC
ATCTCATTTTGCAGCCAACCCATAGTCTTCAGCAGTCAGGGACAAGCAATTTCAGGTGAG
ACTGCTGAAGGATCAGGCCATTCGCTTGCAGTTCCACTGGCTGACATTGCGATTGGCTCC
AGTGTAAATATGTCTGACTATCCTTCTGGAGCATGTTCCACTGCAACAGTTTCCAGTTGC
AGAGATGTTTCCCTTGGACAGTTGGACCAAACCTTCAAGAGGAAAGGAGACACTTGTTCT
CTTCCTGTGCCCACAACACATTTCAATGCTAAAAGATCAAGAAAATCATCAGATTCAAGT
ACCAAAACTCCCTCAAAAAAGAGCAGAAAAGAAGTACAGCGATCTTCTTGCCCTGAAAGG
CCATCTGCAAGTTACAATACAAATGTGTGTGAACCAGCTAGATTAGACACACAAAAGGAA
TTTCCAGCTACTCCAGTACTTAAATCTGAGTCGAACGAGAATATTAATGGGACACAGGCC
ATCTCTTCAACAGAGAATAGCTGTAGTACACCATCAAGCAGGTGCAAAAGTGAGAGAAAA
AGATGTGCAACACAGAAGTCTCCTCGCACACCGCTACCGACACCCAAGAAGCAGCTGCCT
GGAAGTTGTGCAACGACTCCGCTCTCTCCTCTTACTCCCACATTGAAGAAAAATCATAAG
GGTGAGACTCCACTGCACGTCGCTTCCATAAAGGGTGACATTGCAGCAGTGGAGCAGCTT
TTGGAGAATGGAGCTAATCCAAACATCAAAGACAATGCAGGATGGACACCATTGCATGAA
GCCTGTAACCATGGACACATAGAAGTTGTAGAGCTGTTATTGCAGTTTGGTGCACTATTG
AACACACCAGGATACCAGAACGATTCTCCCTTGCACGATGCTGTCATGAATGGACACGTG
GAGGTTGTCAAGTTGCTGATCTTACACCGAGCCTCCCAAGATGTGATCTGCTAAAAGTAA
TCCAACTACACCAGAAATCAGTCCTGAAGGAGTAACTGGTAAAAAGTGGCGAATGAGAAC
GTGGTTCAGTCCACGCAGTCGAAAATTGAGATGCGTGCTGGATATGAACGCTATTAAAAA
GGATCGGAACGTGAATCCAAGTTCTGATTTAAATGGGACATCACCTTCTGTGTTTGAATT
CTTGTCATCGCCATCTCCTCCAGGTGGCTCTTCAAAGAAGAAACCTCCAGCCAAGTCAAA
ACAGACTGTGAGGAAAAGATTGGCTGATGCTAATAAGGACTGGGGTTTCGGAAAGAGAAC
AAGCAAGAAAATGGAGAGAGAAAATGACAGCCCTGGAAAAATGGATCATGATAGAGTCAT
CTCATTTTGCAGCCAACCCATAGTCTTCAGCAGTCAGGGACAAGCAATTTCAGGTGAGAC
TGCTGAAGGATCAGGCCATTCGCTTGCAGTTCCACTGGCTGACATTGCGATTGGCTCCAG
T
>TR100018|c0_g1_i2|m.131090
AAGGATCGGAACGTGAATCCAAGTTCTGATTTAAATGGGACATCACCTTCTGTGTTTGAA
TTCTTGTCATCGCCATCTCCTCCAGGTGGCTCTTCAAAGAAGAAACCTCCAGCCAAGTCA
AAACAGACTGTGAGGAAAAGATTGGCTGATGCTAATAAGGACTGGGGTTTCGGAAAGAGA
ACAAGCAAGAAAATGGAGAGAGAAAATGACAGCCCTGGAAAAATGGATCATGATAGAGTC
ATCTCATTTTGCAGCCAACCCATAGTCTTCAGCAGTCAGGGACAAGCAATTTCAGGTGAG
ACTGCTGAAGGATCAGGCCATTCGCTTGCAGTTCCACTGGCTGACATTGCGATTGGCTCC
AGTGTAAATATGTCTGACTATCCTTCTGGAGCATGTTCCACTGCAACAGTTTCCAGTTGC
AGAGATGTTTCCCTTGGACAGTTGGACCAAACCTTCAAGAGGAAAGGAGACACTTGTTCT
CTTCCTGTGCCCACAACACATTTCAATGCTAAAAGATCAAGAAAATCATCAGATTCAAGT
ACCAAAACTCCCTCAAAAAAGAGCAGAAAAGAAGTACAGCGATCTTCTTGCCCTGAAAGG
CCATCTGCAAGTTACAATACAAATGTGTGTGAACCAGCTAGATTAGACACACAAAAGGAA
TTTCCAGCTACTCCAGTACTTAAATCTGAGTCGAACGAGAATATTAATGGGACACAGGCC
ATCTCTTCAACAGAGAATAGCTGTAGTACACCATCAAGCAGGTGCAAAAGTGAGAGAAAA
AGATGTGCAACACAGAAGTCTCCTCGCACACCGCTACCGACACCCAAGAAGCAGCTGCCT
GGAAGTTGTGCAACGACTCCGCTCTCTCCTCTTACTCCCACATTGAAGAAAAATCATAAG
GGTGAGACTCCACTGCACGTCGCTTCCATAAAGCTGCTAAAAGTAATCCAACTACACCAG
AAATCAGTCCTGAAGGAGTAACTGGTAAAAAGTGGCGAATGAGAACGTGGTTCAGTCCAC
GCAGTCGAAAATTGAGATGCGTGCTGGATATGAACGCTATTAAAAAGGATCGGAACGTGA
ATCCAAGTTCTGATTTAAATGGGACATCACCTTCTGTGTTTGAATTCTTGTCATCGCCAT
CTCCTCCAGGTGGCTCTTCAAAGAAGAAACCTCCAGCCAAGTCAAAACAGACTGTGAGGA
AAAGATTGGCTGATGCTAATAAGGACTGGGGTTTCGGAAAGAGAACAAGCAAGAAAATGG
AGAGAGAAAATGACAGCCCTGGAAAAATGGATCATGATAGAGTCATCTCATTTTGCAGCC
AACCCATAGTCTTCAGCAGTCAGGGACAAGCAATTTCAGGTGAGACTGCTGAAGGATCAG
GCCATTCGCTTGCAGTTCCACTGGCTGACATTGCGATTGGCTCCAGT
>TR100018|c0_g1_i4|m.131094
AAGGATCGGAACGTGAATCCAAGTTCTGATTTAAATGGGACATCACCTTCTGTGTTTGAA
TTCTTGTCATCGCCATCTCCTCCAGGTGGCTCTTCAAAGAAGAAACCTCCAGCCAAGTCA
AAACAGACTGTGAGGAAAAGATTGGCTGATGCTAATAAGGACTGGGGTTTCGGAAAGAGA
ACAAGCAAGAAAATGGAGAGAGAAAATGACAGCCCTGGAAAAATGGATCATGATAGAGTC
ATCTCATTTTGCAGCCAACCCATAGTCTTCAGCAGTCAGGGACAAGCAATTTCAGGTGAG
ACTGCTGAAGGATCAGGCCATTCGCTTGCAGTTCCACTGGCTGACATTGCGATTGGCTCC
AGTGTAAATATGTCTGACTATCCTTCTGGAGCATGTTCCACTGCAACAGTTTCCAGTTGC
AGAGATGTTTCCCTTGGACAGTTGGACCAAACCTTCAAGAGGAAAGGAGACACTTGTTCT
CTTCCTGTGCCCACAACACATTTCAATGCTAAAAGATCAAGAAAATCATCAGATTCAAGT
ACCAAAACTCCCTCAAAAAAGAGCAGAAAAGAAGTACAGCGATCTTCTTGCCCTGAAAGG
CCATCTGCAAGTTACAATACAAATGTGTGTGAACCAGCTAGATTAGACACACAAAAGGAA
TTTCCAGCTACTCCAGTACTTAAATCTGAGTCGAACGAGAATATTAATGGGACACAGGCC
ATCTCTTCAACAGAGAATAGCTGTAGTACACCATCAAGCAGGTGCAAAAGTGAGAGAAAA
AGATGTGCAACACAGAAGTCTCCTCGCACACCGCTACCGACACCCAAGAAGCAGCTGCCT
GGAAGTTGTGCAACGACTCCGCTCTCTCCTCTTACTCCCACATTGAAGAAAAATCATAAG
GGTGAGACTCCACTGCACGTCGCTTCCATAAAGGGTGACATTGCAGCAGTGGAGCAGCTT
TTGGAGAATGGAGCTAATCCAAACATCAAAGACAATGCAGGATGGACACCATTGCATGAA
GCCTGTAACCATGGACACATAGAAGTTGTAGAGCTGTTATTGCAGTTTGGTGCACTATTG
AACACACCAGGATACCAGAACGATTCTCCCTTGCACGATGCTGTCATGAATGGACACGTG
GAGGTTGTCAAGTTGCTGATCTTACACCGAGCCTCCCAAGATGTGATCAATATCTTTGGT
TTGCGGCCTGTTGATTATGCAAATTCTGAAGAAATGATTGCCGCTCTACAGCACTCCCCT
AAAGATGAAGACCCAGTTGCTGAGCAGTGCTTTTCTGTTACTGCCAGCCAGCAGAGAGAT
GGACCTATAGTGTTGCTGGGAAGTGGACTCCTTCCAGCCAACAAGAACAGACTTGACAAA
TTAATAAAGCTGCTAAAAGTTGGGAACTGCACTGAATTTAGTACCTCAGTGACGCACATT
ATTGTTCCCAATGACCATGCTCCCTGTACCATGAAGTGTTTGATGGGGATCGTCTCTGGT
TGCTGGCTTGTGGATTTGCAGTGGGTGACAGCTTGCCTGGAGAGCAGTGACAGAGTTGCT
GAAGAAGACTACGAGATAAGTAGTGTAAATGGTCCCAAACGTGGGCGACTCAACCGGGAG
CAGCAGTTGCCGAAGCTGTTTGATGGCTGCCACTTCTATTTCATGGGCCCCTTCAAAACT
TGCAAGAAAGAAGAGCTTGTTCATTTGGTCAGGGTCGGTGGGGGCCAGGTCCTTGCCCGG
CAGCCCAAGCATGACAGCGATGTGACTCAGAGCATCAACACTGTGGCCTACCATGCACCC
CCTGGCTCGGATCAGTCGTTCTGTACACAGTACATCATCTATGACAAAGACAGTAACTAC
AAGCCTGAGAAAGTGAGGCTGGGCAAAGTGTGGACTACCCATTCTACATGGCTGATTGAC
TGTGTGAAATCATTTGAACTGCTTTCGGTTACTGAGCACTAATGGAATTATATCTATATA
TGTAGTTGATTTATTTTATAAAATGAAGTCCAAAAGCAATGTGCATTTATGTGCTATTGA
TTAAAAATTATGGAAAAAAAATTGCTTTAAAATGTAAAAGCAGCTCAGAAAAAATATGAA
TAACATTAAAATTATGGGTCA
>TR100020|c1_g5_i1|m.131098
CTACTTGGAATAGTCTCTGGATTTGGTTTTTGTACACTGAGATGCAATGATAAATATAGG
CCAGAGTGGTTGCCTTGAGTTTCTATATTTTTTGCACACAACTGGATAAAAGTGTTCGAG
TTAACTGATTTTTCTATGCACAGTTTGGCTGACAACTCAAAACCACAGCACCCTGGTAAC
TGAGACAACAGTCATTCCCTTCCTTCCTGTGAATCCAGAGTATTCGTCAACTAGGAATCA
GGGAAGACAGAAGCTGGCCCGGTTTAACGCTCATGAGTTTGCCACTCTGGTCATTGATAT
TTTAAGTGATGCCAAACGGAGACAACTGGGGAATCCTGTCACTAGTCCTAAAGATAATGT
GGAACTTGTACTGAAGAGCGTTAATGATCGCCATGGCAGTGAGAGCCATGACAACGATCA
GCCAGATTATGACAGTGTTGCTTCAGATGAAGATACGGACCAGGAACCAGCAGTTAAAGC
AATCAGAGCAAAGAGCATGGACTCTGATCTGTCAGACGGACCAATTACATTACAGGAATA
CATGGAGGTGAAAAATGCACTCAGCGCTTCCGAGGCAAAGATACAGCAGCTGATGAAAGT
GAACAGCAACCTGAGCGATGAGCTGCGTTTGATGCAGAAAAAACTCCAAACACTGCAGAG
TGAAAACACCAGCCTCAGGCGGCAGGTCACTACGAATATCTATCAAGTTCCCACCAGTTC
AGAATACCCAGGTCCCTCCAATCCTTCGTCCTTAAAACGGCGCCCGTCTGCACGTGGCAG
CCGGCCTATGTCCATGTACGAGACTGGTTCTGGTCAGAAACCCTATCTCCCAATGGGGGA
CGTCACGTACCCAGAGGACAGTATTGCAGGACTTCAGCCCTTCCCTCAACACGTAAGTAA
ATCGCCGTCAGCTCTGGTAAGCAACTTGTGCTTTTTTTTTCTCCTTTCCCTCTTTGTCCT
AAATTCTGATTTTCTTTTCCAACTTACAAAACATTGTCTTGTGGTTTCTGTTCCTTTCTT
CTATTACTCTTGCTTTTTATTACAAAACTAAGATTTTAAAAAAAATTATTGAAAAATGCC
TAATTGAATAAAAATGAA
>TR100020|c1_g5_i3|m.131101
AATAAATCAGAGTTTATCAGAGCCAAATATTCGATGTTAGCATTCGTCCATCGCTTGCCG
TGTCGTGAGGATGACAGTGTTGCAGCCAAAGACCTGAGCAAACAATTGCACTCAAGTGTG
CGGACGGGGAACTTGGAGACCTGCCTGCGACTGCTCTCGTTAGGGGCCCAAGCAAATTTC
TTCCACCCTGAGAAAGGAAACACTCCTCTTCATGTAGCAAGCAAAGGAGGACAGATTCTA
CAGGCTGAGCTGTTGGCAGTATACGGTGCTGATCCCGGTGCCCCTGATGCCAGTGGCAAG
ACTCCATGTGACAATGCAAGGCAAGCAGGACACCATGAACTAGCAGACCGTTTAGTAGAG
ATTCAGTATGAACTCACTGATAGACTAGCCTTCTTTCTCTGTGGAAGGAAACCAGATCAC
AAGAATGGGCAGCACTTCATAATTCCCCAGATGGCTGATAGGCACCTCAGTTTAGATTTG
TCAGAACTCGCGAAGGCAGCAAAGAAAAAGCTTCAGTCATTAAGTAATCACTTATTTGAG
GAACTAGCTATGGATGTATATGATGAAGTAGATCGAAGGGAGACTGATGCAGTTTGGCTG
ACAACTCAAAACCACAGCACCCTGGTAACTGAGACAACAGTCATTCCCTTCCTTCCTGTG
AATCCAGAGTATTCGTCAACTAGGAATCAGGGAAGACAGAAGCTGGCCCGGTTTAACGCT
CATGAGTTTGCCACTCTGGTCATTGATATTTTAAGTGATGCCAAACGGAGACAACTGGGG
AATCCTGTCACTAGTCCTAAAGATAATGTGGAACTTGTACTGAAGAGCGTTAATGATCGC
CATGGCAGTGAGAGCCATGACAACGATCAGCCAGATTATGACAGTGTTGCTTCAGATGAA
GATACGGACCAGGAACCAGCAGTTAAAGCAATCAGAGCAAAGAGCATGGACTCTGATCTG
TCAGACGGACCAATTACATTACAGGAATACATGGAGGTGAAAAATGCACTCAGCGCTTCC
GAGGCAAAGATACAGCAGCTGATGAAAGTGAACAGCAACCTGAGCGATGAGCTGCGTTTG
ATGCAGAAAAAAGCGTCAAAACTCGAGAAACAAAACAGCATGCCAGACAGTGACTACGAC
AATGCAGCAAACGACTTGGAGCAGGATGAGGCTGGCTCTTGCCGAAAGAGTAAGCCAAAA
AGTATAGGACGGCATGGAGAGAACCCTATACTGGAGCTGGACAATCCAGATGCAGAACCA
GATTCCACACTCCCCAGCACAGAGGATGTAATTCGAAAAACAGAACAAATTACCAAAAAT
ATTCAGGAGCTGCTGCGAGCTGCACAGGAAAACAAGCATGACAGCAGACAGATTGAACGC
GAGAGCCTGCGCAAGTTCAGGCACAGCCTCGGCTGTTTCAGTACGTTGGTTCTGCGGGCC
GACAAAACTTCCCTCCAGCCTCTGACCCTGCAGCAGCAGCCCGACCCTGCCACCTGGTAC
TCTGACCTCTGTCTCTGCCTCCCAGCTTTATGCCCTGCTCGGAAAGGATACATGTTGCTG
TAGCTGAGATGGCAGCTCTTTTCCCAAAGAAACCTCGTTCAGAGCTGGTTCGGGCCTCAC
TGAGGCAGTTAACTTCGAGTGCATACAGACTCCAGTCAGAATGCAAGAAAGCACTGCCTG
CAGAACCCAGTCCCGCAACTGACATCCAGCTGGTAACACAGCAAGTGATCCAGTGTGCAT
ATGATATTGCCAAGGCTGCCAAGCAACTTGTTACAATAACAACAAAAGAAAACAACAACT
AATTAGTTTTTTTCCCATTTTTTTTATTTGCAGGAATTTTTTTTTATAAAAGAAAACTAT
TTTGAATATGTACCAGATTTGGTCTGGGCTTGCTGTCAGTATTATGTTTGCATGCTTTTT
AATAACATTATTTACAATTTTTGGATATTAAAATAGCCTTCTTTCTGCCTATATGTTTGC
AGCAGAGTTATGCTAATTTTTCTGGTGCTTTTTTTTGTTGTTTGTTTGACGTCAACACCC
AGTGGCTAGATATTGCCTTCTGGGAATGAAAACTGTTGTTGGTTAGAATTGTGCATATGA
CTGTTTGAAGTGTATTGATAACAGTAGAAATATGTAGAAACTTAAAGCTGCATTTCTTCC
ACAGTTATAAAGGTTAACAGTCTTTCCAAAATTATGCAATGTCAGGGGAAAAATTGTTTG
AAGTTGCTGCAATGGGATGGGGAAAAAAAAGATTTTTTGTATTCACCAAAGCTATAAATA
AGATTTTAATGATTAATCTCGGTCAGGGTACAAAACCCATAGTGAGAGAAATAAACTAAA
GTTGAAATGGGTATGGTAGAGGGCAGGGAAAATCAGTAAGTATTGGATAGGTGATGTCAA
TCGTGCGTTTAGAAAGTCTTTAGATTATATAAGGAAGGTAAGTTTGAGAGGGGTTCAAAT
CTCCGTGTTAGGCACCAGGCTGCAGTTGAAGGGCTGTAGTGGTAAAACTGTTGACCTGGG
GGTTATGGAAGTGACCAGAGATTCCAGCTGAAACCAAACGACTGTAGGGTATTGCTGAGC
ACTTGCTTTTTGTAACCCAGTGGGCAAACTTGAAGTGGAAGTGTTACCTGAAGTGGAAAA
AATTGCAGGGCTTTGGGGAAAGAGCAGGGGAGTGGGACTAATTGGAGAGCTCTTTCAAAG
AGCTGGCAC
>TR100020|c1_g5_i4|m.131103
AATAAATCAGAGTTTATCAGAGCCAAATATTCGATGTTAGCATTCGTCCATCGCTTGCCG
TGTCGTGAGGATGACAGTGTTGCAGCCAAAGACCTGAGCAAACAATTGCACTCAAGTGTG
CGGACGGGGAACTTGGAGACCTGCCTGCGACTGCTCTCGTTAGGGGCCCAAGCAAATTTC
TTCCACCCTGAGAAAGGAAACACTCCTCTTCATGTAGCAAGCAAAGGAGGACAGATTCTA
CAGGCTGAGCTGTTGGCAGTATACGGTGCTGATCCCGGTGCCCCTGATGCCAGTGGCAAG
ACTCCATGTGACAATGCAAGGCAAGCAGGACACCATGAACTAGCAGACCGTTTAGTAGAG
ATTCAGTATGAACTCACTGATAGACTAGCCTTCTTTCTCTGTGGAAGGAAACCAGATCAC
AAGAATGGGCAGCACTTCATAATTCCCCAGATGGCTGATAGGCACCTCAGTTTAGATTTG
TCAGAACTCGCGAAGGCAGCAAAGAAAAAGCTTCAGTCATTAAGTAATCACTTATTTGAG
GAACTAGCTATGGATGTATATGATGAAGTAGATCGAAGGGAGACTGATGCAGTTTGGCTG
ACAACTCAAAACCACAGCACCCTGGTAACTGAGACAACAGTCATTCCCTTCCTTCCTGTG
AATCCAGAGTATTCGTCAACTAGGAATCAGGGAAGACAGAAGCTGGCCCGGTTTAACGCT
CATGAGTTTGCCACTCTGGTCATTGATATTTTAAGTGATGCCAAACGGAGACAACTGGGG
AATCCTGTCACTAGTCCTAAAGATAATGTGGAACTTGTACTGAAGAGCGTTAATGATCGC
CATGGCAGTGAGAGCCATGACAACGATCAGCCAGATTATGACAGTGTTGCTTCAGATGAA
GATACGGACCAGGAACCAGCAGTTAAAGCAATCAGAGCAAAGAGCATGGACTCTGATCTG
TCAGACGGACCAATTACATTACAGGAATACATGGAGGTGAAAAATGCACTCAGCGCTTCC
GAGGCAAAGATACAGCAGCTGATGAAAGTGAACAGCAACCTGAGCGATGAGCTGCGTTTG
ATGCAGAAAAAACTCCAAACACTGCAGAGTGAAAACACCAGCCTCAGGCGGCAGGTCACT
ACGAATATCTATCAAGTTCCCACCAGTTCAGAATACCCAGGTCCCTCCAATCCTTCGTCC
TTAAAACGGCGCCCGTCTGCACGTGGCAGCCGGCCTATGTCCATGTACGAGACTGGTTCT
GGTCAGAAACCCTATCTCCCAATGGGGGACGTCACGTACCCAGAGGACAGTATTGCAGGA
CTTCAGCCCTTCCCTCAACACGCGTCAAAACTCGAGAAACAAAACAGCATGCCAGACAGT
GACTACGACAATGCAGCAAACGACTTGGAGCAGGATGAGGCTGGCTCTTGCCGAAAGAGT
AAGCCAAAAAGTATAGGACGGCATGGAGAGAACCCTATACTGGAGCTGGACAATCCAGAT
GCAGAACCAGATTCCACACTCCCCAGCACAGAGGATGTAATTCGAAAAACAGAACAAATT
ACCAAAAATATTCAGGAGCTGCTGCGAGCTGCACAGGAAAACAAGCATGACAGACAGATT
GAACGCGAGAGCCTGCGCAAGTTCAGGCACAGCCTCGGCTGTTTCAGTACGTTGGTTCTG
CGGGCCGACAAAACTTCCCTCCAGCCTCTGACCCTGCAGCAGCAGCCCGACCCTGCCACC
TGGTACTCTGACCTCTGTCTCTGCCTCCCAGCTTTATGCCCTGCTCGGAAAGGATACATG
TTGCTGTAGCTGAGATGGCAGCTCTTTTCCCAAAGAAACCTCGTTCAGAGCTGGTTCGGG
CCTCACTGAGGCAGTTAACTTCGAGTGCATACAGACTCCAGTCAGAATGCAAGAAAGCAC
TGCCTGCAGAACCCAGTCCCGCAACTGACATCCAGCTGGTAACACAGCAAGTGATCCAGT
GTGCATATGATATTGCCAAGGCTGCCAAGCAACTTGTTACAATAACAACAAAAGAAAACA
ACAACTAATTAGTTTTTTTCCCATTTTTTTTATTTGCAGGAATTTTTTTTTATAAAAGAA
AACTATTTTGAATATGTACCAGATTTGGTCTGGGCTTGCTGTCAGTATTATGTTTGCATG
CTTTTTAATAACATTATTTACAATTTTTGGATATTAAAATAGCCTTCTTTCTGCCTATAT
GTTTGCAGCAGAGTTATGCTAATTTTTCTGGTGCTTTTTTTTGTTGTTTGTTTGACGTCA
ACACCCAGTGGCTAGATATTGCCTTCTGGGAATGAAAACTGTTGTTGGTTAGAATTGTGC
ATATGACTGTTTGAAGTGTATTGATAACAGTAGAAATATGTAGAAACTTAAAGCTGCATT
TCTTCCACAGTTATAAAGGTTAACAGTCTTTCCAAAATTATGCAATGTCAGGGGAAAAAT
TGTTTGAAGTTGCTGCAATGGGATGGGGAAAAAAAAGATTTTTTGTATTCACCAAAGCTA
TAAATAAGATTTTAATGATTAATCTCGGTCAGGGTACAAAACCCATAGTGAGAGAAATAA
ACTAAAGTTGAAATGGGTATGGTAGAGGGCAGGGAAAATCAGTAAGTATTGGATAGGTGA
TGTCAATCGTGCGTTTAGAAAGTCTTTAGATTATATAAGGAAGGTAAGTTTGAGAGGGGT
TCAAATCTCCGTGTTAGGCACCAGGCTGCAGTTGAAGGGCTGTAGTGGTAAAACTGTTGA
CCTGGGGGTTATGGAAGTGACCAGAGATTCCAGCTGAAACCAAACGACTGTAGGGTATTG
CTGAGCACTTGCTTTTTGTAACCCAGTGGGCAAACTTGAAGTGGAAGTGTTACCTGAAGT
GGAAAAAATTGCAGGGCTTTGGGGAAAGAGCAGGGGAGTGGGACTAATTGGAGAGCTCTT
TCAAAGAGCTGGCAC
>TR100023|c0_g2_i1|m.131131
CAGCACACCCTAAACAGACATCCAGAAAAGTTGCTGCAGTGTGGGGAGAGGGGTTGTCCA
TCATTTGGCAAGTTTATTCAAGTTTTGCCTGTTGATCTGGGCCACTTTGTGTACACGAAC
ATCCCAAGTTGAGTCGTAATACCTGATGGGGTGGTTTGTTGAGAGATTTGAAACTTGTTC
TGTCCTCCAAGGGAGGGACAATCCGGAATATTAATGGACCGAAACGGTTATATCAACACA
AAGTGATACAGATCAGCAGCTGCAGTAAATGTGGGGCACTAATAATCAATAGGAAAGAAA
GCTTGGCTGCAGTTAGGATCCATTTACGGATCTGAGCTGGTCATTATTAGAAAAGGCATT
TCAATAACATCAATCCTCTTCTATGTTGAAGAGCTACAGGTCCTTATAAACAAGAGTAAT
CTGGGTCTGACTGCCTGAAATTAACCTGTGTAATTGAATGGGGAGAATTTGCAAACAGAA
GATTGAGAATACTAACTATACCGAGCAAATGACAATGACAGCATCATCTTTTGGGCCATA
TCCTTTTTTAAATGTACAATTGAATGGGGAGGGAGGATATTTTGGTTTAACCAAGGACTG
CAAGCTGTGAGAAACTTGGGATCCCAGCTGTTTAAAGCCAATATATTGCCACTGTCTGCA
AATAGTTTTTAAGTTTGGGGAGTGATGTGCCTGAGCCACTTTATACCTTGGCAAAATACT
GTATTGCTCAGTGTCTGCCATAGCTTGGAAGTCACAAGTGGATTGGCAATGAAAAATGGG
TGTAGAGCATTGTTTTCCATTCCACCTTTTGGTGGTAAAGCTCAGTATATGCACTAAGAT
TCAGTTACCAAAGGAACAAAAGAGGACGGTAGGGCCACCTCTTGGTCTCTAAGGGTGAAA
ATCAACAGATGCCTCACCATTTGTAAGCATTGCAGACCTGCCACTGGAGCGATGAGGGGC
AATGCAGCTGGTGTCGAGGGAATGGACCAGAATCATGCCCATTGCATGCTCTTGTCTGCT
ATCGGTGATGCGGACAGCAGTTGTGCCCACACTGAGCTCTGGTCTGCTGTAGGCAGTAGA
AAGAGGGACCTTGCCCCACGACCCACTCTTGCCATAGACGGGATAGACAGGAATTATACC
CACTGCATACTCTTGCCTACAGTAGGCTGCGTGGACAAGAATCATGGCCACTCTTACAGC
TGTGGACAGTGTAGAGAAGAACTGTATCCAAATCACGGTCTTGCTGCCTGTAGACTGTAA
CCTTGCCCACCGTATGCTTTTGCATATTGAAGGCAGCGTGGACGGCAACCGTGTCTGCCT
CCCACTCTTACCTGTTGTGAATATTCATTCGTTTTTGTAAACTGGGTTTTAACTTCAAAA
CATCAAGTTCTCATCTCAGTGCACCAGTTCCTAAATGTCTGGGTGTCTCCTATGGTATAA
CATTGTCACGTCACCAATATGAGTACAAAGTTAAGGGCATTGACAAGGAAATGGAAATGT
CAGCAGTTTATTTTGCCATTGGCAGAATCTTTTTACATTTGACCACATAGTCTTTGAATT
TCTTCTCTGTCGGGTTTCCCGTTGCTCAAGCTTAGTGCCACGCTGCCTCCATCAGCAAAG
CGAGGGCAACATCTGCACCGCACACTGGATATATGATTGGGATGTGATTGAGATGTCTTT
CCTCCCTATCAGAGCTGTTGCCAGCGTGAAGTGCTCTATTAGCAGCCCAGTTGTAAGCCT
GACTGTGGAGAGGCGAGTGTGATCACCGCTCACACCTGTGATGCAAACCATGGCTCTCTG
CCAGGGGACTGATGATCATCTGCTTGGCCTACCGTATGATAACTCCTCGCAGTACTTTCC
CTCTGAATCACACGAGCGTAGAGGTAAATCTGAATTGAAATTGGTACAAATTAAACCGTC
TTAAGCCCTTTTTAGGGTTAGTTAACTCAGGCACTGAAAACACTATGGAATAGCTGATTG
GTATATTTAAATACTGCATGCTACTAATTTAGGCATTCAGCTGAACTAAAACCAGTCCAG
CTACACAAATATTTCGGGGACTTCAATTGGTCCCTGTAGCAATAGAACCGAACTGGGGCA
GAAATTCTGGCCCTGCTGCTCCCATTCCAGCCAGACGTACAGAATCACTGGGTTATATTC
AAGGAAAATGCATTAACCGGTGCTGAGTTGAAGTGTGAGGAAACGGAAAAAATTCTTTTC
TACTGTCTTTGCTGTGGTTTAATCGATGCGACCTACTTATTGTAGGACGTTATGGTTGTG
GGTGAGCCAGCACTAATGGGTGGGGAGTTCGGTGACGAGGATGAGCGCCTAATCACGCGG
TTAGAGAACGGCCAGTATGATGCAGCCAATGGTATCGATGAGGAGGACGACTTCCGTAAC
TTGCCAGCCTTGGGGAATAGCAGTCCTTGGAGCAGTAAACCGCCATCGAGCCAGGAGAGC
AAGTCTGATAACCCCACGTCTCAGTAACGGTACTGGGAGCTTTAATAACAATTTAAGAAT
TGCAGGGACTGACGCACTCGGAGGTTTAATCCTCTCGTGGCACAAACAGGTATTCAGTCG
TGAACAAAATGCTTCTTGAACAGTGATCCAGGGCAAAAAGTAAGTGTATTAACTTTTTTT
AGCTGAAACTGCAGCATATTAGAGGGTAAATGTGGCACTGAACCCATACGGACCAGGATC
ACCAGGACGAGGTTCAGTCCCCAATCTATTCTGAGTTCGCCTCTGCTTCTGTGGGCTAAG
GACGCGGAAAGCAGGCAGGGTTCCTGCTCCTGATTGCTATCTAGTGACTCCTGCTTGAAA
GTGCATGTGCGTGAACATTGCATGAGGACAGGATCAGGCTAGGCTCCTGGTTGAACAGTG
AGCTGGAAGTCACTATCCAGGCTCGCACATGAAGAATCCCACTTGGGTGAAGAATCAGAC
GGTGGCCCAATGCCCATGGAACTATTCCTCTGCAAAAGTCAGCGCTATTGAAAGATGAGA
GAAAAATTCGAAGGAAAATGGCCAGCCCAGTCGCTCTGATGCTAGCATGTTGGCCTCTTT
AGCAGGCGCTTTGCATTCAAATTGTAGCCTCCCTGATGGTTTCACTAGAGCTCATTCAGG
GATTTCTGCCAGCTGTTTAAAAGGGGAGCTTATCTTAACTGTATTGAAGTCTAGTCCCGA
ATTGGGCTGAACTCAATGGACTGAATAAGTGGGCTTTTATCAATGGAGGATGCTGGGAAT
ACTCGGCGGGTCGGGCAGCGTTTGCAGAG
>TR100024|c1_g2_i1|m.131138
TACAAAGGTTGAGACTGTTAATATCATACTGTAATATTTGACGATTTCATATAGTGAAGT
AACTGGTTTTGAAAAGTTAAGATGTTATGAAGCTTGTCACATACAAAATTATGTAGAAAA
CTAACAGTATGATCAAGTGAGTTTGGCCATATAAATATGAAAGTGAGACTGGCAGTTTTT
GTTTTAACAGTAATTTTAAGTAATTTCATTTAGTGTATATCCAGAAATAACTTGTACTGG
GGCCAAAGTAAACTGGTAAATGATTTGAGGAGGAAAGGGTGAGAAATGAAGGGCAATGCT
GCCCTGTTTCTTGCTCCTAGCACTTCTTTAAACACCCAAACAGACTGCTTGGTTGTGCAT
GTTTCATGTGGTTGTGGAGATAACTGCTTTGCTTTTCAAAGAAAAAGAAAAGCTTTGAGT
GATTGATGAATTTTAACTATCTTCCTGTTTTTAGGAAGTAGTTGAAAAGCTTTCTAAATA
ACCATTCTAAAATTCTTCATATAGTACAGACCTTTAGATGGATGTTCATCTCATGTTTTA
TAGCTACCCTTGGTTTAATGTTTGTAAAAAAAAAACTCACTTGATATTCACTAACCAGCT
ATTATAAAAGAATACATGGTTTTCTGTGCCCAATGATTATAAAAGTGGAGCGTGATGAGG
TCCTTTTGTGATGTATCTGAGTGTTTGCTTCACTCCCTGTACTTTGATTATGTAAAGAGC
CACAGGGAAATCTGTGGCTTAATTCACGTTAGCCTTTCCTCTTAGCTACGAGGCTGATTT
GTTCTGTTTTCTTTTGTGGATGGTGGTTAACAACAAAAAGTTGTTTCATGGATTTTTTGA
AATTGCAGAAAGTACTACTGATTCCAGTTTTTATGCAGTTTATATTTTGAACTTAGTATT
GGAAAATATTTGCCATTTTATTCCAGGTCCCGGACCAGAAGTTCTACCACTTCCAGATCC
AGGTCACGTTCCAGCTCCAGAGGTCAATCTAGATCACCCCGGTCAAAGTCAAGCTCCAGA
TCACGCCGGGGGTCTTCATCTCCAAGGAAGAGGTCTCGCTCAAGTTCTCGATCATCATCT
TCCTCTGAAAGAGGCAAAAAACGAAGTCGTTCCAGGTCATCTTCCTCCAGTGGCCGCAAA
AAAACTAGACGTTCTGACTCAAGATCTTGGTCTGCAGAAAGGTTTGGGCTTCTGTAGAAT
AAGATTAGCGTACAGGATTAATAGAATTTAACAGGACTGCAGAAACCATCCCATTTATAA
CAAAAACTTGTCTTTTTGTTAACGAGATTATTGGAATTAAAATGTCAGCAGGATGCTTCT
TCACACAGGTTGTGGGCTTTATAATATAAATGATGCATATTTTCTGCATCTTAATTTAGA
CGGGTTACTTCTTACAAGATGTAACTGCAGTTTCCCTAAACTCAGCTTTGCACACCTTGT
TGATTTTTTGTCTTTTGCAGGCGCAGTGGATCGTCTTCTGGATCCTCTCACTCAGGCTCC
CGTTCAAGTTCTAAACAGAAATAATGTTTTAAGATCTGCAGTTTTTAAAAATTCAGTAAT
TTCTGGAAAATGCATGAAACTTATTTTAAAATTATTAGTGTCTTGAGCAAGATCACTTGA
TATGTTGTGAAGACATTTAAAAAGAAAAAAAAAATCTGGGCATATGTCCTGATGAAGTCT
TGCTGATGTAATCTTAAACCTATTGTTGCTTTAAGAAGTTTGTTAGAAATTGTACCCTGG
TGTATTAAATTAGTATATTAAGCCATAATAGTTTTTTCTCATGGGACTACATAAAACTGA
TTTTGATGCTTTTTGATTACATGGACTATAAAGATGTGAATTTTGAAGTGTACGTTATGT
ATAGATCTGTACACTTACAGCATTATAGTGCAGAGGGTTTCTGTTCAAGTTCCAGACCAC
CAATAACACAATAAATGTGGCAGACATACAAGTGGCCTTCTTTTAGAGGAGGAGAAACTT
TAAAGGGATAGGAAATTCTAGTGGAGTACTTGTTCAAAGTACTTTGCCACACTGTGAACC
AGAATACAGTATTGGACTCAGCAGAATTTTGTTTGCCATTTTCATTAAATGTATCGGGTT
TTTCAGGACTCCCTCTATGCTAACCTTTTTGGTGATCCTTGTGCTTTCCATAAGAGACTG
GAGATGGAGCAACTTGAAACCAGTCTGAGAGGCACACCAGAGTTGTAGGACCCTGGAAAA
TCATGCTGTCAGTTGGGAAATCTGCATCTCAAGCAAATAGTATGTTTTCCAGAATCCTGC
AGCTCTGGCCAGTTTGGAGTCACTACACCTGCTATTCCCTATAGAACCACTCTGGGATGC
TTGACAATATTTGAGTACTTTGAACAAAAAATACTGGGAAGTTTTTTGGTCTTCCCTGAC
TTTTCCCTATAAATATTTCCACTCCATCCAAATTTTTCATGTGCCTCCTTGCTGATTACA
AAACAGCTTTGCAGCTTCCCATTTACCTTGTCCTCTAAAGGGGTAGGAGGGAATATTGCA
GAAATCTGCAGCCTTATGCGGATCCTTTATTTTTAGATTGTGTTCACTTATTTTCGATTT
ACTTTAAAAGAGAAAACTAGATTTAAAATTTATAAGTTTAAAAAAAAAAAGTATTGTATG
GAACGGCATTGAATGGTTCTCCTTTTATTTCAGGATCCTTGAATTCAGGGGGGGTGTTTT
TCACTCTGTCCTGGACTGGATTTAAACATAAGTGCCAAAGTGAAAAGAGCTTGAGCAGTT
TTGATGCAGTTCTTGGTGGACACCACAGCAAAAATTACCTACTGATGGTCAGTCTGCCAC
AGAAGCCACAGCGGCTGGTGTAAGAAATGGATATAATGTCACGGTATTGTAGGAAGAGTC
TTCTAGGACAATAATTTCAGATCCACTTTTGGGACAGAATGGAGATAGCTAACCAGAGCT
TTACACATCCTGGGGATGCTGACACTGATGTAAAAACTGAAAGTGTTCCACATTTGACCA
TTGACCAATTGAGCACAAAATGTCTGATATTTACACCTTTTTACCATTTTCCCCTCAATG
CATTAGTGCATTTTCAATCTGCAACCATTTTTAAATGTTTAAAATGTTGAGTATACCTGA
CACAGATCTTTTTTATCTTTTTTCAAAATAAATAATTCATCAATTGTCTTCCATTATTGA
TGAATTGTTATGGCTTAATATACCTCTAATCTTAAACCTGGTTAGAAGAAAATAGTATTT
GCACCGTCAAACCGAAGCTCTGCTTTTCAGAACTCCAAAGGTGGTTTCAGCTATGTTAAA
TGGTAGAGGAAGGTAAGTATTCTGCAAAAATTCTAACTTTTTTTGTTTGTAAACTTATTT
GGCATTGCCAAGTAATTGCCTACTTGGTGCAAATGTGAACATTGTTTTTATTGGATCTTT
TTTCTTCAGGTTTTTGTTGTTTTCTTTGATTATCTTACAGGCACCAGACAAGTTAGGCAA
GTAAGGGATTGCTTTTTTAATTTCAGGGCATACACCTTATTGCATAAGTGGTCTAGTTTC
TTAAGATTTTACAGTTTTAATCTCTCTAACACCTTCTTTCAGAACCAGCAAGTCTACACT
TCCATTTCTATTTGTAGTTCGTATAAAATCAACTTGAGGAACAGGTGGCCAATATCTATT
GCAGTGTTTTGGGATTCAGCTCTGGAAATATTGGAAGATCTGATTTGTGCAGGATTTCTC
TGAGCATAGACTTATCAGTGTGACTTTCATGGGCAACAAGATCTTCATAGACAGTGGCAT
TAATGTGCATTGTAGTTAAATTTACAGGATTACATGAAATAAAGAGTGTAAAATAATTTC
ATTGCATTTTCAAGCCTGTAGTTTTATCAAAACAAGTTATATTCAAAATTCTACAGAATT
TTGTCTGCCTTTAAATTTTGACTGCCTATAATAGTCTATTCCTGTATTTAAAGAGAAATT
TAGCTGAGGCCACTTAATTGGATTGCTAATATCTGGGTGGGGTTTTGGTAACTTCATTAG
TGGGAAGTTTGGGATATTTGTAAATGGTAAAAGTGACAATTAATTTGCTTAAGGTCATCA
GCTTGTTCATCTAGCCCTGTGTAATAGTTTTCATTGGAGACAAGAAAAATACTTTGTAGA
CCATGTGTATGTAAATAAATCTTCCAATGGTTCTTTATCACATGTCATGTTCAAGCACCA
ATAAAAAGAAAAAATAAGTGG
>TR100024|c1_g2_i1|m.131140
TACAAAGGTTGAGACTGTTAATATCATACTGTAATATTTGACGATTTCATATAGTGAAGT
AACTGGTTTTGAAAAGTTAAGATGTTATGAAGCTTGTCACATACAAAATTATGTAGAAAA
CTAACAGTATGATCAAGTGAGTTTGGCCATATAAATATGAAAGTGAGACTGGCAGTTTTT
GTTTTAACAGTAATTTTAAGTAATTTCATTTAGTGTATATCCAGAAATAACTTGTACTGG
GGCCAAAGTAAACTGGTAAATGATTTGAGGAGGAAAGGGTGAGAAATGAAGGGCAATGCT
GCCCTGTTTCTTGCTCCTAGCACTTCTTTAAACACCCAAACAGACTGCTTGGTTGTGCAT
GTTTCATGTGGTTGTGGAGATAACTGCTTTGCTTTTCAAAGAAAAAGAAAAGCTTTGAGT
GATTGATGAATTTTAACTATCTTCCTGTTTTTAGGAAGTAGTTGAAAAGCTTTCTAAATA
ACCATTCTAAAATTCTTCATATAGTACAGACCTTTAGATGGATGTTCATCTCATGTTTTA
TAGCTACCCTTGGTTTAATGTTTGTAAAAAAAAAACTCACTTGATATTCACTAACCAGCT
ATTATAAAAGAATACATGGTTTTCTGTGCCCAATGATTATAAAAGTGGAGCGTGATGAGG
TCCTTTTGTGATGTATCTGAGTGTTTGCTTCACTCCCTGTACTTTGATTATGTAAAGAGC
CACAGGGAAATCTGTGGCTTAATTCACGTTAGCCTTTCCTCTTAGCTACGAGGCTGATTT
GTTCTGTTTTCTTTTGTGGATGGTGGTTAACAACAAAAAGTTGTTTCATGGATTTTTTGA
AATTGCAGAAAGTACTACTGATTCCAGTTTTTATGCAGTTTATATTTTGAACTTAGTATT
GGAAAATATTTGCCATTTTATTCCAGGTCCCGGACCAGAAGTTCTACCACTTCCAGATCC
AGGTCACGTTCCAGCTCCAGAGGTCAATCTAGATCACCCCGGTCAAAGTCAAGCTCCAGA
TCACGCCGGGGGTCTTCATCTCCAAGGAAGAGGTCTCGCTCAAGTTCTCGATCATCATCT
TCCTCTGAAAGAGGCAAAAAACGAAGTCGTTCCAGGTCATCTTCCTCCAGTGGCCGCAAA
AAAACTAGACGTTCTGACTCAAGATCTTGGTCTGCAGAAAGGTTTGGGCTTCTGTAGAAT
AAGATTAGCGTACAGGATTAATAGAATTTAACAGGACTGCAGAAACCATCCCATTTATAA
CAAAAACTTGTCTTTTTGTTAACGAGATTATTGGAATTAAAATGTCAGCAGGATGCTTCT
TCACACAGGTTGTGGGCTTTATAATATAAATGATGCATATTTTCTGCATCTTAATTTAGA
CGGGTTACTTCTTACAAGATGTAACTGCAGTTTCCCTAAACTCAGCTTTGCACACCTTGT
TGATTTTTTGTCTTTTGCAGGCGCAGTGGATCGTCTTCTGGATCCTCTCACTCAGGCTCC
CGTTCAAGTTCTAAACAGAAATAATGTTTTAAGATCTGCAGTTTTTAAAAATTCAGTAAT
TTCTGGAAAATGCATGAAACTTATTTTAAAATTATTAGTGTCTTGAGCAAGATCACTTGA
TATGTTGTGAAGACATTTAAAAAGAAAAAAAAAATCTGGGCATATGTCCTGATGAAGTCT
TGCTGATGTAATCTTAAACCTATTGTTGCTTTAAGAAGTTTGTTAGAAATTGTACCCTGG
TGTATTAAATTAGTATATTAAGCCATAATAGTTTTTTCTCATGGGACTACATAAAACTGA
TTTTGATGCTTTTTGATTACATGGACTATAAAGATGTGAATTTTGAAGTGTACGTTATGT
ATAGATCTGTACACTTACAGCATTATAGTGCAGAGGGTTTCTGTTCAAGTTCCAGACCAC
CAATAACACAATAAATGTGGCAGACATACAAGTGGCCTTCTTTTAGAGGAGGAGAAACTT
TAAAGGGATAGGAAATTCTAGTGGAGTACTTGTTCAAAGTACTTTGCCACACTGTGAACC
AGAATACAGTATTGGACTCAGCAGAATTTTGTTTGCCATTTTCATTAAATGTATCGGGTT
TTTCAGGACTCCCTCTATGCTAACCTTTTTGGTGATCCTTGTGCTTTCCATAAGAGACTG
GAGATGGAGCAACTTGAAACCAGTCTGAGAGGCACACCAGAGTTGTAGGACCCTGGAAAA
TCATGCTGTCAGTTGGGAAATCTGCATCTCAAGCAAATAGTATGTTTTCCAGAATCCTGC
AGCTCTGGCCAGTTTGGAGTCACTACACCTGCTATTCCCTATAGAACCACTCTGGGATGC
TTGACAATATTTGAGTACTTTGAACAAAAAATACTGGGAAGTTTTTTGGTCTTCCCTGAC
TTTTCCCTATAAATATTTCCACTCCATCCAAATTTTTCATGTGCCTCCTTGCTGATTACA
AAACAGCTTTGCAGCTTCCCATTTACCTTGTCCTCTAAAGGGGTAGGAGGGAATATTGCA
GAAATCTGCAGCCTTATGCGGATCCTTTATTTTTAGATTGTGTTCACTTATTTTCGATTT
ACTTTAAAAGAGAAAACTAGATTTAAAATTTATAAGTTTAAAAAAAAAAAGTATTGTATG
GAACGGCATTGAATGGTTCTCCTTTTATTTCAGGATCCTTGAATTCAGGGGGGGTGTTTT
TCACTCTGTCCTGGACTGGATTTAAACATAAGTGCCAAAGTGAAAAGAGCTTGAGCAGTT
TTGATGCAGTTCTTGGTGGACACCACAGCAAAAATTACCTACTGATGGTCAGTCTGCCAC
AGAAGCCACAGCGGCTGGTGTAAGAAATGGATATAATGTCACGGTATTGTAGGAAGAGTC
TTCTAGGACAATAATTTCAGATCCACTTTTGGGACAGAATGGAGATAGCTAACCAGAGCT
TTACACATCCTGGGGATGCTGACACTGATGTAAAAACTGAAAGTGTTCCACATTTGACCA
TTGACCAATTGAGCACAAAATGTCTGATATTTACACCTTTTTACCATTTTCCCCTCAATG
CATTAGTGCATTTTCAATCTGCAACCATTTTTAAATGTTTAAAATGTTGAGTATACCTGA
CACAGATCTTTTTTATCTTTTTTCAAAATAAATAATTCATCAATTGTCTTCCATTATTGA
TGAATTGTTATGGCTTAATATACCTCTAATCTTAAACCTGGTTAGAAGAAAATAGTATTT
GCACCGTCAAACCGAAGCTCTGCTTTTCAGAACTCCAAAGGTGGTTTCAGCTATGTTAAA
TGGTAGAGGAAGGTAAGTATTCTGCAAAAATTCTAACTTTTTTTGTTTGTAAACTTATTT
GGCATTGCCAAGTAATTGCCTACTTGGTGCAAATGTGAACATTGTTTTTATTGGATCTTT
TTTCTTCAGGTTTTTGTTGTTTTCTTTGATTATCTTACAGGCACCAGACAAGTTAGGCAA
GTAAGGGATTGCTTTTTTAATTTCAGGGCATACACCTTATTGCATAAGTGGTCTAGTTTC
TTAAGATTTTACAGTTTTAATCTCTCTAACACCTTCTTTCAGAACCAGCAAGTCTACACT
TCCATTTCTATTTGTAGTTCGTATAAAATCAACTTGAGGAACAGGTGGCCAATATCTATT
GCAGTGTTTTGGGATTCAGCTCTGGAAATATTGGAAGATCTGATTTGTGCAGGATTTCTC
TGAGCATAGACTTATCAGTGTGACTTTCATGGGCAACAAGATCTTCATAGACAGTGGCAT
TAATGTGCATTGTAGTTAAATTTACAGGATTACATGAAATAAAGAGTGTAAAATAATTTC
ATTGCATTTTCAAGCCTGTAGTTTTATCAAAACAAGTTATATTCAAAATTCTACAGAATT
TTGTCTGCCTTTAAATTTTGACTGCCTATAATAGTCTATTCCTGTATTTAAAGAGAAATT
TAGCTGAGGCCACTTAATTGGATTGCTAATATCTGGGTGGGGTTTTGGTAACTTCATTAG
TGGGAAGTTTGGGATATTTGTAAATGGTAAAAGTGACAATTAATTTGCTTAAGGTCATCA
GCTTGTTCATCTAGCCCTGTGTAATAGTTTTCATTGGAGACAAGAAAAATACTTTGTAGA
CCATGTGTATGTAAATAAATCTTCCAATGGTTCTTTATCACATGTCATGTTCAAGCACCA
ATAAAAAGAAAAAATAAGTGG
>TR100024|c1_g2_i3|m.131143
AGTATCCCGGCAGGCTTTGCGGACTGCAGCCACAGGGCCGTTCTTGCCTTCGCTGCAAAT
CTGTAAATATTTGTGGACAAAAACAGAGGAGCGGTAAATTCGGGAGAACTAGAATGTCCC
GTTTCCTCAAGCAGTAGAGGATCAGGGCCGCGAGGTGCGCAGCGAGTTGGACTGGGTGCG
CCCGGAGAAGGTTTCTCTCTCTCTTTCTGTGTAACGAGCCGGCCGCAGCTCCCTATCGCC
AGCAGCCTCTTCGATGGAAGCGGAAAAGATGTCGGCGAAGAGCTTTCGCGTCAGCGACGG
GGACTGGATTTGTCCCGATAAAAAATGTGGAAATGTCAACTTTGCAAGAAGAGCTAACTG
TAACAGATGTGGAAAAGAAAGAACATGTGAAGCAAAGCTAATGAAGGCTGGAGGAACAGA
AATTGGAAAGACTCTTGCAGAAAAGAGCCGTGGTCTTTTCAGTGCCAATGACTGGCAGTG
TAAAACCTGTGGTAATGTGAATTGGGCAAGAAGATCAGAGTGCAACATGTGCAACACTCC
AAAGTATGCCAAATTAGAAGAAAGGACTGGATACGGAGGTGGATTTAATGAAAGAGAAAA
TGTAGAATACATTGAGCGTGAAGAATCTGACGATGAATATGATGAGTTTGGAAGGAAAAA
GAAGAAATTCCGTGGAAAGCCAGTTGGACCCAAAACTATCTTACAAGAAGAAATTGAAAG
TGAAAAAGATGAAGAGGAAGATGATGAGGATGGCGATCTCTCCAAATACAAACTAGACGA
TGATGATGATGAAGAAGATGGTGATCTCTCAAAGTACAATCTGGATGCAAGTGAAGATGA
AAAGAAGCCTTCCAAAAGCAGGAGTCGCTCCAAGTCACACTCATCTCGATCTTCATCTTC
CTCCACTGCTCATTCCAGTTCAAGGTCCAGGTAAACGGGTACAGGTCAAGGGTGACACCG
GGCAAAATGTCAGTATCAGTTTAACTTCTTTCTTTTATATGTTTGTTCATGTGACATGAA
GTTTTGAAGTCTTGCATCTAAAGTTACATTCCTTCCTTTAGGAGATGACTTTTAGATGGC
TTCTATTAGATCATTTAAAATATTGCAGTATCAAATGTATTCTATAGTTATGTACACGGG
ATCAAAGATTATAATCATAGCTTTATAGATCTTAATGTTTTTTGTTTTTAGGTACTAAAA
CCTGTATTTGTTTCCAAGCTCTGGGACCTATTTTTATAATGTAACCCATTTTAGAAATTG
GAAGATGGGGAAGGCCCAAAGAATCAGTCGTCTTCTAATATGATCTCTGTCTCATTTACC
TGCTTTCTGTCCTATTCCTCAATCACTTTTTCCTCTTCAGACGCTCATAAAAGGAAGACT
TCCTCTACATATTTTATCAAGAATATGTTTACAATTTTGTTAAATAGGAAAGCGAGCAAA
TGTGACCCATTGGTCTCTTGAATCTATTTTATATTCATTTCAGTGGCCTTCCCCATTAAT
GTATCCCATGTTCCTTTCTTTACTCAATTTTTAAACTTGTGCCCACTTTTTAAAACCCTT
TTGACTGGATCAGCTATGTTGATCTCTTTCATAATAATTTGAAAACTTCAATGGGATCAC
TTGGAGGTTTCCTCTTTTTCCATAGAGCACAAGCACAACTTGTTTTTTTCATCGTAACTT
ACATTTTTGATATTTGGAATTACCTGTGTACTCTCGAGGGTAATAATTCCTCCCTTTAAT
TAGGGATCAGAACTGTGTACAGTGCTCAAGATGGCATCTGACGCACACCTTGTACATCAA
CAATACAGTATCTTTTCTCTTGTGCTCTTTTCTACTGTCAATGCAGCCCAGTAGCTTATT
TGTCTAATTTGCAAATTCTGGGTCTTTCCTACATTAGCCCTCTGACAATTCCATTTAGCA
AGTGCTCCCTCTTTTGGCTCCTTGCTGCCATACTAACTTATTTTGTATTTAACCACTTTA
AATTGCATCTGCTACCTATTGGCTAGATTAGTTGAAAATACTCCCAATCCTTTTAAATGA
GTACATTGTTCTTCATTATTGGGACTGCCTCCTAATTTGGTTGCAAGTTTTTGCTTGCGC
TATGCTCACCCA
>TR100024|c1_g2_i4|m.131145
AGTATCCCGGCAGGCTTTGCGGACTGCAGCCACAGGGCCGTTCTTGCCTTCGCTGCAAAT
CTGTAAATATTTGTGGACAAAAACAGAGGAGCGGTAAATTCGGGAGAACTAGAATGTCCC
GTTTCCTCAAGCAGTAGAGGATCAGGGCCGCGAGGTGCGCAGCGAGTTGGACTGGGTGCG
CCCGGAGAAGGTTTCTCTCTCTCTTTCTGTGTAACGAGCCGGCCGCAGCTCCCTATCGCC
AGCAGCCTCTTCGATGGAAGCGGAAAAGATGTCGGCGAAGAGCTTTCGCGTCAGCGACGG
GGACTGGATTTGTCCCGATAAAAAATGTGGAAATGTCAACTTTGCAAGAAGAGCTAACTG
TAACAGATGTGGAAAAGAAAGAACATGTGAAGCAAAGCTAATGAAGGCTGGAGGAACAGA
AATTGGAAAGACTCTTGCAGAAAAGAGCCGTGGTCTTTTCAGTGCCAATGACTGGCAGTG
TAAAACCTGTGGTAATGTGAATTGGGCAAGAAGATCAGAGTGCAACATGTGCAACACTCC
AAAGTATGCCAAATTAGAAGAAAGGACTGGATACGGAGGTGGATTTAATGAAAGAGAAAA
TGTAGAATACATTGAGCGTGAAGAATCTGACGATGAATATGATGAGTTTGGAAGGAAAAA
GAAGAAATTCCGTGGAAAGCCAGTTGGACCCAAAACTATCTTACAAGAAGAAATTGAAAG
TGAAAAAGATGAAGAGGAAGATGATGAGGATGGCGATCTCTCCAAATACAAACTAGACGA
TGATGATGATGAAGAAGATGGTGATCTCTCAAAGTACAATCTGGATGCAAGTGAAGATGA
AAAGAAGCCTTCCAAAAGCAGGAGTCGCTCCAAGTCACACTCATCTCGATCTTCATCTTC
CTCCACTGCTCATTCCAGTTCAAGGTCCAGGTCCCGGACCAGAAGTTCTACCACTTCCAG
ATCCAGGTCACGTTCCAGCTCCAGAGGTCAATCTAGATCACCCCGGTCAAAGTCAAGCTC
CAGATCACGCCGGGGGTCTTCATCTCCAAGGAAGAGGTCTCGCTCAAGTTCTCGATCATC
ATCTTCCTCTGAAAGAGGCAAAAAACGAAGTCGTTCCAGGTCATCTTCCTCCAGTGGCCG
CAAAAAAACTAGACGTTCTGACTCAAGATCTTGGTCTGCAGAAAGGCGCAGTGGATCGTC
TTCTGGATCCTCTCACTCAGGCTCCCGTTCAAGTTCTAAACAGAAATAATGTTTTAAGAT
CTGCAGTTTTTAAAAATTCAGTAATTTCTGGAAAATGCATGAAACTTATTTTAAAATTAT
TAGTGTCTTGAGCAAGATCACCTGATATGTTGTGAAGACATTTTAAAAGAAAAAAAAAAT
CTGGGCATATGTCCTGATGAAGTCTTGCTGATGTAATCTTAAACCTATTGTTGCTTTAAG
AAGTTTGTTAGAAATTGTACCCTGGTGTATTAAATTAGTATATTAAGCCATAATAGTTTT
TTCTCATGGGACTACATAAAACTGATTTTGATGCTTTTTGATTACATGGACTATAAAGAT
GTGAATTTTGAAGTGTACGTTATGTATAGATCTGTACACTTACAGCATTATAGTGCAGAG
GGTTTCTGTTCAAGTTCCAGACCACCAATAACACAATAAATGTGGCAGACATACAAGTGG
CCTTCTTTTAGAGGAGGAGAAACTTTAAAGGGATAGGAAATTCTAGTGGAGTACTTGTTC
AAAGTACTTTGCCACACTGTGAACCAGAATACAGTATTGGACTCAGCAGAATTTTGTTTG
CCATTTTCATTAAATGTATCGGGTTTTTCAGGACTCCCTCTATGCTAACCTTTTTGGTGA
TCCTTGTGCTTTCCATAAGAGACTGGAGATGGAGCAACTTGAAACCAGTCTGAGAGGCAC
ACCAGAGTTGTAGGACCCTGGAAAATCATGCTGTCAGTTGGGAAATCTGCATCTCAAGCA
AATAGTATGTTTTCCAGAATCCTGCAGCTCTGGCCAGTTTGGAGTCACTACACCTGCTAT
TCCCTATAGAACCACTCTGGGATGCTTGACAATATTTGAGTACTTTGAACAAAAAATACT
GGGAAGTTTTTTGGTCTTCCCTGACTTTTCCCTATAAATATTTCCACTCCATCCAAATTT
TTCATGTGCCTCCTTGCTGATTACAAAACAGCTTTGCAGCTTCCCATTTACCTTGTCCTC
TAAAGGGGTAGGAGGGAATATTGCAGAAATCTGCAGCCTTATGCGGATCCTTTATTTTTA
GATTGTGTTCACTTATTTTCGATTTACTTTAAAAGAGAAAACTAGATTTAAAATTTATAA
GTTTAAAAAAAAAAAGTATTGTATGGAACGGCATTGAATGGTTCTCCTTTTATTTCAGGA
TCCTTGAATTCAGGGGGGGTGTTTTTCACTCTGTCCTGGACTGGATTTAAACATAAGTGC
CAAAGTGAAAAGAGCTTGAGCAGTTTTGATGCAGTTCTTGGTGGACACCACAGCAAAAAT
TACCTACTGATGGTCAGTCTGCCACAGAAGCCACAGCGGCTGGTGTAAGAAATGGATATA
ATGTCACGGTATTGTAGGAAGAGTCTTCTAGGACAATAATTTCAGATCCACTTTTGGGAC
AGAATGGAGATAGCTAACCAGAGCTTTACACATCCTGGGGATGCTGACACTGATGTAAAA
ACTGAAAGTGTTCCACATTTGACCATTGACCAATTGAGCACAAAATGTCTGATATTTACA
CCTTTTTACCATTTTCCCCTCAATGCATTAGTGCATTTTCAATCTGCAACCATTTTTAAA
TGTTTAAAATGTTGAGTATACCTGACACAGATCTTTTTTATCTTTTTTCAAAATAAATAA
TTCATCAATTGTCTTCCATTATTGATGAATTGTTATGGCTTAATATACCTCTAATCTTAA
ACCTGGTTAGAAGAAAATAGTATTTGCACCGTCAAACCGAAGCTCTGCTTTTCAGAACTC
CAAAGGTGGTTTCAGCTATGTTAAATGGTAGAGGAAGGTAAGTATTCTGCAAAAATTCTA
ACTTTTTTTGTTTGTAAACTTATTTGGCATTGCCAAGTAATTGCCTACTTGGTGCAAATG
TGAACATTGTTTTTATTGGATCTTTTTTCTTCAGGTTTTTGTTGTTTTCTTTGATTATCT
TACAGGCACCAGACAAGTTAGGCAAGTAAGGGATTGCTTTTTTAATTTCAGGGCATACAC
CTTATTGCATAAGTGGTCTAGTTTCTTAAGATTTTACAGTTTTAATCTCTCTAACACCTT
CTTTCAGAACCAGCAAGTCTACACTTCCATTTCTATTTGTAGTTCGTATAAAATCAACTT
GAGGAACAGGTGGCCAATATCTATTGCAGTGTTTTGGGATTCAGCTCTGGAAATATTGGA
AGATCTGATTTGTGCAGGATTTCTCTGAGCATAGACTTATCAGTGTGACTTTCATGGGCA
ACAAGATCTTCATAGACAGTGGCATTAATGTGCATTGTAGTTAAATTTACAGGATTACAT
GAAATAAAGAGTGTAAAATAATTTCATTGCATTTTCAAGCCTGTAGTTTTATCAAAACAA
GTTATATTCAAAATTCTACAGAATTTTGTCTGCCTTTAAATTTTGACTGCCTATAATAGT
CTATTCCTGTATTTAAAGAGAAATTTAGCTGAGGCCACTTAATTGGATTGCTAATATCTG
GGTGGGGTTTTGGTAACTTCATTAGTGGGAAGTTTGGGATATTTGTAAATGGTAAAAGTG
ACAATTAATTTGCTTAAGGTCATCAGCTTGTTCATCTAGCCCTGTGTAATAGTTTTCATT
GGAGACAAGAAAAATACTTTGTAGACCATGTGTATGTAAATAAATCTTCCAATGGTTCTT
TATCACATGTCATGTTCAAGCACCAATAAAAAGAAAAAATAAGTGG
>TR100024|c1_g2_i4|m.131147
AGTATCCCGGCAGGCTTTGCGGACTGCAGCCACAGGGCCGTTCTTGCCTTCGCTGCAAAT
CTGTAAATATTTGTGGACAAAAACAGAGGAGCGGTAAATTCGGGAGAACTAGAATGTCCC
GTTTCCTCAAGCAGTAGAGGATCAGGGCCGCGAGGTGCGCAGCGAGTTGGACTGGGTGCG
CCCGGAGAAGGTTTCTCTCTCTCTTTCTGTGTAACGAGCCGGCCGCAGCTCCCTATCGCC
AGCAGCCTCTTCGATGGAAGCGGAAAAGATGTCGGCGAAGAGCTTTCGCGTCAGCGACGG
GGACTGGATTTGTCCCGATAAAAAATGTGGAAATGTCAACTTTGCAAGAAGAGCTAACTG
TAACAGATGTGGAAAAGAAAGAACATGTGAAGCAAAGCTAATGAAGGCTGGAGGAACAGA
AATTGGAAAGACTCTTGCAGAAAAGAGCCGTGGTCTTTTCAGTGCCAATGACTGGCAGTG
TAAAACCTGTGGTAATGTGAATTGGGCAAGAAGATCAGAGTGCAACATGTGCAACACTCC
AAAGTATGCCAAATTAGAAGAAAGGACTGGATACGGAGGTGGATTTAATGAAAGAGAAAA
TGTAGAATACATTGAGCGTGAAGAATCTGACGATGAATATGATGAGTTTGGAAGGAAAAA
GAAGAAATTCCGTGGAAAGCCAGTTGGACCCAAAACTATCTTACAAGAAGAAATTGAAAG
TGAAAAAGATGAAGAGGAAGATGATGAGGATGGCGATCTCTCCAAATACAAACTAGACGA
TGATGATGATGAAGAAGATGGTGATCTCTCAAAGTACAATCTGGATGCAAGTGAAGATGA
AAAGAAGCCTTCCAAAAGCAGGAGTCGCTCCAAGTCACACTCATCTCGATCTTCATCTTC
CTCCACTGCTCATTCCAGTTCAAGGTCCAGGTCCCGGACCAGAAGTTCTACCACTTCCAG
ATCCAGGTCACGTTCCAGCTCCAGAGGTCAATCTAGATCACCCCGGTCAAAGTCAAGCTC
CAGATCACGCCGGGGGTCTTCATCTCCAAGGAAGAGGTCTCGCTCAAGTTCTCGATCATC
ATCTTCCTCTGAAAGAGGCAAAAAACGAAGTCGTTCCAGGTCATCTTCCTCCAGTGGCCG
CAAAAAAACTAGACGTTCTGACTCAAGATCTTGGTCTGCAGAAAGGCGCAGTGGATCGTC
TTCTGGATCCTCTCACTCAGGCTCCCGTTCAAGTTCTAAACAGAAATAATGTTTTAAGAT
CTGCAGTTTTTAAAAATTCAGTAATTTCTGGAAAATGCATGAAACTTATTTTAAAATTAT
TAGTGTCTTGAGCAAGATCACCTGATATGTTGTGAAGACATTTTAAAAGAAAAAAAAAAT
CTGGGCATATGTCCTGATGAAGTCTTGCTGATGTAATCTTAAACCTATTGTTGCTTTAAG
AAGTTTGTTAGAAATTGTACCCTGGTGTATTAAATTAGTATATTAAGCCATAATAGTTTT
TTCTCATGGGACTACATAAAACTGATTTTGATGCTTTTTGATTACATGGACTATAAAGAT
GTGAATTTTGAAGTGTACGTTATGTATAGATCTGTACACTTACAGCATTATAGTGCAGAG
GGTTTCTGTTCAAGTTCCAGACCACCAATAACACAATAAATGTGGCAGACATACAAGTGG
CCTTCTTTTAGAGGAGGAGAAACTTTAAAGGGATAGGAAATTCTAGTGGAGTACTTGTTC
AAAGTACTTTGCCACACTGTGAACCAGAATACAGTATTGGACTCAGCAGAATTTTGTTTG
CCATTTTCATTAAATGTATCGGGTTTTTCAGGACTCCCTCTATGCTAACCTTTTTGGTGA
TCCTTGTGCTTTCCATAAGAGACTGGAGATGGAGCAACTTGAAACCAGTCTGAGAGGCAC
ACCAGAGTTGTAGGACCCTGGAAAATCATGCTGTCAGTTGGGAAATCTGCATCTCAAGCA
AATAGTATGTTTTCCAGAATCCTGCAGCTCTGGCCAGTTTGGAGTCACTACACCTGCTAT
TCCCTATAGAACCACTCTGGGATGCTTGACAATATTTGAGTACTTTGAACAAAAAATACT
GGGAAGTTTTTTGGTCTTCCCTGACTTTTCCCTATAAATATTTCCACTCCATCCAAATTT
TTCATGTGCCTCCTTGCTGATTACAAAACAGCTTTGCAGCTTCCCATTTACCTTGTCCTC
TAAAGGGGTAGGAGGGAATATTGCAGAAATCTGCAGCCTTATGCGGATCCTTTATTTTTA
GATTGTGTTCACTTATTTTCGATTTACTTTAAAAGAGAAAACTAGATTTAAAATTTATAA
GTTTAAAAAAAAAAAGTATTGTATGGAACGGCATTGAATGGTTCTCCTTTTATTTCAGGA
TCCTTGAATTCAGGGGGGGTGTTTTTCACTCTGTCCTGGACTGGATTTAAACATAAGTGC
CAAAGTGAAAAGAGCTTGAGCAGTTTTGATGCAGTTCTTGGTGGACACCACAGCAAAAAT
TACCTACTGATGGTCAGTCTGCCACAGAAGCCACAGCGGCTGGTGTAAGAAATGGATATA
ATGTCACGGTATTGTAGGAAGAGTCTTCTAGGACAATAATTTCAGATCCACTTTTGGGAC
AGAATGGAGATAGCTAACCAGAGCTTTACACATCCTGGGGATGCTGACACTGATGTAAAA
ACTGAAAGTGTTCCACATTTGACCATTGACCAATTGAGCACAAAATGTCTGATATTTACA
CCTTTTTACCATTTTCCCCTCAATGCATTAGTGCATTTTCAATCTGCAACCATTTTTAAA
TGTTTAAAATGTTGAGTATACCTGACACAGATCTTTTTTATCTTTTTTCAAAATAAATAA
TTCATCAATTGTCTTCCATTATTGATGAATTGTTATGGCTTAATATACCTCTAATCTTAA
ACCTGGTTAGAAGAAAATAGTATTTGCACCGTCAAACCGAAGCTCTGCTTTTCAGAACTC
CAAAGGTGGTTTCAGCTATGTTAAATGGTAGAGGAAGGTAAGTATTCTGCAAAAATTCTA
ACTTTTTTTGTTTGTAAACTTATTTGGCATTGCCAAGTAATTGCCTACTTGGTGCAAATG
TGAACATTGTTTTTATTGGATCTTTTTTCTTCAGGTTTTTGTTGTTTTCTTTGATTATCT
TACAGGCACCAGACAAGTTAGGCAAGTAAGGGATTGCTTTTTTAATTTCAGGGCATACAC
CTTATTGCATAAGTGGTCTAGTTTCTTAAGATTTTACAGTTTTAATCTCTCTAACACCTT
CTTTCAGAACCAGCAAGTCTACACTTCCATTTCTATTTGTAGTTCGTATAAAATCAACTT
GAGGAACAGGTGGCCAATATCTATTGCAGTGTTTTGGGATTCAGCTCTGGAAATATTGGA
AGATCTGATTTGTGCAGGATTTCTCTGAGCATAGACTTATCAGTGTGACTTTCATGGGCA
ACAAGATCTTCATAGACAGTGGCATTAATGTGCATTGTAGTTAAATTTACAGGATTACAT
GAAATAAAGAGTGTAAAATAATTTCATTGCATTTTCAAGCCTGTAGTTTTATCAAAACAA
GTTATATTCAAAATTCTACAGAATTTTGTCTGCCTTTAAATTTTGACTGCCTATAATAGT
CTATTCCTGTATTTAAAGAGAAATTTAGCTGAGGCCACTTAATTGGATTGCTAATATCTG
GGTGGGGTTTTGGTAACTTCATTAGTGGGAAGTTTGGGATATTTGTAAATGGTAAAAGTG
ACAATTAATTTGCTTAAGGTCATCAGCTTGTTCATCTAGCCCTGTGTAATAGTTTTCATT
GGAGACAAGAAAAATACTTTGTAGACCATGTGTATGTAAATAAATCTTCCAATGGTTCTT
TATCACATGTCATGTTCAAGCACCAATAAAAAGAAAAAATAAGTGG
>TR100024|c1_g2_i5|m.131151
AGTATCCCGGCAGGCTTTGCGGACTGCAGCCACAGGGCCGTTCTTGCCTTCGCTGCAAAT
CTGTAAATATTTGTGGACAAAAACAGAGGAGCGGTAAATTCGGGAGAACTAGAATGTCCC
GTTTCCTCAAGCAGTAGAGGATCAGGGCCGCGAGGTGCGCAGCGAGTTGGACTGGGTGCG
CCCGGAGAAGGTTTCTCTCTCTCTTTCTGTGTAACGAGCCGGCCGCAGCTCCCTATCGCC
AGCAGCCTCTTCGATGGAAGCGGAAAAGATGTCGGCGAAGAGCTTTCGCGTCAGCGACGG
GGACTGGATTTGTCCCGATAAAAAATGTGGAAATGTCAACTTTGCAAGAAGAGCTAACTG
TAACAGATGTGGAAAAGAAAGAACATGTGAAGCAAAGCTAATGAAGGCTGGAGGAACAGA
AATTGGAAAGACTCTTGCAGAAAAGAGCCGTGGTCTTTTCAGTGCCAATGACTGGCAGTG
TAAAACCTGTGGTAATGTGAATTGGGCAAGAAGATCAGAGTGCAACATGTGCAACACTCC
AAAGTATGCCAAATTAGAAGAAAGGACTGGATACGGAGGTGGATTTAATGAAAGAGAAAA
TGTAGAATACATTGAGCGTGAAGAATCTGACGATGAATATGATGAGTTTGGAAGGAAAAA
GAAGAAATTCCGTGGAAAGCCAGTTGGACCCAAAACTATCTTACAAGAAGAAATTGAAAG
TGAAAAAGATGAAGAGGAAGATGATGAGGATGGCGATCTCTCCAAATACAAACTAGACGA
TGATGATGATGAAGAAGATGGTGATCTCTCAAAGTACAATCTGGATGCAAGTGAAGATGA
AAAGAAGCCTTCCAAAAGCAGGAGTCGCTCCAAGTCACACTCATCTCGATCTTCATCTTC
CTCCACTGCTCATTCCAGTTCAAGGTCCAGGTCCCGGACCAGAAGTTCTACCACTTCCAG
ATCCAGGTCACGTTCCAGCTCCAGAGGTCAATCTAGATCACCCCGGTCAAAGTCAAGCTC
CAGATCACGCCGGGGGTCTTCATCTCCAAGGAAGAGGTCTCGCTCAAGTTCTCGATCATC
ATCTTCCTCTGAAAGAGGCAAAAAACGAAGTCGTTCCAGGTCATCTTCCTCCAGTGGCCG
CAAAAAAACTAGACGTTCTGACTCAAGATCTTGGTCTGCAGAAAGGTTTGGGCTTCTGTA
GAATAAGATTAGCGTACAGGATTAATAGAATTTAACAGGACTGCAGAAACCATCCCATTT
ATAACAAAAACTTGTCTTTTTGTTAACGAGATTATTGGAATTAAAATGTCAGCAGGATGC
TTCTTCACACAGGTTGTGGGCTTTATAATATAAATGATGCATATTTTCTGCATCTTAATT
TAGACGGGTTACTTCTTACAAGATGTAACTGCAGTTTCCCTAAACTCAGCTTTGCACACC
TTGTTGATTTTTTGTCTTTTGCAGGCGCAGTGGATCGTCTTCTGGATCCTCTCACTCAGG
CTCCCGTTCAAGTTCTAAACAGAAATAATGTTTTAAGATCTGCAGTTTTTAAAAATTCAG
TAATTTCTGGAAAATGCATGAAACTTATTTTAAAATTATTAGTGTCTTGAGCAAGATCAC
TTGATATGTTGTGAAGACATTTAAAAAGAAAAAAAAAATCTGGGCATATGTCCTGATGAA
GTCTTGCTGATGTAATCTTAAACCTATTGTTGCTTTAAGAAGTTTGTTAGAAATTGTACC
CTGGTGTATTAAATTAGTATATTAAGCCATAATAGTTTTTTCTCATGGGACTACATAAAA
CTGATTTTGATGCTTTTTGATTACATGGACTATAAAGATGTGAATTTTGAAGTGTACGTT
ATGTATAGATCTGTACACTTACAGCATTATAGTGCAGAGGGTTTCTGTTCAAGTTCCAGA
CCACCAATAACACAATAAATGTGGCAGACATACAAGTGGCCTTCTTTTAGAGGAGGAGAA
ACTTTAAAGGGATAGGAAATTCTAGTGGAGTACTTGTTCAAAGTACTTTGCCACACTGTG
AACCAGAATACAGTATTGGACTCAGCAGAATTTTGTTTGCCATTTTCATTAAATGTATCG
GGTTTTTCAGGACTCCCTCTATGCTAACCTTTTTGGTGATCCTTGTGCTTTCCATAAGAG
ACTGGAGATGGAGCAACTTGAAACCAGTCTGAGAGGCACACCAGAGTTGTAGGACCCTGG
AAAATCATGCTGTCAGTTGGGAAATCTGCATCTCAAGCAAATAGTATGTTTTCCAGAATC
CTGCAGCTCTGGCCAGTTTGGAGTCACTACACCTGCTATTCCCTATAGAACCACTCTGGG
ATGCTTGACAATATTTGAGTACTTTGAACAAAAAATACTGGGAAGTTTTTTGGTCTTCCC
TGACTTTTCCCTATAAATATTTCCACTCCATCCAAATTTTTCATGTGCCTCCTTGCTGAT
TACAAAACAGCTTTGCAGCTTCCCATTTACCTTGTCCTCTAAAGGGGTAGGAGGGAATAT
TGCAGAAATCTGCAGCCTTATGCGGATCCTTTATTTTTAGATTGTGTTCACTTATTTTCG
ATTTACTTTAAAAGAGAAAACTAGATTTAAAATTTATAAGTTTAAAAAAAAAAAGTATTG
TATGGAACGGCATTGAATGGTTCTCCTTTTATTTCAGGATCCTTGAATTCAGGGGGGGTG
TTTTTCACTCTGTCCTGGACTGGATTTAAACATAAGTGCCAAAGTGAAAAGAGCTTGAGC
AGTTTTGATGCAGTTCTTGGTGGACACCACAGCAAAAATTACCTACTGATGGTCAGTCTG
CCACAGAAGCCACAGCGGCTGGTGTAAGAAATGGATATAATGTCACGGTATTGTAGGAAG
AGTCTTCTAGGACAATAATTTCAGATCCACTTTTGGGACAGAATGGAGATAGCTAACCAG
AGCTTTACACATCCTGGGGATGCTGACACTGATGTAAAAACTGAAAGTGTTCCACATTTG
ACCATTGACCAATTGAGCACAAAATGTCTGATATTTACACCTTTTTACCATTTTCCCCTC
AATGCATTAGTGCATTTTCAATCTGCAACCATTTTTAAATGTTTAAAATGTTGAGTATAC
CTGACACAGATCTTTTTTATCTTTTTTCAAAATAAATAATTCATCAATTGTCTTCCATTA
TTGATGAATTGTTATGGCTTAATATACCTCTAATCTTAAACCTGGTTAGAAGAAAATAGT
ATTTGCACCGTCAAACCGAAGCTCTGCTTTTCAGAACTCCAAAGGTGGTTTCAGCTATGT
TAAATGGTAGAGGAAGGTAAGTATTCTGCAAAAATTCTAACTTTTTTTGTTTGTAAACTT
ATTTGGCATTGCCAAGTAATTGCCTACTTGGTGCAAATGTGAACATTGTTTTTATTGGAT
CTTTTTTCTTCAGGTTTTTGTTGTTTTCTTTGATTATCTTACAGGCACCAGACAAGTTAG
GCAAGTAAGGGATTGCTTTTTTAATTTCAGGGCATACACCTTATTGCATAAGTGGTCTAG
TTTCTTAAGATTTTACAGTTTTAATCTCTCTAACACCTTCTTTCAGAACCAGCAAGTCTA
CACTTCCATTTCTATTTGTAGTTCGTATAAAATCAACTTGAGGAACAGGTGGCCAATATC
TATTGCAGTGTTTTGGGATTCAGCTCTGGAAATATTGGAAGATCTGATTTGTGCAGGATT
TCTCTGAGCATAGACTTATCAGTGTGACTTTCATGGGCAACAAGATCTTCATAGACAGTG
GCATTAATGTGCATTGTAGTTAAATTTACAGGATTACATGAAATAAAGAGTGTAAAATAA
TTTCATTGCATTTTCAAGCCTGTAGTTTTATCAAAACAAGTTATATTCAAAATTCTACAG
AATTTTGTCTGCCTTTAAATTTTGACTGCCTATAATAGTCTATTCCTGTATTTAAAGAGA
AATTTAGCTGAGGCCACTTAATTGGATTGCTAATATCTGGGTGGGGTTTTGGTAACTTCA
TTAGTGGGAAGTTTGGGATATTTGTAAATGGTAAAAGTGACAATTAATTTGCTTAAGGTC
ATCAGCTTGTTCATCTAGCCCTGTGTAATAGTTTTCATTGGAGACAAGAAAAATACTTTG
TAGACCATGTGTATGTAAATAAATCTTCCAATGGTTCTTTATCACATGTCATGTTCAAGC
ACCAATAAAAAGAAAAAATAAGTGG
>TR100024|c1_g2_i5|m.131148
AGTATCCCGGCAGGCTTTGCGGACTGCAGCCACAGGGCCGTTCTTGCCTTCGCTGCAAAT
CTGTAAATATTTGTGGACAAAAACAGAGGAGCGGTAAATTCGGGAGAACTAGAATGTCCC
GTTTCCTCAAGCAGTAGAGGATCAGGGCCGCGAGGTGCGCAGCGAGTTGGACTGGGTGCG
CCCGGAGAAGGTTTCTCTCTCTCTTTCTGTGTAACGAGCCGGCCGCAGCTCCCTATCGCC
AGCAGCCTCTTCGATGGAAGCGGAAAAGATGTCGGCGAAGAGCTTTCGCGTCAGCGACGG
GGACTGGATTTGTCCCGATAAAAAATGTGGAAATGTCAACTTTGCAAGAAGAGCTAACTG
TAACAGATGTGGAAAAGAAAGAACATGTGAAGCAAAGCTAATGAAGGCTGGAGGAACAGA
AATTGGAAAGACTCTTGCAGAAAAGAGCCGTGGTCTTTTCAGTGCCAATGACTGGCAGTG
TAAAACCTGTGGTAATGTGAATTGGGCAAGAAGATCAGAGTGCAACATGTGCAACACTCC
AAAGTATGCCAAATTAGAAGAAAGGACTGGATACGGAGGTGGATTTAATGAAAGAGAAAA
TGTAGAATACATTGAGCGTGAAGAATCTGACGATGAATATGATGAGTTTGGAAGGAAAAA
GAAGAAATTCCGTGGAAAGCCAGTTGGACCCAAAACTATCTTACAAGAAGAAATTGAAAG
TGAAAAAGATGAAGAGGAAGATGATGAGGATGGCGATCTCTCCAAATACAAACTAGACGA
TGATGATGATGAAGAAGATGGTGATCTCTCAAAGTACAATCTGGATGCAAGTGAAGATGA
AAAGAAGCCTTCCAAAAGCAGGAGTCGCTCCAAGTCACACTCATCTCGATCTTCATCTTC
CTCCACTGCTCATTCCAGTTCAAGGTCCAGGTCCCGGACCAGAAGTTCTACCACTTCCAG
ATCCAGGTCACGTTCCAGCTCCAGAGGTCAATCTAGATCACCCCGGTCAAAGTCAAGCTC
CAGATCACGCCGGGGGTCTTCATCTCCAAGGAAGAGGTCTCGCTCAAGTTCTCGATCATC
ATCTTCCTCTGAAAGAGGCAAAAAACGAAGTCGTTCCAGGTCATCTTCCTCCAGTGGCCG
CAAAAAAACTAGACGTTCTGACTCAAGATCTTGGTCTGCAGAAAGGTTTGGGCTTCTGTA
GAATAAGATTAGCGTACAGGATTAATAGAATTTAACAGGACTGCAGAAACCATCCCATTT
ATAACAAAAACTTGTCTTTTTGTTAACGAGATTATTGGAATTAAAATGTCAGCAGGATGC
TTCTTCACACAGGTTGTGGGCTTTATAATATAAATGATGCATATTTTCTGCATCTTAATT
TAGACGGGTTACTTCTTACAAGATGTAACTGCAGTTTCCCTAAACTCAGCTTTGCACACC
TTGTTGATTTTTTGTCTTTTGCAGGCGCAGTGGATCGTCTTCTGGATCCTCTCACTCAGG
CTCCCGTTCAAGTTCTAAACAGAAATAATGTTTTAAGATCTGCAGTTTTTAAAAATTCAG
TAATTTCTGGAAAATGCATGAAACTTATTTTAAAATTATTAGTGTCTTGAGCAAGATCAC
TTGATATGTTGTGAAGACATTTAAAAAGAAAAAAAAAATCTGGGCATATGTCCTGATGAA
GTCTTGCTGATGTAATCTTAAACCTATTGTTGCTTTAAGAAGTTTGTTAGAAATTGTACC
CTGGTGTATTAAATTAGTATATTAAGCCATAATAGTTTTTTCTCATGGGACTACATAAAA
CTGATTTTGATGCTTTTTGATTACATGGACTATAAAGATGTGAATTTTGAAGTGTACGTT
ATGTATAGATCTGTACACTTACAGCATTATAGTGCAGAGGGTTTCTGTTCAAGTTCCAGA
CCACCAATAACACAATAAATGTGGCAGACATACAAGTGGCCTTCTTTTAGAGGAGGAGAA
ACTTTAAAGGGATAGGAAATTCTAGTGGAGTACTTGTTCAAAGTACTTTGCCACACTGTG
AACCAGAATACAGTATTGGACTCAGCAGAATTTTGTTTGCCATTTTCATTAAATGTATCG
GGTTTTTCAGGACTCCCTCTATGCTAACCTTTTTGGTGATCCTTGTGCTTTCCATAAGAG
ACTGGAGATGGAGCAACTTGAAACCAGTCTGAGAGGCACACCAGAGTTGTAGGACCCTGG
AAAATCATGCTGTCAGTTGGGAAATCTGCATCTCAAGCAAATAGTATGTTTTCCAGAATC
CTGCAGCTCTGGCCAGTTTGGAGTCACTACACCTGCTATTCCCTATAGAACCACTCTGGG
ATGCTTGACAATATTTGAGTACTTTGAACAAAAAATACTGGGAAGTTTTTTGGTCTTCCC
TGACTTTTCCCTATAAATATTTCCACTCCATCCAAATTTTTCATGTGCCTCCTTGCTGAT
TACAAAACAGCTTTGCAGCTTCCCATTTACCTTGTCCTCTAAAGGGGTAGGAGGGAATAT
TGCAGAAATCTGCAGCCTTATGCGGATCCTTTATTTTTAGATTGTGTTCACTTATTTTCG
ATTTACTTTAAAAGAGAAAACTAGATTTAAAATTTATAAGTTTAAAAAAAAAAAGTATTG
TATGGAACGGCATTGAATGGTTCTCCTTTTATTTCAGGATCCTTGAATTCAGGGGGGGTG
TTTTTCACTCTGTCCTGGACTGGATTTAAACATAAGTGCCAAAGTGAAAAGAGCTTGAGC
AGTTTTGATGCAGTTCTTGGTGGACACCACAGCAAAAATTACCTACTGATGGTCAGTCTG
CCACAGAAGCCACAGCGGCTGGTGTAAGAAATGGATATAATGTCACGGTATTGTAGGAAG
AGTCTTCTAGGACAATAATTTCAGATCCACTTTTGGGACAGAATGGAGATAGCTAACCAG
AGCTTTACACATCCTGGGGATGCTGACACTGATGTAAAAACTGAAAGTGTTCCACATTTG
ACCATTGACCAATTGAGCACAAAATGTCTGATATTTACACCTTTTTACCATTTTCCCCTC
AATGCATTAGTGCATTTTCAATCTGCAACCATTTTTAAATGTTTAAAATGTTGAGTATAC
CTGACACAGATCTTTTTTATCTTTTTTCAAAATAAATAATTCATCAATTGTCTTCCATTA
TTGATGAATTGTTATGGCTTAATATACCTCTAATCTTAAACCTGGTTAGAAGAAAATAGT
ATTTGCACCGTCAAACCGAAGCTCTGCTTTTCAGAACTCCAAAGGTGGTTTCAGCTATGT
TAAATGGTAGAGGAAGGTAAGTATTCTGCAAAAATTCTAACTTTTTTTGTTTGTAAACTT
ATTTGGCATTGCCAAGTAATTGCCTACTTGGTGCAAATGTGAACATTGTTTTTATTGGAT
CTTTTTTCTTCAGGTTTTTGTTGTTTTCTTTGATTATCTTACAGGCACCAGACAAGTTAG
GCAAGTAAGGGATTGCTTTTTTAATTTCAGGGCATACACCTTATTGCATAAGTGGTCTAG
TTTCTTAAGATTTTACAGTTTTAATCTCTCTAACACCTTCTTTCAGAACCAGCAAGTCTA
CACTTCCATTTCTATTTGTAGTTCGTATAAAATCAACTTGAGGAACAGGTGGCCAATATC
TATTGCAGTGTTTTGGGATTCAGCTCTGGAAATATTGGAAGATCTGATTTGTGCAGGATT
TCTCTGAGCATAGACTTATCAGTGTGACTTTCATGGGCAACAAGATCTTCATAGACAGTG
GCATTAATGTGCATTGTAGTTAAATTTACAGGATTACATGAAATAAAGAGTGTAAAATAA
TTTCATTGCATTTTCAAGCCTGTAGTTTTATCAAAACAAGTTATATTCAAAATTCTACAG
AATTTTGTCTGCCTTTAAATTTTGACTGCCTATAATAGTCTATTCCTGTATTTAAAGAGA
AATTTAGCTGAGGCCACTTAATTGGATTGCTAATATCTGGGTGGGGTTTTGGTAACTTCA
TTAGTGGGAAGTTTGGGATATTTGTAAATGGTAAAAGTGACAATTAATTTGCTTAAGGTC
ATCAGCTTGTTCATCTAGCCCTGTGTAATAGTTTTCATTGGAGACAAGAAAAATACTTTG
TAGACCATGTGTATGTAAATAAATCTTCCAATGGTTCTTTATCACATGTCATGTTCAAGC
ACCAATAAAAAGAAAAAATAAGTGG
>TR100027|c0_g1_i7|m.131166
ACACTGCGAGGAGATGTATTGAGAGCATCACCCGACTGACAACACAATGAGGTGGCAGTT
ATGAACAGCAGACAGAGATCCGGTAAGAATAACATGCAATGAGATCATGGAACCACATCG
CATCTACCGGAGAGCGAGAGAAGCAGCACCCCCTCTGGGACCTACAGCAGGATTCCAGTT
ATTGGAGCAGAGGGGACGCGACGCGCTCGCATCACGCAATGGGCCGGCACTTTCACCATT
GATTCTGCTGCTCTTCCAACCGGCGGCGGGACGACGGATTGGTTTCGGGATACCGGCCGC
CGGCTCATTTGAGTCGCAAGGGCGAGAAATTGCATTGCGTGTTTGAGTGAAGTGAGGGAG
TATCCGAGGGCGCTGAGAGGGGAGGGAAGGTTCAAAGCGCTGTGCGGCGAATCGGATGAA
CTCAAACCCCGCCCTGTTGGGTGAGTGGAGATGGTGTGTGGGGACCTGCAAGTATTGCGG
AGCGGCTGCCCAGTGTTTCCAAAATTGCCACTGAAGGAAGAAAAAGGAAAGTAGAATAAA
AAAGCACAGAAACTTGTAGCTTTGGAGCTGGGGCTTGCTGCCTTGAAAAATGACCCACTT
ACCGTTTTCCCTCGGTGTCGTGTTGCTGTGCACCGTAACAGGTGCTGTATCGGATCACTG
CAGTGAAACAGCTCGGTATTCAGATGCTATAGTTTCTCCCAACCTAAAGACAACCAAAAT
CCTGCGAGTTCCTCCAGCAGTTTCAATGTCCGAATGTATATCAGCCTGTTGTGACTTTCC
TGGCTGTAACTTGGCATGGATGTTTGAGGGCCGCTGTTACATTATAAATTGCCAGCACAA
GAATGAGTGTGAGCCAAAGACGACCAGCACTGTAGAATCTTACTTAACCTTTGTGCAGAG
GTCATCATCCCAGAGGTCAAACTTGCAGGAATCCCGTTATGAAGGCAGAGTGCCTTCTAT
GGGAATGCAAAGAGAGTCGATGTCAAATGAGGGAGACGGTAACTTGGAAGATCTGTATGG
CGAAGACCTGAACCTTGATGGTTCTATTGCGACAGACTCCACAGGGGGTTACAAGGAAGC
ACCCATTACTGACGGGAATTCGGGAAGTTCCAGCAAGGATCAGGAGCAGATGCGTGGCTC
ACAAGACTGGCCGCTGTGGGACTCGAAATATGATCTCGATATGTCTTCAGTGAAGGCTGG
TGGGGTCGGTAATGATGATGAGGATAAGTCTACTGGAATTCAAAGCGGAGCCCCTTCAGA
TGCGAGCTTTCTGGTTAATGGGTCTCAGCAGGAAGTGTGGAGTGATGAAACAAAGCAAGA
GGCAAACAATATTGTGAAGTTTCTCCCTTTGGAGAGAGTGAGTAAAGGATATCTACAGCA
CAATTCAAATGAAAGCAGCACCAATGTCCAAGAGGAATACGTCTTTCCTTCAAATTCATC
ACTTGCCGAACCAATGACTGCAACACCTAGTCCAAAAACAAATCGCTTTGCATCTGCACA
CCAGGAAAAGTCAGGCAAAGGCATCCAAATTGTAACTCCCAGTAATGAGAGTTCACTCGC
TTCACGGCCCACTGCCACAGCAGCATCCACAGTGTCTGCAGTCACTAAGCAACGAGTGAA
GGAACTGATTGTATCAGCTGGAACTAACGTAGTGATCACTCAACCCAAAAATTCTGTGGA
GCTGAATACTTTCGTGGTCCCCGCACCATCTGCAGAATCGCCTTACAGTTATCAGTGGAA
TTTAGTGAGCCATCCTGTGGACTTTGAGGGTGTAATGGAAGGCAAGGACTCTCAGACACT
GAAGCTATCTCAGTTGTCAGATGGCCTGTACGTTTTCAGAGTCTGTGTGTCTGGAGATGG
CGCTTATGGAGAAAGCTTTATCAACGTCACCGTGAAGCCTGCTCCACGTGTCAATCAACC
TCCTGTAGCCATCGCCTCACCAAAAGTACAAGAAGTTTCCCTGCCGACAACCTCAACGTT
TATCGACGGCAGTCAAAGTACTGATGATGATGGGATCGTGAGCTACCGCTGGGAGGAGGT
TAAGGGTCCCCTGCGAGAGCAGAAGGCATCAGCGAACACTGCCATCCTGCACTTATCCAA
CCTAGTGACTGGTAACTACACGTTTAGACTCACCGTATTTGACTCTGATGGGGTTGAGAA
CTCGACAGCTGCTACAGTGATTGTCAGCAGACCGGTGGATTATCCACCCGTTGCAAACGC
TGGTCCGAATCAGGTAATAACCCTGCCCCGTAATAGCATCATTCTGAATGGAAACCAGAG
CAGCGACGATTACCAGATTGTAAACTACGAGTGGTCGCTCAGTCCGAACAGCGAGGGCAA
GGTGGTTGCAATGCAGGGCGTGCGGACACCTCACCTCCAGTTGTCTGCGATGCAGGAAGG
GGATTACACATTCCAGTTGACCGTCACAGACTCTACTGGGCAGCAGTCCTCGACTGAGGT
GACAGTCATTGTACAGCCTGAGAAAAACAGCCCCCCGATAGCAAATGTGGGCCCCGACAA
AGAATTAATAAGCCCGGTAGAAAGTACTATTTTGGATGGAGACGGGAGTACTGATGACCA
GGGTATTGTCTCGTATCGCTGGGAGAAGATCAGAAAGTACTGATGATGATGGGATCGTGA
GCTACCGCTGGGAG
>TR100030|c0_g1_i1|m.131177
GACCAGTCTGAGCAGCACAGGGCCTGGAAGTGGCGTTTGTTGCTAGGCCGCGGGCTGCTT
GCGGTTCCAGCAGCTGCCGGTTTGGCTTTTGTTGTCTGTGTCCGGCCGTAAGATGATGGG
ATCGGCCCGGGGTGGGGTCCGCGGCGGACAGGATCAGTTCACCTGGGAGGAGGTGAAAGC
GGATAAACATCGGGAGAATTACCTGGGAAACTCACTGATGGCACCAGTTGGACGATGGCA
GAAAGGGAAGGACCTCACCTGGTACGCGAAGGGGAAGAAAACAGAGGGGGCGCAGTCTCG
CAATGAGGAGCTGATGGCTGTTCGAAGAGCTGAACAAGAGGCCCTGATGGCAGCACTAGG
GTACAAGAATCCCAAAAGGAAACCTACTGGAGTAACCAAAGAGGAACTGGCAGAGGTCTG
TAAGCGTGAGGCTGTGGATCCAGACAGCAAAGATGTTGACCGTGTCCTTGGGCTTGGCAG
TTCCAGTGGGACCACTCCCAGGATGATGCTGACCAGAGAGGACCGTGAGGCGGCTAAGCT
CGGACTGGCTATTTTTACGCACCACAAAGCTGATGATATTGGCGAGTCATCGAGCCAGAA
GCGGAAACCAGAGAGGGAGAGCAGAGAGCCTGAGACCGTGAGGTTTGAAGGCCGAAAGCG
ACACAAGAAAGAGAAAAAGAGCAAAAAGGAAAAGAAGAAAAAGAAGGAAAAGAAGAACAA
GCAGCACAAGAACCGGACAAAATCGTCACCGTCTGAGTCAAGCCATCGAGACAGAAGGCA
CCATTCATCAGCTGAGCGAGAGATGAATGAGCAGCACAGTAGACAACGGCATGACACAGA
TTCTTCTGTGGGCAGCAGAACCTCCCCTCACCAGTCGTCACGGCCAGAGGCTAGGAGACA
CAGCTGCGAGGGCCAACGTTCAGCAGGCAACGGGCAGAGAACCAGCTCAAAATCAGCACG
TGGCTCACGGCAGTTGCACGATAGTGACTCAAATGGTTAAACTCGGGGGCACAGTAATTA
ACCAGTGTTGTGGGGGGGAGGAAAGAGGGTAGAGAAAGAGATGGAACAGTAGACTTACCA
TCCCAGCCATTGCATATTGAAAAGTTAGAATCTGCCATGTGAATTTCCAAAAAAAAAAGA
ATTAACAGGCGAGGAGGTGTGAATTTTTTTTTATACAATATCCACTTGTGTTTTAACAAC
CCTCAGCAGCACAAATCTAGATTAGTCGGTGCTGCTCCGTGTTCAAGGCCACAGGGGACG
GCTGTTTGTTGCAGGTTAGTGGCGACCAGCATCGCAGGCTGCAGCTGTTGGTGGGATACA
AGGTGTTTGCGTCCAGAGATGCTGGCAGTTCCTCCTTTAGTGTTGAGCCACTAGCATATC
AATTAACTGCAACATTAGTCAGTCCGATGAGTGTACAAATGCAGG
>TR100030|c0_g1_i1|m.131176
GACCAGTCTGAGCAGCACAGGGCCTGGAAGTGGCGTTTGTTGCTAGGCCGCGGGCTGCTT
GCGGTTCCAGCAGCTGCCGGTTTGGCTTTTGTTGTCTGTGTCCGGCCGTAAGATGATGGG
ATCGGCCCGGGGTGGGGTCCGCGGCGGACAGGATCAGTTCACCTGGGAGGAGGTGAAAGC
GGATAAACATCGGGAGAATTACCTGGGAAACTCACTGATGGCACCAGTTGGACGATGGCA
GAAAGGGAAGGACCTCACCTGGTACGCGAAGGGGAAGAAAACAGAGGGGGCGCAGTCTCG
CAATGAGGAGCTGATGGCTGTTCGAAGAGCTGAACAAGAGGCCCTGATGGCAGCACTAGG
GTACAAGAATCCCAAAAGGAAACCTACTGGAGTAACCAAAGAGGAACTGGCAGAGGTCTG
TAAGCGTGAGGCTGTGGATCCAGACAGCAAAGATGTTGACCGTGTCCTTGGGCTTGGCAG
TTCCAGTGGGACCACTCCCAGGATGATGCTGACCAGAGAGGACCGTGAGGCGGCTAAGCT
CGGACTGGCTATTTTTACGCACCACAAAGCTGATGATATTGGCGAGTCATCGAGCCAGAA
GCGGAAACCAGAGAGGGAGAGCAGAGAGCCTGAGACCGTGAGGTTTGAAGGCCGAAAGCG
ACACAAGAAAGAGAAAAAGAGCAAAAAGGAAAAGAAGAAAAAGAAGGAAAAGAAGAACAA
GCAGCACAAGAACCGGACAAAATCGTCACCGTCTGAGTCAAGCCATCGAGACAGAAGGCA
CCATTCATCAGCTGAGCGAGAGATGAATGAGCAGCACAGTAGACAACGGCATGACACAGA
TTCTTCTGTGGGCAGCAGAACCTCCCCTCACCAGTCGTCACGGCCAGAGGCTAGGAGACA
CAGCTGCGAGGGCCAACGTTCAGCAGGCAACGGGCAGAGAACCAGCTCAAAATCAGCACG
TGGCTCACGGCAGTTGCACGATAGTGACTCAAATGGTTAAACTCGGGGGCACAGTAATTA
ACCAGTGTTGTGGGGGGGAGGAAAGAGGGTAGAGAAAGAGATGGAACAGTAGACTTACCA
TCCCAGCCATTGCATATTGAAAAGTTAGAATCTGCCATGTGAATTTCCAAAAAAAAAAGA
ATTAACAGGCGAGGAGGTGTGAATTTTTTTTTATACAATATCCACTTGTGTTTTAACAAC
CCTCAGCAGCACAAATCTAGATTAGTCGGTGCTGCTCCGTGTTCAAGGCCACAGGGGACG
GCTGTTTGTTGCAGGTTAGTGGCGACCAGCATCGCAGGCTGCAGCTGTTGGTGGGATACA
AGGTGTTTGCGTCCAGAGATGCTGGCAGTTCCTCCTTTAGTGTTGAGCCACTAGCATATC
AATTAACTGCAACATTAGTCAGTCCGATGAGTGTACAAATGCAGG
>TR100032|c5_g1_i1|m.131192
ACAAGCAGCATTGTGGGAAATAAATATCTGTAAGGGATTAGGAGTCTTTGTTTTTTTTCA
TTTTCATCTTTTCTTAATAAAAAGACTGGGCAAAGGAGGAGGAGGACTTCACAAGTAATC
TTCACCATCCCCTAAACATTGGTATAAAGTACTGTGTAAGTTGGACTTCATTTTCAGGAG
CGGATAAGAACCTACATGAATAAAGTGAAAGAAATAACGGACCGAAAGAAGGCATCGAGA
CTGGACAAGGGAATGGCGTCTCGAATTGTCCGAAATGCATTGTGGGAGGCAAAGCCAGAA
GTTGGACCCTCTTGAGCAAGCCAAGCTGGATTTAGCCTCTGCTTATGCATTGAATTCTAT
GTTTTGGATATACCTTGTCACACAAGGAATCAACCCTAAAGAACATGCTGTCAAACAGGA
ATTGGAGCGGATAAGAACCTACATGAATAAAGTGAAAGAAATAACGGACCGAAAGAAGGC
ATCGAGACTGGACAAGGGAATGGCGTCTCGAATTGTCCGAAATGCATTGTGGGAGGCAAA
GCCAGAAGGAAAGTCAAAAAAGACATCACAATCTTCACATCGCTGAAAAAAATTAAATAA
ATGTTGGAAGAGCAAATGCGAAGTAACTTTGACAAGAACGTTCTTTGTCGTGCCACTGGG
TGTCAGTAATGTTTAACATTCTACTTTCTTTTTATAAACAAAAAAGCTACACATGCTTCA
TAGTATCTAAATGGATAACTTCTATTTTTGTTCCCTGATCATTTTACAAGCAAACTGATC
GCTGCAGGGTAAACAATATTCATTTGTCTTCAAGTGCAACATTTAAGAATTTTTCTCTTT
TTTTTAAAAAGTCCTTATTTTTTTGTAAGCACCAAGACACTCTTGTAAGGAGTTGTTCCC
AATTCTAAGGTTTTGTGTTTGAAAACAACAACTTTTTAAAAAACCAATGTAATATAAATA
TGACCAACTAACAGTCAACTTGGGAGGCATGGGCTTCCTCTATTTTAATTCCTCCCTCCC
CCCCCTCCCATCCCTTTTATTTGAAAAAAGGAGAACCAAATCATTTCTGCTTTTTAAATA
ATAAACCAAAGCTTATAGATGCTAATACGATACTGAATTACACACTTCAACTGTCATGTC
TTCATAGAGCTTATGGTCCTCACAGCTCTTTGTTTAAATACTGAAGCGATCACATGCCTC
TTCCAGGCGCCTGGTATTTTCTTGATAGTGGCGATGACTATATAAGACAGTCCATGAGAG
CAGCCACTGGCTATTACATTTTTTTTGTTACTAATATCAGACTCCCAGGGTGTTTACATT
TTCTTGTGTGGGACACAGCAGCCTCCATTTATGGCATAATGATTCTGGGGAGAGGGGGCC
AGGGCAGCGATTTGGAAATGCACAATGGTGTCAAATTGGCCTGTTTATGGGTTACTACAC
AATTGACTATTCTAACCATCCAAAATCTGCTCATTACTAAAAGTATCCCAGCAGCTTATT
TGACTTGTTCAATGATACGGATTTCTCTGCATCTGGTGTTGTGCTACCTATTCTGGAGCA
CTCTGCTCGCTTTTGGTCTTCCACCTTGAGATAAATTTAATTTTAGCAATTACCACTGGT
GTCACATGACTGGCAGCTTTGGCCATTGCTGCTGTGACCATTTATAAAGAGTGAACGAGT
ATGTGGTAGTGTCCCTGCCCTAATTGGTATTACTGTTATATTCACATGAAGGAACATAGG
AACAGCAGTAAGCCATTCAGCTCCTCTAGCCTGTTCCATCATTCAGTGAGATCATAGCTG
ATCTGTATCCTAACTCCAATTACCCGCCTTGGCTCCATATCCC
>TR100032|c5_g1_i1|m.131193
ACAAGCAGCATTGTGGGAAATAAATATCTGTAAGGGATTAGGAGTCTTTGTTTTTTTTCA
TTTTCATCTTTTCTTAATAAAAAGACTGGGCAAAGGAGGAGGAGGACTTCACAAGTAATC
TTCACCATCCCCTAAACATTGGTATAAAGTACTGTGTAAGTTGGACTTCATTTTCAGGAG
CGGATAAGAACCTACATGAATAAAGTGAAAGAAATAACGGACCGAAAGAAGGCATCGAGA
CTGGACAAGGGAATGGCGTCTCGAATTGTCCGAAATGCATTGTGGGAGGCAAAGCCAGAA
GTTGGACCCTCTTGAGCAAGCCAAGCTGGATTTAGCCTCTGCTTATGCATTGAATTCTAT
GTTTTGGATATACCTTGTCACACAAGGAATCAACCCTAAAGAACATGCTGTCAAACAGGA
ATTGGAGCGGATAAGAACCTACATGAATAAAGTGAAAGAAATAACGGACCGAAAGAAGGC
ATCGAGACTGGACAAGGGAATGGCGTCTCGAATTGTCCGAAATGCATTGTGGGAGGCAAA
GCCAGAAGGAAAGTCAAAAAAGACATCACAATCTTCACATCGCTGAAAAAAATTAAATAA
ATGTTGGAAGAGCAAATGCGAAGTAACTTTGACAAGAACGTTCTTTGTCGTGCCACTGGG
TGTCAGTAATGTTTAACATTCTACTTTCTTTTTATAAACAAAAAAGCTACACATGCTTCA
TAGTATCTAAATGGATAACTTCTATTTTTGTTCCCTGATCATTTTACAAGCAAACTGATC
GCTGCAGGGTAAACAATATTCATTTGTCTTCAAGTGCAACATTTAAGAATTTTTCTCTTT
TTTTTAAAAAGTCCTTATTTTTTTGTAAGCACCAAGACACTCTTGTAAGGAGTTGTTCCC
AATTCTAAGGTTTTGTGTTTGAAAACAACAACTTTTTAAAAAACCAATGTAATATAAATA
TGACCAACTAACAGTCAACTTGGGAGGCATGGGCTTCCTCTATTTTAATTCCTCCCTCCC
CCCCCTCCCATCCCTTTTATTTGAAAAAAGGAGAACCAAATCATTTCTGCTTTTTAAATA
ATAAACCAAAGCTTATAGATGCTAATACGATACTGAATTACACACTTCAACTGTCATGTC
TTCATAGAGCTTATGGTCCTCACAGCTCTTTGTTTAAATACTGAAGCGATCACATGCCTC
TTCCAGGCGCCTGGTATTTTCTTGATAGTGGCGATGACTATATAAGACAGTCCATGAGAG
CAGCCACTGGCTATTACATTTTTTTTGTTACTAATATCAGACTCCCAGGGTGTTTACATT
TTCTTGTGTGGGACACAGCAGCCTCCATTTATGGCATAATGATTCTGGGGAGAGGGGGCC
AGGGCAGCGATTTGGAAATGCACAATGGTGTCAAATTGGCCTGTTTATGGGTTACTACAC
AATTGACTATTCTAACCATCCAAAATCTGCTCATTACTAAAAGTATCCCAGCAGCTTATT
TGACTTGTTCAATGATACGGATTTCTCTGCATCTGGTGTTGTGCTACCTATTCTGGAGCA
CTCTGCTCGCTTTTGGTCTTCCACCTTGAGATAAATTTAATTTTAGCAATTACCACTGGT
GTCACATGACTGGCAGCTTTGGCCATTGCTGCTGTGACCATTTATAAAGAGTGAACGAGT
ATGTGGTAGTGTCCCTGCCCTAATTGGTATTACTGTTATATTCACATGAAGGAACATAGG
AACAGCAGTAAGCCATTCAGCTCCTCTAGCCTGTTCCATCATTCAGTGAGATCATAGCTG
ATCTGTATCCTAACTCCAATTACCCGCCTTGGCTCCATATCCC
>TR100032|c5_g1_i3|m.131195
CGGGCGGCGCAGCGCAGGAGGCGGTTCTTCTTCCGTCAGCGTGCGGCTCTGTAACATGGC
GACCCCCGAGCCTTTAAGTGAAGAATATCCGACAGAAATACACGAGTCTCTGGTGGGGTT
TGAAGAATCTGTAAAGTCTGCCGACGGGATGTTGAGGAACCTGATGTCCGTTCCCAGGAG
TGAGCTGCTCCAGAAGTTGGACCCTCTTGAGCAAGCCAAGCTGGATTTAGCCTCTGCTTA
TGCATTGAATTCTATGTTTTGGATATACCTTGTCACACAAGGAATCAACCCTAAAGAACA
TGCTGTCAAACAGGAATTGGAGCGGATAAGAACCTACATGAATAAAGTGAAAGAAATAAC
GGACCGAAAGAAGGCATCGAGACTGGACAAGGGAATGGCGTCTCGAATTGTCCGAAATGC
ATTGTGGGAGGCAAAGCCAGAAGGAAAGTCAAAAAAGACATCACAATCTTCACATCGCTG
AAAAAAATTAAATAAATGTTGGAAGAGCAAATGCGAAGTAACTTTGACAAGAACGTTCTT
TGTCGTGCCACTGGGTGTCAGTAATGTTTAACATTCTACTTTCTTTTTATAAACAAAAAA
GCTACACATGCTTCATAGTATCTAAATGGATAACTTCTATTTTTGTTCCCTGATCATTTT
ACAAGCAAACTGATCGCTGCAGGGTAAACAATATTCATTTGTCTTCAAGTGCAACATTTA
AGAATTTTTCTCTTTTTTTTAAAAAGTCCTTATTTTTTTGTAAGCACCAAGACACTCTTG
TAAGGAGTTGTTCCCAATTCTAAGGTTTTGTGTTTGAAAACAACAACTTTTTAAAAAACC
AATGTAATATAAATATGACCAACTAACAGTCAACTTGGGAGGCATGGGCTTCCTCTATTT
TAATTCCTCCCTCCCCCCCCTCCCATCCCTTTTATTTGAAAAAAGGAGAACCAAATCATT
TCTGCTTTTTAAATAATAAACCAAAGCTTATAGATGCTAATACGATACTGAATTACACAC
TTCAACTGTCATGTCTTCATAGAGCTTATGGTCCTCACAGCTCTTTGTTTAAATACTGAA
GCGATCACATGCCTCTTCCAGGCGCCTGGTATTTTCTTGATAGTGGCGATGACTATATAA
GACAGTCCATGAGAGCAGCCACTGGCTATTACATTTTTTTTGTTACTAATATCAGACTCC
CAGGGTGTTTACATTTTCTTGTGTGGGACACAGCAGCCTCCATTTATGGCATAATGATTC
TGGGGAGAGGGGGCCAGGGCAGCGATTTGGAAATGCACAATGGTGTCAAATTGGCCTGTT
TATGGGTTACTACACAATTGACTATTCTAACCATCCAAAATCTGCTCATTACTAAAAGTA
TCCCAGCAGCTTATTTGACTTGTTCAATGATACGGATTTCTCTGCATCTGGTGTTGTGCT
ACCTATTCTGGAGCACTCTGCTCGCTTTTGGTCTTCCACCTTGAGATAAATTTAATTTTA
GCAATTACCACTGGTGTCACATGACTGGCAGCTTTGGCCATTGCTGCTGTGACCATTTAT
AAAGAGTGAACGAGTATGTGGTAGTGTCCCTGCCCTAATTGGTATTACTGTTATATTCAC
ATGAAGGAACATAGGAACAGCAGTAAGCCATTCAGCTCCTCTAGCCTGTTCCATCATTCA
GTGAGATCATAGCTGATCTGTATCCTAACTCCAATTACCCGCCTTGGCTCCATATCCC
>TR100036|c0_g1_i1|m.131207
TGGCAGGAACCGAGCGAACGTGTTATTTGAGTAAATGCTAAATGCGATCAGAGCGAGCGA
TCGGCCAGCACTTGTCTGGATAGGCACACAAACACATACATTACACACAGGAGGTACAGC
CACACTGTACTTCCATTTCACTGGAGACCAAATGCACGCATTTTAGTTAGAAACACGCAC
TTCACTCGCTCGCGCGTGCGGCTTTTATTTTTTATTATTTCTTTATTTTTTTTTCCTTGC
GAGGAGAAGGAGGATCTGAACGAGGCAAGGTCTTAAACTTAAAACCGGAATTAAAAATAA
TAACCGAGAAAAATTTTCAAAAAACAATTCTGCTGGAGGGGTCCTGACTCTTCCTCCCCC
TTTCCAGGTGATGCCCTCTGATTTCATCTCGCTCCTCAGCGCGGATTTGGATCTTAATTC
GCCGAAGAGTTTGTATTCCAAAGAATCTGTCTATGACCTACTGCCAAAAGAGCTGCAGCT
TCCAGCAAGAGAGACAAGTATTGCATCAATGAGTCAGAAAAGTGGTGGTGAGGCAGCGTC
TCCTCCCTCAGCTGCAGTTGCTCCTGGTATGCAGTTCTATTCAGTTTCCGTCTTTCCTTG
TTTAATTACAGATATGATTGCTGGCAGCTATGTGTACTGCTGGCAGTGGTTCAAGACACA
AACCAAACTGCTCTAATTCTCAGAGAATCACACAATATAATCAGTGACTGTTCTAATCAG
CAACATTATCTGTGTGGGAAAAGTGGAGTGCGGCTACAGTGTGCTGGAAGTGCCTGGGTC
CCTGAAATACGC
>TR100036|c0_g1_i2|m.131208
TGGCAGGAACCGAGCGAACGTGTTATTTGAGTAAATGCTAAATGCGATCAGAGCGAGCGA
TCGGCCAGCACTTGTCTGGATAGGCACACAAACACATACATTACACACAGGAGGTACAGC
CACACTGTACTTCCATTTCACTGGAGACCAAATGCACGCATTTTAGTTAGAAACACGCAC
TTCACTCGCTCGCGCGTGCGGCTTTTATTTTTTATTATTTCTTTATTTTTTTTTCCTTGC
GAGGAGAAGGAGGATCTGAACGAGGCAAGGTCTTAAACTTAAAACCGGAATTAAAAATAA
TAACCGAGAAAAATTTTCAAAAAACAATTCTGCTGGAGGGGTCCTGACTCTTCCTCCCCC
TTTCCAGGTGATGCCCTCTGATTTCATCTCGCTCCTCAGCGCGGATTTGGATCTTAATTC
GCCGAAGAGTTTGTATTCCAAAGAATCTGTCTATGACCTACTGCCAAAAGAGCTGCAGCT
TCCAGCAAGAGAGACAAGTATTGCATCAATGAGTCAGAAAAGTGGTGGTGAGGCAGCGTC
TCCTCCCTCAGCTGCAGTTGCTCCTGATGTCTCCTCCAGCGGTGGTCAAAGCAGTACCTT
CACCCCATCTTCCAATCCTAGCATGCATTCTACCTCAGTAACTGACAACACATCTATGCA
AGTAGATAGCTGCACTCCAGAACAGGGGGTAAGTGGCCATGGGGTAAGTGAATTACTGAG
CTATGAAAATCAGTTAAGTAATGCCCCACAGCTGCAGTCCACACCCAAAAGGAGGACCGT
CCTCAACATCTCTCCACCACCCGAAGACTTGCTGGATGACAGCAGGATGTCTTGTCAGGA
TGATGCAGGTGACTCGGAGCAAAGCAGCAATATTTGGATGGATGAATCAGGCTCTAACTT
CAGCATCATGAGTTCCAGTTCCTACAATGACAACACAACAGTGCCACGGAAGTCACGGAA
ACGTTCACCTAAACAACGACCTGGCTTTGTGCGTGTGGCTGATGAAGAGTCGAATATGGA
TGTCTTTGATGCAGACAGTGCAAAAGGACCCCATTATGTACTTTCTCAACTCGTCTCAGA
AGGCAAAAACAGCTCAAAGGGGAGCAATGGAACAACGGAACCACAGAAAACTTCTTTAAA
GAAGGGCCCAGCACTAACTGCTCACTATCCTGGTAAAAGTGAGGGCAAAGAACTCAAGGT
ACTGGTTCAACCTGAGACACAGCACAGGGCACGGTACTTGACGGAGGGTAGCCGTGGCTC
TGTGAAAGATCGGACACAACAAGGTTTTCCAACAGTAAAGTTGGAAGGTTACAACGAACC
AGCAATCTTACAAGTTTTTGTTGGTAATGACTCTGGCCGAGTCAAACCTCATGGTTTTTA
CCAAGCATGCAGAGTCACTGGGCGAAATACTACTCCTTGCAAGGAGGTGGATATTGAAGG
AACAACTGTGATTGAGGTCAACCTGGATCCTGGAAATAACATGACACTAGCGGTTGACTG
TGTGGGAATTCTAAAACTCAGGAATGCTGACGTTGAAGCACGAATTGGCATTGCAGGATC
CAAGAAGAAAAGTACTCGTGCACGGTTGGTGTTCCGAGTGAATATTGTTCGTGCTGATGG
GTCTACTTTAACTCTGCAGACACCTTCATCATCCATCCTATGCACTCAACCAGCAGGAGC
ACCAGAGATCTTGAAAAAAAGCCTGCACACTTGCACAATAAAAGGAGGAGAAGAGTTATT
TCTGATCGGAAAAAACTTTTTGAAAGGCGCAAAGGTTATTTTTCAAGAGAATAATTCAGA
TGAGAAGCATTCTTGGAAAGCAGAAGCTGAAATAGACATGGAACTTTTTCATCAGAATCA
CCTTATTGTTAAAGTTCCTCCATATCACAATCCACACATAACATCACCAGTTTCAGTTGG
AATATATGTCGTTACCAATGCTGGAAGGTCACATGAAGTACAGCCTTTTACTTTCACTCC
AGATCCAGGAAACTCACCAGATGTCAGTGTGAAAAAAGAAATTCCTGTACAGCCATGTTC
CTTTGAAGAAGCAATGCAAGCTGCAGCAATGAAAGTCACAGGCTGTAACCTGGATGAAGC
AAATCTCCCCAGTGCCTTGATATCACCCCTTCTACCATCAGTTGTGGTAAAGAATGAGGA
GACAATTCCAATGGATGTGGTATCGAATCACACACCATCTACAGTCTTTAAAACTCAAGA
GATGGGAGCAGGACAGCAATCTTTGGAAATCTCTTCAAACGTCACAGCAGGGACTCCATT
CTCTGCATCTGTCTCTCATCAAGGGGGAGACAGTGAGCAGCACCAGCAAATTCAACCAAA
TGTGTTTCCAAGCACAGATGATCTGGCTACAGTACAGAAACAAGACATTTCTCAGCCGTG
TACCTTTCAAGCATCCAAATGTACCAGCCAGCTCCAGAATAATGAAGGTTTGCTTCAGCA
ACCAACCCAGTTTCACAACGCTAGCATATTGCTGGATTCAAGGGAGGTACAACCAAGAGA
AATTTTGCAGTCTGGTGTAGCCAAGATATCCTTATCCCAAATGCCTGAGTCTGCGCTGCA
ACAACAACAGCAACAGCAGCAGAAGCAACAACAGCAGCAGAAGCAACAGCAACAATCGCA
GACCCAGACACTACAGGAGCATTCATCCAATATATTCCAACCAAGCAGCAATGTATCACA
GTTGCAGAATGCTTTGCACTCTATGCAACCAGGAAACTTTCAAACAAGTGCCGACAATGG
CAGAAGTGGCAATGTTAGTCTTGTTCAACAGGCTTTGGAGGCTACTCAGCAGCAGTTGAC
CTCTGTCTTATTTACTGGATCTGGCCCACCGGAGACGATGCAACAACCTGTGGAACAGGT
GCAAGACCAGTTGAATGCAGAGCTGTTCCGCCAAGTAAATACTATGCAGAGCAATCTCAC
TCAAAGTCTGTTCTCAAGTTCAGACAACGCATCGCTCCCTAGATCTGACAGTGTTCTCTC
TGGACCCGAGAACTCATTGTCAAATCAACAAGTGTTAGAGTCCTCGACAGGCATGTTGAT
GGGACTGCAGCAGAGCGTTTGCCCTGGATCAGGGCAACTCCAGTCAGACTTGTATCAATC
CTCTAAAGTAATGAGTGGCCGAGGTTCTTTAAATGGAAACCTCCAACAACCTGATATTTT
TCAGCAAACCACTCATGTTATGTCTAGTCTGCAGTCCAATGATGGAAACCAACATCAGAT
ATCCCACAGTGGATTGTTTTCACCTGCTACAACTGTTGCAGGAAATGAAAACACAGGAAA
TCCTCAGCAGCAAACTTCTTCCTCAAGTGTCTTTCAGTGCTCTAACTCTATGGTTACTGT
GGAAGAGGCCTCAGTGCAGTCGAACCAGAGACAAACCGATATGTTTGAGTCGATTGTGCA
GATGCAGCAGAGTGCAGACAATCGGCCTCAAGTAACTTTGTTTTCTAATACAGATGGGAT
GATGCATGTCAAAGCTGGTGGGTCTTCACAGCAAACTGGGATTTTTCAGCAGAGTGGGGA
AATGATGTCAATGCAACCTGGAAACTTCTTACAGCAATCTCATCCATCATCTGAACTGTT
CCATCAACAAAATTCCCTAAATCAGGTTCAAAGTGCAGCCCGTTCACAAGAATCACAGTC
TGGACTTTTTCACTGCCCGAGCACTGTCCTACAACATCAGAACACTGCTGCTTCCCAGGA
TCAAGTACAGTCAGCATTGTTTCATTCTCAAAACTCATTGGCAGTTCTTCAAGGCTCCTC
AATTGCCCAAGACCAGCAACAAAGCACTCTTTTTCTTTCTCCAAACTCCTTGCCTTCACT
GCAAAATAACAACATGTCACAAGAAAAGCAACGGATCAGCTTTTATTCACCACAGAGCTC
GATTCCAACACTCCAGAGTTCAGGAAATCCTGAGCAGCAGTCTGTGAATGTCTTTCAGAC
CCAGGCACAAATGTCTCAGATTCAGAATACCATGATTTCTCAAGAGCAGCAACATCAACA
ACAGCAGCAGAGCCTTTTTCAACATCAGGTCACTTTGTCCTCTTCCCCGGCTAACACTTC
TCCGCAAAATCAACAAGCATCAATCTTTCAGACCCAACACTCAATAGCTACACTTCACAA
CAGCACTTCACCTCAAGACCAACCTCAGAATGTTCTTTTTAACTCTCAAAATACCATTTC
TCCAATAAATAGCAGCATGACTTCCCAGGAACAACAACAACAGAACATCCTTTTCAACTC
TCAGAATACCATGTCTCCAATGAATACAAATTTGGCTTCCCAGGAGCAGCAGAACCAAAC
TCTTTTTCATACTCAGCCTAATATGGTGTCAGTTAATCAAGAACAGCAATCATCCATGCA
ATTCCAAAATCAGACTGCAGTTTCTTCACTTCAAAGTAGTGGGACGCCTCAGGGAGACCA
GCAGCAGTCATCAGTTTTTCATGGCCAACCTCAAATGCAGTTGGTTCAAAGTTCAGGAGG
TTCCCAAGATCAACAGGTCACGCTGTTCATTTCCCAAGCTTCAATGTCTGCATTACAGAA
CAATATGAATCAACAAGAGATACAGCAGTCCACTATTTTTAATCCTCAAAATAATGTGCC
TGTCCTTCAGACCAACACATCTGTATCAGGTCAGCAACAAAACACACTTTTTCACCCACA
AGGAAGTATGAATCAGCTTCAGAGTACATCTGCATCAGCTCAGCAACCGACTGGCTTGTA
CTTGTTTGGAATTCAAAATGATTGCGGACAGTTAATGAGCATAACAAATGTATCTCAGCC
ATGCTCTACTGGACCATCTACTTTGTCTGATCAACTGCTCGTGATAAGCCAGCCAGGGCA
GACACAGAGTGAAGGACAGGCTGTTTCTACGCTCCTCCCACAGCAGATGACTGACACAAG
GCAACTATCATCTACCATTACTGCTGAACAGAACATGGAAAAGATTGATAACATGCTTGT
CACTTTACAGAACCAAGGAAGCAACATCAGCAGGTCTTTTAATCCATAGAGTATTTATAC
AGTACAAATTAAAGAAGGTATGAAGAAACATCGAACTTTGTGAAACTAGAATGCCATCAT
ATGAAGGGAAAGCAGATTATCTGACTGTACTATGAAGGGAACATCAAAGTGTTGATATTG
CTTATATCCATTTCAGCTTTTAAGCCAGTCCTTGTCCTTCATTTGTAAATCATCACACTT
CATGAAGCTTAAATTCTTTATTCAGTGCACTTTGAGTGCATAAATGCAAATTTTTAATAG
CATGATTTCTTGTTAGCATTCCACTGTAGAAGGTAAGCCATCTGGCAGAGTGCAAATCTA
CAACTAATCAACTCTCTATATATGTTAAAATGCATTGGCATAATTGCAAATAGGCAATAT
TCGTTATGATGATCAGTAAACCGGTGATAATTGAAACTCAGCTAAGAAACTAAGAATACT
GACTACAAATTAAGAAAGTTTGTTATTTCAGTCAGAGAAAATACATGATCTGTCTACCAG
CACCATCCACCAAAGCATGCAAATCCATGGTGTAATGAAGGGCCGTGCACCTGGACAACA
CAACTCCAGGATACAGCGCAGACCAGGAGATATAAAATGCACTCATCTGGGGTGAGATCC
AGTAGAGCATTAATGGAGACACTCGGCAAACAGTTACAAGAATTAATTTAATTCTGTGTC
TATCCTGGATCCTTTTACATCTATAATCCCAATGAACAGTGGATATATTCAAAGGATTTG
GGGAAGTTTGACAATCTCTCTATATTCCCCTCCAATAGTCCTACAGAACTTATTTCTACT
TGTGTAGTTGGGATAATGTATGGTAAGCTCAGTAACAGATCTGGAGTTGACTTTCTCATA
GTCTATTTTAGGTGGTAACCATAAGAGTGGTAGAGCACTTTTCTTGCCTTCCTATCAGGA
AACACCACTCACAAATTGAGCAGCTCTTAAAAGGGCAGAGCTCGCTAACTCCACGAATAA
GTGACTATTGCAAAAAATAGAATAGCAACTTAGTCTAACTGGGTGGAAGGAAAGAAATGG
CTCCATTGACATGAGAGGTGACATGGCAGTTTTAATGCATGTCACAGTATTATGATATCA
TCATACACACTGGTTTCTGGAGCACTATGTTCAGGTTCAGCTGTATTCGATAATTTGGGA
TACCACCTTATCCCTATTACTTCCAATCCTATTCTCAAATAGTCAGCTCTCTCTCAATTA
CTTTTGATGAGAGTGTGTGTAATGCATCCACTAGTCTGTAAAGGGAAAAGAAATCTTCTA
ATCTCTAATTTTCCTAGAGGCTCTTAATTTTAAACCCGAGTCCTCTAGTTCTGTGCTCCG
TCTGTAGCCTGTTTCATCTACATCGTAAGGTTATCTTCTCAACAGACTTGCAACAGCAAT
CAAAGAGATGACCTTTCTACCCATTAACAGAGGATAGTCTACCAGGCAGCAATTAAGTAA
TCAGTTAGCTTGGTTGAGTAGGTCTATATCTTCACTTGATTAGAAAAGGACCTGTAAATT
TTCCTTCCTGTTTGCTAGTTAATCTGAATTTTAGGGCCATCTGTCCACCAGATATGTCAC
TTAAGAATCAGGTGGCACAGTTTAAAACTTTTAACAACACAACACCATAGTTACTGATTA
GTCTATATTCACTTTTACAGGATTAAAATACTAGGAGAGATCACTGTTTATGTAAGCAGT
CTCATAGAGACCCACTACCTGGCTCTCCTGCCCAGAATGCACATGCTTGGATGGTTATAC
CTGCATCCACCTCTTGCAGGGATTGCCATCTTTCCTGCTTCTGGATGCTGAGCTTGAATA
TACGTCAGTGCCGCTTAGCGGTTAACATGGCATGATACTGAACCTTTGATTTGCACTGGA
TCTCCAGAATTGACATTGAGGAATGGAATGAATGCTGATATGTGATCATCTCAGTGGCAG
TCAGAGCTAAACCCATCACATATGTCATTTGAACAACCAGGAGATCCAACATGGTGCCCT
CTACGTCCTCGTTAAATTTAGAACGGTATAATTTACAATAATGGATGCAGTGATTTATGG
TGGGTTTCCTTCAAGTAATTCTAGTGGCCATCAAGTAATTCAAGGACGCAAATCTCTTTA
TTTGGAAACTCTCTTCTTCATATACATAGATGGGCCTTATCTTTCAGCTTCCTGAGCACC
ATTCTCTTCATCTGGAAAGTTGGAAAATGGAAGTCAAAAGCCTGAGGTCTTTTCAGGTTA
GAGGACTATGTGCTTAGGGGGTACAATCTGTTTATTTCATGCGCCTCCTGCAGGGCTCAG
ATCTAATAATCCACTCAATATCTTGCAAAGAAATTTGTACTTTTGTTTCACTGACCCTGT
GGGATTCCCAGTATTTTGATATTCTTGTTAAATAGTACTACTGATGGAGTTGTACTTTTG
CCCACTCAGTTACTTTCTTTCTCAGAATTTTTTTATTGAAGTGTAACTGAGTTGCATGCA
ACTTTCTCTTTTGCACACTATATACAAGATGTGGTTCTTGATTTTAGTAATTGAACATAG
ATTGGTACAGGCCAAGTGCATAATTGTACGTTTGTGTGCCTGAAAGGATGATATTCCGAA
TCTAAATGCAACATCTGCAGTGATGAAAGGTAAAATCGCATTGTACATATATGTTTCCCG
ATTATTGTCTAGAAATGTGACTGACCTAGAAGCACATGCAATGCATAGATCATCGGGAAT
TTTTTTCTCTCATAAATCTAATGTCAGATGTTATTTGGCGTTGTATAATAGCAATCAATT
AGCATTTGCTGTTAGAAATGCAAATTAAAATTGGATTTGGATACAGTATTAACCTTTTAA
TGTTAATATATACCAAAGTATAGATGTATTCTGTAGCTCTCTACTTTTCTAGTTTTAAGT
AAACTTGCAATAGCTATGCAAGTATTGCACAGACCTAATGTAAATATTGCATTTTTGGTA
CAGTTAAATATTGGTTTAACATCATGTTGCCAGTCAGTATTAGGTTACAGGTGGCAAGGC
AGGTTCCCTTGTTACAAGGTACTCCTACAAACAATCTAGGAAGAAGCGGCAAAATGCCTC
ATTGAGGATACTTGGCCATTAAATCTACCCTCCCCCAATAAAAAAATTACCGTAAAATTT
TACTACTGTGATGTGACTTTTTAGCAGAAATGAGCATTTCTCAGATTCTAACACTAAGGA
ATAAATGCTTATCCACTTGGCCCTAATAATTAATTATCTTTATTGAAAGTGGATATGATG
CACATTGTACATAAAAAAGGACAAACATATCTATGTGAAGCAGAAATGGATGTAAGACAA
TACTTGAGAGGTCTGTATATTAACCAACAAACAGCCTTGCTTTTCATTTTTTTGCTGCAC
TCTATTAGCACTTCTATTGGGATGAGCTGGATAATGTAAGTGAAACAGCTATTTTTCCTT
TGGAAAGACAAAGCTTTGGGTCAAAATCTTGGCAAATGTGCTCTAACAATGGAATTTCCA
GCACTTTATTCAGCTAATATTGCGACTAGTGATTCCCCTTAATGTGTAAGTGATGTTTTT
TTCTGTCAACTGTCCACAGTACTTTTTGAAGTATTTATGTTTATAAAAAGTCATTTAATT
GTATAATTTTTCTTTCTGTTTACTGTAAATATTTAAACTATTTTCTTACTGTGCACATTT
TGAGCCATGCAAAAACTTTTAAGCAGCTACTTCTCTTTCTTAAGAGGCACTGA
>TR100036|c0_g1_i3|m.131213
AGTTGGAAGGTTACAACGAACCAGCAATCTTACAAGTTTTTGTTGGTAATGACTCTGGCC
GAGTCAAACCTCATGGTTTTTACCAAGCATGCAGAGTCACTGGGCGAAATACTACTCCTT
GCAAGGAGGTGGATATTGAAGGAACAACTGTGATTGAGGTCAACCTGGATCCTGGAAATA
ACATGACACTAGCAATCTGTCTATGACCTACTGCCAAAAGAGCTGCAGCTTCCAGCAAGA
GAGACAAGTATTGCATCAATGAGTCAGAAAAGTGGTGGTGAGGCAGCGTCTCCTCCCTCA
GCTGCAGTTGCTCCTGATGTCTCCTCCAGCGGTGGTCAAAGCAGTACCTTCACCCCATCT
TCCAATCCTAGCATGCATTCTACCTCAGTAACTGACAACACATCTATGCAAGTAGATAGC
TGCACTCCAGAACAGGGGGTAAGTGGCCATGGGGTAAGTGAATTACTGAGCTATGAAAAT
CAGTTAAGTAATGCCCCACAGCTGCAGTCCACACCCAAAAGGAGGACCGTCCTCAACATC
TCTCCACCACCCGAAGACTTGCTGGATGACAGCAGGATGTCTTGTCAGGATGATGCAGGT
GACTCGGAGCAAAGCAGCAATATTTGGATGGATGAATCAGGCTCTAACTTCAGCATCATG
AGTTCCAGTTCCTACAATGACAACACAACAGTGCCACGGAAGTCACGGAAACGTTCACCT
AAACAACGACCTGGCTTTGTGCGTGTGGCTGATGAAGAGTCGAATATGGATGTCTTTGAT
GCAGACAGTGCAAAAGGACCCCATTATGTACTTTCTCAACTCGTCTCAGAAGGCAAAAAC
AGCTCAAAGGGGAGCAATGGAACAACGGAACCACAGAAAACTTCTTTAAAGAAGGGCCCA
GCACTAACTGCTCACTATCCTGGTAAAAGTGAGGGCAAAGAACTCAAGGTACTGGTTCAA
CCTGAGACACAGCACAGGGCACGGTACTTGACGGAGGGTAGCCGTGGCTCTGTGAAAGAT
CGGACACAACAAGGTTTTCCAACAGTAAAGTTGGAAGGTTACAACGAACCAGCAATCTTA
CAAGTTTTTGTTGGTAATGACTCTGGCCGAGTCAAACCTCATGGTTTTTACCAAGCATGC
AGAGTCACTGGGCGAAATACTACTCCTTGCAAGGAGGTGGATATTGAAGGAACAACTGTG
ATTGAGGTCAACCTGGATCCTGGAAATAACATGACACTAGCGGTTGACTGTGTGGGAATT
CTAAAACTCAGGAATGCTGACGTTGAAGCACGAATTGGCATTGCAGGATCCAAGAAGAAA
AGTACTCGTGCACGGTTGGTGTTCCGAGTGAATATTGTTCGTGCTGATGGGTCTACTTTA
ACTCTGCAGACACCTTCATCATCCATCCTATGCACTCAACCAGCAGGAGCACCAGAGATC
TTGAAAAAAAGCCTGCACACTTGCACAATAAAAGGAGGAGAAGAGTTATTTCTGATCGGA
AAAAACTTTTTGAAAGGCGCAAAGGTTATTTTTCAAGAGAATAATTCAGATGAGAAGCAT
TCTTGGAAAGCAGAAGCTGAAATAGACATGGAACTTTTTCATCAGAATCACCTTATTGTT
AAAGTTCCTCCATATCACAATCCACACATAACATCACCAGTTTCAGTTGGAATATATGTC
GTTACCAATGCTGGAAGGTCACATGAAGTACAGCCTTTTACTTTCACTCCAGATCCAGGA
AACTCACCAGATGTCAGTGTGAAAAAAGAAATTCCTGTACAGCCATGTTCCTTTGAAGAA
GCAATGCAAGCTGCAGCAATGAAAGTCACAGGCTGTAACCTGGATGAAGCAAATCTCCCC
AGTGCCTTGATATCACCCCTTCTACCATCAGTTGTGGTAAAGAATGAGGAGACAATTCCA
ATGGATGTGGTATCGAATCACACACCATCTACAGTCTTTAAAACTCAAGAGATGGGAGCA
GGACAGCAATCTTTGGAAATCTCTTCAAACGTCACAGCAGGGACTCCATTCTCTGCATCT
GTCTCTCATCAAGGGGGAGACAGTGAGCAGCACCAGCAAATTCAACCAAATGTGTTTCCA
AGCACAGATGATCTGGCTACAGTACAGAAACAAGACATTTCTCAGCCGTGTACCTTTCAA
GCATCCAAATGTACCAGCCAGCTCCAGAATAATGAAGGTTTGCTTCAGCAACCAACCCAG
TTTCACAACGCTAGCATATTGCTGGATTCAAGGGAGGTACAACCAAGAGAAATTTTGCAG
TCTGGTGTAGCCAAGATATCCTTATCCCAAATGCCTGAGTCTGCGCTGCAACAACAACAG
CAACAGCAGCAGAAGCAACAACAGCAGCAGAAGCAACAGCAACAATCGCAGACCCAGACA
CTACAGGAGCATTCATCCAATATATTCCAACCAAGCAGCAATGTATCACAGTTGCAGAAT
GCTTTGCACTCTATGCAACCAGGAAACTTTCAAACAAGTGCCGACAATGGCAGAAGTGGC
AATGTTAGTCTTGTTCAACAGGCTTTGGAGGCTACTCAGCAGCAGTTGACCTCTGTCTTA
TTTACTGGATCTGGCCCACCGGAGACGATGCAACAACCTGTGGAACAGGTGCAAGACCAG
TTGAATGCAGAGCTGTTCCGCCAAGTAAATACTATGCAGAGCAATCTCACTCAAAGTCTG
TTCTCAAGTTCAGACAACGCATCGCTCCCTAGATCTGACAGTGTTCTCTCTGGACCCGAG
AACTCATTGTCAAATCAACAAGTGTTAGAGTCCTCGACAGGCATGTTGATGGGACTGCAG
CAGAGCGTTTGCCCTGGATCAGGGCAACTCCAGTCAGACTTGTATCAATCCTCTAAAGTA
ATGAGTGGCCGAGGTTCTTTAAATGGAAACCTCCAACAACCTGATATTTTTCAGCAAACC
ACTCATGTTATGTCTAGTCTGCAGTCCAATGATGGAAACCAACATCAGATATCCCACAGT
GGATTGTTTTCACCTGCTACAACTGTTGCAGGAAATGAAAACACAGGAAATCCTCAGCAG
CAAACTTCTTCCTCAAGTGTCTTTCAGTGCTCTAACTCTATGGTTACTGTGGAAGAGGCC
TCAGTGCAGTCGAACCAGAGACAAACCGATATGTTTGAGTCGATTGTGCAGATGCAGCAG
AGTGCAGACAATCGGCCTCAAGTAACTTTGTTTTCTAATACAGATGGGATGATGCATGTC
AAAGCTGGTGGGTCTTCACAGCAAACTGGGATTTTTCAGCAGAGTGGGGAAATGATGTCA
ATGCAACCTGGAAACTTCTTACAGCAATCTCATCCATCATCTGAACTGTTCCATCAACAA
AATTCCCTAAATCAGGTTCAAAGTGCAGCCCGTTCACAAGAATCACAGTCTGGACTTTTT
CACTGCCCGAGCACTGTCCTACAACATCAGAACACTGCTGCTTCCCAGGATCAAGTACAG
TCAGCATTGTTTCATTCTCAAAACTCATTGGCAGTTCTTCAAGGCTCCTCAATTGCCCAA
GACCAGCAACAAAGCACTCTTTTTCTTTCTCCAAACTCCTTGCCTTCACTGCAAAATAAC
AACATGTCACAAGAAAAGCAACGGATCAGCTTTTATTCACCACAGAGCTCGATTCCAACA
CTCCAGAGTTCAGGAAATCCTGAGCAGCAGTCTGTGAATGTCTTTCAGACCCAGGCACAA
ATGTCTCAGATTCAGAATACCATGATTTCTCAAGAGCAGCAACATCAACAACAGCAGCAG
AGCCTTTTTCAACATCAGGTCACTTTGTCCTCTTCCCCGGCTAACACTTCTCCGCAAAAT
CAACAAGCATCAATCTTTCAGACCCAACACTCAATAGCTACACTTCACAACAGCACTTCA
CCTCAAGACCAACCTCAGAATGTTCTTTTTAACTCTCAAAATACCATTTCTCCAATAAAT
AGCAGCATGACTTCCCAGGAACAACAACAACAGAACATCCTTTTCAACTCTCAGAATACC
ATGTCTCCAATGAATACAAATTTGGCTTCCCAGGAGCAGCAGAACCAAACTCTTTTTCAT
ACTCAGCCTAATATGGTGTCAGTTAATCAAGAACAGCAATCATCCATGCAATTCCAAAAT
CAGACTGCAGTTTCTTCACTTCAAAGTAGTGGGACGCCTCAGGGAGACCAGCAGCAGTCA
TCAGTTTTTCATGGCCAACCTCAAATGCAGTTGGTTCAAAGTTCAGGAGGTTCCCAAGAT
CAACAGGTCACGCTGTTCATTTCCCAAGCTTCAATGTCTGCATTACAGAACAATATGAAT
CAACAAGAGATACAGCAGTCCACTATTTTTAATCCTCAAAATAATGTGCCTGTCCTTCAG
ACCAACACATCTGTATCAGGTCAGCAACAAAACACACTTTTTCACCCACAAGGAAGTATG
AATCAGCTTCAGAGTACATCTGCATCAGCTCAGCAACCGACTGGCTTGTACTTGTTTGGA
ATTCAAAATGATTGCGGACAGTTAATGAGCATAACAAATGTATCTCAGCCATGCTCTACT
GGACCATCTACTTTGTCTGATCAACTGCTCGTGATAAGCCAGCCAGGGCAGACACAGAGT
GAAGGACAGGCTGTTTCTACGCTCCTCCCACAGCAGATGACTGACACAAGGCAACTATCA
TCTACCATTACTGCTGAACAGAACATGGAAAAGATTGATAACATGCTTGTCACTTTACAG
AACCAAGGAAGCAACATCAGCAGGTCTTTTAATCCATAGAGTATTTATACAGTACAAATT
AAAGAAGGTATGAAGAAACATCGAACTTTGTGAAACTAGAATGCCATCATATGAAGGGAA
AGCAGATTATCTGACTGTACTATGAAGGGAACATCAAAGTGTTGATATTGCTTATATCCA
TTTCAGCTTTTAAGCCAGTCCTTGTCCTTCATTTGTAAATCATCACACTTCATGAAGCTT
AAATTCTTTATTCAGTGCACTTTGAGTGCATAAATGCAAATTTTTAATAGCATGATTTCT
TGTTAGCATTCCACTGTAGAAGGTAAGCCATCTGGCAGAGTGCAAATCTACAACTAATCA
ACTCTCTATATATGTTAAAATGCATTGGCATAATTGCAAATAGGCAATATTCGTTATGAT
GATCAGTAAACCGGTGATAATTGAAACTCAGCTAAGAAACTAAGAATACTGACTACAAAT
TAAGAAAGTTTGTTATTTCAGTCAGAGAAAATACATGATCTGTCTACCAGCACCATCCAC
CAAAGCATGCAAATCCATGGTGTAATGAAGGGCCGTGCACCTGGACAACACAACTCCAGG
ATACAGCGCAGACCAGGAGATATAAAATGCACTCATCTGGGGTGAGATCCAGTAGAGCAT
TAATGGAGACACTCGGCAAACAGTTACAAGAATTAATTTAATTCTGTGTCTATCCTGGAT
CCTTTTACATCTATAATCCCAATGAACAGTGGATATATTCAAAGGATTTGGGGAAGTTTG
ACAATCTCTCTATATTCCCCTCCAATAGTCCTACAGAACTTATTTCTACTTGTGTAGTTG
GGATAATGTATGGTAAGCTCAGTAACAGATCTGGAGTTGACTTTCTCATAGTCTATTTTA
GGTGGTAACCATAAGAGTGGTAGAGCACTTTTCTTGCCTTCCTATCAGGAAACACCACTC
ACAAATTGAGCAGCTCTTAAAAGGGCAGAGCTCGCTAACTCCACGAATAAGTGACTATTG
CAAAAAATAGAATAGCAACTTAGTCTAACTGGGTGGAAGGAAAGAAATGGCTCCATTGAC
ATGAGAGGTGACATGGCAGTTTTAATGCATGTCACAGTATTATGATATCATCATACACAC
TGGTTTCTGGAGCACTATGTTCAGGTTCAGCTGTATTCGATAATTTGGGATACCACCTTA
TCCCTATTACTTCCAATCCTATTCTCAAATAGTCAGCTCTCTCTCAATTACTTTTGATGA
GAGTGTGTGTAATGCATCCACTAGTCTGTAAAGGGAAAAGAAATCTTCTAATCTCTAATT
TTCCTAGAGGCTCTTAATTTTAAACCCGAGTCCTCTAGTTCTGTGCTCCGTCTGTAGCCT
GTTTCATCTACATCGTAAGGTTATCTTCTCAACAGACTTGCAACAGCAATCAAAGAGATG
ACCTTTCTACCCATTAACAGAGGATAGTCTACCAGGCAGCAATTAAGTAATCAGTTAGCT
TGGTTGAGTAGGTCTATATCTTCACTTGATTAGAAAAGGACCTGTAAATTTTCCTTCCTG
TTTGCTAGTTAATCTGAATTTTAGGGCCATCTGTCCACCAGATATGTCACTTAAGAATCA
GGTGGCACAGTTTAAAACTTTTAACAACACAACACCATAGTTACTGATTAGTCTATATTC
ACTTTTACAGGATTAAAATACTAGGAGAGATCACTGTTTATGTAAGCAGTCTCATAGAGA
CCCACTACCTGGCTCTCCTGCCCAGAATGCACATGCTTGGATGGTTATACCTGCATCCAC
CTCTTGCAGGGATTGCCATCTTTCCTGCTTCTGGATGCTGAGCTTGAATATACGTCAGTG
CCGCTTAGCGGTTAACATGGCATGATACTGAACCTTTGATTTGCACTGGATCTCCAGAAT
TGACATTGAGGAATGGAATGAATGCTGATATGTGATCATCTCAGTGGCAGTCAGAGCTAA
ACCCATCACATATGTCATTTGAACAACCAGGAGATCCAACATGGTGCCCTCTACGTCCTC
GTTAAATTTAGAACGGTATAATTTACAATAATGGATGCAGTGATTTATGGTGGGTTTCCT
TCAAGTAATTCTAGTGGCCATCAAGTAATTCAAGGACGCAAATCTCTTTATTTGGAAACT
CTCTTCTTCATATACATAGATGGGCCTTATCTTTCAGCTTCCTGAGCACCATTCTCTTCA
TCTGGAAAGTTGGAAAATGGAAGTCAAAAGCCTGAGGTCTTTTCAGGTTAGAGGACTATG
TGCTTAGGGGGTACAATCTGTTTATTTCATGCGCCTCCTGCAGGGCTCAGATCTAATAAT
CCACTCAATATCTTGCAAAGAAATTTGTACTTTTGTTTCACTGACCCTGTGGGATTCCCA
GTATTTTGATATTCTTGTTAAATAGTACTACTGATGGAGTTGTACTTTTGCCCACTCAGT
TACTTTCTTTCTCAGAATTTTTTTATTGAAGTGTAACTGAGTTGCATGCAACTTTCTCTT
TTGCACACTATATACAAGATGTGGTTCTTGATTTTAGTAATTGAACATAGATTGGTACAG
GCCAAGTGCATAATTGTACGTTTGTGTGCCTGAAAGGATGATATTCCGAATCTAAATGCA
ACATCTGCAGTGATGAAAGGTAAAATCGCATTGTACATATATGTTTCCCGATTATTGTCT
AGAAATGTGACTGACCTAGAAGCACATGCAATGCATAGATCATCGGGAATTTTTTTCTCT
CATAAATCTAATGTCAGATGTTATTTGGCGTTGTATAATAGCAATCAATTAGCATTTGCT
GTTAGAAATGCAAATTAAAATTGGATTTGGATACAGTATTAACCTTTTAATGTTAATATA
TACCAAAGTATAGATGTATTCTGTAGCTCTCTACTTTTCTAGTTTTAAGTAAACTTGCAA
TAGCTATGCAAGTATTGCACAGACCTAATGTAAATATTGCATTTTTGGTACAGTTAAATA
TTGGTTTAACATCATGTTGCCAGTCAGTATTAGGTTACAGGTGGCAAGGCAGGTTCCCTT
GTTACAAGGTACTCCTACAAACAATCTAGGAAGAAGCGGCAAAATGCCTCATTGAGGATA
CTTGGCCATTAAATCTACCCTCCCCCAATAAAAAAATTACCGTAAAATTTTACTACTGTG
ATGTGACTTTTTAGCAGAAATGAGCATTTCTCAGATTCTAACACTAAGGAATAAATGCTT
ATCCACTTGGCCCTAATAATTAATTATCTTTATTGAAAGTGGATATGATGCACATTGTAC
ATAAAAAAGGACAAACATATCTATGTGAAGCAGAAATGGATGTAAGACAATACTTGAGAG
GTCTGTATATTAACCAACAAACAGCCTTGCTTTTCATTTTTTTGCTGCACTCTATTAGCA
CTTCTATTGGGATGAGCTGGATAATGTAAGTGAAACAGCTATTTTTCCTTTGGAAAGACA
AAGCTTTGGGTCAAAATCTTGGCAAATGTGCTCTAACAATGGAATTTCCAGCACTTTATT
CAGCTAATATTGCGACTAGTGATTCCCCTTAATGTGTAAGTGATGTTTTTTTCTGTCAAC
TGTCCACAGTACTTTTTGAAGTATTTATGTTTATAAAAAGTCATTTAATTGTATAATTTT
TCTTTCTGTTTACTGTAAATATTTAAACTATTTTCTTACTGTGCACATTTTGAGCCATGC
AAAAACTTTTAAGCAGCTACTTCTCTTTCTTAAGAGGCACTGA
>TR100036|c0_g1_i6|m.131221
TGGCTATGAGCAACCCCAACTAAATTATAATGTACCAAAGTTTATTTTTTTCTCCTGACC
CTGATTGGTATTTTAGAGAGTACTATACCCTCTCTCCCAGTTAAAAAAAAATAATCTTCC
AGTATTATTTGATACCTTTTCATTTTTTGGAACTTTATAAATTGTTGAGTTAAAGATTTG
TGAAAAATTAAACAGAACACAATTGGACAATGCTAGCTAACTCACGTTGAAATGTGTGTA
TTTACATTTGGATTGTACATACCACAGATGTCTCCTCCAGCGGTGGTCAAAGCAGTACCT
TCACCCCATCTTCCAATCCTAGCATGCATTCTACCTCAGTAACTGACAACACATCTATGC
AAGTAGATAGCTGCACTCCAGAACAGGGGGTAAGTGGCCATGGGGTAAGTGAATTACTGA
GCTATGAAAATCAGTTAAGTAATGCCCCACAGCTGCAGTCCACACCCAAAAGGAGGACCG
TCCTCAACATCTCTCCACCACCCGAAGACTTGCTGGATGACAGCAGGATGTCTTGTCAGG
ATGATGCAGGTGACTCGGAGCAAAGCAGCAATATTTGGATGGATGAATCAGGCTCTAACT
TCAGCATCATGAGTTCCAGTTCCTACAATGACAACACAACAGTGCCACGGAAGTCACGGA
AACGTTCACCTAAACAACGACCTGGCTTTGTGCGTGTGGCTGATGAAGAGTCGAATATGG
ATGTCTTTGATGCAGACAGTGCAAAAGGACCCCATTATGTACTTTCTCAACTCGTCTCAG
AAGGCAAAAACAGCTCAAAGGGGAGCAATGGAACAACGGAACCACAGAAAACTTCTTTAA
AGAAGGGCCCAGCACTAACTGCTCACTATCCTGGTAAAAGTGAGGGCAAAGAACTCAAGG
TACTGGTTCAACCTGAGACACAGCACAGGGCACGGTACTTGACGGAGGGTAGCCGTGGCT
CTGTGAAAGATCGGACACAACAAGGTTTTCCAACAGTAAAGTTGGAAGGTTACAACGAAC
CAGCAATCTTACAAGTTTTTGTTGGTAATGACTCTGGCCGAGTCAAACCTCATGGTTTTT
ACCAAGCATGCAGAGTCACTGGGCGAAATACTACTCCTTGCAAGGAGGTGGATATTGAAG
GAACAACTGTGATTGAGGTCAACCTGGATCCTGGAAATAACATGACACTAGCGGTTGACT
GTGTGGGAATTCTAAAACTCAGGAATGCTGACGTTGAAGCACGAATTGGCATTGCAGGAT
CCAAGAAGAAAAGTACTCGTGCACGGTTGGTGTTCCGAGTGAATATTGTTCGTGCTGATG
GGTCTACTTTAACTCTGCAGACACCTTCATCATCCATCCTATGCACTCAACCAGCAGGAG
CACCAGAGATCTTGAAAAAAAGCCTGCACACTTGCACAATAAAAGGAGGAGAAGAGTTAT
TTCTGATCGGAAAAAACTTTTTGAAAGGCGCAAAGGTTATTTTTCAAGAGAATAATTCAG
ATGAGAAGCATTCTTGGAAAGCAGAAGCTGAAATAGACATGGAACTTTTTCATCAGAATC
ACCTTATTGTTAAAGTTCCTCCATATCACAATCCACACATAACATCACCAGTTTCAGTTG
GAATATATGTCGTTACCAATGCTGGAAGGTCACATGAAGTACAGCCTTTTACTTTCACTC
CAGATCCAGGAAACTCACCAGATGTCAGTGTGAAAAAAGAAATTCCTGTACAGCCATGTT
CCTTTGAAGAAGCAATGCAAGCTGCAGCAATGAAAGTCACAGGCTGTAACCTGGATGAAG
CAAATCTCCCCAGTGCCTTGATATCACCCCTTCTACCATCAGTTGTGGTAAAGAATGAGG
AGACAATTCCAATGGATGTGGTATCGAATCACACACCATCTACAGTCTTTAAAACTCAAG
AGATGGGAGCAGGACAGCAATCTTTGGAAATCTCTTCAAACGTCACAGCAGGGACTCCAT
TCTCTGCATCTGTCTCTCATCAAGGGGGAGACAGTGAGCAGCACCAGCAAATTCAACCAA
ATGTGTTTCCAAGCACAGATGATCTGGCTACAGTACAGAAACAAGACATTTCTCAGCCGT
GTACCTTTCAAGCATCCAAATGTACCAGCCAGCTCCAGAATAATGAAGGTTTGCTTCAGC
AACCAACCCAGTTTCACAACGCTAGCATATTGCTGGATTCAAGGGAGGTACAACCAAGAG
AAATTTTGCAGTCTGGTGTAGCCAAGATATCCTTATCCCAAATGCCTGAGTCTGCGCTGC
AACAACAACAGCAACAGCAGCAGAAGCAACAACAGCAGCAGAAGCAACAGCAACAATCGC
AGACCCAGACACTACAGGAGCATTCATCCAATATATTCCAACCAAGCAGCAATGTATCAC
AGTTGCAGAATGCTTTGCACTCTATGCAACCAGGAAACTTTCAAACAAGTGCCGACAATG
GCAGAAGTGGCAATGTTAGTCTTGTTCAACAGGCTTTGGAGGCTACTCAGCAGCAGTTGA
CCTCTGTCTTATTTACTGGATCTGGCCCACCGGAGACGATGCAACAACCTGTGGAACAGG
TGCAAGACCAGTTGAATGCAGAGCTGTTCCGCCAAGTAAATACTATGCAGAGCAATCTCA
CTCAAAGTCTGTTCTCAAGTTCAGACAACGCATCGCTCCCTAGATCTGACAGTGTTCTCT
CTGGACCCGAGAACTCATTGTCAAATCAACAAGTGTTAGAGTCCTCGACAGGCATGTTGA
TGGGACTGCAGCAGAGCGTTTGCCCTGGATCAGGGCAACTCCAGTCAGACTTGTATCAAT
CCTCTAAAGTAATGAGTGGCCGAGGTTCTTTAAATGGAAACCTCCAACAACCTGATATTT
TTCAGCAAACCACTCATGTTATGTCTAGTCTGCAGTCCAATGATGGAAACCAACATCAGA
TATCCCACAGTGGATTGTTTTCACCTGCTACAACTGTTGCAGGAAATGAAAACACAGGAA
ATCCTCAGCAGCAAACTTCTTCCTCAAGTGTCTTTCAGTGCTCTAACTCTATGGTTACTG
TGGAAGAGGCCTCAGTGCAGTCGAACCAGAGACAAACCGATATGTTTGAGTCGATTGTGC
AGATGCAGCAGAGTGCAGACAATCGGCCTCAAGTAACTTTGTTTTCTAATACAGATGGGA
TGATGCATGTCAAAGCTGGTGGGTCTTCACAGCAAACTGGGATTTTTCAGCAGAGTGGGG
AAATGATGTCAATGCAACCTGGAAACTTCTTACAGCAATCTCATCCATCATCTGAACTGT
TCCATCAACAAAATTCCCTAAATCAGGTTCAAAGTGCAGCCCGTTCACAAGAATCACAGT
CTGGACTTTTTCACTGCCCGAGCACTGTCCTACAACATCAGAACACTGCTGCTTCCCAGG
ATCAAGTACAGTCAGCATTGTTTCATTCTCAAAACTCATTGGCAGTTCTTCAAGGCTCCT
CAATTGCCCAAGACCAGCAACAAAGCACTCTTTTTCTTTCTCCAAACTCCTTGCCTTCAC
TGCAAAATAACAACATGTCACAAGAAAAGCAACGGATCAGCTTTTATTCACCACAGAGCT
CGATTCCAACACTCCAGAGTTCAGGAAATCCTGAGCAGCAGTCTGTGAATGTCTTTCAGA
CCCAGGCACAAATGTCTCAGATTCAGAATACCATGATTTCTCAAGAGCAGCAACATCAAC
AACAGCAGCAGAGCCTTTTTCAACATCAGGTCACTTTGTCCTCTTCCCCGGCTAACACTT
CTCCGCAAAATCAACAAGCATCAATCTTTCAGACCCAACACTCAATAGCTACACTTCACA
ACAGCACTTCACCTCAAGACCAACCTCAGAATGTTCTTTTTAACTCTCAAAATACCATTT
CTCCAATAAATAGCAGCATGACTTCCCAGGAACAACAACAACAGAACATCCTTTTCAACT
CTCAGAATACCATGTCTCCAATGAATACAAATTTGGCTTCCCAGGAGCAGCAGAACCAAA
CTCTTTTTCATACTCAGCCTAATATGGTGTCAGTTAATCAAGAACAGCAATCATCCATGC
AATTCCAAAATCAGACTGCAGTTTCTTCACTTCAAAGTAGTGGGACGCCTCAGGGAGACC
AGCAGCAGTCATCAGTTTTTCATGGCCAACCTCAAATGCAGTTGGTTCAAAGTTCAGGAG
GTTCCCAAGATCAACAGGTCACGCTGTTCATTTCCCAAGCTTCAATGTCTGCATTACAGA
ACAATATGAATCAACAAGAGATACAGCAGTCCACTATTTTTAATCCTCAAAATAATGTGC
CTGTCCTTCAGACCAACACATCTGTATCAGGTCAGCAACAAAACACACTTTTTCACCCAC
AAGGAAGTATGAATCAGCTTCAGAGTACATCTGCATCAGCTCAGCAACCGACTGGCTTGT
ACTTGTTTGGAATTCAAAATGATTGCGGACAGTTAATGAGCATAACAAATGTATCTCAGC
CATGCTCTACTGGACCATCTACTTTGTCTGATCAACTGCTCGTGATAAGCCAGCCAGGGC
AGACACAGAGTGAAGGACAGGCTGTTTCTACGCTCCTCCCACAGCAGATGACTGACACAA
GGCAACTATCATCTACCATTACTGCTGAACAGAACATGGAAAAGATTGATAACATGCTTG
TCACTTTACAGAACCAAGGAAGCAACATCAGCAGGTCTTTTAATCCATAGAGTATTTATA
CAGTACAAATTAAAGAAGGTATGAAGAAACATCGAACTTTGTGAAACTAGAATGCCATCA
TATGAAGGGAAAGCAGATTATCTGACTGTACTATGAAGGGAACATCAAAGTGTTGATATT
GCTTATATCCATTTCAGCTTTTAAGCCAGTCCTTGTCCTTCATTTGTAAATCATCACACT
TCATGAAGCTTAAATTCTTTATTCAGTGCACTTTGAGTGCATAAATGCAAATTTTTAATA
GCATGATTTCTTGTTAGCATTCCACTGTAGAAGGTAAGCCATCTGGCAGAGTGCAAATCT
ACAACTAATCAACTCTCTATATATGTTAAAATGCATTGGCATAATTGCAAATAGGCAATA
TTCGTTATGATGATCAGTAAACCGGTGATAATTGAAACTCAGCTAAGAAACTAAGAATAC
TGACTACAAATTAAGAAAGTTTGTTATTTCAGTCAGAGAAAATACATGATCTGTCTACCA
GCACCATCCACCAAAGCATGCAAATCCATGGTGTAATGAAGGGCCGTGCACCTGGACAAC
ACAACTCCAGGATACAGCGCAGACCAGGAGATATAAAATGCACTCATCTGGGGTGAGATC
CAGTAGAGCATTAATGGAGACACTCGGCAAACAGTTACAAGAATTAATTTAATTCTGTGT
CTATCCTGGATCCTTTTACATCTATAATCCCAATGAACAGTGGATATATTCAAAGGATTT
GGGGAAGTTTGACAATCTCTCTATATTCCCCTCCAATAGTCCTACAGAACTTATTTCTAC
TTGTGTAGTTGGGATAATGTATGGTAAGCTCAGTAACAGATCTGGAGTTGACTTTCTCAT
AGTCTATTTTAGGTGGTAACCATAAGAGTGGTAGAGCACTTTTCTTGCCTTCCTATCAGG
AAACACCACTCACAAATTGAGCAGCTCTTAAAAGGGCAGAGCTCGCTAACTCCACGAATA
AGTGACTATTGCAAAAAATAGAATAGCAACTTAGTCTAACTGGGTGGAAGGAAAGAAATG
GCTCCATTGACATGAGAGGTGACATGGCAGTTTTAATGCATGTCACAGTATTATGATATC
ATCATACACACTGGTTTCTGGAGCACTATGTTCAGGTTCAGCTGTATTCGATAATTTGGG
ATACCACCTTATCCCTATTACTTCCAATCCTATTCTCAAATAGTCAGCTCTCTCTCAATT
ACTTTTGATGAGAGTGTGTGTAATGCATCCACTAGTCTGTAAAGGGAAAAGAAATCTTCT
AATCTCTAATTTTCCTAGAGGCTCTTAATTTTAAACCCGAGTCCTCTAGTTCTGTGCTCC
GTCTGTAGCCTGTTTCATCTACATCGTAAGGTTATCTTCTCAACAGACTTGCAACAGCAA
TCAAAGAGATGACCTTTCTACCCATTAACAGAGGATAGTCTACCAGGCAGCAATTAAGTA
ATCAGTTAGCTTGGTTGAGTAGGTCTATATCTTCACTTGATTAGAAAAGGACCTGTAAAT
TTTCCTTCCTGTTTGCTAGTTAATCTGAATTTTAGGGCCATCTGTCCACCAGATATGTCA
CTTAAGAATCAGGTGGCACAGTTTAAAACTTTTAACAACACAACACCATAGTTACTGATT
AGTCTATATTCACTTTTACAGGATTAAAATACTAGGAGAGATCACTGTTTATGTAAGCAG
TCTCATAGAGACCCACTACCTGGCTCTCCTGCCCAGAATGCACATGCTTGGATGGTTATA
CCTGCATCCACCTCTTGCAGGGATTGCCATCTTTCCTGCTTCTGGATGCTGAGCTTGAAT
ATACGTCAGTGCCGCTTAGCGGTTAACATGGCATGATACTGAACCTTTGATTTGCACTGG
ATCTCCAGAATTGACATTGAGGAATGGAATGAATGCTGATATGTGATCATCTCAGTGGCA
GTCAGAGCTAAACCCATCACATATGTCATTTGAACAACCAGGAGATCCAACATGGTGCCC
TCTACGTCCTCGTTAAATTTAGAACGGTATAATTTACAATAATGGATGCAGTGATTTATG
GTGGGTTTCCTTCAAGTAATTCTAGTGGCCATCAAGTAATTCAAGGACGCAAATCTCTTT
ATTTGGAAACTCTCTTCTTCATATACATAGATGGGCCTTATCTTTCAGCTTCCTGAGCAC
CATTCTCTTCATCTGGAAAGTTGGAAAATGGAAGTCAAAAGCCTGAGGTCTTTTCAGGTT
AGAGGACTATGTGCTTAGGGGGTACAATCTGTTTATTTCATGCGCCTCCTGCAGGGCTCA
GATCTAATAATCCACTCAATATCTTGCAAAGAAATTTGTACTTTTGTTTCACTGACCCTG
TGGGATTCCCAGTATTTTGATATTCTTGTTAAATAGTACTACTGATGGAGTTGTACTTTT
GCCCACTCAGTTACTTTCTTTCTCAGAATTTTTTTATTGAAGTGTAACTGAGTTGCATGC
AACTTTCTCTTTTGCACACTATATACAAGATGTGGTTCTTGATTTTAGTAATTGAACATA
GATTGGTACAGGCCAAGTGCATAATTGTACGTTTGTGTGCCTGAAAGGATGATATTCCGA
ATCTAAATGCAACATCTGCAGTGATGAAAGGTAAAATCGCATTGTACATATATGTTTCCC
GATTATTGTCTAGAAATGTGACTGACCTAGAAGCACATGCAATGCATAGATCATCGGGAA
TTTTTTTCTCTCATAAATCTAATGTCAGATGTTATTTGGCGTTGTATAATAGCAATCAAT
TAGCATTTGCTGTTAGAAATGCAAATTAAAATTGGATTTGGATACAGTATTAACCTTTTA
ATGTTAATATATACCAAAGTATAGATGTATTCTGTAGCTCTCTACTTTTCTAGTTTTAAG
TAAACTTGCAATAGCTATGCAAGTATTGCACAGACCTAATGTAAATATTGCATTTTTGGT
ACAGTTAAATATTGGTTTAACATCATGTTGCCAGTCAGTATTAGGTTACAGGTGGCAAGG
CAGGTTCCCTTGTTACAAGGTACTCCTACAAACAATCTAGGAAGAAGCGGCAAAATGCCT
CATTGAGGATACTTGGCCATTAAATCTACCCTCCCCCAATAAAAAAATTACCGTAAAATT
TTACTACTGTGATGTGACTTTTTAGCAGAAATGAGCATTTCTCAGATTCTAACACTAAGG
AATAAATGCTTATCCACTTGGCCCTAATAATTAATTATCTTTATTGAAAGTGGATATGAT
GCACATTGTACATAAAAAAGGACAAACATATCTATGTGAAGCAGAAATGGATGTAAGACA
ATACTTGAGAGGTCTGTATATTAACCAACAAACAGCCTTGCTTTTCATTTTTTTGCTGCA
CTCTATTAGCACTTCTATTGGGATGAGCTGGATAATGTAAGTGAAACAGCTATTTTTCCT
TTGGAAAGACAAAGCTTTGGGTCAAAATCTTGGCAAATGTGCTCTAACAATGGAATTTCC
AGCACTTTATTCAGCTAATATTGCGACTAGTGATTCCCCTTAATGTGTAAGTGATGTTTT
TTTCTGTCAACTGTCCACAGTACTTTTTGAAGTATTTATGTTTATAAAAAGTCATTTAAT
TGTATAATTTTTCTTTCTGTTTACTGTAAATATTTAAACTATTTTCTTACTGTGCACATT
TTGAGCCATGCAAAAACTTTTAAGCAGCTACTTCTCTTTCTTAAGAGGCACTGA
>TR100036|c0_g1_i7|m.131226
TGGCAGGAACCGAGCGAACGTGTTATTTGAGTAAATGCTAAATGCGATCAGAGCGAGCGA
TCGGCCAGCACTTGTCTGGATAGGCACACAAACACATACATTACACACAGGAGGTACAGC
CACACTGTACTTCCATTTCACTGGAGACCAAATGCACGCATTTTAGTTAGAAACACGCAC
TTCACTCGCTCGCGCGTGCGGCTTTTATTTTTTATTATTTCTTTATTTTTTTTTCCTTGC
GAGGAGAAGGAGGATCTGAACGAGGCAAGGTCTTAAACTTAAAACCGGAATTAAAAATAA
TAACCGAGAAAAATTTTCAAAAAACAATTCTGCTGGAGGGGTCCTGACTCTTCCTCCCCC
TTTCCAGGTGATGCCCTCTGATTTCATCTCGCTCCTCAGCGCGGATTTGGATCTTAATTC
GCCGAAGAGTTTGTATTCCAAAGAATCTGTCTATGACCTACTGCCAAAAGAGCTGCAGCT
TCCAGCAAGAGAGACAAGTATTGCATCAATGAGTCAGAAAAGTGGTGGTGAGGCAGCGTC
TCCTCCCTCAGCTGCAGTTGCTCCTGATGTCTCCTCCAGCGGTGGTCAAAGCAGTACCTT
CACCCCATCTTCCAATCCTAGCATGCATTCTACCTCAGTAACTGACAACACATCTATGCA
AGTAGATAGCTGCACTCCAGAACAGGGGGTAAGTGGCCATGGGGTAAGTGAATTACTGAG
CTATGAAAATCAGTTAAGTAATGCCCCACAGCTGCAGTCCACACCCAAAAGGAGGACCGT
CCTCAACATCTCTCCACCACCCGAAGACTTGCTGGATGACAGCAGGATGTCTTGTCAGGA
TGATGCAGGTGACTCGGAGCAAAGCAGCAATATTTGGATGGATGAATCAGGCTCTAACTT
CAGCATCATGAGTTCCAGTTCCTACAATGACAACACAACAGTGCCACGGAAGTCACGGAA
ACGTTCACCTAAACAACGACCTGGCTTTGTGCGTGTGGCTGATGAAGAGTCGAATATGGA
TGTCTTTGATGCAGACAGTGCAAAAGGACCCCATTATGTACTTTCTCAACTCGTCTCAGA
AGGCAAAAACAGCTCAAAGGGGAGCAATGGGTTGGTATAGCTTTCTAAAAATTTTACATG
AGCTTTTAAGGTAGTATTCAGATAAACCCACAC
>TR100038|c0_g1_i1|m.131233
TGATAGCGATGGGGGGCGGTTGGCAGATTGGCACACTGCAGCCGTGCGGAGCTGGAGTTG
TGGAGAACGGGAACTTCATATCTAGAGTCAACAGGTAGCGCGCGCCCTCTTAGCCATGAA
GGGGCGCGATGGAAGACGACGTTGTGATTAGAACACAGCTCTTCCACAACCGAGTTCGCG
AGTGCATTATCTGTGCACTCCTGTTCACTACGCTGTATATCCTCTCCTACCTGGTGATCA
CTCGGTTTAAAAAGAACGCAGACTTTGCAGCAGACAATAACGAGGATGCAACAGTCAATC
GTATCACGTTATGGATGTGCACATTCACCCTTGCAGTATCTGCTGGTGCGGTCTTTCTCC
TTCCATTTTCAATTATTAGCAATGAGATCCTGCTTTCATTGCCAGAAAACTATTACATGC
AGTGGTTGAACGGTTCCCTTATTCATGGCCTGTGGAACCTTGTTTTCCTCTTCTCCAACA
TCTCTCTAGTGTTCCTGATGCCTTTTGCATACTTCTTCACTGAATCGGAGGGATTTGCTG
GCTCAAAAAAGGGAATTATGGCTCGAGTTTATGAAACATTTGTTGTCCTCTTCCTTCTGA
CCCTCCTGGTTCTGGGGATCGTGTGGGTGGCATCTGCAATTCTTAATAATGATGCAGCTA
GCAGGGAATCTCTGTACGATCTGTGGGATTATTACCTTCCGTACCTCTACTCCTGCATTT
CGCTATTTGGAGTTCTACTGCTCCTCTTGTGCACTCCTTTTGGCTTGTCCCGCATGTTCA
CGGTCACTGGGCAGCTACTTGTAAAACCCAGGCTTTTGGAGGATCTAGACGAGCAACTCA
ACTGTACACGATTTGAGGAGGCTGCTGTGCTGCATAAGCTAAATGGCAAGATGTCGTCCT
GCTGGGTGTTTTTCAGTGTGGAGTCGCTCAAAAATCAGTTCCTGAGTATCCATGCCAGGA
GGCTTAAATTGGAAATGAGGAGAAGAGCATCACCCTGGCAAAGGAACCTGGTATACCCGT
TGGCCATGCTGCTCCTTCTGGCATTAACGGGTATCTCAGTCCTGTTGGTGGGATTCCATG
TCTTTGAATTGCTTATTGATGAAACAGCCATGCCCAAAGGAATGCAGGATCCTTTTCTGG
GGAAAGACTCTCTCTCTATGTTTGGTTCACTTGGAGCTGCTGTGGAAGTTGTTCTGATTT
TTTACTTAATGGTGTCATCAGTTGTTGGGTTTTACAGTTCCCCATTTTTCATCAAACTTG
CCCCCAGGAAGCAGGACACCACCATGACCAAGGTAGGTGTTAACAGTCGGAGCTGTGCCT
GTTTAAAATCATTTCCTCTTTGAGGATTATAATAGCACTTCTGCGTCAA
>TR100038|c0_g1_i2|m.131234
TGATAGCGATGGGGGGCGGTTGGCAGATTGGCACACTGCAGCCGTGCGGAGCTGGAGTTG
TGGAGAACGGGAACTTCATATCTAGAGTCAACAGGTAGCGCGCGCCCTCTTAGCCATGAA
GGGGCGCGATGGAAGACGACGTTGTGATTAGAACACAGCTCTTCCACAACCGAGTTCGCG
AGTGCATTATCTGTGCACTCCTGTTCACTACGCTGTATATCCTCTCCTACCTGGTGATCA
CTCGGTTTAAAAAGAACGCAGACTTTGCAGCAGACAATAACGAGGATGCAACAGTCAATC
GTATCACGTTATGGATGTGCACATTCACCCTTGCAGTATCTGCTGGTGCGGTCTTTCTCC
TTCCATTTTCAATTATTAGCAATGAGATCCTGCTTTCATTGCCAGAAAACTATTACATGC
AGTGGTTGAACGGTTCCCTTATTCATGGCCTGTGGAACCTTGTTTTCCTCTTCTCCAACA
TCTCTCTAGTGTTCCTGATGCCTTTTGCATACTTCTTCACTGAATCGGAGGGATTTGCTG
GCTCAAAAAAGGGAATTATGGCTCGAGTTTATGAAACATTTGTTGTCCTCTTCCTTCTGA
CCCTCCTGGTTCTGGGGATCGTGTGGGTGGCATCTGCAATTCTTAATAATGATGCAGCTA
GCAGGGAATCTCTGTACGATCTGTGGGATTATTACCTTCCGTACCTCTACTCCTGCATTT
CGCTATTTGGAGTTCTACTGCTCCTCTTGTGCACTCCTTTTGGCTTGTCCCGCATGTTCA
CGGTCACTGGGCAGCTACTTGTAAAACCCAGGCTTTTGGAGGATCTAGACGAGCAACTCA
ACTGTACACGATTTGAGGAGGCTGCTGTGCTGCATAAGCTAAATGGCAAGATGTCGTCCT
GCTGGGTGTTTTTCAGTGTGGAGTCGCTCAAAAATCAGTTCCTGAGTATCCATGCCAGGA
GGCTTAAATTGGAAATGAGGAGAAGAGCATCACCCTGGCAAAGGAACCTGGTATACCCGT
TGGCCATGCTGCTCCTTCTGGCATTAACGGGTATCTCAGTCCTGTTGGTGGGATTCCATG
TCTTTGAATTGCTTATTGATGAAACAGCCATGCCCAAAGGAATGCAGGATCCTTTTCTGG
GGAAAGACTCTCTCTCTATGTTTGGTTCACTTGGAGCTGCTGTGGAAGTTGTTCTGATTT
TTTACTTAATGGTGTCATCAGTTGTTGGGTTTTACAGTTCCCCATTTTTCATCAAACTTG
CCCCCAGGAAGCAGGACACCACCATGACCAAGATAATCGGGAACTGTGTGTCACTGCTTG
TTCTGAGCTCCGCCCTGCCAGTATTCTCCCGGACACTCGGAATCACAAACTTTGACTTGT
TGGGGAACTTTGGCAGGTTTAACTGGCTGGGAAATTTTTACATCATCTTTCTCTACAACA
TGCTTTTGCTGGCCTTACTGCAATGTGCCTGGTCAAAAAATTCACCAGGGCGATACAAGC
AGAACTTCTCCATGCATTTGGCTTGGACAGATTGCCTCTCCCAGTCACCAGATCCAGCAC
ATCTGCCAAGATGAGTCCCGCTAACAGCAAGAGACTCTTGTAGCATTGCTGGATAGTTAT
GGCTGATGAAATATCAATGGACCAGCCACACACGAGACTGAACTATGTTAAAACTATACT
GTGAATGCTGCTATTGGTTGATTTTGAAGTTCCAAGGCCCCTACCCCAGGGCCAGGGAAC
GTGAACTTTAAACTCAGGATCAGGCAGTCCTTTTCAGCAAATCTTGAGACTCGGGATTGC
CCAATCAAATCTCTCTTTCCCACCATGGAGAAACCAAACTTTGTTTACATCAGTCGGAGC
TGGAATTACCATTGCCATAGTGAGAGAGACCTCATTATGCAACTGTACAATATTATGGGA
TGGAATGAATCCAAAGAGGCAGATATTTCAAGCCGTTAAGTGTTTACACTACGTACTCTG
TGCAATATGGGTTTTTTTTAAATGTGGATTTAGCATGTTTTATTTAAATGTGTTTTTCCC
CCTTGGATGTTGCCAGTGTGGTTTTTTTTAGTTCGCTGTTGACCAATGGGTGTTCCTTCC
ATTTTTGTTTTAAACTACATTTTTCACTAGTGCTGTCAAAATTGATAGACTCGGAAGGAT
TTCCTTGTATGCTGGTAACAGAGTGGAAATTGTGGGGGGAGGGGAAAGTGCAGAACCTTT
TATATATTTTTGAACATCTCCATTATTACACGATGCTATTTGGGGAAAATTCCTCCAGAC
CATGCTCCTTCCAGAACCATTTAATGGAGGCCGTGGAGAGTGTCTGCTGACAGAGAAACC
CAGGCTGTTAACCATGCAGAGAAAAATGGGTGTTTGAATGAGATTTTCTCATTGAGTTAG
AGAACATTGGAAATAGTAAACGTGAAGCTTTATTTGTTAGGATTCAGGTAGGAGAGATGA
GATGGTTTTATTGTATGGCATGTTTCAATGCAAAATTACAGGAGTTTTAATCTGCAGTGG
TTACTGGCAAATAATGGGGTTTTTTGTGTCACTAAACTGGTGCTTTATAAATGGAGCGGC
TAACATTGGTGTTTAGGTTACTGATGAAGCAAGACCTCTTGTCCCACTGCTTGGTAATGA
CTTTTATATCCTTCCGTATTTTAGTTCTGTTAATGGCGTAAGAGTATCAGGAGCTATAAC
TGAATCTCTGCACACACATTCAGGCTGCTTCCCTCCCACCCCAAAGCTAAGAATTCATTT
GATTGAAGGATTGAATTGAGTTGCATTTCATTTCTACCGGATTAGAACAGCACAAACTGA
GTTATCTGCCAGCACTTGAGGGGATTGGAGATGTATCTGTACCACAAAGTCTAGACTGTC
TAAATAGATGAGCCATCAACAAACCATTACCAATGCTTTCTGGCCATTGATCTGTTTGTG
GGTTTATTATAAAATTGCTAGTGTAGTTTTGGGCAATTGGGTTATTTTTCCACCTCTCTG
TCCCTCCTATCACTGAAAAACCTCACCATGATGGCATCAAAATTTGGAAATTGAAAACTC
ATGCCCAACCATTCTGTGAAAAATACATCGATCCTCCAGGTAGCCAAGCCAACCTGACAT
TTAATTAAACATTTAATTTTGGATCACTTTGAAACATGCAGTAATGGAGAAAAATGAAAC
TTAAAAAAAAATAAAATCTGAAAATGGTTTCACAGGATTGGGGCCTGTCACTGCAAAACG
TTTGACAAACTAACTCTCCGATTGCAACCCTACATTCCTGCTCATTGGGCCTTTGTTCCC
CCGAGTGTTGTAGATAAATCTGTTTTTCTGTTCCTTAAACTTCAGTTAGCAGAAAACTAT
TTTAAATGTATTATTCTTTAAAAGAGTGCTGTATTATTAAATGAGTTTATGCAATTCAAA
TCTTAGCCCAGTTAGCAAAGGTGGTAAATAACTGAAGGACATCATTTGCTCTGGGATGCC
ATTTGAGGTTTTATTTTAATATAGGCATCCATTTTAAACTATGTAAACCTGTAAATTTTT
TAGGAGTGGCAGCTTCTGTAGAGCAACAGGTATCGATGGTGGTGTGAAGGACTGGAAGCC
AAGGGTGTCAACGGATCTTTGTACAGCTGGACAGAAACCTGTAGGAAGCTTTGCAGTAGC
CACTTAGGCAGAATGGATGTGATTTGCTCAGCCTCCCAGCAGCACCAGAGTGAAGGAAGA
TTATTATTTAGAATTTAGGAGAGGAGGGGGAAGCCTGACCGCTGTGTATAGTTCTTAAAG
TTGATCTTCAGTGAAGTCCTGTCCCTGTTACGCTTGTTTAAAATGTCCTTATGGAGGGTA
ATGGAACTTGCAGTTTGGGATGATTATCCTTGTAGTTGCTTTGTCTAATTTCTCTGGAGG
TCTTAACCGTATGTATCTCCACCATGAGTTTGCGTAGAATATCACGCGGACCAACTGTAT
GGACTTGTGTTGCTTGAATTAGATTTTGGTCGCTCAAATGCAACAAACCTGCTGCACAGT
GTCTATAAAGGCAATGCTGGAAAGATCAGCTAGATCCCAGCTGGTTGTAAAATAATAGAG
GGCTATCCTTTTATATAAACCTAAATGAGTTGCAAAAGCTGAAAGGACAGTTTACATTCC
TACCTCTGCATTATGAATGGCGGGGTAGGAAGGTGAAGAGTTACAAGTCTGAGCTCCATC
GAAGTACACGAGTGTCCTGTGTATCTCGAATCTTCTCTGATGATGCTTGTTTGGTAGAAG
ATGCGAGAACATGTACGAATGAAACTACTGTAGAATGCTGCTTCTTAAAATCTGGGATTT
GGTCAGAGCTCAGCACCTCATTTTGGTGGTAGAAAGACTGGTTAGGTTGTGTGATACAAG
TCCAACACCAGTAATTTAACAAAAGGCCATCCTTTTGGCAAAGTCCCTATTCTAGTAAAT
CCTTAATGTTCATCTCAGCTTCTCTTTTCTCCCTTGGAGCGGTAAAAATATTTCTTTCTA
ATTGAATTTTATTGGATTCCTAATCCAAAAACTCCTGACTGAAGAGAGAGTTTTGGCATC
ATGATAGCTCTTGGTCGAGAAATTCATTTCACAACTGAAGCTTGCCCTACTGTGACTGAA
TCGAGGAATCAATTCAGTCAGATTTTTGTGTTCGAACTCTGCACTCTCTTACTAATGAGG
CTTGTGTGTAATACGGTAATTATTCCTCGAAGCCAACAACGGTTTTATTTAGCACAGTCA
TGGGACCCAGAGCAGATTGTTACTTTCAGACCTGGTGTATGATGTCCTGTGATCTGCCCA
AGGTCCTGAACTGCCATAGCAAGGCAGCAGAGTTTTAAGAACTAATCCTAATAATATTTT
CGATAGGTTTGTTCTTGTTTTAAACCTGCTGTTCATAATGGCTCTTAAATTGAATTGCAG
CAGTTGGATTTTTTTTTTGTGACAAATTGGCCTCGTAGGGATTGTGTCTGCTGATTTTTT
TTTTTTTTAATTAATTAAGAGTGTGCAAAAGAGAAACGATCCCAGGGCAAGAAATCCATT
TCCTCCTCCTCCTCTTATATTTCTGTGGTTTTTCATCAGACTGTGTTCATTTACAGGGCA
GGTGAGCTGTTTTTTCATTAGTAGATCCTGATTAAGTACTTCGTTGCTAGTCACACTATC
CTCCTTTAGGGCTCATATTTGCTATGTTTGCACTGTTGTCATAGAGACCAGTTCCTGCAG
ATGTAGTTAACCTTTTAAGCTACTATAAACTCGAATGGCAACTTTGATTATTTATAAGTT
GTTTTTTTAAAGTGTTCAATATTGCCATTTTAAACTGTGTGTTCATTTTAGCAGAAAACA
TTTTGTTTTTTAAAAAAATATTGGCAGAAGTTGAATGTGTTTGAGATTTGGAATGGGATT
GGTTACAGTGGAGTTGACCTCTAATGTATGTGTGTATAGTGTCTGTCACCTTTGCTACTC
TCTCTGCACATTAAATGGTTCTCGACAGTTATGAGCATCATAGTCAAATTTCTGTGCGAT
GGATGGGAATACAATTTAGGGAGCATGGTTCATTTTTTCAGACTAGTCTCTAAACTGGAT
ATTGTTGAGCGTCTTATTGCAATGTAGTTGTGTTTCTTAGTTCATCACTCGATTACGTAT
TTAGTGTAAATATCGTTCACTTCACTCTCCAGATGGCCTCGTGGGTAAAGGGCACTGCCT
TGTGTAGTAGTAAGCCATATAGATCAGTTGGTCTGCTGCCCTTAACAGTCCAATAGCTTG
CTAGCACTTGCTGCCTGGGCTTGCACATGAAGGAGGGCTGCTTGGATGAGGTACAGAGGA
TGGCTGGTGCCCATTGAACTGTACCCCAGTATGAGTCAATGAGTTCAGGAGAGGAAGGGA
GAATTTTGGGGTATGGGGAGGAATTTACTTCAGTGAGCATCAATTTTTGCCCCTCTGTCA
AAATAAATGCCCCTCTCTTCAATAATTGACATTCCAAATGTAGGGTTCAGATTTTTTTTT
TAAATGGCTATAGGACTTGGGCTGTACGATGGAAAATCCCAGTCATGGGGCATATCCTTA
ATGCCTTTTTCGTTAAGGATTCTGAAATACTTGGGAGGCCTGGCATTCCAGTGTCCCAGC
AGCCTGGTCTCCTAAAGTTGTTCCATATTGGAGTGAAATGGCTCTGATATATAATCATCA
CTCCTGTGAAAAAGAATATCCCTTTTTTAAACCCATGGTTCGGTAAATAAGTGTTACGTG
ATTTGAAATTGTAATGCAAACCCATCCATGTTTGTATCTTTGTGTACAATCTGTTAAATA
CAATACA
>TR100038|c0_g1_i3|m.131237
TGATAGCGATGGGGGGCGGTTGGCAGATTGGCACACTGCAGCCGTGCGGAGCTGGAGTTG
TGGAGAACGGGAACTTCATATCTAGAGTCAACAGGTAGCGCGCGCCCTCTTAGCCATGAA
GGGGCGCGATGGAAGACGACGTTGTGATTAGAACACAGCTCTTCCACAACCGAGTTCGCG
AGTGCATTATCTGTGCACTCCTGTTCACTACGCTGTATATCCTCTCCTACCTGGTGATCA
CTCGGTTTAAAAAGAACGCAGACTTTGCAGCAGACAATAACGAGGATGCAACAGTCAATC
GTATCACGTTATGGATGTGCACATTCACCCTTGCAGTATCTGCTGGTGCGGTCTTTCTCC
TTCCATTTTCAATTATTAGCAATGAGATCCTGCTTTCATTGCCAGAAAACTATTACATGC
AGTGGTTGAACGGTTCCCTTATTCATGGCCTGTGGAACCTTGTTTTCCTCTTCTCCAACA
TCTCTCTAGTGTTCCTGATGCCTTTTGCATACTTCTTCACTGAATCGGAGGGATTTGCTG
GCTCAAAAAAGGGAATTATGGCTCGAGTTTATGAAACATTTGTTGTCCTCTTCCTTCTGA
CCCTCCTGGTTCTGGGGATCGTGTGGGTGGCATCTGCAATTCTTAATAATGATGCAGCTA
GCAGGGAATCTCTGTACGATCTGTGGGATTATTACCTTCCGTACCTCTACTCCTGCATTT
CGCTATTTGGAGTTCTACTGCTCCTCTTGTGCACTCCTTTTGGCTTGTCCCGCATGTTCA
CGGTCACTGGGCAGCTACTTGTAAAACCCAGGCTTTTGGAGGATCTAGACGAGCAACTCA
ACTGTACACGATTTGAGGAGGCTGCTGTGCTGCATAAGCTAAATGGCAAGATGTCGTCCT
GCTGGGTGTTTTTCAGTGTGGAGTCGCTCAAAAATCAGTTCCTGAGTATCCATGCCAGGA
GGCTTAAATTGGAAATGAGGAGAAGAGCATCACCCTGGCAAAGGAACCTGGTATACCCGT
TGGCCATGCTGCTCCTTCTGGCATTAACGGGTATCTCAGTCCTGTTGGTGGGATTCCATG
TCTTTGAATTGCTTATTGATGAAACAGCCATGCCCAAAGGAATGCAGGATCCTTTTCTGG
GGAAAGACTCTCTCTCTATGTTTGGTTCACTTGGAGCTGCTGTGGAAGTTGTTCTGATTT
TTTACTTAATGGTGTCATCAGTTGTTGGGTTTTACAGTTCCCCATTTTTCATCAAACTTG
CCCCCAGGAAGCAGGACACCACCATGACCAAGATAATCGGGAACTGTGTGTCACTGCTTG
TTCTGAGCTCCGCCCTGCCAGTATTCTCCCGGACACTCGGAATCACAAACTTTGACTTGT
TGGGGAACTTTGGCAGGTTTAACTGGCTGGGAAATTTTTACATCATCTTTCTCTACAACA
TGCTTTTTGCTGGCCTTACTGCAATGTGCCTGGTCAAAAAATTCACCAGGGCGATACAAG
CAGAACTTCTCCATGCATTTGGCTTGGACAGATTGCCTCTCCCAGTCACCAGATCCAGCA
CATCTGCCAAGATGAGTCCCGCTAACAGCAAGAGACTCTTGTAGCATTGCTGGATAGTTA
TGGCTGATGAAATATCAATGGACCAGCCACACACGAGACTGAACTATGTTAAAACTATAC
TGTGAATGCTGCTATTGGTTGATTTTGAAGTTCCAAGGCCCCTACCCCAGGGCCAGGGAA
CGTGAACTTTAAACTCAGGATCAGGCAGTCCTTTTCAGCAAATCTTGAGACTCGGGATTG
CCCAATCAAATCTCTCTTTCCCACCATGGAGAAACCAAACTTTGTTTACATCAGTCGGAG
CTGGAATTACCATTGCCATAGTGAGAGAGACCTCATTATGCAACTGTACAATATTATGGG
ATGGAATGAATCCAAAGAGGCAGATATTTCAAGCCGTTAAGTGTTTACACTACGTACTCT
GTGCAATATGGGTTTTTTTTAAATGTGGATTTAGCATGTTTTATTTAAATGTGTTTTTCC
CCCTTGGATGTTGCCAGTGTGGTTTTTTTTAGTTCGCTGTTGACCAATGGGTGTTCCTTC
CATTTTTGTTTTAAACTACATTTTTCACTAGTGCTGTCAAAATTGATAGACTCGGAAGGA
TTTCCTTGTATGCTGGTAACAGAGTGGAAATTGTGGGGGGAGGGGAAAGTGCAGAACCTT
TTATATATTTTTGAACATCTCCATTATTACACGATGCTATTTGGGGAAAATTCCTCCAGA
CCATGCTCCTTCCAGAACCATTTAATGGAGGCCGTGGAGAGTGTCTGCTGACAGAGAAAC
CCAGGCTGTTAACCATGCAGAGAAAAATGGGTGTTTGAATGAGATTTTCTCATTGAGTTA
GAGAACATTGGAAATAGTAAACGTGAAGCTTTATTTGTTAGGATTCAGGTAGGAGAGATG
AGATGGTTTTATTGTATGGCATGTTTCAATGCAAAATTACAGGAGTTTTAATCTGCAGTG
GTTACTGGCAAATAATGGGGTTTTTTGTGTCACTAAACTGGTGCTTTATAAATGGAGCGG
CTAACATTGGTGTTTAGGTTACTGATGAAGCAAGACCTCTTGTCCCACTGCTTGGTAATG
ACTTTTATATCCTTCCGTATTTTAGTTCTGTTAATGGCGTAAGAGTATCAGGAGCTATAA
CTGAATCTCTGCACACACATTCAGGCTGCTTCCCTCCCACCCCAAAGCTAAGAATTCATT
TGATTGAAGGATTGAATTGAGTTGCATTTCATTTCTACCGGATTAGAACAGCACAAACTG
AGTTATCTGCCAGCACTTGAGGGGATTGGAGATGTATCTGTACCACAAAGTCTAGACTGT
CTAAATAGATGAGCCATCAACAAACCATTACCAATGCTTTCTGGCCATTGATCTGTTTGT
GGGTTTATTATAAAATTGCTAGTGTAGTTTTGGGCAATTGGGTTATTTTTCCACCTCTCT
GTCCCTCCTATCACTGAAAAACCTCACCATGATGGCATCAAAATTTGGAAATTGAAAACT
CATGCCCAACCATTCTGTGAAAAATACATCGATCCTCCAGGTAGCCAAGCCAACCTGACA
TTTAATTAAACATTTAATTTTGGATCACTTTGAAACATGCAGTAATGGAGAAAAATGAAA
CTTAAAAAAAAATAAAATCTGAAAATGGTTTCACAGGATTGGGGCCTGTCACTGCAAAAC
GTTTGACAAACTAACTCTCCGATTGCAACCCTACATTCCTGCTCATTGGGCCTTTGTTCC
CCCGAGTGTTGTAGATAAATCTGTTTTTCTGTTCCTTAAACTTCAGTTAGCAGAAAACTA
TTTTAAATGTATTATTCTTTAAAAGAGTGCTGTATTATTAAATGAGTTTATGCAATTCAA
ATCTTAGCCCAGTTAGCAAAGGTGGTAAATAACTGAAGGACATCATTTGCTCTGGGATGC
CATTTGAGGTTTTATTTTAATATAGGCATCCATTTTAAACTATGTAAACCTGTAAATTTT
TTAGGAGTGGCAGCTTCTGTAGAGCAACAGGTATCGATGGTGGTGTGAAGGACTGGAAGC
CAAGGGTGTCAACGGATCTTTGTACAGCTGGACAGAAACCTGTAGGAAGCTTTGCAGTAG
CCACTTAGGCAGAATGGATGTGATTTGCTCAGCCTCCCAGCAGCACCAGAGTGAAGGAAG
ATTATTATTTAGAATTTAGGAGAGGAGGGGGAAGCCTGACCGCTGTGTATAGTTCTTAAA
GTTGATCTTCAGTGAAGTCCTGTCCCTGTTACGCTTGTTTAAAATGTCCTTATGGAGGGT
AATGGAACTTGCAGTTTGGGATGATTATCCTTGTAGTTGCTTTGTCTAATTTCTCTGGAG
GTCTTAACCGTATGTATCTCCACCATGAGTTTGCGTAGAATATCACGCGGACCAACTGTA
TGGACTTGTGTTGCTTGAATTAGATTTTGGTCGCTCAAATGCAACAAACCTGCTGCACAG
TGTCTATAAAGGCAATGCTGGAAAGATCAGCTAGATCCCAGCTGGTTGTAAAATAATAGA
GGGCTATCCTTTTATATAAACCTAAATGAGTTGCAAAAGCTGAAAGGACAGTTTACATTC
CTACCTCTGCATTATGAATGGCGGGGTAGGAAGGTGAAGAGTTACAAGTCTGAGCTCCAT
CGAAGTACACGAGTGTCCTGTGTATCTCGAATCTTCTCTGATGATGCTTGTTTGGTAGAA
GATGCGAGAACATGTACGAATGAAACTACTGTAGAATGCTGCTTCTTAAAATCTGGGATT
TGGTCAGAGCTCAGCACCTCATTTTGGTGGTAGAAAGACTGGTTAGGTTGTGTGATACAA
GTCCAACACCAGTAATTTAACAAAAGGCCATCCTTTTGGCAAAGTCCCTATTCTAGTAAA
TCCTTAATGTTCATCTCAGCTTCTCTTTTCTCCCTTGGAGCGGTAAAAATATTTCTTTCT
AATTGAATTTTATTGGATTCCTAATCCAAAAACTCCTGACTGAAGAGAGAGTTTTGGCAT
CATGATAGCTCTTGGTCGAGAAATTCATTTCACAACTGAAGCTTGCCCTACTGTGACTGA
ATCGAGGAATCAATTCAGTCAGATTTTTGTGTTCGAACTCTGCACTCTCTTACTAATGAG
GCTTGTGTGTAATACGGTAATTATTCCTCGAAGCCAACAACGGTTTTATTTAGCACAGTC
ATGGGACCCAGAGCAGATTGTTACTTTCAGACCTGGTGTATGATGTCCTGTGATCTGCCC
AAGGTCCTGAACTGCCATAGCAAGGCAGCAGAGTTTTAAGAACTAATCCTAATAATATTT
TCGATAGGTTTGTTCTTGTTTTAAACCTGCTGTTCATAATGGCTCTTAAATTGAATTGCA
GCAGTTGGATTTTTTTTTTGTAACAAATTGGCCTCGTAGGGATTGTGTCTGCTGATTTTT
TTTTTTTTTAATTAATTAAGAGTGTGCAAAAGAGAAACGATCCCAGGGCAAGAAATCCAT
TTCCTCCTCCTCCTCTTATATTTCTGTGGTTTTTCATCAGACTGTGTTCATTTACAGGGC
AGGTGAGCTGTTTTTTCATTAGTAGATCCTGATTAAGTACTTCGTTGCTAGTCACACTAT
CCTCCTTTAGGGCTCATATTTGCTATGTTTGCACTGTTGTCATAGAGACCAGTTCCTGCA
GATGTAGTTAACCTTTTAAGCTACTATAAACTCGAATGGCAACTTTGATTATTTATAAGT
TGTTTTTTTAAAGTGTTCAATATTGCCATTTTAAACTGTGTGTTCATTTTAGCAGAAAAC
ATTTTGTTTTTTAAAAAAATATTGGCAGAAGTTGAATGTGTTTGAGATTTGGAATGGGAT
TGGTTACAGTGGAGTTGACCTCTAATGTATGTGTGTATAGTGTCTGTCACCTTTGCTACT
CTCTCTGCACATTAAATGGTTCTCGACAGTTATGAGCATCATAGTCAAATTTCTGTGCGA
TGGATGGGAATACAATTTAGGGAGCATGGTTCATTTTTTCAGACTAGTCTCTAAACTGGA
TATTGTTGAGCGTCTTATTGCAATGTAGTTGTGTTTCTTAGTTCATCACTCGATTACGTA
TTTAGTGTAAATATCGTTCACTTCACTCTCCAGATGGCCTCGTGGGTAAAGGGCACTGCC
TTGTGTAGTAGTAAGCCATATAGATCAGTTGGTCTGCTGCCCTTAACAGTCCAATAGCTT
GCTAGCACTTGCTGCCTGGGCTTGCACATGAAGGAGGGCTGCTTGGATGAGGTACAGAGG
ATGGCTGGTGCCCATTGAACTGTACCCCAGTATGAGTCAATGAGTTCAGGAGAGGAAGGG
AGAATTTTGGGGTATGGGGAGGAATTTACTTCAGTGAGCATCAATTTTTGCCCCTCTGTC
AAAATAAATGCCCCTCTCTTCAATAATTGACATTCCAAATGTAGGGTTCAGATTTTTTTT
TTAAATGGCTATAGGACTTGGGCTGTACGATGGAAAATCCCAGTCATGGGGCATATCCTT
AATGCCTTTTTCGTTAAGGATTCTGAAATACTTGGGAGGCCTGGCATTCCAGTGTCCCAG
CAGCCTGGTCTCCTAAAGTTGTTCCATATTGGAGTGAAATGGCTCTGATATATAATCATC
ACTCCTGTGAAAAAGAATATCCCTTTTTTAAACCCATGGTTCGGTAAATAAGTGTTACGT
GATTTGAAATTGTAATGCAAACCCATCCATGTTTGTATCTTTGTGTACAATCTGTTAAAT
ACAATACA
>TR100038|c0_g1_i6|m.131246
CTCTGCCTTAACGATGTGCCACAACTCCTATTGTGCCACTGTGAACCTTCCATTTTCCAA
TCCCGTCTGAGAGAGTATAACGAAGGGTTGTGGGCTCGTGCTCACTGAGTTTGGTTGGGA
CGGATTTTATATCATTCCATCAGTGTTAAGAATCGAAAAGACAGTGCTTGAAGGAGTACG
GCACTCCTGAAACACGGAGCACTTCCGCTCTACTGTTCTGGGACTGAGCGTGATGTCTGA
CTAATTGGTGAAGGCTGAAGTACACTGTTCTTCCCAGTTGATGTGCTTATCATTGGTGTT
ATTTCAGGGTATCTCAGTCCTGTTGGTGGGATTCCATGTCTTTGAATTGCTTATTGATGA
AACAGCCATGCCCAAAGGAATGCAGGATCCTTTTCTGGGGAAAGACTCTCTCTCTATGTT
TGGTTCACTTGGAGCTGCTGTGGAAGTTGTTCTGATTTTTTACTTAATGGTGTCATCAGT
TGTTGGGTTTTACAGTTCCCCATTTTTCATCAAACTTGCCCCCAGGAAGCAGGACACCAC
CATGACCAAGATAATCGGGAACTGTGTGTCACTGCTTGTTCTGAGCTCCGCCCTGCCAGT
ATTCTCCCGGACACTCGGAATCACAAACTTTGACTTGTTGGGGAACTTTGGCAGGTTTAA
CTGGCTGGGAAATTTTTACATCATCTTTCTCTACAACATGCTTTTTGCTGGCCTTACTGC
AATGTGCCTGGTCAAAAAATTCACCAGGGCGATACAAGCAGAACTTCTCCATGCATTTGG
CTTGGACAGATTGCCTCTCCCAGTCACCAGATCCAGCACATCTGCCAAGATGAGTCCCGC
TAACAGCAAGAGACTCTTGTAGCATTGCTGGATAGTTATGGCTGATGAAATATCAATGGA
CCAGCCACACACGAGACTGAACTATGTTAAAACTATACTGTGAATGCTGCTATTGGTTGA
TTTTGAAGTTCCAAGGCCCCTACCCCAGGGCCAGGGAACGTGAACTTTAAACTCAGGATC
AGGCAGTCCTTTTCAGCAAATCTTGAGACTCGGGATTGCCCAATCAAATCTCTCTTTCCC
ACCATGGAGAAACCAAACTTTGTTTACATCAGTCGGAGCTGGAATTACCATTGCCATAGT
GAGAGAGACCTCATTATGCAACTGTACAATATTATGGGATGGAATGAATCCAAAGAGGCA
GATATTTCAAGCCGTTAAGTGTTTACACTACGTACTCTGTGCAATATGGGTTTTTTTTAA
ATGTGGATTTAGCATGTTTTATTTAAATGTGTTTTTCCCCCTTGGATGTTGCCAGTGTGG
TTTTTTTTAGTTCGCTGTTGACCAATGGGTGTTCCTTCCATTTTTGTTTTAAACTACATT
TTTCACTAGTGCTGTCAAAATTGATAGACTCGGAAGGATTTCCTTGTATGCTGGTAACAG
AGTGGAAATTGTGGGGGGAGGGGAAAGTGCAGAACCTTTTATATATTTTTGAACATCTCC
ATTATTACACGATGCTATTTGGGGAAAATTCCTCCAGACCATGCTCCTTCCAGAACCATT
TAATGGAGGCCGTGGAGAGTGTCTGCTGACAGAGAAACCCAGGCTGTTAACCATGCAGAG
AAAAATGGGTGTTTGAATGAGATTTTCTCATTGAGTTAGAGAACATTGGAAATAGTAAAC
GTGAAGCTTTATTTGTTAGGATTCAGGTAGGAGAGATGAGATGGTTTTATTGTATGGCAT
GTTTCAATGCAAAATTACAGGAGTTTTAATCTGCAGTGGTTACTGGCAAATAATGGGGTT
TTTTGTGTCACTAAACTGGTGCTTTATAAATGGAGCGGCTAACATTGGTGTTTAGGTTAC
TGATGAAGCAAGACCTCTTGTCCCACTGCTTGGTAATGACTTTTATATCCTTCCGTATTT
TAGTTCTGTTAATGGCGTAAGAGTATCAGGAGCTATAACTGAATCTCTGCACACACATTC
AGGCTGCTTCCCTCCCACCCCAAAGCTAAGAATTCATTTGATTGAAGGATTGAATTGAGT
TGCATTTCATTTCTACCGGATTAGAACAGCACAAACTGAGTTATCTGCCAGCACTTGAGG
GGATTGGAGATGTATCTGTACCACAAAGTCTAGACTGTCTAAATAGATGAGCCATCAACA
AACCATTACCAATGCTTTCTGGCCATTGATCTGTTTGTGGGTTTATTATAAAATTGCTAG
TGTAGTTTTGGGCAATTGGGTTATTTTTCCACCTCTCTGTCCCTCCTATCACTGAAAAAC
CTCACCATGATGGCATCAAAATTTGGAAATTGAAAACTCATGCCCAACCATTCTGTGAAA
AATACATCGATCCTCCAGGTAGCCAAGCCAACCTGACATTTAATTAAACATTTAATTTTG
GATCACTTTGAAACATGCAGTAATGGAGAAAAATGAAACTTAAAAAAAAATAAAATCTGA
AAATGGTTTCACAGGATTGGGGCCTGTCACTGCAAAACGTTTGACAAACTAACTCTCCGA
TTGCAACCCTACATTCCTGCTCATTGGGCCTTTGTTCCCCCGAGTGTTGTAGATAAATCT
GTTTTTCTGTTCCTTAAACTTCAGTTAGCAGAAAACTATTTTAAATGTATTATTCTTTAA
AAGAGTGCTGTATTATTAAATGAGTTTATGCAATTCAAATCTTAGCCCAGTTAGCAAAGG
TGGTAAATAACTGAAGGACATCATTTGCTCTGGGATGCCATTTGAGGTTTTATTTTAATA
TAGGCATCCATTTTAAACTATGTAAACCTGTAAATTTTTTAGGAGTGGCAGCTTCTGTAG
AGCAACAGGTATCGATGGTGGTGTGAAGGACTGGAAGCCAAGGGTGTCAACGGATCTTTG
TACAGCTGGACAGAAACCTGTAGGAAGCTTTGCAGTAGCCACTTAGGCAGAATGGATGTG
ATTTGCTCAGCCTCCCAGCAGCACCAGAGTGAAGGAAGATTATTATTTAGAATTTAGGAG
AGGAGGGGGAAGCCTGACCGCTGTGTATAGTTCTTAAAGTTGATCTTCAGTGAAGTCCTG
TCCCTGTTACGCTTGTTTAAAATGTCCTTATGGAGGGTAATGGAACTTGCAGTTTGGGAT
GATTATCCTTGTAGTTGCTTTGTCTAATTTCTCTGGAGGTCTTAACCGTATGTATCTCCA
CCATGAGTTTGCGTAGAATATCACGCGGACCAACTGTATGGACTTGTGTTGCTTGAATTA
GATTTTGGTCGCTCAAATGCAACAAACCTGCTGCACAGTGTCTATAAAGGCAATGCTGGA
AAGATCAGCTAGATCCCAGCTGGTTGTAAAATAATAGAGGGCTATCCTTTTATATAAACC
TAAATGAGTTGCAAAAGCTGAAAGGACAGTTTACATTCCTACCTCTGCATTATGAATGGC
GGGGTAGGAAGGTGAAGAGTTACAAGTCTGAGCTCCATCGAAGTACACGAGTGTCCTGTG
TATCTCGAATCTTCTCTGATGATGCTTGTTTGGTAGAAGATGCGAGAACATGTACGAATG
AAACTACTGTAGAATGCTGCTTCTTAAAATCTGGGATTTGGTCAGAGCTCAGCACCTCAT
TTTGGTGGTAGAAAGACTGGTTAGGTTGTGTGATACAAGTCCAACACCAGTAATTTAACA
AAAGGCCATCCTTTTGGCAAAGTCCCTATTCTAGTAAATCCTTAATGTTCATCTCAGCTT
CTCTTTTCTCCCTTGGAGCGGTAAAAATATTTCTTTCTAATTGAATTTTATTGGATTCCT
AATCCAAAAACTCCTGACTGAAGAGAGAGTTTTGGCATCATGATAGCTCTTGGTCGAGAA
ATTCATTTCACAACTGAAGCTTGCCCTACTGTGACTGAATCGAGGAATCAATTCAGTCAG
ATTTTTGTGTTCGAACTCTGCACTCTCTTACTAATGAGGCTTGTGTGTAATACGGTAATT
ATTCCTCGAAGCCAACAACGGTTTTATTTAGCACAGTCATGGGACCCAGAGCAGATTGTT
ACTTTCAGACCTGGTGTATGATGTCCTGTGATCTGCCCAAGGTCCTGAACTGCCATAGCA
AGGCAGCAGAGTTTTAAGAACTAATCCTAATAATATTTTCGATAGGTTTGTTCTTGTTTT
AAACCTGCTGTTCATAATGGCTCTTAAATTGAATTGCAGCAGTTGGATTTTTTTTTTGTA
ACAAATTGGCCTCGTAGGGATTGTGTCTGCTGATTTTTTTTTTTTTTAATTAATTAAGAG
TGTGCAAAAGAGAAACGATCCCAGGGCAAGAAATCCATTTCCTCCTCCTCCTCTTATATT
TCTGTGGTTTTTCATCAGACTGTGTTCATTTACAGGGCAGGTGAGCTGTTTTTTCATTAG
TAGATCCTGATTAAGTACTTCGTTGCTAGTCACACTATCCTCCTTTAGGGCTCATATTTG
CTATGTTTGCACTGTTGTCATAGAGACCAGTTCCTGCAGATGTAGTTAACCTTTTAAGCT
ACTATAAACTCGAATGGCAACTTTGATTATTTATAAGTTGTTTTTTTAAAGTGTTCAATA
TTGCCATTTTAAACTGTGTGTTCATTTTAGCAGAAAACATTTTGTTTTTTAAAAAAATAT
TGGCAGAAGTTGAATGTGTTTGAGATTTGGAATGGGATTGGTTACAGTGGAGTTGACCTC
TAATGTATGTGTGTATAGTGTCTGTCACCTTTGCTACTCTCTCTGCACATTAAATGGTTC
TCGACAGTTATGAGCATCATAGTCAAATTTCTGTGCGATGGATGGGAATACAATTTAGGG
AGCATGGTTCATTTTTTCAGACTAGTCTCTAAACTGGATATTGTTGAGCGTCTTATTGCA
ATGTAGTTGTGTTTCTTAGTTCATCACTCGATTACGTATTTAGTGTAAATATCGTTCACT
TCACTCTCCAGATGGCCTCGTGGGTAAAGGGCACTGCCTTGTGTAGTAGTAAGCCATATA
GATCAGTTGGTCTGCTGCCCTTAACAGTCCAATAGCTTGCTAGCACTTGCTGCCTGGGCT
TGCACATGAAGGAGGGCTGCTTGGATGAGGTACAGAGGATGGCTGGTGCCCATTGAACTG
TACCCCAGTATGAGTCAATGAGTTCAGGAGAGGAAGGGAGAATTTTGGGGTATGGGGAGG
AATTTACTTCAGTGAGCATCAATTTTTGCCCCTCTGTCAAAATAAATGCCCCTCTCTTCA
ATAATTGACATTCCAAATGTAGGGTTCAGATTTTTTTTTTAAATGGCTATAGGACTTGGG
CTGTACGATGGAAAATCCCAGTCATGGGGCATATCCTTAATGCCTTTTTCGTTAAGGATT
CTGAAATACTTGGGAGGCCTGGCATTCCAGTGTCCCAGCAGCCTGGTCTCCTAAAGTTGT
TCCATATTGGAGTGAAATGGCTCTGATATATAATCATCACTCCTGTGAAAAAGAATATCC
CTTTTTTAAACCCATTGTTCGGTAAATAAGCGTTACGTGAT
>TR100038|c0_g1_i7|m.131249
TGATAGCGATGGGGGGCGGTTGGCAGATTGGCACACTGCAGCCGTGCGGAGCTGGAGTTG
TGGAGAACGGGAACTTCATATCTAGAGTCAACAGGTAGCGCGCGCCCTCTTAGCCATGAA
GGGGCGCGATGGAAGACGACGTTGTGATTAGAACACAGCTCTTCCACAACCGAGTTCGCG
AGTGCATTATCTGTGCACTCCTGTTCACTACGCTGTATATCCTCTCCTACCTGGTGATCA
CTCGGTTTAAAAAGAACGCAGACTTTGCAGCAGACAATAACGAGGATGCAACAGTCAATC
GTATCACGTTATGGATGTGCACATTCACCCTTGCAGTATCTGCTGGTGCGGTCTTTCTCC
TTCCATTTTCAATTATTAGCAATGAGATCCTGCTTTCATTGCCAGAAAACTATTACATGC
AGTGGTTGAACGGTTCCCTTATTCATGGCCTGTGGAACCTTGTTTTCCTCTTCTCCAACA
TCTCTCTAGTGTTCCTGATGCCTTTTGCATACTTCTTCACTGAATCGGAGGGATTTGCTG
GCTCAAAAAAGGGAATTATGGCTCGAGTTTATGAAACATTTGTTGTCCTCTTCCTTCTGA
CCCTCCTGGTTCTGGGGATCGTGTGGGTGGCATCTGCAATTCTTAATAATGATGCAGCTA
GCAGGGAATCTCTGTACGATCTGTGGGATTATTACCTTCCGTACCTCTACTCCTGCATTT
CGCTATTTGGAGTTCTACTGCTCCTCTTGTGCACTCCTTTTGGCTTGTCCCGCATGTTCA
CGGTCACTGGGCAGCTACTTGTAAAACCCAGGCTTTTGGAGGATCTAGACGAGCAACTCA
ACTGTACACGATTTGAGGAGGCTGCTGTGCTGCATAAGCTAAATGGCAAGATGTCGTCCT
GCTGGGTGTTTTTCAGTGTGGAGTCGCTCAAAAATCAGTTCCTGAGTATCCATGCCAGGA
GGCTTAAATTGGAAATGAGGAGAAGAGCATCACCCTGGCAAAGGAACCTGGTATACCCGT
TGGCCATGCTGCTCCTTCTGGCATTAACGGGTATCTCAGTCCTGTTGGTGGGATTCCATG
TCTTTGAATTGCTTATTGATGAAACAGCCATGCCCAAAGGAATGCAGGATCCTTTTCTGG
GGAAAGACTCTCTCTCTATGTTTGGTTCACTTGGAGCTGCTGTGGAAGTTGTTCTGATTT
TTTACTTAATGGTGTCATCAGTTGTTGGGTTTTACAGTTCCCCATTTTTCATCAAACTTG
CCCCCAGGAAGCAGGACACCACCATGACCAAGATAATCGGGAACTGTGTGTCACTGCTTG
TTCTGAGCTCCGCCCTGCCAGTATTCTCCCGGACACTCGGAATCACAAACTTTGACTTGT
TGGGGAACTTTGGCAGGTTTAACTGGCTGGGAAATTTTTACATCATCTTTCTCTACAACA
TGCTTTTTGCTGGCCTTACTGCAATGTGCCTGGTCAAAAAATTCACCAGGGCGATACAAG
CAGAACTTCTCCATGCATTTGGCTTGGACAGATTGCCTCTCCCAGTCACCAGATCCAGCA
CATCTGCCAAGATGAGTCCCGCTAACAGCAAGAGACTCTTGTAGCATTGCTGGATAGTTA
TGGCTGATGAAATATCAATGGACCAGCCACACACGAGACTGAACTATGTTAAAACTATAC
TGTGAATGCTGCTATTGGTTGATTTTGAAGTTCCAAGGCCCCTACCCCAGGGCCAGGGAA
CGTGAACTTTAAACTCAGGATCAGGCAGTCCTTTTCAGCAAATCTTGAGACTCTCGGGAT
TGCCCAATCAAATCTCTCTTTCCCACCATGGAGAAACCAAACTTTGTTTACATCAGTCGG
AGCTGGAATTACCATTGCCATAGTGAGAGAGACCTCATTATGCAACTGTACAATATTATG
GGATGGAATGAATCCAAAGAGGCAGATATTTCAAGCCGTTAAGTGTTTACACTACGTACT
CTGTGCAATATGGGTTTTTTTTAAATGTGGATTTAGCATGTTTTATTTAAATGTGTTTTT
CCCCCTTGGATGTTGCCAGTGTGGTTTTTTTTAGTTCGCTGTTGACCAATGGGTGTTCCT
TCCATTTTTGTTTTAAACTACATTTTTCACTAGTGCTGTCAAAATTGATAGACTCGGAAG
GATTTCCTTGTATGCTGGTAACAGAGTGGAAATTGTGGGGGGAGGGGAAAGTGCAGAACC
TTTTATATATTTTTGAACATCTCCATTATTACACGATGCTATTTGGGGAAAATTCCTCCA
GACCATGCTCCTTCCAGAACCATTTAATGGAGGCCGTGGAGAGTGTCTGCTGACAGAGAA
ACCCAGGCTGTTAACCATGCAGAGAAAAATGGGTGTTTGAATGAGATTTTCTCATTGAGT
TAGAGAACATTGGAAATAGTAAACGTGAAGCTTTATTTGTTAGGATTCAGGTAGGAGAGA
TGAGATGGTTTTATTGTATGGCATGTTTCAATGCAAAATTACAGGAGTTTTAATCTGCAG
TGGTTACTGGCAAATAATGGGGTTTTTTGTGTCACTAAACTGGTGCTTTATAAATGGAGC
GGCTAACATTGGTGTTTAGGTTACTGATGAAGCAAGACCTCTTGTCCCACTGCTTGGTAA
TGACTTTTATATCCTTCCGTATTTTAGTTCTGTTAATGGCGTAAGAGTATCAGGAGCTAT
AACTGAATCTCTGCACACACATTCAGGCTGCTTCCCTCCCACCCCAAAGCTAAGAATTCA
TTTGATTGAAGGATTGAATTGAGTTGCATTTCATTTCTACCGGATTAGAACAGCACAAAC
TGAGTTATCTGCCAGCACTTGAGGGGATTGGAGATGTATCTGTACCACAAAGTCTAGACT
GTCTAAATAGATGAGCCATCAACAAACCATTACCAATGCTTTCTGGCCATTGATCTGTTT
GTGGGTTTATTATAAAATTGCTAGTGTAGTTTTGGGCAATTGGGTTATTTTTCCACCTCT
CTGTCCCTCCTATCACTGAAAAACCTCACCATGATGGCATCAAAATTTGGAAATTGAAAA
CTCATGCCCAACCATTCTGTGAAAAATACATCGATCCTCCAGGTAGCCAAGCCAACCTGA
CATTTAATTAAACATTTAATTTTGGATCACTTTGAAACATGCAGTAATGGAGAAAAATGA
AACTTAAAAAAAAATAAAATCTGAAAATGGTTTCACAGGATTGGGGCCTGTCACTGCAAA
ACGTTTGACAAACTAACTCTCCGATTGCAACCCTACATTCCTGCTCATTGGGCCTTTGTT
CCCCCGAGTGTTGTAGATAAATCTGTTTTTCTGTTCCTTAAACTTCAGTTAGCAGAAAAC
TATTTTAAATGTATTATTCTTTAAAAGAGTGCTGTATTATTAAATGAGTTTATGCAATTC
AAATCTTAGCCCAGTTAGCAAAGGTGGTAAATAACTGAAGGACATCATTTGCTCTGGGAT
GCCATTTGAGGTTTTATTTTAATATAGGCATCCATTTTAAACTATGTAAACCTGTAAATT
TTTTAGGAGTGGCAGCTTCTGTAGAGCAACAGGTATCGATGGTGGTGTGAAGGACTGGAA
GCCAAGGGTGTCAACGGATCTTTGTACAGCTGGACAGAAACCTGTAGGAAGCTTTGCAGT
AGCCACTTAGGCAGAATGGATGTGATTTGCTCAGCCTCCCAGCAGCACCAGAGTGAAGGA
AGATTATTATTTAGAATTTAGGAGAGGAGGGGGAAGCCTGACCGCTGTGTATAGTTCTTA
AAGTTGATCTTCAGTGAAGTCCTGTCCCTGTTACGCTTGTTTAAAATGTCCTTATGGAGG
GTAATGGAACTTGCAGTTTGGGATGATTATCCTTGTAGTTGCTTTGTCTAATTTCTCTGG
AGGTCTTAACCGTATGTATCTCCACCATGAGTTTGCGTAGAATATCACGCGGACCAACTG
TATGGACTTGTGTTGCTTGAATTAGATTTTGGTCGCTCAAATGCAACAAACCTGCTGCAC
AGTGTCTATAAAGGCAATGCTGGAAAGATCAGCTAGATCCCAGCTGGTTGTAAAATAATA
GAGGGCTATCCTTTTATATAAACCTAAATGAGTTGCAAAAGCTGAAAGGACAGTTTACAT
TCCTACCTCTGCATTATGAATGGCGGGGTAGGAAGGTGAAGAGTTACAAGTCTGAGCTCC
ATCGAAGTACACGAGTGTCCTGTGTATCTCGAATCTTCTCTGATGATGCTTGTTTGGTAG
AAGATGCGAGAACATGTACGAATGAAACTACTGTAGAATGCTGCTTCTTAAAATCTGGGA
TTTGGTCAGAGCTCAGCACCTCATTTTGGTGGTAGAAAGACTGGTTAGGTTGTGTGATAC
AAGTCCAACACCAGTAATTTAACAAAAGGCCATCCTTTTGGCAAAGTCCCTATTCTAGTA
AATCCTTAATGTTCATCTCAGCTTCTCTTTTCTCCCTTGGAGCGGTAAAAATATTTCTTT
CTAATTGAATTTTATTGGATTCCTAATCCAAAAACTCCTGACTGAAGAGAGAGTTTTGGC
ATCATGATAGCTCTTGGTCGAGAAATTCATTTCACAACTGAAGCTTGCCCTACTGTGACT
GAATCGAGGAATCAATTCAGTCAGATTTTTGTGTTCGAACTCTGCACTCTCTTACTAATG
AGGCTTGTGTGTAATACGGTAATTATTCCTCGAAGCCAACAACGGTTTTATTTAGCACAG
TCATGGGACCCAGAGCAGATTGTTACTTTCAGACCTGGTGTATGATGTCCTGTGATCTGC
CCAAGGTCCTGAACTGCCATAGCAAGGCAGCAGAGTTTTAAGAACTAATCCTAATAATAT
TTTCGATAGGTTTGTTCTTGTTTTAAACCTGCTGTTCATAATGGCTCTTAAATTGAATTG
CAGCAGTTGGATTTTTTTTTTGTGACAAATTGGCCTCGTAGGGATTGTGTCTGCTGATTT
TTTTTTTTTTTAATTAATTAAGAGTGTGCAAAAGAGAAACGATCCCAGGGCAAGAAATCC
ATTTCCTCCTCCTCCTCTTATATTTCTGTGGTTTTTCATCAGACTGTGTTCATTTACAGG
GCAGGTGAGCTGTTTTTTCATTAGTAGATCCTGATTAAGTACTTCGTTGCTAGTCACACT
ATCCTCCTTTAGGGCTCATATTTGCTATGTTTGCACTGTTGTCATAGAGACCAGTTCCTG
CAGATGTAGTTAACCTTTTAAGCTACTATAAACTCGAATGGCAACTTTGATTATTTATAA
GTTGTTTTTTTAAAGTGTTCAATATTGCCATTTTAAACTGTGTGTTCATTTTAGCAGAAA
ACATTTTGTTTTTTAAAAAAATATTGGCAGAAGTTGAATGTGTTTGAGATTTGGAATGGG
ATTGGTTACAGTGGAGTTGACCTCTAATGTATGTGTGTATAGTGTCTGTCACCTTTGCTA
CTCTCTCTGCACATTAAATGGTTCTCGACAGTTATGAGCATCATAGTCAAATTTCTGTGC
GATGGATGGGAATACAATTTAGGGAGCATGGTTCATTTTTTCAGACTAGTCTCTAAACTG
GATATTGTTGAGCGTCTTATTGCAATGTAGTTGTGTTTCTTAGTTCATCACTCGATTACG
TATTTAGTGTAAATATCGTTCACTTCACTCTCCAGATGGCCTCGTGGGTAAAGGGCACTG
CCTTGTGTAGTAGTAAGCCATATAGATCAGTTGGTCTGCTGCCCTTAACAGTCCAATAGC
TTGCTAGCACTTGCTGCCTGGGCTTGCACATGAAGGAGGGCTGCTTGGATGAGGTACAGA
GGATGGCTGGTGCCCATTGAACTGTACCCCAGTATGAGTCAATGAGTTCAGGAGAGGAAG
GGAGAATTTTGGGGTATGGGGAGGAATTTACTTCAGTGAGCATCAATTTTTGCCCCTCTG
TCAAAATAAATGCCCCTCTCTTCAATAATTGACATTCCAAATGTAGGGTTCAGATTTTTT
TTTTAAATGGCTATAGGACTTGGGCTGTACGATGGAAAATCCCAGTCATGGGGCATATCC
TTAATGCCTTTTTCGTTAAGGATTCTGAAATACTTGGGAGGCCTGGCATTCCAGTGTCCC
AGCAGCCTGGTCTCCTAAAGTTGTTCCATATTGGAGTGAAATGGCTCTGATATATAATCA
TCACTCCTGTGAAAAAGAATATCCCTTTTTTAAACCCATGGTTCGGTAAATAAGTGTTAC
GTGATTTGAAATTGTAATGCAAACCCATCCATGTTTGTATCTTTGTGTACAATCTGTTAA
ATACAATACA
>TR100041|c3_g28_i1|m.131280
CCACAAGAGCCTCCTACCTCTCTTCATCTACCGCTATCAGCATAACCTTCTATTCCTTTC
TCCCTCATGTGTTTATCTAGCTTCCCCTTAAATGTATTTATGCTCTTCGCCTCAACTACT
CCTTGTGGCAGCAAGTTCCACATTCCAACCACAAAGATCAGCAGCCAGATCAATGACAGC
ATTCACAGTATTTTGCTTTTGGACCTGTAAATCTATCTTGGTGGTGTTAATTGAGAGGAA
TGTTGGCCAGGATGTGGGGAATTTCCTGCTCTTTAAGTAGTGCTGTGTAATTTTTATCAT
TCATCTCAACCATCAGGAAAGGCAGATTGCTGGATCAGTGGTAGAAGTGATAAACCGGGC
AAAATTAATAACATTTAATGTAATGCACTTTAGGCTCTGCTAGTTTCTCAGTTGTAACTG
CTGGTGCTGAAAAGTAATGAGGCTTAGTTCTGAATTCAGCATATTACTGCAATTTCATAC
ACATTTAATCCGCATCTAATGTTTTACATTCTTGACCTACAACTTCAGCCTGTGCAGGTT
CATTGGAACTTGAAAACCAGTAACTGGAGAAGACCTCGCTTTCATAAGCATGAATAACTT
CAGTGATCAAATTTCATGAAATATTAGTGCCCAAATTGTGGGAAATCACTTCCATAACCT
AAACTCTCTCCCTCGCTCATACTCTTTTTCTGAATTTTCTCAAATCTTGTCCTACATTAG
AACTATTGAACTTGCATTGCTATGATATCAAGAATGCAGTTAATTTCCCCTTAAGTGAAT
CCAGGGCTTCCTTATGACCTATAAGAAGTACTGGGTCTTAATTTGATTTCTACCAATTTT
CACTACTTTATATTTTGGCATGCATGTGACAACACAGGAGGAATGTCACAATAGTAGGGC
ATAAATGTACTACCAGCAGATAACTCATTCTTGTGCACAGATTGTCTTTAATGTGCTAAT
TCATTTGGTACCAAAGCAAAGGGGAATATTATTGAAAATATACTAGTACCTGTATATAGG
GAAAAACAATCTCCCCGGCACAGGTCAGAAAAATCTTCCTTTTAAACCATCCTCCTTTCA
CATTTTTCCACTGAGGTTAACACACTTTGTAGAACTGTATTTGATATAATTATCAAGTTT
AAGAAGTAAATGTACGAGCTAGAAGTGTTACCATTTTAATAGTTGTGCACGTTGTTTAAG
AAAACTTCCTCAAAAGTGACTTAGGAATCCCACCAATGATGAAATGTAATGCAGCTGCAC
CTTTTTATTCCTAGCATTAGAGATTCTATTATATTGTGAATAGTAGAACACTTTCCAAAG
TTATGGTGTTAATTCAGAACTAAAGGAGAAGAACTGTTGCCTGAGCTACTGGATCATGGA
TAACTGCATTTCCTTATTCAGATGTACTAGAAGACAGTTTCTGGAAAGACTGGCTGTAAA
TTCAGTTATGATTATGGCAGGACAAGAGCTTGTATTTTTATTGCCGTGAGACTGAGTAGT
TACATCCGTCATCACCAAGGGAAGCTCCACAACATTTACACTCGCTCTTCCTATGGTGAA
GAACATTACAGTAAAATCTTGGACTGAACATTTTTTGGCAGCTGTTTCCCATCAAGAGGA
AGAACTTTCCTTCATCTGTTTCTGTGCTTACCTATTGGGACATTTCCTGCCTAGACTTGT
TTCATCTAAAGCTTTTGGTCATGATTTTCAGTATTCATACTGCACAAAGTCAAATGTTCA
TATACTGCTTGGGTTGTGCAAAGAACAGAACTTTTGAACCAATTTTCCCTCTTTGCAATC
CCCCCAAAGAATGTGGTGACCATATTTTGATTATTTTTCCTATTTGTTTTGACACCAGTT
CATTGTTTGATTGATAGAATGCACAGTTGTTTATTTTAAATTGAGAGAATTGTATTTTCC
TTTAGCATTGCTAAGATGGGTTCCTAATTTTCTGATGTGCGATTTCATAATTCCTTTATA
CAGCTTTGATCTTAATCATGATTTATAATCAGATGAAAATTGTACGGTTCATCTATCATC
TCACTTATAAGAGTTTGCACTAAATGGCCTGACAGTTGTGAACATGCCACACAACCAGCA
ATAAGTGACCAGCATTTTAATCATGATCAAAACTTTAGGTCTGTAAATAAGTGTAGCTTA
CCTTCCATGTACACGATGTTGCATTCGGATGCTGTCTGATGTCTTGAACCTTGTTCTTTA
TCAATTCATTGATTTAAATAAATAC
>TR100042|c0_g1_i1|m.131283
GGAATCTCGCTGTCACTCGTGGTGTTTTTGGAGTCCAGGGCATAGTTGCAGGTCTTTGGG
CTCTCCTTAGAGATCCGGTCTTGCATGCGGATAAAATGCTAGGTCAACAGAACTGGTGTT
GGTTCAATATCTTAACAGCATTTGGCTTCTTTGTGTTTGAGAATGCAGCTTTTCATGGGT
CCAATGTAGTTTTCAAAACATTTGATGTGACCCTGGCTATCCATCACTTTTTTGCCCTTT
CTGGTTTTGCCAGTGCTTTGATATGGGACAGTTTAGGCCACTATTTGCCCATGGTGATAC
TATTGTTGGAGATGAGCACTCCATTCACTTGCGTTTCTTGGATGCTGTTGAAGGCTGGTT
TCTCTCACACCCTGTTCTGGAAATTGAACCAGTGGCTCATGATCCACTTGTTTCACTGTC
GTATGATCCTCACCTACCACATATGGTGGGTGTGCTGGCAGAATTTGGAAACAGTAAAAC
TGTATGTAGCAGTCCCCCAGGCAATAGTGTTCTTTTCTGGACTTTTCCTCCTGACCTTCA
TAATCAACCCTTATTGGACACGTAAGAAGACATTACAGCTTTTTAACCCAGTTGACTGGA
ACTTTGCAAAGGAAACCAGCAGGAGGACAAATGGTGAAACAAACAACATTTTGAAGAAAA
CAACATGATGTAAAATACACAACTGTAATTTGGTGAAAAGATGTAAAATACACAACTGTA
ATTTGGTGAAAAAATGTAACCGCAAATGTGCAAAATGATGCTCTTAACATGTTAAACTGC
ACAAATCTACTCTGAGGTTAACTGCTGTGTTTCCGAGGATTTTGAGTATGACATCTAACA
TGGCTGTGTGTATGTGTTAATTATCTCTCAGCAAAAAAGATCCCCTTATGCTAGCAAGAT
TGTGCAATAAGTCCTACACAAACCAAATACAGATGGGGCAAGAAAGGGTCTTGGCAAACT
TTAAAGTTCAGATATTGGCTTAAGCGACAGCATGAGATGTTTAGGTGCTAAATTTGAAAC
GCTCATCTGACATCTCATTCTTGAGAATTTAACGATAGATTTTTGGCATCAAAGTATGAA
AGTCCAATATTTTCTTTAAAAAAAAAGTCATAAGATGGTAATAAATCTTAAGTGAATATC
TGAATAATTTCAATAGGTTTTGGGGTAAATGGTTACTTTAGTTTGCAATTGGAACCTTTC
AAGACTGTTTACTTTCTACATGAGAAAGTTTGACTTATAATATGATATGTATTATATTCA
TACTAATCATGTATATGTACCCATTCCATGAAGATTGAACAGTAATACTTTGCTCTAATC
ATGTAACAATACATTCTACATTGGCTTTTAGGATGTCATCATGACTGTTGCATTTCAATA
TTTTTGTTGTCTTTATATAACTTGTGGGACAGTTGAACCTGTATTTTACACTTAATACTG
CTGTATTCACAAATACAGTATATGGCCTGTAATTTAATCTTAATCAGTGTTCACAAATCT
GTTAAATTTGTGATGCGTTGATCCATATGAAACCTGTTTCTATATATTACTGGTTGGGAA
AATCCTACAAGAATTACAGAAGATTTGGCAATGGAAGTGCGAATCAACCAGTTTTTATTT
AACAACCATAGACACTTTTGAATTTATTTCAGAGAAGTTATCCTTGTATCTCTTCTATAT
GTATTGCAAATTGGCCGGTTTCCAAAAAATAACTCTCCCATAATGCAATTCCATTGCATC
TTGGATTTATAATTTGCCTCATATCTGATGTGCAGGACCTTTTTGACTTAGAAAAGCAAT
AGGATCTTTTGACTTGGACGTTCTATAGAGTATAACTTCCTGAAGTTCTTCAGTGTAATG
CTGATAGCTCTGTTACATGAGAAAAAACGTCATTATACTTGTTTTTCAACAATATGATAC
CTCCCATGGCATTGCTCACAGGTGGTGTGAAGTGCTTTTGTGATGTTGAGCTGCTAACCT
GGCTTGTCTCTTTTAAAACCACTGTTTAAATAGGTCATGTATAATAATTGTAGTTGCTTG
TAGATTTTTGGCTCCAGGTCAGAAGAAATCATTATGAAATGACTGGCTTTTTTTAAAAAA
AGGTTTTATATTTCTAACAAACTGACAATTTGATATCTGGGTTGTGAAGTCTGCAATGTG
ATGGACACATGTTTGATTCCAGAATTGTATTCAGCAAAATTGAGGCACTGCCCACAGTAA
GTTGGGGGTGCACTGTTTTTATGTACAAGGACTGTTCTGTTTTGGGACTTTTGACCATTT
TGTCATGGAAAGGACTTGGGGATGAGTTATATTGACTTTTTATTGTTTTTAAATTGAATA
ATCCACAAAGGGTTAAAATTTAGCATGTAGCTGGAGACAGAAAGAGGTGTGTAATCAGAA
CAAACGACGCTCCAATTTTCCTTATGGTTTTCCATAATGACTGGGGGCAATAGATAATTT
GTTATCTTGTATGTGACTTGCAGCAGTCATTCACACCCGAGTCTCCTTGAAGAAGAAAAC
TGGCTTAGGCTAGATAGCTGATCCTATTCCAGAGGAAAAGACTGTCCAAAAAAAATTGGT
TTTATTTTTCTAGCTTGCTACTTTGTGATGTATTTTTATTATTTAATTTTTATTTCTGAG
TTGTATTGAGATGAGATTGGCTATAACTGACAC
>TR100042|c0_g1_i2|m.131285
GGAATCTCGCTGTCACTCGTGGTGTTTTTGGAGTCCAGGGCATAGTTGCAGGTCTTTGGG
CTCTCCTTAGAGATCCGGTCTTGCATGCGGATAAAATGCTAGGTCAACAGAACTGGTGTT
GGTTCAATATCTTAACAGCATTTGGCTTCTTTGTGTTTGAGAATGCAGCTTTTCATGGGT
CCAATGTAGTTTTCAAAACATTTGATGTGACCCTGGCTATCCATCACTTTTTTGCCCTTT
CTGGTTTTGCCAGTGCTTTGATATGGGACAGTTTAGGCCACTATTTGCCCATGGTGATAC
TATTGTTGGAGATGAGCACTCCATTCACTTGCGTTTCTTGGATGCTGTTGAAGGCTGGTT
TCTCTCACACCCTGTTCTGGAAATTGAACCAGTGGCTCATGATCCACTTGTTTCACTGTC
GTATGATCCTCACCTACCACATATGGTGGGTGTGCTGGCAGAATTTGGAAACAGTAAAAC
TGTATGTAGCAGTCCCCCAGGCAATAGTGTTCTTTTCTGGACTTTTCCTCCTGACCTTCA
TAATCAACCCTTATTGGACACGTAAGAAGACATTACAGCTTTTTAACCCAGTTGACTGGA
ACTTTGCAAAGGAAACCAGCAGGAGGACAAATGGTGAAACAAACAACATTTTGAAGAAAA
CAACATGATGTAAAATACACAACTGTAATTTGGTGAAAAAATGTAACCGCAAATGTGCAA
AATGATGCTCTTAACATGTTAAACTGCACAAATCTACTCAGTGAGGTTAACTGCTGTGTT
TCCG
>TR100043|c0_g5_i1|m.131288
TGCACAAAGGGAATTAAGTTCAAAGCTGAGGAAAACTGAAAGTGGAGAGTTAAAAAGCCC
AACTTACTGAAGAGAACACTAAGGTGGAAACAAACTTCATTATTTCTGTGTCAAGAACAT
AACAATCTTAAAGTATGTCCTCATATTTTCTTTGGTACCTCTAAAAGAAGTCTCTGTGTA
AACAGTTGCTGGACTTTCCCTCTGTTGCTTCATGTTAACTGATAGATATAAATTGTAACT
TAATACTCTATAAAATGCAAATATGCCTCACAAAATGTCTCAAATTTCCCTCTGCAAGGC
TTGCATTAATGGTTGACTGCTAAAAGTAGACTTTTTAAAACCCTTGTCATAGAATAATAT
CGAGGGTCTATAAATTGAGAAAAGAGTTTCTTATTAAGTCTGGCACCTCCTCAAAATACC
TCTCATGAACATCCTGAATAGAGAAATATTGATTGTTGGAAAATTATAATTTAAACCATG
AGCGAAAACCTTGTGACATTTCATCTGCATTATCTAAACCCTGAGATTAGATTACAGCCT
TATACTTACAATCTACAATGTTATTATTTTGAGGTGAAAGCTCTGTGTTTTGATCCCTTC
CTTCTCAGGGCCACAGACCAAATGTGGCTACTAACATGGACAGGCAACCAGCTTCCAGAC
CTCTTTACAGTGCTGCTTTGACTAAGTCAATGGGAGATGCATGAGGAATGACTTTATCTC
CAATTTTCTTTTATTCACTCCCTGTAGAAAGTTCGTGACCTTCTGATGCTAGACCAGGCT
GCAATGGGAGTGAGAACTTTTTCTGAACACTGCTGTTTTATAGAGTTGTAACATTAGATG
GAATGAATTTCCAGATCTTAAACAGAATGTTAAGGGAATTGGTAGCTTAGTATATATTAC
GTATGTATCGTTGGTGACTGATTTTGTAGAAGCAATGAACTAACTAAAATACAGATAACA
ATGACACTGCAGTAGTGCAGAGAATGTGCTGCTGCTCACAGGAGCTTACTTTCAAGCTCG
AGTTCCAAATACGTGTACTATTCAGCATACCAGTGGGGTAAGATTTCCTCTGGTAGACAT
TTTCCCCCCA
>TR100044|c0_g1_i1|m.131289
ACAGAATGTGGGCGGGGCCGTTGTTTAACCCTTCCTTGAAGAAAGTTTTCATTTTAAAAA
AAGAGCTCGAGACACTTTCCGAACGGGGAGGGCATTCGAATTTAAATATAACCGTCAGCG
CGCGCGCGCGCCGGAGTGTCGGACGGCATGCGGCGCTACCTGCGGGCGGTGCTGCTCTGT
TCGGCCTTCGCCTTCTTCTTCATCCTGTACGTGTTCAACGAGATCGCCGAGGCGGAGGAA
GGAGCGCGAGGGCCGTCCACTCAGGATGGGAGAGGCCGAGGACGGGGAGCTGGCCCGCCT
GCTGTGGCGCGGCCAGAGCCGCTGGACAGGCATGAAGTAGGAAGACGGGGCCCTTCAGGC
TCATCAGAAAACTCATCAGGGAGGATGCATCTGGCGGTGGTAGCTTGTGGAGAGAGACTG
GAAGAAACTCTAACTATGCTGAAGTCTGCAATTTTATTTAGTCAGAAACCACTTCATTTC
CACATATTTGCAGAGGATGAACTCCATGATAAGTTCAATAGCTCACTGGAAACCTGGAAG
AAAGCATTTCATCAGAAGTTCAGTCACACCATCTACCCAATAACATTTCCAGCTGAGACT
GCAGGGTTGTGGAAGAAACTGTTCAAGCCCTGTGCTTCACAGAGACTCTTTCTGCCTTTG
ATTCTGAAGGACGTGGATTCCTTGCTCTATGTAGACACAGACATTCTTTTTTTGCGTCCT
ATGGATGATATATGGGCATTTCTTGAAGATTTCAATCATACTCAGATTGCTGGAATGGCA
CCAGAACATGAGGAGCCACGAATTGGCTGGTACAACCGTTTTGCCAGACATCCATATTAT
GGGAAGACTGGAATCAACTCTGGAGTTATGTTGATGAACATGACCCGTATCCGAAAAAAA
TATTTTAAGAATGATATGACGGCTGCACGGCTGAAATGGGAAGATTTACTTCTACCCCTC
TTCAAGAAGTACAAGCTCAACATTACCTGGGGAGACCAAGATTTACTCAATATTGTCTTC
CACCACAACCCAGAAAGCCTGTTTATTTTTCCATGTCAATGGAATTATCGTCCTGACCAC
TGCATGTATGGGAGCAACTGCAAAGCAGCAGAGGATGAAGGAATCTTTGTTCTTCATGGA
AGTCGTGGCGTCTACCATGATGAAAAGCAGCCAGCTTTCAGGGCTGTGTATGAAGCAATA
AAAAGTTACCCTTTTGGGGAAGATCCCATCCGTTCACTCCTACATCCACTTGAAAAAGAA
CTGCAGAAAACTACAAATACATACTGTGGAAGGATCCATCAGGTCTTTACACAACAGCTG
CAGAAGAGTATAAGAACTTTACAGGGCAAAATTTCAAGAGGAAGGTGATTTTGCAAATCA
CAAAGCTTTTTTCAGAGAGTGCATTTTTGTCTTTGAACTTCAGGGACTTGAGTTTTCACG
TGACCTAAATAAAGGTCTGAAGGATGTTCTTAAAATATTGAGGTGACATACGGAAGTGAA
AGTGCTCACACCAAGCACTGTATCTACACTGAAACCTCAAGGCCAACTTCTGTGAATGTA
ATCATTATCTCACACTTGAGCACTGATTTACCTTTTTAAAAATTGAAGAATTTATTTAGT
GGAAGCCATTGTTTACAGAGACAGGAGTGTTATTCTGTCATGTGAAGATATACTAGAATC
GTCGACAATCTGTATGATGTGCGTTTCATTATGAAATTATAGTAATTAATCTGTAGTTAT
GCGTTACAAAGTTAACGTTAGTGTCTTGTATGTTTATGACAATCAGGTCTTGAATAGTAC
ACCACATTAGGTGTTTTTGCTCTACTCCAAGTGTAAGGATCAGTTAGGGGCACTGTAATA
TAGTGCGAAGATATCAGTGCTGTGTAATTGAGTTGATTGCTTGCCTGATTATTGATGAAG
AAACTGAGCAACTAAAAATAGTTCACTTTAGCCAATTACAATCTTGCCAGCAATAAATAC
ACACTAGACAATATGCTAGATTGATTCCTTTATTGAACAATTTTTCTCATTTTTGCATAA
ATGGAATAGAATCACTTTGTATGATGTAGCTTCATTTCGAGTCTAAGTGCAGACAGTTTA
CATAGCTAATGAATGAGCTTGCACCTGAAATATGCAGATACAAAGCTCAATAAATAGCTT
TCTACCCATTTTAATACAAGTCGGTGGAATTTGTGTTACAGCTGATATTGCAGGAAAAAC
ATAGCCGCCTCCATTTAAAATGATAAAGATAATCGCCACCCTGGATGCATTGAAATGTAT
TCATTGCCTCGTAATAGTCAATTTTTGTTTAGTGGATATGACATCAGAGAGTTTTGTAGG
AGTCAAAGTCTTGCCCCCAGCCAGATATTTTTTGAAGGCTTTCTGGAACTAGCACATTAT
GAAAACTGTGTAAATATTCAGGCTAACGGGGTAAAATTGAGGTAATAGTAGGTTAGAAGT
ACTTGGATTTATATAGCATCATATCACATAGAAATATCTGATTCGCAGAACTACTTTTGG
AGTGCAGTGATTGTTATGTAGGTAAGGCAGCAGCAATTCTGCATGAGCAATTTACCTAAA
CTACTCCTGGAATTTCCTCTTAAAATTATTATTACAATTGCAGACATAATAGAATTTCAC
AATGTAGTGATAATGTGAAAACAATAACTGGATTCGTTCATTTTTTTTGTTCTATTGAAT
CTTACTGTGATCTCACTCTTGGTTTACAAAGCCTCACCACCTCAGTGTATTGATTCTTCC
TTCCCTTCTTCCCCCGCC
>TR100044|c0_g1_i2|m.131291
ACCAGATTACTGCCCAGCAGTGAAGATGAAAATACCCCCTTTGTTTCGTGTTGGGACCTG
GAAATTCATTCCACATCAATGCACTGAGGAAAAACTCATTTTTGAATAGAAGATACATGG
GTTTAAGATTGTTTTGACAGGGAGCACATTGGATCTAAACTCTCCAGTGTCCAAGATATA
TTTTTAACAAAATCTTGGTATGATTAATTCCACAGGCATGAAGTAGGAAGACGGGGCCCT
TCAGGCTCATCAGAAAACTCATCAGGGAGGATGCATCTGGCGGTGGTAGCTTGTGGAGAG
AGACTGGAAGAAACTCTAACTATGCTGAAGTCTGCAATTTTATTTAGTCAGAAACCACTT
CATTTCCACATATTTGCAGAGGATGAACTCCATGATAAGTTCAATAGCTCACTGGAAACC
TGGAAGAAAGCATTTCATCAGAAGTTCAGTCACACCATCTACCCAATAACATTTCCAGCT
GAGACTGCAGGGTTGTGGAAGAAACTGTTCAAGCCCTGTGCTTCACAGAGACTCTTTCTG
CCTTTGATTCTGAAGGACGTGGATTCCTTGCTCTATGTAGACACAGACATTCTTTTTTTG
CGTCCTATGGATGATATATGGGCATTTCTTGAAGATTTCAATCATACTCAGATTGCTGGA
ATGGCACCAGAACATGAGGAGCCACGAATTGGCTGGTACAACCGTTTTGCCAGACATCCA
TATTATGGGAAGACTGGAATCAACTCTGGAGTTATGTTGATGAACATGACCCGTATCCGA
AAAAAATATTTTAAGAATGATATGACGGCTGCACGGCTGAAATGGGAAGATTTACTTCTA
CCCCTCTTCAAGAAGTACAAGCTCAACATTACCTGGGGAGACCAAGATTTACTCAATATT
GTCTTCCACCACAACCCAGAAAGCCTGTTTATTTTTCCATGTCAATGGAATTATCGTCCT
GACCACTGCATGTATGGGAGCAACTGCAAAGCAGCAGAGGATGAAGGAATCTTTGTTCTT
CATGGAAGTCGTGGCGTCTACCATGATGAAAAGCAGCCAGCTTTCAGGGCTGTGTATGAA
GCAATAAAAAGTTACCCTTTTGGGGAAGATCCCATCCGTTCACTCCTACATCCACTTGAA
AAAGAACTGCAGAAAACTACAAATACATACTGTGGAAGGATCCATCAGGTCTTTACACAA
CAGCTGCAGAAGAGTATAAGAACTTTACAGGGCAAAATTTCAAGAGGAAGGTGATTTTGC
AAATCACAAAGCTTTTTTCAGAGAGTGCATTTTTGTCTTTGAACTTCAGGGACTTGAGTT
TTCACGTGACCTAAATAAAGGTCTGAAGGATGTTCTTAAAATATTGAGGTGACATACGGA
AGTGAAAGTGCTCACACCAAGCACTGTATCTACACTGAAACCTCAAGGCCAACTTCTGTG
AATGTAATCATTATCTCACACTTGAGCACTGATTTACCTTTTTAAAAATTGAAGAATTTA
TTTAGTGGAAGCCATTGTTTACAGAGACAGGAGTGTTATTCTGTCATGTGAAGATATACT
AGAATCGTCGACAATCTGTATGATGTGCGTTTCATTATGAAATTATAGTAATTAATCTGT
AGTTATGCGTTACAAAGTTAACGTTAGTGTCTTGTATGTTTATGACAATCAGGTCTTGAA
TAGTACACCACATTAGGTGTTTTTGCTCTACTCCAAGTGTAAGGATCAGTTAGGGGCACT
GTAATATAGTGCGAAGATATCAGTGCTGTGTAATTGAGTTGATTGCTTGCCTGATTATTG
ATGAAGAAACTGAGCAACTAAAAATAGTTCACTTTAGCCAATTACAATCTTGCCAGCAAT
AAATACACACTAGACAATATGCTAGATTGATTCCTTTATTGAACAATTTTTCTCATTTTT
GCATAAATGGAATAGAATCACTTTGTATGATGTAGCTTCATTTCGAGTCTAAGTGCAGAC
AGTTTACATAGCTAATGAATGAGCTTGCACCTGAAATATGCAGATACAAAGCTCAATAAA
TAGCTTTCTACCCATTTTAATACAAGTCGGTGGAATTTGTGTTACAGCTGATATTGCAGG
AAAAACATAGCCGCCTCCATTTAAAATGATAAAGATAATCGCCACCCTGGATGCATTGAA
ATGTATTCATTGCCTCGTAATAGTCAATTTTTGTTTAGTGGATATGACATCAGAGAGTTT
TGTAGGAGTCAAAGTCTTGCCCCCAGCCAGATATTTTTTGAAGGCTTTCTGGAACTAGCA
CATTATGAAAACTGTGTAAATATTCAGGCTAACGGGGTAAAATTGAGGTAATAGTAGGTT
AGAAGTACTTGGATTTATATAGCATCATATCACATAGAAATATCTGATTCGCAGAACTAC
TTTTGGAGTGCAGTGATTGTTATGTAGGTAAGGCAGCAGCAATTCTGCATGAGCAATTTA
CCTAAACTACTCCTGGAATTTCCTCTTAAAATTATTATTACAATTGCAGACATAATAGAA
TTTCACAATGTAGTGATAATGTGAAAACAATAACTGGATTCGTTCATTTTTTTTGTTCTA
TTGAATCTTACTGTGATCTCACTCTTGGTTTACAAAGCCTCACCACCTCAGTGTATTGAT
TCTTCCTTCCCTTCTTCCCCCGCC
>TR100045|c0_g1_i1|m.131293
AGCTTCGGGTTCTGTTGTGTTTTGTCCCCTTATATTTGAGGTTGAGCAGTCTCAATCCAG
CTCCCAATGGTCATGGGCCTTTAGAACAAAGCTGTGCCCAATTCAGCACTGAACTGGTAA
TATCAGTGAGAGGCCACAGCTTGGCTGGTGTGAAAACTGGAAAAATGTCACACTGCAGTT
GGGGATGCTCTTCTGATGTTCAGGCTGAGGCACATTGTTGGGCAGAGTAGAGGGAGCTTT
ACTTTGTCTCTGGTTGTGCAGTGCCTCATTTGGAAGTGCTTGATGCTAACACTGGGTGCT
TGAAATGGGAATAGTTCCATTCCCCTGCATTAACATCCCTCATTTGATGTAAAGTTCTGA
AGCAGTTTCCCCACTCTAATTTGCTGATTCTTGCCTCAGTAATGTCCCACCACTGACAGC
TGCCCTAATGTGAATCTGAACAGTGAGTGTCAGCAGGCTATCTAACCAAGGGGTGGGGGG
GGCGTCGTTGACAGCCCAATCCCGTCCTCGTCCACACATGGACACATTTCCCAATAGGAG
TCACTGGTTAGTGATCAGAAGCAGGAACCCTGGCTGATTCTTCCCCTCCTTAGTGCAGGG
GTTTGGAGGCCATTGGAGCAGCCCTGCCACTACCCTGACTGAGATCAGCCTACTCAGCTC
AGGGCGGGGATTGGACCTGGAGCCTTCCTACTCCACGTGGCTCCAGTAACTCACCTGGTG
ATGCATTTCCTAACCAAGCCATCCGAGGAGCCCTGCAGCATTATTTTAATCAGACAGATG
ATGGAAAAGTGTCAGGAAACCTAAACAATAGATGCAGATTTGTATTTTTACAAAGGTGTA
TGTTTTTCTTCTCTCTTTCTCATTCTCGCGCTTATGCCCAATTGCCATCATATTCTCACA
TACCTTGGGGCAGGAACTAAAACCTGTGTTACCAATTCAAGTTTGGCCCATTTAGTGACA
TTTTATACAGTTGGTATGGTTTCAGAAGAATCTGTAAAGAGCACACTGTTATTTTCAAAC
CTTTACAATCGTTCCTGTCTTCACTTTCTCATTTTTTTAAATTGCTCTCACAATACCTGT
GGAGGGATTTCTGCACATTTCACTGGGATGGTGTGTCCTCATTGCTATTTTACACCCGCG
ACAGACACTTCCCATTTCGATTATATCACATGCCATCTGGTTCGTGTAGGAATTCAGGAT
GTTTCTGTCCTCATGGCTATCACGCACCTGAAGATGGAGTGGAATTTAAAGTATTATACA
GCCCTGCCCTTACAATGCAGCAAGTACAAAGATACAGTAGAAATCCTATGCAACAGTTTG
GGAGCTATACAGAATTTGTATTTTAACCGACCACTGTCTTCTAAAGCAAGTCTTTGACAG
TTTATCTATTACTGAAAGGATTGGAGTGATATCAGACAGATCATACTAAGGGCAGGGTTA
TAAAGGTGTTTTACACAGTTTCTCTATTAACAATTGAGCTGATGATTCCATGTTATAGCA
GGGGTGTAGGATATTGTAGAGCAAGGTGTGCTATTGAGAGTAAGCTGTAAATAAAGCAAG
AGGCAGTGGTATGTGAGAATTGTTCAGAAAGGGTAGTATAAGTATTAACAAAAAGAGAAG
CTAAAATTTGGTATAAAAGGTGAAGAGAATTTAAAAGTGATTGTAATTCTACCTGTATCA
TTGAGTATTCTATGATCCAACTTACTCTCTATTGATGATAGAGGGTGGGGGCTGAACACT
GCAAGACTCCGTCATCCTAAATGGCCTGAAGTATCTCTCCGGGATAAAGCATGGTAACGA
ATCACTCTTGTACAGAAACACTATTTTGTGTCCTGGTGATGGGACAGTCTCCAGGCTACT
GGGACTGTGCTATTTTTCCCCCAGGGGAAAAGAGAGGGGAGAGGGGTGGCCAGTGAAATC
TTCAACTATATCACAGTAACTATCCAGCGTTGGGATTTCAGTTGGAGACAGCTGCTGTCC
AGGGAAAATATGAAAGGGCTATTGAAGTAGAGAATTAGCTGTCTGCCTCTTTCATCTCGA
TCCCCAATGCTGCGGAGAACATGTGTGCTCACCGACCAGTGCACGTACACTAGGCGCGGT
CTTCGCCCCCATCCATTCCCTGGATGTTTCCATTCGGGATGTTTGCAAGACAGAAAGTCT
AGTCTTTATATAAAAAAAAATACAAATTTAATTTTTTTTTAATTTATTTTGTGTTCAATC
TTAACTTTCTTTCGTGCCCATCGAAAAGTCAAGAGTTCCACTGGGGATTTTGTGAAAAAG
AAAATGAAATGTGAAAAGAATCTGTAAAATAAAAATAAATTTTGATGTATAACAGTAACG
TGCCTCTTAAAAGGCGCTGTTCTTATTTAATATTTACCAAGCTATCGCAGTGCTTTCTTC
GCAGTACACAAGCCCTGGAGTGTGTCCTGTAACTAAAGCATGCCAGATGTATTTTTGTGA
GCCTTGTAATTTACAGTCCCGTTTTCTGTACAGCAGCAATGTTTGAAATGATGGAGTTTA
AGCCGCCTGTTGTAACCATGGGTTGCTCTGATTTAAAACCTGTCAGCGTTATCCGCACAG
TGACGTGAAACTGTGTGTCTCCCGCCCCTCCCCCTTTCCAAATTGTGTCTGTCTCTATTG
GACCATGTCAGTGCCCGAATAATCTCGCTCCTTGTACAAATCTTCCCTTTTGAATGCTGT
GTATTTATGAATTTTACAAAAAGGGCAAAGAGAGAGAGAGAGAGAGAGACCGCTGATGAG
ATG
>TR100046|c1_g2_i1|m.131304
CTACATCATCTTACACCGTTGCTGCGTTAGCACAGCCAGTTCTTTTTTGCTGATTTTCAA
TATTCTAAAAGCACTGTACATGAGAAGACTGTTGCAGCAGCCGACTTTAACTGTTTGTGC
GCTAAAGGCGCACTGTTCCGTTTCCTGACCTGGATGTTCTGCCTTAATCCGCAGAGTGAG
ATTCAGGATTGGTTGTCCCCAGTATTTCTTACGACTTGCACAAGAAGCTGCTGGCAGCCG
CAGAAAGGCACGGCCTGTCACTGGAGCGCAGACTGGAAATGACTGGTGTGTGCGCCAGCC
AGATGACTCTCACGCTGCTTGGTGGGCCTAACAGGTTAAACCCCAAGAACGTTCACCAGC
GCCCGACCGTTGCCTTGCTATGTGGACCACATGTGAAGGGAGCTCAGGGAATCAGCTGCG
GTCGCCACCTTGCCAACCATGAGGTACAGATTATCCTGTTCCTGCCCAACTTTGTGAAGA
TGCTGGAGTGCATCACCACAGAGCTTCAACTGTTCAGCAAGACGGACGGCAAGCAAGTGG
CCAGTGTCAAAGACTTGCCAGACACTCCTGTTGACTTGGTGATCAATTGCCTTGACTGTC
ACGAGAATCCTTTTCTTCGCGAGCAGCCGTGGTACAGAGCAGCTGTCGAATGGGCCAACC
AGAACCGGGCTCCGGTGCTGAGCATCGACCCACCTGTGGGCGAATTGGAGCACGTCATTG
ATGCCAAGTGGTCTTTAGCTCTCGGCCTGCCTTTACCACTGGGGGAAAGTGCCGGGCGGG
TGTATCTCTGCGATATTGGAATACCAAAGAAGGTTTTCCAGGAAGTGGGGATCTCCTATC
ACTCGCCTTTTGGTTGCAAGTTTGTCATACCTTTGCACTCTGCGTAGCCGCAACTTAATG
TACAAGAGGATGAAACGCACAGGCCGTAAAACATTTCAGCAACCGGCGGAGAGAAGGGTA
TGGCAGAGAGTTGGAAGCCTTAATGTACAACTGACTCGGATTCAAATAATCTTTAATTGT
GACAGAAAATTGTTTCTGAAGCAAGGAAAAAGCACTGAAAGTGTCCTGTTGCGACTGGTG
CCATACCACGTTCCAATAAGGGACGACCGCACCAAAGGTTACTGCTGGTTTGCAGTTAGG
CCTTGTTCCCACACACGTTACTGTGCCTTTATTGAGAAGGCTGTGCATGGTACTGGTCAT
TACATTTGCAAGAGACTTGTTGGCAGGGTTGAAATGGGCACCGCCCACTAGCGAGTTTGC
CCGTGTCGAATATTCCCACTGCCGATTACTTTCGTTGTGTGTGGGTGGGGAGGGGAGGTG
GTAGGAAACTGCTGTCTTAAGCATGACCAAGTTCAAAAGTAGGAAGAAGTTCATCAAGAA
ACGCAGATCCAAAAGTAATCGTCACATTTGCAGTTTCTTTTAAATTGTACGCGCCATTTA
GAAGTAATCACTGGTGGGATTTTTTTTGTCACTAGCAAACGGCGCTAATGGCTTAAAACA
ATGCTTTCAGGCCCTGTTTTTATGCAGCTGTAATATGTGTATTTGTGGTGGAACACCAGC
TTTTCGTACTGCACAGAGTATCAAACTGCCTGTAGTATTTGCAATCTTTGATATGCACTA
ATAGCGCCCCCTTGTGTAGCCAAGGCTTGAAAGCAGCTCCTGTGGAGGTGCAGTGTTTGG
CTGGATTGAAAGACCCCCCCCATCTGCTTGTTTCTGTTTTCTCTAGCTTAAAACTGGATG
AGGGATGTTCGGTGGCGGTCGCTAAAGTTGGCAGTAGTTCCCAGTCCTAGATTCCCACCA
CAGGAGGAGCCCCGATAGCATGAGCTCCATTTCAGCCAATGATGCGATTTTGAGCCTGTC
CGATCCAAAACGATTTTGAACATAATGATCTTTAAGACTGATCTGAGCAAGGATTCAACC
TTGCCGGCATTGATTTTTTTAGATGGGTCCATTGGTACTGAATGTTTCTGTACATCTTCT
CTTGTCAGGTGTCAATTTAATGGACCCACCACTTGGAAGGGGAGGGGAAGGGGAAGGAGG
GCTTACATTTTGTTTGGTAAGTTGGTTGTTTAAATCAATCACGTGTATTCGCACAACAAT
AATTTAGGGGGGAGGCGGGGTGGGGGGGATTTAGTTCAGTAGACTTTTTTTTAAACTTGA
TGAATCTGGTATTTTCAGCACCTGGGTTTTGTTTTCATGGCTAGGGCGTTGTGTAAAAAC
CCTGCAAATCAATGCGGCTGATGGGAGGAAGCCCGACATGAGGGGCTGGAAAAGGGAAAG
TTAAGATTCTGTTTAAAGTCAAGCTGAACTACAATATGTAGAAGAACCTAGAATAGAGCT
CCAAAATCCTTTTACGTGTGTGTGTGTGTGTACAAAGCTGGAGCCAGCAGAATGGACACA
CATTCATTGCGCCCTTAATCTATTGAAGTATTTCAAATAACTTTTCCTTATTTTTTTGAA
TGGCCA
>TR100048|c0_g1_i1|m.131313
GGCATAACTCTGGGGTATTTTGTTACATTTTTAGATGCTTCTGAACTGCAAAGGCAGTGA
ATCGGTTGCGGTGCTTCAAGACCGAGAGAAAAATGACGTCCCTTTAAGATCGCCAGAGCC
ACGCGGCCTGACAGCCAAAAAACCAGAAGACCGGTATCTGGAAAACAAATGTAACAGAAT
TGGCGAGGTGGAGAAGGAGCTTGCGACCCGCCCCCTTGGCTCGGTGTCAGAAGAGAAACG
CCTCCTCACTTCGGCAAACATCGACGTTCCTCAGAGGAAGCCTTCGGAAGAAGCCGACAT
GGATGAAGTTATGGCAGCTGCAGTTTTGACCAGTCTCTCCACCAGCCCACTGGTGCGCAG
TCCACCCTCAGGAACACACATATTGGATAACTGTAAAGTGTCAAAGGAGGGGCCAGCTTT
GTCTGCCAGCTATGGCAGCAGCACTACCAGTGGTAATTGGAGTTGGGACATTCCAAGTGA
CCACTCCAACCCATCCACGCCATCGCCACCATTGCCAGCCGACAGCTCCAAACCGTTCCC
GTTATCTGGACAATCAGATGATGGCATTGATGAACCAGAGGCATCTCACTTCCTGTTTGA
AGAACCTACTCCCAGGAAAAGAAAGAACTCCATGAAGGTCATGTTTAAATGTTTGTGGAA
GAATTGTGGGAAAGTTCTAAGTACGTCGTCGGGGATACAGAAACACGTTCGCACACTCCA
TTTGGGGCATAATGGTGACTCTGATCACCGTGACGGTGAAGAAGACTTCTACTACTCTGA
GATTGATGTGGATGTAGATTCATTAACAGATGGTTTGAGTAGCCTTACACCAATGTCTCC
AACTACCACAATGCCACCAGTTTTTCCTCATGTGGATTCTGGATGTTCAGATCCAGCTTC
AGTGAAGAGCGAGGAGAAGTTAGTGACCCCTTTGAGCCGGTCTGCACCAACTAATCTGTA
TCATGTACGCACTGACCATGCTTATCAGGCTACAGCCCCTGTGAGCATCCCTGTATCATC
AAAGTTCATGCCAAATGGTACTGGGTTCAGCATATCATTGCAGTCTCCGCCTATAATTTT
TAAAGGTTCACAGGGTCCTTTAACACAAATTCGTCCAATCAGTATTGTTGAGAAGCGACA
GATTTCTCACCCATCCTTAAAGGTACATACTTCTCTCGTGTCATCCCCAAAACCAGGGAC
AGGAACAAGGAAGCCCAGGGGTGAAGGAAAGAAATGCCGAAAAGTTTACGGAATGGAAAA
CAGGGATATGTGGTGCACTGCCTGTCGCTGGAAGAAGGCCTGTCAGCGGTTTGTTGACTG
AAAAATGGCACTTTCTGAATTTTGTACACTCTTTAAGATCTGACAGCGCGTTGTTTCCTG
AACAATCAATTATAATAGAAAAAGGCAAAGTACATTAAAAGCAGGGAATGCTTGATGCAT
GATTCTGTTTGGATGAAGCACTTGTAATTATGTGTGAATGCAATCAAAAAAAAAAGTCAA
ACTTTTTTTTAGTATGTTGACCGTTTTTGCTTTTGAAGTTTTTCTTTGAACTTGCTGTGT
TTTTAATGGCACTTGAACCAGCTGACAATTTTGCTGGTTTTTTTTTTAATATTAAATCTT
TGGCAATTTGATGAAATTTCTAAGCAGCTGGCTTTTTGACTGCTATCTTTGCACTCTCTA
GTCTCATTTTATTTTGCCCCCTTTTAAAAAAAAAAAAAAAAAATCTTCAATTTTGGAGAA
GAATTGACTCTTCATTCCACTGCTGGACATGGGTTCCTCATGAGACTTGTATTGTTTCAG
GAAACACATGCAGATGTTTAAAAAAAAGTAAGCAAATTGAATTTATTGCTGTAGAGCTTT
GCTTTTAATGCATTTTTTTAAAAAAAAGTAAATTTTACAGTTTTGGTTTTTGATAGTATA
CAGAGAAAAAAAAATCGTTTAACCAAATTTTAATTGTTTTTACGGTGAAAACACTTGTAT
ATTGCTGTCATAAGTTTTTTTTAAACTTTTTTTTTTGTTATTATTGGCTAGTAATTTGGA
AGTAAAAGTAGGGTCAGACCTGGCTGAAAACTTCAGGATGTGCCAACGGGAGAACCTCGT
TGAATTGCACTAGGCTGTACTGCACAATGAATAATTCTAGAAACACATGGAGGTTGCCAA
AGGTGCAACGTCATATAGTTGTGAGGAAGTATGTGAGATGTAAATAATGTCTCTTCACTG
TAAAATACGACTTGTAGCATAGCTTTAGTTGAGTTTTTGAGAAAGGAGAAGAAAAACCTG
ATGAAAATGGTTTTGTATTTATGATCCATTTTCATGAATGTATGACAACCATCCTTTCAC
AGTGTTTAGTCCGTTCTTCAGTGCTGGTTGCCATTGCATTTTCTTTTCTTTAAGCTGTTG
CGTAAGTGTATCTGCGCTCACCACTGCAATTTATTTTTGTTTTCTTGATTGGTTACCGTT
TAATGACTGTGACCAACAGAGAATGCTGCACCTTCTTTTAGTACTC
>TR100048|c0_g1_i3|m.131318
CTTGTCTGATTGATGGGCGGAGAAACCGGCCGGCGCGGCCTGAACCCCTTCACTTATTCC
TGCCGACAGCCCCATCGCACGGGATCAGCGCCGATTATTACATGCAACTTTCTGCGAACA
ATTCTCAAACCAAATAGCAGCACCTCCCAACTGGACAAACCAACTAAATGCTTCTGAACT
GCAAAGGCAGTGAATCGGTTGCGGTGCTTCAAGACCGAGAGAAAAATGACGTCCCTTTAA
GATCGCCAGAGCCACGCGGCCTGACAGCCAAAAAACCAGAAGACCGGTATCTGGAAAACA
AATGTAACAGAATTGGCGAGGTGGAGAAGGAGCTTGCGACCCGCCCCCTTGGCTCGGTGT
CAGAAGAGAAACGCCTCCTCACTTCGGCAAACATCGACGTTCCTCAGAGGAAGCCTTCGG
AAGAAGCCGACATGGATGAAGTTATGGCAGCTGCAGTTTTGACCAGTCTCTCCACCAGCC
CACTGGTGCGCAGTCCACCCTCAGGAACACACATATTGGATAACTGTAAAGTGTCAAAGG
AGGGGCCAGCTTTGTCTGCCAGCTATGGCAGCAGCACTACCAGTGGTAATTGGAGTTGGG
ACATTCCAAGTGACCACTCCAACCCATCCACGCCATCGCCACCATTGCCAGCCGACAGCT
CCAAACCGTTCCCGTTATCTGGACAATCAGATGATGGCATTGATGAACCAGAGGCATCTC
ACTTCCTGTTTGAAGAACCTACTCCCAGGAAAAGAAAGGTTCGATTTTATTTCAGGACCA
GACCAGCTCAGTGTTTTTATTTTGTAACAAGAAACCACTTAATTGCTCTATAAATTGTTA
TACCAATGTAGTG
>TR100048|c0_g1_i5|m.131322
CTTGTCTGATTGATGGGCGGAGAAACCGGCCGGCGCGGCCTGAACCCCTTCACTTATTCC
TGCCGACAGCCCCATCGCACGGGATCAGCGCCGATTATTACATGCAACTTTCTGCGAACA
ATTCTCAAACCAAATAGCAGCACCTCCCAACTGGACAAACCAACTAAATGCTTCTGAACT
GCAAAGGCAGTGAATCGGTTGCGGTGCTTCAAGACCGAGAGAAAAATGACGTCCCTTTAA
GATCGCCAGAGCCACGCGGCCTGACAGCCAAAAAACCAGAAGACCGGTATCTGGAAAACA
AATGTAACAGAATTGGCGAGGTGGAGAAGGAGCTTGCGACCCGCCCCCTTGGCTCGGTGT
CAGAAGAGAAACGCCTCCTCACTTCGGCAAACATCGACGTTCCTCAGAGGAAGCCTTCGG
AAGAAGCCGACATGGATGAAGTTATGGCAGCTGCAGTTTTGACCAGTCTCTCCACCAGCC
CACTGGTGCGCAGTCCACCCTCAGGAACACACATATTGGATAACTGTAAAGTGTCAAAGG
AGGGGCCAGCTTTGTCTGCCAGCTATGGCAGCAGCACTACCAGTGGTAATTGGAGTTGGG
ACATTCCAAGTGACCACTCCAACCCATCCACGCCATCGCCACCATTGCCAGCCGACAGCT
CCAAACCGTTCCCGTTATCTGGACAATCAGATGATGGCATTGATGAACCAGAGGCATCTC
ACTTCCTGTTTGAAGAACCTACTCCCAGGAAAAGAAAGAACTCCATGAAGGTCATGTTTA
AATGTTTGTGGAAGAATTGTGGGAAAGTTCTAAGTACGTCGTCGGGGATACAGAAACACG
TTCGCACACTCCATTTGGGGCATAATGGTGACTCTGATCACCGTGACGGTGAAGAAGACT
TCTACTACTCTGAGATTGATGTGGATGTAGATTCATTAACAGATGGTTTGAGTAGCCTTA
CACCAATGTCTCCAACTACCACAATGCCACCAGTTTTTCCTCATGTGGATTCTGGATGTT
CAGATCCAGCTTCAGTGAAGAGCGAGGAGAAGTTAGTGACCCCTTTGAGCCGGTCTGCAC
CAACTAATCTGTATCATGTACGCACTGACCATGCTTATCAGGCTACAGCCCCTGTGAGCA
TCCCTGTATCATCAAAGTTCATGCCAAATGGTACTGGGTTCAGCATATCATTGCAGTCTC
CGCCTATAATTTTTAAAGGTTCACAGGGTCCTTTAACACAAATTCGTCCAATCAGTATTG
TTGAGAAGCGACAGATTTCTCACCCATCCTTAAAGGTACATACTTCTCTCGTGTCATCCC
CAAAACCAGGGACAGGAACAAGGAAGCCCAGGGGTGAAGGAAAGAAATGCCGAAAAGTTT
ACGGAATGGAAAACAGGGATATGTGGTGCACTGCCTGTCGCTGGAAGAAGGCCTGTCAGC
GGTTTGTTGACTGAAAAATGGCACTTTCTGAATTTTGTACACTCTTTAAGATCTGACAGC
GCGTTGTTTCCTGAACAATCAATTATAATAGAAAAAGGCAAAGTACATTAAAAGCAGGGA
ATGCTTGATGCATGATTCTGTTTGGATGAAGCACTTGTAATTATGTGTGAATGCAATCAA
AAAAAAAAGTCAAACTTTTTTTTAGTATGTTGACCGTTTTTGCTTTTGAAGTTTTTCTTT
GAACTTGCTGTGTTTTTAATGGCACTTGAACCAGCTGACAATTTTGCTGGTTTTTTTTTT
AATATTAAATCTTTGGCAATTTGATGAAATTTCTAAGCAGCTGGCTTTTTGACTGCTATC
TTTGCACTCTCTAGTCTCATTTTATTTTGCCCCCTTTTAAAAAAAAAAAAAAAAAATCTT
CAATTTTGGAGAAGAATTGACTCTTCATTCCACTGCTGGACATGGGTTCCTCATGAGACT
TGTATTGTTTCAGGAAACACATGCAGATGTTTAAAAAAAAGTAAGCAAATTGAATTTATT
GCTGTAGAGCTTTGCTTTTAATGCATTTTTTTAAAAAAAAGTAAATTTTACAGTTTTGGT
TTTTGATAGTATACAGAGAAAAAAAAATCGTTTAACCAAATTTTAATTGTTTTTACGGTG
AAAACACTTGTATATTGCTGTCATAAGTTTTTTTTAAACTTTTTTTTTTGTTATTATTGG
CTAGTAATTTGGAAGTAAAAGTAGGGTCAGACCTGGCTGAAAACTTCAGGATGTGCCAAC
GGGAGAACCTCGTTGAATTGCACTAGGCTGTACTGCACAATGAATAATTCTAGAAACACA
TGGAGGTTGCCAAAGGTGCAACGTCATATAGTTGTGAGGAAGTATGTGAGATGTAAATAA
TGTCTCTTCACTGTAAAATACGACTTGTAGCATAGCTTTAGTTGAGTTTTTGAGAAAGGA
GAAGAAAAACCTGATGAAAATGGTTTTGTATTTATGATCCATTTTCATGAATGTATGACA
ACCATCCTTTCACAGTGTTTAGTCCGTTCTTCAGTGCTGGTTGCCATTGCATTTTCTTTT
CTTTAAGCTGTTGCGTAAGTGTATCTGCGCTCACCACTGCAATTTATTTTTGTTTTCTTG
ATTGGTTACCGTTTAATGACTGTGACCAACAGAGAATGCTGCACCTTCTTTTAGTACCAG
GATATTAAGCTAAATCCAATCCAATTTACCACCAGTTATATCTCGGGTCTTCAGGCATAA
GTTTCTGCCAAATGTTTAACAGTAAATGGAACCGGCAGCTTAAAACTTTAGCAGTTTGAT
TAAATGCAGGGTTTAAGATTTCTTTCCATCCAGTTAGTCACTGGCCAGTGATAAAGTCAC
TTATTGAAGGGTCTAAACATATTGAAGTAGCTGGCAGTTTGAAGATGAATATTGCCAAAA
AAAAATTGATTGATTGCTGTACAAAGAAATATTGCTTTGTATATCAAAATTTTTTTAAAT
CCTTATGCTC
>TR100048|c0_g1_i6|m.131325
TGCCATCAGCAGGAACTGCCGGCTGCAGAGCGGAGCCCCGCTTCTTTCTCTGCAAGCCAG
CATCATAATCCAACACGAATGTTAAAATTGCATTAGCCTGATTTTTTATTTTTTGTAAAA
AACAGACGCTTGTTTCGATTAATTGACCCCGCCTCCTCCTCCCCCTGCCAAAAAGACTAT
GAGCTCCAAACGCCTTACCAAAAAATGTAAAGTTGTAGGCACAAAGATTTGCGCGCCAAG
TTCAGCCGGCGAAGTCAGAGTTTCTGGAGTGATCCAGGCTTGTAAGAACGACCCTGCGGG
CAATAATTTATACACAATCATGTTAGATGATGGCTCACTCAGAGAGTATGCAGAAGATGA
AATAATCTGCATCGATGTCAAAGTATCTGGAAAAGGAAAATCCAGATATAATCATAAGAT
GCTTCTGAACTGCAAAGGCAGTGAATCGGTTGCGGTGCTTCAAGACCGAGAGAAAAATGA
CGTCCCTTTAAGATCGCCAGAGCCACGCGGCCTGACAGCCAAAAAACCAGAAGACCGGTA
TCTGGAAAACAAATGTAACAGAATTGGCGAGGTGGAGAAGGAGCTTGCGACCCGCCCCCT
TGGCTCGGTGTCAGAAGAGAAACGCCTCCTCACTTCGGCAAACATCGACGTTCCTCAGAG
GAAGCCTTCGGAAGAAGCCGACATGGATGAAGTTATGGCAGCTGCAGTTTTGACCAGTCT
CTCCACCAGCCCACTGGTGCGCAGTCCACCCTCAGGAACACACATATTGGATAACTGTAA
AGTGTCAAAGGAGGGGCCAGCTTTGTCTGCCAGCTATGGCAGCAGCACTACCAGTGGTAA
TTGGAGTTGGGACATTCCAAGTGACCACTCCAACCCATCCACGCCATCGCCACCATTGCC
AGCCGACAGCTCCAAACCGTTCCCGTTATCTGGACAATCAGATGATGGCATTGATGAACC
AGAGGCATCTCACTTCCTGTTTGAAGAACCTACTCCCAGGAAAAGAAAGAACTCCATGAA
GGTCATGTTTAAATGTTTGTGGAAGAATTGTGGGAAAGTTCTAAGTACGTCGTCGGGGAT
ACAGAAACACGTTCGCACACTCCATTTGGGGCATAATGGTGACTCTGATCACCGTGACGG
TGAAGAAGACTTCTACTACTCTGAGATTGATGTGGATGTAGATTCATTAACAGATGGTTT
GAGTAGCCTTACACCAATGTCTCCAACTACCACAATGCCACCAGTTTTTCCTCATGTGGA
TTCTGGATGTTCAGATCCAGCTTCAGTGAAGAGCGAGGAGAAGTTAGTGACCCCTTTGAG
CCGGTCTGCACCAACTAATCTGTATCATGTACGCACTGACCATGCTTATCAGGCTACAGC
CCCTGTGAGCATCCCTGTATCATCAAAGTTCATGCCAAATGGTACTGGGTTCAGCATATC
ATTGCAGTCTCCGCCTATAATTTTTAAAGGTTCACAGGGTCCTTTAACACAAATTCGTCC
AATCAGTATTGTTGAGAAGCGACAGATTTCTCACCCATCCTTAAAGGTACATACTTCTCT
CGTGTCATCCCCAAAACCAGGGACAGGAACAAGGAAGCCCAGGGGTGAAGGAAAGAAATG
CCGAAAAGTTTACGGAATGGAAAACAGGGATATGTGGTGCACTGCCTGTCGCTGGAAGAA
GGCCTGTCAGCGGTTTGTTGACTGAAAAATGGCACTTTCTGAATTTTGTACACTCTTTAA
GATCTGACAGCGCGTTGTTTCCTGAACAATCAATTATAATAGAAAAAGGCAAAGTACATT
AAAAGCAGGGAATGCTTGATGCATGATTCTGTTTGGATGAAGCACTTGTAATTATGTGTG
AATGCAATCAAAAAAAAAAGTCAAACTTTTTTTTAGTATGTTGACCGTTTTTGCTTTTGA
AGTTTTTCTTTGAACTTGCTGTGTTTTTAATGGCACTTGAACCAGCTGACAATTTTGCTG
GTTTTTTTTTTAATATTAAATCTTTGGCAATTTGATGAAATTTCTAAGCAGCTGGCTTTT
TGACTGCTATCTTTGCACTCTCTAGTCTCATTTTATTTTGCCCCCTTTTAAAAAAAAAAA
AAAAAAATCTTCAATTTTGGAGAAGAATTGACTCTTCATTCCACTGCTGGACATGGGTTC
CTCATGAGACTTGTATTGTTTCAGGAAACACATGCAGATGTTTAAAAAAAAGTAAGCAAA
TTGAATTTATTGCTGTAGAGCTTTGCTTTTAATGCATTTTTTTAAAAAAAAGTAAATTTT
ACAGTTTTGGTTTTTGATAGTATACAGAGAAAAAAAAATCGTTTAACCAAATTTTAATTG
TTTTTACGGTGAAAACACTTGTATATTGCTGTCATAAGTTTTTTTTAAACTTTTTTTTTT
GTTATTATTGGCTAGTAATTTGGAAGTAAAAGTAGGGTCAGACCTGGCTGAAAACTTCAG
GATGTGCCAACGGGAGAACCTCGTTGAATTGCACTAGGCTGTACTGCACAATGAATAATT
CTAGAAACACATGGAGGTTGCCAAAGGTGCAACGTCATATAGTTGTGAGGAAGTATGTGA
GATGTAAATAATGTCTCTTCACTGTAAAATACGACTTGTAGCATAGCTTTAGTTGAGTTT
TTGAGAAAGGAGAAGAAAAACCTGATGAAAATGGTTTTGTATTTATGATCCATTTTCATG
AATGTATGACAACCATCCTTTCACAGTGTTTAGTCCGTTCTTCAGTGCTGGTTGCCATTG
CATTTTCTTTTCTTTAAGCTGTTGCGTAAGTGTATCTGCGCTCACCACTGCAATTTATTT
TTGTTTTCTTGATTGGTTACCGTTTAATGACTGTGACCAACAGAGAATGCTGCACCTTCT
TTTAGTACCAGGATATTAAGCTAAATCCAATCCAATTTACCACCAGTTATATCTCGGGTC
TTCAGGCATAAGTTTCTGCCAAATGTTTAACAGTAAATGGAACCGGCAGCTTAAAACTTT
AGCAGTTTGATTAAATGCAGGGTTTAAGATTTCTTTCCATCCAGTTAGTCACTGGCCAGT
GATAAAGTCACTTATTGAAGGGTCTAAACATATTGAAGTAGCTGGCAGTTTGAAGATGAA
TATTGCCAAAAAAAATTGATTGATTGCTGTACAAAGAAATATTGCTTTGTATATCAAAAT
TTTTTTTAAATCCTTATGCTCAGATATGAAGTTATTTTAAGTTGTGCTGACATACTGGCC
CCTCCATAATCCCTGCAAAACCCAGCCCTAATGAACGATTTGTTTCTGTAGTTAGAGAGG
AAAATCAGGCATATCTCTTGGGTTTTGATCAGTGTTCATACTGTAGTATTTTAGAGATAA
CATACCAAAGTAAGTCTCTCCATGAACAGTTTATTATGATATGCTGTATTCTCAGGATTT
TAATGTTTATAACAACTGTAACATGGAAAAGCAGAGACTCTAATATTTTTAATTATATAC
TGGATTTTTTTTCTCTTTTGATTTTTTTTTAAAAAGGGCTTACTTGTAAAATAGATCTTG
CATAAACAGCTCTAAACTGGTCTTTGACCACAACTGGTGACATAAGCAAATGAATGTAAA
CTGTTAACTTTTGCCGCTTTCATTACATTAATTCTTTTTGTATGTGGAAAAAAAATGGTC
AATGGTTAATTTTTCATATGTCATTATGCAAAGGAAACTTCAACCCACAACAAAGCTCGT
TTTATTGCCAAACTTATTTGTATTACATAATTGTGGCAGTAAACATTCCAAGAGAGAACT
TTATTTCTGCTTTGAAGACAGAATGTGTATTACCAGCAGTTGTACCAGCTTTGGTTTCAG
AACTTAATCATTGAACAGGTGAAGAAATCATAATCCTTTTGGGGAAAATGCACTTTTTGT
ATGAAAAAAAAGTTATGGATGATAATATGTATAGTGTGCTTTTTATTAATGTTGGAGAGG
TGCAGCATTTGTTTTTCATACTGTGTTTCAGTGGGGATGTAAAATTCTCATGGTTTTACA
AAGGAACATAATTACTAAGTTAACCAGAATGGGAAGGACCTCTGTTATTTCTGTACATAC
ACCTGTAATGCTGTGTCATGTCTTACATGATCAGCAATGCCTACTGCTGAGGTTTACGTG
CCAATGTAATGCTGGGTTTCATATTTTTTTAAAAAATGCAAGAAATAAAGAGCCTC
>TR100048|c0_g1_i7|m.131331
CTTGTCTGATTGATGGGCGGAGAAACCGGCCGGCGCGGCCTGAACCCCTTCACTTATTCC
TGCCGACAGCCCCATCGCACGGGATCAGCGCCGATTATTACATGCAACTTTCTGCGAACA
ATTCTCAAACCAAATAGCAGCACCTCCCAACTGGACAAACCAACTAAATGCTTCTGAACT
GCAAAGGCAGTGAATCGGTTGCGGTGCTTCAAGACCGAGAGAAAAATGACGTCCCTTTAA
GATCGCCAGAGCCACGCGGCCTGACAGCCAAAAAACCAGAAGACCGGTATCTGGAAAACA
AATGTAACAGAATTGGCGAGGTGGAGAAGGAGCTTGCGACCCGCCCCCTTGGCTCGGTGT
CAGAAGAGAAACGCCTCCTCACTTCGGCAAACATCGACGTTCCTCAGAGGAAGCCTTCGG
AAGAAGCCGACATGGATGAAGTTATGGCAGCTGCAGTTTTGACCAGTCTCTCCACCAGCC
CACTGGTGCGCAGTCCACCCTCAGGAACACACATATTGGATAACTGTAAAGTGTCAAAGG
AGGGGCCAGCTTTGTCTGCCAGCTATGGCAGCAGCACTACCAGTGGTAATTGGAGTTGGG
ACATTCCAAGTGACCACTCCAACCCATCCACGCCATCGCCACCATTGCCAGCCGACAGCT
CCAAACCGTTCCCGTTATCTGGACAATCAGATGATGGCATTGATGAACCAGAGGCATCTC
ACTTCCTGTTTGAAGAACCTACTCCCAGGAAAAGAAAGAACTCCATGAAGGTCATGTTTA
AATGTTTGTGGAAGAATTGTGGGAAAGTTCTAAGTACGTCGTCGGGGATACAGAAACACG
TTCGCACACTCCATTTGGGGCATAATGGTGACTCTGATCACCGTGACGGTGAAGAAGACT
TCTACTACTCTGAGATTGATGTGGATGTAGATTCATTAACAGATGGTTTGAGTAGCCTTA
CACCAATGTCTCCAACTACCACAATGCCACCAGTTTTTCCTCATGTGGATTCTGGATGTT
CAGATCCAGCTTCAGTGAAGAGCGAGGAGAAGTTAGTGACCCCTTTGAGCCGGTCTGCAC
CAACTAATCTGTATCATGTACGCACTGACCATGCTTATCAGGCTACAGCCCCTGTGAGCA
TCCCTGTATCATCAAAGTTCATGCCAAATGGTACTGGGTTCAGCATATCATTGCAGTCTC
CGCCTATAATTTTTAAAGGTTCACAGGGTCCTTTAACACAAATTCGTCCAATCAGTATTG
TTGAGAAGCGACAGATTTCTCACCCATCCTTAAAGGTACATACTTCTCTCGTGTCATCCC
CAAAACCAGGGACAGGAACAAGGAAGCCCAGGGGTGAAGGAAAGAAATGCCGAAAAGTTT
ACGGAATGGAAAACAGGGATATGTGGTGCACTGCCTGTCGCTGGAAGAAGGCCTGTCAGC
GGTTTGTTGACTGAAAAATGGCACTTTCTGAATTTTGTACACTCTTTAAGATCTGACAGC
GCGTTGTTTCCTGAACAATCAATTATAATAGAAAAAGGCAAAGTACATTAAAAGCAGGGA
ATGCTTGATGCATGATTCTGTTTGGATGAAGCACTTGTAATTATGTGTGAATGCAATCAA
AAAAAAAAGTCAAACTTTTTTTAGTATGTTGACCGTTTTTGCTTTTGAAGTTTTTCTTTG
AACTTGCTGTGTTTTTAATGGCACTTTCTGAATTTTGTACACTCTTTAAGATCTGACAGC
GCGTTGTTTCCTGAACAATCAAT
>TR100051|c0_g1_i1|m.131337
CTTGCCCCAGTGCCCAGCGGGACCGCCAGCAAAGCAGCATCAGGTAAGTAGATTGGGGAC
TTCCAAAATACAGCCGGACACCCAGAGCACCCAGAGTAACAATTGGCCAATGCCTGGGAC
ACCGCCACTCCAGTCTTAACCATCACTGGGGAGGATGACAGCCGGAAAACCCTAATGCGA
TTGCAAACTCCAGAAAGTCAGAACTGCAGACCCGCTATCCCTGAACGGACCCGCGAATAA
AGGCTAACGGTGGACTTGCACTGGTCTGAATAAGAAGTAAGGATCGCACCTTTGGGACTT
CCACGCCGGGGTCCCTGGAAAACTACTACCTCTCTGCGGAAATTCGGTGCAAGTGGTGAT
CAAATAAATACCTGGACACCGACTCTGGTTTTTCAAATATTTCCTCAGGGATCGCGTTAC
AGGAAATAATCGCCCAAAACCGTGGCATTGAATCTATTGACAGTTATCGGCTGCTGCGCC
CTGTGGCGAGTGCCATTTCTTCAAACAGATCTGGATTGTCAGGATAAGCAGTGAAGAACT
CCCCGATCTCTTAGCCCGGGAGAGCTTTCTGTGGCGCTCGATTGCAACTTGAACGTTGGA
TGGGTCGCTCACTGTCCGATAGGCTTCTGACCCACAGCAGGGAAAAGCAAAGCCCGCGCA
CTCCGGGCTGATCCTCTCTCTCCCCATTTTCTTCCACGGTTCCGGATTTCCTCACCGGGT
CTGCCATGAGCGCTCCTCTGTCGACCGGGGCGATCATCGCCATCGTGTTCAACTGCATCT
TGGCGCTGCTGGTGCTGGTTCTCCTCGTTATCCTGTACAAGGCTTGCAAGCAGCCTTCGA
CGGCGGAGGAGAAGACCCCGATCGCAGACTCGAGGCAAACAAAAAGTGAAGAGAAATACT
TACTGAAACCCTGACGTCGACATACGAGCGTCTGGTTAAAGCTGGGCGAAAAGAAATAGC
AAACTAAAAGTTTGAACTCTGGAAAGGAAAAAAAAAGCACAAAGCTAGAATTTCATCGGG
AAAAATGAGGTTGGGAGATTCCCCAAACTGGAAGCATTAAGTGTGAGAGAGAAAAATGCA
CCAAGGAATAGACGAGAGAATCCACTCCTTTAACCAAATAATGGGTCACTTAAAAAAAAA
CGCATTTAAAAAAAACTTGGAAATCTCCGACAAGCTGGGATATTGGCTCTTGGAATTGGA
TTGTTGGAAGAATACAACGCCAGGGTTTGGAGACGGCACTGCCTGTGCCGTCCGGTCAGT
GCCATCGGCGGAGGCTCTTTAGAGACGGGCATAAAATCTGTTTTACTTTTTTTAATTAGA
AAAATATAACATCGCAATAAGCTAGCACTAAGAGATAAGTCTCAAGCGCCGTATAATTAA
AAATGCCTTAGGCGCTATTAGCCGCTTTTCAGTGTAGCACAGTGCGGAGTTAAGCGGAGG
CTGTTTATCGGGCGGTAAACACAGACTAATAAATACAGTGCTTCCAGAATCAGGGAGACA
AGTGACATCTTGGCCTGTTCCCCACCGTCAGGCGCGGCTCCCTCCTTCAGCTTTGTGTAA
TGGAACTGAAATAAAAAAAAGTCTTGACATCTTCGGTGACATTTCATCAGCACCTGCTAA
CTTTAATGTTGCACTGTTCCGCATTTACTTGGACTTTTTCACCAATTTTTTTTAGTATTT
CTAATTACATAAATAAATATATATATCGATGACATTGTCGTTTTGAAAACATATTTTCAC
GGGTTTTTTTAACACTTTTTTATAAACTTGAAGGGACGTGTGGGGGTTGCCTTATTTTTT
GTAGTAAAACAAGTCAGTTGAGGGATTTCGATGTTTGATTTGAAATGCGACAACATCGGT
CGCTCAAAAGCGGAAATAGTATCCGGCAGTAAAGACGCAGATGACCCGTTTGGTGATTTG
TCTGGATTAACTGCTGCACTTGAGATGATGTAGCGGTGTCAAGGACACAAGGACGCTGAA
GATTGCGATGCTCCGGTCTGTTTGGTGGACGATACCAACTTGGTTAGAGTAACTTGAATG
TATGTATGCGATAACTGATAAAGAAACCGTCTCGTGTTCACTGCCATAACAAAACGATGC
AGAAGAATAGGGAAATCTTCTTAAGCAAGTACAATTCCAGGTTATATCCCTTGTAATTAT
TAGCGTTTAACCGCTGCAATTTATTGAAGAAAAAAAAATTGTTAAATGTGGGGATGCAAT
TTTGGAGCTGGTGAAGAGAGAAGTTTAGTTTGTAGCAGAATTTAGTATAGGCTTCTAAAG
TCCAGGGAAAATGAAGATTTACAGGTTATTCAACAGATCGTGTTCATGCTTGCGGTGCCG
TCTGGCTGAGCATTAATGTACTATTTGATGCAGGCAGAATGTGCTAATGTTAATCTGAGT
TATAGGAGCAACGTGCACAACCACAATTCTCCACGCAGTAAGTTTACAGTCTCATTTTGG
TACGTGAGTGGTGATAAGTAGATGTAGAGCATATTTTCACGAGGAGAAAGGCACTTAAAA
AGTTTTAAAATATTAGTAGGTCTCCCATGGCATTGCTGATATTGAGTTGGAGGATTCACT
GTTTAATAATGATAGGAGCATTATACCATGTAAAACAAAAGGGGATGAAATTGGTCTAGG
GTAGTGGCACAAAACAGGCAATAGTGAATCGGCAGCCTGTTTTACAGGCTACCTGGTTTT
CTTTTCCATTTACTTCAATGGAAAAGAAAATAGGGAATGGATGAAGAAGAAGGCTGGGCG
GCGTGTAAAATGGGCTGCCGATTCGCAATTGC
>TR100051|c0_g1_i1|m.131336
CTTGCCCCAGTGCCCAGCGGGACCGCCAGCAAAGCAGCATCAGGTAAGTAGATTGGGGAC
TTCCAAAATACAGCCGGACACCCAGAGCACCCAGAGTAACAATTGGCCAATGCCTGGGAC
ACCGCCACTCCAGTCTTAACCATCACTGGGGAGGATGACAGCCGGAAAACCCTAATGCGA
TTGCAAACTCCAGAAAGTCAGAACTGCAGACCCGCTATCCCTGAACGGACCCGCGAATAA
AGGCTAACGGTGGACTTGCACTGGTCTGAATAAGAAGTAAGGATCGCACCTTTGGGACTT
CCACGCCGGGGTCCCTGGAAAACTACTACCTCTCTGCGGAAATTCGGTGCAAGTGGTGAT
CAAATAAATACCTGGACACCGACTCTGGTTTTTCAAATATTTCCTCAGGGATCGCGTTAC
AGGAAATAATCGCCCAAAACCGTGGCATTGAATCTATTGACAGTTATCGGCTGCTGCGCC
CTGTGGCGAGTGCCATTTCTTCAAACAGATCTGGATTGTCAGGATAAGCAGTGAAGAACT
CCCCGATCTCTTAGCCCGGGAGAGCTTTCTGTGGCGCTCGATTGCAACTTGAACGTTGGA
TGGGTCGCTCACTGTCCGATAGGCTTCTGACCCACAGCAGGGAAAAGCAAAGCCCGCGCA
CTCCGGGCTGATCCTCTCTCTCCCCATTTTCTTCCACGGTTCCGGATTTCCTCACCGGGT
CTGCCATGAGCGCTCCTCTGTCGACCGGGGCGATCATCGCCATCGTGTTCAACTGCATCT
TGGCGCTGCTGGTGCTGGTTCTCCTCGTTATCCTGTACAAGGCTTGCAAGCAGCCTTCGA
CGGCGGAGGAGAAGACCCCGATCGCAGACTCGAGGCAAACAAAAAGTGAAGAGAAATACT
TACTGAAACCCTGACGTCGACATACGAGCGTCTGGTTAAAGCTGGGCGAAAAGAAATAGC
AAACTAAAAGTTTGAACTCTGGAAAGGAAAAAAAAAGCACAAAGCTAGAATTTCATCGGG
AAAAATGAGGTTGGGAGATTCCCCAAACTGGAAGCATTAAGTGTGAGAGAGAAAAATGCA
CCAAGGAATAGACGAGAGAATCCACTCCTTTAACCAAATAATGGGTCACTTAAAAAAAAA
CGCATTTAAAAAAAACTTGGAAATCTCCGACAAGCTGGGATATTGGCTCTTGGAATTGGA
TTGTTGGAAGAATACAACGCCAGGGTTTGGAGACGGCACTGCCTGTGCCGTCCGGTCAGT
GCCATCGGCGGAGGCTCTTTAGAGACGGGCATAAAATCTGTTTTACTTTTTTTAATTAGA
AAAATATAACATCGCAATAAGCTAGCACTAAGAGATAAGTCTCAAGCGCCGTATAATTAA
AAATGCCTTAGGCGCTATTAGCCGCTTTTCAGTGTAGCACAGTGCGGAGTTAAGCGGAGG
CTGTTTATCGGGCGGTAAACACAGACTAATAAATACAGTGCTTCCAGAATCAGGGAGACA
AGTGACATCTTGGCCTGTTCCCCACCGTCAGGCGCGGCTCCCTCCTTCAGCTTTGTGTAA
TGGAACTGAAATAAAAAAAAGTCTTGACATCTTCGGTGACATTTCATCAGCACCTGCTAA
CTTTAATGTTGCACTGTTCCGCATTTACTTGGACTTTTTCACCAATTTTTTTTAGTATTT
CTAATTACATAAATAAATATATATATCGATGACATTGTCGTTTTGAAAACATATTTTCAC
GGGTTTTTTTAACACTTTTTTATAAACTTGAAGGGACGTGTGGGGGTTGCCTTATTTTTT
GTAGTAAAACAAGTCAGTTGAGGGATTTCGATGTTTGATTTGAAATGCGACAACATCGGT
CGCTCAAAAGCGGAAATAGTATCCGGCAGTAAAGACGCAGATGACCCGTTTGGTGATTTG
TCTGGATTAACTGCTGCACTTGAGATGATGTAGCGGTGTCAAGGACACAAGGACGCTGAA
GATTGCGATGCTCCGGTCTGTTTGGTGGACGATACCAACTTGGTTAGAGTAACTTGAATG
TATGTATGCGATAACTGATAAAGAAACCGTCTCGTGTTCACTGCCATAACAAAACGATGC
AGAAGAATAGGGAAATCTTCTTAAGCAAGTACAATTCCAGGTTATATCCCTTGTAATTAT
TAGCGTTTAACCGCTGCAATTTATTGAAGAAAAAAAAATTGTTAAATGTGGGGATGCAAT
TTTGGAGCTGGTGAAGAGAGAAGTTTAGTTTGTAGCAGAATTTAGTATAGGCTTCTAAAG
TCCAGGGAAAATGAAGATTTACAGGTTATTCAACAGATCGTGTTCATGCTTGCGGTGCCG
TCTGGCTGAGCATTAATGTACTATTTGATGCAGGCAGAATGTGCTAATGTTAATCTGAGT
TATAGGAGCAACGTGCACAACCACAATTCTCCACGCAGTAAGTTTACAGTCTCATTTTGG
TACGTGAGTGGTGATAAGTAGATGTAGAGCATATTTTCACGAGGAGAAAGGCACTTAAAA
AGTTTTAAAATATTAGTAGGTCTCCCATGGCATTGCTGATATTGAGTTGGAGGATTCACT
GTTTAATAATGATAGGAGCATTATACCATGTAAAACAAAAGGGGATGAAATTGGTCTAGG
GTAGTGGCACAAAACAGGCAATAGTGAATCGGCAGCCTGTTTTACAGGCTACCTGGTTTT
CTTTTCCATTTACTTCAATGGAAAAGAAAATAGGGAATGGATGAAGAAGAAGGCTGGGCG
GCGTGTAAAATGGGCTGCCGATTCGCAATTGC
>TR100054|c0_g4_i11|m.131371
CTGCACTAGCATTGTTACTTTTAACAACTTTTAACCCTCTTCCTTGCAGAGTTTATTTGA
TAATAAATTTGATGACCTCTTTGGAAGTACTGGGCCCACTGACCCATTCAATTTTAACAG
CCAGAATGGAATGTCTAAGGATGAAAGGGATAAGTTGATTGAACAACTCTACAGGGAGAT
TGCGGCACTGAAGGACGAGATGGCGAGTTTTAAAGTAGAGAGCAAGCGCCTGATCTCCCA
GCTGAGGGGACGAATCAGCGAGTTGGAGGCGGAGCTGGCTGAGCAGCAACACCTGAAGCA
GCAGGCGTTGGATGAGAACGAGTTTGTGAAGGCGGAACTCGAGGAGGTGAAGAAAAGACG
AGATGACACCGAGAAAGCCCAGAGGAGCCTCACAGAGATCGAACGAAAAGCTCAAGCCAA
TGAACAAAGATACACAAAATTAAAGGAAAAGTACACCGAGCTAGTTCAGAACCACGCGGA
TCTGCTGCGGAAGAACGCAGAGGTAACGAAGCAAATGACATTGATTCGTCAGACGCAGGA
GGACATGGAACAGGTGAAGAAGGAGTTGGAGGAGACCGTGCGTCGGCTGAAAGAAGATAT
CCAGCAGAAAGCTCAGGAGCAGACTCGGTTCCTGGAATCCCTGCAGCAGGAGCTGAAATC
CAGGAATGAGGAGATGGTGTCTCTGAAAAACTCGCACGAGGACTCCCAACAGGCGAGCAC
AGTAATGGCATCAACGATCGAATCCCTGAAGTCAGAAAAGACAGCGTTAAGTGAGACTGT
CAATCAGAAGGAGAGCACATTAACCGTACTACAGGACGAGCTGGAGCAGCTGAAGGAGGC
CCTGTCAGCAGAGAGGGACAACACCAGCCGAACGGTCGAGGGGCTGCAGAACCAGCTGAA
TGAAAAAGAGAACCATGAGCAAGCTCTGGAGAAGCAGCTGCTCGATGAACAGTTCGCTCT
GCTGCGCTGTGCGTTGGAGGAGGCGGAGGGAATCGTTCAGGATGCACTCAGCAGGTTGGA
TGATCCCCTTCATGTTGGCTGCACCAGTTCTGCAGATTATCTCATCACGAGAGGTCAGGC
TGCACTGGATTCCCTCAACAGACTACAAGATGGACACATGAAGTATCTGTCTGACAGATC
AGATGCCAGCAACCTGCTGCAGTCAGTCACCCTCTTTACCCATTTGATCGGTGATACCAT
TGTTCAGGGTAGTGCCACCTCCCATATGGTGCCAATGGAGAATGCAGACCGCCTGTTGGA
AGCGTGTAAACAGTGCGGCAGTGAGGTACTCTCCTACTTCTCCAGTTTGAAGGACACTAC
AACTTTGAGCAGTGCAGATTGCACGAAAGTGGGAGAAAGTCTGAACCAGATAAACTCAAT
TGCGGAGGAGCTAAGGCCTAAAGGAAGAGACATCAAACAAAAAGAGCTGGGTGATCTGGT
GGAACAGGAGATGTCTGCCACATCAGCGGCTGTTGAAGCCGCTACTACAAGGATAGAGGT
GACTTGCATCAGTGGGAGCTGCTGTAATTTCATTAAATAGAGTAAGGTTGTATCTTGGAA
AAAATACTTTTATAGCTGGGTACAGGTTCTATTGGTGGATGGGT
>TR100054|c0_g4_i5|m.131364
CTGCACTAGCATTGTTACTTTTAACAACTTTTAACCCTCTTCCTTGCAGAGTTTATTTGA
TAATAAATTTGATGACCTCTTTGGAAGTACTGGGCCCACTGACCCATTCAATTTTAACAG
CCAGAATGGAATGTCTAAGGATGAAAGGGATAAGTTGATTGAACAACTCTACAGGGAGAT
TGCGGCACTGAAGGACGAGATGGCGAGTTTTAAAGTAGAGAGCAAGCGCCTGATCTCCCA
GCTGAGGGGACGAATCAGCGAGTTGGAGGCGGAGCTGGCTGAGCAGCAACACCTGAAGCA
GCAGGCGTTGGATGAGAACGAGTTTGTGAAGGCGGAACTCGAGGAGGTGAAGAAAAGACG
AGATGACACCGAGAAAGCCCAGAGGAGCCTCACAGAGATCGAACGAAAAGCTCAAGCCAA
TGAACAAAGATACACAAAATTAAAGGAAAAGTACACCGAGCTAGTTCAGAACCACGCGGA
TCTGCTGCGGAAGAACGCAGAGGTAACGAAGCAAATGACATTGATTCGTCAGACGCAGGA
GGACATGGAACAGGTGAAGAAGGAGTTGGAGGAGACCGTGCGTCGGCTGAAAGAAGATAT
CCAGCAGAAAGCTCAGGAGCAGACTCGGTTCCTGGAATCCCTGCAGCAGGAGCTGAAATC
CAGGAATGAGGAGATGGTGTCTCTGAAAAACTCGCACGAGGACTCCCAACAGGCGAGCAC
AGTAATGGCATCAACGATCGAATCCCTGAAGTCAGAAAAGACAGCGTTAAGTGAGACTGT
CAATCAGAAGGAGAGCACATTAACCGTACTACAGGACGAGCTGGAGCAGCTGAAGGAGGC
CCTGTCAGCAGAGAGGGACAACACCAGCCGAACGGTCGAGGGGCTGCAGAACCAGCTGAA
TGAAAAAGAGAACCATGAGCAAGCTCTGGAGAAGCAGCTGCTCGATGAACAGTTCGCTCT
GCTGCGCTGTGCGTTGGAGGAGGCGGAGGGAATCGTTCAGGATGCACTCAGCAGGTTGGA
TGATCCCCTTCATGTTGGCTGCACCAGTTCTGCAGATTATCTCATCACGAGAGGTCAGGC
TGCACTGGATTCCCTCAACAGACTACAAGATGGACACATGAAGTATCTGTCTGACAGATC
AGATGCCAGCAACCTGCTGCAGTCAGTCACCCTCTTTACCCATTTGATCGGTGATACCAT
TGTTCAGGGTAGTGCCACCTCCCATATGGTGCCAATGGAGAATGCAGACCGCCTGTTGGA
AGCGTGTAAACAGTGCGGCAGTGAGGTACTCTCCTACTTCTCCAGTTTGAAGGACACTAC
AACTTTGAGCAGTGCAGATTGCACGAAAGTGGGAGAAAGTCTGAACCAGATAAACTCAAT
TGCGGAGGAGCTAAGGCCTAAAGGAAGAGACATCAAACAAAAAGAGCTGGGTGATCTGGT
GGAACAGGAGATGTCTGCCACATCAGCGGCTGTTGAAGCCGCTACTACAAGGATAGAGGA
AATGCTGAGCAAGTCGAGGGCAGGAGACACGGGTGTGAATCTGGAGGTGAATGAGAGGAT
CCTTGCTTCCTGCACTGACCTGATGCATGCAATCAAAATGTTGGTTCTGACATCGAAGGA
TCTGCAGAGAGACATAGTGGAAAGTGGAAGGGGAGCAGCATCCCAGAAAGAGTTCTACGC
CAAGAACTCCAGGTGGACTGAAGGCCTCATCTCGGCATCAAAGGCTGTAGGCTGGGGAGC
CACTGTGTTGGTGGATGCTGCAGACATGGTTGTGCAGGGAAAGGGGAAGTTTGAGGAGTT
GATGGTGTGTTCGCATGAGATCGCAGCCAGTACAGCTCAGCTGGTTGCTGCTTCCAAGGT
GAAAGCGGATAAAGACAACGCCAACCTTGGAAGGCTGCGGCAGGCATCCAAGGGGGTAAA
TGAGGCCACGGCCAATGTAGTGGCTTCCACCAAGTCAGGAAAATCCCAGATTGAGGAGAA
AGACACAATGGATTTCTCTAGCATGACATTGACACAAATCAAGCGACAGGAGATGGACTC
GCAGGTTCACGTTTTAGAACTGGAGAGCCAACTACAGAAAGAGAGGCAGCGCCTGGGAGG
ACTGCGCAAAAAGCATTACGAGCTGGCAGGAGTCTCTGAGGGCTGGGACGAAGATACCAA
GTAGGCCCAGAGTGGAGAAGGACGAGCAGAGATTGGGAGAATGTAGTCTCCAGTCAAAGA
CTGAATGAACAGTGAAAACCCAGTCTATTCTCTCCAACACCGAGAGGAAAAGTGCAGTAA
CCGCGAGCCTTGACCGGGAATGGTCCTACATTTCTGTATCACAGTGTTTTCCACTTGTAT
TCTGGATCCTGTTACTATTGAGATGAGACCGTCGTGTTCCTTTATTTATTATATGTATAT
TTTTTTCTTTATATTTGCACACTAGTGGTAAGTATTGTGTTAGTGTTTTCATTTCCAATG
CCCGCAGCAAATCTTGGTCTTACTATTGATACCCCTTTCGCTGGCACATATCAGTAACCC
GACAGCAAAACAGGAGTTTCCTAACATTTCAAGTATCTTGCTTTTTCCTCCATTCAAAAC
AAAAAGGCCTAGTGGGTAAAATGTAAAGCACAATAGTTGCACTTACTGATGGAAATTAGA
GACTCTTTAGTCACAAGGAGCAATAGATTTGAGATGCTTCCCATCAGTTACAGTGTGAAA
ACAGAGGAACAGTACATCTTAATATGACATTTTTGGTCAGAACAAATTTACGATTTGCTG
TAGTGCTGAGCTATACAGACCAGAAGGTCCCGCGTTTGCCTTTGCTCAGTTGGCTGATGT
AGTCCAGGGCAGCAGTTGGGGCACTGCGATTGGTCTCAGTGCCCGCAGGTTCGGGGGAGG
CAGAAAAAAATAAGCTAGGGTTCCTGTTCCTGCTTGTTGTCGTGTAATCCGTTAAAAAGT
GGACATGGGGCGTGTGATGCCCTCCGTCATCAATTAGCTTACTAGCACTCACTGTCCAGG
CTGATTGAAAAGGAGTGCCCGTTTGGTATATGTTGCTAGAGGATGGGCAGCCCCCTTTGG
AGCCGTGGCACGGCACGGCACCAGTGCCTTCAGGAGAGGTGGCGAAGATAAGTCATTTGG
TTTTCCTGCTTATACAAAGGAAATGACTCCCCAGCCATTGGAAGTCCCCACCACGTTTTG
TTCATCACCAAGAAAGCAGCTTATTGTCTGGTCCCAGGTCTCTGCCATTACATAGCATAA
CATACGAATTAGGAGCAGGAGGAGGCCATATGGCCCCACGAGCCTGCTCCGCCATTCAGT
AAGATCATGGCTGATCTTCGACCTCAACTCCACTTTCTCACCCTATCCCCATATCCCTT
>TR100055|c0_g7_i1|m.131398
CCTTTGCCTGTTCAGTTGTTGTCAACGTCTACAGAGTGGAGACAGTGAGGAGGCGACGGG
GTGGTAGAATTGAGCAGCTATGGCTACAGACTCTCCTCGCCGTCCCAGTCGCTGTACTGG
TGGAATAATGGTCCGACATCAGGCAGTCACGGAGCAGTCATACATGGAGAGCGTTGTCAC
CTTTCTGCAAGATGTAGTCCCGCAGGCTTACACCGGCTCACCTCCAACAGATGAGAAGGA
AAAAATAGTCTGGGTCCGTTTTGAAAAAGCTGATATTAATGATCTTGCGAGGAATCCAGA
GTATCATGAGATGAACAACGCTGGAAACGACCCTCCTTTGTTGCTGCTCATTGGATACGC
AGATGGGATGCAAATTTGGAGCATCCCCACAGAATGTTCTTGGATGTGATGGAAAAACCC
CGGAAACACAGGCCGTCTGAAATTAGAAACAGAAAATGCTGGAAATGTACAGCCAGTTGC
TCAGCATCTGAGAGAAAAGTCAGCTTACTCCTTTAGGTGGGACCCTATAGCTAGTGAAAA
GGCC
>TR100057|c0_g2_i10|m.131416
GACAGCATCAGAGGTTAGAGAGCTGAGCAGGCGGGTACGGAAGATTGCGAGAGGCTGGTC
TTGGCACACCTGGCCATGGCTGACCTGACAGCCGGCGCTGGCAGGCCCCTGGTGCTCGAG
CCGTTGGCGGGGGGTCAGAGGGCAGGCGTGCCTGGTTTCCAGGGCAATGCCGCTGTGAGA
TGGCGGCCGTCTGGCGGCTTCCCCTCCTCGCCGCCCGTATCCCCTTCACCAGTGCGCAAC
CTTGCTGAGATTTTACACTGAAAAAGAGGATCGTACCGCGGAGATGACTTCACGCTTCAA
GCCACGAGCCAACGATGAATAAATATCGACTAGTAGCTAAAATAGGCGAAGGGACATTTT
CAGAGGTCTGGAAGGCACAAAGCTTAAAAAATGGGACCTACTACGCCTGTAAAAAGATGA
AACAACATATGGAAAGCATAGAGCAAGTGAACAATCTACGTGAAATTCAAGCTATGCGCA
GACTGAGCTTACATCCTAATATTCTTCAGTTACATGAAGTGGCCTATGATAAAAAGTCTG
GGTCACTTGCTCTAATATGTGAACTCATGGACATGAATATCTATGAGCTTATACGAGGGC
GAAGGAACCCCTTACCTGAAGGTAAAATAAAGAGCTACATGTATCAACTATGTAAGTCCC
TTGATTACATGCACAGAAATGGAATTTTTCACCGAGATGTAAAGCCCGAAAATATCCTAA
TTAAGCAAAACTTGCTGAAGTTGGCAGATTTTGGTTCCTGTAGGAGTATCTTCTCAAAGC
AGCCATATACAGAATATATTTCTACCCGATGGTATCGAGCCCCAGAGTGCCTTCTTACAG
ATGGGTACTACAGTTTCAAAATGGACATCTGGAGCACTGGCTGTGTTTTCTATGAAATAA
CAAGCCTACAGCCGCTTTTTCCTGGTTCTAATGAAGTTGACCAAATTGCAAAAATCCATG
AAGTTGTTGGCACTCCAAACTCTGAAACCCTTAGAAAGTTCAAGCAAACACGGGCTATGA
GTTTTGACTTTCCACAAAAAAAGGGAACAGGAATATCTTGCCTCATTCCGCGCACTACCT
CTGAGAGTATTTCACTGATGCATGCAATGATGGAGTATGACCCTGAAGAAAGAATCACTG
CAAAGCGGGCATTACAGCATCCTTACTTTCGCGAATTGAGATTGGCAGAGAAACAAGCTG
CTACAATACAGCGTACAGTTAGATGCTTAGAAGGGAATGAGAACAATCTAAGCCCAGGTG
TGGTGCACAATCTCTGGAGAATCCATAAGGGACGGAAACGGGGAATTCCTATACGACGCC
AAATTCCTTCGTATCCTGTGGAACTGCCAAAGCTGAATGTGCCAGCTACAACAAAGGTTG
CTAGTTACCCCAATCAGACTTTAAAGTCAGTCTTTCCAACAGCATCACTGGCTGAAAATG
GAACTCTACCCCAAGTGCCATCCGTACAATACATTGGAAAAAGCAAGTGTCCAGGACAAC
GGAAACCTACTACGAAATGTTACAATTTACCCTCTACAGAAAGAAAAAGTGATGGCTACT
GAGAACATTTACGATTCAAGAATATTCAATTAGCATTCCTTTACACATCAAAGCTCTTGT
AATGTTTTTTAAAAAAAAGTTGTAAGAGACCATATTTTAACAGTCTTCCACTGGGCTACA
GGCCAACCACCAGGTTTGTGCCTTATTCCTAACTTCAGTTTTTAATCAAGTGATACACTA
GCTCAGGACTGCAATCAAACATTCATTCAGTTGATACTGGAAAGTCATGTGTTAAAAGCC
TACAAAATATTAAGAAAAAATTGGACACGCCAAACAATGTGACATTTGATATGCTGATCT
GAAGAAATTGGCACTTTACATTCAAACTTGTTACATTTTATTAGTTATCGAATTAACCTG
AGAGGAGGGTTCCTGTTATTGGATAAAGTTATTTTACTTGCTGATCAAAAGCTGAAGACA
TGGGTTAATATTTGTGAACCGTTACAAATGTCCCTCTTCTCCAGT
>TR100057|c0_g2_i4|m.131406
GACAGCATCAGAGGTTAGAGAGCTGAGCAGGCGGGTACGGAAGATTGCGAGAGGCTGGTC
TTGGCACACCTGGCCATGGCTGACCTGACAGCCGGCGCTGGCAGGCCCCTGGTGCTCGAG
CCGTTGGCGGGGGGTCAGAGGGCAGGCGTGCCTGGTTTCCAGGGCAATGCCGCTGTGAGA
TGGCGGCCGTCTGGCGGCTTCCCCTCCTCGCCGCCCGTATCCCCTTCACCAGTGCGCAAC
CTTGCTGAGATTTTACACTGAAAAAGAGGATCGTACCGCGGAGATGACTTCACGCTTCAA
GCCACGAGCCAACGATGAATAAATATCGACTAGTAGCTAAAATAGGCGAAGGGACATTTT
CAGAGGTCTGGAAGGCACAAAGCTTAAAAAATGGGACCTACTACGCCTGTAAAAAGATGA
AACAACATATGGAAAGCATAGAGCAAGTGAACAATCTACGTGAAATTCAAGCTATGCGCA
GACTGAGCTTACATCCTAATATTCTTCAGTTACATGAAGTGGCCTATGATAAAAAGTCTG
GGTCACTTGCTCTAATATGTGAACTCATGGACATGAATATCTATGAGCTTATACGAGGGC
GAAGGAACCCCTTACCTGAAGGTAAAATAAAGAGCTACATGTATCAACTATGTAAGTCCC
TTGATTACATGCACAGAAATGGAATTTTTCACCGAGATGTAAAGCCCGAAAATATCCTAA
TTAAGCAAAACTTGCTGAAGTTGGCAGATTTTGGTTCCTGTAGGAGTATCTTCTCAAAGC
AGCCATATACAGAATATATTTCTACCCGATGGTATCGAGCCCCAGAGTGCCTTCTTACAG
ATGGGTACTACAGTTTCAAAATGGACATCTGGAGCACTGGCTGTGTTTTCTATGAAATAA
CAAGGTTGCTTAATGAAGATGATCATACAAGAACACGGGCTATGAGTTTTGACTTTCCAC
AAAAAAAGGGAACAGGAATATCTTGCCTCATTCCGCGCACTACCTCTGAGAGTATTTCAC
TGATGCATGCAATGATGGAGTATGACCCTGAAGAAAGAATCACTGCAAAGCGGGCATTAC
AGCATCCTTACTTTCGCGAATTGAGATTGGCAGAGAAACAAGCTGCTACAATACAGCGTA
CAGTTAGATGCTTAGAAGGGAATGAGAACAATCTAAGCCCAGGTGTGGTGCACAATCTCT
GGAGAATCCATAAGGGACGGAAACGGGGAATTCCTATACGACGCCAAATTCCTTCGTATC
CTGTGGAACTGCCAAAGCTGAATGTGCCAGCTACAACAAAGGTTGCTAGTTACCCCAATC
AGACTTTAAAGTCAGTCTTTCCAACAGCATCACTGGCTGAAAATGGAACTCTACCCCAAG
TGCCATCCGTACAATACATTGGAAAAAGCAAGTGTCCAGGACAACGGAAACCTACTACGA
AATGTTACAATTTACCCTCTACAGAAAGAAAAAGTGATGGCTACTGAGAACATTTACGAT
TCAAGAATATTCAATTAGCATTCCTTTACACATCAAAGCTCTTGTAATGTTTTTTAAAAA
AAAGTTGTAAGAGACCATATTTTAACAGTCTTCCACTGGGCTACAGGCCAACCACCAGGT
TTGTGCCTTATTCCTAACTTCAGTTTTTAATCAAGTGATACACTAGCTCAGGACTGCAAT
CAAACATTCATTCAGTTGATACTGGAAAGTCATGTGTTAAAAGCCTACAAAATATTAAGA
AAAAATTGGACACGCCAAACAATGTGACATTTGATATGCTGATCTGAAGAAATTGGCACT
TTACATTCAAACTTGTTACATTTTATTAGTTATCGAATTAACCTGAGAGGAGGGTTCCTG
TTATTGGATAAAGTTATTTTACTTGCTGATCAAAAGCTGAAGACATGGGTTAATATTTGT
GAACCGTTACAAATGTCCCTCTTCTCCAGT
>TR100057|c0_g2_i5|m.131408
AAGCGGGCATTACAGCATCCTTACTTTCGCGAATTGAGATTGGCAGAGAAACAAGCTGCT
ACAATACAGCGTACAGTTAGATGCTTAGAAGGGAATGAGAACAATCTAAGCCCAGGTGTG
GTGCACAATCTCTGGAGAATCCATAAGGGACGGAAACGGGGAATTCCTATACGACGCCAA
ATTCCTTCGTATCCTGTGGAACTGCCAAAGCTGAATGTGCCAGCTACAACAAAGGTTGCT
AGTTACCCCAATCAGACTTTAAAGTCAGTCTTTCCAACAGCATCACTGGCTGAAAATGGA
ACTCTACCCCAAGTGCCATCCGTACAATACATTGGAAAAAGCAAGGAGTATCTTCTCAAA
GCAGCCATATACAGAATATATTTCTACCCGATGGTATCGAGCCCCAGAGTGCCTTCTTAC
AGATGGGTACTACAGTTTCAAAATGGACATCTGGAGCACTGGCTGTGTTTTCTATGAAAT
AACAAGGTTGCTTAATGAAGATGATCATACAAGAACACGGGCTATGAGTTTTGACTTTCC
ACAAAAAAAGGGAACAGGAATATCTTGCCTCATTCCGCGCACTACCTCTGAGAGTATTTC
ACTGATGCATGCAATGATGGAGTATGACCCTGAAGAAAGAATCACTGCAAAGCGGGCATT
ACAGCATCCTTACTTTCGCGAATTGAGATTGGCAGAGAAACAAGCTGCTACAATACAGCG
TACAGTTAGATGCTTAGAAGGGAATGAGAACAATCTAAGCCCAGGTGTGGTGCACAATCT
CTGGAGAATCCATAAGGGACGGAAACGGGGAATTCCTATACGACGCCAAATTCCTTCGTA
TCCTGTGGAACTGCCAAAGCTGAATGTGCCAGCTACAACAAAGGTTGCTAGTTACCCCAA
TCAGACTTTAAAGTCAGTCTTTCCAACAGCATCACTGGCTGAAAATGGAACTCTACCCCA
AGTGCCATCCGTACAATACATTGGAAAAAGCAAGTGTCCAGGACAACGGAAACCTACTAC
GAAATGTTACAATTTACCCTCTACAGAAAGAAAAAGTGATGGCTACTGAGAACATTTACG
ATTCAAGAATATTCAATTAGCATTCCTTTACACATCAAAGCTCTTGTAATGTTTTTTAAA
AAAAAGTTGTAAGAGACCATATTTTAACAGTCTTCCACTGGGCTACAGGCCAACCACCAG
GTTTGTGCCTTATTCCTAACTTCAGTTTTTAATCAAGTGATACACTAGCTCAGGACTGCA
ATCAAACATTCATTCAGTTGATACTGGAAAGTCATGTGTTAAAAGCCTACAAAATATTAA
GAAAAAATTGGACACGCCAAACAATGTGACATTTGATATGCTGATCTGAAGAAATTGGCA
CTTTACATTCAAACTTGTTACATTTTATTAGTTATCGAATTAACCTGAGAGGAGGGTTCC
TGTTATTGGATAAAGTTATTTTACTTGCTGATCAAAAGCTGAAGACATGGGTTAATATTT
GTGAACCGTTACAAATGTCCCTCTTCTCCAGT
>TR100057|c0_g2_i7|m.131412
CAAGCCTACAGCCGCTTTTTCCTGGTTCTAATGAAGTTGACCAAATTGCAAAAATCCATG
AAGTTGTTGGCACTCCAAACTCTGAAACCCTTAGAAAGTTCAAGCAGGCGAAGGAACCCC
TTACCTGAAGGTAAAATAAAGAGCTACATGTATCAACTATGTAAGTCCCTTGATTACATG
CACAGAAATGGAATTTTTCACCGAGATGTAAAGCCCGAAAATATCCTAATTAAGGAGTAT
CTTCTCAAAGCAGCCATATACAGAATATATTTCTACCCGATGGTATCGAGCCCCAGAGTG
CCTTCTTACAGATGGGTACTACAGTTTCAAAATGGACATCTGGAGCACTGGCTGTGTTTT
CTATGAAATAACAAGCCTACAGCCGCTTTTTCCTGGTTCTAATGAAGTTGACCAAATTGC
AAAAATCCATGAAGTTGTTGGCACTCCAAACTCTGAAACCCTTAGAAAGTTCAAGCAAAC
ACGGGCTATGAGTTTTGACTTTCCACAAAAAAAGGGAACAGGAATATCTTGCCTCATTCC
GCGCACTACCTCTGAGAGTATTTCACTGATGCATGCAATGATGGAGTATGACCCTGAAGA
AAGAATCACTGCAAAGCGGGCATTACAGCATCCTTACTTTCGCGAATTGAGATTGGCAGA
GAAACAAGCTGCTACAATACAGCGTACAGTTAGATGCTTAGAAGGGAATGAGAACAATCT
AAGCCCAGGTGTGGTGCACAATCTCTGGAGAATCCATAAGGGACGGAAACGGGGAATTCC
TATACGACGCCAAATTCCTTCGTATCCTGTGGAACTGCCAAAGCTGAATGTGCCAGCTAC
AACAAAGGTTGCTAGTTACCCCAATCAGACTTTAAAGTCAGTCTTTCCAACAGCATCACT
GGCTGAAAATGGAACTCTACCCCAAGTGCCATCCGTACAATACATTGGAAAAAGCAAGTG
TCCAGGACAACGGAAACCTACTACGAAATGTTACAATTTACCCTCTACAGAAAGAAAAAG
TGATGGCTACTGAGAACATTTACGATTCAAGAATATTCAATTAGCATTCCTTTACACATC
AAAGCTCTTGTAATGTTTTTTAAAAAAAAGTTGTAAGAGACCATATTTTAACAGTCTTCC
ACTGGGCTACAGGCCAACCACCAGGTTTGTGCCTTATTCCTAACTTCAGTTTTTAATCAA
GTGATACACTAGCTCAGGACTGCAATCAAACATTCATTCAGTTGATACTGGAAAGTCATG
TGTTAAAAGCCTACAAAATATTAAGAAAAAATTGGACACGCCAAACAATGTGACATTTGA
TATGCTGATCTGAAGAAATTGGCACTTTACATTCAAACTTGTTACATTTTATTAGTTATC
GAATTAACCTGAGAGGAGGGTTCCTGTTATTGGATAAAGTTATTTTACTTGCTGATCAAA
AGCTGAAGACATGGGTTAATATTTGTGAACCGTTACAAATGTCCCTCTTCTCCAGT
>TR100057|c0_g2_i8|m.131414
TACCTGCTGGCCCAAAGGACACGGGATCTACCTGTGACAATTAAAAATCGGAGGGGTTCA
GATTTGTTGTAAACCTGTGTTGCTTTGTTTAATTAAATACTGTCATTTCTTTTTTTTTAA
AGAATATCGACTAGTAGCTAAAATAGGCGAAGGGACATTTTCAGAGGTCTGGAAGGCACA
AAGCTTAAAAAATGGGACCTACTACGCCTGTAAAAAGATGAAACAACATATGGAAAGCAT
AGAGCAAGTGAACAATCTACGTGAAATTCAAGCTATGCGCAGACTGAGCTTACATCCTAA
TATTCTTCAGTTACATGAAGTGGCCTATGATAAAAAGTCTGGGTCACTTGCTCTAATATG
TGAACTCATGGACATGAATATCTATGAGCTTATACGAGGGCGAAGGAACCCCTTACCTGA
AGGTAAAATAAAGAGCTACATGTATCAACTATGTAAGTCCCTTGATTACATGCACAGAAA
TGGAATTTTTCACCGAGATGTAAAGCCCGAAAATATCCTAATTAAGCAAAACTTGCTGAA
GTTGGCAGATTTTGGTTCCTGTAGGAGTATCTTCTCAAAGCAGCCATATACAGAATATAT
TTCTACCCGATGGTATCGAGCCCCAGAGTGCCTTCTTACAGATGGGTACTACAGTTTCAA
AATGGACATCTGGAGCACTGGCTGTGTTTTCTATGAAATAACAAGCCTACAGCCGCTTTT
TCCTGGTTCTAATGAAGTTGACCAAATTGCAAAAATCCATGAAGTTGTTGGCACTCCAAA
CTCTGAAACCCTTAGAAAGTTCAAGCAAACACGGGCTATGAGTTTTGACTTTCCACAAAA
AAAGGGAACAGGAATATCTTGCCTCATTCCGCGCACTACCTCTGAGAGTATTTCACTGAT
GCATGCAATGATGGAGTATGACCCTGAAGAAAGAATCACTGCAAAGCGGGCATTACAGCA
TCCTTACTTTCGCGAATTGAGATTGGCAGAGAAACAAGCTGCTACAATACAGCGTACAGT
TAGATGCTTAGAAGGGAATGAGAACAATCTAAGCCCAGGTGTGGTGCACAATCTCTGGAG
AATCCATAAGGGACGGAAACGGGGAATTCCTATACGACGCCAAATTCCTTCGTATCCTGT
GGAACTGCCAAAGCTGAATGTGCCAGCTACAACAAAGGTTGCTAGTTACCCCAATCAGAC
TTTAAAGTCAGTCTTTCCAACAGCATCACTGGCTGAAAATGGAACTCTACCCCAAGTGCC
ATCCGTACAATACATTGGAAAAAGCAAGTGTCCAGGACAACGGAAACCTACTACGAAATG
TTACAATTTACCCTCTACAGAAAGAAAAAGTGATGGCTACTGAGAACATTTACGATTCAA
GAATATTCAATTAGCATTCCTTTACACATCAAAGCTCTTGTAATGTTTTTTAAAAAAAAG
TTGTAAGAGACCATATTTTAACAGTCTTCCACTGGGCTACAGGCCAACCACCAGGTTTGT
GCCTTATTCCTAACTTCAGTTTTTAATCAAGTGATACACTAGCTCAGGACTGCAATCAAA
CATTCATTCAGTTGATACTGGAAAGTCATGTGTTAAAAGCCTACAAAATATTAAGAAAAA
ATTGGACACGCCAAACAATGTGACATTTGATATGCTGATCTGAAGAAATTGGCACTTTAC
ATTCAAACTTGTTACATTTTATTAGTTATCGAATTAACCTGAGAGGAGGGTTCCTGTTAT
TGGATAAAGTTATTTTACTTGCTGATCAAAAGCTGAAGACATGGGTTAATATTTGTGAAC
CGTTACAAATGTCCCTCTTCTCCAGT
>TR100060|c0_g1_i1|m.131433
TCAGACAAGCAGCTACCTCCTCGCTGCGGGATGATAAGATCTCAATTCTACCGGTCGGAA
ATTTGCATCACTCGTAAAATAAATTCCCTTTTGAAGACACTTTTTAAACAGCAGCCGTGC
GAGAGGGCGCAGTTGTTGCTCAAGAAGCATGAGCTGAGCTCTGTCATTTTACGGCCTGTG
GTGTTGTACGAGCGATGAGATACCAGCAAAATGCAGCATGTCAGCCTACGGACAATATGG
GAACATTAGGAAGAATCAAAGAAATTCAGAAACCCCAGCAAGAATGCACAAACCTTAAAG
TTGCCACTGCTCCTCGGCAGAGAAGCTACGGTGTACCCAGCCTAAACCTTGCTCAGATCA
CTCGGGTGAGCGTAATGATGTCCCTGGGACAGCTCGCTAAAGGGGCCAGCCTGGATGACC
TACTCGAGACCTGCATTCAGTCCTTTGATGCAGACGGGAACCTGTGTCGAAGCAGCTACC
TGCTGCAGGTGACTCTGACCATGCACCGCTTCAACATGTCGTCCACAGAGCTGCTGCAGA
AGCTGATCACACTATATCAGAATGCTTTAGAACAAAACTGTGCTGCAGCCTGCCTGAAGA
TCTGTTACTTTATAAGGTACTGGATAACAGAGTTCTGGATTATGTTTAAAATGGACAACA
GTCTTTCCGAAACAATGGAACATTTTCAGGAACTGGTGAGAAAGAATGGTGAAGAGTCCC
ACTCCCGATTTATCGACACCTCACAGATAAATACACATGACTGGTCCCGGAAAATCACTC
AGCGGATAAAACCAAACTGTAGCAAAAAACGAAAAGTTTCCCTTCTATTTGATCACTTGG
AGCCAGGAGAGCTGGCTGAACACCTAACCTACCTCGAGTTCAAGTCCTTCCGCAGGATTT
CATTTTCAGATTATCAGAATTATGTGTTGACTGGCTGTGTAAAGGACAATCCCACAATGG
AACGCTCTGTTGCTTTGTGTAATGGCATCTCACAGTGGGTCCAGCTTATGGTTCTCAGCA
GACCGACACCACAGCTACGTGCTGAAGTCTTCACCAAGTTTATTCGTGTGGCTCAGAAAC
TCCAGCAGCTGCAGAACTTTAATACACTAATGGCGGTGGTTGGAGGTTTGTGTCACAGCT
CGATCTCCAGACTCAAAGAAACAAGCGCTTGTGTCCCTCATGAAGTTAATAAGGTGATGA
ATGAAATGACTGAGCTGCTTTCGTCCAGTGGAAACTACAACAACTACCGACGCGTCTACA
GCGAATGCACAGACTTCAAGATTCCTATTTTGGGCGTCCACCTGAAAGATCTTATCTCAC
TACACGAAGCCTTGCCAGACTGTGTCGAAGATAACAAGATTAATGTACACAAACTGCAGA
CTCTCTACAACCACATCAATGAACTTGTCCAGCTTCAGAACACTGCACCTCCTCTGGAAG
CAAACAAGGACCTGGTGCACTTGCTCACACTCTCCCTGGATCTCTACTACTCAGAAGATG
AAATTTACGAGCTTTCGTATGCACGTGAGCCAAGAAACAACAAAGTTCCACCAGCAACTC
CTTGCAAACCAGCCGTAGTAGCAGACTGGGCCCCTGGAGTATCACCGAAGCCTGATCCCA
AAACCATCAGTAAACATGTTCAGCGGATGGTTGATTCTGTCTTTAAAAATTACGACCACG
ATCAGGATGGCTACATTTCCCAAGAGGAATTTGAAAAGATTGCTGCCAGTTTTCCGTTTT
CTTTCTGCGTGATGGACAAAGATTGTGAAGGACTAATAAGCAGAGAGGAAATTACTGCCT
ACTTCATGAGGTCCAGCTCCATCTTCTCAAAGTCAGTCCTAGGCTTTCTCCATAATTTCC
AGGAGACAACGTATCTGAAACCTACCTTCTGTGACAACTGTGCTGGATTTATCTGGGGTG
TTATAAAACAAGGATACAGATGCAGAGACTGTGGTATGAACTGTCACAAACAGTGCAGAG
ACCTGGTGGTCCTGGAATGCAAAAATAGACCCAAGACCACAGATACCAGTCCAATGTCAA
GCTCCACCCCCACTGCACTCTGCCCTGCAGGAACTAAAGGCCACAACATTGGAAACGAGG
ACGGACCATTTACATACTTCAATGAGGACGTGCATGACCATTCTGAACGCAAGGACCGCA
CTATTGTACTAATGGGGGGCTCAGCCCAGAAGATTTCAGTAAGATTGAAGCCTGTTGTAA
TGCACAAGGCCTCACAGACTGATACAGCTAGCTCGGACACAGATACCTCAGGAAATCAAG
CGGCTTCTTTGGGAAGAATGAGGACACCAGACACCTCTCTGCTATCCCCAAATATACTTC
CATTGTGCCCAAGTCCTGTTCCAGCTCGCAGAAGACCCTGTGTAAAATGGGAAAATATGG
CATCCTTTCACAAACCTAAAGGCGATGACTTTAGTAAGGAGCATCGAATATTTCAACTGG
AAAAGGAAAGAAATCTACTTCGAGAAGAGAAAGAAAAGCTGCACATTGAAAACACAAATC
TGCAGACAAAGTTATTAGAGGCACAGCAAGAGATTAAAGCGCTCACAGACCAACTTGATT
CATTCCGAAAGCATATGATCATAGAACCAAGAAACTCAACATTATCACAAGAATAAAATG
TACAATATTATGTAAACTGTTCATACCAAGTATTTGTGTACAGTACCGGGGTCAACAGAG
AATGTTAACAAAATGTGAGGATTTTTTTGGTGAAAATTGATGGACATTTTCCTGTGTTTT
CTCATCAAGAAAAATTGATATCTAGTTTTTAATCACAAAATGTAGAAGTAAGCATTAACA
CAAACACTAGACGATAAATACCACCAACTTTATGAAGAATCAAGTGCACCTCTGAACAGG
AGGTTGAGATTGGGAGCAGATGAACATTTGATTGAAAGTCATCTTTGGTTACTTAAAAAA
AAGCTAAAAATAATAATGTTGTAGGGTCACACAATGGGAGGGTAATTTAAACTTTTGCGT
CAGTGTAAAAGTGGCGATAACTGATCTACCGCCCGTTATACACCTTTTCACGAAAACTGG
GAGAGATGGATAATGTGCGGCCTACCTGATATCGCCCGTTTATACTATTGGCAAAAGTTA
TTACCTCCAATTTGTTGTTATTAGACGTGATTTGCCAGAAAAGCCTTTTCAAATGTGCAT
GTTAAATAAACACAATGAATTACAGCAACATTTCTTGACAGTATGAACTAAAGTTGATAC
AGAAAAAAATGTTTAAATGTTGTTCTAAAAGGAAAATTGCCACAAAAAAATATTTTTAAA
AAAAATCCACACAGCAAGAATTCACAGCATATGTTCTTCTCATAGTTCTCTACTGGGTGA
GAGACTGTTGACGTGTGACCAGTACTATCAAGTTGCACAACACATCTAGTGTCCGTTTTA
ATAAAAGAGTCTGAAAACTATATTGTAAAAGGTATTATAGCAGTTATATCACCTGCTGCA
ATGAATTGGTCACAGTGACCAGGCAATGAAGTTTTTGGACCACTATTTTCACATTATGCT
CATCTACATAACAAGAGTAACTGCATTTCAAAGTAATTTGTTCTGCGAGAAGTGTTTTGC
GATGTTAGGAGAGACATGATAAGGCACTTTATAAGTACAAATACTTTTTCCTTTCATCCA
GAAAGCTACCTGAAAATATGAGAATACTATACCTTTAAATGTGTTAAGCCTCCTAAATAA
TGGATCGTCATGCTCGTATGTGACAAAGCCAATTATCAACCCAAAGCTATCAATTGCATT
TCTTTCGGACTAACTCACTGGCATAATCAGTACTCAAGTCATCAGATGAATCACAATGAC
CCGAGAGTCACCCAGGATTACTCAGAAGCTTCACAGTTCTAGCCCTAAAAATGTCACAGC
TATTGTGAGGGATGTTCGGTCAACATATGCAATCACTTTTGATATTTTATTGGCATTTAT
AGCCACTCAACACACACAAATAAAATAGCCATATTCAAAACTGAGTTGATGACCAAGTTT
CAGTGGCTAAATTCACTAAGTGTACACACAGACAAATGTGTCAAATTCTGCGATAGCTCA
AATATTTCATCCACAAATCCCTATAAACGGCGACTCTGTAGTTTAAACCAGAACATACAT
AAAATGTTTGATTATACTGATCAGTCTATAACCAAACTTTACTGTTTAATTGCTGCATAT
TATACATCTCTCTGGTGGTCATCCATAACCTTTTCTAGCTCGTACAAACTACAAGCTTTT
TGAGCTGTAAGACAAGTATGTTAATTTTTTAGTCTAAAATTGCCCATGAATGTTTGTAAT
GTATATGTCAATGTAATCAAAAGCACCCTG
>TR100061|c0_g1_i3|m.131451
CTTTGTGAGCGAGGATCCGGGCAACACCAGCATCCAGGTGCTGAAGGGGGAGTTGGCCGT
GGAGATTCTGGCCGAGAAGAAAAACTACAGCCTGAAGGAGGGAGACAAGATGCAGGTCAG
AGGCTAAATATCCTGCAGACCCAATAATGCCAGCTGCCGGCTGGTGATTATCACTACGTG
TACACCACGTCAGAGGAGCCCTCGTGTTACATGTATATCTATGTGAACACTACACTGGTG
CAGTTTGAAGAGCATTACACACGTTTCGTGGAGCTTCAGGAGAAGATTAAGAATGGAACA
GAAACTGAAGACATCTCGCCCGAGCTGCAGACCGTGTTGAGCGGAACCACCGAGAACATC
AACATCACTGACCCCGCGCTGGCGGCTTTTGTACGCAGGCAAAAGAGGCAAGAGGAGTAC
GAGAAGCGGAAGAACGCGACGATGATTGATAGATTTGTCAGATTCACACAAAGAAAGCAC
TTCACCTTCCGAAGGAGCATCCTCATGACTGGCTACGCAATGCGCAACCTCCTTTTCGGC
CGACCTCCCGTGGAGCAGCTGGCTGAGGAATTTGATTACGCAAACATGAAACTTGATGAG
AACACAAACCCTGAATCGCAGAGGAAAGACCCGGCCAAGACAGAGGACCATATTGAACTG
TAATAGTCGCACGACCACATCACATGTTCAGACCCAAAGCTTCTGTGACTACAGGACGCA
ACTGGCACAACACACCTGAACTATTTTTTTTAATGGACTTTACAGGTTGTTTGTGGGAGC
AGATCTTTCAGTTCAGTGTCTCAGCTTTGCAGGATTAAGATCAAAGAACAAAACCAATTT
TAAACATGGCGATTAAATTTCACACCACGTGCTGATTGTCAAATGTAAAAGTTTTCAGGC
AGGGCACATCTGTCCATCACGCTAAAAGGAACTTTGATTTCCCAGGA
>TR100064|c0_g1_i1|m.131454
TAGCAGTGATCGGTGCATCTTAATTATTGAGTTGAGTGTTTTTTCAGTGCAAGTTACCCT
GTCGTAATGCCAAGTAACCAATGTGGTGCTGACTTTTTTAATTTTCCCCATATTTTAAGA
TTTTCTGTCTTGCTTAGAAACAAGAGAAGAAAGTAAAAGGCTGAGAAGAATAAGATCCGA
GTCTAAGCCCAGTACCGATGGTGCCACAGGGTCAGAGGAGATACAGTTACATTTACTAAT
TTGTGTTTGTAATGTAGATAAGCTACAGTTTGGAAAGAGGAAGCGCAGTGATGAGGAGGA
GGAAGGTGCTATGGAAATGGCTGAAAACACAGATAATCCACTCAGATGTCCAGTGCGCCT
CTTTGAATTCTACCTGTCTAAATGTTCTGAGAGTGTGAAGACAAGAAGTGACGTTTTCTA
CCTTCAGCCTGAACGCTCGTGTGTGCCTGACAGCCCCATGTGGTATTCAACCTTACCAAC
TGACCCTGCAATTCTGGATGCCATGTTAACCCGTATTTTCATGGTGAGGGAGGTTCACGA
GGAGCTTGCAAAGGTCAATCACGAGAATGCTGAAGAGGAAGATGTGTCTGAATGAACTAG
ATTTTTATCCATTTTTAAGCACTGAATTTTAGAATGCATGTACCCATGAAGAGCAACAGA
CTGCTAGGAGGATAGCGTACTCTTCCTCTGGGTTGATTTGGTGGGCAGGGAAGGGAGGGT
CGATGAACACACTGGTCAAAAAAAAAATCTATGTTGGTAATTAAATTGACAGGAAATCTC
GGTGCTTTAAAATAATTGCAGTT
>TR100065|c0_g1_i1|m.131480
TACCTCAGACTGTCAATGATCCACAGTCTCTGGCTGTCAATAATCCACAGTCTCTGGCTG
TTGTAGTGACTGCCTATCTCCATATAGCCTCAGGTTACTGGTGGTGTCCTCCCTATTTCC
CTCCTCATCTCCATCTTTCGGGTAAGTCACTCTCCATCACCAGCTTTCCGCTGGTCAGTG
ACGGCCCCTCCCTCCGGTGACTGGGTGGGGCACCAGTTCCTGGATCGCTATGGGGGCAAG
TAGAACAGAACCAGGTTGCAGGCAGCCACCTGGAACTGGACCAACTAAAGGCAGCAGTCA
GTATAGCATATCCACTTTGAAATTTTCCATTACACCATTGATTTATTATGTCAATTTGTG
CAATGATCAGCTAATGAGTCAAGAGACATGTGATCAAAATTGGTGTTGGCCAAAATACAA
ACCACTGCTAGATTTCTTTAGTTTACAATTGTGGAATAAAACAAAGTAAATGGAAAAATA
TGTGACACATTTTCATGTAAGAAGCTGTAAAGTTTTATAGAATATAAAGTTGGTAAATGG
GTAATTACATGTTGCTTCAGTGAGATGTTGGGTTACTCACTGAACTGTTATGAAGTTAAT
TGTTTTTCATAATGTGCATTTCTGCATGTAGCTTTTAATATTATCAGCCAACTGTCTGTT
AATGTTCTTTAAATTGCATGGTAATTTCTGTGGCATTGCTCGTGGACTTCAAAAAAAAAT
TAAAGTTGAATACACTTGAGCAGCAGACTCCTGTGAGTAGTTCATGAGCTGCTTATAGAA
CTAGTCCCAGGGATCTCTAGAGGTCGACCTCTTGGACATGACCCTGCACTTTCAGCAGTA
TTTTCTTTTAAAAATCTCTCAGACTTCAGTAGGTATTTGAGTCTCTAACTGCCTCAAATA
GATTTCAGGCATTAAAATATCAGCTGGTAATATACTGTAAATTATTTCTGTGGGAGGAGG
AATCTTAACTGTGGTACCTGCCCTACCCATCCCCATTGGGCGAGGCGCTGTCATATCTTA
AAACTCATTGGCCCACTGCCCTGTCCATGAGACACTTTGGGCCAATCAGCAGGCATGGGA
ACAGCCCTAAATGCGCATGGTCATTACAGACCAAAAGAAAATTATTCTATATAAATAAAT
AGTACATTTTGGAATGAATATTAATGTTGAATGTATTGGAAGGTTGACCAGAAAGATAGT
GATAGTTTAAGTACTGGAGGAGTCTGCACTGTCAAATGTATTTTACAATTTGTGTTTTGA
CCATTTTGTTTATTTACACACACAAGCAGCTGCTCAGGCAGTCGCCCGAAACCTTTTTGT
GACCAGCCTGTTCAATTGTACTACTTTATTGATCCAGAGGTTAATCCATCATACATTAAC
GACTTGTTGATAGTCATTACATAATATGACGTTCCTGTATTCCACTGAAATGCCACATAA
GCTTAGAAGTTGTAATGATTCTTACTAGTGTGCATTAGGCCTCCATTATCTCTGTGTTTT
CATATTCCTTAATGCTAGTCAAGAGTTAGCCTGAGAGGAGACATTTTGTGTGGAATCCTC
TCGTCAGTGATCTTGAATATGGAAATGGGGTCTCTGGTCTCCTGTCCCCAACTGTCACTG
GAGAAAGGGACTGGTAAGTTTGCAGATATTTCTCTTTATTACATTTACATTTGTGTGGCA
CTCGGTGAAATCGACTTCACCTTGAGCTTAACCTCTCCTTTCACTGATCGAAAAGAGCGA
GAACCAACGACTGCATAGCCCAGTTGTTGGCATAATAACTAGAAACAGTCCTTTTATCAT
CTATTACGTGTCCGTGTACAGTAAGATTTAAATTCTTGATGCCTTATAGTCACGGTATTC
TCTTCTCAATATGATCAGAGAATATAAGCATATCTACTGAAAAATGTTGCAGTAAAATCT
TGAGAAGAGCCCTTTTTACAGCATGTGGAACAGATCAGTTACTTGGCATTTTTTTAAAAA
TCCTCTGATCATGTTCTTGTTCCAGTTACTTTACTAGCAGCAGTACACATTTTGGCAGTG
GTAAATGGGCTACATTCCAACAAAAGCAACAGTTGAGTAGTACCTAAACCCTTTTTTTTT
CATGATTACAGTAACTACTTTCATATGTCTAAAATCTAGCACAGCACATAACCAGAAGCA
TACCAACAATACCTTTACTCATTGTAGCATTCATCAGCCTGGTATGGTACTTTCCACCTA
ATTTGCTGCTTGTGATTTGGTACAAATCCTGTGGATTTCTCCATCTATGTAGCTCATTAC
AGTATCTAGTTGGAATAAACATAACTCTTGTCTGTTTTTTAAAGGTCTCTCTTATTCTGC
AGTAACGTCTGATTTATGGATACTGAGTTACAACAAACACAGCTGCAGCATTTTAAAACT
TATCTGGGCCTTACAAATAGCAGTCACCTAGATCAGGGGTTCTCAAACTTTTTGCTTCTG
AGGCCCCCCTCCCGTGTTATAAAAATTCCGCGGACCCCCC
>TR100067|c2_g2_i1|m.131483
GCCCGCTTTTCATTGGAGGAAAGCGGGAGCAGGCGGGGCGAGGCCGGGCCGGGCCGGAGC
TGCGCGCGCGCCCAGCCTGCGCCAGGATCCACAAAGTTACTGCCACGTCACAAAAGGCTA
AACATCCGCCCGGATCCCCCGGGGGTTCTGAGAGAGAGAGGTAGCGGCTTCAAGACAGAA
CACACCCCTCCGAGAGCCGGGTTAGGGTGTGTGAGACGCCGCAGTGTCCCCGGGCCGGAG
CGAGACTGAGAGCAACAGGGGCGCGCGGGGTTAAGGGGTGTGTGTGTGTGTGACGTTGCA
CTGTCCCCGCGCCGGAGCGAGAGGGGCGCGTGGGGGTTAAGGGGTGTGTGTGACGTCGCA
GTGTGCCCGCGGGAGCTCGAGCCCGCTGTCGGTGGAGCGGCCGCGGCGCCATCAACAACA
GCCACAACAACATGGAAGTTCAGTACAACCTGAGGAACCCGGCTGTCAAACGTTTAATGA
AAGAAGCACAAGAACTGAAAGACCCAACAGAACAATACCATGCACAGCCTTTGGAGGATA
ATCTCTTTGAATGGCATTTCACCGTCCGGGGTCCTCCAGACTCTGACTTTGATGGTGGTG
TTTACCATGGCCGAATTGTGCTTCCACCAGAATATCCCATGAAACCACCCAGCATTATTC
TTCTAACGCCTAATGGAAGGTTTGAAGTAGGAAAGAAGATTTGTTTGAGCATCTCGGGAC
ATCATCCTGAAACCTGGCAACCATCCTGGAGCATACGGACTGCATTGTTGGCCATTATTG
GGTTCATGCCAACAAAGGGAGAAGGAGCTATCGGTTCTCTGGATTATACTCCTGACGAGA
GGAAAGCACTAGCCAAAAAGTCACAAGACTTTAACTGTGAAAGTTGTGGTTCTCACATGA
GGACAGCCCTGCTTCCATGCACAGCAAGTAGCATTCCAAGTCTGGCTGATGTGGAGGCCA
AAGAATTAGCAAAGCAAATCAGTTTTAAGGCAGAGACAAATTCTGCTACTAGTGCTGCTG
CTGAACCCTCTCCAGCACCTATAAAAAGTGCAAACCAAGATGTTCAAGTCTCCCATCAGC
TTCCACTCACTCACACCAATCCAGAAACAGAAGCTATAACAGAGACTGATGGAGATGACA
CTCACACTGGGACTCTGGAACCTCCACAAAGCAGACCCAATACTACATCTCTAAGCCCTC
GACAGCGACGTGCTCAGCAGCAGCGACGTGCTCAACAGCAGCAACAGACAAGGCGCCCAA
CTTCACCATCGTACTCTCAAGTCCGTCGGCCAGCTAATACCAGTCAAATAGGATCTACTG
TCTTAATTGTCATCCTCACTTTAGCACTGGCTGCCCTAATTTTCCGAAGGATTTACATGG
CGAATGAGTACAGATTTGACTATGAATTGTAATGATCAGTTGCTTTGCATAGCCATAGAC
TGGATTTATTATATATCATATCATGTATTTTAACATGTCCAATCCCCATATTAGTAGCCA
AGATTTGCAGGGGCATTGAATGACCTTCCCAAAAGGGAATTTAAAAAGTTACAGTATGCA
AGATTTATGCATAATTATTATCCTTGGGATAATAAACAGTGGCATTTTCCAAAATTTTAC
ACTGCAGGGAAACCCATTCAGGAATACTTTTGATCAAACTCTTGTTAAAATCAATTTATC
TTTGGTAGAATTGAGTTGTTTTTGTTGAGACCATGCTGTTCAAAAATGTCAGTAATTCTG
AGGGTGCTGATAATCTGTTTACTGGAAAGTTTCTGTGGACCACTGTAAAGTTCATTGGAC
TCATAGCCTGAGTGCTAGTGGAGTTATATACAATTTTACCTTATTGAAATGAGTCCTGTT
TCTACCTATTAACGAATACCTTAATCCTGTCAGTAGGAGTGTGAACATCCAGTTATCTCA
TTTGAATTTGAATACCTAGTCAGGATTTTCAGTACTGTCTAGCAAATTTAAAATCCAAAT
TATGAGCTTTCAACACTGCTAAGTGAAGTTGTTATAGGCTGAGATATCATGCTAGTTTCA
TGGTACTAGATTAGCAGTGTTTCAATAAACATCCTAAACTAAATTTTAAAATATGCAAAT
CTTCTTTAACAAAGATCCATCCAGAGAGTTGATATACAGCCCACAAAAATAAATCCAAAA
CCGATGGGTATTATTACATGTCAAATGTATGATATCCTTACTTTAGTCCTCTGCTGTCTA
TTAGATAATTTCTGTTAAATTTACCTGGCAGGTTATGCAGATCATATGGATTAAAAAGCT
TTTTTTAATGACACTTGTATAGGATGATCCCATGGAAGGGGTGGGGTGGAAAGGGAATCA
TTTAGCCCTCAAAAGTGCGAGAAGCAATACTTGCATTCCTTTTTATTTAAAATATCCTTT
TGTTTAAAGGTAAACATGAAGGAATATTGCAGTAATTACCTGTAATTTTTGTGTGGAGTC
AAAGGAACCATATTTGTAACAATAAATAGAGATGTAGGTTTTGGGTGTAATGCTTAGATA
AGTTACTTGTAGAAGAACTGTTCCTCCTTAAATCAGACAAAATAATCAAATATAGCGTTT
TCCAGCAAGTGATAGAACGAGAGATGCCTCCTCTCCATTACTCGTGGTTATTTATTCTCC
TTAACCAAGGTATGAACGCTGTAGCATGTCAGAGTTAGCAATTGTAATGTGTGTGTGTGT
GTATATATTACAAAATTGAACTTTCTGTTGAAAGTTGCATAATGACTCTTTTTAGTTTTC
TTATAGAATGCTACGCAGATTGTTTTTAAATTTTTGATTGTTTAAAGTATGTGAGTAAAT
ATTGTCTGCTTAAGTAAGTGGACAGAGGGCACTAGTTTTTTGTTTGCTGGATGCCCTTTG
AACAATGATTTTTGCCGATGTAAAGTTGGTTTCAAATATGAAGCCACTTTAAAACAAACT
ATCTCATACAGATGTAAATGTTTAACATTCTATGTAATTTTTTTTCCTGCTATAGAATTG
ATTTTGCGGGACCCTGAATACTTTGTACAAGCAGTGCCACAGCACTTTACAATTAAGGGA
ACAATGTGTTCACTCTCCTCACTTTCTAATGCATCATTGTCACTAAATTGCACAAGGTGG
ATGTTTGATGAAAAGCCCATTGTTTTTGTTTTGTGAAATACCTGACTGTTCTTGGGTTCG
AAAGAAAAATTGACACACCTGCCTGGCATCTTAAAAAGATAGTACTTGTTGTGCATCCCA
GACATATTACTGCAGTATTGCTGCTGTATCTTTGGAGAATTTTTGTATCGAAGTTCATTC
AGCATGGTGTAGAAACACTGTTCTGCCACAAGCACAACAATTGGAAAGGTCGCTAAAACA
CAGAGTACTTCCTTTATCTATAAACCAATGCCAGTTACAACAGTGAAATAAAACATGCTG
TTGAATAAATGTAAATCCAGATTATTGTCTTGTTTATCTTCAGTTTTCTGTCATTGAACA
AATAAATAGCATTTTTCATTTTTGAATGTTAAGATGTTTTATCAATAATGGCCTGTGCAG
TTCAACTGAAGAGACACTTGCAGCTAGAAATGTAGAAACTGAAGTTTAATGCAGTTATCG
AATATCTTAAATTACATAGATTTAAAATGAAGAGCACATACAAATTTACTTAGCCACTAT
AAATATTTGTGTACATAATGTGAGTGTTTTTATGTACTACTAGAAAAGGAAAAATTTGCA
GGACTATGGG
>TR100067|c4_g1_i1|m.131487
CCCCCCCCCCCCCCTTCAACTTCTAACTACCCAACTTTGAAAATGCACTACTCCATTTTC
ACTGTTTTTCTCACGCTGGATTTCGCGATGATCGCCGCTTGCTTGTCGACCTGCAACACT
CTCGACATGGAACAGTTCATGAAAAAAAGGATCGAAGCCATCCGCGGGCAAATCCTCAGC
AAACTCAAACTCACAAACCCCCCGGAACATTACCCGGAGCCAGAAGAGGTCTCGACGGAG
GTGCTCGCGATTTACAACAGCACCAGGGATTTGCTTCTGGAGAAAGCAAACGAGAGGGCA
GCCACTTGTGAACGAGAGAGGAGCGAAGAGGAGTATTACGCAAAAGAAGTTTACAAGATT
GATATGAATCTATTTAACTACCCTGAAAATGTCATCCCGTCCCAACAATACAACCCATAC
TTCAGACGTGTGTATTTAGACGTCACATCAATGGAGAAAAATGTTTCCAACCTGGTGAAG
GCAGAGTTCAGAGTGTTTCGTTTAGAGAATCCAAAGGCAAAAGTAGAGGAACAACGAATA
GAACTTTATCAGATTCTAAAATCTAAAGAACCTTCATCTCCAACTCAGCGGTATATTGAC
AGTAAAGTAGTACGAACAAGAACTGAAGGGGAATGGTTGTCCTTTGATGTTACTGAGACA
GTAAATGAATGGCTGCTCCATCGAGACAGAAACCTTGGATTTAAAATAAGTCTACATTGC
CCATGTTGCACATTTGTGCCTTCAAATAATTATATTATACCAAATAAGAGTGAAGAGCTG
GAAGCCAGATTTGAAGGAATTTATGACAACTATCCAAAAGATTATTCCAGCGGTGATATG
AGGAAAGTAAAAAGTAAACATTATAATGGGAAAACGGCGCATCTCCTCCTAATGCTACTA
CCAACCTATAGACTTGAGTCACAACAATCTAGTCGGCGGAAGAAACGTGCACTGGATGCT
GCATTTTGTTTTAGAAATGTACAGGACAACTGCTGCTTACGCCCACTATACATTGACTTC
CGGAGAGACCTAGGGTGGAGATGGATTCATGAACCCAAGGGCTACCAGGCTAACTTCTGT
GCTGGGGCCTGTCCTTACTTGTGGAGCTCAGATACTCAACACAGCAGGATACTTAGTCTG
TACAACAATATAAACCCTGAAGCTTCTGCCTCCCCTTGCTGTGTTTCTCAAGACCTGGAG
CCGCTCACTATCCTCTACTTCATTGGCAAAACTCCCAAAATTGAACACCTTTCGAACATG
GTAGTTAAGTCTTGTAAATGCAGCTAAGAATGAATGCAACTCCCCTGAAAATCCCAGGTT
CATCAGTGTTAAACAAAAGAACAATACACGGTACTAGTTTGAACTATTTGGAAACATGTT
TTTGTTTAACTACCAACAGAAGCAAAAGGAAAAAAAATGTACATTGAAGGCTTTATTCCT
ATCCTTCACCTACTATTTTAGTGTGATAGATGAGACACAGAACCTTTTTAAAAAAAAAAA
AAAAATTTTTTTTAAAACACTGGAAGAATTGTAAGTGTTAATATGTGAAAATAAAAAGAG
TCCCACTTAGTGGAAATGCTGTACAGGTCCCGTGCCTTACTTGATCTCTTGTGTATTGTT
ATGCAATTGGCATCCTATATACTCCTTTCTTAGGGCACAAACATAGTCAAATGTATTGCT
GATATGTTCATTGAGGAGATGTGCTATTGGGTCAAGTGGCAGGAAACAACAGCAAACTTT
GAAATCAACACCCAAGTATACACTTGCTATCAGTCAAGTATGGTACTGGTCTGGGGAATG
CTAGCGATTAGCATTTGGGCCTAAAAATTAGTATGTTAGGAGTAAGAAGAAACATCAGGT
GGTATATTTGGAACCCAAAGGTTAACATGCTTATAAGAGAAGTGTCCAGTGAAGACTTGT
GAAGTAGATGCATTTCTGGAGGGAGAAGGGACTGAGCGATATGGTGCGAAGCCTGAAAGT
TGGGGTTGATTTTTCAAAAAAAGGACAGACTTGTTAGAATTAATGCCCTTTCCTTCCCCT
AAATCCCCTAACTATTTTACTCTCTGGATTACTTTTAACAAATTCATAAGATATTAGCCC
CAAAATTGTAGACTCTGCTTCTAGTACAGAGTCTTACACAACAGAAGTGCTGATTGGATC
ATTTGCTGTAGAGGTCGGCATGGTTCATATGCATGCTCCTAATTTTGCAGCTGTTAAAAT
CAATGGCCAGAATATCAGGAGTGCCAAAAATCGGACTCGCTATATAATGGCAACTCTTTC
TTTCTTTCTAAATCACCTTTGCTGATATTTTCCACTGTGCATTGGTTTTAACAAATTTGT
ACTTGCGCTTCCAGATAATAGCCCAAAATTGTGAAGCTCCCATTCCAGCGCAGATCAGAG
AACTGGGTGCAGAGGTCAGCACGCACAATTTGTGGGACTCGTAATATTCTGGCCATTAGT
TTTAATATCTGAAAAATTAGAAATACAACAACTCAGGCACACTGACCTTTCCACCATGTC
TTTAATCTGCACTCCTGTCGAGCAAGACTGCACATCAGGAGCAGACTCTTGCAACTCCAG
GGCTAATGCATTTATGAATTTGCAAAAATAAATGCAGAGCATAAAATGTGGGGCTTACAT
TCTTTGGGGTTTCTGTTTCTGGAGTTCTGTACTTCAACTTCATCTTTAGAAGCAGTTAAG
GAAATACCCCTTGCTCCCAAATGACAGACATAAAGTTTGCTAAATTATATTGGCTTTCTC
CTTCCTCCAAATTGAGCATCAGCCCATTTACAAAATCCCAACTCTAACCCTGCTGGTGAC
TTCTGTTTATAAATCTACTAGTGTGATGCTTTATTGTTATCAGTTAATTATGAGTGAACA
GTTAGCAGACACAAACTGAAATGTGTACAGTATTGTTCAAAATAAAGAAAATAGAACAAC
AATATGAAAGTGATGCTTCTGTTTACACCAAGGTTGAAACATTTTACCTGTAAGGGCAGC
CCAATAGCTATAACACTCAGCTGACCAGGATACCTGAGTTCCCTTTTAGGCTCGGAGCAG
GCCAATAGTAATAACACTAGGAAAGTGCCTTTTTGCTCAAGGGTCATATTAGGGATGCCG
TAACATGCTGCATCATGGAATGAGAGAATGTGGGTCTGTGTCTGCAGTTCTTCATGTGGT
GAGCTCCCCATTTTAAGTGGAGACCAAGCATTTCTCCACAGGAAAGCAAAAGAAAACCAT
AGGGTTCATCGTTCCATTGAGACTACAAGTCCTATAGTATTAATAGAGCCCCTCATATGC
TTTATGAATGCTGGGAAAGTCCTCTTTCCCAAGAGAGATTCCTTTCTTTCCCTCACTGTA
CAGCAACAGAAGGAGAAAGAACAGTGCCAAATCCTCTGGCAACACTCTGCAGGAGGGTGA
GGTATGAAGCATGTCTACTGAGGGCTACAGGTGAAAGGGCGGTGGATCACAGATAGTCCC
CCTCCCCAAAGCACGAAAGTGTTGTTTCTTGACTGGGAGATCCACGTTCCAATCCTGGTC
TATAATAGTAGTATGCTTTTTGATCAGGATTTTTGAGCTTTATTTCCTGTCTTGCGCAGT
CCAGTATCTATGACAGCAGAATGTTGTCTCCTCAGCAGGATACTCAATTTAAATCCTAGT
CAAGAGATAGCACAGTGACTACAAAAGTAGTTAGATGACTCCTAACTAGAAATTCTGGCT
GAGAATGCTTGTCCCAGACAAAGTCATGTGGGAAGAGAGCAGGGCTGTGGGGAAAGAGCA
GGGGACTGGGACTAATTGGATAGCTCTTTCAAAGTCGGCACAGGCACA
>TR100067|c6_g1_i1|m.131491
CCTTTTTAAAAAAAAAAAAAAAATCTCATATTTTGCGGCTTTGTTCATTTTTATATTGAT
CTGTGTTTCATCTCTTTTTTTCTTTTCTACAGTTATGTTTAAAGCTGTAATCTGTTTAGT
TGCAGTCCTGGTTGAGAATTCACCCGCGTATTCAAAAGTCACCGCTTTAACTTTGTTTCC
AAACATGAAGAAGCTTATTGGAGAGAAATACCCTGGAGTTGGGTGATATTTAGAACAGGC
GTGTAATTGTTTAGAGCAATTTATGTAAGATATAGTCGGTGGCCAGTAGACTTCATAGTC
TTCCTAACTATAAAATCATTGAGAGTCATGTTGCATCATAGTAGCGCCTCAGCTTTCACT
CAGTGCATTTTTTTAAGGAGGGCTCCAGGTTGGCGTACTCCAACCCCTATATAATGCAAC
ATTCGCTGCATTATCTTGCATGGAAGGTTTTTAGGAAAGTAGTTTAAAGGAGGAAATGGA
GCCCATACTTAAGATCTCTGTCCCTTGTCCTGTCCTGAAGGCGCTCACTTGCGCTGGGGT
AGAGTTCCACAGGTGCTGCTCGCTTTCTGGAATCTTGCCCTTGTAGCCGTTCTGCCGTAC
GTGAGGCTAGACTGTGAGTGTTGATCCATTATTCAGTAATGGAGACATGACAGCCAAGCC
TGGAACAGGCCGCCCCTGGTGCGCGCACCTTCCAAGCGAGGGTCATTGGATAGCAGTCAG
GAACAGGATCTCTCGCTACCCCAAGAATGCTGGGGCCAGTTGTATCACTTTAGCAATTCT
CCCAACCTGGCTTTGAAATTTGAGGAGGAAATAAAAAAAACTCTCCTTTGTTATCCTCAA
AGAAATTCTACAACTTGCCATCGATAGGCATCTTACCTCGTTCCGAGAATCCATTTTATG
TTTTGGAGTTGTGCCTTTTTTAAATTTCAATTTTTGTTTCATTTTCTAAAATCTTCAATT
GTTGACGCTGAATCCCTTGAGTATTATTTCTACATCTAATTTATTATTTTGTTTTTTGTA
TCCGTTAGAGGTTTGCCAATTAACTTTTTAAAGATCAGTAGGAATTGATTCGTCTGAGCT
AGCTTATCCGAGTGACCCTGCAGCCTGTACTGTACCTTGCAACAGCGTAACCTGGCCCCC
CACAACCTCCATCTGAGATTCATAAGCTTCAATTGGACTGCTGCATTTTTGATGCTGACT
AGTTGATTTGAAATAAACCAATCCATTGACCAGATTTACACAGTCCTGTAACCAGTTTGT
GTTGCATCTATTGGGTTAGTCAGATTCTGTTCCAGATGACTGGCAACGACATTAATGCAA
AATGTGTGTTTGCTCTGAGTGGCTGGCATAATGGGTGAATCTGAAGCATCAGTTCACTGG
GCATGGTAACATCTTGCTATACAAGGCACTGAATGCATGTTTAACCAACATGGCGTAATG
GAGCTGACAGTTGAACTTGGCTCATAGTTAGCAAAATTATGGATTGGCAAAGCCTGAATA
CTGAAAATACACAATTGTTCATTCATCATAATTTCTAATAGCACATTCAAAGATGCAATG
GATTCCTGCCAGAAAATGTGTACTATTTATTTAAAAAGGAAAAATGTTAATATTTTTCAG
ACATATACTGTGAATATAGTTGTTTGCACTGACTGTATTAATTGTTTCCCCCTCTAATTC
AGAACAGCTGAATGTATCTACCGTGCAAAATGCTCATGTAGGACTCCAGTAGTCACTTAA
GTAGTTAGATAAAACCAAATGCTGACCATTACAACTTGCTTTTTTTATATATATATATAG
GATTGTTTGTTTACTGATTTGTATATTGGGGCTCATTTTCCTATGCCCCCAGAAACACCC
ATTTCCCCAGGCACGAAGATCAGGAAGAAGGAGCAGAGACCATTTAAGTGTATGCAGGCC
CATCGCACCGCTGCAAACAAGCCGGAAGAGGGGGTCCCCGGCTAGCTGCTGCAGTTTCCT
GGGATAGCGCTTGCTGGGCGCCCCAGTGTATGGGGCGGCCAGTGAAACATGGCACCACGT
CCCAGAACAGGAGACACTGACGCACTTGGGCTTAAACAGAAGCAGCTTACTTTGGGTGCA
CTGCTCTGGTCCGGAGCAGAAGGGTCCAGAAAAATCTCTCTTTTTAAATACCTCTCTTTT
TGGGAGCTTTTGTCCCAACAGGCCTTGGCAATATGGTAATGCCCCTCTGGTCCACCGAGT
ATGCTGACAGTCAGGAGAGCAATATTGGACAATGTGAAAGTGGTAAAGGTTCAGTGCCTA
AGTCTGTACAACATGATGCCCACACTCTGCCCAAATTGAGGCAGTATTGGATTGTTAATT
CTTTGACTTCACTCTTGATTTTCTGTACGGTGAAGTGGTCCAACATCAGTCTGCCTTACA
AGTTACTTTTGGCTTAAAGACGCGGAAGTCCTTCTCAGCCAGCTTGGGGATGTGTCTGCA
TGCCATCACATAACAGTAATTGCTGCATGCAGGAGCATGATGTTATTTTCATTGGTGGCA
CAGTGTGAACGTACCTTGAATTTTGCCTCTCAATGTGTCCAGTAAATGTAACTGGTCAAA
AGTGACTGAAACCCCTTTTACATGTAGGCGTAAACACTCTGTAACTGTATGAAGTGGGTA
ATCGGTGTGCATGAAGAATCACCTGCTAATATGATTTCCTTTTCCAGGGATAGAATTTAA
TAGTCTGGTTATTTTAATTTTTTGGAATTGTTTCTAAGTGCCAGTTGGAGGAAATTATCA
GTCGTGTTTTTAAGAATTAAAACAACCGCCTGTTATATTTTAAACTGTAATTATGTTATG
TGTGGATCTGAGTCAAAAGACTCTTTCTTTTACCCCCCACCCCCAATTCCTTGTATTTAT
GAAGTAACCCAGTGCTGTAAATATAAATAAAAACAGTAAATGCTGCAAATACTCAGCCGG
TCATGCAACATCTGTGGAGCGAGAAACCGAGTTAATGTTTCAGGTCGATGACCTTTCTTC
AGAACCTGCTGATGAATTGTTGGGACTTTGCGATT
>TR100068|c1_g1_i2|m.131493
TGCCAATAACTTTAAATCTGTGTCCTCTGGTACTCTTTCAAAACAGTTCATGATTTTGAA
CGCCTCTATCAGATCTTCTTTGCTCTAAGGAGAAAATTAACTGTGATTGCAGATGCAGCA
GCGGACAGCCACTTATGATTAAAGCATGCACAATTGTAACAACTTTTTCTCCTTCAATAC
TACTGAACAGATCTGTACTAAAACGAATGTTTGAACTACCTTTTTGTAGCGATGTTGGAG
CCAGCATTCAATGATACTCTGGAGGAGGCTATCACTCCTCATCCATTTGGAAGAATAACA
GTCCCAGTTGTTTCCCTGATATTAGAAGCTTCTGTGCCTGAGTTTTCCGGGATTGGTGAC
GGTGAACTCAGTAACTTAACTGTTTCTGATGTAACCTCGGACGGTATCAAACTCTCCTGG
ATGACAATAATAGGATTCTATGACTATTTTATCGTAAAGTATAGAAGTGAGTTTGGAGCC
GATGATGAGACAGAGATCTCCGTGACTGGTGATGGTTTAGCTGCTGAAATAACAGGCCTA
ATGCCTTCCACTCCTTATAAGATAACTCTTTATGGAATTGCTGGTGGTCAACACTCAGAG
CCGCTGAACATTATAGCTACCACAGGTATTTAGCTTTTCGATTTTGTCTCCAGACTGCCT
TTCACTTTTTATAGTGATGTTAAGCTGTTCTAAAACTGGTGTTGCGTAGAGAAGCCCTGC
TATTTTGAACAGCTAGTTGTGCTGTTACCTGCATGACCGAGCATCAATGTTCTCATCAGC
ACGTTGCCCCAGATTCGCTGGAATATTTTCCCCCCTAAGTAGGCCCCAGCTTGAGAATTA
AAAAGCATGCGTATTCTGAGTGAAGGTGACGCGAGCCCGCATGGCTTATTAATTGTTTTG
AGATTTGTGGATGGGTTTTGTCTTTTGTCGCAGTCCTTTATAGTCTGTTGAATGGTAGAA
GATATGTTCAGCCTTTTTGTGCAGAGGAGTGGGCCACAGTGTACAAAGTGAGTGGAGCAG
AGAAAAAGGTAACATGAAATTGGAGGGACGATTGCCCTCTGTCCCTTGCTTGTGCTTGTT
TGTAGGATCTAGTGACTGTTTTCTGTCTGTTTGACTTGCATTGTTTAGAAGAAGGCTTTG
TAGCTGAGGTGAGAATGCTGCCATGACATAGACAGAAGCATGTTGTTTGAAACTTTATCC
ATGTTATTAATATTGTATTGTTTCTATAAAACCAGTCTACTCCTAAATTGTGAATATTTT
GAACTTGCTTAATTACTTATTTCCCTCAATACTAATTTCTCCCAATATCATTTTGTATTT
AATAATTAGCTGGGTGCTGGAACTCATCGCAGTTGCCTGTTCTTGGAACCAAGTGCTACC
GCTTGACATTTATGTAGTGCAATTACCAGTTTTATCTTTAAACAGATGCCAAATTGTTTC
CAGTTACTGTTAAAATGATTGTGATTTAAAGTCGCAACATTTGCCATTGTTCACACAATT
GGTTACACACATCAAGCCAAATTGCTAAAGTTGATTTGTGAGGTAAACCATTCCTTTTAA
CATGACTAGAAATTACATAATAAAGTGCCACCCGCCCCCAATACATGGCATTGTGTAACT
GGAAGCATGACCCTTTATCAACGTTGTTTTATTATTGTTCTGTTGGTGGCATAGTATTTT
GAAACACTATTCCTTCAAAATTATTTTTAGCTGTCTTAACCAACCCAGTTGGCAAGCTGA
TAAATCATACCACAGCCCTCACTGCTCGGCTACACAAAGACGGAAGTTTTAACCATGGGC
CCACATTTGGTTCAGAGAAAGGGGTGTTGCATAGTAAACTGGGAAGCTTTACTGTGGTAA
ACTCTACTTCCAAAAGTATTAAGCTCTCTTGGACTTTGCAAAATGGATCTTTTGACGGCT
TTCTTATAGTGGTCACTGATGCCACTGGGTTGTATGGACCACTGGAAATGTCCCTAAATG
GTGACTCTCGTAGCACGGAGGTAACTGGTCTCTTGGATAGTACACATTATAAGGTATATT
TATACGGATTTGTGGGAAAGTGGCGTTCAGATCCTTTGAACGCAGAAGCCACAACAGGTA
TTCTTTTTATTCACAATCTTGCCCTCTATACCCCCTCTTCCTCTTCCTCTCCTCGTTTTG
AAAATGTACAGAATCCCCCTTTTTACAATGCTGTTGATCAAAGCATGCCTTCACATAGTG
CCTGTATATGATAAACTGAGACATATGTTTAGATCTGAGGTTACTGATAACTAGACGTTA
AGGGAAAGCCAAAATGTGAAGATAGTACTAGCAAAGCATAAAATCATCGACAACCATGAG
CGAAAATGGGGCATACAAATACAGCAATGTCAAAAATTGTCGTAATTGCCGTTGACTTTA
AGGCCAGA
>TR100068|c1_g1_i7|m.131499
CTAGTACAGGTTTGGGGTCAGGCCAGGTCACAGTGTCATGTGTTTAGGGCACCCCAGCGC
TGCAGTGCCTAGTGAGTGGTCAATCTGGAAAATGAGGTAGGAGACCGGGAACAAGCCTCG
GCCCCCCTTCTCATTAAGGTGGCTCCAGTGGGCCTGCACCTACTTCAGGCCCTGGCACAG
ATCTGCTCCCCCCACCAATTTTCAGAGAATAATTCTGTACTGTTGTAACAGAAAAGCAAA
GTGATTGTTTCTAATGTTATTTTTTTTTTTATTTCCACTTAATTAGGTCGTTTGCAGGAA
CCAACAAGCTAATTCATTCAATTGCATCTTTTTCAGGCTATAAACCTTTTTTTATTTAAG
GTCTTAAATATAATAACTGTGATTGCAGATGCAGCAGCGGACAGCCACTTATGATTAAAG
CATGCACAATTGTAACAACTTTTTCTCCTTCAATACTACTGAACAGATCTGTACTAAAAC
GAATGTTTGAACTACCTTTTTGTAGCGATGTTGGAGCCAGCATTCAATGATACTCTGGAG
GAGGCTATCACTCCTCATCCATTTGGAAGAATAACAGTCCCAGTTGTTTCCCTGATATTA
GAAGCTTCTGTGCCTGAGTTTTCCGGGATTGGTGACGGTGAACTCAGTAACTTAACTGTT
TCTGATGTAACCTCGGACGGTATCAAACTCTCCTGGATGACAATAATAGGATTCTATGAC
TATTTTATCGTAAAGTATAGAAGTGAGTTTGGAGCCGATGATGAGACAGAGATCTCCGTG
ACTGGTGATGGTTTAGCTGCTGAAATAACAGGCCTAATGCCTTCCACTCCTTATAAGATA
ACTCTTTATGGAATTGCTGGTGGTCAACACTCAGAGCCGCTGAACATTATAGCTACCACA
GAATCCCTTGACTATGCCACTACACATTCTCCAAGCTCAGAAGTCGCCAAGCCAGAGAAC
CTTGTGGTAAAAAATTTAACTTCCACCAGCCTCAGGCTATCATGGACAGCACAGAACGGA
GTTTTTGATAGTTTTCTTTTAATAATAAAGGATGTTAATGGATTGAGCAGCCCTTTGAAG
ATTTCCCTACCGGGTGATCAACACACAACCGATGTAACAGGGCTGGTAGCTGGCACTGAT
TACGAGATTGATCTCTATGGAATAGTCCAAGGCCAGCTCTCGCAACCACTGAAAGATATT
GTGAAAACAGGTATTCCTCATCATCAAATAGTACTTCTCTCATCGACACGCCGCTTTTCA
CTTCTTCCTCTCCGTTATCCAGGAGAAGATCAGACTTCTGTGCACCCCCCTTTATTCGCA
TTCCACAAGCTTGTCATCCATTCATTGGCAGAACTTTCTCTTCATCCCCTATTTGTGCTG
AGCTGCGACATATTAGGAAGCCGGAGAAATCGCTGCCTTCTGCATGTGACGGACATACAT
TTCTAACTCTCCCAAAGCTTCAGTCAGTGATTAATGTACGTTTTCTTTCCGATTTGTCCA
AATGTCGCAGCATGGGCACAGCATGGCGTTTTGTGGCAGCTTTGTTTTGAGTCGGGTCAC
AATGATTCTTGACCTAATTGCAAGACCTATCCATCCAGTGGTACATCCACTTAGTACTAC
TGCATGGGATTTAGTTCCAGATTGGAGTTAAAAACAAATTATTTTTAATGCATTTATGGG
GTCCATTTTTGAATGGAAATCCATACAACAACAACTTGTATTTATATAGTGCCTTTAACG
TAGTAAAACGTCCCAAGGCGCTGCACAGGAGTATTTTAAGACAAAATATTTAACACCGAG
TCACATAAGGAGAAATAAGGAC
>TR100068|c1_g1_i8|m.131500
CTAGTACAGGTTTGGGGTCAGGCCAGGTCACAGTGTCATGTGTTTAGGGCACCCCAGCGC
TGCAGTGCCTAGTGAGTGGTCAATCTGGAAAATGAGGTAGGAGACCGGGAACAAGCCTCG
GCCCCCCTTCTCATTAAGGTGGCTCCAGTGGGCCTGCACCTACTTCAGGCCCTGGCACAG
ATCTGCTCCCCCCACCAATTTTCAGAGAATAATTCTGTACTGTTGTAACAGAAAAGCAAA
GTGATTGTTTCTAATGTTATTTTTTTTTTTATTTCCACTTAATTAGGTCGTTTGCAGGAA
CCAACAAGCTAATTCATTCAATTGCATCTTTTTCAGGCTATAAACCTTTTTTTATTTAAG
GTCTTAAATATAATAACTGTGATTGCAGATGCAGCAGCGGACAGCCACTTATGATTAAAG
CATGCACAATTGTAACAACTTTTTCTCCTTCAATACTACTGAACAGATCTGTACTAAAAC
GAATGTTTGAACTACCTTTTTGTAGCGATGTTGGAGCCAGCATTCAATGATACTCTGGAG
GAGGCTATCACTCCTCATCCATTTGGAAGAATAACAGTCCCAGTTGTTTCCCTGATATTA
GAAGCTTCTGTGCCTGAGTTTTCCGGGATTGGTGACGGTGAACTCAGTAACTTAACTGTT
TCTGATGTAACCTCGGACGGTATCAAACTCTCCTGGATGACAATAATAGGATTCTATGAC
TATTTTATCGTAAAGTATAGAAGTGAGTTTGGAGCCGATGATGAGACAGAGATCTCCGTG
ACTGGTGATGGTTTAGCTGCTGAAATAACAGGCCTAATGCCTTCCACTCCTTATAAGATA
ACTCTTTATGGAATTGCTGGTGGTCAACACTCAGAGCCGCTGAACATTATAGCTACCACA
GGTATTTAGCTTTTCGATTTTGTCTCCAGACTGCCTTTCACTTTTTATAGTGATGTTAAG
CTGTTCTAAAACTGGTGTTGCGTAGAGAAGCCCTGCTATTTTGAACAGCTAGTTGTGCTG
TTACCTGCATGACCGAGCATCAATGTTCTCATCAGCACGTTGCCCCAGATTCGCTGGAAT
ATTTTCCCCCCTAAGTAGGCCCCAGCTTGAGAATTAAAAAGCATGCGTATTCTGAGTGAA
GGTGACGCGAGCCCGCATGGCTTATTAATTGTTTTGAGATTTGTGGATGGGTTTTGTCTT
TTGTCGCAGTCCTTTATAGTCTGTTGAATGGTAGAAGATATGTTCAGCCTTTTTGTGCAG
AGGAGTGGGCCACAGTGTACAAAGTGAGTGGAGCAGAGAAAAAGGTAACATGAAATTGGA
GGGACGATTGCCCTCTGTCCCTTGCTTGTGCTTGTTTGTAGGATCTAGTGACTGTTTTCT
GTCTGTTTGACTTGCATTGTTTAGAAGAAGGCTTTGTAGCTGAGGTGAGAATGCTGCCAT
GACATAGACAGAAGCATGTTGTTTGAAACTTTATCCATGTTATTAATATTGTATTGTTTC
TATAAAACCAGTCTACTCCTAAATTTTAGTGCAAAGATATATGTTAAATTCTTGGAGACA
CCTGAATGACTCAAGACAGACTGAGGATCAACCTAGGGACTTTCTGGTTGGTATGGTTCA
ACTATTCATTGTGGGAATGCCCTGTGCCAGTGGGAGAGCCCTGGTACTGTACTTTTAGAT
TTAACCTCGGGTCAAACAATTTCAATCCATCAAATTCCGAATCCAAAAGGCAAAATATTC
TGTGTACGCAAC
>TR100068|c1_g3_i1|m.131502
CTTGGTCGGATCTGTCACTACAGGTACTTCACCAGATAATGTAGTTCCATCTTAGCATTG
TTTACTGATGGTTCAAATCATGCGCTTGCTGCTGTACATGAAACCTCTCTGAAAGGGCAA
GCTATATGCTGCAGCATATTTCGTGAATCCTACAGAAAAATAGGATCTACTGGAAATATG
TGAGCTTTCCTGCAGTTGGCTCCCTCCATCTGCTCCCTGCTGGATGTAGTCAGTAGAATA
CTAACTTTCCTCACTCATTCTTCAGTCCTGAATGATAATGGCATCACCCAAACATTTCAA
CTGGAACCTTTCTAACAAAACCTAAAATACAATTGCTTTTAACCAAATGGCATCCATTTT
AATCTTATTACAGGTCTGTGAACAGTTTGATGACTCTGCTTGACGTTCCAAATATACCTC
TTCATTTTAAGCATTTTGATCCCAAAAGCTGTTTACAATACAACAATGTGTGTAAAACAA
CTACTATACCTCACTGTGAGATTTATATGTTGGATGGAACTGATATAGACTCAAAGGATT
GTTGCTTTTTCCAGCATGATGGCCTTGTAGGAATATTGAAATAAAAAAAACTCCACTATC
GTGTAAGAGTTACTTTAACATCTTTTATTTCAATACTTAGTCCATCACTACTAACTAACT
AATGACATATACCTATGTCTGTGTATGCATACATGCATGTTTGTAATAGCAAACAATACT
ATGCATTGAAAAGTGTTCATGAAATTTTATTGAATAACTTATTTGATATCGGGAAAAGGA
ATTCTTAATGTTATTGAAATTTTGACAAGAGTAAGCATAAGAGTCTGTGCTATTGCAAGC
TTGATACCCAACGCTTTCAGGTAAAAACGCCATGTGACACAAAAATAGAATGAACTCTGT
TCTCAAGTTGGAAAGTATGAATGGAAATATACTCGTTAGTTTTAATATTTAAACCTTGCC
AATGTAATTTTCCTAACCGCTACATTAAAAGTAGTCCACAGGCAGCCCTCCCCGCTGTGC
CTGGACTGTAATAGGAAAATATTTTCAGTCAACATCTAAATATTAGAAACAAATTCCAAA
AACGAACATTCTCCTCATTATTAATTTTATCACTTTGCAAGTTATTATCCCCAGCAGAGG
ACATTTTGCAGTTCAGTATTTTAAGAAATTGCTCCAAGTAACGCAGGGGGCTTTTTCTCA
ATGCGTGAAGAGCTGCTGCCAAAGAATCCATTTGACAGAGGTGTTTTGCTTAAAAGTACT
TAATTTAGGGCTGCCTTTCAAAACTGCTATTTCAATCTTTTTGAACTCTACTTGCCCTGC
GAGTATCGAGTGCAAAATATTCAGAATCCATATTTCAAGCAATTTTCGAGTAAAATAAGT
AGTGTATTCCTCATTATTCCTGATGATGCTATCCTTGCAAACCACATCCTGAGGTAGCCC
ACACTCCAACGTAATCTTAGTTTATCCAGAACAGCGGTGTATCCAGTCAAAACATAAGGG
A
>TR100069|c0_g1_i3|m.131509
TGGTGACTAGTGGACCTTTTATGCATTGCTGAGTATTTGAAAAGTCATTATTGTTAAATA
AACCATTTAATGTTAACTTTAATTATTTTGACATGTAGGTACGTGTGTCAAAAGAAAATG
ATTCCTCTTGGAAGCCTACTTTCATTGTAAAGCCAGATGGAGGATCCCAAGGTGATGGAA
TCTACCTCATTAAAGATTCTAATGATGTCCGAATGTTGGCCAACCTCCACAGCAAGCCGG
CAGTGGTCCAGGAATACATCAGCAAGCCATTACTGATCGACAAGCTGAAATTTGACATTC
GATTGTATGTCTTGCTCAAGTCGCTAGATCCATTGGAGATCTACGTAGCCAAAGATGGAC
TATCTAGATTCTGTACAGAGCCATATCAGGAGCCTAGCAGTAAAAACTTTCATCGTGTAT
TTATGCACTTAACAAACTATTCCCTGAATGTCCATAGTGGAAATTTCATCCATTCTGACA
GTGTAAACACGGGAAGCAAAAGGACTTTTTCAAGTATTCTGGCCAAGCTTTCTTTGAGAG
GCTATGATGTGAAGAAAGTGTGGTCAGATATTATCACGTTAGTAATTAGGGCTATTATTG
CACTGGTTCCTGAATTAAAAGTTTACCATCAAACATATATTCCTCCAGGAAAGCCTGGAC
CTACATGTTTTCAGATTTTAGGATTTGATATTCTCCTCATGAAAAACATGAAGCCTGTTT
TATTGGAAGTGAATGCCAATCCCAGCATGAGAATAGAACATGAACAGGAGGTTTCTCCAG
GAGTGTTTGAATACGTCTCTAGTCCTGTGGATGAAGAAATAAAAGTGGCCATCATTAGAG
AAACACTCCGTTTGGTGGATCCGGCACTTAAAAAAAACAATCACAATCAGTACGTGTGTC
AAAAGAAAATGATTCCTCTTGGAAGCCTACTTTCATTGTAAAGCCAGATGGAGGATCCCA
AGGTGATGGAATCTACCTCATTAAAGATTCTAATGATGTCCGAATGTTGGCCAACCTCCA
CAGCAAGCCGGCAGTGGTCCAGGAATACATCAGCAAGCCATTACTGATCGACAAGCTGAA
ATTTGACATTCGATTGTATGTCTTGCTCAAGTCGCTAGATCCATTGGAGATCTACGTAGC
CAAAGATGGACTATCTAGATTCTGTACAGAGCCATATCAGGAGCCTAGCAGTAAAAACTT
TCATCGTGTATTTATGCACTTAACAAACTATTCCCTGAATGTCCATAGTGGAAATTTCAT
CCATTCTGACAGTGTAAACACGGGAAGCAAAAGGACTTTTTCAAGTATTCTGGCCAAGCT
TTCTTTGAGAGGCTATGATGTGAAGAAAGTGTGGTCAGATATTATCACGTTAGTAATTAG
GGCTATTATTGCACTGGTTCCTGAATTAAAAGTTTACCATCAAACATATATTCCTCCAGG
AAAGCCTGGACCTACATGTTTTCAGATTTTAGGATTTGATATTCTCCTCATGAAAAACAT
GAAGCCTGTTTTATTGGAAGTGAATGCCAATCCCAGCATGAGAATAGAACATGAACAGGA
GGTTTCTCCAGGAGTGTTTGA
>TR100071|c0_g1_i1|m.131528
CACCAAACGCCACATAGTGTTGGCTTGACTTGTTCCTGAGCCAAGATTGCCTGATGTTAG
CGCCTTTGCCTCAATGTTGGAGAGGCCAGGAAGCTGCCCAGCTCCTGAAAGAGTGAATAC
CAGCTGCCGATTTGGAAAAAAAAAATAGCAAGTATAAGTCATCTTGGGGAGAGAAAGATG
GTACGGTTTGCATTTTGACTGTTTATTCTTCACTGGATGAGGATTGAAGAAGCAAAAAAG
ACCACGCAATTCATAGCACTGTGCAGGAACTCTGCCTCGTAACTGCAAAGCTCCTGTCGT
TCGGTTGTGAAAATCTGCACTCCGAACTGTCTGTAACCAGATCCGATACCATGTGACTTG
CCCTGGAGCTATTGTGATTAGTCAGCTGGAGGCACTGGGCTCCTCCCACTCTAGATGATG
TGCACTTACGACCGATGCTAATGCTGCACAGTGATTTGACAGCAGAGCTGGCACAGTGCC
TGCTTTACATCTCTGGATTCAGCAGTAACGCAACAAGGACATAAGCGGCTTATTGAGAAA
CAAGCACACTGCTGTGGAGGGAGCGGAATGCGAAAAGAGAGCATTAACTGTCTTGAGGAA
GCCAGTGTGTGCTGTGGTTAGCTGGTGACTGATCGCGCTGCTAGGGGTAACTACAGGGCA
GAAGTGTTTTCTAGTCTGTAGTAGTCTCAAGTGGGTAGATGCAGACAAATGTAACTCTCG
AGTCTCAAAGCATCGTGTGAGAGCAGCTACTAACTGCAGCTTAGAGAGAGAGAGAGTGAA
TGATCTTTTCAGACTATTGGTGCTCATGTATGACTAACGATGGGGGGGAACCTAGGCTGC
CACCGTTCAATCCCCAAAGATCCATTGGAGATCGGCCACAATCGCAAGTTCAGTGCGGCG
TGCAACTTCAGCAACATCTTGGTGAACCAGGAGCGGCTCAACATCAACACGGCCACTGAG
GAGGAGCTGATGACTCTTCCAGGGGTCAACCGAATGGTGGCGCAGAACATTGTGGAGTAC
CGGGCGTGTATCGGTGGGTTTAAAAAAGTGGAGGACTTGGCGCTGGTGAGTGGCATCGGC
GCCGCCAGGCTGGAGCAGGTTAAACTAGAGATCTGCGTGGCAAACAGTAAAAGCGTTGGC
TCGGCCCAGCATTCTCCCAGCTCCATGCGGAAGGATCCCTATTCTGAAACCCTCCCCTCC
GCCAGCAGGGTCAACGTCAACGCTGCTACAGTGGCCCAGTTGATGAGCGTGCGGGGGATA
AGTGACAAGATTGCGCGCAGCATTGTGAGTTACCGGAAAGAGCGCGGACCGTTCGAAGCC
GTTGACGACCTGGTGAAAGTAACCTCCTTCAGCTCATCGCTGCTGGATAAGGTCCGACCT
CGTGTTGTCGTAGAGCATTCGCGACCCACGTCCACCCACACTACCAACGGCGGAATCGAT
TTCACGGCCAAGCCTCGCCCCAGCCCCACCTCCCTCAGTTTGCAGAGCGAGGACCTGGAC
CTTCCTCCGGGCGGCCCGACTCAGATCATCTCCACGCGGCCGAATGTGGAGGCTTTCAGC
GGGCTGAGGGACGGTGAGCGTGTTCTGAGGCTGGCCAGCTGGAATCTGCAGGGCTGCTCG
ACCGAAAAGGCCAATAACCCTGGAGTGAGAGAGGTAGTGTGCATGACCCTTCTGGAGAAC
GGCATCAAGTTGTTGGCTGTGCAAGAAATTATTGATCGGGAAGCTCTGGAAAAGTTCTGT
GTAGAATTGAATCAGCCGATGCTGCCGAATGTTCGTAAATGGAAAGGTCCCAGAGGGTGT
TGGAAGTGTATTGTATCTGAGAAACCGTCTGTACAGATGCACAAGAGTGCAGAATATGCT
GGTTATCTTTGGGACAGCAATTCCGGAGTAGAAATGAAAACTGCCTTCCTTCTGGAGAAC
GCACAAACCAACGGGAATGGGAAACCCTGTGTCGCCAAGCCTTATCTTGCACGTTTCAAG
GTTGGAACAGTCAATGTTACCCTGGTAAATATCCATCTGAAAGGAGCAGTCCCTGCGGGA
GAGAAAACTCACGCTGATGGCCATAAAGTCTCGCTATTTACAGACACTCTTCAGGACACC
CTGAAAGGTGAAAAGGACGTTGTAATTTTGGGGGACTTCAACCTGTCGCCTGACGCGAAT
GATTTTGACCTCCTACGAAAAGAGAAGTTTCTTCACTGTGTCCCAGCAAATACTTTCACA
AATATTAGCACTAAGAATCCTCAGGGTTCAAAGTCTACAGACAATATCTGGATCAGTCGC
TCACTCAAGAAGACGTATTCAGGTCATTGGGCTGTTGTTCGGGAAGGTCTCACCAATCCC
TGGATTCCTGACAGTTGGTCATGGGGTGGAGTTGCCTCCGACCATTGCCCATTGTGGGCA
GAGTTCTACATAGAAAAAGACTTGGATAGGAAAGTGCCATTTGGAAATGGCAGCGCAGTG
ACTGTTGAGCAAGCAGACGGGAGCACAAAGGACGAGCGGTGACACATAATGACTGTATAT
CACACTGTTTATTGGATGTTTATTACAGAACAATTATTCATCAATGAAGCCCGTGAGTGA
CTGAATGTGAAAGAATCTAATCTGCCTTTTAACGATTAACTTTCGGTTGTGATGTGGTTT
ATTTCTGCTGCAAATAAGTATGTATTTTTTAATTGAATATCGTAGATTTTTTGGGGGGTG
GGGAAGAGAAGAGGCTTTTTAAATGGAAGAATGGACACTTTATGCCAAGTGATTTGGCAA
TTTAACAGTACGCTATTAATGTACTTTGTTTTAAAAAAAAAAATTAAAACGAATGCAGGA
GAATGGCATTAAGCTTAGTCTCTTCCCCCTCTCCCGCCACCTCAAAAATCTTCAAAGTAC
TGCACTATTTTTATTCAATGCCACTAACGTAGCTTGAATTCAGAAGCTAAGCACGAAAGC
TACAGCTGCTGCTGGCATTTTGTGCTTTGGGTCACACAAGTGAAAAGGTTGGATTTGTAC
ATAAACCTACCCAAAATAGTAAAAAAAAAGATTTTATTTTGTGATTTTTTTTTCTCCCCT
TTTGCACAGAACTTTAGGATATATTTGTTCCTACTCTGGTATTAGCAATATAAAAAGAAA
AAATAAGTAATAGATTCTATTTGTACTGAGCTTGCGATGGTACAGTACTTTTTGGAAAAA
GAAGATGTTTGGTACGCTAAGATTGCACCTGTTGCACATAAGTAGCACATTGCTGGTGTG
GCAAACCCACATTTTGCCTGAACCCAAGGAATTTAAAGGGAAGACGCTGCATTCTGCAGT
AAAATGGTGTTAGCACAGTGCAGCTTCATCCACAGTCTGACACTCGAGTGCCGACTGTCT
CCTGTGGGCCTGTGACTAGCATACCAAAACAGTACTGTTTATGACTGTTACTATAATTCC
AACTTGTAATATGAGACTGTATATTACTCTGAAATTGCACATTTGATTAAAGAGCTAATA
AATTTAACAGCT
>TR100071|c0_g1_i2|m.131531
TAGTTGGAGGACTTTAACATAAAATCAGAAATTCTGTGTAGAATTGAATCAGCCGATGCT
GCCGAATGTTCGTAAATGGAAAGGTCCCAGAGGGTGTTGGAAGTGTATTGTATCTGAGAA
ACCGTCTGTACAGATGCACAAGAGTGCAGAATATGCTGGTTATCTTTGGGACAGCAATTC
CGGAGTAGAAATGAAAACTGCCTTCCTTCTGGAGAACGCACAAACCAACGGGAATGGGAA
ACCCTGTGTCGCCAAGCCTTATCTTGCACGTTTCAAGGTTGGAACAGTCAATGTTACCCT
GGTAAATATCCATCTGAAAGGAGCAGTCCCTGCGGGAGAGAAAACTCACGCTGATGGCCA
TAAAGTCTCGCTATTTACAGACACTCTTCAGGACACCCTGAAAGGTGAAAAGGACGTTGT
AATTTTGGGGGACTTCAACCTGTCGCCTGACGCGAATGATTTTGACCTCCTACGAAAAGA
GAAGTTTCTTCACTGTGTCCCAGCAAATACTTTCACAAATATTAGCACTAAGAATCCTCA
GGGTTCAAAGTCTACAGACAATATCTGGATCAGTCGCTCACTCAAGAAGACGTATTCAGG
TCATTGGGCTGTTGTTCGGGAAGGTCTCACCAATCCCTGGATTCCTGACAGTTGGTCATG
GGGTGGAGTTGCCTCCGACCATTGCCCATTGTGGGCAGAGTTCTACATAGAAAAAGACTT
GGATAGGAAAGTGCCATTTGGAAATGGCAGCGCAGTGACTGTTGAGCAAGCAGACGGGAG
CACAAAGGACGAGCGGTGACACATAATGACTGTATATCACACTGTTTATTGGATGTTTAT
TACAGAACAATTATTCATCAATGAAGCCCGTGAGTGACTGAATGTGAAAGAATCTAATCT
GCCTTTTAACGATTAACTTTCGGTTGTGATGTGGTTTATTTCTGCTGCAAATAAGTATGT
ATTTTTTAATTGAATATCGTAGATTTTTTGGGGGGTGGGGAAGAGAAGAGGCTTTTTAAA
TGGAAGAATGGACACTTTATGCCAAGTGATTTGGCAATTTAACAGTACGCTATTAATGTA
CTTTGTTTTAAAAAAAAAAATTAAAACGAATGCAGGAGAATGGCATTAAGCTTAGTCTCT
TCCCCCTCTCCCGCCACCTCAAAAATCTTCAAAGTACTGCACTATTTTTATTCAATGCCA
CTAACGTAGCTTGAATTCAGAAGCTAAGCACGAAAGCTACAGCTGCTGCTGGCATTTTGT
GCTTTGGGTCACACAAGTGAAAAGGTTGGATTTGTACATAAACCTACCCAAAATAGTAAA
AAAAAAGATTTTATTTTGTGATTTTTTTTTCTCCCCTTTTGCACAGAACTTTAGGATATA
TTTGTTCCTACTCTGGTATTAGCAATATAAAAAGAAAAAATAAGTAATAGATTCTATTTG
TACTGAGCTTGCGATGGTACAGTACTTTTTGGAAAAAGAAGATGTTTGGTACGCTAAGAT
TGCACCTGTTGCACATAAGTAGCACATTGCTGGTGTGGCAAACCCACATTTTGCCTGAAC
CCAAGGAATTTAAAGGGAAGACGCTGCATTCTGCAGTAAAATGGTGTTAGCACAGTGCAG
CTTCATCCACAGTCTGACACTCGAGTGCCGACTGTCTCCTGTGGGCCTGTGACTAGCATA
CCAAAACAGTACTGTTTATGACTGTTACTATAATTCCAACTTGTAATATGAGACTGTATA
TTACTCTGAAATTGCACATTTGATTAAAGAGCTAATAAATTTAACAGCT
>TR100071|c0_g1_i3|m.131533
CACCAAACGCCACATAGTGTTGGCTTGACTTGTTCCTGAGCCAAGATTGCCTGATGTTAG
CGCCTTTGCCTCAATGTTGGAGAGGCCAGGAAGCTGCCCAGCTCCTGAAAGAGTGAATAC
CAGCTGCCGATTTGGAAAAAAAAATAGCAAGTATAAGTCATCTTGGGGAGAGAAAGATGG
TACGGTTTGCATTTTGACTGTTTATTCTTCACTGGATGAGGATTGAAGAAGCAAAAAAGA
CCACGCAATTCATAGCACTGTGCAGGAACTCTGCCTCGTAACTGCAAAGCTCCTGTCGTT
CGGTTGTGAAAATCTGCACTCCGAACTGTCTGTAACCAGATCCGATACCATGTGACTTGC
CCTGGAGCTATTGTGATTAGTCAGCTGGAGGCACTGGGCTCCTCCCACTCTAGATGATGT
GCACTTACGACCGATGCTAATGCTGCACAGTGATTTGACAGCAGAGCTGGCACAGTGCCT
GCTTTACATCTCTGGATTCAGCAGTAACGCAACAAGGACATAAGCGGCTTATTGAGAAAC
AAGCACACTGCTGTGGAGGGAGCGGAATGCGAAAAGAGAGCATTAACTGTCTTGAGGAAG
CCAGTGTGTGCTGTGGTTAGCTGGTGACTGATCGCGCTGCTAGGGGTAACTACAGGGCAG
AAGTGTTTTCTAGTCTGTAGTAGTCTCAAGTGGGTAGATGCAGACAAATGTAACTCTCGA
GTCTCAAAGCATCGTGTGAGAGCAGCTACTAACTGCAGCTTAGAGAGAGAGAGAGTGAAT
GATCTTTTCAGACTATTGGTGCTCATGTATGACTAACGATGGGGGGGAACCTAGGCTGCC
ACCGTTCAATCCCCAAAGATCCATTGGAGATCGGCCACAATCGCAAGTTCAGTGCGGCGT
GCAACTTCAGCAACATCTTGGTGAACCAGGAGCGGCTCAACATCAACACGGCCACTGAGG
AGGAGCTGATGACTCTTCCAGGGGTCAACCGAATGGTGGCGCAGAACATTGTGGAGTACC
GGGCGTGTATCGGTGGGTTTAAAAAAGTGGAGGACTTGGCGCTGGTGAGTGGCATCGGCG
CCGCCAGGCTGGAGCAGGTTAAACTAGAGATCTGCGTGGCAAACAGTAAAAGCGTTGGCT
CGGCCCAGCATTCTCCCAGCTCCATGCGGAAGGATCCCTATTCTGAAACCCTCCCCTCCG
CCAGCAGGGTCAACGTCAACGCTGCTACAGTGGCCCAGTTGATGAGCGTGCGGGGGATAA
GTGACAAGATTGCGCGCAGCATTGTGAGTTACCGGAAAGAGCGCGGACCGTTCGAAGCCG
TTGACGACCTGGTGAAAGTAACCTCCTTCAGCTCATCGCTGCTGGATAAGGTCCGACCTC
GTGTTGTCGTAGAGCATTCGCGACCCACGTCCACCCACACTACCAACGGCGGAATCGATT
TCACGGCCAAGCCTCGCCCCAGCCCCACCTCCCTCAGTTTGCAGAGCGAGGACCTGGACC
TTCCTCCGGGCGGCCCGACTCAGATCATCTCCACGCGGCCGAATGTGGAGGCTTTCAGCG
GGCTGAGGGACGGTGAGCGTGTTCTGAGGCTGGCCAGCTGGAATCTGCAGGGCTGCTCGA
CCGAAAAGGCCAATAACCCTGGAGTGAGAGAGGTAGTGTGCATGACCCTTCTGGAGAACG
GCATCAAGTTGTTGGCTGTGCAAGAAATTATTGATCGGGAAGCTCTGGAAAAGTTCTGTG
TAGAATTGAATCAGCCGATGCTGCCGAATGTTCGTAAATGGAAAGGTCCCAGAGGGTGTT
GGAAGTGTATTGTATCTGAGAAACCGTCTGTACAGATGCACAAGAGTGCAGAATATGCTG
GTTATCTTTGGGACAGCAATTCCGGAGTAGAAATGAAAACTGCCTTCCTTCTGGAGAACG
CACAAACCAACGGGAATGGGAAACCCTGTGTCGCCAAGCCTTATCTTGCACGTTTCAAGC
ATCAAGTTGTTGGCTGTGCAAGAAATTATTGATCGGGAAGCTCTGGAAAAGTTCTGTGTA
GAATTGAATCAGCC
>TR100072|c0_g1_i2|m.131537
CCCGGAGTAAAGGGTTGCAGCCGATACTGTCGAACAGGTTTTTTTTTCCCCCTTGGAGTA
TCGAGAGAAAGAAAGGCAGGCAGTTCGTTTAAACTGGGATTGCAGAGAGAGGGGCGAAAG
AGAGAGGAAGAATCAGGCGGAGAGGGAAAAGCTTCTGAAAGACTGCCATCCGCAGTGAAA
CCTGATCGACTCGCCTATTCAATTTCAGGAGGCGCGGGGCAATTTCAGCATGGCCACATT
GAGTCTCAAGGAACTCCTCGCCATCATCTGTCTTCATATCTTGGCAGTGTGCAATGCCCA
ACACGTGAAGGTGGAGCCCAAAGTGACCGGCTACGTGGGGAGTCAGGCTGCCCTCCGTTG
CCAGTTCGTGGACCCCGCTCAGACGCTCACGGTCACGCAGGTCACCTGGATCAAGGACCC
CTCGGGAGCCAAGGTCATCCTGGCCGTCTACAACCCGAACTTTGGCACCAATTACCCCAC
CGACACCGGGGGGCGCATCCACTTCCGTGAGGTCTCCATGGAGGACGCCACGCTGATCAT
CGAGAGACTGCAGATGGACGACGACGGGATTTACAGCTGCGAGTTCGCCATATACCCCGA
GGGCAACCAGGAGGCCGCCACCAACTTGACGGTCCTAGTCAAGCCTGTAAATTCGGCCAG
CCCGCTACTGGAAAAGGCTGGGCCCACTGAAGTTCCCGTGGCCGTCTGCACCTCGGCCAA
TGGGAAGCCGGCATCTTCTATCATCTGGAAGGGGGACGTTGCGGGAAATGTCAACACGAC
CCAGACCAAGAACAGCGATGGAACCATCACCGTGGAGAGCCATTTCAGTGCGGTCCCCAG
CGGGGAGATCGACGGGGAGACCATCACTTGTGTGGTGACCCATGAGTCGCTGGATCGGCC
ACAGTCTATTCCGATCACACTGTCTGTGCAATTGTGCAATGCCCAACACGTGAAGGTGGA
GCCCAAAGTGTCCGGCTACGTGGGGAGTCGGGCTGCCCTCCGTTGCCAGTTTGTGGACCC
CGCTCAGTCGCTCACGGTCACGCAGGTCACCTGGATCAAGGACCCCTCGGGAGCCAAGGT
CAACCTGGCCGTCTTCAACCCAGACCATGGCACCAATTACCCCACCGACACCGGGGGGCG
CATCCACTTCCGTGATGTCTCCATGGAGGACGCCACGCTTATCATCGAGAGACTGCAGAT
GGACGACGACGGGATTTATAGCTGCGAGTTCGCCACGTACCCCGAGGGCAACCAGGAGGC
CGCCACCAACTTGACGGTCCTAGTCAAGCCTAATAATTCGGCCAGCCCGCTACTGGAAAA
GGCTGGGCCCACTGAAGTTCCCGTGGCCGTCTGCACCTCGGCCAATGGGAAGCCGGCATC
TTCTATCATCTGGAAGGGGGACGTTGCGGGAAATGTCAACACGACCCAGACCAAGAACAG
CGATGGAACCATCACCGTGGAGAGCCATTTCAGTGCGGTCCCCAGCGGGGAGATCGACGG
GGAGACCATCACTTGTGTGGTGACCCATGAGTCGCTGGATCGGCCACAGTCTATTCCGAT
CGCACTGTCTGTGCAATATCCACCTATAGTGACCATTGAGGGATATGATGACAACTGGTA
CTTAAAAAGAGAATCTGCTTCCTTGACCTGCAACGTCAAAGCAAATCCATCGGCAACAGA
ATACAAGTGGCTCATGAACGGTGAACCTGTCCCAACTTCCATCGAGGTAAAAGGACACCA
GCTCAGCGTGGCACAGGTGACTTACGACGTCAACGGCACCTTTACCTGTGAGGCGACCAA
CAGCCTCGGCGTGGGCCGTGCCAAAATGGACATCATCGTTCGAGAGAATCCCTTGGAATC
AGGTTCGACGACTGGCGCCATTGTGGGAGGAATCATTGCGGCCATCGTCATCCTGACTGT
GCTGGTGACGGCGGTCTTGATATTTAAGAGGCAGCGGAAGAATGCAACTGCCGACGATGA
CGACTTCGAGCCTCCAAGCCACAAACCTCCTCCTCCGAAACCCACCTCGACAGAAATCGG
AAAGGTTGAGAAAACTGAAGCTGATAAAACGGAGAGCGTTCCCCTCCACTACTTTGAAAC
CAGTGGCGAGGATGATAATGCGATGACCCTCACCCAGTATTACGATGAGCCCGGGGCAGG
CTCTGACCTCAAGTCCCCCAACGAGACCACGTCTGATGACTACCTGGAGCAAGAGAACCC
CATTTACAACGGGCTCTCCTCCTACCCGGAGGATGAACACAGGCAGAGCCAGGAGTTTGT
GTCGAAGGGCATGTACGTGTAGGATTCGGGCCCCTCGCCCCCTGCCACCCCCGCGAGACC
ACCGCTCCCCAAAACACCTTCCATTCCTCTTAACACTAACCGACCAGTGCGTTCCCTCTC
TCTTCCCACTCAGCAATGTGGCCGCG
>TR100074|c0_g3_i1|m.131553
AGTGATGAAAGTGCAAGAGAAGAACTAAAGAAACTCCCAGCCCTTCCTACTCGAGCATTG
CAGGAACATCCATCACTTGCATATTGTGAAGATCGCGTGATCAACCATTACAAAAAACTG
AAAGGTCGCAGCAGAGGACAAGCAATTGTCAATTATATGACTGTGGTGGAAGCTCTTCCT
ACCTATGGTATTCATTACTATGGAGTAAAGGATAAACAAGGAATTCCCTGGTGGCTTGGA
ATTGGTTGCAAAGGAATTGGGCAATACGACTTTCACGATAAAGTCAAACCCAGAAAGATT
TTCCAGTGGAAACAACTTGAAAATTTATACTTTCGTGAAAAGAAGTTTGCAGTAGAAGTT
CACGATCCTCGCAGAGTACCATTGTCAAGAAGGACTTTTGGGCAGACTGGGCTGGTGGTA
AACACATGGTATGCAAGCACCTCCCTGATCAAATCCATTTGGGTGATGGCAATAAGTCAA
CATCAATTCTATCTGGACAGAAAACAAAGCAAAGCAAAGATTCCATCAGCAAGAAGTCTC
AGTGATATTGCAATGGATTTGACCGACACAGGAATGCCTAAAGCTTCTAAACTGGCAAAC
GTGGATGGCAAAAATCCAATTATAACAGCTAGTAATGGCAGCCTAATCTCCTCAGGTTCT
CAAGACTCTGAAGTCAGTGATGAGCAAAAGAAAGAAAAGCTAATTGAATTGAAGCAGCGT
CAGAGTGCACTGCAAGATACCCTCAATCAAAGAATGGAAGAATTAAAGAAAATCTGTTTA
CGAGAAGCAGAGTTAACAGGCAAGCTACCAAAAGAGTATCCACAGACCTCTGGAGAAGAG
CTTCCACATGTTAGACGGCGAGTAGGCACAGCTTTCAAACTGGATGACACCCTCCTTCAA
AGTGAAGAGGATCCATATTTACAAAATCTGGAGAGTAAGTTTGTCATTCAGCAGAAGATT
GTGGAAGCTGCAAGAAAACTAGCCAATGACCCTGAAGTATGCAAGAATGTTAAAAAGAAG
AGGAAACAGGACTATGTTGATGCTTTGAAAAAGCTTCAAGAGATAGAGAATGCAAGTAAT
GAGTACAGAATAAAATGTGGGAGGAAGCCTACTCAGAGAGCCTCCCTCGTTGTTTCAGAT
GAGGTCATCCCCTCGGAGACCAGTTCCTTATCAGACACAAATACAGCAGATGATGATGAC
GTGCGTGTTATGCAAAGAAAAAGATCCTTTTCTAGCCAGCAACCTCTGAGACCGGTTCCG
CCACAGTCTCTTGAGCTTAAACAGAGTCGACAGAGGAGGAGTTCTGCAAGTGAACAGTTT
CATGATAAAGGACATATAGGCCAAACCAGATACAGCAGCAACGATGGTTACTACCTGCAG
GATATCTTGCCTGGCCATAGGGAACTGAGCTCAACACACAGCAGCCCTTACAGAACTCAG
GGGCGGCAATGCCACGGAGGTAGAAGTATGCCAGCTACACCAGTTTTGACTCGTAATGCT
TACAGCAGCAGTCAGTTACGACCCGAGCTTTCCCCAAATCACTTTAGACAGCGCAGCGGC
AGCTTGGAATCCCAGTCTCATCTCTTGGATGAAAGTACTAACGAGAGGACTGTATTCCCC
CTCACAGCAGCCCAAAGAAGTAGCAGTACAGAACTGCTGGATGATGGGTCATCCTACACG
AGTCAATCCAGTACCGAGTACTATAGCACACCAAGTAAACCTCCCCAATACTACAACACC
ATGACAGTGGGTTGCCGGTCAAGAGAAAGACGAAGGCACAAGAAACCGAATATTTCCTCC
GCACCTTCAGGGAGCATGCCCAATTTAGCACCAAAAGATGGGAGGAATGGAGTTTATCAG
AATTCTCATACCCAGCCTTCATCTGACTATTATATTCCAGGATATCCTCCATACAGTGAC
TATGAGCCTTATGGATATACATTTGAAAACGACACTGAAGGTCACTATAATGTTAAAGCC
CCATACAGATCATCACATTCTTATAATGCTGAACAATATAGAGATTACAATCGCTTTTAC
CAGGGCGACGTTGATAATATGCCTCAAAACCCATATGCAACCCTAAGGAATGTGCGTAGG
AGAGGTGCTAAAAGTGAACAAATAACCAAAAACATCCAGAAGGCCTTGGTTGCAGAAAGT
TTGCGTGGCTGGTATGAGCGTGCCTCAACTCACAAGGATCACGGCCTGCAGGCAGGCTTG
GACTCTGACAGGGGCTCGCAGCAAAGTCTAGGATTTGCTTATATGCAAGGCCCATTTTCT
CCAACCAATAGGGCTACATCTTTTACATCGGTCTCTTCAGCAACAAGTACAGGAACCTGG
CGGAGCCAGATCACTGTAGGCCTTCAAGACTATGATCATATACCTTATACAAGTTCTTTC
AATAACTCCTACAGCAATACTACACTACATAGCAGACCTTATCCAGAAAGAATGTACTCG
GACAGTGGAGACACGAGCCAGCTGGAAGACGACTTGTATACCGATGAGCAGGTGTTGTTA
TGGCATGAAGATTCTAAACCTGGGACTCTGGTTTAAGTGAATGCTGGCTGACTTTCAGCC
TTCATTGTTCAACATATGGATAACTTACTCTGTGTGCCTTGCATCTTTTTCAATCTATTC
AAAATGGTTTATTTCTACAAATGGGAATCACACTTGGAACATTTCAGTGTTTGCAGGAGG
TACTGTACCTGAATGCTGGGAAGCTCATTCTGACCAACTTGTATGAAAGGAGTGAAAGCT
TAAATTCCACACTTCACAATTCAGTAAAGGTTTGCTTTAAATTTATAATACATTCTAAAG
AAGGAAATAAAACCTTTTTAAGTGGATTACTTTGTGTTTGAATCAAAGCATGGAAGGATG
GCACTTGGAAATAATTTTTTTAACTGTGAATGCACTTTTCAAAGACTAAGTTGATGAAAG
TAGATGCTCTTCATTGTTCAGTGAACTTGGAGTAAAAGGAACTATGCTTTTTGCATAGAC
ATAAAAGACAGAAGGACAAAGCAGGGTAGTGAGTAACTTCATATGCTTTTGAAGTCTAAG
AGTACTTTGCATATTATTAAATGAAGGATGCCATGTATTTTGATGGCAAAGAACTGGTGA
CTCTGATTACTTGAATAGAGTTTAGTGGGCTTATGAGTTTTTTTTAAATGAATAGTTGGA
TGTAAGACCAGAAAGTGGTGAGAAATGCATTTTGTTAGAGATTTTTATGATCTATCTAGA
AGAAGCACAAAGAATTATCATATTCGTGTTTTAAAATCTATTTGGTAATTTAGCCTAACA
GTAATGCTTTCAAATGGATTATTAATTTGGGGGGGGGGATGGGAAGAGTTACTGGACCAG
TTGAGGCTAATGGCAATCATTAGTGGACCATATTGAATAGCACACTTAACAAGTCATGAA
AATATGCATCAAAGAAAGCTGATCACTACGTGCATTAAAGAAAAGCACATGGCTTGAGAG
AGACACAAAATATGCTAAAATGCAAAAAGACATGATTTTTTTAACACAAAGCACAATCCT
AATTATGGCTGTTAAGATGATAGCACAAACTAGTTAAAACAGTCCAGTTTGATTATTAGC
CCTACCTGAATTCTAGTTGTGTGACTGAGATCTTGGCTGGGCCAGTATTGGTGCAATTCC
TGCAACTCGGGTACAGTACTGTTCTCCTGATCCACCTAGATTTATTAACTTGTTTCAAAA
TATCAGAAGCATTTTTTGACCATGTTAGATGGAAAAGAGCAGTCAAACATTATATCAAAT
GGCCAGTATATTACTGTGATTAATGAAAGTAACAAATGGCAAGCTCTTCCCAAGACTCAC
CGGGTAAATGGGCTGGAAGGTATTTACTGAGACATGCAGACCAGAAAGCTCCCTAGTTCG
ATCTCTTGATCTGTGGGGAGTTATCTGGTCTCAGTCTAGAAAGTAATGGTACTGCAAGAA
TCTCTGTCCCAAGGCTAGAAGGAGGGTGAAAAATCACCCATAGTTCAGACTCCTGAGATT
CGCTAGTGGCTTATTCTGGAATGCACAGAGGTAATATGCTCACAGGTCTGGACCTCTACA
GTGATTTACCCCACGGTCAAATAGCCTGCCAGCACTCACTGTCTAGGTTCACATCTGAAG
AATGGGTACTAGGGCCCAGGAGTGCCAGTGCCGATGGAACTGTATCCCAGGTATGAGTCA
CCACTTTCAGAGTAGAAGGGGAGAAAGCCTTCCAAGTAATTGGCTCTTGCCCTTCATATG
CTGACTACCTTTCAGGCTACAGTTACCATTGGTGAGGTTGAAAGGGACAGGTTTCAAAAT
TCATCTCAAAAGAACGGTGCATAGACAAAAGTATGGAAACAAAATAGAAAGCCTCCACAA
AGGATTTCTTGTGCAGCCAGTAAAGTGAACCTGTTAACAAAATGTTTTCATTTTTTTTTT
TTAAAGTGCTCATGAGGCTCACACTACCTCACTATTTCTTTGGAAAATACATATGTTCAC
CAGTTTGGGACCTGGATGTTTTTATTATGGTATTTACTACAATGAATGGATTTTACAAGT
TGGTGTGTTGAAGACCTGGCAATTTTATTCCAAGTTCTAACTGGTGAATGTGTGCTTCCC
ATGCTGGACTCCATGGAAAGGTGCTGTCATTTCCTTTTTTACAAGGGGAAGAAAAAGTTA
CAATTGTGTTTATTATGTAAAGTTTCTGAATGACACTTTTTGTGAACATTTTTATTATTG
TTGTTCCAAAGCATGTAATATATAGTAAACTAATTTTGTTAAGCTGGTTCTTAGTCATTT
TTTATTCAGTGAGAAAAGTTTCAATTCATGTGGGAATTTTGGAAACAAAGCTTTTAACTT
ATTCTTTTGCATATTTGTACAGCTTTACCCAGAGAGAAACTTTTGTGTATGCCTTTACAT
AATACTCCTGTCTTCCTTGCTACTATAAAAATGTGCT
>TR100074|c0_g3_i4|m.131563
TGCAATTTGTGATTAATGTTGTGTTGAATATTTTAAACTAAGATGTCATTTTTCTGAAAT
GCATGTCCTTTTGGATTGTTGCTGCAGTCCTTTTAATAACTTTTGTTTCAAAATATTTAC
CAGACCTTATCCAGAAAGAATGTACTCGGACAGTGGAGACACGAGCCAGCTGGAAGACGA
CTTGTATACCGATGAGCAGGTGTTGTTATGGCATGAAGATTCTAAACCTGGGACTCTGGT
TTAAGTGAATGCTGGCTGACTTTCAGCCTTCATTGTTCAACATATGGATAACTTACTCTG
TGTGCCTTGCATCTTTTTCAATCTATTCAAAATGGTTTATTTCTACAAATGGGAATCACA
CTTGGAACATTTCAGTGTTTGCAGGAGGTACTGTACCTGAATGCTGGGAAGCTCATTCTG
ACCAACTTGTATGAAAGGAGTGAAAGCTTAAATTCCACACTTCACAATTCAGTAAAGGTT
TGCTTTAAATTTATAATACATTCTAAAGAAGGAAATAAAACCTTTTTAAGTGGATTACTT
TGTGTTTGAATCAAAGCATGGAAGGATGGCACTTGGAAATAATTTTTTTAACTGTGAATG
CACTTTTCAAAGACTAAGTTGATGAAAGTAGATGCTCTTCATTGTTCAGTGAACTTGGAG
TAAAAGGAACTATGCTTTTTGCATAGACATAAAAGACAGAAGGACAAAGCAGGGTAGTGA
GTAACTTCATATGCTTTTGAAGTCTAAGAGTACTTTGCATATTATTAAATGAAGGATGCC
ATGTATTTTGATGGCAAAGAACTGGTGACTCTGATTACTTGAATAGAGTTTAGTGGGCTT
ATGAGTTTTTTTTAAATGAATAGTTGGATGTAAGACCAGAAAGTGGTGAGAAATGCATTT
TGTTAGAGATTTTTATGATCTATCTAGAAGAAGCACAAAGAATTATCATATTCGTGTTTT
AAAATCTATTTGGTAATTTAGCCTAACAGTAATGCTTTCAAATGGATTATTAATTTGGGG
GGGGGGATGGGAAGAGTTACTGGACCAGTTGAGGCTAATGGCAATCATTAGTGGACCATA
TTGAATAGCACACTTAACAAGTCATGAAAATATGCATCAAAGAAAGCTGATCACTACGTG
CATTAAAGAAAAGCACATGGCTTGAGAGAGACACAAAATATGCTAAAATGCAAAAAGACA
TGATTTTTTTAACACAAAGCACAATCCTAATTATGGCTGTTAAGATGATAGCACAAACTA
GTTAAAACAGTCCAGTTTGATTATTAGCCCTACCTGAATTCTAGTTGTGTGACTGAGATC
TTGGCTGGGCCAGTATTGGTGCAATTCCTGCAACTCGGGTACAGTACTGTTCTCCTGATC
CACCTAGATTTATTAACTTGTTTCAAAATATCAGAAGCATTTTTTGACCATGTTAGATGG
AAAAGAGCAGTCAAACATTATATCAAATGGCCAGTATATTACTGTGATTAATGAAAGTAA
CAAATGGCAAGCTCTTCCCAAGACTCACCGGGTAAATGGGCTGGAAGGTATTTACTGAGA
CATGCAGACCAGAAAGCTCCCTAGTTCGATCTCTTGATCTGTGGGGAGTTATCTGGTCTC
AGTCTAGAAAGTAATGGTACTGCAAGAATCTCTGTCCCAAGGCTAGAAGGAGGGTGAAAA
ATCACCCATAGTTCAGACTCCTGAGATTCGCTAGTGGCTTATTCTGGAATGCACAGAGGT
AATATGCTCACAGGTCTGGACCTCTACAGTGATTTACCCCACGGTCAAATAGCCTGCCAG
CACTCACTGTCTAGGTTCACATCTGAAGAATGGGTACTAGGGCCCAGGAGTGCCAGTGCC
GATGGAACTGTATCCCAGGTATGAGTCACCACTTTCAGAGTAGAAGGGGAGAAAGCCTTC
CAAGTAATTGGCTCTTGCCCTTCATATGCTGACTACCTTTCAGGCTACAGTTACCATTGG
TGAGGTTGAAAGGGACAGGTTTCAAAATTCATCTCAAAAGAACGGTGCATAGACAAAAGT
ATGGAAACAAAATAGAAAGCCTCCACAAAGGATTTCTTGTGCAGCCAGTAAAGTGAACCT
GTTAACAAAATGTTTTCATTTTTTTTTAAAGTGCTCATGAGGCTCACACTACCTCACTAT
TTCTTTGGAAAATACATATGTTCACCAGTTTGGGACCTGGATGTTTTTATTATGGTATTT
ACTACAATGAATGGATTTTACAAGTTGGTGTGTTGAAGACCTGGCAATTTTATTCCAAGT
TCTAACTGGTGAATGTGTGCTTCCCATGCTGGACTCCATGGAAAGGTGCTGTCATTTCCT
TTTTTACAAGGGGAAGAAAAAGTTAC
>TR100074|c0_g3_i4|m.131562
TGCAATTTGTGATTAATGTTGTGTTGAATATTTTAAACTAAGATGTCATTTTTCTGAAAT
GCATGTCCTTTTGGATTGTTGCTGCAGTCCTTTTAATAACTTTTGTTTCAAAATATTTAC
CAGACCTTATCCAGAAAGAATGTACTCGGACAGTGGAGACACGAGCCAGCTGGAAGACGA
CTTGTATACCGATGAGCAGGTGTTGTTATGGCATGAAGATTCTAAACCTGGGACTCTGGT
TTAAGTGAATGCTGGCTGACTTTCAGCCTTCATTGTTCAACATATGGATAACTTACTCTG
TGTGCCTTGCATCTTTTTCAATCTATTCAAAATGGTTTATTTCTACAAATGGGAATCACA
CTTGGAACATTTCAGTGTTTGCAGGAGGTACTGTACCTGAATGCTGGGAAGCTCATTCTG
ACCAACTTGTATGAAAGGAGTGAAAGCTTAAATTCCACACTTCACAATTCAGTAAAGGTT
TGCTTTAAATTTATAATACATTCTAAAGAAGGAAATAAAACCTTTTTAAGTGGATTACTT
TGTGTTTGAATCAAAGCATGGAAGGATGGCACTTGGAAATAATTTTTTTAACTGTGAATG
CACTTTTCAAAGACTAAGTTGATGAAAGTAGATGCTCTTCATTGTTCAGTGAACTTGGAG
TAAAAGGAACTATGCTTTTTGCATAGACATAAAAGACAGAAGGACAAAGCAGGGTAGTGA
GTAACTTCATATGCTTTTGAAGTCTAAGAGTACTTTGCATATTATTAAATGAAGGATGCC
ATGTATTTTGATGGCAAAGAACTGGTGACTCTGATTACTTGAATAGAGTTTAGTGGGCTT
ATGAGTTTTTTTTAAATGAATAGTTGGATGTAAGACCAGAAAGTGGTGAGAAATGCATTT
TGTTAGAGATTTTTATGATCTATCTAGAAGAAGCACAAAGAATTATCATATTCGTGTTTT
AAAATCTATTTGGTAATTTAGCCTAACAGTAATGCTTTCAAATGGATTATTAATTTGGGG
GGGGGGATGGGAAGAGTTACTGGACCAGTTGAGGCTAATGGCAATCATTAGTGGACCATA
TTGAATAGCACACTTAACAAGTCATGAAAATATGCATCAAAGAAAGCTGATCACTACGTG
CATTAAAGAAAAGCACATGGCTTGAGAGAGACACAAAATATGCTAAAATGCAAAAAGACA
TGATTTTTTTAACACAAAGCACAATCCTAATTATGGCTGTTAAGATGATAGCACAAACTA
GTTAAAACAGTCCAGTTTGATTATTAGCCCTACCTGAATTCTAGTTGTGTGACTGAGATC
TTGGCTGGGCCAGTATTGGTGCAATTCCTGCAACTCGGGTACAGTACTGTTCTCCTGATC
CACCTAGATTTATTAACTTGTTTCAAAATATCAGAAGCATTTTTTGACCATGTTAGATGG
AAAAGAGCAGTCAAACATTATATCAAATGGCCAGTATATTACTGTGATTAATGAAAGTAA
CAAATGGCAAGCTCTTCCCAAGACTCACCGGGTAAATGGGCTGGAAGGTATTTACTGAGA
CATGCAGACCAGAAAGCTCCCTAGTTCGATCTCTTGATCTGTGGGGAGTTATCTGGTCTC
AGTCTAGAAAGTAATGGTACTGCAAGAATCTCTGTCCCAAGGCTAGAAGGAGGGTGAAAA
ATCACCCATAGTTCAGACTCCTGAGATTCGCTAGTGGCTTATTCTGGAATGCACAGAGGT
AATATGCTCACAGGTCTGGACCTCTACAGTGATTTACCCCACGGTCAAATAGCCTGCCAG
CACTCACTGTCTAGGTTCACATCTGAAGAATGGGTACTAGGGCCCAGGAGTGCCAGTGCC
GATGGAACTGTATCCCAGGTATGAGTCACCACTTTCAGAGTAGAAGGGGAGAAAGCCTTC
CAAGTAATTGGCTCTTGCCCTTCATATGCTGACTACCTTTCAGGCTACAGTTACCATTGG
TGAGGTTGAAAGGGACAGGTTTCAAAATTCATCTCAAAAGAACGGTGCATAGACAAAAGT
ATGGAAACAAAATAGAAAGCCTCCACAAAGGATTTCTTGTGCAGCCAGTAAAGTGAACCT
GTTAACAAAATGTTTTCATTTTTTTTTAAAGTGCTCATGAGGCTCACACTACCTCACTAT
TTCTTTGGAAAATACATATGTTCACCAGTTTGGGACCTGGATGTTTTTATTATGGTATTT
ACTACAATGAATGGATTTTACAAGTTGGTGTGTTGAAGACCTGGCAATTTTATTCCAAGT
TCTAACTGGTGAATGTGTGCTTCCCATGCTGGACTCCATGGAAAGGTGCTGTCATTTCCT
TTTTTACAAGGGGAAGAAAAAGTTAC
>TR100074|c0_g3_i5|m.131570
AACCATGGGGAGTTCCCTTTTATTCAGTGGGATTATTACAGTAGCTTTGCGCCTTATGTC
TGCTCTTTTTGTTGTATTTGTAGATTTTCCAGTGGAAACAACTTGAAAATTTATACTTTC
GTGAAAAGAAGTTTGCAGTAGAAGTTCACGATCCTCGCAGAGTACCATTGTCAAGAAGGA
CTTTTGGGCAGACTGGGCTGGTGGTAAACACATGGTATGCAAGCACCTCCCTGATCAAAT
CCATTTGGGTGATGGCAATAAGTCAACATCAATTCTATCTGGACAGAAAACAAAGCAAAG
CAAAGATTCCATCAGCAAGAAGTCTCAGTGATATTGCAATGGATTTGACCGACACAGGAA
TGCCTAAAGCTTCTAAACTGGCAAACGTGGATGGCAAAAATCCAATTATAACAGCTAGTA
ATGGCAGCCTAATCTCCTCAGGTTCTCAAGACTCTGAAGTCAGTGATGAGCAAAAGAAAG
AAAAGCTAATTGAATTGAAGCAGCGTCAGAGTGCACTGCAAGATACCCTCAATCAAAGAA
TGGAAGAATTAAAGAAAATCTGTTTACGAGAAGCAGAGTTAACAGGCAAGCTACCAAAAG
AGTATCCACAGACCTCTGGAGAAGAGCTTCCACATGTTAGACGGCGAGTAGGCACAGCTT
TCAAACTGGATGACACCCTCCTTCAAAGTGAAGAGGATCCATATTTACAAAATCTGGAGA
GTAAGTTTGTCATTCAGCAGAAGATTGTGGAAGCTGCAAGAAAACTAGCCAATGACCCTG
AAGTATGCAAGAATGTTAAAAAGAAGAGGAAACAGGACTATGTTGATGCTTTGAAAAAGC
TTCAAGAGATAGAGAATGCAAGTAATGAGTACAGAATAAAATGTGGGAGGAAGCCTACTC
AGAGAGCCTCCCTCGTTGTTTCAGATGAGGTCATCCCCTCGGAGACCAGTTCCTTATCAG
ACACAAATACAGCAGATGATGATGACGTGCGTGTTATGCAAAGAAAAAGATCCTTTTCTA
GCCAGCAACCTCTGAGACCGGTTCCGCCACAGTCTCTTGAGCTTAAACAGAGTCGACAGA
GGAGGAGTTCTGCAAGTGAACAGTTTCATGATAAAGGACATATAGGCCAAACCAGATACA
GCAGCAACGATGGTTACTACCTGCAGGATATCTTGCCTGGCCATAGGGAACTGAGCTCAA
CACACAGCAGCCCTTACAGAACTCAGGGGCGGCAATGCCACGGAGGTAGAAGTATGCCAG
CTACACCAGTTTTGACTCGTAATGCTTACAGCAGCAGTCAGTTACGACCCGAGCTTTCCC
CAAATCACTTTAGACAGCGCAGCGGCAGCTTGGAATCCCAGTCTCATCTCTTGGATGAAA
GTACTAACGAGAGGACTGTATTCCCCCTCACAGCAGCCCAAAGAAGTAGCAGTACAGAAC
TGCTGGATGATGGGTCATCCTACACGAGTCAATCCAGTACCGAGTACTATAGCACACCAA
GTAAACCTCCCCAATACTACAACACCATGACAGTGGGTTGCCGGTCAAGAGAAAGACGAA
GGCACAAGAAACCGAATATTTCCTCCGCACCTTCAGGGAGCATGCCCAATTTAGCACCAA
AAGATGGGAGGAATGGAGTTTATCAGAATTCTCATACCCAGCCTTCATCTGACTATTATA
TTCCAGGATATCCTCCATACAGTGACTATGAGCCTTATGGATATACATTTGAAAACGACA
CTGAAGGTCACTATAATGTTAAAGCCCCATACAGATCATCACATTCTTATAATGCTGAAC
AATATAGAGATTACAATCGCTTTTACCAGGGCGACGTTGATAATATGCCTCAAAACCCAT
ATGCAACCCTAAGGAATGTGCGTAGGAGAGGTGCTAAAAGTGAACAAATAACCAAAAACA
TCCAGAAGGCCTTGGTTGCAGAAAGTTTGCGTGGCTGGTATGAGCGTGCCTCAACTCACA
AGGATCACGGCCTGCAGGCAGGCTTGGACTCTGACAGGGGCTCGCAGCAAAGTCTAGGAT
TTGCTTATATGCAAGGCCCATTTTCTCCAACCAATAGGGCTACATCTTTTACATCGGTCT
CTTCAGCAACAAGTACAGGAACCTGGCGGAGCCAGATCACTGTAGGCCTTCAAGACTATG
ATCATATACCTTATACAAGTTCTTTCAATAACTCCTACAGCAATACTACACTACATAGCA
GACCTTATCCAGAAAGAATGTACTCGGACAGTGGAGACACGAGCCAGCTGGAAGACGACT
TGTATACCGATGAGCAGGTGTTGTTATGGCATGAAGATTCTAAACCTGGGACTCTGGTTT
AAGTGAATGCTGGCTGACTTTCAGCCTTCATTGTTCAACATATGGATAACTTACTCTGTG
TGCCTTGCATCTTTTTCAATCTATTCAAAATGGTTTATTTCTACAAATGGGAATCACACT
TGGAACATTTCAGTGTTTGCAGGAGGTACTGTACCTGAATGCTGGGAAGCTCATTCTGAC
CAACTTGTATGAAAGGAGTGAAAGCTTAAATTCCACACTTCACAATTCAGTAAAGGTTTG
CTTTAAATTTATAATACATTCTAAAGAAGGAAATAAAACCTTTTTAAGTGGATTACTTTG
TGTTTGAATCAAAGCATGGAAGGATGGCACTTGGAAATAATTTTTTTAACTGTGAATGCA
CTTTTCAAAGACTAAGTTGATGAAAGTAGATGCTCTTCATTGTTCAGTGAACTTGGAGTA
AAAGGAACTATGCTTTTTGCATAGACATAAAAGACAGAAGGACAAAGCAGGGTAGTGAGT
AACTTCATATGCTTTTGAAGTCTAAGAGTACTTTGCATATTATTAAATGAAGGATGCCAT
GTATTTTGATGGCAAAGAACTGGTGACTCTGATTACTTGAATAGAGTTTAGTGGGCTTAT
GAGTTTTTTTTAAATGAATAGTTGGATGTAAGACCAGAAAGTGGTGAGAAATGCATTTTG
TTAGAGATTTTTATGATCTATCTAGAAGAAGCACAAAGAATTATCATATTCGTGTTTTAA
AATCTATTTGGTAATTTAGCCTAACAGTAATGCTTTCAAATGGATTATTAATTTGGGGGG
GGGGATGGGAAGAGTTACTGGACCAGTTGAGGCTAATGGCAATCATTAGTGGACCATATT
GAATAGCACACTTAACAAGTCATGAAAATATGCATCAAAGAAAGCTGATCACTACGTGCA
TTAAAGAAAAGCACATGGCTTGAGAGAGACACAAAATATGCTAAAATGCAAAAAGACATG
ATTTTTTTAACACAAAGCACAATCCTAATTATGGCTGTTAAGATGATAGCACAAACTAGT
TAAAACAGTCCAGTTTGATTATTAGCCCTACCTGAATTCTAGTTGTGTGACTGAGATCTT
GGCTGGGCCAGTATTGGTGCAATTCCTGCAACTCGGGTACAGTACTGTTCTCCTGATCCA
CCTAGATTTATTAACTTGTTTCAAAATATCAGAAGCATTTTTTGACCATGTTAGATGGAA
AAGAGCAGTCAAACATTATATCAAATGGCCAGTATATTACTGTGATTAATGAAAGTAACA
AATGGCAAGCTCTTCCCAAGACTCACCGGGTAAATGGGCTGGAAGGTATTTACTGAGACA
TGCAGACCAGAAAGCTCCCTAGTTCGATCTCTTGATCTGTGGGGAGTTATCTGGTCTCAG
TCTAGAAAGTAATGGTACTGCAAGAATCTCTGTCCCAAGGCTAGAAGGAGGGTGAAAAAT
CACCCATAGTTCAGACTCCTGAGATTCGCTAGTGGCTTATTCTGGAATGCACAGAGGTAA
TATGCTCACAGGTCTGGACCTCTACAGTGATTTACCCCACGGTCAAATAGCCTGCCAGCA
CTCACTGTCTAGGTTCACATCTGAAGAATGGGTACTAGGGCCCAGGAGTGCCAGTGCCGA
TGGAACTGTATCCCAGGTATGAGTCACCACTTTCAGAGTAGAAGGGGAGAAAGCCTTCCA
AGTAATTGGCTCTTGCCCTTCATATGCTGACTACCTTTCAGGCTACAGTTACCATTGGTG
AGGTTGAAAGGGACAGGTTTCAAAATTCATCTCAAAAGAACGGTGCATAGACAAAAGTAT
GGAAACAAAATAGAAAGCCTCCACAAAGGATTTCTTGTGCAGCCAGTAAAGTGAACCTGT
TAACAAAATGTTTTCATTTTTTTTTTTTAAAGTGCTCATGAGGCTCACACTACCTCACTA
TTTCTTTGGAAAATACATATGTTCACCAGTTTGGGACCTGGATGTTTTTATTATGGTATT
TACTACAATGAATGGATTTTACAAGTTGGTGTGTTGAAGACCTGGCAATTTTATTCCAAG
TTCTAACTGGTGAATGTGTGCTTCCCATGCTGGACTCCATGGAAAGGTGCTGTCATTTCC
TTTTTTACAAGGGGAAGAAAAAGTTACAATTGTGTTTATTATGTAAAGTTTCTGAATGAC
ACTTTTTGTGAACATTTTTATTATTGTTGTTCCAAAGCATGTAATATATAGTAAACTAAT
TTTGTTAAGCTGGTTCTTAGTCATTTTTTATTCAGTGAGAAAAGTTTCAATTCATGTGGG
AATTTTGGAAACAAAGCTTTTAACTTATTCTTTTGCATATTTGTACAGCTTTACCCAGAG
AGAAACTTTTGTGTATGCCTTTACATAATACTCCTGTCTTCCTTGCTACTATAAAAATGT
GCT
>TR100074|c0_g3_i5|m.131566
AACCATGGGGAGTTCCCTTTTATTCAGTGGGATTATTACAGTAGCTTTGCGCCTTATGTC
TGCTCTTTTTGTTGTATTTGTAGATTTTCCAGTGGAAACAACTTGAAAATTTATACTTTC
GTGAAAAGAAGTTTGCAGTAGAAGTTCACGATCCTCGCAGAGTACCATTGTCAAGAAGGA
CTTTTGGGCAGACTGGGCTGGTGGTAAACACATGGTATGCAAGCACCTCCCTGATCAAAT
CCATTTGGGTGATGGCAATAAGTCAACATCAATTCTATCTGGACAGAAAACAAAGCAAAG
CAAAGATTCCATCAGCAAGAAGTCTCAGTGATATTGCAATGGATTTGACCGACACAGGAA
TGCCTAAAGCTTCTAAACTGGCAAACGTGGATGGCAAAAATCCAATTATAACAGCTAGTA
ATGGCAGCCTAATCTCCTCAGGTTCTCAAGACTCTGAAGTCAGTGATGAGCAAAAGAAAG
AAAAGCTAATTGAATTGAAGCAGCGTCAGAGTGCACTGCAAGATACCCTCAATCAAAGAA
TGGAAGAATTAAAGAAAATCTGTTTACGAGAAGCAGAGTTAACAGGCAAGCTACCAAAAG
AGTATCCACAGACCTCTGGAGAAGAGCTTCCACATGTTAGACGGCGAGTAGGCACAGCTT
TCAAACTGGATGACACCCTCCTTCAAAGTGAAGAGGATCCATATTTACAAAATCTGGAGA
GTAAGTTTGTCATTCAGCAGAAGATTGTGGAAGCTGCAAGAAAACTAGCCAATGACCCTG
AAGTATGCAAGAATGTTAAAAAGAAGAGGAAACAGGACTATGTTGATGCTTTGAAAAAGC
TTCAAGAGATAGAGAATGCAAGTAATGAGTACAGAATAAAATGTGGGAGGAAGCCTACTC
AGAGAGCCTCCCTCGTTGTTTCAGATGAGGTCATCCCCTCGGAGACCAGTTCCTTATCAG
ACACAAATACAGCAGATGATGATGACGTGCGTGTTATGCAAAGAAAAAGATCCTTTTCTA
GCCAGCAACCTCTGAGACCGGTTCCGCCACAGTCTCTTGAGCTTAAACAGAGTCGACAGA
GGAGGAGTTCTGCAAGTGAACAGTTTCATGATAAAGGACATATAGGCCAAACCAGATACA
GCAGCAACGATGGTTACTACCTGCAGGATATCTTGCCTGGCCATAGGGAACTGAGCTCAA
CACACAGCAGCCCTTACAGAACTCAGGGGCGGCAATGCCACGGAGGTAGAAGTATGCCAG
CTACACCAGTTTTGACTCGTAATGCTTACAGCAGCAGTCAGTTACGACCCGAGCTTTCCC
CAAATCACTTTAGACAGCGCAGCGGCAGCTTGGAATCCCAGTCTCATCTCTTGGATGAAA
GTACTAACGAGAGGACTGTATTCCCCCTCACAGCAGCCCAAAGAAGTAGCAGTACAGAAC
TGCTGGATGATGGGTCATCCTACACGAGTCAATCCAGTACCGAGTACTATAGCACACCAA
GTAAACCTCCCCAATACTACAACACCATGACAGTGGGTTGCCGGTCAAGAGAAAGACGAA
GGCACAAGAAACCGAATATTTCCTCCGCACCTTCAGGGAGCATGCCCAATTTAGCACCAA
AAGATGGGAGGAATGGAGTTTATCAGAATTCTCATACCCAGCCTTCATCTGACTATTATA
TTCCAGGATATCCTCCATACAGTGACTATGAGCCTTATGGATATACATTTGAAAACGACA
CTGAAGGTCACTATAATGTTAAAGCCCCATACAGATCATCACATTCTTATAATGCTGAAC
AATATAGAGATTACAATCGCTTTTACCAGGGCGACGTTGATAATATGCCTCAAAACCCAT
ATGCAACCCTAAGGAATGTGCGTAGGAGAGGTGCTAAAAGTGAACAAATAACCAAAAACA
TCCAGAAGGCCTTGGTTGCAGAAAGTTTGCGTGGCTGGTATGAGCGTGCCTCAACTCACA
AGGATCACGGCCTGCAGGCAGGCTTGGACTCTGACAGGGGCTCGCAGCAAAGTCTAGGAT
TTGCTTATATGCAAGGCCCATTTTCTCCAACCAATAGGGCTACATCTTTTACATCGGTCT
CTTCAGCAACAAGTACAGGAACCTGGCGGAGCCAGATCACTGTAGGCCTTCAAGACTATG
ATCATATACCTTATACAAGTTCTTTCAATAACTCCTACAGCAATACTACACTACATAGCA
GACCTTATCCAGAAAGAATGTACTCGGACAGTGGAGACACGAGCCAGCTGGAAGACGACT
TGTATACCGATGAGCAGGTGTTGTTATGGCATGAAGATTCTAAACCTGGGACTCTGGTTT
AAGTGAATGCTGGCTGACTTTCAGCCTTCATTGTTCAACATATGGATAACTTACTCTGTG
TGCCTTGCATCTTTTTCAATCTATTCAAAATGGTTTATTTCTACAAATGGGAATCACACT
TGGAACATTTCAGTGTTTGCAGGAGGTACTGTACCTGAATGCTGGGAAGCTCATTCTGAC
CAACTTGTATGAAAGGAGTGAAAGCTTAAATTCCACACTTCACAATTCAGTAAAGGTTTG
CTTTAAATTTATAATACATTCTAAAGAAGGAAATAAAACCTTTTTAAGTGGATTACTTTG
TGTTTGAATCAAAGCATGGAAGGATGGCACTTGGAAATAATTTTTTTAACTGTGAATGCA
CTTTTCAAAGACTAAGTTGATGAAAGTAGATGCTCTTCATTGTTCAGTGAACTTGGAGTA
AAAGGAACTATGCTTTTTGCATAGACATAAAAGACAGAAGGACAAAGCAGGGTAGTGAGT
AACTTCATATGCTTTTGAAGTCTAAGAGTACTTTGCATATTATTAAATGAAGGATGCCAT
GTATTTTGATGGCAAAGAACTGGTGACTCTGATTACTTGAATAGAGTTTAGTGGGCTTAT
GAGTTTTTTTTAAATGAATAGTTGGATGTAAGACCAGAAAGTGGTGAGAAATGCATTTTG
TTAGAGATTTTTATGATCTATCTAGAAGAAGCACAAAGAATTATCATATTCGTGTTTTAA
AATCTATTTGGTAATTTAGCCTAACAGTAATGCTTTCAAATGGATTATTAATTTGGGGGG
GGGGATGGGAAGAGTTACTGGACCAGTTGAGGCTAATGGCAATCATTAGTGGACCATATT
GAATAGCACACTTAACAAGTCATGAAAATATGCATCAAAGAAAGCTGATCACTACGTGCA
TTAAAGAAAAGCACATGGCTTGAGAGAGACACAAAATATGCTAAAATGCAAAAAGACATG
ATTTTTTTAACACAAAGCACAATCCTAATTATGGCTGTTAAGATGATAGCACAAACTAGT
TAAAACAGTCCAGTTTGATTATTAGCCCTACCTGAATTCTAGTTGTGTGACTGAGATCTT
GGCTGGGCCAGTATTGGTGCAATTCCTGCAACTCGGGTACAGTACTGTTCTCCTGATCCA
CCTAGATTTATTAACTTGTTTCAAAATATCAGAAGCATTTTTTGACCATGTTAGATGGAA
AAGAGCAGTCAAACATTATATCAAATGGCCAGTATATTACTGTGATTAATGAAAGTAACA
AATGGCAAGCTCTTCCCAAGACTCACCGGGTAAATGGGCTGGAAGGTATTTACTGAGACA
TGCAGACCAGAAAGCTCCCTAGTTCGATCTCTTGATCTGTGGGGAGTTATCTGGTCTCAG
TCTAGAAAGTAATGGTACTGCAAGAATCTCTGTCCCAAGGCTAGAAGGAGGGTGAAAAAT
CACCCATAGTTCAGACTCCTGAGATTCGCTAGTGGCTTATTCTGGAATGCACAGAGGTAA
TATGCTCACAGGTCTGGACCTCTACAGTGATTTACCCCACGGTCAAATAGCCTGCCAGCA
CTCACTGTCTAGGTTCACATCTGAAGAATGGGTACTAGGGCCCAGGAGTGCCAGTGCCGA
TGGAACTGTATCCCAGGTATGAGTCACCACTTTCAGAGTAGAAGGGGAGAAAGCCTTCCA
AGTAATTGGCTCTTGCCCTTCATATGCTGACTACCTTTCAGGCTACAGTTACCATTGGTG
AGGTTGAAAGGGACAGGTTTCAAAATTCATCTCAAAAGAACGGTGCATAGACAAAAGTAT
GGAAACAAAATAGAAAGCCTCCACAAAGGATTTCTTGTGCAGCCAGTAAAGTGAACCTGT
TAACAAAATGTTTTCATTTTTTTTTTTTAAAGTGCTCATGAGGCTCACACTACCTCACTA
TTTCTTTGGAAAATACATATGTTCACCAGTTTGGGACCTGGATGTTTTTATTATGGTATT
TACTACAATGAATGGATTTTACAAGTTGGTGTGTTGAAGACCTGGCAATTTTATTCCAAG
TTCTAACTGGTGAATGTGTGCTTCCCATGCTGGACTCCATGGAAAGGTGCTGTCATTTCC
TTTTTTACAAGGGGAAGAAAAAGTTACAATTGTGTTTATTATGTAAAGTTTCTGAATGAC
ACTTTTTGTGAACATTTTTATTATTGTTGTTCCAAAGCATGTAATATATAGTAAACTAAT
TTTGTTAAGCTGGTTCTTAGTCATTTTTTATTCAGTGAGAAAAGTTTCAATTCATGTGGG
AATTTTGGAAACAAAGCTTTTAACTTATTCTTTTGCATATTTGTACAGCTTTACCCAGAG
AGAAACTTTTGTGTATGCCTTTACATAATACTCCTGTCTTCCTTGCTACTATAAAAATGT
GCT
>TR100075|c1_g2_i3|m.131581
GAAAACTTGGTGTTCTGCAATTTTAGTGTTATATATTGTGCCATAAAGTACTGCTAATAG
AGCTGAACGCCATCTGCTGGCAGGTCAGTGGTTTATTTAATCAATATTCATTTTGTAAAT
TTTATGTTTACGGTGGCATTTTCTTTTGACCCAGTAATATTGTGCAAAAAGATGCTTGTT
AAAGCTGTTGTTGTTGAAATCAGTACTGGTTACCAACCTAAGTACCTCCAGCAAAAGGTT
AGAAGTACAGAAATGGAAAGAACTGCAAGCTGGAGGAGGGAAATCTGAGCAAAATTCTGA
ATACAGATGGCACATTCTAAACTTGGATTGTCATTTCCGTTGTCATCATTACATGGTTAT
GGGCAACTTTTAATGAGAAAGGAAGGTGCTGTTGAAACCTATTATTTAGAATTATTTTTA
CCTATTTATTTGAACTAATTAAGGGTTAATGTTTAAATTTTCAGGGTTAATGTTTAAATT
TTCATGTTTAATTGATTTTTAACAATATATTTTGCATTTACACAGCTTTTGCATAATTTA
TTGCATAGAGAGGACAATGTTTGGTTTCTTCTAATATTGAATCCACCTACCAAAGGGTAA
AGATACTTGCTTTTATGTCATGTTCTCTTTTTCTTTATAGCCAGAGACAGTATTTAAGAC
CAGAGAATGATGCTGACCAAGGGAAGCAGCTCCTGAGTGTCAGTGCTCCACCAGCAACTA
GTCTTAGCCTGCTTGGAAACTTTGAGGTACAAATCAGAAATGCATATGTGTCATGCAGAA
AGAAATCAGCTAAACAATTGATTCAGTGTTTAGCTTATTTGATGGAGATTTTTTCGAGTG
GAAGTGCAGTTATTTGTTTTTGAGATTCCTGTGAATGGGTTTTTTTACAGACCTTTTTAG
GTTTATTCATATCTACAGTTGCAGCATCATTTCTCGGCTCTGCTAGCAGGACAGTTCAGA
GTTTAGTCCGGTGAAATTTCCAGGTTACACATTTGGGTAGGATCACAAATATTTCAAGTT
TTCTACTTGTTTGTGTAACTGTTTCAAAAGATAATCAGCAATGCCCAGCAGTTACTGACG
GGTTGTTTGTTGTTCAATAGGGATTGTGTTTTTACTGGAGAGTGTGGTAGCTTG
>TR100075|c2_g1_i12|m.131626
GACACAACTCCTGGACGGTCGCACGTGCGCCGGGTTTGGCCGATCCGTGACGTCGAGTGA
TTGACACCCGCTTCCTCCAGTGCCCGGCCGGGCTGGCGTCTCATTCAACCGCGTGGAAAT
GCAAATAAGCCTCTAAATCGCCAATCATCCTTCAGCAGAGGAGGGGGCGGGGGTTAGTGG
AGCACGGTCGCCTGACAACAGGCCGGAAGGAATGCATGTGTACGGAAGCCAGCGTGGGTC
AAGCGGCGTACTGCGCTGGGTTTGTTGTACCGAAGTGGAAGAGAGAGGGACAGAGTATCT
GGGTGAAAGGTTCTGATGGTACAATGAAGACCATTTTCCTTGAAAATCTCTCTTTTTGAG
AACTTTGTTGCATGAGGTTGAGGTTGCACAGATTATTGCAAGTTGCCCAATTTTATGATC
GCATGAAAATGATGAACAAATGATGCCCATGCACAGTACTGCAGGGTCCTGGGACTAAAG
TGGGGAAAAGAAGTCGTGCCTATTTAAGCAAATTACTTGCTCTAGTGATGGTGGAAGTTA
CTCTGCAACCAGTTCGTATCTGCGGTTGTGAGAATGGAAGATTTGCCAAAATAGCTGACG
CAAACTCTAAAATCATTTGGAATCTCTTGTACCAAGAAAGGCGTGTGGCACAGCTTATCC
CTAGACGAGAAGATCATCAGAATAGTGGAATGTCTTATTAGAAATTGACCAGCAGTTACC
TGGGATGACGCCGACAAATTGACCAGCAATGGTATAGAATTTCACTGATTTATGGTTGGA
GCAATAACCTAATTTCTAATTGAAAGATGCTGTGCCACAGGAGTGTCCAGAAAAGCATCT
TTGGTTCAACTTCATGAAGGAGACTTCTCATCTTTGCAAAACACAGATACATTTTTCTGC
CCTTGGATTTCTACATTTCTGTGGTGTAACACACAACAGTCCATGAGGCACATGCATCTG
GAGACCTCTCAGAAAGAGCAGTCTAAGGACGTACCTCGGCAGGCTACAGGCCATGCAGAT
GGCAGCTTCCAAGGTACACCAACGAACGACTATCGCTTGGACTCTAGTGATGTCATTTCT
GAAAGAGGAGTTTTGGCAGGATATAGTGAAAGTGAGGTTAGATTTCAAAAAGTGTACCAA
CTTTCAATATTTTCTCACCTATCTAACTCTTCAAATAGTTTGGATCAGAGAAATTGCAAA
CAGGGTATTAAAAGAAGTCCATCTGAACATCATCCAGACCTTGAACTCAATCAGAAAAGA
ATCCATGTGCACTGTAAAAATTCTGCTACATTGACTGAAAGTCTAAATGCATCTTATTAT
GGAACTGATAATGGCAATCTTTCTGAAAAGGCTGTAGAAAAGACAGGTGACTATACAGAT
CAACGGGATATTAGTTTCCATGATGGAGAACCAGTTATGCATGGTTCTGCACAACACTTT
TCTCACAGTGGTTTGCATGTTATTGAACATAAAGGCTCCCAGGACAGTATCTTGATAGAA
GATGGTGAGACAGGTTCACCTAGAAGTAAATTGGCACCAACAACACCATCCTCTGAGAAA
GAGATCCAACCTATTACCGGCGCTGGATTGCTCGACTCTGAGAAAACACCCTCCTCCTGT
GGACAATCAAGTACAATCTCTGCCAGATGTACTGTAAAACGAAAGCTGCTATCGCCAACA
AATGCGTCAGGGAAAGAGATGTGCTCGGGGGATGAGAGCCCTGCTATTGCAAAGAAATGT
AGGATTCAATTAACTAATTCCATCCCAGTTTCTTGCAGAAGTACTGATGCCAAAGCAGCA
CCTTTTTGGAATCACCTACTTCCATCTTCAAGAGATACATCCAAGATTTCTTCTGACTGC
ATCAATGCTGGCAGAAGGTTAAAGAATGGATTACGTCTGAAATCGAGACACCTACGGAGC
ACATTTGCAGGAGAATCCAGCAAGTTTTCATCAAGAAGCAGCACAAGTCCTTCTATTAGC
CGTTCTTTGCTTGGAAATTTTGAGGAATCCCTGTTAAAAGGCAGATTTGCACCATCAGGA
AGAATTGAAGGTTTTACAGCTGAACTTGGAGCAAGTGGATCATACTGCCCACAGCATGTA
ACACTACCTGTGGATGTGTCATACTATAACATTTCTGAACACAGTGCCCCATCACCATTC
CTGGGTGTGATAAATCTGGAATCTTTGGGAAAGAAGGGTTACAATGTCCCCAAAGCAGGA
ACCATCCAAGTGACCTTATTCAACCCAAACAAAACTGTGGTGAAGATGTTTTTAGTGACG
TATGACTTCAGCGACATGCCACCAAACCACATTACACTTTTGCGCCACAGAATCTTTCTA
GTGCCAGTCGAAGAAAATGAAGGGACTCACGAAAATTTGGAAAATTCAGAAGTAAAGAAA
AAAGTACTATGTTATCTGATTCATTTGAGGTTTCAAAGTTCAAAGTCTGGAAAAATCTAC
TTGCACAGTGATATAAGGCTGCTGTTTTCCCGAAAATCAAGTGAAGTGGATTCTGGGATA
CCTTATGAGTTAAAGTCATTTACAGAAATGCCAAGAAATCCAAAATATTCACCACGAGTT
TAGCCCATCAATTTCAAGATTATCTATATTGCAGTTCAGTGATTATTTATCTAGCGACTG
GTTCTAACTAGTGGAAAAATAACTCCGTTTCAGTTCAGTGTTAATGCGCATGCTTTGTAA
TAAACATTAAGGATTTGTTTAAAGTGCAGTTTCCGATTGTGAGATTCTGTAAATTTTGAT
TTTAAAAAGCACAGGAAACTTGCTTTAATGTAAACCTACAATATTTAATAGCCACTTTCG
CCCTCAGTTCATGGAAATTTAACTCTTTATAATCAGTATCAACATCCCATTTTACTTTGA
AACACTGATCTATTTACCTTAAATATCTTCCATTGCCTGTATTAATAATTATTGTAATTA
TGTGGTTTTCTGATTTGTAAACCAATCAGGACCACAAAAGACAAATATTTGCAATGTGGG
AAGAAATAAATAGAAAAGGGTTGGTTTAACTCTTTAACCTATAGAGCTTATGCAAATTTT
TTTTACAGTATTTAATAGGGGCACCTCTTCAATAGACAGCCATCTGAATATTGCTTCTTT
TTCCAAATACACTTTTAGGAACTCTTTCCCCTTCTCCCAAAAAACTGAACTTTGTGTTTA
ATAGGTTTAAACGTCTTACCAAAAATTCAGTTTGATGCATAAACTGATTTTTAACTTGTT
CTAAATCTAGCCTTCTCATATATAGAAATAATACTAACAAAGCTGTTGGTTAGGGAGAAA
GAGGAAGGTGAGAAAACATGGGGGAATTGGCAGCAGTTTAGAAAAACATTTTTAAAATTT
TTTAACGTGAATTCTCCCTTTTTTAAATTATTTCTTTGAGTCTTAGGTTTTTCACCCATG
CCAAATGCCATTCTCTGGTTGGGAGGCAAGGTGGGAAACCTCTTCCCAGGCCTTTGCTAA
TGCTACTCTTCCACCAGCAACTCACAAATGCATGAGGCGATGGGGTAAATTCTGATTATT
AGTTTGATTTTTTGCATTATTACACAACCAAGTGGGGAATATCCAGCCCCTGCTCTCCCC
TTGATGTCCCAACCACAAACCCATGTCCTGCTACTTAGCACACAGAATTTGTGTATGATT
ACACAGTGGTACTTGGTGACGGTAAATTTTAATGATCTTCACATTTGCCAAAGTGTTTTG
GGAAGGAGGCGTTTCCTTGGGTCAGTGGACGTCCAGGGAGCCCTCCAGACTGGAATAAAT
GAAACTATACCTTTTGTATAGGCCATCTGTAGGTTAAAGAGTTAATTAAAATGTTTCCTA
ATGTTAGGATTTTTTTTCATTATGCACTGTGTGGTACTATATTTGGAAGGTACGCTTCAG
AAATCTACATCTGTTTTTGTTCTTAATATTATCATTATCATTGTTGTCCAAACTCCTAAA
CCTACAAATCATATTGTTGAAACAGTTGTAGAAACATGAAGCTAAGTGAGGTAGATTGT
>TR100075|c2_g1_i12|m.131624
GACACAACTCCTGGACGGTCGCACGTGCGCCGGGTTTGGCCGATCCGTGACGTCGAGTGA
TTGACACCCGCTTCCTCCAGTGCCCGGCCGGGCTGGCGTCTCATTCAACCGCGTGGAAAT
GCAAATAAGCCTCTAAATCGCCAATCATCCTTCAGCAGAGGAGGGGGCGGGGGTTAGTGG
AGCACGGTCGCCTGACAACAGGCCGGAAGGAATGCATGTGTACGGAAGCCAGCGTGGGTC
AAGCGGCGTACTGCGCTGGGTTTGTTGTACCGAAGTGGAAGAGAGAGGGACAGAGTATCT
GGGTGAAAGGTTCTGATGGTACAATGAAGACCATTTTCCTTGAAAATCTCTCTTTTTGAG
AACTTTGTTGCATGAGGTTGAGGTTGCACAGATTATTGCAAGTTGCCCAATTTTATGATC
GCATGAAAATGATGAACAAATGATGCCCATGCACAGTACTGCAGGGTCCTGGGACTAAAG
TGGGGAAAAGAAGTCGTGCCTATTTAAGCAAATTACTTGCTCTAGTGATGGTGGAAGTTA
CTCTGCAACCAGTTCGTATCTGCGGTTGTGAGAATGGAAGATTTGCCAAAATAGCTGACG
CAAACTCTAAAATCATTTGGAATCTCTTGTACCAAGAAAGGCGTGTGGCACAGCTTATCC
CTAGACGAGAAGATCATCAGAATAGTGGAATGTCTTATTAGAAATTGACCAGCAGTTACC
TGGGATGACGCCGACAAATTGACCAGCAATGGTATAGAATTTCACTGATTTATGGTTGGA
GCAATAACCTAATTTCTAATTGAAAGATGCTGTGCCACAGGAGTGTCCAGAAAAGCATCT
TTGGTTCAACTTCATGAAGGAGACTTCTCATCTTTGCAAAACACAGATACATTTTTCTGC
CCTTGGATTTCTACATTTCTGTGGTGTAACACACAACAGTCCATGAGGCACATGCATCTG
GAGACCTCTCAGAAAGAGCAGTCTAAGGACGTACCTCGGCAGGCTACAGGCCATGCAGAT
GGCAGCTTCCAAGGTACACCAACGAACGACTATCGCTTGGACTCTAGTGATGTCATTTCT
GAAAGAGGAGTTTTGGCAGGATATAGTGAAAGTGAGGTTAGATTTCAAAAAGTGTACCAA
CTTTCAATATTTTCTCACCTATCTAACTCTTCAAATAGTTTGGATCAGAGAAATTGCAAA
CAGGGTATTAAAAGAAGTCCATCTGAACATCATCCAGACCTTGAACTCAATCAGAAAAGA
ATCCATGTGCACTGTAAAAATTCTGCTACATTGACTGAAAGTCTAAATGCATCTTATTAT
GGAACTGATAATGGCAATCTTTCTGAAAAGGCTGTAGAAAAGACAGGTGACTATACAGAT
CAACGGGATATTAGTTTCCATGATGGAGAACCAGTTATGCATGGTTCTGCACAACACTTT
TCTCACAGTGGTTTGCATGTTATTGAACATAAAGGCTCCCAGGACAGTATCTTGATAGAA
GATGGTGAGACAGGTTCACCTAGAAGTAAATTGGCACCAACAACACCATCCTCTGAGAAA
GAGATCCAACCTATTACCGGCGCTGGATTGCTCGACTCTGAGAAAACACCCTCCTCCTGT
GGACAATCAAGTACAATCTCTGCCAGATGTACTGTAAAACGAAAGCTGCTATCGCCAACA
AATGCGTCAGGGAAAGAGATGTGCTCGGGGGATGAGAGCCCTGCTATTGCAAAGAAATGT
AGGATTCAATTAACTAATTCCATCCCAGTTTCTTGCAGAAGTACTGATGCCAAAGCAGCA
CCTTTTTGGAATCACCTACTTCCATCTTCAAGAGATACATCCAAGATTTCTTCTGACTGC
ATCAATGCTGGCAGAAGGTTAAAGAATGGATTACGTCTGAAATCGAGACACCTACGGAGC
ACATTTGCAGGAGAATCCAGCAAGTTTTCATCAAGAAGCAGCACAAGTCCTTCTATTAGC
CGTTCTTTGCTTGGAAATTTTGAGGAATCCCTGTTAAAAGGCAGATTTGCACCATCAGGA
AGAATTGAAGGTTTTACAGCTGAACTTGGAGCAAGTGGATCATACTGCCCACAGCATGTA
ACACTACCTGTGGATGTGTCATACTATAACATTTCTGAACACAGTGCCCCATCACCATTC
CTGGGTGTGATAAATCTGGAATCTTTGGGAAAGAAGGGTTACAATGTCCCCAAAGCAGGA
ACCATCCAAGTGACCTTATTCAACCCAAACAAAACTGTGGTGAAGATGTTTTTAGTGACG
TATGACTTCAGCGACATGCCACCAAACCACATTACACTTTTGCGCCACAGAATCTTTCTA
GTGCCAGTCGAAGAAAATGAAGGGACTCACGAAAATTTGGAAAATTCAGAAGTAAAGAAA
AAAGTACTATGTTATCTGATTCATTTGAGGTTTCAAAGTTCAAAGTCTGGAAAAATCTAC
TTGCACAGTGATATAAGGCTGCTGTTTTCCCGAAAATCAAGTGAAGTGGATTCTGGGATA
CCTTATGAGTTAAAGTCATTTACAGAAATGCCAAGAAATCCAAAATATTCACCACGAGTT
TAGCCCATCAATTTCAAGATTATCTATATTGCAGTTCAGTGATTATTTATCTAGCGACTG
GTTCTAACTAGTGGAAAAATAACTCCGTTTCAGTTCAGTGTTAATGCGCATGCTTTGTAA
TAAACATTAAGGATTTGTTTAAAGTGCAGTTTCCGATTGTGAGATTCTGTAAATTTTGAT
TTTAAAAAGCACAGGAAACTTGCTTTAATGTAAACCTACAATATTTAATAGCCACTTTCG
CCCTCAGTTCATGGAAATTTAACTCTTTATAATCAGTATCAACATCCCATTTTACTTTGA
AACACTGATCTATTTACCTTAAATATCTTCCATTGCCTGTATTAATAATTATTGTAATTA
TGTGGTTTTCTGATTTGTAAACCAATCAGGACCACAAAAGACAAATATTTGCAATGTGGG
AAGAAATAAATAGAAAAGGGTTGGTTTAACTCTTTAACCTATAGAGCTTATGCAAATTTT
TTTTACAGTATTTAATAGGGGCACCTCTTCAATAGACAGCCATCTGAATATTGCTTCTTT
TTCCAAATACACTTTTAGGAACTCTTTCCCCTTCTCCCAAAAAACTGAACTTTGTGTTTA
ATAGGTTTAAACGTCTTACCAAAAATTCAGTTTGATGCATAAACTGATTTTTAACTTGTT
CTAAATCTAGCCTTCTCATATATAGAAATAATACTAACAAAGCTGTTGGTTAGGGAGAAA
GAGGAAGGTGAGAAAACATGGGGGAATTGGCAGCAGTTTAGAAAAACATTTTTAAAATTT
TTTAACGTGAATTCTCCCTTTTTTAAATTATTTCTTTGAGTCTTAGGTTTTTCACCCATG
CCAAATGCCATTCTCTGGTTGGGAGGCAAGGTGGGAAACCTCTTCCCAGGCCTTTGCTAA
TGCTACTCTTCCACCAGCAACTCACAAATGCATGAGGCGATGGGGTAAATTCTGATTATT
AGTTTGATTTTTTGCATTATTACACAACCAAGTGGGGAATATCCAGCCCCTGCTCTCCCC
TTGATGTCCCAACCACAAACCCATGTCCTGCTACTTAGCACACAGAATTTGTGTATGATT
ACACAGTGGTACTTGGTGACGGTAAATTTTAATGATCTTCACATTTGCCAAAGTGTTTTG
GGAAGGAGGCGTTTCCTTGGGTCAGTGGACGTCCAGGGAGCCCTCCAGACTGGAATAAAT
GAAACTATACCTTTTGTATAGGCCATCTGTAGGTTAAAGAGTTAATTAAAATGTTTCCTA
ATGTTAGGATTTTTTTTCATTATGCACTGTGTGGTACTATATTTGGAAGGTACGCTTCAG
AAATCTACATCTGTTTTTGTTCTTAATATTATCATTATCATTGTTGTCCAAACTCCTAAA
CCTACAAATCATATTGTTGAAACAGTTGTAGAAACATGAAGCTAAGTGAGGTAGATTGT
>TR100075|c2_g1_i14|m.131633
GACACAACTCCTGGACGGTCGCACGTGCGCCGGGTTTGGCCGATCCGTGACGTCGAGTGA
TTGACACCCGCTTCCTCCAGTGCCCGGCCGGGCTGGCGTCTCATTCAACCGCGTGGAAAT
GCAAATAAGCCTCTAAATCGCCAATCATCCTTCAGCAGAGGAGGGGGCGGGGGTTAGTGG
AGCACGGTCGCCTGACAACAGGCCGGAAGGAATGCATGTGTACGGAAGCCAGCGTGGGTC
AAGCGGCGTACTGCGCTGGGTTTGTTGTACCGAAGTGGAAGAGAGAGGGACAGAGTATCT
GGGTGAAAGGTTCTGATGGTACAATGAAGACCATTTTCCTTGAAAATCTCTCTTTTTGAG
AACTTTGTTGCATGAGGTTGAGGTTGCACAGATTATTGCAAGTTGCCCAATTTTATGATC
GCATGAAAATGATGAACAAATGATGCCCATGCACAGTACTGCAGGGTCCTGGGACTAAAG
TGGGGAAAAGAAGTCGTGCCTATTTAAGCAAATTACTTGCTCTAGTGATGGTGGAAGTTA
CTCTGCAACCAGTTCGTATCTGCGGTTGTGAGAATGGAAGATTTGCCAAAATAGCTGACG
CAAACTCTAAAATCATTTGGAATCTCTTGTACCAAGAAAGGCGTGTGGCACAGCTTATCC
CTAGACGAGAAGATCATCAGAATAGTGGAATGATGCTGTGCCACAGGAGTGTCCAGAAAA
GCATCTTTGGTTCAACTTCATGAAGGAGACTTCTCATCTTTGCAAAACACAGATACATTT
TTCTGCCCTTGGATTTCTACATTTCTGTGGTGTAACACACAACAGTCCATGAGGCACATG
CATCTGGAGACCTCTCAGAAAGAGCAGTCTAAGGACGTACCTCGGCAGGCTACAGGCCAT
GCAGATGGCAGCTTCCAAGGTACACCAACGAACGACTATCGCTTGGACTCTAGTGATGTC
ATTTCTGAAAGAGGAGTTTTGGCAGGATATAGTGAAAGTGAGGTTAGATTTCAAAAAGTG
TACCAACTTTCAATATTTTCTCACCTATCTAACTCTTCAAATAGTTTGGATCAGAGAAAT
TGCAAACAGGGTATTAAAAGAAGTCCATCTGAACATCATCCAGACCTTGAACTCAATCAG
AAAAGAATCCATGTGCACTGTAAAAATTCTGCTACATTGACTGAAAGTCTAAATGCATCT
TATTATGGAACTGATAATGGCAATCTTTCTGAAAAGGCTGTAGAAAAGACAGGTGACTAT
ACAGATCAACGGGATATTAGTTTCCATGATGGAGAACCAGTTATGCATGGTTCTGCACAA
CACTTTTCTCACAGTGGTTTGCATGTTATTGAACATAAAGGCTCCCAGGACAGTATCTTG
ATAGAAGATGGTGAGACAGGTTCACCTAGAAGTAAATTGGCACCAACAACACCATCCTCT
GAGAAAGAGATCCAACCTATTACCGGCGCTGGATTGCTCGACTCTGAGAAAACACCCTCC
TCCTGTGGACAATCAAGTACAATCTCTGCCAGATGTACTGTAAAACGAAAGCTGCTATCG
CCAACAAATGCGTCAGGGAAAGAGATGTGCTCGGGGGATGAGAGCCCTGCTATTGCAAAG
AAATGTAGGATTCAATTAACTAATTCCATCCCAGTTTCTTGCAGAAGTACTGATGCCAAA
GCAGCACCTTTTTGGAATCACCTACTTCCATCTTCAAGAGATACATCCAAGATTTCTTCT
GACTGCATCAATGCTGGCAGAAGGTTAAAGAATGGATTACGTCTGAAATCGAGACACCTA
CGGAGCACATTTGCAGGAGAATCCAGCAAGTTTTCATCAAGAAGCAGCACAAGTCCTTCT
ATTAGCCGTTCTTTGCTTGGAAATTTTGAGGAATCCCTGTTAAAAGGCAGATTTGCACCA
TCAGGAAGAATTGAAGGTTTTACAGCTGAACTTGGAGCAAGTGGATCATACTGCCCACAG
CATGTAACACTACCTGTGGATGTGTCATACTATAACATTTCTGAACACAGTGCCCCATCA
CCATTCCTGGGTGTGATAAATCTGGAATCTTTGGGAAAGAAGGGTTACAATGTCCCCAAA
GCAGGAACCATCCAAGTGACCTTATTCAACCCAAACAAAACTGTGGTGAAGATGTTTTTA
GTGACGTATGACTTCAGCGACATGCCACCAAACCACATTACACTTTTGCGCCACAGAATC
TTTCTAGTGCCAGTCGAAGAAAATGAAGGGACTCACGAAAATTTGGAAAATTCAGAAGTA
AAGAAAAAAGTACTATGTTATCTGATTCATTTGAGGTTTCAAAGTTCAAAGTCTGGAAAA
ATCTACTTGCACAGTGATATAAGGCTGCTGTTTTCCCGAAAATCAAGTGAAGTGGATTCT
GGGATACCTTATGAGTTAAAGTCATTTACAGAAATGCCAAGAAATCCAAAATATTCACCA
CGAGTTTAGCCCATCAATTTCAAGATTATCTATATTGCAGTTCAGTGATTATTTATCTAG
CGACTGGTTCTAACTAGTGGAAAAATAACTCCGTTTCAGTTCAGTGTTAATGCGCATGCT
TTGTAATAAACATTAAGGATTTGTTTAAAGTGCAGTTTCCGATTGTGAGATTCTGTAAAT
TTTGATTTTAAAAAGCACAGGAAACTTGCTTTAATGTAAACCTACAATATTTAATAGCCA
CTTTCGCCCTCAGTTCATGGAAATTTAACTCTTTATAATCAGTATCAACATCCCATTTTA
CTTTGAAACACTGATCTATTTACCTTAAATATCTTCCATTGCCTGTATTAATAATTATTG
TAATTATGTGGTTTTCTGATTTGTAAACCAATCAGGACCACAAAAGACAAATATTTGCAA
TGTGGGAAGAAATAAATAGAAAAGGGTTGGTTTAACTCTTTAACCTATAGAGCTTATGCA
AATTTTTTTTACAGTATTTAATAGGGGCACCTCTTCAATAGACAGCCATCTGAATATTGC
TTCTTTTTCCAAATACACTTTTAGGAACTCTTTCCCCTTCTCCCAAAAAACTGAACTTTG
TGTTTAATAGGTTTAAACGTCTTACCAAAAATTCAGTTTGATGCATAAACTGATTTTTAA
CTTGTTCTAAATCTAGCCTTCTCATATATAGAAATAATACTAACAAAGCTGTTGGTTAGG
GAGAAAGAGGAAGGTGAGAAAACATGGGGGAATTGGCAGCAGTTTAGAAAAACATTTTTA
AAATTTTTTAACGTGAATTCTCCCTTTTTTAAATTATTTCTTTGAGTCTTAGGTTTTTCA
CCCATGCCAAATGCCATTCTCTGGTTGGGAGGCAAGGTGGGAAACCTCTTCCCAGGCCTT
TGCTAATGCTACTCTTCCACCAGCAACTCACAAATGCATGAGGCGATGGGGTAAATTCTG
ATTATTAGTTTGATTTTTTGCATTATTACACAACCAAGTGGGGAATATCCAGCCCCTGCT
CTCCCCTTGATGTCCCAACCACAAACCCATGTCCTGCTACTTAGCACACAGAATTTGTGT
ATGATTACACAGTGGTACTTGGTGACGGTAAATTTTAATGATCTTCACATTTGCCAAAGT
GTTTTGGGAAGGAGGCGTTTCCTTGGGTCAGTGGACGTCCAGGGAGCCCTCCAGACTGGA
ATAAATGAAACTATACCTTTTGTATAGGCCATCTGTAGGTTAAAGAGTTAATTAAAATGT
TTCCTAATGTTAGGATTTTTTTTCATTATGCACTGTGTGGTACTATATTTGGAAGGTACG
CTTCAGAAATCTACATCTGTTTTTGTTCTTAATATTATCATTATCATTGTTGTCCAAACT
CCTAAACCTACAAATCATATTGTTGAAACAGTTGTAGAAACATGAAGCTAAGTGAGGTAG
ATTGT
>TR100075|c2_g1_i14|m.131630
GACACAACTCCTGGACGGTCGCACGTGCGCCGGGTTTGGCCGATCCGTGACGTCGAGTGA
TTGACACCCGCTTCCTCCAGTGCCCGGCCGGGCTGGCGTCTCATTCAACCGCGTGGAAAT
GCAAATAAGCCTCTAAATCGCCAATCATCCTTCAGCAGAGGAGGGGGCGGGGGTTAGTGG
AGCACGGTCGCCTGACAACAGGCCGGAAGGAATGCATGTGTACGGAAGCCAGCGTGGGTC
AAGCGGCGTACTGCGCTGGGTTTGTTGTACCGAAGTGGAAGAGAGAGGGACAGAGTATCT
GGGTGAAAGGTTCTGATGGTACAATGAAGACCATTTTCCTTGAAAATCTCTCTTTTTGAG
AACTTTGTTGCATGAGGTTGAGGTTGCACAGATTATTGCAAGTTGCCCAATTTTATGATC
GCATGAAAATGATGAACAAATGATGCCCATGCACAGTACTGCAGGGTCCTGGGACTAAAG
TGGGGAAAAGAAGTCGTGCCTATTTAAGCAAATTACTTGCTCTAGTGATGGTGGAAGTTA
CTCTGCAACCAGTTCGTATCTGCGGTTGTGAGAATGGAAGATTTGCCAAAATAGCTGACG
CAAACTCTAAAATCATTTGGAATCTCTTGTACCAAGAAAGGCGTGTGGCACAGCTTATCC
CTAGACGAGAAGATCATCAGAATAGTGGAATGATGCTGTGCCACAGGAGTGTCCAGAAAA
GCATCTTTGGTTCAACTTCATGAAGGAGACTTCTCATCTTTGCAAAACACAGATACATTT
TTCTGCCCTTGGATTTCTACATTTCTGTGGTGTAACACACAACAGTCCATGAGGCACATG
CATCTGGAGACCTCTCAGAAAGAGCAGTCTAAGGACGTACCTCGGCAGGCTACAGGCCAT
GCAGATGGCAGCTTCCAAGGTACACCAACGAACGACTATCGCTTGGACTCTAGTGATGTC
ATTTCTGAAAGAGGAGTTTTGGCAGGATATAGTGAAAGTGAGGTTAGATTTCAAAAAGTG
TACCAACTTTCAATATTTTCTCACCTATCTAACTCTTCAAATAGTTTGGATCAGAGAAAT
TGCAAACAGGGTATTAAAAGAAGTCCATCTGAACATCATCCAGACCTTGAACTCAATCAG
AAAAGAATCCATGTGCACTGTAAAAATTCTGCTACATTGACTGAAAGTCTAAATGCATCT
TATTATGGAACTGATAATGGCAATCTTTCTGAAAAGGCTGTAGAAAAGACAGGTGACTAT
ACAGATCAACGGGATATTAGTTTCCATGATGGAGAACCAGTTATGCATGGTTCTGCACAA
CACTTTTCTCACAGTGGTTTGCATGTTATTGAACATAAAGGCTCCCAGGACAGTATCTTG
ATAGAAGATGGTGAGACAGGTTCACCTAGAAGTAAATTGGCACCAACAACACCATCCTCT
GAGAAAGAGATCCAACCTATTACCGGCGCTGGATTGCTCGACTCTGAGAAAACACCCTCC
TCCTGTGGACAATCAAGTACAATCTCTGCCAGATGTACTGTAAAACGAAAGCTGCTATCG
CCAACAAATGCGTCAGGGAAAGAGATGTGCTCGGGGGATGAGAGCCCTGCTATTGCAAAG
AAATGTAGGATTCAATTAACTAATTCCATCCCAGTTTCTTGCAGAAGTACTGATGCCAAA
GCAGCACCTTTTTGGAATCACCTACTTCCATCTTCAAGAGATACATCCAAGATTTCTTCT
GACTGCATCAATGCTGGCAGAAGGTTAAAGAATGGATTACGTCTGAAATCGAGACACCTA
CGGAGCACATTTGCAGGAGAATCCAGCAAGTTTTCATCAAGAAGCAGCACAAGTCCTTCT
ATTAGCCGTTCTTTGCTTGGAAATTTTGAGGAATCCCTGTTAAAAGGCAGATTTGCACCA
TCAGGAAGAATTGAAGGTTTTACAGCTGAACTTGGAGCAAGTGGATCATACTGCCCACAG
CATGTAACACTACCTGTGGATGTGTCATACTATAACATTTCTGAACACAGTGCCCCATCA
CCATTCCTGGGTGTGATAAATCTGGAATCTTTGGGAAAGAAGGGTTACAATGTCCCCAAA
GCAGGAACCATCCAAGTGACCTTATTCAACCCAAACAAAACTGTGGTGAAGATGTTTTTA
GTGACGTATGACTTCAGCGACATGCCACCAAACCACATTACACTTTTGCGCCACAGAATC
TTTCTAGTGCCAGTCGAAGAAAATGAAGGGACTCACGAAAATTTGGAAAATTCAGAAGTA
AAGAAAAAAGTACTATGTTATCTGATTCATTTGAGGTTTCAAAGTTCAAAGTCTGGAAAA
ATCTACTTGCACAGTGATATAAGGCTGCTGTTTTCCCGAAAATCAAGTGAAGTGGATTCT
GGGATACCTTATGAGTTAAAGTCATTTACAGAAATGCCAAGAAATCCAAAATATTCACCA
CGAGTTTAGCCCATCAATTTCAAGATTATCTATATTGCAGTTCAGTGATTATTTATCTAG
CGACTGGTTCTAACTAGTGGAAAAATAACTCCGTTTCAGTTCAGTGTTAATGCGCATGCT
TTGTAATAAACATTAAGGATTTGTTTAAAGTGCAGTTTCCGATTGTGAGATTCTGTAAAT
TTTGATTTTAAAAAGCACAGGAAACTTGCTTTAATGTAAACCTACAATATTTAATAGCCA
CTTTCGCCCTCAGTTCATGGAAATTTAACTCTTTATAATCAGTATCAACATCCCATTTTA
CTTTGAAACACTGATCTATTTACCTTAAATATCTTCCATTGCCTGTATTAATAATTATTG
TAATTATGTGGTTTTCTGATTTGTAAACCAATCAGGACCACAAAAGACAAATATTTGCAA
TGTGGGAAGAAATAAATAGAAAAGGGTTGGTTTAACTCTTTAACCTATAGAGCTTATGCA
AATTTTTTTTACAGTATTTAATAGGGGCACCTCTTCAATAGACAGCCATCTGAATATTGC
TTCTTTTTCCAAATACACTTTTAGGAACTCTTTCCCCTTCTCCCAAAAAACTGAACTTTG
TGTTTAATAGGTTTAAACGTCTTACCAAAAATTCAGTTTGATGCATAAACTGATTTTTAA
CTTGTTCTAAATCTAGCCTTCTCATATATAGAAATAATACTAACAAAGCTGTTGGTTAGG
GAGAAAGAGGAAGGTGAGAAAACATGGGGGAATTGGCAGCAGTTTAGAAAAACATTTTTA
AAATTTTTTAACGTGAATTCTCCCTTTTTTAAATTATTTCTTTGAGTCTTAGGTTTTTCA
CCCATGCCAAATGCCATTCTCTGGTTGGGAGGCAAGGTGGGAAACCTCTTCCCAGGCCTT
TGCTAATGCTACTCTTCCACCAGCAACTCACAAATGCATGAGGCGATGGGGTAAATTCTG
ATTATTAGTTTGATTTTTTGCATTATTACACAACCAAGTGGGGAATATCCAGCCCCTGCT
CTCCCCTTGATGTCCCAACCACAAACCCATGTCCTGCTACTTAGCACACAGAATTTGTGT
ATGATTACACAGTGGTACTTGGTGACGGTAAATTTTAATGATCTTCACATTTGCCAAAGT
GTTTTGGGAAGGAGGCGTTTCCTTGGGTCAGTGGACGTCCAGGGAGCCCTCCAGACTGGA
ATAAATGAAACTATACCTTTTGTATAGGCCATCTGTAGGTTAAAGAGTTAATTAAAATGT
TTCCTAATGTTAGGATTTTTTTTCATTATGCACTGTGTGGTACTATATTTGGAAGGTACG
CTTCAGAAATCTACATCTGTTTTTGTTCTTAATATTATCATTATCATTGTTGTCCAAACT
CCTAAACCTACAAATCATATTGTTGAAACAGTTGTAGAAACATGAAGCTAAGTGAGGTAG
ATTGT
>TR100075|c2_g1_i15|m.131634
GACACAACTCCTGGACGGTCGCACGTGCGCCGGGTTTGGCCGATCCGTGACGTCGAGTGA
TTGACACCCGCTTCCTCCAGTGCCCGGCCGGGCTGGCGTCTCATTCAACCGCGTGGAAAT
GCAAATAAGCCTCTAAATCGCCAATCATCCTTCAGCAGAGGAGGGGGCGGGGGTTAGTGG
AGCACGGTCGCCTGACAACAGGCCGGAAGGAATGCATGTGTACGGAAGCCAGCGTGGGTC
AAGCGGCGTACTGCGCTGGGTTTGTTGTACCGAAGTGGAAGAGAGAGGGACAGAGTATCT
GGGTGAAAGGTTCTGATGGTACAATGAAGACCATTTTCCTTGAAAATCTCTCTTTTTGAG
AACTTTGTTGCATGAGGTTGAGGTTGCACAGATTATTGCAAGTTGCCCAATTTTATGATC
GCATGAAAATGATGAACAAATGATGCCCATGCACAGTACTGCAGGGTCCTGGGACTAAAG
TGGGGAAAAGAAGTCGTGCCTATTTAAGCAAATTACTTGCTCTAGTGATGGTGGAAGTTA
CTCTGCAACCAGTTCGTATCTGCGGTTGTGAGAATGGAAGATTTGCCAAAATAGCTGACG
CAAACTCTAAAATCATTTGGAATCTCTTGTACCAAGAAAGGCGTGTGGCACAGCTTATCC
CTAGACGAGAAGATCATCAGAATAGTGGAATGTCTTATTAGAAATTGACCAGCAGTTACC
TGGGATGACGCCGACAAATTGACCAGCAATGGTATAGAATTTCACTGATTTATGGTTGGA
GCAATAACCTAATTTCTAATTGAAAGATGCTGTGCCACAGGAGTGTCCAGAAAAGCATCT
TTGGTTCAACTTCATGAAGGAGACTTCTCATCTTTGCAAAACACAGATACATTTTTCTGC
CCTTGGATTTCTACATTTCTGTGGTGTAACACACAACAGTCCATGAGGCACATGCATCTG
GAGACCTCTCAGAAAGAGCAGTCTAAGGACGTACCTCGGCAGGCTACAGGCCATGCAGAT
GGCAGCTTCCAAGGTACACCAACGAACGACTATCGCTTGGACTCTAGTGATGTCATTTCT
GAAAGAGGAGTTTTGGCAGGATATAGTGAAAGTGAGGTTAGATTTCAAAAAGTGTACCAA
CTTTCAATATTTTCTCACCTATCTAACTCTTCAAATAGTTTGGATCAGAGAAATTGCAAA
CAGGGTATTAAAAGAAGTCCATCTGAACATCATCCAGACCTTGAACTCAATCAGAAAAGA
ATCCATGTGCACTGTAAAAATTCTGCTACATTGACTGAAAGTCTAAATGCATCTTATTAT
GGAACTGATAATGGCAATCTTTCTGAAAAGGCTGTAGAAAAGACAGGTGACTATACAGAT
CAACGGGATATTAGTTTCCATGATGGAGAACCAGTTATGCATGGTTCTGCACAACACTTT
TCTCACAGTGGTTTGCATGTTATTGAACATAAAGGCTCCCAGGACAGTATCTTGATAGAA
GATGGTGAGACAGGTTCACCTAGAAGTAAATTGGCACCAACAACACCATCCTCTGAGAAA
GAGATCCAACCTATTACCGGCGCTGGATTGCTCGACTCTGAGAAAACACCCTCCTCCTGT
GGACAATCAAGTACAATCTCTGCCAGATGTACTGTAAAACGAAAGCTGCTATCGCCAACA
AATGCGTCAGGGAAAGAGATGTGCTCGGGGGATGAGAGCCCTGCTATTGCAAAGAAATGT
AGGATTCAATTAACTAATTCCATCCCAGTTTCTTGCAGAAGTACTGATGCCAAAGCAGCA
CCTTTTTGGAATCACCTACTTCCATCTTCAAGAGATACATCCAAGATTTCTTCTGACTGC
ATCAATGCTGGCAGAAGGTTAAAGAATGGATTACGTCTGAAATCGAGACACCTACGGAGC
ACATTTGCAGGAGAATCCAGCAAGTTTTCATCAAGAAGCAGCACAAGTCCTTCTATTAGC
CGTTCTTTGCTTGGAAATTTTGAGGAATCCCTGTTAAAAGGCAGATTTGCACCATCAGGA
AGAATTGAAGGTTTTACAGCTGAACTTGGAGCAAGTGGATCATACTGCCCACAGCATGTA
ACACTACCTGTGGATGTGTCATACTATAACATTTCTGAACACAGTGCCCCATCACCATTC
CTGGGTGTGATAAATCTGGAATCTTTGGGAAAGAAGGGTTACAATGTCCCCAAAGCAGGA
ACCATCCAAGTGATGCTGTGCCACAGGAGTGTCCAGAAAAGCATCTTTGGTTCAACTTCA
TGAAGGAGACTTCTCATCTTTGCAAAACACAGATACATTTTTCTGCCCTTGGATTTCTAC
ATTTCTGTGGTGTAACACACAACAGTCCATGAGGCACATGCATCTGGAGACCTCTCAGAA
AGAGCAGTCTAAGGACGTACCTCGGCAGGCTACAGGCCATGCAGATGGCAGCTTCCAAGG
TACACCAACGAACGACTATCGCTTGGACTCTAGTGATGTCATTTCTGAAAGAGGAGTTTT
GGCAGGATATAGTGAAAGTGAGGTTAGATTTCAAAAAGTGTACCAACTTTCAATATTTTC
TCACCTATCTAACTCTTCAAATAGTTTGGATCAGAGAAATTGCAAACAGGGTATTAAAAG
AAGTCCATCTGAACATCATCCAGACCTTGAACTCAATCAGAAAAGAATCCATGTGCACTG
TAAAAATTCTGCTACATTGACTGAAAGTCTAAATGCATCTTATT
>TR100075|c2_g1_i16|m.131638
GCAGTTCAGTCAGCTGGTAGGAAATGAAGTGAAAGCTGTAGCCGGCAAGAACAAGGCAGT
GTGTGGGAACATTTTTCATTGTGGCTAGGAAAGGGTTCTGATGGTACAATGAAGACCATT
TTCCTTGAAAATCTCTCTTTTTGAGAACTTTGTTGCATGAGGTTGAGGTTGCACAGATTA
TTGCAAGTTGCCCAATTTTATGATCGCATGAAAATGATGAACAAATGATGCCCATGCACA
GTACTGCAGGGTCCTGGGACTAAAGTGGGGAAAAGAAGTCGTGCCTATTTAAGCAAATTA
CTTGCTCTAGTGATGGTGGAAGTTACTCTGCAACCAGTTCGTATCTGCGGTTGTGAGAAT
GGAAGATTTGCCAAAATAGCTGACGCAAACTCTAAAATCATTTGGAATCTCTTGTACCAA
GAAAGGCGTGTGGCACAGCTTATCCCTAGACGAGAAGATCATCAGAATAGTGGAATGTCT
TATTAGAAATTGACCAGCAGTTACCTGGGATGACGCCGACAAATTGACCAGCAATGGTAT
AGAATTTCACTGATTTATGGTTGGAGCAATAACCTAATTTCTAATTGAAAGATGCTGTGC
CACAGGAGTGTCCAGAAAAGCATCTTTGGTTCAACTTCATGAAGGAGACTTCTCATCTTT
GCAAAACACAGATACATTTTTCTGCCCTTGGATTTCTACATTTCTGTGGTGTAACACACA
ACAGTCCATGAGGCACATGCATCTGGAGACCTCTCAGAAAGAGCAGTCTAAGGACGTACC
TCGGCAGGCTACAGGCCATGCAGATGGCAGCTTCCAAGGTACACCAACGAACGACTATCG
CTTGGACTCTAGTGATGTCATTTCTGAAAGAGGAGTTTTGGCAGGATATAGTGAAAGTGA
GGTTAGATTTCAAAAAGTGTACCAACTTTCAATATTTTCTCACCTATCTAACTCTTCAAA
TAGTTTGGATCAGAGAAATTGCAAACAGGGTATTAAAAGAAGTCCATCTGAACATCATCC
AGACCTTGAACTCAATCAGAAAAGAATCCATGTGCACTGTAAAAATTCTGCTACATTGAC
TGAAAGTCTAAATGCATCTTATTATGGAACTGATAATGGCAATCTTTCTGAAAAGGCTGT
AGAAAAGACAGGTGACTATACAGATCAACGGGATATTAGTTTCCATGATGGAGAACCAGT
TATGCATGGTTCTGCACAACACTTTTCTCACAGTGGTTTGCATGTTATTGAACATAAAGG
CTCCCAGGACAGTATCTTGATAGAAGATGGTGAGACAGGTTCACCTAGAAGTAAATTGGC
ACCAACAACACCATCCTCTGAGAAAGAGATCCAACCTATTACCGGCGCTGGATTGCTCGA
CTCTGAGAAAACACCCTCCTCCTGTGGACAATCAAGTACAATCTCTGCCAGATGTACTGT
AAAACGAAAGCTGCTATCGCCAACAAATGCGTCAGGGAAAGAGATGTGCTCGGGGGATGA
GAGCCCTGCTATTGCAAAGAAATGTAGGATTCAATTAACTAATTCCATCCCAGTTTCTTG
CAGAAGTACTGATGCCAAAGCAGCACCTTTTTGGAATCACCTACTTCCATCTTCAAGAGA
TACATCCAAGATTTCTTCTGACTGCATCAATGCTGGCAGAAGGTTAAAGAATGGATTACG
TCTGAAATCGAGACACCTACGGAGCACATTTGCAGGAGAATCCAGCAAGTTTTCATCAAG
AAGCAGCACAAGTCCTTCTATTAGCCGTTCTTTGCTTGGAAATTTTGAGGAATCCCTGTT
AAAAGGCAGATTTGCACCATCAGGAAGAATTGAAGGTTTTACAGCTGAACTTGGAGCAAG
TGGATCATACTGCCCACAGCATGTAACACTACCTGTGGATGTGTCATACTATAACATTTC
TGAACACAGTGCCCCATCACCATTCCTGGGTGTGATAAATCTGGAATCTTTGGGAAAGAA
GGGTTACAATGTCCCCAAAGCAGGAACCATCCAAGTGACCTTATTCAACCCAAACAAAAC
TGTGGTGAAGATGTTTTTAGTGACGTATGACTTCAGCGACATGCCACCAAACCACATTAC
ACTTTTGCGCCACAGAATCTTTCTAGTGCCAGTCGAAGAAAATGAAGGGACTCACGAAAA
TTTGGAAAATTCAGAAGTAAAGAAAAAAGTACTATGTTATCTGATTCATTTGAGGTTTCA
AAGTTCAAAGTCTGGAAAAATCTACTTGCACAGTGATATAAGGCTGCTGTTTTCCCGAAA
ATCAAGTGAAGTGGATTCTGGGATACCTTATGAGTTAAAGTCATTTACAGAAATGCCAAG
AAATCCAAAATATTCACCACGAGTTTAGCCCATCAATTTCAAGATTATCTATATTGCAGT
TCAGTGATTATTTATCTAGCGACTGGTTCTAACTAGTGGAAAAATAACTCCGTTTCAGTT
CAGTGTTAATGCGCATGCTTTGTAATAAACATTAAGGATTTGTTTAAAGTGCAGTTTCCG
ATTGTGAGATTCTGTAAATTTTGATTTTAAAAAGCACAGGAAACTTGCTTTAATGTAAAC
CTACAATATTTAATAGCCACTTTCGCCCTCAGTTCATGGAAATTTAACTCTTTATAATCA
GTATCAACATCCCATTTTACTTTGAAACACTGATCTATTTACCTTAAATATCTTCCATTG
CCTGTATTAATAATTATTGTAATTATGTGGTTTTCTGATTTGTAAACCAATCAGGACCAC
AAAAGACAAATATTTGCAATGTGGGAAGAAATAAATAGAAAAGGGTTGGTTTAACTCTTT
AACCTATAGAGCTTATGCAAATTTTTTTTACAGTATTTAATAGGGGCACCTCTTCAATAG
ACAGCCATCTGAATATTGCTTCTTTTTCCAAATACACTTTTAGGAACTCTTTCCCCTTCT
CCCAAAAAACTGAACTTTGTGTTTAATAGGTTTAAACGTCTTACCAAAAATTCAGTTTGA
TGCATAAACTGATTTTTAACTTGTTCTAAATCTAGCCTTCTCATATATAGAAATAATACT
AACAAAGCTGTTGGTTAGGGAGAAAGAGGAAGGTGAGAAAACATGGGGGAATTGGCAGCA
GTTTAGAAAAACATTTTTAAAATTTTTTAACGTGAATTCTCCCTTTTTTAAATTATTTCT
TTGAGTCTTAGGTTTTTCACCCATGCCAAATGCCATTCTCTGGTTGGGAGGCAAGGTGGG
AAACCTCTTCCCAGGCCTTTGCTAATGCTACTCTTCCACCAGCAACTCACAAATGCATGA
GGCGATGGGGTAAATTCTGATTATTAGTTTGATTTTTTGCATTATTACACAACCAAGTGG
GGAATATCCAGCCCCTGCTCTCCCCTTGATGTCCCAACCACAAACCCATGTCCTGCTACT
TAGCACACAGAATTTGTGTATGATTACACAGTGGTACTTGGTGACGGTAAATTTTAATGA
TCTTCACATTTGCCAAAGTGTTTTGGGAAGGAGGCGTTTCCTTGGGTCAGTGGACGTCCA
GGGAGCCCTCCAGACTGGAATAAATGAAACTATACCTTTTGTATAGGCCATCTGTAGGTT
AAAGAGTTAATTAAAATGTTTCCTAATGTTAGGATTTTTTTTCATTATGCACTGTGTGGT
ACTATATTTGGAAGGTACGCTTCAGAAATCTACATCTGTTTTTGTTCTTAATATTATCAT
TATCATTGTTGTCCAAACTCCTAAACCTACAAATCATATTGTTGAAACAGTTGTAGAAAC
ATGAAGCTAAGTGAGGTAGATTGT
>TR100075|c2_g1_i16|m.131640
GCAGTTCAGTCAGCTGGTAGGAAATGAAGTGAAAGCTGTAGCCGGCAAGAACAAGGCAGT
GTGTGGGAACATTTTTCATTGTGGCTAGGAAAGGGTTCTGATGGTACAATGAAGACCATT
TTCCTTGAAAATCTCTCTTTTTGAGAACTTTGTTGCATGAGGTTGAGGTTGCACAGATTA
TTGCAAGTTGCCCAATTTTATGATCGCATGAAAATGATGAACAAATGATGCCCATGCACA
GTACTGCAGGGTCCTGGGACTAAAGTGGGGAAAAGAAGTCGTGCCTATTTAAGCAAATTA
CTTGCTCTAGTGATGGTGGAAGTTACTCTGCAACCAGTTCGTATCTGCGGTTGTGAGAAT
GGAAGATTTGCCAAAATAGCTGACGCAAACTCTAAAATCATTTGGAATCTCTTGTACCAA
GAAAGGCGTGTGGCACAGCTTATCCCTAGACGAGAAGATCATCAGAATAGTGGAATGTCT
TATTAGAAATTGACCAGCAGTTACCTGGGATGACGCCGACAAATTGACCAGCAATGGTAT
AGAATTTCACTGATTTATGGTTGGAGCAATAACCTAATTTCTAATTGAAAGATGCTGTGC
CACAGGAGTGTCCAGAAAAGCATCTTTGGTTCAACTTCATGAAGGAGACTTCTCATCTTT
GCAAAACACAGATACATTTTTCTGCCCTTGGATTTCTACATTTCTGTGGTGTAACACACA
ACAGTCCATGAGGCACATGCATCTGGAGACCTCTCAGAAAGAGCAGTCTAAGGACGTACC
TCGGCAGGCTACAGGCCATGCAGATGGCAGCTTCCAAGGTACACCAACGAACGACTATCG
CTTGGACTCTAGTGATGTCATTTCTGAAAGAGGAGTTTTGGCAGGATATAGTGAAAGTGA
GGTTAGATTTCAAAAAGTGTACCAACTTTCAATATTTTCTCACCTATCTAACTCTTCAAA
TAGTTTGGATCAGAGAAATTGCAAACAGGGTATTAAAAGAAGTCCATCTGAACATCATCC
AGACCTTGAACTCAATCAGAAAAGAATCCATGTGCACTGTAAAAATTCTGCTACATTGAC
TGAAAGTCTAAATGCATCTTATTATGGAACTGATAATGGCAATCTTTCTGAAAAGGCTGT
AGAAAAGACAGGTGACTATACAGATCAACGGGATATTAGTTTCCATGATGGAGAACCAGT
TATGCATGGTTCTGCACAACACTTTTCTCACAGTGGTTTGCATGTTATTGAACATAAAGG
CTCCCAGGACAGTATCTTGATAGAAGATGGTGAGACAGGTTCACCTAGAAGTAAATTGGC
ACCAACAACACCATCCTCTGAGAAAGAGATCCAACCTATTACCGGCGCTGGATTGCTCGA
CTCTGAGAAAACACCCTCCTCCTGTGGACAATCAAGTACAATCTCTGCCAGATGTACTGT
AAAACGAAAGCTGCTATCGCCAACAAATGCGTCAGGGAAAGAGATGTGCTCGGGGGATGA
GAGCCCTGCTATTGCAAAGAAATGTAGGATTCAATTAACTAATTCCATCCCAGTTTCTTG
CAGAAGTACTGATGCCAAAGCAGCACCTTTTTGGAATCACCTACTTCCATCTTCAAGAGA
TACATCCAAGATTTCTTCTGACTGCATCAATGCTGGCAGAAGGTTAAAGAATGGATTACG
TCTGAAATCGAGACACCTACGGAGCACATTTGCAGGAGAATCCAGCAAGTTTTCATCAAG
AAGCAGCACAAGTCCTTCTATTAGCCGTTCTTTGCTTGGAAATTTTGAGGAATCCCTGTT
AAAAGGCAGATTTGCACCATCAGGAAGAATTGAAGGTTTTACAGCTGAACTTGGAGCAAG
TGGATCATACTGCCCACAGCATGTAACACTACCTGTGGATGTGTCATACTATAACATTTC
TGAACACAGTGCCCCATCACCATTCCTGGGTGTGATAAATCTGGAATCTTTGGGAAAGAA
GGGTTACAATGTCCCCAAAGCAGGAACCATCCAAGTGACCTTATTCAACCCAAACAAAAC
TGTGGTGAAGATGTTTTTAGTGACGTATGACTTCAGCGACATGCCACCAAACCACATTAC
ACTTTTGCGCCACAGAATCTTTCTAGTGCCAGTCGAAGAAAATGAAGGGACTCACGAAAA
TTTGGAAAATTCAGAAGTAAAGAAAAAAGTACTATGTTATCTGATTCATTTGAGGTTTCA
AAGTTCAAAGTCTGGAAAAATCTACTTGCACAGTGATATAAGGCTGCTGTTTTCCCGAAA
ATCAAGTGAAGTGGATTCTGGGATACCTTATGAGTTAAAGTCATTTACAGAAATGCCAAG
AAATCCAAAATATTCACCACGAGTTTAGCCCATCAATTTCAAGATTATCTATATTGCAGT
TCAGTGATTATTTATCTAGCGACTGGTTCTAACTAGTGGAAAAATAACTCCGTTTCAGTT
CAGTGTTAATGCGCATGCTTTGTAATAAACATTAAGGATTTGTTTAAAGTGCAGTTTCCG
ATTGTGAGATTCTGTAAATTTTGATTTTAAAAAGCACAGGAAACTTGCTTTAATGTAAAC
CTACAATATTTAATAGCCACTTTCGCCCTCAGTTCATGGAAATTTAACTCTTTATAATCA
GTATCAACATCCCATTTTACTTTGAAACACTGATCTATTTACCTTAAATATCTTCCATTG
CCTGTATTAATAATTATTGTAATTATGTGGTTTTCTGATTTGTAAACCAATCAGGACCAC
AAAAGACAAATATTTGCAATGTGGGAAGAAATAAATAGAAAAGGGTTGGTTTAACTCTTT
AACCTATAGAGCTTATGCAAATTTTTTTTACAGTATTTAATAGGGGCACCTCTTCAATAG
ACAGCCATCTGAATATTGCTTCTTTTTCCAAATACACTTTTAGGAACTCTTTCCCCTTCT
CCCAAAAAACTGAACTTTGTGTTTAATAGGTTTAAACGTCTTACCAAAAATTCAGTTTGA
TGCATAAACTGATTTTTAACTTGTTCTAAATCTAGCCTTCTCATATATAGAAATAATACT
AACAAAGCTGTTGGTTAGGGAGAAAGAGGAAGGTGAGAAAACATGGGGGAATTGGCAGCA
GTTTAGAAAAACATTTTTAAAATTTTTTAACGTGAATTCTCCCTTTTTTAAATTATTTCT
TTGAGTCTTAGGTTTTTCACCCATGCCAAATGCCATTCTCTGGTTGGGAGGCAAGGTGGG
AAACCTCTTCCCAGGCCTTTGCTAATGCTACTCTTCCACCAGCAACTCACAAATGCATGA
GGCGATGGGGTAAATTCTGATTATTAGTTTGATTTTTTGCATTATTACACAACCAAGTGG
GGAATATCCAGCCCCTGCTCTCCCCTTGATGTCCCAACCACAAACCCATGTCCTGCTACT
TAGCACACAGAATTTGTGTATGATTACACAGTGGTACTTGGTGACGGTAAATTTTAATGA
TCTTCACATTTGCCAAAGTGTTTTGGGAAGGAGGCGTTTCCTTGGGTCAGTGGACGTCCA
GGGAGCCCTCCAGACTGGAATAAATGAAACTATACCTTTTGTATAGGCCATCTGTAGGTT
AAAGAGTTAATTAAAATGTTTCCTAATGTTAGGATTTTTTTTCATTATGCACTGTGTGGT
ACTATATTTGGAAGGTACGCTTCAGAAATCTACATCTGTTTTTGTTCTTAATATTATCAT
TATCATTGTTGTCCAAACTCCTAAACCTACAAATCATATTGTTGAAACAGTTGTAGAAAC
ATGAAGCTAAGTGAGGTAGATTGT
>TR100075|c2_g1_i2|m.131593
GCAGTTCAGTCAGCTGGTAGGAAATGAAGTGAAAGCTGTAGCCGGCAAGAACAAGGCAGT
GTGTGGGAACATTTTTCATTGTGGCTAGGAAAGGGTTCTGATGGTACAATGAAGACCATT
TTCCTTGAAAATCTCTCTTTTTGAGAACTTTGTTGCATGAGGTTGAGGTTGCACAGATTA
TTGCAAGTTGCCCAATTTTATGATCGCATGAAAATGATGAACAAATGATGCCCATGCACA
GTACTGCAGGGTCCTGGGACTAAAGTGGGGAAAAGAAGTCGTGCCTATTTAAGCAAATTA
CTTGCTCTAGTGATGGTGGAAGTTACTCTGCAACCAGTTCGTATCTGCGGTTGTGAGAAT
GGAAGATTTGCCAAAATAGCTGACGCAAACTCTAAAATCATTTGGAATCTCTTGTACCAA
GAAAGGCGTGTGGCACAGCTTATCCCTAGACGAGAAGATCATCAGAATAGTGGAATGATG
CTGTGCCACAGGAGTGTCCAGAAAAGCATCTTTGGTTCAACTTCATGAAGGAGACTTCTC
ATCTTTGCAAAACACAGATACATTTTTCTGCCCTTGGATTTCTACATTTCTGTGGTGTAA
CACACAACAGTCCATGAGGCACATGCATCTGGAGACCTCTCAGAAAGAGCAGTCTAAGGA
CGTACCTCGGCAGGCTACAGGCCATGCAGATGGCAGCTTCCAAGGTACACCAACGAACGA
CTATCGCTTGGACTCTAGTGATGTCATTTCTGAAAGAGGAGTTTTGGCAGGATATAGTGA
AAGTGAGGTTAGATTTCAAAAAGTGTACCAACTTTCAATATTTTCTCACCTATCTAACTC
TTCAAATAGTTTGGATCAGAGAAATTGCAAACAGGGTATTAAAAGAAGTCCATCTGAACA
TCATCCAGACCTTGAACTCAATCAGAAAAGAATCCATGTGCACTGTAAAAATTCTGCTAC
ATTGACTGAAAGTCTAAATGCATCTTATTATGGAACTGATAATGGCAATCTTTCTGAAAA
GGCTGTAGAAAAGACAGGTGACTATACAGATCAACGGGATATTAGTTTCCATGATGGAGA
ACCAGTTATGCATGGTTCTGCACAACACTTTTCTCACAGTGGTTTGCATGTTATTGAACA
TAAAGGCTCCCAGGACAGTATCTTGATAGAAGATGGTGAGACAGGTTCACCTAGAAGTAA
ATTGGCACCAACAACACCATCCTCTGAGAAAGAGATCCAACCTATTACCGGCGCTGGATT
GCTCGACTCTGAGAAAACACCCTCCTCCTGTGGACAATCAAGTACAATCTCTGCCAGATG
TACTGTAAAACGAAAGCTGCTATCGCCAACAAATGCGTCAGGGAAAGAGATGTGCTCGGG
GGATGAGAGCCCTGCTATTGCAAAGAAATGTAGGATTCAATTAACTAATTCCATCCCAGT
TTCTTGCAGAAGTACTGATGCCAAAGCAGCACCTTTTTGGAATCACCTACTTCCATCTTC
AAGAGATACATCCAAGATTTCTTCTGACTGCATCAATGCTGGCAGAAGGTTAAAGAATGG
ATTACGTCTGAAATCGAGACACCTACGGAGCACATTTGCAGGAGAATCCAGCAAGTTTTC
ATCAAGAAGCAGCACAAGTCCTTCTATTAGCCGTTCTTTGCTTGGAAATTTTGAGGAATC
CCTGTTAAAAGGCAGATTTGCACCATCAGGAAGAATTGAAGGTTTTACAGCTGAACTTGG
AGCAAGTGGATCATACTGCCCACAGCATGTAACACTACCTGTGGATGTGTCATACTATAA
CATTTCTGAACACAGTGCCCCATCACCATTCCTGGGTGTGATAAATCTGGAATCTTTGGG
AAAGAAGGGTTACAATGTCCCCAAAGCAGGAACCATCCAAGTGACCTTATTCAACCCAAA
CAAAACTGTGGTGAAGATGTTTTTAGTGACGTATGACTTCAGCGACATGCCACCAAACCA
CATTACACTTTTGCGCCACAGAATCTTTCTAGTGCCAGTCGAAGAAAATGAAGGGACTCA
CGAAAATTTGGAAAATTCAGAAGTAAAGAAAAAAGTACTATGTTATCTGATTCATTTGAG
GTTTCAAAGTTCAAAGTCTGGAAAAATCTACTTGCACAGTGATATAAGGCTGCTGTTTTC
CCGAAAATCAAGTGAAGTGGATTCTGGGATACCTTATGAGTTAAAGTCATTTACAGAAAT
GCCAAGAAATCCAAAATATTCACCACGAGTTTAGCCCATCAATTTCAAGATTATCTATAT
TGCAGTTCAGTGATTATTTATCTAGCGACTGGTTCTAACTAGTGGAAAAATAACTCCGTT
TCAGTTCAGTGTTAATGCGCATGCTTTGTAATAAACATTAAGGATTTGTTTAAAGTGCAG
TTTCCGATTGTGAGATTCTGTAAATTTTGATTTTAAAAAGCACAGGAAACTTGCTTTAAT
GTAAACCTACAATATTTAATAGCCACTTTCGCCCTCAGTTCATGGAAATTTAACTCTTTA
TAATCAGTATCAACATCCCATTTTACTTTGAAACACTGATCTATTTACCTTAAATATCTT
CCATTGCCTGTATTAATAATTATTGTAATTATGTGGTTTTCTGATTTGTAAACCAATCAG
GACCACAAAAGACAAATATTTGCAATGTGGGAAGAAATAAATAGAAAAGGGTTGGTTTAA
CTCTTTAACCTATAGAGCTTATGCAAATTTTTTTTACAGTATTTAATAGGGGCACCTCTT
CAATAGACAGCCATCTGAATATTGCTTCTTTTTCCAAATACACTTTTAGGAACTCTTTCC
CCTTCTCCCAAAAAACTGAACTTTGTGTTTAATAGGTTTAAACGTCTTACCAAAAATTCA
GTTTGATGCATAAACTGATTTTTAACTTGTTCTAAATCTAGCCTTCTCATATATAGAAAT
AATACTAACAAAGCTGTTGGTTAGGGAGAAAGAGGAAGGTGAGAAAACATGGGGGAATTG
GCAGCAGTTTAGAAAAACATTTTTAAAATTTTTTAACGTGAATTCTCCCTTTTTTAAATT
ATTTCTTTGAGTCTTAGGTTTTTCACCCATGCCAAATGCCATTCTCTGGTTGGGAGGCAA
GGTGGGAAACCTCTTCCCAGGCCTTTGCTAATGCTACTCTTCCACCAGCAACTCACAAAT
GCATGAGGCGATGGGGTAAATTCTGATTATTAGTTTGATTTTTTGCATTATTACACAACC
AAGTGGGGAATATCCAGCCCCTGCTCTCCCCTTGATGTCCCAACCACAAACCCATGTCCT
GCTACTTAGCACACAGAATTTGTGTATGATTACACAGTGGTACTTGGTGACGGTAAATTT
TAATGATCTTCACATTTGCCAAAGTGTTTTGGGAAGGAGGCGTTTCCTTGGGTCAGTGGA
CGTCCAGGGAGCCCTCCAGACTGGAATAAATGAAACTATACCTTTTGTATAGGCCATCTG
TAGGTTAAAGAGTTAATTAAAATGTTTCCTAATGTTAGGATTTTTTTTCATTATGCACTG
TGTGGTACTATATTTGGAAGGTACGCTTCAGAAATCTACATCTGTTTTTGTTCTTAATAT
TATCATTATCATTGTTGTCCAAACTCCTAAACCTACAAATCATATTGTTGAAACAGTTGT
AGAAACATGAAGCTAAGTGAGGTAGATTGT
>TR100075|c2_g1_i2|m.131596
GCAGTTCAGTCAGCTGGTAGGAAATGAAGTGAAAGCTGTAGCCGGCAAGAACAAGGCAGT
GTGTGGGAACATTTTTCATTGTGGCTAGGAAAGGGTTCTGATGGTACAATGAAGACCATT
TTCCTTGAAAATCTCTCTTTTTGAGAACTTTGTTGCATGAGGTTGAGGTTGCACAGATTA
TTGCAAGTTGCCCAATTTTATGATCGCATGAAAATGATGAACAAATGATGCCCATGCACA
GTACTGCAGGGTCCTGGGACTAAAGTGGGGAAAAGAAGTCGTGCCTATTTAAGCAAATTA
CTTGCTCTAGTGATGGTGGAAGTTACTCTGCAACCAGTTCGTATCTGCGGTTGTGAGAAT
GGAAGATTTGCCAAAATAGCTGACGCAAACTCTAAAATCATTTGGAATCTCTTGTACCAA
GAAAGGCGTGTGGCACAGCTTATCCCTAGACGAGAAGATCATCAGAATAGTGGAATGATG
CTGTGCCACAGGAGTGTCCAGAAAAGCATCTTTGGTTCAACTTCATGAAGGAGACTTCTC
ATCTTTGCAAAACACAGATACATTTTTCTGCCCTTGGATTTCTACATTTCTGTGGTGTAA
CACACAACAGTCCATGAGGCACATGCATCTGGAGACCTCTCAGAAAGAGCAGTCTAAGGA
CGTACCTCGGCAGGCTACAGGCCATGCAGATGGCAGCTTCCAAGGTACACCAACGAACGA
CTATCGCTTGGACTCTAGTGATGTCATTTCTGAAAGAGGAGTTTTGGCAGGATATAGTGA
AAGTGAGGTTAGATTTCAAAAAGTGTACCAACTTTCAATATTTTCTCACCTATCTAACTC
TTCAAATAGTTTGGATCAGAGAAATTGCAAACAGGGTATTAAAAGAAGTCCATCTGAACA
TCATCCAGACCTTGAACTCAATCAGAAAAGAATCCATGTGCACTGTAAAAATTCTGCTAC
ATTGACTGAAAGTCTAAATGCATCTTATTATGGAACTGATAATGGCAATCTTTCTGAAAA
GGCTGTAGAAAAGACAGGTGACTATACAGATCAACGGGATATTAGTTTCCATGATGGAGA
ACCAGTTATGCATGGTTCTGCACAACACTTTTCTCACAGTGGTTTGCATGTTATTGAACA
TAAAGGCTCCCAGGACAGTATCTTGATAGAAGATGGTGAGACAGGTTCACCTAGAAGTAA
ATTGGCACCAACAACACCATCCTCTGAGAAAGAGATCCAACCTATTACCGGCGCTGGATT
GCTCGACTCTGAGAAAACACCCTCCTCCTGTGGACAATCAAGTACAATCTCTGCCAGATG
TACTGTAAAACGAAAGCTGCTATCGCCAACAAATGCGTCAGGGAAAGAGATGTGCTCGGG
GGATGAGAGCCCTGCTATTGCAAAGAAATGTAGGATTCAATTAACTAATTCCATCCCAGT
TTCTTGCAGAAGTACTGATGCCAAAGCAGCACCTTTTTGGAATCACCTACTTCCATCTTC
AAGAGATACATCCAAGATTTCTTCTGACTGCATCAATGCTGGCAGAAGGTTAAAGAATGG
ATTACGTCTGAAATCGAGACACCTACGGAGCACATTTGCAGGAGAATCCAGCAAGTTTTC
ATCAAGAAGCAGCACAAGTCCTTCTATTAGCCGTTCTTTGCTTGGAAATTTTGAGGAATC
CCTGTTAAAAGGCAGATTTGCACCATCAGGAAGAATTGAAGGTTTTACAGCTGAACTTGG
AGCAAGTGGATCATACTGCCCACAGCATGTAACACTACCTGTGGATGTGTCATACTATAA
CATTTCTGAACACAGTGCCCCATCACCATTCCTGGGTGTGATAAATCTGGAATCTTTGGG
AAAGAAGGGTTACAATGTCCCCAAAGCAGGAACCATCCAAGTGACCTTATTCAACCCAAA
CAAAACTGTGGTGAAGATGTTTTTAGTGACGTATGACTTCAGCGACATGCCACCAAACCA
CATTACACTTTTGCGCCACAGAATCTTTCTAGTGCCAGTCGAAGAAAATGAAGGGACTCA
CGAAAATTTGGAAAATTCAGAAGTAAAGAAAAAAGTACTATGTTATCTGATTCATTTGAG
GTTTCAAAGTTCAAAGTCTGGAAAAATCTACTTGCACAGTGATATAAGGCTGCTGTTTTC
CCGAAAATCAAGTGAAGTGGATTCTGGGATACCTTATGAGTTAAAGTCATTTACAGAAAT
GCCAAGAAATCCAAAATATTCACCACGAGTTTAGCCCATCAATTTCAAGATTATCTATAT
TGCAGTTCAGTGATTATTTATCTAGCGACTGGTTCTAACTAGTGGAAAAATAACTCCGTT
TCAGTTCAGTGTTAATGCGCATGCTTTGTAATAAACATTAAGGATTTGTTTAAAGTGCAG
TTTCCGATTGTGAGATTCTGTAAATTTTGATTTTAAAAAGCACAGGAAACTTGCTTTAAT
GTAAACCTACAATATTTAATAGCCACTTTCGCCCTCAGTTCATGGAAATTTAACTCTTTA
TAATCAGTATCAACATCCCATTTTACTTTGAAACACTGATCTATTTACCTTAAATATCTT
CCATTGCCTGTATTAATAATTATTGTAATTATGTGGTTTTCTGATTTGTAAACCAATCAG
GACCACAAAAGACAAATATTTGCAATGTGGGAAGAAATAAATAGAAAAGGGTTGGTTTAA
CTCTTTAACCTATAGAGCTTATGCAAATTTTTTTTACAGTATTTAATAGGGGCACCTCTT
CAATAGACAGCCATCTGAATATTGCTTCTTTTTCCAAATACACTTTTAGGAACTCTTTCC
CCTTCTCCCAAAAAACTGAACTTTGTGTTTAATAGGTTTAAACGTCTTACCAAAAATTCA
GTTTGATGCATAAACTGATTTTTAACTTGTTCTAAATCTAGCCTTCTCATATATAGAAAT
AATACTAACAAAGCTGTTGGTTAGGGAGAAAGAGGAAGGTGAGAAAACATGGGGGAATTG
GCAGCAGTTTAGAAAAACATTTTTAAAATTTTTTAACGTGAATTCTCCCTTTTTTAAATT
ATTTCTTTGAGTCTTAGGTTTTTCACCCATGCCAAATGCCATTCTCTGGTTGGGAGGCAA
GGTGGGAAACCTCTTCCCAGGCCTTTGCTAATGCTACTCTTCCACCAGCAACTCACAAAT
GCATGAGGCGATGGGGTAAATTCTGATTATTAGTTTGATTTTTTGCATTATTACACAACC
AAGTGGGGAATATCCAGCCCCTGCTCTCCCCTTGATGTCCCAACCACAAACCCATGTCCT
GCTACTTAGCACACAGAATTTGTGTATGATTACACAGTGGTACTTGGTGACGGTAAATTT
TAATGATCTTCACATTTGCCAAAGTGTTTTGGGAAGGAGGCGTTTCCTTGGGTCAGTGGA
CGTCCAGGGAGCCCTCCAGACTGGAATAAATGAAACTATACCTTTTGTATAGGCCATCTG
TAGGTTAAAGAGTTAATTAAAATGTTTCCTAATGTTAGGATTTTTTTTCATTATGCACTG
TGTGGTACTATATTTGGAAGGTACGCTTCAGAAATCTACATCTGTTTTTGTTCTTAATAT
TATCATTATCATTGTTGTCCAAACTCCTAAACCTACAAATCATATTGTTGAAACAGTTGT
AGAAACATGAAGCTAAGTGAGGTAGATTGT
>TR100075|c2_g1_i4|m.131599
GCAGTTCAGTCAGCTGGTAGGAAATGAAGTGAAAGCTGTAGCCGGCAAGAACAAGGCAGT
GTGTGGGAACATTTTTCATTGTGGCTAGGAAAGGGTTCTGATGGTACAATGAAGACCATT
TTCCTTGAAAATCTCTCTTTTTGAGAACTTTGTTGCATGAGGTTGAGGTTGCACAGATTA
TTGCAAGTTGCCCAATTTTATGATCGCATGAAAATGATGAACAAATGATGCCCATGCACA
[truncated: 65,488,735 more chars]
