# Supplementary material for: Multi-tissue RNA-seq and transcriptome characterisation of the spiny dogfish shark (Squalus acanthias) provides a molecular tool for biological research and reveals new genes involved in osmoregulation
Source: PLoS One. 2017 Aug 23;12(8):e0182756. doi: 10.1371/journal.pone.0182756 (PMC5568229; doi:10.1371/journal.pone.0182756)
Supplement: S2 File — (ZIP) [file pone.0182756.s012.zip › kidney.complete_length.0FPKM.0TPM.0IsoPct.300bp.emvecFree.fasta]

>TR100000|c0_g3_i1|m.97716
TCAGTGCGGTGCCTGCTCACTTTAAACAGCTCCCTCAGACCGACACGTGTCGTGAACGCC
AGGGCAAAGAGGACAAAAAAAATCCGAACTTCTACACCAGACAACTTGATTTTAAAAAAA
ATATAAAATACAATTACAAAAAAAAGTTACACAGAAACTATTTAAAAAATTTTTTTTTTT
AAAGAAAAGCACCAAAATATTTTTTTTTAAATCCAATCGGATGGTGATTGTTTCCGAGTG
GGGGAGTGTTTTTTTTGGATCCACGGCCGATGTGGATTTTATAAGGATTTATTTATCCCC
CCCCCGCTCTTCAAAAAAAATAATTTGGGGGAAAAAACTTTTTAAAAGTTTGCTGGCTGG
GAGGTACCGCGCACGCGCGCGCCGCCAAGAGTGCCCCAAATTCAAACGAGAATTTCGCAG
GAAAGTGCAGTTTTCTTAAAGAAAAAGCGGTTGCTGCTTTTATTTATTTATTTTGTTTTC
TTTCTCGCGGGGGGGGTGCCAAGCTATTTTTTTTTAAAAAAAGGAACAGTATGGTAGACA
GGGGCCCCTTACTGACTTCAGCCATCATCTTCTATCTGTCAATCGGCGCTGCTATCTTCC
AAGTGCTGGAAGAGCCGAACTGGACCGAAGCGGTGGACCGGTACAAGATCAAAAAGTCTC
AGATCCTTAAAGAACATCCCTGTCTCACCCATGCAGCTCTGGAAAAGATTTTAGAGCTAT
GGTCGGCGACGTAATTGCATCACGGCTGAACTGGCTAACGTCGCCCCGTACATGAGCGCT
GTGGAAAAGTCCGCCAAGCGGTTCGCAGTGGTGGTGACCCCCTCCCCCTTCATGGCGTAA
CAGGGTGCAGCCGGAGGCAACTGCAACGAGCGCTGATGTCTCTCGATTTTTGACCCTGGT
GGCTGCTGGGAGCACCGAAGGACTCGGGAGAAATTGTACAGGAGTACCAACGGACTGTCG
AAGAGGCTGCCGGACAAGGAGTCACCATCACCGGCAATAGGACCTTCAACAATTGGAACT
GGCCCAATGCGGTTATTTTTGCTGCAACAGTCATCACCACTATCGGGTATGGAAACATCG
CACCCAAGACCTCACCGGGGCGCCTCTTCTGCATCTTCTACGGACTGTTTGGCACGCCGC
TCTGTCTCTCCTGGATCAGCGCGTTGGGCAAGTTCTTCGGAGGACGGGCCAAGAAGCTGG
GTGAAGCCTTGACCAGGAAAGGCGTGAGTCCGCGGAAGGCCCAGATAACCTGCACGGCTA
TTTTCATTGTTTGGGGTGTCCTGGTGCATCTGGTGATGCCGCCCTTGGTCTTCATGGTGA
CTGAAGGTTGGTCGTACATTGAAGGCTTGTACTACTCTTTTATCACGATCTCCACCATCG
GATTCGGAGACTTTGTGGCAGGTGTTGACCCAAACGCAGACTATCATATCCTCTACAGAT
ACTTTGTAGAGCTGTGGATCTACTTGGGTCTGGCATGGCTTTCCCTCTTCTTCAACTGGA
AAGTGAGCATGTTTGTCCAGGCACACAAAGCCATTAAGAAGCGGCGGAAGCGAATGAGAG
GATCCGTGGAAAATGTGTCGAACCCCCAGCCACTTAATGCAAAAATGTCTGACTCCAAAA
TGTCGGACTCCACTGAGGTGAACATCTTTCGCTTCCTTTCCAAAAAACAAGAAAGCTACA
ATGATCTCATCAAGCAGATTGGCTCAAAGACTTTGAAAAATAACGGTGGCAAACTATTGG
GTGTTGAGGTCCCAGCCAAACCGACAACAAAGGATGAAAGTAACGGTAAGCCTGGAGCAA
TCGAGTTCAGAAAAATAGGCCTGAAAAGATTTCGTTTCGAGCCACCCAGCCCGCCCGCCG
TTGAAGACGTTGAGATTACAGTGCCGCTAAATGAAGAAAAAGATCTGAACACTCAGCCAG
ATCGCACCCTGCAAGAGAACCAACTAGATAAAACCGTCCGAGAAGACCGTTCGGCGTGGG
ACACGCGCATCCGCCCACCGTTGTTCTTTGAGAACGTCAACATCAGGTTCATAGACGAAC
AAAACCTTCTCAGCGACGACGAGAAGGTGGAACTGTCGGTGGACGAGAACTTGGTGGATG
AGGGAGAGTCGGATGTCCTGGTGCAGACGCCAGACACTGACCATTCAGACTTCCAGACCC
GCAAACTGGGAGGTCCACTTGACTATGAGCACCTGATGAACGGATATAACAAGGTGCACA
ATATTGAAGTGGTGATATAACCAAAGGCTTCTGGGACTCGCTTCTCCAAACCTCCTCCTT
CGGTCCCACTTTGTTCATTCAGCACTAGGACCTGGGCAAAAGGGGGGACGGGTGACACCC
TGTTAGTTTGGAGGAGCGGCTAATGACACTTGGCTCTATAGTAAGAATACCTCCAAGGCA
CAAGCACAATCCTTTTTTTTAAAAAAAAAGAGGCCTTAGCAAGAAAAGAAGCATCCCTCT
TCTAAATGGGAGGGTGGAGAGCTGAATTTCCAGCACAAATGTTGACTGCGATGGAAACTG
TGACCAAAACTAAAATGTTTCCAAGTGTAAAGATATTCAAAGAACTTTTTTTTTCTTTTT
AATACTGTGAGCTTTTTCTTTCTTCCAAATGACCAGTAAAAAAAACACCCTTTTTAAGAT
TTTATTTTTTGAGCCAGGAACTGTAGATCTTAAACAAGGCAGTTGCATTTAGTTCCAAGT
GTTTTCAAGGCTATTTTGGCACAGAAGCTTTCCTTCTGACCTAGATTCAACTACGTAAAA
AGAGAAAATGCGG
>TR100000|c0_g3_i1|m.97718
TCAGTGCGGTGCCTGCTCACTTTAAACAGCTCCCTCAGACCGACACGTGTCGTGAACGCC
AGGGCAAAGAGGACAAAAAAAATCCGAACTTCTACACCAGACAACTTGATTTTAAAAAAA
ATATAAAATACAATTACAAAAAAAAGTTACACAGAAACTATTTAAAAAATTTTTTTTTTT
AAAGAAAAGCACCAAAATATTTTTTTTTAAATCCAATCGGATGGTGATTGTTTCCGAGTG
GGGGAGTGTTTTTTTTGGATCCACGGCCGATGTGGATTTTATAAGGATTTATTTATCCCC
CCCCCGCTCTTCAAAAAAAATAATTTGGGGGAAAAAACTTTTTAAAAGTTTGCTGGCTGG
GAGGTACCGCGCACGCGCGCGCCGCCAAGAGTGCCCCAAATTCAAACGAGAATTTCGCAG
GAAAGTGCAGTTTTCTTAAAGAAAAAGCGGTTGCTGCTTTTATTTATTTATTTTGTTTTC
TTTCTCGCGGGGGGGGTGCCAAGCTATTTTTTTTTAAAAAAAGGAACAGTATGGTAGACA
GGGGCCCCTTACTGACTTCAGCCATCATCTTCTATCTGTCAATCGGCGCTGCTATCTTCC
AAGTGCTGGAAGAGCCGAACTGGACCGAAGCGGTGGACCGGTACAAGATCAAAAAGTCTC
AGATCCTTAAAGAACATCCCTGTCTCACCCATGCAGCTCTGGAAAAGATTTTAGAGCTAT
GGTCGGCGACGTAATTGCATCACGGCTGAACTGGCTAACGTCGCCCCGTACATGAGCGCT
GTGGAAAAGTCCGCCAAGCGGTTCGCAGTGGTGGTGACCCCCTCCCCCTTCATGGCGTAA
CAGGGTGCAGCCGGAGGCAACTGCAACGAGCGCTGATGTCTCTCGATTTTTGACCCTGGT
GGCTGCTGGGAGCACCGAAGGACTCGGGAGAAATTGTACAGGAGTACCAACGGACTGTCG
AAGAGGCTGCCGGACAAGGAGTCACCATCACCGGCAATAGGACCTTCAACAATTGGAACT
GGCCCAATGCGGTTATTTTTGCTGCAACAGTCATCACCACTATCGGGTATGGAAACATCG
CACCCAAGACCTCACCGGGGCGCCTCTTCTGCATCTTCTACGGACTGTTTGGCACGCCGC
TCTGTCTCTCCTGGATCAGCGCGTTGGGCAAGTTCTTCGGAGGACGGGCCAAGAAGCTGG
GTGAAGCCTTGACCAGGAAAGGCGTGAGTCCGCGGAAGGCCCAGATAACCTGCACGGCTA
TTTTCATTGTTTGGGGTGTCCTGGTGCATCTGGTGATGCCGCCCTTGGTCTTCATGGTGA
CTGAAGGTTGGTCGTACATTGAAGGCTTGTACTACTCTTTTATCACGATCTCCACCATCG
GATTCGGAGACTTTGTGGCAGGTGTTGACCCAAACGCAGACTATCATATCCTCTACAGAT
ACTTTGTAGAGCTGTGGATCTACTTGGGTCTGGCATGGCTTTCCCTCTTCTTCAACTGGA
AAGTGAGCATGTTTGTCCAGGCACACAAAGCCATTAAGAAGCGGCGGAAGCGAATGAGAG
GATCCGTGGAAAATGTGTCGAACCCCCAGCCACTTAATGCAAAAATGTCTGACTCCAAAA
TGTCGGACTCCACTGAGGTGAACATCTTTCGCTTCCTTTCCAAAAAACAAGAAAGCTACA
ATGATCTCATCAAGCAGATTGGCTCAAAGACTTTGAAAAATAACGGTGGCAAACTATTGG
GTGTTGAGGTCCCAGCCAAACCGACAACAAAGGATGAAAGTAACGGTAAGCCTGGAGCAA
TCGAGTTCAGAAAAATAGGCCTGAAAAGATTTCGTTTCGAGCCACCCAGCCCGCCCGCCG
TTGAAGACGTTGAGATTACAGTGCCGCTAAATGAAGAAAAAGATCTGAACACTCAGCCAG
ATCGCACCCTGCAAGAGAACCAACTAGATAAAACCGTCCGAGAAGACCGTTCGGCGTGGG
ACACGCGCATCCGCCCACCGTTGTTCTTTGAGAACGTCAACATCAGGTTCATAGACGAAC
AAAACCTTCTCAGCGACGACGAGAAGGTGGAACTGTCGGTGGACGAGAACTTGGTGGATG
AGGGAGAGTCGGATGTCCTGGTGCAGACGCCAGACACTGACCATTCAGACTTCCAGACCC
GCAAACTGGGAGGTCCACTTGACTATGAGCACCTGATGAACGGATATAACAAGGTGCACA
ATATTGAAGTGGTGATATAACCAAAGGCTTCTGGGACTCGCTTCTCCAAACCTCCTCCTT
CGGTCCCACTTTGTTCATTCAGCACTAGGACCTGGGCAAAAGGGGGGACGGGTGACACCC
TGTTAGTTTGGAGGAGCGGCTAATGACACTTGGCTCTATAGTAAGAATACCTCCAAGGCA
CAAGCACAATCCTTTTTTTTAAAAAAAAAGAGGCCTTAGCAAGAAAAGAAGCATCCCTCT
TCTAAATGGGAGGGTGGAGAGCTGAATTTCCAGCACAAATGTTGACTGCGATGGAAACTG
TGACCAAAACTAAAATGTTTCCAAGTGTAAAGATATTCAAAGAACTTTTTTTTTCTTTTT
AATACTGTGAGCTTTTTCTTTCTTCCAAATGACCAGTAAAAAAAACACCCTTTTTAAGAT
TTTATTTTTTGAGCCAGGAACTGTAGATCTTAAACAAGGCAGTTGCATTTAGTTCCAAGT
GTTTTCAAGGCTATTTTGGCACAGAAGCTTTCCTTCTGACCTAGATTCAACTACGTAAAA
AGAGAAAATGCGG
>TR100000|c0_g3_i3|m.97721
TCAGTGCGGTGCCTGCTCACTTTAAACAGCTCCCTCAGACCGACACGTGTCGTGAACGCC
AGGGCAAAGAGGACAAAAAAAAATCCGAACTTCTACACCAGACAACTTGATTTTAAAAAA
AATATAAAATACAATTACAAAAAAAAGTTACACAGAAACTATTTAAAAAATTTTTTTTTT
TAAAGAAAAGCACCAAAATATTTTTTTTTAAATCCAATCGGATGGTGATTGTTTCCGAGT
GGGGGAGTGTTTTTTTTGGATCCACGGCCGATGTGGATTTTATAAGGATTTATTTATCCC
CCCCCCGCTCTTCAAAAAAAATAATTTGGGGGAAAAAACTTTTTAAAAGTTTGCTGGCTG
GGAGGTACCGCGCACGCGCGCGCCGCCAAGAGTGCCCCAAATTCAAACGAGAATTTCGCA
GGAAAGTGCAGTTTTCTTAAAGAAAAAGCGGTTGCTGCTTTTATTTATTTATTTTGTTTT
CTTTCTCGCGGGGGGGGTGCCAAGCTATTTTTTTTTAAAAAAAGGAACAGTATGGTAGAC
AGGGGCCCCTTACTGACTTCAGCCATCATCTTCTATCTGTCAATCGGCGCTGCTATCTTC
CAAGTGCTGGAAGAGCCGAACTGGACCGAAGCGGTGGACCGGTACAAGATCAAAAAGTCT
CAGATCCTTAAAGAACATCCCTGTCTCACCCATGCAGCTCTGGAAAAGATTTTAGAGACT
GTCGAAGAGGCTGCCGGACAAGGAGTCACCATCACCGGCAATAGGACCTTCAACAATTGG
AACTGGCCCAATGCGGTTATTTTTGCTGCAACAGTCATCACCACTATCGGGTATGGAAAC
ATCGCACCCAAGACCTCACCGGGGCGCCTCTTCTGCATCTTCTACGGACTGTTTGGCACG
CCGCTCTGTCTCTCCTGGATCAGCGCGTTGGGCAAGTTCTTCGGAGGACGGGCCAAGAAG
CTGGGTGAAGCCTTGACCAGGAAAGGCGTGAGTCCGCGGAAGGCCCAGATAACCTGCACG
GCTATTTTCATTGTTTGGGGTGTCCTGGTGCATCTGGTGATGCCGCCCTTGGTCTTCATG
GTGACTGAAGGTTGGTCGTACATTGAAGGCTTGTACTACTCTTTTATCACGATCTCCACC
ATCGGATTCGGAGACTTTGTGGCAGGTGTTGACCCAAACGCAGACTATCATATCCTCTAC
AGATACTTTGTAGAGCTGTGGATCTACTTGGGTCTGGCATGGCTTTCCCTCTTCTTCAAC
TGGAAAGTGAGCATGTTTGTCCAGGCACACAAAGCCATTAAGAAGCGGCGGAAGCGAATG
AGAGGATCCGTGGAAAATGTGTCGAACCCCCAGCCACTTAATGCAAAAATGTCTGACTCC
AAAATGTCGGACTCCACTGAGGTGAACATCTTTCGCTTCCTTTCCAAAAAACAAGAAAGC
TACAATGATCTCATCAAGCAGATTGGCTCAAAGACTTTGAAAAATAACGGTGGCAAACTA
TTGGGTGTTGAGGTCCCAGCCAAACCGACAACAAAGGATGAAAGTAACGGTAAGCCTGGA
GCAATCGAGTTCAGAAAAATAGGCCTGAAAAGATTTCGTTTCGAGCCACCCAGCCCGCCC
GCCGTTGAAGACGTTGAGATTACAGTGCCGCTAAATGAAGAAAAAGATCTGAACACTCAG
CCAGATCGCACCCTGCAAGAGAACCAACTAGATAAAACCGTCCGAGAAGACCGTTCGGCG
TGGGACACGCGCATCCGCCCACCGTTGTTCTTTGAGAACGTCAACATCAGGTTCATAGAC
GAACAAAACCTTCTCAGCGACGACGAGAAGGTGGAACTGTCGGTGGACGAGAACTTGGTG
GATGAGGGAGAGTCGGATGTCCTGGTGCAGACGCCAGACACTGACCATTCAGACTTCCAG
ACCCGCAAACTGGGAGGTCCACTTGACTATGAGCACCTGATGAACGGATATAACAAGGTG
CACAATATTGAAGTGGTGATATAACCAAAGGCTTCTGGGACTCGCTTCTCCAAACCTCCT
CCTTCGGTCCCACTTTGTTCATTCAGCACTAGGACCTGGGCAAAAGGGGGGACGGGTGAC
ACCCTGTTAGTTTGGAGGAGCGGCTAATGACACTTGGCTCTATAGTAAGAATACCTCCAA
GGCACAAGCACAATCCTTTTTTTTAAAAAAAAAGAGGCCTTAGCAAGAAAAGAAGCATCC
CTCTTCTAAATGGGAGGGTGGAGAGCTGAATTTCCAGCACAAATGTTGACTGCGATGGAA
ACTGTGACCAAAACTAAAATGTTTCCAAGTGTAAAGATATTCAAAGAACTTTTTTTTTCT
TTTTAATACTGTGAGCTTTTTCTTTCTTCCAAATGACCAGTAAAAAAAACACCCTTTTTA
AGATTTTATTTTTTGAGCCAGGAACTGTAGATCTTAAACAAGGCAGTTGCATTTAGTTCC
AAGTGTTTTCAAGGCTATTTTGGCACAGAAGCTTTCCTTCTGACCTAGATTCAACTACGT
AAAAAGAGAAAATGCGG
>TR100001|c0_g1_i1|m.97729
CCTTTTTTTTTCCCCAACCCCCCTCCCCTCTCCCCCCTTCCTTTTAGATTCAGGCTGTGG
GATCCGGCTCTTGTCCGATGGCGGCGGCGGTGAATTATTCCCCTCCTTGGTGGGTGAGCC
TCCTGCACCGCCTCCCGCACATCACCCTCCAACTGGAGACGGTCAGCAGCGACTTCCAGC
CCGAGGACAGCCAGTACCAGGAGTCACTCTTGCTGTTAGGTGGAGTTGCTCTGGTCTGCC
TTGCCCTCAACCTCCTCTTCCTTCTCTTCTATTCCTTTTGGCTGTGCTGTCGGCGGAAGA
GTGAAGATCAGCCAAATGCAGACTGCTGCTGTACAGCATGGTGTGTCATCATAGCAACAC
TTGTGTGCAGTGCGGGAATTGCTGTTGGTTTCTATGGTAATGGTGAAACCAGTGATGGAG
TCTTCAGGCTTGCCTACTCAATGAGACATGCGAACCGCACTATAACAGGAGTTGAGTACC
TGGTTTCTGAGCGCACGCGAGATCTGAATCAGACAGTAGACGGAAGCCTTCGTACCTTGG
AGGATTTGTTCACAAAGGAACCACGGTACCTGGAGAGAGTGCAGAAGTCAAAGGCTCTGC
TTGGTGAACTAGTTAGACAGCTAACTCAAATTCCATTTTGGGAGAAGAGCAGCGTGTCTT
TGGAAGAGCTGGCTGTCCTCATCGAGTTGTATGACTATTACAGGTGGCTGGGGTATCTTG
GCTTGCTGCTTTTTGATGTTCTTATCTGTCTACTGGTGCTGTTTGGACTAATCCGCAACT
CAAAGGGAATCCTTATTTGCGCGGCTCTCCTGGGAGTGCTGACCTTGATTATCAGCTGGA
GTTCGCTCGGTCTGGAACTGGCAGTGTCAGTGGGATCTAGTGACTTCTGTGTGTCTCCTG
ATGCATATGTCTCCAAAATGGCAGATGAGCATGGCCTTATTGCTAAAGAGGCTTTAAATT
ACTACCTGGTATGCAACATTGGATACCCGAACCCTTTTCAACAGAAACTCTCTACTAGCC
ATAAAGCCCTGGTGGAGATGCAGGATCATGTATCAGAACTTCTAAAGTCAGCTGTACGCG
AGTTCCCATCCTCTCGTGAGTATCTGGATCGGACCCAAAAAGTATTGAACTCAACAGAGA
CCACCCTGCAGCAGTTGACAGCTCTGGTCGATTGTCGCAGTCTTCACATGGATTATGTGC
AGGCTCTGACAGGACTGTGCTATGATGGCGTGGAGGGTCTAATTTATTTGGTCTTGTTCT
CCTTCGTAACTGCACTGATGTTGAGTTCGATTGTCTGCAGTGTTCCTCATACTTGGAAGC
AGAGCAAGAGGAGTCATGTTGATGAAGATGGAGATGAGGATATTGTGAACCCGCAAGGGA
ACCGCCAACAGCACGACAATCTGTACAGAGTTCATATGCCCAGTCTGTACAGCTGTGGGA
GCAGTTTTGGCAGTGAGACCAGTATTCCTGCTGCAGCACATACTGTCAGCAATGCCCCTG
TCACGGAATACATGAGCCAGAACACAACCTATCAGAATCCCCGCTGTGAGAACACACCTC
TGATTGGCAGAGAGTCTCCTCCTCCTTCTGGGAACCATATAAAAGACTGTCTACAACACA
CTCGTCAGTATAGCGAGCTTTTTGTGTGACTGCAAAAGACAGCTTTATAGAGAGGGTCTA
GTGTGTACTGTACTCGAACAGTATGAGAGCCAAATACCTCGCCACAAACAGGCCTGAAAC
CAACAGCGTCCACTAAGACTACAGGAGGAGAGGAAAAAACTGCAACTTCTGCATGTCCAA
TGTCACTAATACAGTTTTACTAACTTAATGAGAGCAGCACTATTCTATCAGTTGTACAGC
TGTACAGTAATAGGTAGATTAGTGATCACTAGGAATGAACAAATTCTGCCAAAGTAAATT
GTGGTATGAATGCTTAGGGGATGTGGATCGTCAAATCTGTAGACCCTGCACAACCTTATC
TGTACCGATATCACATTTTACATCATTCCAGTTTGCTTCAATTTAAGGTTCTCTCATTTC
TCGATTTGCAACAGGGATGTCAGGATATATAGGTGCGCCAGTCTATCACCATATGAACAA
AACCACGATAATTGTATCGGCTGGTTTTTCACATGTTGTAATAATTGTAAAGTGCACCAA
TCATTGTAGATCAATAAACAATAGTTCAGATCAAAACAAAGTTTGTATTTATCTGGACAA
GTTCACAAAGATGGGGTGCCAAAATATTAGAGTGCAGTGATACTGTTAATTGTTGATGAT
TGTCACAAGATCAGAAAGAAGTATCGTGGCATCCCTAAGACTTGAGTTAGAAATGTGGAG
AGACATTTTAGGGTATTACTGAGTTCATAGTGAAGCCTGTGGTCTTTTAAGTTTGCTATG
GTTGTAATATCACTTTTAACCACTTAAGTTGAATATAAAGGAGGTGTTTTATCTGTGATA
AGGGTATATATTGCCACAGAAATGTTGTGTAAATATTGGGAAAGTGCACTAAATCAGCTC
TGAAAGCCAGCCAACTTAGGTAGCAAACCAATAACCAACATGGTTAATACGATTCTAGTT
ATCACTGGAAATACTTGTGTCTTAACTTCTGGATTAGAAACTGCTCTAAAGCTAAAAAAA
AATCGTATCTGAAAATGTCCAGTCCTGACAGGTGCATGTTTTCAGTATTGCTTGGCAAAC
GTTTTAATGTGTTGCACTTAAGAACCTTTCAGTCCTCTTTTTTGTATTTTTTTTAAAAAA
GATATGTATCGCAGTATGACACAGTTCCTGTGGTTTTGCTACCGTTTTGTTTTAATTTTA
TTTAAGGTGCAATTTCTTGTCCTGAAATTAGGATACAGTGGCTTTTCTTGTGTTTGACCT
GCGCAGGCATTTTTATACATCAGTTTATCTGATTTTAGCAAGTTTAATTGGCTCAAAGTT
GTACATTACTGGAAACATATCAATGCATCTAACCACTTGAGGATAAAGCATCCTTGCAGA
TTTTAGAATAGCTGCATTTTCCTGTAAGACTCAGTTTTGTGGAATATTACAAGGCTTAAG
TAGTATGATAAGAATGGAATCATTTACTTATTGTATTAGTTGGATAAATTAAAAGCTTCA
GAACTTTTCTTCCCCATTAATTATTGCAGTCTTGAAAAAAATGTAACCTCAAGCCTGAAT
CGTGACAATCCACAGTTCATTGTGTGTGCTGATGTTTAACGATGGTGCTGTTTAACAATC
TAATCCGCTGCTTATAGAACACATTATGGCAGTTTTGTCGTTCAGATTCAGAAAGAAACA
TTCCAGCTTTGTTCGAATTTGAGGGATTTTGTTTAGTGTCAAAAGGAAGTTTGGAATTAA
AGTGCTCAAATTTTAGGCAATGACCTCTAATCTCTGGAAGATTCTTAATAAAACTTTTAA
TCTGTTGACTTTCTACTTTACTGTATTTGACAGCTGAGCAATAACCTGCCACAGATTCTA
TTTAAACTTGAATGAAACATTCCAAGTCAATGTTTAATATGTTCTTGTGAAAAATATTCA
ATGTGAATTAATTCTAATGCTACTCCGCCATAAATGCAAGAAAATTTGGCTTTTTATTCC
TAACATCTTGCTAATGCATCTCAATAACAATCTCTATACTTGGAAACCATAGTGCTGTTG
ATACTTTTCCAACAGTCTTGTGGATTGAGCTTTGATTTATATCAAATTGGGAATGGTTGT
TCCATATGCTGGCAAGAATAAAATAAATACTGAAATTTCTAGAATTTACTTAGGAAGAAT
TGTTCCAATAACTGACGGTAAATTAAACCATTGTTAACCACTTCATGCCTAGGTCTATAA
CTGTTATGTTTTGCAGTCTCTGTAGTGCTGAGCACAGTGGAATATTTCTATGATAGTTGG
AGTATTTTATTGATGAATAAAACCATTACACCCCAAAGTGAAATCTGGAATTGAAACTCC
CAAAACAAAAAGCATACATTATCCAGCTTATTGAAGTACAGAAATTTGTGGAAACTAGTT
TTCACTGATCCACAACCCCATGTTCTACATTTTCATGTTGACATAATCTTTCTTTAGTTT
AGGCACATTTCACTCCAATCAACTCCAAATGGCTTTACCCAACATACCACTAACCAACGT
AGTTCCAAATAGGTATCCACATTGTAGTAGTTTGATTCAGCTTTTCTAAAGCTGAATGGT
TACGTACATATATTCCCTAAAACACTGATCCTTGTCCTCAAGCACAGTGACATACACTCA
AATTGTGCTTCAAAAAGAAACTGAGCCACATCCTGCAGCAGCCAGACACCGGTTCTTCAC
CACAAAAACAGACATCTAAATTTACTATACGTCAAAATAAAAAAAACACTGATCTGTTTT
ACGATTCACCCCATGAAATATATTCGTTATACATTACTTGGAAGTTGGGGAGGGGAATTA
TGGTGGTTGGACTTGAATTCAGTGTGCACCAAGTGTGTTGCTGACATGCTTTATAAAGTG
TTAGATTTTTGGAAGCTCTGTCCATCTAGCAACAAACAGGACCCGTTCTCCATTTCATTC
AGGTGTCGCTGAGCCTGACTTGTTCTCTGCAGGATAATCAAAAGAAGACTGTGGTGTGTT
CAGCTGCAAGTATGCACTTACTCTTGATCGTTTTCAGAAGCACAATCTAGTTTTAATTCT
GCAACCTGTGGGTTTCCACAATTTATCTTTTTACACCTTGGAAAGCACACATCAACCATG
CAACCTTGAAAATGTGAATACTGGAGACACTTGGGTGTAAAATTGACCATCGACCTGGAC
CTTGTGGTGATTGTAAGATATTTGCTGTGAATTTCCTAAGCATTGCAGGTTTAACCTTGT
AGTGCCATACTCTTTATGTAGTACTTAATGTATTCTCTTGCTAGCATGGGGACTCGAGTG
CTGATAGATGTTTGAATTTCCAACCAGCATTTTTGCCAAAAATCCATTTCAAATGAACAC
GTGTTGCTTTATGACCAGGGTCAGTGGAAATTTGCAAAGACAAAAGTTCATAAAATCTGT
AGCTGTTTGCCCTACGTTTAGATGTATTTTCTCATCAACTAACTTGTTCAGAATAATAGA
TACTTTTATTAAACATACCTATTTTCAGAAGGCCTCAAGTTTAACTGCTGATCGAAGATT
GGAATTGGTGTAGCAAAAGAAGGCTCAGGTTTGCGGGTAGTTGTGCTCTTTGGTTTTATG
AGGTTGCACAATGACGTGATCGGCTTTTATTGGGTGACATTTTGGTCAGTAGCCACATTG
AATGTGATATCTGCCATTACAGCAGATGGGTGGAATTGAACCATTTAGTACAAAGTGATT
ATTACACAGCCTATTTACATAGTATTGATTATTAAGCTTAATCCCAAAAGCTTTGTCCCA
AATGCAGCCACGTTTCACACTGACCCTGTTCCGACCCTTTCTTGCCTTTCCTCTAAGCAG
CAAAACTCATTTTTGCTTGCATTAAACCCCCTTTTTAAAAAAAAAGTGATTTTTTAAATT
AAAATGTTTAGTTTTATTCAACAGGTTAAATGATTGCAGTTTTAACAAAATTGATCTGGA
ACTTAGTTTTTAAATATTACTGAAGTACATCTGAAATTATTGGAAAATGCTGGCAGGTGA
AAATTTTAAAATGTAAAAATTGAGTCCTGTATAATCTATTTAGTTACATTGTGAACCAGA
GTTATTCTGTTGTATTAGTGAGACAATCCTCAAGTGTTTTAATAGAAATGTTATCATTTG
TAGAAAGCTATATCCACAAATGAATATCTCTTGCACGAACAATAGGCATTGATTGGTGAA
ATGTAATTTGCCTCTTAATGCACTTTTTTTAACCATTTCAAACAATTTATTGTGTAACAT
AACTGCTTCAATTTTTACTTACATAATATGTAACTTAAAACTGGTAATTGTAGTATATAG
TAGTAGTGTAGGTTTGTGAAGCCTGTTTTTAAAACAGCAATTTTTATTTTTTTTTGATTA
AAAGAAATGAAGAATGATCCCGTGTACTATTGCTCCTTTTATTATTTTTGCTAAAATTGC
TGTAGCTCTTAATAGATTTATAACATTTCAAAACAAAATCTTTTTTTCCAATGAGTAAAA
TGTTGTAAATGTCAAACCTGTGGTTTTCATGAGCTTGAACTCAGTGTTTTCAAAATGAAA
CTAATAAAGTTTGTTGGACTTGCC
>TR100001|c0_g1_i1|m.97727
CCTTTTTTTTTCCCCAACCCCCCTCCCCTCTCCCCCCTTCCTTTTAGATTCAGGCTGTGG
GATCCGGCTCTTGTCCGATGGCGGCGGCGGTGAATTATTCCCCTCCTTGGTGGGTGAGCC
TCCTGCACCGCCTCCCGCACATCACCCTCCAACTGGAGACGGTCAGCAGCGACTTCCAGC
CCGAGGACAGCCAGTACCAGGAGTCACTCTTGCTGTTAGGTGGAGTTGCTCTGGTCTGCC
TTGCCCTCAACCTCCTCTTCCTTCTCTTCTATTCCTTTTGGCTGTGCTGTCGGCGGAAGA
GTGAAGATCAGCCAAATGCAGACTGCTGCTGTACAGCATGGTGTGTCATCATAGCAACAC
TTGTGTGCAGTGCGGGAATTGCTGTTGGTTTCTATGGTAATGGTGAAACCAGTGATGGAG
TCTTCAGGCTTGCCTACTCAATGAGACATGCGAACCGCACTATAACAGGAGTTGAGTACC
TGGTTTCTGAGCGCACGCGAGATCTGAATCAGACAGTAGACGGAAGCCTTCGTACCTTGG
AGGATTTGTTCACAAAGGAACCACGGTACCTGGAGAGAGTGCAGAAGTCAAAGGCTCTGC
TTGGTGAACTAGTTAGACAGCTAACTCAAATTCCATTTTGGGAGAAGAGCAGCGTGTCTT
TGGAAGAGCTGGCTGTCCTCATCGAGTTGTATGACTATTACAGGTGGCTGGGGTATCTTG
GCTTGCTGCTTTTTGATGTTCTTATCTGTCTACTGGTGCTGTTTGGACTAATCCGCAACT
CAAAGGGAATCCTTATTTGCGCGGCTCTCCTGGGAGTGCTGACCTTGATTATCAGCTGGA
GTTCGCTCGGTCTGGAACTGGCAGTGTCAGTGGGATCTAGTGACTTCTGTGTGTCTCCTG
ATGCATATGTCTCCAAAATGGCAGATGAGCATGGCCTTATTGCTAAAGAGGCTTTAAATT
ACTACCTGGTATGCAACATTGGATACCCGAACCCTTTTCAACAGAAACTCTCTACTAGCC
ATAAAGCCCTGGTGGAGATGCAGGATCATGTATCAGAACTTCTAAAGTCAGCTGTACGCG
AGTTCCCATCCTCTCGTGAGTATCTGGATCGGACCCAAAAAGTATTGAACTCAACAGAGA
CCACCCTGCAGCAGTTGACAGCTCTGGTCGATTGTCGCAGTCTTCACATGGATTATGTGC
AGGCTCTGACAGGACTGTGCTATGATGGCGTGGAGGGTCTAATTTATTTGGTCTTGTTCT
CCTTCGTAACTGCACTGATGTTGAGTTCGATTGTCTGCAGTGTTCCTCATACTTGGAAGC
AGAGCAAGAGGAGTCATGTTGATGAAGATGGAGATGAGGATATTGTGAACCCGCAAGGGA
ACCGCCAACAGCACGACAATCTGTACAGAGTTCATATGCCCAGTCTGTACAGCTGTGGGA
GCAGTTTTGGCAGTGAGACCAGTATTCCTGCTGCAGCACATACTGTCAGCAATGCCCCTG
TCACGGAATACATGAGCCAGAACACAACCTATCAGAATCCCCGCTGTGAGAACACACCTC
TGATTGGCAGAGAGTCTCCTCCTCCTTCTGGGAACCATATAAAAGACTGTCTACAACACA
CTCGTCAGTATAGCGAGCTTTTTGTGTGACTGCAAAAGACAGCTTTATAGAGAGGGTCTA
GTGTGTACTGTACTCGAACAGTATGAGAGCCAAATACCTCGCCACAAACAGGCCTGAAAC
CAACAGCGTCCACTAAGACTACAGGAGGAGAGGAAAAAACTGCAACTTCTGCATGTCCAA
TGTCACTAATACAGTTTTACTAACTTAATGAGAGCAGCACTATTCTATCAGTTGTACAGC
TGTACAGTAATAGGTAGATTAGTGATCACTAGGAATGAACAAATTCTGCCAAAGTAAATT
GTGGTATGAATGCTTAGGGGATGTGGATCGTCAAATCTGTAGACCCTGCACAACCTTATC
TGTACCGATATCACATTTTACATCATTCCAGTTTGCTTCAATTTAAGGTTCTCTCATTTC
TCGATTTGCAACAGGGATGTCAGGATATATAGGTGCGCCAGTCTATCACCATATGAACAA
AACCACGATAATTGTATCGGCTGGTTTTTCACATGTTGTAATAATTGTAAAGTGCACCAA
TCATTGTAGATCAATAAACAATAGTTCAGATCAAAACAAAGTTTGTATTTATCTGGACAA
GTTCACAAAGATGGGGTGCCAAAATATTAGAGTGCAGTGATACTGTTAATTGTTGATGAT
TGTCACAAGATCAGAAAGAAGTATCGTGGCATCCCTAAGACTTGAGTTAGAAATGTGGAG
AGACATTTTAGGGTATTACTGAGTTCATAGTGAAGCCTGTGGTCTTTTAAGTTTGCTATG
GTTGTAATATCACTTTTAACCACTTAAGTTGAATATAAAGGAGGTGTTTTATCTGTGATA
AGGGTATATATTGCCACAGAAATGTTGTGTAAATATTGGGAAAGTGCACTAAATCAGCTC
TGAAAGCCAGCCAACTTAGGTAGCAAACCAATAACCAACATGGTTAATACGATTCTAGTT
ATCACTGGAAATACTTGTGTCTTAACTTCTGGATTAGAAACTGCTCTAAAGCTAAAAAAA
AATCGTATCTGAAAATGTCCAGTCCTGACAGGTGCATGTTTTCAGTATTGCTTGGCAAAC
GTTTTAATGTGTTGCACTTAAGAACCTTTCAGTCCTCTTTTTTGTATTTTTTTTAAAAAA
GATATGTATCGCAGTATGACACAGTTCCTGTGGTTTTGCTACCGTTTTGTTTTAATTTTA
TTTAAGGTGCAATTTCTTGTCCTGAAATTAGGATACAGTGGCTTTTCTTGTGTTTGACCT
GCGCAGGCATTTTTATACATCAGTTTATCTGATTTTAGCAAGTTTAATTGGCTCAAAGTT
GTACATTACTGGAAACATATCAATGCATCTAACCACTTGAGGATAAAGCATCCTTGCAGA
TTTTAGAATAGCTGCATTTTCCTGTAAGACTCAGTTTTGTGGAATATTACAAGGCTTAAG
TAGTATGATAAGAATGGAATCATTTACTTATTGTATTAGTTGGATAAATTAAAAGCTTCA
GAACTTTTCTTCCCCATTAATTATTGCAGTCTTGAAAAAAATGTAACCTCAAGCCTGAAT
CGTGACAATCCACAGTTCATTGTGTGTGCTGATGTTTAACGATGGTGCTGTTTAACAATC
TAATCCGCTGCTTATAGAACACATTATGGCAGTTTTGTCGTTCAGATTCAGAAAGAAACA
TTCCAGCTTTGTTCGAATTTGAGGGATTTTGTTTAGTGTCAAAAGGAAGTTTGGAATTAA
AGTGCTCAAATTTTAGGCAATGACCTCTAATCTCTGGAAGATTCTTAATAAAACTTTTAA
TCTGTTGACTTTCTACTTTACTGTATTTGACAGCTGAGCAATAACCTGCCACAGATTCTA
TTTAAACTTGAATGAAACATTCCAAGTCAATGTTTAATATGTTCTTGTGAAAAATATTCA
ATGTGAATTAATTCTAATGCTACTCCGCCATAAATGCAAGAAAATTTGGCTTTTTATTCC
TAACATCTTGCTAATGCATCTCAATAACAATCTCTATACTTGGAAACCATAGTGCTGTTG
ATACTTTTCCAACAGTCTTGTGGATTGAGCTTTGATTTATATCAAATTGGGAATGGTTGT
TCCATATGCTGGCAAGAATAAAATAAATACTGAAATTTCTAGAATTTACTTAGGAAGAAT
TGTTCCAATAACTGACGGTAAATTAAACCATTGTTAACCACTTCATGCCTAGGTCTATAA
CTGTTATGTTTTGCAGTCTCTGTAGTGCTGAGCACAGTGGAATATTTCTATGATAGTTGG
AGTATTTTATTGATGAATAAAACCATTACACCCCAAAGTGAAATCTGGAATTGAAACTCC
CAAAACAAAAAGCATACATTATCCAGCTTATTGAAGTACAGAAATTTGTGGAAACTAGTT
TTCACTGATCCACAACCCCATGTTCTACATTTTCATGTTGACATAATCTTTCTTTAGTTT
AGGCACATTTCACTCCAATCAACTCCAAATGGCTTTACCCAACATACCACTAACCAACGT
AGTTCCAAATAGGTATCCACATTGTAGTAGTTTGATTCAGCTTTTCTAAAGCTGAATGGT
TACGTACATATATTCCCTAAAACACTGATCCTTGTCCTCAAGCACAGTGACATACACTCA
AATTGTGCTTCAAAAAGAAACTGAGCCACATCCTGCAGCAGCCAGACACCGGTTCTTCAC
CACAAAAACAGACATCTAAATTTACTATACGTCAAAATAAAAAAAACACTGATCTGTTTT
ACGATTCACCCCATGAAATATATTCGTTATACATTACTTGGAAGTTGGGGAGGGGAATTA
TGGTGGTTGGACTTGAATTCAGTGTGCACCAAGTGTGTTGCTGACATGCTTTATAAAGTG
TTAGATTTTTGGAAGCTCTGTCCATCTAGCAACAAACAGGACCCGTTCTCCATTTCATTC
AGGTGTCGCTGAGCCTGACTTGTTCTCTGCAGGATAATCAAAAGAAGACTGTGGTGTGTT
CAGCTGCAAGTATGCACTTACTCTTGATCGTTTTCAGAAGCACAATCTAGTTTTAATTCT
GCAACCTGTGGGTTTCCACAATTTATCTTTTTACACCTTGGAAAGCACACATCAACCATG
CAACCTTGAAAATGTGAATACTGGAGACACTTGGGTGTAAAATTGACCATCGACCTGGAC
CTTGTGGTGATTGTAAGATATTTGCTGTGAATTTCCTAAGCATTGCAGGTTTAACCTTGT
AGTGCCATACTCTTTATGTAGTACTTAATGTATTCTCTTGCTAGCATGGGGACTCGAGTG
CTGATAGATGTTTGAATTTCCAACCAGCATTTTTGCCAAAAATCCATTTCAAATGAACAC
GTGTTGCTTTATGACCAGGGTCAGTGGAAATTTGCAAAGACAAAAGTTCATAAAATCTGT
AGCTGTTTGCCCTACGTTTAGATGTATTTTCTCATCAACTAACTTGTTCAGAATAATAGA
TACTTTTATTAAACATACCTATTTTCAGAAGGCCTCAAGTTTAACTGCTGATCGAAGATT
GGAATTGGTGTAGCAAAAGAAGGCTCAGGTTTGCGGGTAGTTGTGCTCTTTGGTTTTATG
AGGTTGCACAATGACGTGATCGGCTTTTATTGGGTGACATTTTGGTCAGTAGCCACATTG
AATGTGATATCTGCCATTACAGCAGATGGGTGGAATTGAACCATTTAGTACAAAGTGATT
ATTACACAGCCTATTTACATAGTATTGATTATTAAGCTTAATCCCAAAAGCTTTGTCCCA
AATGCAGCCACGTTTCACACTGACCCTGTTCCGACCCTTTCTTGCCTTTCCTCTAAGCAG
CAAAACTCATTTTTGCTTGCATTAAACCCCCTTTTTAAAAAAAAAGTGATTTTTTAAATT
AAAATGTTTAGTTTTATTCAACAGGTTAAATGATTGCAGTTTTAACAAAATTGATCTGGA
ACTTAGTTTTTAAATATTACTGAAGTACATCTGAAATTATTGGAAAATGCTGGCAGGTGA
AAATTTTAAAATGTAAAAATTGAGTCCTGTATAATCTATTTAGTTACATTGTGAACCAGA
GTTATTCTGTTGTATTAGTGAGACAATCCTCAAGTGTTTTAATAGAAATGTTATCATTTG
TAGAAAGCTATATCCACAAATGAATATCTCTTGCACGAACAATAGGCATTGATTGGTGAA
ATGTAATTTGCCTCTTAATGCACTTTTTTTAACCATTTCAAACAATTTATTGTGTAACAT
AACTGCTTCAATTTTTACTTACATAATATGTAACTTAAAACTGGTAATTGTAGTATATAG
TAGTAGTGTAGGTTTGTGAAGCCTGTTTTTAAAACAGCAATTTTTATTTTTTTTTGATTA
AAAGAAATGAAGAATGATCCCGTGTACTATTGCTCCTTTTATTATTTTTGCTAAAATTGC
TGTAGCTCTTAATAGATTTATAACATTTCAAAACAAAATCTTTTTTTCCAATGAGTAAAA
TGTTGTAAATGTCAAACCTGTGGTTTTCATGAGCTTGAACTCAGTGTTTTCAAAATGAAA
CTAATAAAGTTTGTTGGACTTGCC
>TR100001|c0_g1_i1|m.97725
CCTTTTTTTTTCCCCAACCCCCCTCCCCTCTCCCCCCTTCCTTTTAGATTCAGGCTGTGG
GATCCGGCTCTTGTCCGATGGCGGCGGCGGTGAATTATTCCCCTCCTTGGTGGGTGAGCC
TCCTGCACCGCCTCCCGCACATCACCCTCCAACTGGAGACGGTCAGCAGCGACTTCCAGC
CCGAGGACAGCCAGTACCAGGAGTCACTCTTGCTGTTAGGTGGAGTTGCTCTGGTCTGCC
TTGCCCTCAACCTCCTCTTCCTTCTCTTCTATTCCTTTTGGCTGTGCTGTCGGCGGAAGA
GTGAAGATCAGCCAAATGCAGACTGCTGCTGTACAGCATGGTGTGTCATCATAGCAACAC
TTGTGTGCAGTGCGGGAATTGCTGTTGGTTTCTATGGTAATGGTGAAACCAGTGATGGAG
TCTTCAGGCTTGCCTACTCAATGAGACATGCGAACCGCACTATAACAGGAGTTGAGTACC
TGGTTTCTGAGCGCACGCGAGATCTGAATCAGACAGTAGACGGAAGCCTTCGTACCTTGG
AGGATTTGTTCACAAAGGAACCACGGTACCTGGAGAGAGTGCAGAAGTCAAAGGCTCTGC
TTGGTGAACTAGTTAGACAGCTAACTCAAATTCCATTTTGGGAGAAGAGCAGCGTGTCTT
TGGAAGAGCTGGCTGTCCTCATCGAGTTGTATGACTATTACAGGTGGCTGGGGTATCTTG
GCTTGCTGCTTTTTGATGTTCTTATCTGTCTACTGGTGCTGTTTGGACTAATCCGCAACT
CAAAGGGAATCCTTATTTGCGCGGCTCTCCTGGGAGTGCTGACCTTGATTATCAGCTGGA
GTTCGCTCGGTCTGGAACTGGCAGTGTCAGTGGGATCTAGTGACTTCTGTGTGTCTCCTG
ATGCATATGTCTCCAAAATGGCAGATGAGCATGGCCTTATTGCTAAAGAGGCTTTAAATT
ACTACCTGGTATGCAACATTGGATACCCGAACCCTTTTCAACAGAAACTCTCTACTAGCC
ATAAAGCCCTGGTGGAGATGCAGGATCATGTATCAGAACTTCTAAAGTCAGCTGTACGCG
AGTTCCCATCCTCTCGTGAGTATCTGGATCGGACCCAAAAAGTATTGAACTCAACAGAGA
CCACCCTGCAGCAGTTGACAGCTCTGGTCGATTGTCGCAGTCTTCACATGGATTATGTGC
AGGCTCTGACAGGACTGTGCTATGATGGCGTGGAGGGTCTAATTTATTTGGTCTTGTTCT
CCTTCGTAACTGCACTGATGTTGAGTTCGATTGTCTGCAGTGTTCCTCATACTTGGAAGC
AGAGCAAGAGGAGTCATGTTGATGAAGATGGAGATGAGGATATTGTGAACCCGCAAGGGA
ACCGCCAACAGCACGACAATCTGTACAGAGTTCATATGCCCAGTCTGTACAGCTGTGGGA
GCAGTTTTGGCAGTGAGACCAGTATTCCTGCTGCAGCACATACTGTCAGCAATGCCCCTG
TCACGGAATACATGAGCCAGAACACAACCTATCAGAATCCCCGCTGTGAGAACACACCTC
TGATTGGCAGAGAGTCTCCTCCTCCTTCTGGGAACCATATAAAAGACTGTCTACAACACA
CTCGTCAGTATAGCGAGCTTTTTGTGTGACTGCAAAAGACAGCTTTATAGAGAGGGTCTA
GTGTGTACTGTACTCGAACAGTATGAGAGCCAAATACCTCGCCACAAACAGGCCTGAAAC
CAACAGCGTCCACTAAGACTACAGGAGGAGAGGAAAAAACTGCAACTTCTGCATGTCCAA
TGTCACTAATACAGTTTTACTAACTTAATGAGAGCAGCACTATTCTATCAGTTGTACAGC
TGTACAGTAATAGGTAGATTAGTGATCACTAGGAATGAACAAATTCTGCCAAAGTAAATT
GTGGTATGAATGCTTAGGGGATGTGGATCGTCAAATCTGTAGACCCTGCACAACCTTATC
TGTACCGATATCACATTTTACATCATTCCAGTTTGCTTCAATTTAAGGTTCTCTCATTTC
TCGATTTGCAACAGGGATGTCAGGATATATAGGTGCGCCAGTCTATCACCATATGAACAA
AACCACGATAATTGTATCGGCTGGTTTTTCACATGTTGTAATAATTGTAAAGTGCACCAA
TCATTGTAGATCAATAAACAATAGTTCAGATCAAAACAAAGTTTGTATTTATCTGGACAA
GTTCACAAAGATGGGGTGCCAAAATATTAGAGTGCAGTGATACTGTTAATTGTTGATGAT
TGTCACAAGATCAGAAAGAAGTATCGTGGCATCCCTAAGACTTGAGTTAGAAATGTGGAG
AGACATTTTAGGGTATTACTGAGTTCATAGTGAAGCCTGTGGTCTTTTAAGTTTGCTATG
GTTGTAATATCACTTTTAACCACTTAAGTTGAATATAAAGGAGGTGTTTTATCTGTGATA
AGGGTATATATTGCCACAGAAATGTTGTGTAAATATTGGGAAAGTGCACTAAATCAGCTC
TGAAAGCCAGCCAACTTAGGTAGCAAACCAATAACCAACATGGTTAATACGATTCTAGTT
ATCACTGGAAATACTTGTGTCTTAACTTCTGGATTAGAAACTGCTCTAAAGCTAAAAAAA
AATCGTATCTGAAAATGTCCAGTCCTGACAGGTGCATGTTTTCAGTATTGCTTGGCAAAC
GTTTTAATGTGTTGCACTTAAGAACCTTTCAGTCCTCTTTTTTGTATTTTTTTTAAAAAA
GATATGTATCGCAGTATGACACAGTTCCTGTGGTTTTGCTACCGTTTTGTTTTAATTTTA
TTTAAGGTGCAATTTCTTGTCCTGAAATTAGGATACAGTGGCTTTTCTTGTGTTTGACCT
GCGCAGGCATTTTTATACATCAGTTTATCTGATTTTAGCAAGTTTAATTGGCTCAAAGTT
GTACATTACTGGAAACATATCAATGCATCTAACCACTTGAGGATAAAGCATCCTTGCAGA
TTTTAGAATAGCTGCATTTTCCTGTAAGACTCAGTTTTGTGGAATATTACAAGGCTTAAG
TAGTATGATAAGAATGGAATCATTTACTTATTGTATTAGTTGGATAAATTAAAAGCTTCA
GAACTTTTCTTCCCCATTAATTATTGCAGTCTTGAAAAAAATGTAACCTCAAGCCTGAAT
CGTGACAATCCACAGTTCATTGTGTGTGCTGATGTTTAACGATGGTGCTGTTTAACAATC
TAATCCGCTGCTTATAGAACACATTATGGCAGTTTTGTCGTTCAGATTCAGAAAGAAACA
TTCCAGCTTTGTTCGAATTTGAGGGATTTTGTTTAGTGTCAAAAGGAAGTTTGGAATTAA
AGTGCTCAAATTTTAGGCAATGACCTCTAATCTCTGGAAGATTCTTAATAAAACTTTTAA
TCTGTTGACTTTCTACTTTACTGTATTTGACAGCTGAGCAATAACCTGCCACAGATTCTA
TTTAAACTTGAATGAAACATTCCAAGTCAATGTTTAATATGTTCTTGTGAAAAATATTCA
ATGTGAATTAATTCTAATGCTACTCCGCCATAAATGCAAGAAAATTTGGCTTTTTATTCC
TAACATCTTGCTAATGCATCTCAATAACAATCTCTATACTTGGAAACCATAGTGCTGTTG
ATACTTTTCCAACAGTCTTGTGGATTGAGCTTTGATTTATATCAAATTGGGAATGGTTGT
TCCATATGCTGGCAAGAATAAAATAAATACTGAAATTTCTAGAATTTACTTAGGAAGAAT
TGTTCCAATAACTGACGGTAAATTAAACCATTGTTAACCACTTCATGCCTAGGTCTATAA
CTGTTATGTTTTGCAGTCTCTGTAGTGCTGAGCACAGTGGAATATTTCTATGATAGTTGG
AGTATTTTATTGATGAATAAAACCATTACACCCCAAAGTGAAATCTGGAATTGAAACTCC
CAAAACAAAAAGCATACATTATCCAGCTTATTGAAGTACAGAAATTTGTGGAAACTAGTT
TTCACTGATCCACAACCCCATGTTCTACATTTTCATGTTGACATAATCTTTCTTTAGTTT
AGGCACATTTCACTCCAATCAACTCCAAATGGCTTTACCCAACATACCACTAACCAACGT
AGTTCCAAATAGGTATCCACATTGTAGTAGTTTGATTCAGCTTTTCTAAAGCTGAATGGT
TACGTACATATATTCCCTAAAACACTGATCCTTGTCCTCAAGCACAGTGACATACACTCA
AATTGTGCTTCAAAAAGAAACTGAGCCACATCCTGCAGCAGCCAGACACCGGTTCTTCAC
CACAAAAACAGACATCTAAATTTACTATACGTCAAAATAAAAAAAACACTGATCTGTTTT
ACGATTCACCCCATGAAATATATTCGTTATACATTACTTGGAAGTTGGGGAGGGGAATTA
TGGTGGTTGGACTTGAATTCAGTGTGCACCAAGTGTGTTGCTGACATGCTTTATAAAGTG
TTAGATTTTTGGAAGCTCTGTCCATCTAGCAACAAACAGGACCCGTTCTCCATTTCATTC
AGGTGTCGCTGAGCCTGACTTGTTCTCTGCAGGATAATCAAAAGAAGACTGTGGTGTGTT
CAGCTGCAAGTATGCACTTACTCTTGATCGTTTTCAGAAGCACAATCTAGTTTTAATTCT
GCAACCTGTGGGTTTCCACAATTTATCTTTTTACACCTTGGAAAGCACACATCAACCATG
CAACCTTGAAAATGTGAATACTGGAGACACTTGGGTGTAAAATTGACCATCGACCTGGAC
CTTGTGGTGATTGTAAGATATTTGCTGTGAATTTCCTAAGCATTGCAGGTTTAACCTTGT
AGTGCCATACTCTTTATGTAGTACTTAATGTATTCTCTTGCTAGCATGGGGACTCGAGTG
CTGATAGATGTTTGAATTTCCAACCAGCATTTTTGCCAAAAATCCATTTCAAATGAACAC
GTGTTGCTTTATGACCAGGGTCAGTGGAAATTTGCAAAGACAAAAGTTCATAAAATCTGT
AGCTGTTTGCCCTACGTTTAGATGTATTTTCTCATCAACTAACTTGTTCAGAATAATAGA
TACTTTTATTAAACATACCTATTTTCAGAAGGCCTCAAGTTTAACTGCTGATCGAAGATT
GGAATTGGTGTAGCAAAAGAAGGCTCAGGTTTGCGGGTAGTTGTGCTCTTTGGTTTTATG
AGGTTGCACAATGACGTGATCGGCTTTTATTGGGTGACATTTTGGTCAGTAGCCACATTG
AATGTGATATCTGCCATTACAGCAGATGGGTGGAATTGAACCATTTAGTACAAAGTGATT
ATTACACAGCCTATTTACATAGTATTGATTATTAAGCTTAATCCCAAAAGCTTTGTCCCA
AATGCAGCCACGTTTCACACTGACCCTGTTCCGACCCTTTCTTGCCTTTCCTCTAAGCAG
CAAAACTCATTTTTGCTTGCATTAAACCCCCTTTTTAAAAAAAAAGTGATTTTTTAAATT
AAAATGTTTAGTTTTATTCAACAGGTTAAATGATTGCAGTTTTAACAAAATTGATCTGGA
ACTTAGTTTTTAAATATTACTGAAGTACATCTGAAATTATTGGAAAATGCTGGCAGGTGA
AAATTTTAAAATGTAAAAATTGAGTCCTGTATAATCTATTTAGTTACATTGTGAACCAGA
GTTATTCTGTTGTATTAGTGAGACAATCCTCAAGTGTTTTAATAGAAATGTTATCATTTG
TAGAAAGCTATATCCACAAATGAATATCTCTTGCACGAACAATAGGCATTGATTGGTGAA
ATGTAATTTGCCTCTTAATGCACTTTTTTTAACCATTTCAAACAATTTATTGTGTAACAT
AACTGCTTCAATTTTTACTTACATAATATGTAACTTAAAACTGGTAATTGTAGTATATAG
TAGTAGTGTAGGTTTGTGAAGCCTGTTTTTAAAACAGCAATTTTTATTTTTTTTTGATTA
AAAGAAATGAAGAATGATCCCGTGTACTATTGCTCCTTTTATTATTTTTGCTAAAATTGC
TGTAGCTCTTAATAGATTTATAACATTTCAAAACAAAATCTTTTTTTCCAATGAGTAAAA
TGTTGTAAATGTCAAACCTGTGGTTTTCATGAGCTTGAACTCAGTGTTTTCAAAATGAAA
CTAATAAAGTTTGTTGGACTTGCC
>TR100001|c0_g1_i2|m.97735
CCTTTTTTTTTCCCCAACCCCCCTCCCCTCTCCCCCCTTCCTTTTAGATTCAGGCTGTGG
GATCCGGCTCTTGTCCGATGGCGGCGGCGGTGAATTATTCCCCTCCTTGGTGGGTGAGCC
TCCTGCACCGCCTCCCGCACATCACCCTCCAACTGGAGACGGTCAGCAGCGACTTCCAGC
CCGAGGACAGCCAGTACCAGGAGTCACTCTTGCTGTTAGGTGGAGTTGCTCTGGTCTGCC
TTGCCCTCAACCTCCTCTTCCTTCTCTTCTATTCCTTTTGGCTGTGCTGTCGGCGGAAGA
GTGAAGATCAGCCAAATGCAGACTGCTGCTGTACAGCATGGTGTGTCATCATAGCAACAC
TTGTGTGCAGTGCGGGAATTGCTGTTGGTTTCTATGGTAATGGTGAAACCAGTGATGGAG
TCTTCAGGCTTGCCTACTCAATGAGACATGCGAACCGCACTATAACAGGAGTTGAGTACC
TGGTTTCTGAGCGCACGCGAGATCTGAATCAGACAGTAGACGGAAGCCTTCGTACCTTGG
AGGATTTGTTCACAAAGGAACCACGGTACCTGGAGAGAGTGCAGAAGTCAAAGGCTCTGC
TTGGTGAACTAGTTAGACAGCTAACTCAAATTCCATTTTGGGAGAAGAGCAGCGTGTCTT
TGGAAGAGCTGGCTGTCCTCATCGAGTTGTATGACTATTACAGGTGGCTGGGGTATCTTG
GCTTGCTGCTTTTTGATGTTCTTATCTGTCTACTGGTGCTGTTTGGACTAATCCGCAACT
CAAAGGGAATCCTTATTTGCGCGGCTCTCCTGGGAGTGCTGACCTTGATTATCAGCTGGA
GTTCGCTCGGTCTGGAACTGGCAGTGTCAGTGGGATCTAGTGACTTCTGTGTGTCTCCTG
ATGCATATGTCTCCAAAATGGCAGATGAGCATGGCCTTATTGCTAAAGAGGCTTTAAATT
ACTACCTGGTATGCAACATTGGATACCCGAACCCTTTTCAACAGAAACTCTCTACTAGCC
ATAAAGCCCTGGTGGAGATGCAGGATCATGTATCAGAACTTCTAAAGTCAGCTGTACGCG
AGTTCCCATCCTCTCGTGAGTATCTGGATCGGACCCAAAAAGTATTGAACTCAACAGAGA
CCACCCTGCAGCAGTTGACAGCTCTGGTCGATTGTCGCAGTCTTCACATGGATTATGTGC
AGGCTCTGACAGGACTGTGCTATGATGGCGTGGAGGGTCTAATTTATTTGGTCTTGTTCT
CCTTCGTAACTGCACTGATGTTGAGTTCGATTGTCTGCAGTGTTCCTCATACTTGGAAGC
AGAGCAAGAGGAGTCATGTTGATGAAGATGGAGATGAGGATATTGTGAACCCGCAAGGGA
ACCGCCAACAGCACGACAATCTGTACAGAGTTCATATGCCCAGTCTGTACAGCTGTGGGA
GCAGTTTTGGCAGTGAGACCAGTATTCCTGCTGCAGCACATACTGTCAGCAATGCCCCTG
TCACGGAATACATGAGCCAGAACACAACCTATCAGAATCCCCGCTGTGAGAACACACCTC
TGATTGGCAGAGAGTCTCCTCCTCCTTCTTACTCGAACAGTATGAGAGCCAAATACCTCG
CCACAAACAGGCCTGAAACCAACAGCGTCCACTAAGACTACAGGAGGAGAGGAAAAAACT
GCAACTTCTGCATGTCCAATGTCACTAATACAGTTTTACTAACTTAATGAGAGCAGCACT
ATTCTATCAGTTGTACAGCTGTACAGTAATAGGTAGATTAGTGATCACTAGGAATGAACA
AATTCTGCCAAAGTAAATTGTGGTATGAATGCTTAGGGGATGTGGATCGTCAAATCTGTA
GACCCTGCACAACCTTATCTGTACCGATATCACATTTTACATCATTCCAGTTTGCTTCAA
TTTAAGGTTCTCTCATTTCTCGATTTGCAACAGGGATGTCAGGATATATAGGTGCGCCAG
TCTATCACCATATGAACAAAACCACGATAATTGTATCGGCTGGTTTTTCACATGTTGTAA
TAATTGTAAAGTGCACCAATCATTGTAGATCAATAAACAATAGTTCAGATCAAAACAAAG
TTTGTATTTATCTGGACAAGTTCACAAAGATGGGGTGCCAAAATATTAGAGTGCAGTGAT
ACTGTTAATTGTTGATGATTGTCACAAGATCAGAAAGAAGTATCGTGGCATCCCTAAGAC
TTGAGTTAGAAATGTGGAGAGACATTTTAGGGTATTACTGAGTTCATAGTGAAGCCTGTG
GTCTTTTAAGTTTGCTATGGTTGTAATATCACTTTTAACCACTTAAGTTGAATATAAAGG
AGGTGTTTTATCTGTGATAAGGGTATATATTGCCACAGAAATGTTGTGTAAATATTGGGA
AAGTGCACTAAATCAGCTCTGAAAGCCAGCCAACTTAGGTAGCAAACCAATAACCAACAT
GGTTAATACGATTCTAGTTATCACTGGAAATACTTGTGTCTTAACTTCTGGATTAGAAAC
TGCTCTAAAGCTAAAAAAAAAATCGTATCTGAAAATGTCCAGTCCTGACAGGTGCATGTT
TTCAGTATTGCTTGGCAAACGTTTTAATGTGTTGCACTTAAGAACCTTTCAGTCCTCTTT
TTGTATTTTTTTTAAAAAAGATATGTATCGCAGTATGACACAGTTCCTGTGGTTTTGCTA
CCGTTTTGTTTTAATTTTATTTAAGGTGCAATTTCTTGTCCTGAAATTAGGATACAGTGG
CTTTTCTTGTGTTTGACCTGCGCAGGCATTTTTATACATCAGTTTATCTGATTTTAGCAA
GTTTAATTGGCTCAAAGTTGTACATTACTGGAAACATATCAATGCATCTAACCACTTGAG
GATAAAGCATCCTTGCAGATTTTAGAATAGCTGCATTTTCCTGTAAGACTCAGTTTTGTG
GAATATTACAAGGCTTAAGTAGTATGATAAGAATGGAATCATTTACTTATTGTATTAGTT
GGATAAATTAAAAGCTTCAGAACTTTTCTTCCCCATTAATTATTGCAGTCTTGAAAAAAA
TGTAACCTCAAGCCTGAATCGTGACAATCCACAGTTCATTGTGTGTGCTGATGTTTAACG
ATGGTGCTGTTTAACAATCTAATCCGCTGCTTATAGAACACATTATGGCAGTTTTGTCGT
TCAGATTCAGAAAGAAACATTCCAGCTTTGTTCGAATTTGAGGGATTTTGTTTAGTGTCA
AAAGGAAGTTTGGAATTAAAGTGCTCAAATTTTAGGCAATGACCTCTAATCTCTGGAAGA
TTCTTAATAAAACTTTTAATCTGTTGACTTTCTACTTTACTGTATTTGACAGCTGAGCAA
TAACCTGCCACAGATTCTATTTAAACTTGAATGAAACATTCCAAGTCAATGTTTAATATG
TTCTTGTGAAAAATATTCAATGTGAATTAATTCTAATGCTACTCCGCCATAAATGCAAGA
AAATTTGGCTTTTTATTCCTAACATCTTGCTAATGCATCTCAATAACAATCTCTATACTT
GGAAACCATAGTGCTGTTGATACTTTTCCAACAGTCTTGTGGATTGAGCTTTGATTTATA
TCAAATTGGGAATGGTTGTTCCATATGCTGGCAAGAATAAAATAAATACTGAAATTTCTA
GAATTTACTTAGGAAGAATTGTTCCAATAACTGACGGTAAATTAAACCATTGTTAACCAC
TTCATGCCTAGGTCTATAACTGTTATGTTTTGCAGTCTCTGTAGTGCTGAGCACAGTGGA
ATATTTCTATGATAGTTGGAGTATTTTATTGATGAATAAAACCATTACACCCCAAAGTGA
AATCTGGAATTGAAACTCCCAAAACAAAAAGCATACATTATCCAGCTTATTGAAGTACAG
AAATTTGTGGAAACTAGTTTTCACTGATCCACAACCCCATGTTCTACATTTTCATGTTGA
CATAATCTTTCTTTAGTTTAGGCACATTTCACTCCAATCAACTCCAAATGGCTTTACCCA
ACATACCACTAACCAACGTAGTTCCAAATAGGTATCCACATTGTAGTAGTTTGATTCAGC
TTTTCTAAAGCTGAATGGTTACGTACATATATTCCCTAAAACACTGATCCTTGTCCTCAA
GCACAGTGACATACACTCAAATTGTGCTTCAAAAAGAAACTGAGCCACATCCTGCAGCAG
CCAGACACCGGTTCTTCACCACAAAAACAGACATCTAAATTTACTATACGTCAAAATAAA
AAAAACACTGATCTGTTTTACGATTCACCCCATGAAATATATTCGTTATACATTACTTGG
AAGTTGGGGAGGGGAATTATGGTGGTTGGACTTGAATTCAGTGTGCACCAAGTGTGTTGC
TGACATGCTTTATAAAGTGTTAGATTTTTGGAAGCTCTGTCCATCTAGCAACAAACAGGA
CCCGTTCTCCATTTCATTCAGGTGTCGCTGAGCCTGACTTGTTCTCTGCAGGATAATCAA
AAGAAGACTGTGGTGTGTTCAGCTGCAAGTATGCACTTACTCTTGATCGTTTTCAGAAGC
ACAATCTAGTTTTAATTCTGCAACCTGTGGGTTTCCACAATTTATCTTTTTACACCTTGG
AAAGCACACATCAACCATGCAACCTTGAAAATGTGAATACTGGAGACACTTGGGTGTAAA
ATTGACCATCGACCTGGACCTTGTGGTGATTGTAAGATATTTGCTGTGAATTTCCTAAGC
ATTGCAGGTTTAACCTTGTAGTGCCATACTCTTTATGTAGTACTTAATGTATTCTCTTGC
TAGCATGGGGACTCGAGTGCTGATAGATGTTTGAATTTCCAACCAGCATTTTTGCCAAAA
ATCCATTTCAAATGAACACGTGTTGCTTTATGACCAGGGTCAGTGGAAATTTGCAAAGAC
AAAAGTTCATAAAATCTGTAGCTGTTTGCCCTACGTTTAGATGTATTTTCTCATCAACTA
ACTTGTTCAGAATAATAGATACTTTTATTAAACATACCTATTTTCAGAAGGCCTCAAGTT
TAACTGCTGATCGAAGATTGGAATTGGTGTAGCAAAAGAAGGCTCAGGTTTGCGGGTAGT
TGTGCTCTTTGGTTTTATGAGGTTGCACAATGACGTGATCGGCTTTTATTGGGTGACATT
TTGGTCAGTAGCCACATTGAATGTGATATCTGCCATTACAGCAGATGGGTGGAATTGAAC
CATTTAGTACAAAGTGATTATTACACAGCCTATTTACATAGTATTGATTATTAAGCTTAA
TCCCAAAAGCTTTGTCCCAAATGCAGCCACGTTTCACACTGACCCTGTTCCGACCCTTTC
TTGCCTTTCCTCTAAGCAGCAAAACTCATTTTTGCTTGCATTAAACCCCCTTTTTAAAAA
AAAAGTGATTTTTTAAATTAAAATGTTTAGTTTTATTCAACAGGTTAAATGATTGCAGTT
TTAACAAAATTGATCTGGAACTTAGTTTTTAAATATTACTGAAGTACATCTGAAATTATT
GGAAAATGCTGGCAGGTGAAAATTTTAAAATGTAAAAATTGAGTCCTGTATAATCTATTT
AGTTACATTGTGAACCAGAGTTATTCTGTTGTATTAGTGAGACAATCCTCAAGTGTTTTA
ATAGAAATGTTATCATTTGTAGAAAGCTATATCCACAAATGAATATCTCTTGCACGAACA
ATAGGCATTGATTGGTGAAATGTAATTTGCCTCTTAATGCACTTTTTTTAACCATTTCAA
ACAATTTATTGTGTAACATAACTGCTTCAATTTTTACTTACATAATATGTAACTTAAAAC
TGGTAATTGTAGTATATAGTAGTAGTGTAGGTTTGTGAAGCCTGTTTTTAAAACAGCAAT
TTTTATTTTTTTTTGATTAAAAGAAATGAAGAATGATCCCGTGTACTATTGCTCCTTTTA
TTATTTTTGCTAAAATTGCTGTAGCTCTTAATAGATTTATAACATTTCAAAACAAAATCT
TTTTTTCCAATGAGTAAAATGTTGTAAATGTCAAACCTGTGGTTTTCATGAGCTTGAACT
CAGTGTTTTCAAAATGAAACTAATAAAGTTTGTTGGACTTGCC
>TR100001|c0_g1_i2|m.97730
CCTTTTTTTTTCCCCAACCCCCCTCCCCTCTCCCCCCTTCCTTTTAGATTCAGGCTGTGG
GATCCGGCTCTTGTCCGATGGCGGCGGCGGTGAATTATTCCCCTCCTTGGTGGGTGAGCC
TCCTGCACCGCCTCCCGCACATCACCCTCCAACTGGAGACGGTCAGCAGCGACTTCCAGC
CCGAGGACAGCCAGTACCAGGAGTCACTCTTGCTGTTAGGTGGAGTTGCTCTGGTCTGCC
TTGCCCTCAACCTCCTCTTCCTTCTCTTCTATTCCTTTTGGCTGTGCTGTCGGCGGAAGA
GTGAAGATCAGCCAAATGCAGACTGCTGCTGTACAGCATGGTGTGTCATCATAGCAACAC
TTGTGTGCAGTGCGGGAATTGCTGTTGGTTTCTATGGTAATGGTGAAACCAGTGATGGAG
TCTTCAGGCTTGCCTACTCAATGAGACATGCGAACCGCACTATAACAGGAGTTGAGTACC
TGGTTTCTGAGCGCACGCGAGATCTGAATCAGACAGTAGACGGAAGCCTTCGTACCTTGG
AGGATTTGTTCACAAAGGAACCACGGTACCTGGAGAGAGTGCAGAAGTCAAAGGCTCTGC
TTGGTGAACTAGTTAGACAGCTAACTCAAATTCCATTTTGGGAGAAGAGCAGCGTGTCTT
TGGAAGAGCTGGCTGTCCTCATCGAGTTGTATGACTATTACAGGTGGCTGGGGTATCTTG
GCTTGCTGCTTTTTGATGTTCTTATCTGTCTACTGGTGCTGTTTGGACTAATCCGCAACT
CAAAGGGAATCCTTATTTGCGCGGCTCTCCTGGGAGTGCTGACCTTGATTATCAGCTGGA
GTTCGCTCGGTCTGGAACTGGCAGTGTCAGTGGGATCTAGTGACTTCTGTGTGTCTCCTG
ATGCATATGTCTCCAAAATGGCAGATGAGCATGGCCTTATTGCTAAAGAGGCTTTAAATT
ACTACCTGGTATGCAACATTGGATACCCGAACCCTTTTCAACAGAAACTCTCTACTAGCC
ATAAAGCCCTGGTGGAGATGCAGGATCATGTATCAGAACTTCTAAAGTCAGCTGTACGCG
AGTTCCCATCCTCTCGTGAGTATCTGGATCGGACCCAAAAAGTATTGAACTCAACAGAGA
CCACCCTGCAGCAGTTGACAGCTCTGGTCGATTGTCGCAGTCTTCACATGGATTATGTGC
AGGCTCTGACAGGACTGTGCTATGATGGCGTGGAGGGTCTAATTTATTTGGTCTTGTTCT
CCTTCGTAACTGCACTGATGTTGAGTTCGATTGTCTGCAGTGTTCCTCATACTTGGAAGC
AGAGCAAGAGGAGTCATGTTGATGAAGATGGAGATGAGGATATTGTGAACCCGCAAGGGA
ACCGCCAACAGCACGACAATCTGTACAGAGTTCATATGCCCAGTCTGTACAGCTGTGGGA
GCAGTTTTGGCAGTGAGACCAGTATTCCTGCTGCAGCACATACTGTCAGCAATGCCCCTG
TCACGGAATACATGAGCCAGAACACAACCTATCAGAATCCCCGCTGTGAGAACACACCTC
TGATTGGCAGAGAGTCTCCTCCTCCTTCTTACTCGAACAGTATGAGAGCCAAATACCTCG
CCACAAACAGGCCTGAAACCAACAGCGTCCACTAAGACTACAGGAGGAGAGGAAAAAACT
GCAACTTCTGCATGTCCAATGTCACTAATACAGTTTTACTAACTTAATGAGAGCAGCACT
ATTCTATCAGTTGTACAGCTGTACAGTAATAGGTAGATTAGTGATCACTAGGAATGAACA
AATTCTGCCAAAGTAAATTGTGGTATGAATGCTTAGGGGATGTGGATCGTCAAATCTGTA
GACCCTGCACAACCTTATCTGTACCGATATCACATTTTACATCATTCCAGTTTGCTTCAA
TTTAAGGTTCTCTCATTTCTCGATTTGCAACAGGGATGTCAGGATATATAGGTGCGCCAG
TCTATCACCATATGAACAAAACCACGATAATTGTATCGGCTGGTTTTTCACATGTTGTAA
TAATTGTAAAGTGCACCAATCATTGTAGATCAATAAACAATAGTTCAGATCAAAACAAAG
TTTGTATTTATCTGGACAAGTTCACAAAGATGGGGTGCCAAAATATTAGAGTGCAGTGAT
ACTGTTAATTGTTGATGATTGTCACAAGATCAGAAAGAAGTATCGTGGCATCCCTAAGAC
TTGAGTTAGAAATGTGGAGAGACATTTTAGGGTATTACTGAGTTCATAGTGAAGCCTGTG
GTCTTTTAAGTTTGCTATGGTTGTAATATCACTTTTAACCACTTAAGTTGAATATAAAGG
AGGTGTTTTATCTGTGATAAGGGTATATATTGCCACAGAAATGTTGTGTAAATATTGGGA
AAGTGCACTAAATCAGCTCTGAAAGCCAGCCAACTTAGGTAGCAAACCAATAACCAACAT
GGTTAATACGATTCTAGTTATCACTGGAAATACTTGTGTCTTAACTTCTGGATTAGAAAC
TGCTCTAAAGCTAAAAAAAAAATCGTATCTGAAAATGTCCAGTCCTGACAGGTGCATGTT
TTCAGTATTGCTTGGCAAACGTTTTAATGTGTTGCACTTAAGAACCTTTCAGTCCTCTTT
TTGTATTTTTTTTAAAAAAGATATGTATCGCAGTATGACACAGTTCCTGTGGTTTTGCTA
CCGTTTTGTTTTAATTTTATTTAAGGTGCAATTTCTTGTCCTGAAATTAGGATACAGTGG
CTTTTCTTGTGTTTGACCTGCGCAGGCATTTTTATACATCAGTTTATCTGATTTTAGCAA
GTTTAATTGGCTCAAAGTTGTACATTACTGGAAACATATCAATGCATCTAACCACTTGAG
GATAAAGCATCCTTGCAGATTTTAGAATAGCTGCATTTTCCTGTAAGACTCAGTTTTGTG
GAATATTACAAGGCTTAAGTAGTATGATAAGAATGGAATCATTTACTTATTGTATTAGTT
GGATAAATTAAAAGCTTCAGAACTTTTCTTCCCCATTAATTATTGCAGTCTTGAAAAAAA
TGTAACCTCAAGCCTGAATCGTGACAATCCACAGTTCATTGTGTGTGCTGATGTTTAACG
ATGGTGCTGTTTAACAATCTAATCCGCTGCTTATAGAACACATTATGGCAGTTTTGTCGT
TCAGATTCAGAAAGAAACATTCCAGCTTTGTTCGAATTTGAGGGATTTTGTTTAGTGTCA
AAAGGAAGTTTGGAATTAAAGTGCTCAAATTTTAGGCAATGACCTCTAATCTCTGGAAGA
TTCTTAATAAAACTTTTAATCTGTTGACTTTCTACTTTACTGTATTTGACAGCTGAGCAA
TAACCTGCCACAGATTCTATTTAAACTTGAATGAAACATTCCAAGTCAATGTTTAATATG
TTCTTGTGAAAAATATTCAATGTGAATTAATTCTAATGCTACTCCGCCATAAATGCAAGA
AAATTTGGCTTTTTATTCCTAACATCTTGCTAATGCATCTCAATAACAATCTCTATACTT
GGAAACCATAGTGCTGTTGATACTTTTCCAACAGTCTTGTGGATTGAGCTTTGATTTATA
TCAAATTGGGAATGGTTGTTCCATATGCTGGCAAGAATAAAATAAATACTGAAATTTCTA
GAATTTACTTAGGAAGAATTGTTCCAATAACTGACGGTAAATTAAACCATTGTTAACCAC
TTCATGCCTAGGTCTATAACTGTTATGTTTTGCAGTCTCTGTAGTGCTGAGCACAGTGGA
ATATTTCTATGATAGTTGGAGTATTTTATTGATGAATAAAACCATTACACCCCAAAGTGA
AATCTGGAATTGAAACTCCCAAAACAAAAAGCATACATTATCCAGCTTATTGAAGTACAG
AAATTTGTGGAAACTAGTTTTCACTGATCCACAACCCCATGTTCTACATTTTCATGTTGA
CATAATCTTTCTTTAGTTTAGGCACATTTCACTCCAATCAACTCCAAATGGCTTTACCCA
ACATACCACTAACCAACGTAGTTCCAAATAGGTATCCACATTGTAGTAGTTTGATTCAGC
TTTTCTAAAGCTGAATGGTTACGTACATATATTCCCTAAAACACTGATCCTTGTCCTCAA
GCACAGTGACATACACTCAAATTGTGCTTCAAAAAGAAACTGAGCCACATCCTGCAGCAG
CCAGACACCGGTTCTTCACCACAAAAACAGACATCTAAATTTACTATACGTCAAAATAAA
AAAAACACTGATCTGTTTTACGATTCACCCCATGAAATATATTCGTTATACATTACTTGG
AAGTTGGGGAGGGGAATTATGGTGGTTGGACTTGAATTCAGTGTGCACCAAGTGTGTTGC
TGACATGCTTTATAAAGTGTTAGATTTTTGGAAGCTCTGTCCATCTAGCAACAAACAGGA
CCCGTTCTCCATTTCATTCAGGTGTCGCTGAGCCTGACTTGTTCTCTGCAGGATAATCAA
AAGAAGACTGTGGTGTGTTCAGCTGCAAGTATGCACTTACTCTTGATCGTTTTCAGAAGC
ACAATCTAGTTTTAATTCTGCAACCTGTGGGTTTCCACAATTTATCTTTTTACACCTTGG
AAAGCACACATCAACCATGCAACCTTGAAAATGTGAATACTGGAGACACTTGGGTGTAAA
ATTGACCATCGACCTGGACCTTGTGGTGATTGTAAGATATTTGCTGTGAATTTCCTAAGC
ATTGCAGGTTTAACCTTGTAGTGCCATACTCTTTATGTAGTACTTAATGTATTCTCTTGC
TAGCATGGGGACTCGAGTGCTGATAGATGTTTGAATTTCCAACCAGCATTTTTGCCAAAA
ATCCATTTCAAATGAACACGTGTTGCTTTATGACCAGGGTCAGTGGAAATTTGCAAAGAC
AAAAGTTCATAAAATCTGTAGCTGTTTGCCCTACGTTTAGATGTATTTTCTCATCAACTA
ACTTGTTCAGAATAATAGATACTTTTATTAAACATACCTATTTTCAGAAGGCCTCAAGTT
TAACTGCTGATCGAAGATTGGAATTGGTGTAGCAAAAGAAGGCTCAGGTTTGCGGGTAGT
TGTGCTCTTTGGTTTTATGAGGTTGCACAATGACGTGATCGGCTTTTATTGGGTGACATT
TTGGTCAGTAGCCACATTGAATGTGATATCTGCCATTACAGCAGATGGGTGGAATTGAAC
CATTTAGTACAAAGTGATTATTACACAGCCTATTTACATAGTATTGATTATTAAGCTTAA
TCCCAAAAGCTTTGTCCCAAATGCAGCCACGTTTCACACTGACCCTGTTCCGACCCTTTC
TTGCCTTTCCTCTAAGCAGCAAAACTCATTTTTGCTTGCATTAAACCCCCTTTTTAAAAA
AAAAGTGATTTTTTAAATTAAAATGTTTAGTTTTATTCAACAGGTTAAATGATTGCAGTT
TTAACAAAATTGATCTGGAACTTAGTTTTTAAATATTACTGAAGTACATCTGAAATTATT
GGAAAATGCTGGCAGGTGAAAATTTTAAAATGTAAAAATTGAGTCCTGTATAATCTATTT
AGTTACATTGTGAACCAGAGTTATTCTGTTGTATTAGTGAGACAATCCTCAAGTGTTTTA
ATAGAAATGTTATCATTTGTAGAAAGCTATATCCACAAATGAATATCTCTTGCACGAACA
ATAGGCATTGATTGGTGAAATGTAATTTGCCTCTTAATGCACTTTTTTTAACCATTTCAA
ACAATTTATTGTGTAACATAACTGCTTCAATTTTTACTTACATAATATGTAACTTAAAAC
TGGTAATTGTAGTATATAGTAGTAGTGTAGGTTTGTGAAGCCTGTTTTTAAAACAGCAAT
TTTTATTTTTTTTTGATTAAAAGAAATGAAGAATGATCCCGTGTACTATTGCTCCTTTTA
TTATTTTTGCTAAAATTGCTGTAGCTCTTAATAGATTTATAACATTTCAAAACAAAATCT
TTTTTTCCAATGAGTAAAATGTTGTAAATGTCAAACCTGTGGTTTTCATGAGCTTGAACT
CAGTGTTTTCAAAATGAAACTAATAAAGTTTGTTGGACTTGCC
>TR100001|c0_g1_i2|m.97733
CCTTTTTTTTTCCCCAACCCCCCTCCCCTCTCCCCCCTTCCTTTTAGATTCAGGCTGTGG
GATCCGGCTCTTGTCCGATGGCGGCGGCGGTGAATTATTCCCCTCCTTGGTGGGTGAGCC
TCCTGCACCGCCTCCCGCACATCACCCTCCAACTGGAGACGGTCAGCAGCGACTTCCAGC
CCGAGGACAGCCAGTACCAGGAGTCACTCTTGCTGTTAGGTGGAGTTGCTCTGGTCTGCC
TTGCCCTCAACCTCCTCTTCCTTCTCTTCTATTCCTTTTGGCTGTGCTGTCGGCGGAAGA
GTGAAGATCAGCCAAATGCAGACTGCTGCTGTACAGCATGGTGTGTCATCATAGCAACAC
TTGTGTGCAGTGCGGGAATTGCTGTTGGTTTCTATGGTAATGGTGAAACCAGTGATGGAG
TCTTCAGGCTTGCCTACTCAATGAGACATGCGAACCGCACTATAACAGGAGTTGAGTACC
TGGTTTCTGAGCGCACGCGAGATCTGAATCAGACAGTAGACGGAAGCCTTCGTACCTTGG
AGGATTTGTTCACAAAGGAACCACGGTACCTGGAGAGAGTGCAGAAGTCAAAGGCTCTGC
TTGGTGAACTAGTTAGACAGCTAACTCAAATTCCATTTTGGGAGAAGAGCAGCGTGTCTT
TGGAAGAGCTGGCTGTCCTCATCGAGTTGTATGACTATTACAGGTGGCTGGGGTATCTTG
GCTTGCTGCTTTTTGATGTTCTTATCTGTCTACTGGTGCTGTTTGGACTAATCCGCAACT
CAAAGGGAATCCTTATTTGCGCGGCTCTCCTGGGAGTGCTGACCTTGATTATCAGCTGGA
GTTCGCTCGGTCTGGAACTGGCAGTGTCAGTGGGATCTAGTGACTTCTGTGTGTCTCCTG
ATGCATATGTCTCCAAAATGGCAGATGAGCATGGCCTTATTGCTAAAGAGGCTTTAAATT
ACTACCTGGTATGCAACATTGGATACCCGAACCCTTTTCAACAGAAACTCTCTACTAGCC
ATAAAGCCCTGGTGGAGATGCAGGATCATGTATCAGAACTTCTAAAGTCAGCTGTACGCG
AGTTCCCATCCTCTCGTGAGTATCTGGATCGGACCCAAAAAGTATTGAACTCAACAGAGA
CCACCCTGCAGCAGTTGACAGCTCTGGTCGATTGTCGCAGTCTTCACATGGATTATGTGC
AGGCTCTGACAGGACTGTGCTATGATGGCGTGGAGGGTCTAATTTATTTGGTCTTGTTCT
CCTTCGTAACTGCACTGATGTTGAGTTCGATTGTCTGCAGTGTTCCTCATACTTGGAAGC
AGAGCAAGAGGAGTCATGTTGATGAAGATGGAGATGAGGATATTGTGAACCCGCAAGGGA
ACCGCCAACAGCACGACAATCTGTACAGAGTTCATATGCCCAGTCTGTACAGCTGTGGGA
GCAGTTTTGGCAGTGAGACCAGTATTCCTGCTGCAGCACATACTGTCAGCAATGCCCCTG
TCACGGAATACATGAGCCAGAACACAACCTATCAGAATCCCCGCTGTGAGAACACACCTC
TGATTGGCAGAGAGTCTCCTCCTCCTTCTTACTCGAACAGTATGAGAGCCAAATACCTCG
CCACAAACAGGCCTGAAACCAACAGCGTCCACTAAGACTACAGGAGGAGAGGAAAAAACT
GCAACTTCTGCATGTCCAATGTCACTAATACAGTTTTACTAACTTAATGAGAGCAGCACT
ATTCTATCAGTTGTACAGCTGTACAGTAATAGGTAGATTAGTGATCACTAGGAATGAACA
AATTCTGCCAAAGTAAATTGTGGTATGAATGCTTAGGGGATGTGGATCGTCAAATCTGTA
GACCCTGCACAACCTTATCTGTACCGATATCACATTTTACATCATTCCAGTTTGCTTCAA
TTTAAGGTTCTCTCATTTCTCGATTTGCAACAGGGATGTCAGGATATATAGGTGCGCCAG
TCTATCACCATATGAACAAAACCACGATAATTGTATCGGCTGGTTTTTCACATGTTGTAA
TAATTGTAAAGTGCACCAATCATTGTAGATCAATAAACAATAGTTCAGATCAAAACAAAG
TTTGTATTTATCTGGACAAGTTCACAAAGATGGGGTGCCAAAATATTAGAGTGCAGTGAT
ACTGTTAATTGTTGATGATTGTCACAAGATCAGAAAGAAGTATCGTGGCATCCCTAAGAC
TTGAGTTAGAAATGTGGAGAGACATTTTAGGGTATTACTGAGTTCATAGTGAAGCCTGTG
GTCTTTTAAGTTTGCTATGGTTGTAATATCACTTTTAACCACTTAAGTTGAATATAAAGG
AGGTGTTTTATCTGTGATAAGGGTATATATTGCCACAGAAATGTTGTGTAAATATTGGGA
AAGTGCACTAAATCAGCTCTGAAAGCCAGCCAACTTAGGTAGCAAACCAATAACCAACAT
GGTTAATACGATTCTAGTTATCACTGGAAATACTTGTGTCTTAACTTCTGGATTAGAAAC
TGCTCTAAAGCTAAAAAAAAAATCGTATCTGAAAATGTCCAGTCCTGACAGGTGCATGTT
TTCAGTATTGCTTGGCAAACGTTTTAATGTGTTGCACTTAAGAACCTTTCAGTCCTCTTT
TTGTATTTTTTTTAAAAAAGATATGTATCGCAGTATGACACAGTTCCTGTGGTTTTGCTA
CCGTTTTGTTTTAATTTTATTTAAGGTGCAATTTCTTGTCCTGAAATTAGGATACAGTGG
CTTTTCTTGTGTTTGACCTGCGCAGGCATTTTTATACATCAGTTTATCTGATTTTAGCAA
GTTTAATTGGCTCAAAGTTGTACATTACTGGAAACATATCAATGCATCTAACCACTTGAG
GATAAAGCATCCTTGCAGATTTTAGAATAGCTGCATTTTCCTGTAAGACTCAGTTTTGTG
GAATATTACAAGGCTTAAGTAGTATGATAAGAATGGAATCATTTACTTATTGTATTAGTT
GGATAAATTAAAAGCTTCAGAACTTTTCTTCCCCATTAATTATTGCAGTCTTGAAAAAAA
TGTAACCTCAAGCCTGAATCGTGACAATCCACAGTTCATTGTGTGTGCTGATGTTTAACG
ATGGTGCTGTTTAACAATCTAATCCGCTGCTTATAGAACACATTATGGCAGTTTTGTCGT
TCAGATTCAGAAAGAAACATTCCAGCTTTGTTCGAATTTGAGGGATTTTGTTTAGTGTCA
AAAGGAAGTTTGGAATTAAAGTGCTCAAATTTTAGGCAATGACCTCTAATCTCTGGAAGA
TTCTTAATAAAACTTTTAATCTGTTGACTTTCTACTTTACTGTATTTGACAGCTGAGCAA
TAACCTGCCACAGATTCTATTTAAACTTGAATGAAACATTCCAAGTCAATGTTTAATATG
TTCTTGTGAAAAATATTCAATGTGAATTAATTCTAATGCTACTCCGCCATAAATGCAAGA
AAATTTGGCTTTTTATTCCTAACATCTTGCTAATGCATCTCAATAACAATCTCTATACTT
GGAAACCATAGTGCTGTTGATACTTTTCCAACAGTCTTGTGGATTGAGCTTTGATTTATA
TCAAATTGGGAATGGTTGTTCCATATGCTGGCAAGAATAAAATAAATACTGAAATTTCTA
GAATTTACTTAGGAAGAATTGTTCCAATAACTGACGGTAAATTAAACCATTGTTAACCAC
TTCATGCCTAGGTCTATAACTGTTATGTTTTGCAGTCTCTGTAGTGCTGAGCACAGTGGA
ATATTTCTATGATAGTTGGAGTATTTTATTGATGAATAAAACCATTACACCCCAAAGTGA
AATCTGGAATTGAAACTCCCAAAACAAAAAGCATACATTATCCAGCTTATTGAAGTACAG
AAATTTGTGGAAACTAGTTTTCACTGATCCACAACCCCATGTTCTACATTTTCATGTTGA
CATAATCTTTCTTTAGTTTAGGCACATTTCACTCCAATCAACTCCAAATGGCTTTACCCA
ACATACCACTAACCAACGTAGTTCCAAATAGGTATCCACATTGTAGTAGTTTGATTCAGC
TTTTCTAAAGCTGAATGGTTACGTACATATATTCCCTAAAACACTGATCCTTGTCCTCAA
GCACAGTGACATACACTCAAATTGTGCTTCAAAAAGAAACTGAGCCACATCCTGCAGCAG
CCAGACACCGGTTCTTCACCACAAAAACAGACATCTAAATTTACTATACGTCAAAATAAA
AAAAACACTGATCTGTTTTACGATTCACCCCATGAAATATATTCGTTATACATTACTTGG
AAGTTGGGGAGGGGAATTATGGTGGTTGGACTTGAATTCAGTGTGCACCAAGTGTGTTGC
TGACATGCTTTATAAAGTGTTAGATTTTTGGAAGCTCTGTCCATCTAGCAACAAACAGGA
CCCGTTCTCCATTTCATTCAGGTGTCGCTGAGCCTGACTTGTTCTCTGCAGGATAATCAA
AAGAAGACTGTGGTGTGTTCAGCTGCAAGTATGCACTTACTCTTGATCGTTTTCAGAAGC
ACAATCTAGTTTTAATTCTGCAACCTGTGGGTTTCCACAATTTATCTTTTTACACCTTGG
AAAGCACACATCAACCATGCAACCTTGAAAATGTGAATACTGGAGACACTTGGGTGTAAA
ATTGACCATCGACCTGGACCTTGTGGTGATTGTAAGATATTTGCTGTGAATTTCCTAAGC
ATTGCAGGTTTAACCTTGTAGTGCCATACTCTTTATGTAGTACTTAATGTATTCTCTTGC
TAGCATGGGGACTCGAGTGCTGATAGATGTTTGAATTTCCAACCAGCATTTTTGCCAAAA
ATCCATTTCAAATGAACACGTGTTGCTTTATGACCAGGGTCAGTGGAAATTTGCAAAGAC
AAAAGTTCATAAAATCTGTAGCTGTTTGCCCTACGTTTAGATGTATTTTCTCATCAACTA
ACTTGTTCAGAATAATAGATACTTTTATTAAACATACCTATTTTCAGAAGGCCTCAAGTT
TAACTGCTGATCGAAGATTGGAATTGGTGTAGCAAAAGAAGGCTCAGGTTTGCGGGTAGT
TGTGCTCTTTGGTTTTATGAGGTTGCACAATGACGTGATCGGCTTTTATTGGGTGACATT
TTGGTCAGTAGCCACATTGAATGTGATATCTGCCATTACAGCAGATGGGTGGAATTGAAC
CATTTAGTACAAAGTGATTATTACACAGCCTATTTACATAGTATTGATTATTAAGCTTAA
TCCCAAAAGCTTTGTCCCAAATGCAGCCACGTTTCACACTGACCCTGTTCCGACCCTTTC
TTGCCTTTCCTCTAAGCAGCAAAACTCATTTTTGCTTGCATTAAACCCCCTTTTTAAAAA
AAAAGTGATTTTTTAAATTAAAATGTTTAGTTTTATTCAACAGGTTAAATGATTGCAGTT
TTAACAAAATTGATCTGGAACTTAGTTTTTAAATATTACTGAAGTACATCTGAAATTATT
GGAAAATGCTGGCAGGTGAAAATTTTAAAATGTAAAAATTGAGTCCTGTATAATCTATTT
AGTTACATTGTGAACCAGAGTTATTCTGTTGTATTAGTGAGACAATCCTCAAGTGTTTTA
ATAGAAATGTTATCATTTGTAGAAAGCTATATCCACAAATGAATATCTCTTGCACGAACA
ATAGGCATTGATTGGTGAAATGTAATTTGCCTCTTAATGCACTTTTTTTAACCATTTCAA
ACAATTTATTGTGTAACATAACTGCTTCAATTTTTACTTACATAATATGTAACTTAAAAC
TGGTAATTGTAGTATATAGTAGTAGTGTAGGTTTGTGAAGCCTGTTTTTAAAACAGCAAT
TTTTATTTTTTTTTGATTAAAAGAAATGAAGAATGATCCCGTGTACTATTGCTCCTTTTA
TTATTTTTGCTAAAATTGCTGTAGCTCTTAATAGATTTATAACATTTCAAAACAAAATCT
TTTTTTCCAATGAGTAAAATGTTGTAAATGTCAAACCTGTGGTTTTCATGAGCTTGAACT
CAGTGTTTTCAAAATGAAACTAATAAAGTTTGTTGGACTTGCC
>TR100005|c5_g1_i1|m.97763
GCAATGGGGATAGGGTTGTGTACATCATTTCCTTGGGATTTATATGAATTCTAATTTAAT
TTGAAACTTGTATGATCACAATCTTTGCTCTCCCTGTCCTCCCTATTCCACGTTAATATT
AATCCTAACTGATGTGAGTTTAACCTGCCAATTTTATTTTCACTTCAGGTGTGAATATCT
TCTCCAGGAGAAGGGACAGCCATTTGTAAATCAGATCCAGACAAGGTTTCCAAATCTGTT
TGATCTCCAGCTACATTCCAGTTCAGATGACATCTTGGAGGAAACTCAGGCACCAGTTGT
TCATTTTGGACCTGGGGACAATCGATCAGAAGATGCAGTCATGATGAATACACCGGTGGT
TAAGGGTGCTATGGAAATGGGTTTTGATCGAAGACTTGTGAAACAGACTGTCCAAAGAAA
AATCCTTACAACTGGGGAGAATTACAAATCTGTTATAGAACTCGTGACCGACTTGTTGAA
TGCTGAAGATGAAGAAAGACAAGAAGATAGAGAAAGAAAACTAGAAGAAATGGCTGAAGA
TGATGTATTGCTACTGAAAAAAAATTGTGTTGCTTTGAGTCAGAATTTGACACATATAGC
ACCTTTACTTGAAGATCTGGAAATGCGATCCTTAATTAATAAAATGGAAAGTGAAACAAT
CAAACAAAAACCTCAGGCAAATGAACAAGCCAGAGAGCTACTTGATATGGTAATTCGCAA
AGGAAGTGCAGCAGCTGAAGCATTTAGAGATGTCCTGTTGGTACATGAACCTGAATTGCA
TGAAAAGCTATATGTTCAAAAAAGTCTGCCTTATTCAGCATCATCAGATCTGTTGGGCCT
AACCATGGAAGAGCAATTACGAAGATTGCAGGAAGAAAGAACTTGTAAAGTGTGTATGGA
CAAAGAGGTCTCGGTTGTGTTTATAATGTGTGGTCATTTGGTTGTTTGTACGGACTGCGC
ACCTTCCCTTAGGAAGTGCCCAATCTGCCGTGGTACCATCAAAGGAACAGTTAGAACATT
CTTGTCCTAATCCTGATAACTCGCTTAATGCTACTAAGTATAATTTCTACTCAGCCTAGA
TATATGCCCCATTCATGGTGAGCAATTGAACTGATTAAATTTATCTCTTGAATTGCTGTT
TTGCCTTGATTAAAGTTTTCATAGAGTACGAGAACAGGTAAGGATGCTATTAATCTTTGC
GACCACCCTTCCTTATAGTTATGCACTGTGCGTTTAAGCAGTGACTATAACCACCAATTA
GTTTAAAAAAAAAATCGGGATATGAGTTGTGAAGAGGGCTCCATTTTCCACTTTTGTTTC
CACTTTTGAAGTTTTATAATTATTCATTATACTGGAGAAGTATGATAATTCAGTACTTTC
TGTGGACTATTGCTTGGCTCACGTGTGAAAGAAATAATACTTCATATAGTACGAGAACAG
GTAAGGATGAGGACAGTTGTTGCTTGGACACGAGCCCAAATCACTTATTAATCTTTGCGC
CCACCCTTCCTTACCATTTTTCCAAACTCAAATGGCCAGGCCATTCATGGGTAGTGTCTC
GACCTTGGGTAACACTAGCACTTCTGAGCATAAAAAAACTTCAGTTGTGCACTGTGGCTG
CGATCTGCAGAGTGAACTGCAGCAACTCAGCAAGGGTACTTTGAAGCACCTCCCAGGTTC
CCAATCTATATCACTGAGAAAGACAAGCGAAGTATCATGGGAACACTCACCTGCAAGTTC
CCCTCCATCCTAATTTGAACCAATATGCCATTTCAAGGTCTGGTTAGCAGGGGAGCTAAT
CAATGTGTAAGCCCCAAATAGTTTATACCCAACCCCATCACTCCAGACAAACACACCAAC
TACTTGCATGTTGTCTGTCAATTTTAAATTCCTCAAACTGATTCAAGTCTATTGGGCCCA
ATTTTGCCTGCCTACTGTTCCACTTTTCAGTGTGAACTGAACAATAGGAAGATTTTTGGG
ACAGCCTCAATTTAGGTGGAAATTATGTGGAATGGAGATGAGACTAATGTGTCTGTAGTT
GCCTTTTTTTCCCCCTGCTTCTAGAGTATGGGCACCACATTGGTCTGCTTCCAATCTACT
GGTATCTGTCCAGTGACTCCTTTTATAATGGTTCAGTATCTCACAAATCATCTCCCTAGT
CATTGTCAGCACTCTGCGATTAAGTACCCTCTATCCCTAGTAATGTTTGTTTTGAGCTCT
CTTAGCCTAAGACTGGTATGATCTCAAATGAGATCCTCTTAAAACCTGATCATCACCCAA
GTCTTGTATTGAATAGTCTTGGCATTACAGGTCTCAGACCTTACCTTGTTTGCAGCTTGC
ATTTTTAGCGAGAGTGTTCAGCAATCGCTCAAGTCCTTCCCGGTTATCTTTAAGAGAAAT
CCAGTTATGCTATATTCTCCATCCCTGTCATGTGCACCATGTGCCTAACTGTACACTTGT
CTATGTTGAAAGCCATTTGGCAGTCTTGGGCCTATTTCCCCAATCTCTCTAGATCCACTT
GTAATTGATTTCCCTCCTCAAAGGGCCTGATTCTACCACACCATTCGGGCCGGGTATTTC
CTTAAGCTGCTCCTGTCTATGCATGTAATCAGGCTTTTGTCACATTTCTGGGTGAACTTA
GTGGCAGAGCGGGAGCCGTTTTGAGAAATTCATCCCTGTGGTGTCACCTGCAAACTTAAT
TTAATGTACTGTCAGTGACCTCCTCCAGATCATTGAGTATAATAAACAGAAGGGAGACCC
TGGGGTACCCAATTTGTGACCGGACCCTATTGGGAAGCTTTTCCATTTAAAATCACCCTT
TGTTCAGTCGCATGGCCAAGTTGTTCTCCATCTTGCCTCTTCACACCATGGGACCTAATT
TTTGTACACACTCCCTCATGAAACACTTCATCAATACCAATTGGATGATATCAACTGGTC
TTGATCCACAGTTCAAAATTATTTTTTTATTTCTGTGATCTCTTCAAATTAAAAAAAAAC
TGGATAAAGTTTGTCTGAATATCCCACCTTGTACATTCTACATCAATTATAGCATCTCAA
CCAGTGCTTCCATTAACTTCCACACTAGACACTGGGTTACAGTTTCCAGGATTTGACATG
GATGTCTAAGTAAGGACACGTGTTTTTCTCATCATCCTGCATAATGCTGGTTCTCCATGA
GCTGTTTTTCCACCATGGCCCTTTTTAATTTTAGCTTGCAAAATTTTCCTTCAGAGCTAC
AGATAAGTTACTCTGACCAAGTTTTAGTCTTATGCCATCTAACAACAAAACTTAAAATTT
GTAATTACCAAAAGTTTAAATCATAGGTGCATTTAAGGGGAAGCTATACAAGTACATCTG
AGAAAGGAATAGGATTGTTGATGGAATAAGTTGAAATAAGATGGGTGAAGGCATGTTTCT
GTGCTGTAACTTTCTATGTAAATTAGAGACTGGGTTTCTTGTTATCCCAGTTAATCTCAA
ATGTAGGAAGATGTACAAGAAAAGTGAGCAGTTTGTTTAGGGTAATATTTGAGCTTTGAG
AAACCAATCCATTAAATGCATCAATAGAGGTGCCTTGAATGTTTCATTGGATGTCTGGCT
GGCTCTCTCTTGCCCTGCTTGGAAGAGAGCTCTGTTTAGGAGTATACTTGTACACAGCAC
TCCTCTCCCAACAAGAAGAATTTTAATCTTTAGAGAGCATGAAGCAGAGAGTCTCCCACT
CAACATTTAAATTGTTGGGTATGTTTAAAAGATACCATGTGGATCCCGTGGTCCTCGACA
CAATGTGAACCAGGCTTGACGCTGCACTGGATTTACACTCCATTTGCTATCAAGCCCAAG
CAGGCCATTTCCTCCAGGGAATTTCACATTGGTCCATAATTTTCCATTAGTTATGCACAA
ATGGTACAGCAACTTCAAGCTAGGTAGGGGCAGAGGTGCTGCGACGCCGTTAGCTTCGCA
AAAACAGCATCTTACTATCTGCCTCAGCATTGAATGGGGTGAAGTTTGAGCGGTAGATAA
TTAAACTTGTCACAGCAAGTTAAGTCTAGTCATTTCAAGTCTTAAGTCCCCTTTTAAAAA
GAAAAAAATACACTTGCATTTATAGTGCCTTTAATGACATTGTATTAATTACTGCCAATC
CACCTCTGTCACTAAAAAATTAACTATTACAAGCATGGAGACTCATTCTTTGTTATTAAT
GGTTGGAGTTTAAAAATTTAACAAACTTTTCCTTTTGTCTCTTAATCCAATCTTTCCTTC
CCTCTTTGCATCTGATTTGACATTGAAATCCCCCACTCTAATTTACATTTCCTTCTCAGT
CCTTGCACTATTTCACAATCCTTTCATCTGATTGGTTAAGGAGATATTCTGTTGCTACCC
TGTTCACTGTTCCCAGATGCCCCTTTTTCCTGACATTGGCAACTTGCCATGCAAATAATT
TAAAAACCTAAATTTGCAAGGGCAAGTCTAATGGCAGACACTATTAGATGTCCTTTTGGT
GCAAAGTGGAAACTTCATTGCACTGGTGCTACCCTTGCAGTGTAAATGCACCCCAATTAT
GGTTAGCTGGCCAAAGGTGGCACTGGCAATCTTTTTTAAAGTATTTATTTAAAAAATTGC
TACAGAATTAAAATGGACTGCAGGGAACAATATGGACTGTAAAACAGAACCAAAAGAACT
CCTAGCGATTTCAAGTTTCTGATCTGGGAGACAATAGAAATAAAGTAACCCAGAACCAGG
TTTATATGCAGCAGAGGGGGGAGGGTCACTTTATTTGCACATGGTGGTGCTGGAGCATTG
TTGTGGAACCACACCCTACAGAAAAACAGAAGGAAGGTGGAAGATATAATCTCCAATTTA
AGAAAATTTGGTAGATATGTATAATGAGCTGCTGAATCAGTATCACCTATCTTACACTCT
TGGCCAAAGTCAAAATTGCCTCCCCCTGGTTCTCCTGACAAACATTTCTGTCAACCAACA
TCACAAAGTATAACAGGTCTTTCATGTTAATCCTGTTGAGAGATCTTAGTGAGCAAAATG
GCTGCCACATTTGCCTACATAACTGAAAAAATACAGATTTAGTAGTTTCCATCTAGCTTG
TACAAAAGCCCTTCCAGTACTTCAAATCTTAGTGAACAATTGTGGGTGGGGGGTAGGATC
ACTGCATCTGCAGTCCAATGAAGTTTACAACTATAGGCACACAAAATATGCAGAACTCAA
TTCACTTTAATTTCTCAACTATTGCTGTTATAAGTGCTATAAATGAGTTTTATATTTTGA
GATTTAATTTTGCTGCCTTGTATAATGACTGTTCCATCAGAGATATGCTGCCAATATCTC
TAGACAAAAAATACTTGGGTTACAGCTCTTGTCTTTTGCTTTAATGAGTTCAATTGTACA
ATGTGAAAAAGTAGAATAAAATCCTGTCAATCATTTATAAATTGTAACACACAGCTAATC
ATTGGATTCTAAACTGGCAAACTACAAAATGCACTTAACTGTAAACCCTTGTATCTAGAT
TTAGCAACTTTGATATGTTTAAATAAACAAACTTTTAAACACTACAAAGAAAAGCTATAG
AAAAGTAAATTGTTACTTCCTTATTGCCCTACATATATAAATACAATAGCAATGATTTGG
AAGCCAAATAAGGAAATTAAAAACATGTCTACATTGTGACTACCCTACCACCAAGTGTCT
TGATTGGTGATGCAGAGAACTAATTTGTAGCAACCAAGTGATGCCACCTGAAGATACTTA
GAATTATAGTTGTTTTGAAAATGGGCT
>TR100005|c5_g1_i1|m.97765
GCAATGGGGATAGGGTTGTGTACATCATTTCCTTGGGATTTATATGAATTCTAATTTAAT
TTGAAACTTGTATGATCACAATCTTTGCTCTCCCTGTCCTCCCTATTCCACGTTAATATT
AATCCTAACTGATGTGAGTTTAACCTGCCAATTTTATTTTCACTTCAGGTGTGAATATCT
TCTCCAGGAGAAGGGACAGCCATTTGTAAATCAGATCCAGACAAGGTTTCCAAATCTGTT
TGATCTCCAGCTACATTCCAGTTCAGATGACATCTTGGAGGAAACTCAGGCACCAGTTGT
TCATTTTGGACCTGGGGACAATCGATCAGAAGATGCAGTCATGATGAATACACCGGTGGT
TAAGGGTGCTATGGAAATGGGTTTTGATCGAAGACTTGTGAAACAGACTGTCCAAAGAAA
AATCCTTACAACTGGGGAGAATTACAAATCTGTTATAGAACTCGTGACCGACTTGTTGAA
TGCTGAAGATGAAGAAAGACAAGAAGATAGAGAAAGAAAACTAGAAGAAATGGCTGAAGA
TGATGTATTGCTACTGAAAAAAAATTGTGTTGCTTTGAGTCAGAATTTGACACATATAGC
ACCTTTACTTGAAGATCTGGAAATGCGATCCTTAATTAATAAAATGGAAAGTGAAACAAT
CAAACAAAAACCTCAGGCAAATGAACAAGCCAGAGAGCTACTTGATATGGTAATTCGCAA
AGGAAGTGCAGCAGCTGAAGCATTTAGAGATGTCCTGTTGGTACATGAACCTGAATTGCA
TGAAAAGCTATATGTTCAAAAAAGTCTGCCTTATTCAGCATCATCAGATCTGTTGGGCCT
AACCATGGAAGAGCAATTACGAAGATTGCAGGAAGAAAGAACTTGTAAAGTGTGTATGGA
CAAAGAGGTCTCGGTTGTGTTTATAATGTGTGGTCATTTGGTTGTTTGTACGGACTGCGC
ACCTTCCCTTAGGAAGTGCCCAATCTGCCGTGGTACCATCAAAGGAACAGTTAGAACATT
CTTGTCCTAATCCTGATAACTCGCTTAATGCTACTAAGTATAATTTCTACTCAGCCTAGA
TATATGCCCCATTCATGGTGAGCAATTGAACTGATTAAATTTATCTCTTGAATTGCTGTT
TTGCCTTGATTAAAGTTTTCATAGAGTACGAGAACAGGTAAGGATGCTATTAATCTTTGC
GACCACCCTTCCTTATAGTTATGCACTGTGCGTTTAAGCAGTGACTATAACCACCAATTA
GTTTAAAAAAAAAATCGGGATATGAGTTGTGAAGAGGGCTCCATTTTCCACTTTTGTTTC
CACTTTTGAAGTTTTATAATTATTCATTATACTGGAGAAGTATGATAATTCAGTACTTTC
TGTGGACTATTGCTTGGCTCACGTGTGAAAGAAATAATACTTCATATAGTACGAGAACAG
GTAAGGATGAGGACAGTTGTTGCTTGGACACGAGCCCAAATCACTTATTAATCTTTGCGC
CCACCCTTCCTTACCATTTTTCCAAACTCAAATGGCCAGGCCATTCATGGGTAGTGTCTC
GACCTTGGGTAACACTAGCACTTCTGAGCATAAAAAAACTTCAGTTGTGCACTGTGGCTG
CGATCTGCAGAGTGAACTGCAGCAACTCAGCAAGGGTACTTTGAAGCACCTCCCAGGTTC
CCAATCTATATCACTGAGAAAGACAAGCGAAGTATCATGGGAACACTCACCTGCAAGTTC
CCCTCCATCCTAATTTGAACCAATATGCCATTTCAAGGTCTGGTTAGCAGGGGAGCTAAT
CAATGTGTAAGCCCCAAATAGTTTATACCCAACCCCATCACTCCAGACAAACACACCAAC
TACTTGCATGTTGTCTGTCAATTTTAAATTCCTCAAACTGATTCAAGTCTATTGGGCCCA
ATTTTGCCTGCCTACTGTTCCACTTTTCAGTGTGAACTGAACAATAGGAAGATTTTTGGG
ACAGCCTCAATTTAGGTGGAAATTATGTGGAATGGAGATGAGACTAATGTGTCTGTAGTT
GCCTTTTTTTCCCCCTGCTTCTAGAGTATGGGCACCACATTGGTCTGCTTCCAATCTACT
GGTATCTGTCCAGTGACTCCTTTTATAATGGTTCAGTATCTCACAAATCATCTCCCTAGT
CATTGTCAGCACTCTGCGATTAAGTACCCTCTATCCCTAGTAATGTTTGTTTTGAGCTCT
CTTAGCCTAAGACTGGTATGATCTCAAATGAGATCCTCTTAAAACCTGATCATCACCCAA
GTCTTGTATTGAATAGTCTTGGCATTACAGGTCTCAGACCTTACCTTGTTTGCAGCTTGC
ATTTTTAGCGAGAGTGTTCAGCAATCGCTCAAGTCCTTCCCGGTTATCTTTAAGAGAAAT
CCAGTTATGCTATATTCTCCATCCCTGTCATGTGCACCATGTGCCTAACTGTACACTTGT
CTATGTTGAAAGCCATTTGGCAGTCTTGGGCCTATTTCCCCAATCTCTCTAGATCCACTT
GTAATTGATTTCCCTCCTCAAAGGGCCTGATTCTACCACACCATTCGGGCCGGGTATTTC
CTTAAGCTGCTCCTGTCTATGCATGTAATCAGGCTTTTGTCACATTTCTGGGTGAACTTA
GTGGCAGAGCGGGAGCCGTTTTGAGAAATTCATCCCTGTGGTGTCACCTGCAAACTTAAT
TTAATGTACTGTCAGTGACCTCCTCCAGATCATTGAGTATAATAAACAGAAGGGAGACCC
TGGGGTACCCAATTTGTGACCGGACCCTATTGGGAAGCTTTTCCATTTAAAATCACCCTT
TGTTCAGTCGCATGGCCAAGTTGTTCTCCATCTTGCCTCTTCACACCATGGGACCTAATT
TTTGTACACACTCCCTCATGAAACACTTCATCAATACCAATTGGATGATATCAACTGGTC
TTGATCCACAGTTCAAAATTATTTTTTTATTTCTGTGATCTCTTCAAATTAAAAAAAAAC
TGGATAAAGTTTGTCTGAATATCCCACCTTGTACATTCTACATCAATTATAGCATCTCAA
CCAGTGCTTCCATTAACTTCCACACTAGACACTGGGTTACAGTTTCCAGGATTTGACATG
GATGTCTAAGTAAGGACACGTGTTTTTCTCATCATCCTGCATAATGCTGGTTCTCCATGA
GCTGTTTTTCCACCATGGCCCTTTTTAATTTTAGCTTGCAAAATTTTCCTTCAGAGCTAC
AGATAAGTTACTCTGACCAAGTTTTAGTCTTATGCCATCTAACAACAAAACTTAAAATTT
GTAATTACCAAAAGTTTAAATCATAGGTGCATTTAAGGGGAAGCTATACAAGTACATCTG
AGAAAGGAATAGGATTGTTGATGGAATAAGTTGAAATAAGATGGGTGAAGGCATGTTTCT
GTGCTGTAACTTTCTATGTAAATTAGAGACTGGGTTTCTTGTTATCCCAGTTAATCTCAA
ATGTAGGAAGATGTACAAGAAAAGTGAGCAGTTTGTTTAGGGTAATATTTGAGCTTTGAG
AAACCAATCCATTAAATGCATCAATAGAGGTGCCTTGAATGTTTCATTGGATGTCTGGCT
GGCTCTCTCTTGCCCTGCTTGGAAGAGAGCTCTGTTTAGGAGTATACTTGTACACAGCAC
TCCTCTCCCAACAAGAAGAATTTTAATCTTTAGAGAGCATGAAGCAGAGAGTCTCCCACT
CAACATTTAAATTGTTGGGTATGTTTAAAAGATACCATGTGGATCCCGTGGTCCTCGACA
CAATGTGAACCAGGCTTGACGCTGCACTGGATTTACACTCCATTTGCTATCAAGCCCAAG
CAGGCCATTTCCTCCAGGGAATTTCACATTGGTCCATAATTTTCCATTAGTTATGCACAA
ATGGTACAGCAACTTCAAGCTAGGTAGGGGCAGAGGTGCTGCGACGCCGTTAGCTTCGCA
AAAACAGCATCTTACTATCTGCCTCAGCATTGAATGGGGTGAAGTTTGAGCGGTAGATAA
TTAAACTTGTCACAGCAAGTTAAGTCTAGTCATTTCAAGTCTTAAGTCCCCTTTTAAAAA
GAAAAAAATACACTTGCATTTATAGTGCCTTTAATGACATTGTATTAATTACTGCCAATC
CACCTCTGTCACTAAAAAATTAACTATTACAAGCATGGAGACTCATTCTTTGTTATTAAT
GGTTGGAGTTTAAAAATTTAACAAACTTTTCCTTTTGTCTCTTAATCCAATCTTTCCTTC
CCTCTTTGCATCTGATTTGACATTGAAATCCCCCACTCTAATTTACATTTCCTTCTCAGT
CCTTGCACTATTTCACAATCCTTTCATCTGATTGGTTAAGGAGATATTCTGTTGCTACCC
TGTTCACTGTTCCCAGATGCCCCTTTTTCCTGACATTGGCAACTTGCCATGCAAATAATT
TAAAAACCTAAATTTGCAAGGGCAAGTCTAATGGCAGACACTATTAGATGTCCTTTTGGT
GCAAAGTGGAAACTTCATTGCACTGGTGCTACCCTTGCAGTGTAAATGCACCCCAATTAT
GGTTAGCTGGCCAAAGGTGGCACTGGCAATCTTTTTTAAAGTATTTATTTAAAAAATTGC
TACAGAATTAAAATGGACTGCAGGGAACAATATGGACTGTAAAACAGAACCAAAAGAACT
CCTAGCGATTTCAAGTTTCTGATCTGGGAGACAATAGAAATAAAGTAACCCAGAACCAGG
TTTATATGCAGCAGAGGGGGGAGGGTCACTTTATTTGCACATGGTGGTGCTGGAGCATTG
TTGTGGAACCACACCCTACAGAAAAACAGAAGGAAGGTGGAAGATATAATCTCCAATTTA
AGAAAATTTGGTAGATATGTATAATGAGCTGCTGAATCAGTATCACCTATCTTACACTCT
TGGCCAAAGTCAAAATTGCCTCCCCCTGGTTCTCCTGACAAACATTTCTGTCAACCAACA
TCACAAAGTATAACAGGTCTTTCATGTTAATCCTGTTGAGAGATCTTAGTGAGCAAAATG
GCTGCCACATTTGCCTACATAACTGAAAAAATACAGATTTAGTAGTTTCCATCTAGCTTG
TACAAAAGCCCTTCCAGTACTTCAAATCTTAGTGAACAATTGTGGGTGGGGGGTAGGATC
ACTGCATCTGCAGTCCAATGAAGTTTACAACTATAGGCACACAAAATATGCAGAACTCAA
TTCACTTTAATTTCTCAACTATTGCTGTTATAAGTGCTATAAATGAGTTTTATATTTTGA
GATTTAATTTTGCTGCCTTGTATAATGACTGTTCCATCAGAGATATGCTGCCAATATCTC
TAGACAAAAAATACTTGGGTTACAGCTCTTGTCTTTTGCTTTAATGAGTTCAATTGTACA
ATGTGAAAAAGTAGAATAAAATCCTGTCAATCATTTATAAATTGTAACACACAGCTAATC
ATTGGATTCTAAACTGGCAAACTACAAAATGCACTTAACTGTAAACCCTTGTATCTAGAT
TTAGCAACTTTGATATGTTTAAATAAACAAACTTTTAAACACTACAAAGAAAAGCTATAG
AAAAGTAAATTGTTACTTCCTTATTGCCCTACATATATAAATACAATAGCAATGATTTGG
AAGCCAAATAAGGAAATTAAAAACATGTCTACATTGTGACTACCCTACCACCAAGTGTCT
TGATTGGTGATGCAGAGAACTAATTTGTAGCAACCAAGTGATGCCACCTGAAGATACTTA
GAATTATAGTTGTTTTGAAAATGGGCT
>TR100005|c5_g1_i2|m.97771
GGCCGCTAAAGAAATGGTAGGGAAAGCTTCATTTACTTCCCCTTCTGTGGAGTGTGGAGG
AGCAGGAGTGCTCCTCCCAGGTCCCACAATGAATCCTTGGGCCTCGACTGCTCCTTCCCC
CATCACCTCTGGACTCCCTCAGCACTTGCCTGACTGCTGGGAACCAACCCTGCTGACTGC
AGCCTCTTGCTGCCCGATTTCCAGCACCTGTCAGCTGGCCAGGCAGTGGAACCTGTTGGG
TTAGGGTGGGAGTCGGGGCCTAGGGCCTGACTATTTATTTATTTAAATGAGGCCCAGGAG
TGGCATGGTTTATTGCTTTCCCACTCCCACGTGCACCGATCTCACTCGACTTAAAATCGA
GGCCAATGTTCATAAACATTTCACTTTAGAAACTAGTAACAAAGCTCCTCCCAAAAAAGG
TAAGCCCTTATATTCTATAGAATATTCTTCATGAATATATTACAAAATCAGAGTTTTGGC
AACTTCAGAATAGGCAGAGATCAAGAACTGCAATATGACCTGTCCTCAGAACTTTACCGA
ATTTCAACATTTGCTCACTTCCCTTCAAGTGCATTGGTGTCTGAAAGGAGTCTTGCACGT
GCTGGATTCTATTACACCGGTATAGATGATAGAGTGCAGTGTTTCAGTTGTGGAGGCACT
GTTGATAACTGGCAACCAGGAGATAATGCTATTGAAAGGCACAAGAGGTGCAACCCGAGC
TGCAGTTTCATTCATAGCCTGCCTTCAGGTGTTGATCACTCTTCAAGTCGCTCTGCATTT
TCTCCGCCAAATGCAGCTTCCTTTTTTCACTCGTCCTTTCATGAAAATGGAGCACAGACT
GGCTTATACCGTAGCATTCCTGCTGATCCAGTGGTCTCCAGAAGTGTGGAAGACCGTTCT
CATCAATTGAGATACCCACAGTGCAATGCAGCTATGTGTAATGAAGAAATGAGACTGCAA
ACTTTTCAGAATTGGCCCTCCTATTCTTCTTTAATACCAACCGAGCTTGCCAAAGCTGGG
TTTTACTATACTGGGGAAGAGGATAGAGTTGCATGTTTCGTTTGTGGTGGAAGGTTAAGT
AACTGGGAGCCTGGAGATCGTGCAACATCTGAACATAGAAGGCACTTCCCTTCGTGTCCT
TTTGTTCTGGGGAATCAGATGGGTAACATGCCCATGAGTAATACAGAATCTCAAAGACCT
GATGAGCAAACTGAGATGGCCCGAGCTGTGCATCCACGACATCCTGAGATGCAATCTTAT
GATACTCGACTACAGACTTTTTCAAGATGGCCGGTTGGGAATTTTATTCAACCGGAACAG
TTATCTAGAGCTGGGTTCTACTATGTTGGGCAAAATGATGATGTGAAGTGTTTTTATTGT
GATGGTGGCCTGAGGAGCTGGGAGGCTGGAGATGACCCATGGGTGGAACATGCAAAATGG
TTTCCAAGGTGTGAATATCTTCTCCAGGAGAAGGGACAGCCATTTGTAAATCAGATCCAG
ACAAGGTTTCCAAATCTGTTTGATCTCCAGCTACATTCCAGTTCAGATGACATCTTGGAG
GAAACTCAGGCACCAGTTGTTCATTTTGGACCTGGGGACAATCGATCAGAAGATGCAGTC
ATGATGAATACACCGGTGGTTAAGGGTGCTATGGAAATGGGTTTTGATCGAAGACTTGTG
AAACAGACTGTCCAAAGAAAAATCCTTACAACTGGGGAGAATTACAAATCTGTTATAGAA
CTCGTGACCGACTTGTTGAATGCTGAAGATGAAGAAAGACAAGAAGATAGAGAAAGAAAA
CTAGAAGAAATGGCTGAAGATGATGTATTGCTACTGAAAAAAAATTGTGTTGCTTTGAGT
CAGAATTTGACACATATAGCACCTTTACTTGAAGATCTGGAAATGCGATCCTTAATTAAT
AAAATGGAAAGTGAAACAATCAAACAAAAACCTCAGGCAAATGAACAAGCCAGAGAGCTA
CTTGATATGGTAATTCGCAAAGGAAGTGCAGCAGCTGAAGCATTTAGAGATGTCCTGTTG
GTACATGAACCTGAATTGCATGAAAAGCTATATGTTCAAAAAAGTCTGCCTTATTCAGCA
TCATCAGATCTGTTGGGCCTAACCATGGAAGAGCAATTACGAAGATTGCAGGAAGAAAGA
ACTTGTAAAGTGTGTATGGACAAAGAGGTCTCGGTTGTGTTTATAATGTGTGGTCATTTG
GTTGTTTGTACGGACTGCGCACCTTCCCTTAGGAAGTGCCCAATCTGCCGTGGTACCATC
AAAGGAACAGTTAGAACATTCTTGTCCTAATCCTGATAACTCGCTTAATGCTACTAAGTA
TAATTTCTACTCAGCCTAGATATATGCCCCATTCATGGTGAGCAATTGAACTGATTAAAT
TTATCTCTTGAATTGCTGTTTTGCCTTGATTAAAGTTTTCATAGAGTACGAGAACAGGTA
AGGATGCTATTAATCTTTGCGACCACCCTTCCTTATAGTTATGCACTGTGCGTTTAAGCA
GTGACTATAACCACCAATTAGTTTAAAAAAAAAATCGGGATATGAGTTGTGAAGAGGGCT
CCATTTTCCACTTTTGTTTCCACTTTTGAAGTTTTATAATTATTCATTATACTGGAGAAG
TATGATAATTCAGTACTTTCTGTGGACTATTGCTTGGCTCACGTGTGAAAGAAATAATAC
TTCATATAGTACGAGAACAGGTAAGGATGAGGACAGTTGTTGCTTGGACACGAGCCCAAA
TCACTTATTAATCTTTGCGCCCACCCTTCCTTACCATTTTTCCAAACTCAAATGGCCAGG
CCATTCATGGGTAGTGTCTCGACCTTGGGTAACACTAGCACTTCTGAGCATAAAAAAACT
TCAGTTGTGCACTGTGGCTGCGATCTGCAGAGTGAACTGCAGCAACTCAGCAAGGGTACT
TTGAAGCACCTCCCAGGTTCCCAATCTATATCACTGAGAAAGACAAGCGAAGTATCATGG
GAACACTCACCTGCAAGTTCCCCTCCATCCTAATTTGAACCAATATGCCATTTCAAGGTC
TGGTTAGCAGGGGAGCTAATCAATGTGTAAGCCCCAAATAGTTTATACCCAACCCCATCA
CTCCAGACAAACACACCAACTACTTGCATGTTGTCTGTCAATTTTAAATTCCTCAAACTG
ATTCAAGTCTATTGGGCCCAATTTTGCCTGCCTACTGTTCCACTTTTCAGTGTGAACTGA
ACAATAGGAAGATTTTTGGGACAGCCTCAATTTAGGTGGAAATTATGTGGAATGGAGATG
AGACTAATGTGTCTGTAGTTGCCTTTTTTTCCCCCTGCTTCTAGAGTATGGGCACCACAT
TGGTCTGCTTCCAATCTACTGGTATCTGTCCAGTGACTCCTTTTATAATGGTTCAGTATC
TCACAAATCATCTCCCTAGTCATTGTCAGCACTCTGCGATTAAGTACCCTCTATCCCTAG
TAATGTTTGTTTTGAGCTCTCTTAGCCTAAGACTGGTATGATCTCAAATGAGATCCTCTT
AAAACCTGATCATCACCCAAGTCTTGTATTGAATAGTCTTGGCATTACAGGTCTCAGACC
TTACCTTGTTTGCAGCTTGCATTTTTAGCGAGAGTGTTCAGCAATCGCTCAAGTCCTTCC
CGGTTATCTTTAAGAGAAATCCAGTTATGCTATATTCTCCATCCCTGTCATGTGCACCAT
GTGCCTAACTGTACACTTGTCTATGTTGAAAGCCATTTGGCAGTCTTGGGCCTATTTCCC
CAATCTCTCTAGATCCACTTGTAATTGATTTCCCTCCTCAAAGGGCCTGATTCTACCACA
CCATTCGGGCCGGGTATTTCCTTAAGCTGCTCCTGTCTATGCATGTAATCAGGCTTTTGT
CACATTTCTGGGTGAACTTAGTGGCAGAGCGGGAGCCGTTTTGAGAAATTCATCCCTGTG
GTGTCACCTGCAAACTTAATTTAATGTACTGTCAGTGACCTCCTCCAGATCATTGAGTAT
AATAAACAGAAGGGAGACCCTGGGGTACCCAATTTGTGACCGGACCCTATTGGGAAGCTT
TTCCATTTAAAATCACCCTTTGTTCAGTCGCATGGCCAAGTTGTTCTCCATCTTGCCTCT
TCACACCATGGGACCTAATTTTTGTACACACTCCCTCATGAAACACTTCATCAATACCAA
TTGGATGATATCAACTGGTCTTGATCCACAGTTCAAAATTATTTTTTTATTTCTGTGATC
TCTTCAAATTAAAAAAAAACTGGATAAAGTTTGTCTGAATATCCCACCTTGTACATTCTA
CATCAATTATAGCATCTCAACCAGTGCTTCCATTAACTTCCACACTAGACACTGGGTTAC
AGTTTCCAGGATTTGACATGGATGTCTAAGTAAGGACACATGTGTTTTTCTCATCATCCT
GCATAATGCTGGTTCTCCATGAGCTGTTTTTCCACCATGGCCCTTTTTAATTTTAGCTTG
CAAAATTTTCCTTCAGAGCTACAGATAAGTTACTCTGACCAAGTTTTAGTCTTATGCCAT
CTAACAACAAAACTTAAAATTTGTAATTACCAAAAGTTTAAATCATAGGTGCATTTAAGG
GGAAGCTATACAAGTACATCTGAGAAAGGAATAGGATTGTTGATGGAATAAGTTGAAATA
AGATGGGTGAAGGCATGTTTCTGTGCTGTAACTTTCTATGTAAATTAGAGACTGGGTTTC
TTGTTATCCCAGTTAATCTCAAATGTAGGAAGATGTACAAGAAAAGTGAGCAGTTTGTTT
AGGGTAATATTTGAGCTTTGAGAAACCAATCCATTAAATGCATCAATAGAGGTGCCTTGA
ATGTTTCATTGGATGTCTGGCTGGCTCTCTCTTGCCCTGCTTGGAAGAGAGCTCTGTTTA
GGAGTATACTTGTACACAGCACTCCTCTCCCAACAAGAAGAATTTTAATCTTTAGAGAGC
ATGAAGCAGAGAGTCTCCCACTCAACATTTAAATTGTTGGGTATGTTTAAAAGATACCAT
GTGGATCCCGTGGTCCTCGACACAATGTGAACCAGGCTTGACGCTGCACTGGATTTACAC
TCCATTTGCTATCAAGCCCAAGCAGGCCATTTCCTCCAGGGAATTTCACATTGGTCCATA
ATTTTCCATTAGTTATGCACAAATGGTACAGCAACTTCAAGCTAGGTAGGGGCAGAGGTG
CTGCGACGCCGTTAGCTTCGCAAAAACAGCATCTTACTATCTGCCTCAGCATTGAATGGG
GTGAAGTTTGAGCGGTAGATAATTAAACTTGTCACAGCAAGTTAAGTCTAGTCATTTCAA
GTCTTAAGTCCCCTTTTAAAAAGAAAAAAATACACTTGCATTTATAGTGCCTTTAATGAC
ATTGTATTAATTACTGCCAATCCACCTCTGTCACTAAAAAATTAACTATTACAAGCATGG
AGACTCATTCTTTGTTATTAATGGTTGGAGTTTAAAAATTTAACAAACTTTTCCTTTTGT
CTCTTAATCCAATCTTTCCTTCCCTCTTTGCATCTGATTTGACATTGAAATCCCCCACTC
TAATTTACATTTCCTTCTCAGTCCTTGCACTATTTCACAATCCTTTCATCTGATTGGTTA
AGGAGATATTCTGTTGCTACCCTGTTCACTGTTCCCAGATGCCCCTTTTTCCTGACATTG
GCAACTTGCCATGCAAATAATTTAAAAACCTAAATTTGCAAGGGCAAGTCTAATGGCAGA
CACTATTAGATGTCCTTTTGGTGCAAAGTGGAAACTTCATTGCACTGGTGCTACCCTTGC
AGTGTAAATGCACCCCAATTATGGTTAGCTGGCCAAAGGTGGCACTGGCAATCTTTTTTA
AAGTATTTATTTAAAAAATTGCTACAGAATTAAAATGGACTGCAGGGAACAATATGGACT
GTAAAACAGAACCAAAAGAACTCCTAGCGATTTCAAGTTTCTGATCTGGGAGACAATAGA
AATAAAGTAACCCAGAACCAGGTTTATATGCAGCAGAGGGGGGAGGGTCACTTTATTTGC
ACATGGTGGTGCTGGAGCATTGTTGTGGAACCACACCCTACAGAAAAACAGAAGGAAGGT
GGAAGATATAATCTCCAATTTAAGAAAATTTGGTAGATATGTATAATGAGCTGCTGAATC
AGTATCACCTATCTTACACTCTTGGCCAAAGTCAAAATTGCCTCCCCCTGGTTCTCCTGA
CAAACATTTCTGTCAACCAACATCACAAAGTATAACAGGTCTTTCATGTTAATCCTGTTG
AGAGATCTTAGTGAGCAAAATGGCTGCCACATTTGCCTACATAACTGAAAAAATACAGAT
TTAGTAGTTTCCATCTAGCTTGTACAAAAGCCCTTCCAGTACTTCAAATCTTAGTGAACA
ATTGTGGGTGGGGGGTAGGATCACTGCATCTGCAGTCCAATGAAGTTTACAACTATAGGC
ACACAAAATATGCAGAACTCAATTCACTTTAATTTCTCAACTATTGCTGTTATAAGTGCT
ATAAATGAGTTTTATATTTTGAGATTTAATTTTGCTGCCTTGTATAATGACTGTTCCATC
AGAGATATGCTGCCAATATCTCTAGACAAAAAATACTTGGGTTACAGCTCTTGTCTTTTG
CTTTAATGAGTTCAATTGTACAATGTGAAAAAGTAGAATAAAATCCTGTCAATCATTTAT
AAATTGTAACACACAGCTAATCATTGGATTCTAAACTGGCAAACTACAAAATGCACTTAA
CTGTAAACCCTTGTATCTAGATTTAGCAACTTTGATATGTTTAAATAAACAAACTTTTAA
ACACTACAAAGAAAAGCTATAGAAAAGTAAATTGTTACTTCCTTATTGCCCTACATATAT
AAATACAATAGCAATGATTTGGAAGCCAAATAAGGAAATTAAAAACATGTCTACATTGTG
ACTACCCTACCACCAAGTGTCTTGATTGGTGATGCAGAGAACTAATTTGTAGCAACCAAG
TGATGCCACCTGAAGATACTTAGAATTATAGTTGTTTTGAAAATGGGCT
>TR100005|c5_g1_i2|m.97767
GGCCGCTAAAGAAATGGTAGGGAAAGCTTCATTTACTTCCCCTTCTGTGGAGTGTGGAGG
AGCAGGAGTGCTCCTCCCAGGTCCCACAATGAATCCTTGGGCCTCGACTGCTCCTTCCCC
CATCACCTCTGGACTCCCTCAGCACTTGCCTGACTGCTGGGAACCAACCCTGCTGACTGC
AGCCTCTTGCTGCCCGATTTCCAGCACCTGTCAGCTGGCCAGGCAGTGGAACCTGTTGGG
TTAGGGTGGGAGTCGGGGCCTAGGGCCTGACTATTTATTTATTTAAATGAGGCCCAGGAG
TGGCATGGTTTATTGCTTTCCCACTCCCACGTGCACCGATCTCACTCGACTTAAAATCGA
GGCCAATGTTCATAAACATTTCACTTTAGAAACTAGTAACAAAGCTCCTCCCAAAAAAGG
TAAGCCCTTATATTCTATAGAATATTCTTCATGAATATATTACAAAATCAGAGTTTTGGC
AACTTCAGAATAGGCAGAGATCAAGAACTGCAATATGACCTGTCCTCAGAACTTTACCGA
ATTTCAACATTTGCTCACTTCCCTTCAAGTGCATTGGTGTCTGAAAGGAGTCTTGCACGT
GCTGGATTCTATTACACCGGTATAGATGATAGAGTGCAGTGTTTCAGTTGTGGAGGCACT
GTTGATAACTGGCAACCAGGAGATAATGCTATTGAAAGGCACAAGAGGTGCAACCCGAGC
TGCAGTTTCATTCATAGCCTGCCTTCAGGTGTTGATCACTCTTCAAGTCGCTCTGCATTT
TCTCCGCCAAATGCAGCTTCCTTTTTTCACTCGTCCTTTCATGAAAATGGAGCACAGACT
GGCTTATACCGTAGCATTCCTGCTGATCCAGTGGTCTCCAGAAGTGTGGAAGACCGTTCT
CATCAATTGAGATACCCACAGTGCAATGCAGCTATGTGTAATGAAGAAATGAGACTGCAA
ACTTTTCAGAATTGGCCCTCCTATTCTTCTTTAATACCAACCGAGCTTGCCAAAGCTGGG
TTTTACTATACTGGGGAAGAGGATAGAGTTGCATGTTTCGTTTGTGGTGGAAGGTTAAGT
AACTGGGAGCCTGGAGATCGTGCAACATCTGAACATAGAAGGCACTTCCCTTCGTGTCCT
TTTGTTCTGGGGAATCAGATGGGTAACATGCCCATGAGTAATACAGAATCTCAAAGACCT
GATGAGCAAACTGAGATGGCCCGAGCTGTGCATCCACGACATCCTGAGATGCAATCTTAT
GATACTCGACTACAGACTTTTTCAAGATGGCCGGTTGGGAATTTTATTCAACCGGAACAG
TTATCTAGAGCTGGGTTCTACTATGTTGGGCAAAATGATGATGTGAAGTGTTTTTATTGT
GATGGTGGCCTGAGGAGCTGGGAGGCTGGAGATGACCCATGGGTGGAACATGCAAAATGG
TTTCCAAGGTGTGAATATCTTCTCCAGGAGAAGGGACAGCCATTTGTAAATCAGATCCAG
ACAAGGTTTCCAAATCTGTTTGATCTCCAGCTACATTCCAGTTCAGATGACATCTTGGAG
GAAACTCAGGCACCAGTTGTTCATTTTGGACCTGGGGACAATCGATCAGAAGATGCAGTC
ATGATGAATACACCGGTGGTTAAGGGTGCTATGGAAATGGGTTTTGATCGAAGACTTGTG
AAACAGACTGTCCAAAGAAAAATCCTTACAACTGGGGAGAATTACAAATCTGTTATAGAA
CTCGTGACCGACTTGTTGAATGCTGAAGATGAAGAAAGACAAGAAGATAGAGAAAGAAAA
CTAGAAGAAATGGCTGAAGATGATGTATTGCTACTGAAAAAAAATTGTGTTGCTTTGAGT
CAGAATTTGACACATATAGCACCTTTACTTGAAGATCTGGAAATGCGATCCTTAATTAAT
AAAATGGAAAGTGAAACAATCAAACAAAAACCTCAGGCAAATGAACAAGCCAGAGAGCTA
CTTGATATGGTAATTCGCAAAGGAAGTGCAGCAGCTGAAGCATTTAGAGATGTCCTGTTG
GTACATGAACCTGAATTGCATGAAAAGCTATATGTTCAAAAAAGTCTGCCTTATTCAGCA
TCATCAGATCTGTTGGGCCTAACCATGGAAGAGCAATTACGAAGATTGCAGGAAGAAAGA
ACTTGTAAAGTGTGTATGGACAAAGAGGTCTCGGTTGTGTTTATAATGTGTGGTCATTTG
GTTGTTTGTACGGACTGCGCACCTTCCCTTAGGAAGTGCCCAATCTGCCGTGGTACCATC
AAAGGAACAGTTAGAACATTCTTGTCCTAATCCTGATAACTCGCTTAATGCTACTAAGTA
TAATTTCTACTCAGCCTAGATATATGCCCCATTCATGGTGAGCAATTGAACTGATTAAAT
TTATCTCTTGAATTGCTGTTTTGCCTTGATTAAAGTTTTCATAGAGTACGAGAACAGGTA
AGGATGCTATTAATCTTTGCGACCACCCTTCCTTATAGTTATGCACTGTGCGTTTAAGCA
GTGACTATAACCACCAATTAGTTTAAAAAAAAAATCGGGATATGAGTTGTGAAGAGGGCT
CCATTTTCCACTTTTGTTTCCACTTTTGAAGTTTTATAATTATTCATTATACTGGAGAAG
TATGATAATTCAGTACTTTCTGTGGACTATTGCTTGGCTCACGTGTGAAAGAAATAATAC
TTCATATAGTACGAGAACAGGTAAGGATGAGGACAGTTGTTGCTTGGACACGAGCCCAAA
TCACTTATTAATCTTTGCGCCCACCCTTCCTTACCATTTTTCCAAACTCAAATGGCCAGG
CCATTCATGGGTAGTGTCTCGACCTTGGGTAACACTAGCACTTCTGAGCATAAAAAAACT
TCAGTTGTGCACTGTGGCTGCGATCTGCAGAGTGAACTGCAGCAACTCAGCAAGGGTACT
TTGAAGCACCTCCCAGGTTCCCAATCTATATCACTGAGAAAGACAAGCGAAGTATCATGG
GAACACTCACCTGCAAGTTCCCCTCCATCCTAATTTGAACCAATATGCCATTTCAAGGTC
TGGTTAGCAGGGGAGCTAATCAATGTGTAAGCCCCAAATAGTTTATACCCAACCCCATCA
CTCCAGACAAACACACCAACTACTTGCATGTTGTCTGTCAATTTTAAATTCCTCAAACTG
ATTCAAGTCTATTGGGCCCAATTTTGCCTGCCTACTGTTCCACTTTTCAGTGTGAACTGA
ACAATAGGAAGATTTTTGGGACAGCCTCAATTTAGGTGGAAATTATGTGGAATGGAGATG
AGACTAATGTGTCTGTAGTTGCCTTTTTTTCCCCCTGCTTCTAGAGTATGGGCACCACAT
TGGTCTGCTTCCAATCTACTGGTATCTGTCCAGTGACTCCTTTTATAATGGTTCAGTATC
TCACAAATCATCTCCCTAGTCATTGTCAGCACTCTGCGATTAAGTACCCTCTATCCCTAG
TAATGTTTGTTTTGAGCTCTCTTAGCCTAAGACTGGTATGATCTCAAATGAGATCCTCTT
AAAACCTGATCATCACCCAAGTCTTGTATTGAATAGTCTTGGCATTACAGGTCTCAGACC
TTACCTTGTTTGCAGCTTGCATTTTTAGCGAGAGTGTTCAGCAATCGCTCAAGTCCTTCC
CGGTTATCTTTAAGAGAAATCCAGTTATGCTATATTCTCCATCCCTGTCATGTGCACCAT
GTGCCTAACTGTACACTTGTCTATGTTGAAAGCCATTTGGCAGTCTTGGGCCTATTTCCC
CAATCTCTCTAGATCCACTTGTAATTGATTTCCCTCCTCAAAGGGCCTGATTCTACCACA
CCATTCGGGCCGGGTATTTCCTTAAGCTGCTCCTGTCTATGCATGTAATCAGGCTTTTGT
CACATTTCTGGGTGAACTTAGTGGCAGAGCGGGAGCCGTTTTGAGAAATTCATCCCTGTG
GTGTCACCTGCAAACTTAATTTAATGTACTGTCAGTGACCTCCTCCAGATCATTGAGTAT
AATAAACAGAAGGGAGACCCTGGGGTACCCAATTTGTGACCGGACCCTATTGGGAAGCTT
TTCCATTTAAAATCACCCTTTGTTCAGTCGCATGGCCAAGTTGTTCTCCATCTTGCCTCT
TCACACCATGGGACCTAATTTTTGTACACACTCCCTCATGAAACACTTCATCAATACCAA
TTGGATGATATCAACTGGTCTTGATCCACAGTTCAAAATTATTTTTTTATTTCTGTGATC
TCTTCAAATTAAAAAAAAACTGGATAAAGTTTGTCTGAATATCCCACCTTGTACATTCTA
CATCAATTATAGCATCTCAACCAGTGCTTCCATTAACTTCCACACTAGACACTGGGTTAC
AGTTTCCAGGATTTGACATGGATGTCTAAGTAAGGACACATGTGTTTTTCTCATCATCCT
GCATAATGCTGGTTCTCCATGAGCTGTTTTTCCACCATGGCCCTTTTTAATTTTAGCTTG
CAAAATTTTCCTTCAGAGCTACAGATAAGTTACTCTGACCAAGTTTTAGTCTTATGCCAT
CTAACAACAAAACTTAAAATTTGTAATTACCAAAAGTTTAAATCATAGGTGCATTTAAGG
GGAAGCTATACAAGTACATCTGAGAAAGGAATAGGATTGTTGATGGAATAAGTTGAAATA
AGATGGGTGAAGGCATGTTTCTGTGCTGTAACTTTCTATGTAAATTAGAGACTGGGTTTC
TTGTTATCCCAGTTAATCTCAAATGTAGGAAGATGTACAAGAAAAGTGAGCAGTTTGTTT
AGGGTAATATTTGAGCTTTGAGAAACCAATCCATTAAATGCATCAATAGAGGTGCCTTGA
ATGTTTCATTGGATGTCTGGCTGGCTCTCTCTTGCCCTGCTTGGAAGAGAGCTCTGTTTA
GGAGTATACTTGTACACAGCACTCCTCTCCCAACAAGAAGAATTTTAATCTTTAGAGAGC
ATGAAGCAGAGAGTCTCCCACTCAACATTTAAATTGTTGGGTATGTTTAAAAGATACCAT
GTGGATCCCGTGGTCCTCGACACAATGTGAACCAGGCTTGACGCTGCACTGGATTTACAC
TCCATTTGCTATCAAGCCCAAGCAGGCCATTTCCTCCAGGGAATTTCACATTGGTCCATA
ATTTTCCATTAGTTATGCACAAATGGTACAGCAACTTCAAGCTAGGTAGGGGCAGAGGTG
CTGCGACGCCGTTAGCTTCGCAAAAACAGCATCTTACTATCTGCCTCAGCATTGAATGGG
GTGAAGTTTGAGCGGTAGATAATTAAACTTGTCACAGCAAGTTAAGTCTAGTCATTTCAA
GTCTTAAGTCCCCTTTTAAAAAGAAAAAAATACACTTGCATTTATAGTGCCTTTAATGAC
ATTGTATTAATTACTGCCAATCCACCTCTGTCACTAAAAAATTAACTATTACAAGCATGG
AGACTCATTCTTTGTTATTAATGGTTGGAGTTTAAAAATTTAACAAACTTTTCCTTTTGT
CTCTTAATCCAATCTTTCCTTCCCTCTTTGCATCTGATTTGACATTGAAATCCCCCACTC
TAATTTACATTTCCTTCTCAGTCCTTGCACTATTTCACAATCCTTTCATCTGATTGGTTA
AGGAGATATTCTGTTGCTACCCTGTTCACTGTTCCCAGATGCCCCTTTTTCCTGACATTG
GCAACTTGCCATGCAAATAATTTAAAAACCTAAATTTGCAAGGGCAAGTCTAATGGCAGA
CACTATTAGATGTCCTTTTGGTGCAAAGTGGAAACTTCATTGCACTGGTGCTACCCTTGC
AGTGTAAATGCACCCCAATTATGGTTAGCTGGCCAAAGGTGGCACTGGCAATCTTTTTTA
AAGTATTTATTTAAAAAATTGCTACAGAATTAAAATGGACTGCAGGGAACAATATGGACT
GTAAAACAGAACCAAAAGAACTCCTAGCGATTTCAAGTTTCTGATCTGGGAGACAATAGA
AATAAAGTAACCCAGAACCAGGTTTATATGCAGCAGAGGGGGGAGGGTCACTTTATTTGC
ACATGGTGGTGCTGGAGCATTGTTGTGGAACCACACCCTACAGAAAAACAGAAGGAAGGT
GGAAGATATAATCTCCAATTTAAGAAAATTTGGTAGATATGTATAATGAGCTGCTGAATC
AGTATCACCTATCTTACACTCTTGGCCAAAGTCAAAATTGCCTCCCCCTGGTTCTCCTGA
CAAACATTTCTGTCAACCAACATCACAAAGTATAACAGGTCTTTCATGTTAATCCTGTTG
AGAGATCTTAGTGAGCAAAATGGCTGCCACATTTGCCTACATAACTGAAAAAATACAGAT
TTAGTAGTTTCCATCTAGCTTGTACAAAAGCCCTTCCAGTACTTCAAATCTTAGTGAACA
ATTGTGGGTGGGGGGTAGGATCACTGCATCTGCAGTCCAATGAAGTTTACAACTATAGGC
ACACAAAATATGCAGAACTCAATTCACTTTAATTTCTCAACTATTGCTGTTATAAGTGCT
ATAAATGAGTTTTATATTTTGAGATTTAATTTTGCTGCCTTGTATAATGACTGTTCCATC
AGAGATATGCTGCCAATATCTCTAGACAAAAAATACTTGGGTTACAGCTCTTGTCTTTTG
CTTTAATGAGTTCAATTGTACAATGTGAAAAAGTAGAATAAAATCCTGTCAATCATTTAT
AAATTGTAACACACAGCTAATCATTGGATTCTAAACTGGCAAACTACAAAATGCACTTAA
CTGTAAACCCTTGTATCTAGATTTAGCAACTTTGATATGTTTAAATAAACAAACTTTTAA
ACACTACAAAGAAAAGCTATAGAAAAGTAAATTGTTACTTCCTTATTGCCCTACATATAT
AAATACAATAGCAATGATTTGGAAGCCAAATAAGGAAATTAAAAACATGTCTACATTGTG
ACTACCCTACCACCAAGTGTCTTGATTGGTGATGCAGAGAACTAATTTGTAGCAACCAAG
TGATGCCACCTGAAGATACTTAGAATTATAGTTGTTTTGAAAATGGGCT
>TR100005|c5_g1_i3|m.97777
GGCCGCTAAAGAAATGGTAGGGAAAGCTTCATTTACTTCCCCTTCTGTGGAGTGTGGAGG
AGCAGGAGTGCTCCTCCCAGGTCCCACAATGAATCCTTGGGCCTCGACTGCTCCTTCCCC
CATCACCTCTGGACTCCCTCAGCACTTGCCTGACTGCTGGGAACCAACCCTGCTGACTGC
AGCCTCTTGCTGCCCGATTTCCAGCACCTGTCAGCTGGCCAGGCAGTGGAACCTGTTGGG
TTAGGGTGGGAGTCGGGGCCTAGGGCCTGACTATTTATTTATTTAAATGAGGCCCAGGAG
TGGCATGGTTTATTGCTTTCCCACTCCCACGTGCACCGATCTCACTCGACTTAAAATCGA
GGCCAATGTTCATAAACATTTCACTTTAGAAACTAGTAACAAAGCTCCTCCCAAAAAAGG
TAAGCCCTTATATTCTATAGAATATTCTTCATGAATATATTACAAAATCAGAGTTTTGGC
AACTTCAGAATAGGCAGAGATCAAGAACTGCAATATGACCTGTCCTCAGAACTTTACCGA
ATTTCAACATTTGCTCACTTCCCTTCAAGTGCATTGGTGTCTGAAAGGAGTCTTGCACGT
GCTGGATTCTATTACACCGGTATAGATGATAGAGTGCAGTGTTTCAGTTGTGGAGGCACT
GTTGATAACTGGCAACCAGGAGATAATGCTATTGAAAGGCACAAGAGGTGCAACCCGAGC
TGCAGTTTCATTCATAGCCTGCCTTCAGGTGTTGATCACTCTTCAAGTCGCTCTGCATTT
TCTCCGCCAAATGCAGCTTCCTTTTTTCACTCGTCCTTTCATGAAAATGGAGCACAGACT
GGCTTATACCGTAGCATTCCTGCTGATCCAGTGGTCTCCAGAAGTGTGGAAGACCGTTCT
CATCAATTGAGATACCCACAGTGCAATGCAGCTATGTGTAATGAAGAAATGAGACTGCAA
ACTTTTCAGAATTGGCCCTCCTATTCTTCTTTAATACCAACCGAGCTTGCCAAAGCTGGG
TTTTACTATACTGGGGAAGAGGATAGAGTTGCATGTTTCGTTTGTGGTGGAAGGTTAAGT
AACTGGGAGCCTGGAGATCGTGCAACATCTGAACATAGAAGGCACTTCCCTTCGTGTCCT
TTTGTTCTGGGGAATCAGATGGGTAACATGCCCATGAGTAATACAGAATCTCAAAGACCT
GATGAGCAAACTGAGATGGCCCGAGCTGTGCATCCACGACATCCTGAGATGCAATCTTAT
GATACTCGACTACAGACTTTTTCAAGATGGCCGGTTGGGAATTTTATTCAACCGGAACAG
TTATCTAGAGCTGGGTTCTACTATGTTGGGCAAAATGATGATGTGAAGTGTTTTTATTGT
GATGGTGGCCTGAGGAGCTGGGAGGCTGGAGATGACCCATGGGTGGAACATGCAAAATGG
TTTCCAAGGTGTGAATATCTTCTCCAGGAGAAGGGACAGCCATTTGTAAATCAGATCCAG
ACAAGGTTTCCAAATCTGTTTGATCTCCAGCTACATTCCAGTTCAGATGACATCTTGGAG
GAAACTCAGGCACCAGTTGTTCATTTTGGACCTGGGGACAATCGATCAGAAGATGCAGTC
ATGATGAATACACCGGTGGTTAAGGGTGCTATGGAAATGGGTTTTGATCGAAGACTTGTG
AAACAGACTGTCCAAAGAAAAATCCTTACAACTGGGGAGAATTACAAATCTGTTATAGAA
CTCGTGACCGACTTGTTGAATGCTGAAGATGAAGAAAGACAAGAAGATAGAGAAAGAAAA
CTAGAAGAAATGGCTGAAGATGATGTATTGCTACTGAAAAAAAATTGTGTTGCTTTGAGT
CAGAATTTGACACATATAGCACCTTTACTTGAAGATCTGGAAATGCGATCCTTAATTAAT
AAAATGGAAAGTGAAACAATCAAACAAAAACCTCAGGCAAATGAACAAGCCAGAGAGCTA
CTTGATATGGTAATTCGCAAAGGAAGTGCAGCAGCTGAAGCATTTAGAGATGTCCTGTTG
GTACATGAACCTGAATTGCATGAAAAGCTATATGTTCAAAAAAGTCTGCCTTATTCAGCA
TCATCAGATCTGTTGGGCCTAACCATGGAAGAGCAATTACGAAGATTGCAGGAAGAAAGA
ACTTGTAAAGTGTGTATGGACAAAGAGGTCTCGGTTGTGTTTATAATGTGTGGTCATTTG
GTTGTTTGTACGGACTGCGCACCTTCCCTTAGGAAGTGCCCAATCTGCCGTGGTACCATC
AAAGGAACAGTTAGAACATTCTTGTCCTAATCCTGATAACTCGCTTAATGCTACTAAGTA
TAATTTCTACTCAGCCTAGATATATGCCCCATTCATGGTGAGCAATTGAACTGATTAAAT
TTATCTCTTGAATTGCTGTTTTGCCTTGATTAAAGTTTTCATAGAGTACGAGAACAGGTA
AGGATGCTATTAATCTTTGCGACCACCCTTCCTTATAGTTATGCACTGTGCGTTTAAGCA
GTGACTATAACCACCAATTAGTTTAAAAAAAAAATCGGGATATGAGTTGTGAAGAGGGCT
CCATTTTCCACTTTTGTTTCCACTTTTGAAGTTTTATAATTATTCATTATACTGGAGAAG
TATGATAATTCAGTACTTTCTGTGGACTATTGCTTGGCTCACGTGTGAAAGAAATAATAC
TTCATATAGTACGAGAACAGGTAAGGATGAGGACAGTTGTTGCTTGGACACGAGCCCAAA
TCACTTATTAATCTTTGCGCCCACCCTTCCTTACCATTTTTCCAAACTCAAATGGCCAGG
CCATTCATGGGTAGTGTCTCGACCTTGGGTAACACTAGCACTTCTGAGCATAAAAAAACT
TCAGTTGTGCACTGTGGCTGCGATCTGCAGAGTGAACTGCAGCAACTCAGCAAGGGTACT
TTGAAGCACCTCCCAGGTTCCCAATCTATATCACTGAGAAAGACAAGCGAAGTATCATGG
GAACACTCACCTGCAAGTTCCCCTCCATCCTAATTTGAACCAATATGCCATTTCAAGGTC
TGGTTAGCAGGGGAGCTAATCAATGTGTAAGCCCCAAATAGTTTATACCCAACCCCATCA
CTCCAGACAAACACACCAACTACTTGCATGTTGTCTGTCAATTTTAAATTCCTCAAACTG
ATTCAAGTCTATTGGGCCCAATTTTGCCTGCCTACTGTTCCACTTTTCAGTGTGAACTGA
ACAATAGGAAGATTTTTGGGACAGCCTCAATTTAGGTGGAAATTATGTGGAATGGAGATG
AGACTAATGTGTCTGTAGTTGCCTTTTTTTCCCCCTGCTTCTAGAGTATGGGCACCACAT
TGGTCTGCTTCCAATCTACTGGTATCTGTCCAGTGACTCCTTTTATAATGGTTCAGTATC
TCACAAATCATCTCCCTAGTCATTGTCAGCACTCTGCGATTAAGTACCCTCTATCCCTAG
TAATGTTTGTTTTGAGCTCTCTTAGCCTAAGACTGGTATGATCTCAAATGAGATCCTCTT
AAAACCTGATCATCACCCAAGTCTTGTATTGAATAGTCTTGGCATTACAGGTCTCAGACC
TTACCTTGTTTGCAGCTTGCATTTTTAGCGAGAGTGTTCAGCAATCGCTCAAGTCCTTCC
CGGTTATCTTTAAGAGAAATCCAGTTATGCTATATTCTCCATCCCTGTCATGTGCACCAT
GTGCCTAACTGTACACTTGTCTATGTTGAAAGCCATTTGGCAGTCTTGGGCCTATTTCCC
CAATCTCTCTAGATCCACTTGTAATTGATTTCCCTCCTCAAAGGGCCTGATTCTACCACA
CCATTCGGGCCGGGTATTTCCTTAAGCTGCTCCTGTCTATGCATGTAATCAGGCTTTTGT
CACATTTCTGGGTGAACTTAGTGGCAGAGCGGGAGCCGTTTTGAGAAATTCATCCCTGTG
GTGTCACCTGCAAACTTAATTTAATGTACTGTCAGTGACCTCCTCCAGATCATTGAGTAT
AATAAACAGAAGGGAGACCCTGGGGTACCCAATTTGTGACCGGACCCTATTGGGAAGCTT
TTCCATTTAAAATCACCCTTTGTTCAGTCGCATGGCCAAGTTGTTCTCCATCTTGCCTCT
TCACACCATGGGACCTAATTTTTGTACACACTCCCTCATGAAACACTTCATCAATACCAA
TTGGATGATATCAACTGGTCTTGATCCACAGTTCAAAATTATTTTTTTATTTCTGTGATC
TCTTCAAATTAAAAAAAAACTGGATAAAGTTTGTCTGAATATCCCACCTTGTACATTCTA
CATCAATTATAGCATCTCAACCAGTGCTTCCATTAACTTCCACACTAGACACTGGGTTAC
AGTTTCCAGGATTTGACATGGATGTCTAAGTAAGGACACGTGTTTTTCTCATCATCCTGC
ATAATGCTGGTTCTCCATGAGCTGTTTTTCCACCATGGCCCTTTTTAATTTTAGCTTGCA
AAATTTTCCTTCAGAGCTACAGATAAGTTACTCTGACCAAGTTTTAGTCTTATGCCATCT
AACAACAAAACTTAAAATTTGTAATTACCAAAAGTTTAAATCATAGGTGCATTTAAGGGG
AAGCTATACAAGTACATCTGAGAAAGGAATAGGATTGTTGATGGAATAAGTTGAAATAAG
ATGGGTGAAGGCATGTTTCTGTGCTGTAACTTTCTATGTAAATTAGAGACTGGGTTTCTT
GTTATCCCAGTTAATCTCAAATGTAGGAAGATGTACAAGAAAAGTGAGCAGTTTGTTTAG
GGTAATATTTGAGCTTTGAGAAACCAATCCATTAAATGCATCAATAGAGGTGCCTTGAAT
GTTTCATTGGATGTCTGGCTGGCTCTCTCTTGCCCTGCTTGGAAGAGAGCTCTGTTTAGG
AGTATACTTGTACACAGCACTCCTCTCCCAACAAGAAGAATTTTAATCTTTAGAGAGCAT
GAAGCAGAGAGTCTCCCACTCAACATTTAAATTGTTGGGTATGTTTAAAAGATACCATGT
GGATCCCGTGGTCCTCGACACAATGTGAACCAGGCTTGACGCTGCACTGGATTTACACTC
CATTTGCTATCAAGCCCAAGCAGGCCATTTCCTCCAGGGAATTTCACATTGGTCCATAAT
TTTCCATTAGTTATGCACAAATGGTACAGCAACTTCAAGCTAGGTAGGGGCAGAGGTGCT
GCGACGCCGTTAGCTTCGCAAAAACAGCATCTTACTATCTGCCTCAGCATTGAATGGGGT
GAAGTTTGAGCGGTAGATAATTAAACTTGTCACAGCAAGTTAAGTCTAGTCATTTCAAGT
CTTAAGTCCCCTTTTAAAAAGAAAAAAATACACTTGCATTTATAGTGCCTTTAATGACAT
TGTATTAATTACTGCCAATCCACCTCTGTCACTAAAAAATTAACTATTACAAGCATGGAG
ACTCATTCTTTGTTATTAATGGTTGGAGTTTAAAAATTTAACAAACTTTTCCTTTTGTCT
CTTAATCCAATCTTTCCTTCCCTCTTTGCATCTGATTTGACATTGAAATCCCCCACTCTA
ATTTACATTTCCTTCTCAGTCCTTGCACTATTTCACAATCCTTTCATCTGATTGGTTAAG
GAGATATTCTGTTGCTACCCTGTTCACTGTTCCCAGATGCCCCTTTTTCCTGACATTGGC
AACTTGCCATGCAAATAATTTAAAAACCTAAATTTGCAAGGGCAAGTCTAATGGCAGACA
CTATTAGATGTCCTTTTGGTGCAAAGTGGAAACTTCATTGCACTGGTGCTACCCTTGCAG
TGTAAATGCACCCCAATTATGGTTAGCTGGCCAAAGGTGGCACTGGCAATCTTTTTTAAA
GTATTTATTTAAAAAATTGCTACAGAATTAAAATGGACTGCAGGGAACAATATGGACTGT
AAAACAGAACCAAAAGAACTCCTAGCGATTTCAAGTTTCTGATCTGGGAGACAATAGAAA
TAAAGTAACCCAGAACCAGGTTTATATGCAGCAGAGGGGGGAGGGTCACTTTATTTGCAC
ATGGTGGTGCTGGAGCATTGTTGTGGAACCACACCCTACAGAAAAACAGAAGGAAGGTGG
AAGATATAATCTCCAATTTAAGAAAATTTGGTAGATATGTATAATGAGCTGCTGAATCAG
TATCACCTATCTTACACTCTTGGCCAAAGTCAAAATTGCCTCCCCCTGGTTCTCCTGACA
AACATTTCTGTCAACCAACATCACAAAGTATAACAGGTCTTTCATGTTAATCCTGTTGAG
AGATCTTAGTGAGCAAAATGGCTGCCACATTTGCCTACATAACTGAAAAAATACAGATTT
AGTAGTTTCCATCTAGCTTGTACAAAAGCCCTTCCAGTACTTCAAATCTTAGTGAACAAT
TGTGGGTGGGGGGTAGGATCACTGCATCTGCAGTCCAATGAAGTTTACAACTATAGGCAC
ACAAAATATGCAGAACTCAATTCACTTTAATTTCTCAACTATTGCTGTTATAAGTGCTAT
AAATGAGTTTTATATTTTGAGATTTAATTTTGCTGCCTTGTATAATGACTGTTCCATCAG
AGATATGCTGCCAATATCTCTAGACAAAAAATACTTGGGTTACAGCTCTTGTCTTTTGCT
TTAATGAGTTCAATTGTACAATGTGAAAAAGTAGAATAAAATCCTGTCAATCATTTATAA
ATTGTAACACACAGCTAATCATTGGATTCTAAACTGGCAAACTACAAAATGCACTTAACT
GTAAACCCTTGTATCTAGATTTAGCAACTTTGATATGTTTAAATAAACAAACTTTTAAAC
ACTACAAAGAAAAGCTATAGAAAAGTAAATTGTTACTTCCTTATTGCCCTACATATATAA
ATACAATAGCAATGATTTGGAAGCCAAATAAGGAAATTAAAAACATGTCTACATTGTGAC
TACCCTACCACCAAGTGTCTTGATTGGTGATGCAGAGAACTAATTTGTAGCAACCAAGTG
ATGCCACCTGAAGATACTTAGAATTATAGTTGTTTTGAAAATGGGCT
>TR100005|c5_g1_i3|m.97773
GGCCGCTAAAGAAATGGTAGGGAAAGCTTCATTTACTTCCCCTTCTGTGGAGTGTGGAGG
AGCAGGAGTGCTCCTCCCAGGTCCCACAATGAATCCTTGGGCCTCGACTGCTCCTTCCCC
CATCACCTCTGGACTCCCTCAGCACTTGCCTGACTGCTGGGAACCAACCCTGCTGACTGC
AGCCTCTTGCTGCCCGATTTCCAGCACCTGTCAGCTGGCCAGGCAGTGGAACCTGTTGGG
TTAGGGTGGGAGTCGGGGCCTAGGGCCTGACTATTTATTTATTTAAATGAGGCCCAGGAG
TGGCATGGTTTATTGCTTTCCCACTCCCACGTGCACCGATCTCACTCGACTTAAAATCGA
GGCCAATGTTCATAAACATTTCACTTTAGAAACTAGTAACAAAGCTCCTCCCAAAAAAGG
TAAGCCCTTATATTCTATAGAATATTCTTCATGAATATATTACAAAATCAGAGTTTTGGC
AACTTCAGAATAGGCAGAGATCAAGAACTGCAATATGACCTGTCCTCAGAACTTTACCGA
ATTTCAACATTTGCTCACTTCCCTTCAAGTGCATTGGTGTCTGAAAGGAGTCTTGCACGT
GCTGGATTCTATTACACCGGTATAGATGATAGAGTGCAGTGTTTCAGTTGTGGAGGCACT
GTTGATAACTGGCAACCAGGAGATAATGCTATTGAAAGGCACAAGAGGTGCAACCCGAGC
TGCAGTTTCATTCATAGCCTGCCTTCAGGTGTTGATCACTCTTCAAGTCGCTCTGCATTT
TCTCCGCCAAATGCAGCTTCCTTTTTTCACTCGTCCTTTCATGAAAATGGAGCACAGACT
GGCTTATACCGTAGCATTCCTGCTGATCCAGTGGTCTCCAGAAGTGTGGAAGACCGTTCT
CATCAATTGAGATACCCACAGTGCAATGCAGCTATGTGTAATGAAGAAATGAGACTGCAA
ACTTTTCAGAATTGGCCCTCCTATTCTTCTTTAATACCAACCGAGCTTGCCAAAGCTGGG
TTTTACTATACTGGGGAAGAGGATAGAGTTGCATGTTTCGTTTGTGGTGGAAGGTTAAGT
AACTGGGAGCCTGGAGATCGTGCAACATCTGAACATAGAAGGCACTTCCCTTCGTGTCCT
TTTGTTCTGGGGAATCAGATGGGTAACATGCCCATGAGTAATACAGAATCTCAAAGACCT
GATGAGCAAACTGAGATGGCCCGAGCTGTGCATCCACGACATCCTGAGATGCAATCTTAT
GATACTCGACTACAGACTTTTTCAAGATGGCCGGTTGGGAATTTTATTCAACCGGAACAG
TTATCTAGAGCTGGGTTCTACTATGTTGGGCAAAATGATGATGTGAAGTGTTTTTATTGT
GATGGTGGCCTGAGGAGCTGGGAGGCTGGAGATGACCCATGGGTGGAACATGCAAAATGG
TTTCCAAGGTGTGAATATCTTCTCCAGGAGAAGGGACAGCCATTTGTAAATCAGATCCAG
ACAAGGTTTCCAAATCTGTTTGATCTCCAGCTACATTCCAGTTCAGATGACATCTTGGAG
GAAACTCAGGCACCAGTTGTTCATTTTGGACCTGGGGACAATCGATCAGAAGATGCAGTC
ATGATGAATACACCGGTGGTTAAGGGTGCTATGGAAATGGGTTTTGATCGAAGACTTGTG
AAACAGACTGTCCAAAGAAAAATCCTTACAACTGGGGAGAATTACAAATCTGTTATAGAA
CTCGTGACCGACTTGTTGAATGCTGAAGATGAAGAAAGACAAGAAGATAGAGAAAGAAAA
CTAGAAGAAATGGCTGAAGATGATGTATTGCTACTGAAAAAAAATTGTGTTGCTTTGAGT
CAGAATTTGACACATATAGCACCTTTACTTGAAGATCTGGAAATGCGATCCTTAATTAAT
AAAATGGAAAGTGAAACAATCAAACAAAAACCTCAGGCAAATGAACAAGCCAGAGAGCTA
CTTGATATGGTAATTCGCAAAGGAAGTGCAGCAGCTGAAGCATTTAGAGATGTCCTGTTG
GTACATGAACCTGAATTGCATGAAAAGCTATATGTTCAAAAAAGTCTGCCTTATTCAGCA
TCATCAGATCTGTTGGGCCTAACCATGGAAGAGCAATTACGAAGATTGCAGGAAGAAAGA
ACTTGTAAAGTGTGTATGGACAAAGAGGTCTCGGTTGTGTTTATAATGTGTGGTCATTTG
GTTGTTTGTACGGACTGCGCACCTTCCCTTAGGAAGTGCCCAATCTGCCGTGGTACCATC
AAAGGAACAGTTAGAACATTCTTGTCCTAATCCTGATAACTCGCTTAATGCTACTAAGTA
TAATTTCTACTCAGCCTAGATATATGCCCCATTCATGGTGAGCAATTGAACTGATTAAAT
TTATCTCTTGAATTGCTGTTTTGCCTTGATTAAAGTTTTCATAGAGTACGAGAACAGGTA
AGGATGCTATTAATCTTTGCGACCACCCTTCCTTATAGTTATGCACTGTGCGTTTAAGCA
GTGACTATAACCACCAATTAGTTTAAAAAAAAAATCGGGATATGAGTTGTGAAGAGGGCT
CCATTTTCCACTTTTGTTTCCACTTTTGAAGTTTTATAATTATTCATTATACTGGAGAAG
TATGATAATTCAGTACTTTCTGTGGACTATTGCTTGGCTCACGTGTGAAAGAAATAATAC
TTCATATAGTACGAGAACAGGTAAGGATGAGGACAGTTGTTGCTTGGACACGAGCCCAAA
TCACTTATTAATCTTTGCGCCCACCCTTCCTTACCATTTTTCCAAACTCAAATGGCCAGG
CCATTCATGGGTAGTGTCTCGACCTTGGGTAACACTAGCACTTCTGAGCATAAAAAAACT
TCAGTTGTGCACTGTGGCTGCGATCTGCAGAGTGAACTGCAGCAACTCAGCAAGGGTACT
TTGAAGCACCTCCCAGGTTCCCAATCTATATCACTGAGAAAGACAAGCGAAGTATCATGG
GAACACTCACCTGCAAGTTCCCCTCCATCCTAATTTGAACCAATATGCCATTTCAAGGTC
TGGTTAGCAGGGGAGCTAATCAATGTGTAAGCCCCAAATAGTTTATACCCAACCCCATCA
CTCCAGACAAACACACCAACTACTTGCATGTTGTCTGTCAATTTTAAATTCCTCAAACTG
ATTCAAGTCTATTGGGCCCAATTTTGCCTGCCTACTGTTCCACTTTTCAGTGTGAACTGA
ACAATAGGAAGATTTTTGGGACAGCCTCAATTTAGGTGGAAATTATGTGGAATGGAGATG
AGACTAATGTGTCTGTAGTTGCCTTTTTTTCCCCCTGCTTCTAGAGTATGGGCACCACAT
TGGTCTGCTTCCAATCTACTGGTATCTGTCCAGTGACTCCTTTTATAATGGTTCAGTATC
TCACAAATCATCTCCCTAGTCATTGTCAGCACTCTGCGATTAAGTACCCTCTATCCCTAG
TAATGTTTGTTTTGAGCTCTCTTAGCCTAAGACTGGTATGATCTCAAATGAGATCCTCTT
AAAACCTGATCATCACCCAAGTCTTGTATTGAATAGTCTTGGCATTACAGGTCTCAGACC
TTACCTTGTTTGCAGCTTGCATTTTTAGCGAGAGTGTTCAGCAATCGCTCAAGTCCTTCC
CGGTTATCTTTAAGAGAAATCCAGTTATGCTATATTCTCCATCCCTGTCATGTGCACCAT
GTGCCTAACTGTACACTTGTCTATGTTGAAAGCCATTTGGCAGTCTTGGGCCTATTTCCC
CAATCTCTCTAGATCCACTTGTAATTGATTTCCCTCCTCAAAGGGCCTGATTCTACCACA
CCATTCGGGCCGGGTATTTCCTTAAGCTGCTCCTGTCTATGCATGTAATCAGGCTTTTGT
CACATTTCTGGGTGAACTTAGTGGCAGAGCGGGAGCCGTTTTGAGAAATTCATCCCTGTG
GTGTCACCTGCAAACTTAATTTAATGTACTGTCAGTGACCTCCTCCAGATCATTGAGTAT
AATAAACAGAAGGGAGACCCTGGGGTACCCAATTTGTGACCGGACCCTATTGGGAAGCTT
TTCCATTTAAAATCACCCTTTGTTCAGTCGCATGGCCAAGTTGTTCTCCATCTTGCCTCT
TCACACCATGGGACCTAATTTTTGTACACACTCCCTCATGAAACACTTCATCAATACCAA
TTGGATGATATCAACTGGTCTTGATCCACAGTTCAAAATTATTTTTTTATTTCTGTGATC
TCTTCAAATTAAAAAAAAACTGGATAAAGTTTGTCTGAATATCCCACCTTGTACATTCTA
CATCAATTATAGCATCTCAACCAGTGCTTCCATTAACTTCCACACTAGACACTGGGTTAC
AGTTTCCAGGATTTGACATGGATGTCTAAGTAAGGACACGTGTTTTTCTCATCATCCTGC
ATAATGCTGGTTCTCCATGAGCTGTTTTTCCACCATGGCCCTTTTTAATTTTAGCTTGCA
AAATTTTCCTTCAGAGCTACAGATAAGTTACTCTGACCAAGTTTTAGTCTTATGCCATCT
AACAACAAAACTTAAAATTTGTAATTACCAAAAGTTTAAATCATAGGTGCATTTAAGGGG
AAGCTATACAAGTACATCTGAGAAAGGAATAGGATTGTTGATGGAATAAGTTGAAATAAG
ATGGGTGAAGGCATGTTTCTGTGCTGTAACTTTCTATGTAAATTAGAGACTGGGTTTCTT
GTTATCCCAGTTAATCTCAAATGTAGGAAGATGTACAAGAAAAGTGAGCAGTTTGTTTAG
GGTAATATTTGAGCTTTGAGAAACCAATCCATTAAATGCATCAATAGAGGTGCCTTGAAT
GTTTCATTGGATGTCTGGCTGGCTCTCTCTTGCCCTGCTTGGAAGAGAGCTCTGTTTAGG
AGTATACTTGTACACAGCACTCCTCTCCCAACAAGAAGAATTTTAATCTTTAGAGAGCAT
GAAGCAGAGAGTCTCCCACTCAACATTTAAATTGTTGGGTATGTTTAAAAGATACCATGT
GGATCCCGTGGTCCTCGACACAATGTGAACCAGGCTTGACGCTGCACTGGATTTACACTC
CATTTGCTATCAAGCCCAAGCAGGCCATTTCCTCCAGGGAATTTCACATTGGTCCATAAT
TTTCCATTAGTTATGCACAAATGGTACAGCAACTTCAAGCTAGGTAGGGGCAGAGGTGCT
GCGACGCCGTTAGCTTCGCAAAAACAGCATCTTACTATCTGCCTCAGCATTGAATGGGGT
GAAGTTTGAGCGGTAGATAATTAAACTTGTCACAGCAAGTTAAGTCTAGTCATTTCAAGT
CTTAAGTCCCCTTTTAAAAAGAAAAAAATACACTTGCATTTATAGTGCCTTTAATGACAT
TGTATTAATTACTGCCAATCCACCTCTGTCACTAAAAAATTAACTATTACAAGCATGGAG
ACTCATTCTTTGTTATTAATGGTTGGAGTTTAAAAATTTAACAAACTTTTCCTTTTGTCT
CTTAATCCAATCTTTCCTTCCCTCTTTGCATCTGATTTGACATTGAAATCCCCCACTCTA
ATTTACATTTCCTTCTCAGTCCTTGCACTATTTCACAATCCTTTCATCTGATTGGTTAAG
GAGATATTCTGTTGCTACCCTGTTCACTGTTCCCAGATGCCCCTTTTTCCTGACATTGGC
AACTTGCCATGCAAATAATTTAAAAACCTAAATTTGCAAGGGCAAGTCTAATGGCAGACA
CTATTAGATGTCCTTTTGGTGCAAAGTGGAAACTTCATTGCACTGGTGCTACCCTTGCAG
TGTAAATGCACCCCAATTATGGTTAGCTGGCCAAAGGTGGCACTGGCAATCTTTTTTAAA
GTATTTATTTAAAAAATTGCTACAGAATTAAAATGGACTGCAGGGAACAATATGGACTGT
AAAACAGAACCAAAAGAACTCCTAGCGATTTCAAGTTTCTGATCTGGGAGACAATAGAAA
TAAAGTAACCCAGAACCAGGTTTATATGCAGCAGAGGGGGGAGGGTCACTTTATTTGCAC
ATGGTGGTGCTGGAGCATTGTTGTGGAACCACACCCTACAGAAAAACAGAAGGAAGGTGG
AAGATATAATCTCCAATTTAAGAAAATTTGGTAGATATGTATAATGAGCTGCTGAATCAG
TATCACCTATCTTACACTCTTGGCCAAAGTCAAAATTGCCTCCCCCTGGTTCTCCTGACA
AACATTTCTGTCAACCAACATCACAAAGTATAACAGGTCTTTCATGTTAATCCTGTTGAG
AGATCTTAGTGAGCAAAATGGCTGCCACATTTGCCTACATAACTGAAAAAATACAGATTT
AGTAGTTTCCATCTAGCTTGTACAAAAGCCCTTCCAGTACTTCAAATCTTAGTGAACAAT
TGTGGGTGGGGGGTAGGATCACTGCATCTGCAGTCCAATGAAGTTTACAACTATAGGCAC
ACAAAATATGCAGAACTCAATTCACTTTAATTTCTCAACTATTGCTGTTATAAGTGCTAT
AAATGAGTTTTATATTTTGAGATTTAATTTTGCTGCCTTGTATAATGACTGTTCCATCAG
AGATATGCTGCCAATATCTCTAGACAAAAAATACTTGGGTTACAGCTCTTGTCTTTTGCT
TTAATGAGTTCAATTGTACAATGTGAAAAAGTAGAATAAAATCCTGTCAATCATTTATAA
ATTGTAACACACAGCTAATCATTGGATTCTAAACTGGCAAACTACAAAATGCACTTAACT
GTAAACCCTTGTATCTAGATTTAGCAACTTTGATATGTTTAAATAAACAAACTTTTAAAC
ACTACAAAGAAAAGCTATAGAAAAGTAAATTGTTACTTCCTTATTGCCCTACATATATAA
ATACAATAGCAATGATTTGGAAGCCAAATAAGGAAATTAAAAACATGTCTACATTGTGAC
TACCCTACCACCAAGTGTCTTGATTGGTGATGCAGAGAACTAATTTGTAGCAACCAAGTG
ATGCCACCTGAAGATACTTAGAATTATAGTTGTTTTGAAAATGGGCT
>TR100005|c7_g1_i1|m.97779
ATAATGCAACAATGTGATAGGTGCATCCGCCTCTTCTGGAAGTCGGCCAATAGTCCCGCT
GGGACAACATGGTAAAGGATCTTTGGGACTGACCCCATTGAAAAGGTTCTGTATGCACTG
TGTGCTTATGTAGTGAATTACTATGGCAGCTATTTTAAAAATACAGACCTCTGGATAGTT
ATGGAATATTGTGGAGCTGGGTCCGTGTCTGATATTATTCGACTACGAAACAAAACACAA
GTTGAAAAAACTGAGTGAAGACAGCCTCACGAAGCAGCCTGAAGAGGTTTTCGATGTATT
GGAAAAGCTTGGTGAAGGATCTTATGGCAGTGTTTTTAAAGCAATCCATAAAGAATCTGG
CCAAGTGGTTGCCATAAAGCAAGTGCCAGTGGAGTCTGACCTACAGGAAATTATTAAGGA
AATTTCAATAATGCAACAATGTGATAGTGCTTATGTAGTGAATTACTATGGCAGCTATTT
TAAAAATACAGACCTCTGGATAGTTATGGAATATTGTGGAGCTGGGTCCGTGTCTGATAT
TATTCGACTACGAAACAAAACACTAATAGAAGATGAAATAGCAACAATTCTTAAATCCAC
CTTGAAAGGGCTGGAATATCTACACTTCATGAGAAAAATCCACCGAGACATCAAAGCTGG
AAATATCCTACTGAATACAGAAGGTCATGCAAAGCTTGCGGATTTTGGTGTTGCAGGTCA
GCTGACAGACACAATGGCAAAACGCAACACTGTGATAGGAACGCCTTTTTGGATGGCGCC
AGAAGTGATCCAAGAAATTGGCTACAATTGTGTTGCAGACATCTGGTCTTTGGGAATCAC
AGCAATTGAAATGGCAGAAGGCAAACCGCCCTATGCAGACATCCATCCAATGAGGGCTAT
TTTTATGATTCCCACCAACCCACCACCAACATTCCGGAAGCCAGAGCTCTGGTCAGATGA
GTTCACAGATTTTGTCAAGAAGTGTCTGGTGAAGAATCCGGAGCAAAGAACTACTGCCAC
ACAACTATTACAGCACACGTTCATTAAAAATGCCAAATCTGTGTCAATTCTGAGAGATTT
AATCATAGAAGCAATGGAAATCAAAGCAAAAAGACACCAGGAACAGCAAAGAGAACTTGA
AGAAGAAGATGAGAATTCAGATGAAGATGAGGTGGATTCTTACACCATGATGAAGACTAG
TCGTGCAACCACTGGCACCATGAGGGCAACCAGTACCATGAGTGAAGGAGCCCAAACCAT
GATTGAGCACAACAGTACTATGTTAGAGTCAGACCTGGGGACCATGGTGATTAACAGTGA
CGAAGATGAAGAAGATGGAACCATGAAAAGGAATGATGCTCCAGAAGAGCTGCAAAGACC
AGCCTTTATGGATTATTTTGACAAACAGGAAAAAAATACTCAACCTCTCGGAAATTGTAA
CCAGAATCTGCAGGAGCCTTTCCACAAATCAAAAAATCCTTTCCCTGATAATTGGAAGGT
ACCACAAGATGGGGACTTTGACTTTTTGAAAAACCTGAGCTTTGAAGAGCTACAAATGAG
GTTGAGTGCACTGGATCCAATGATGGAACGAGAAATTGAGGATCTGCGCCAAAGATACCA
GGCTAAACGACAGCCCATTCTGGATGCCATGGATGCCAAGAAACGAAGACAGCAGAACTT
CTAGCTGAATTCATCAGGCATTACCCACATCCAACAGAACCTACCCAAACTATCCTGGGT
GACGTGGCCTATAATATATTTATAATATGTACTGTCAGAACATTTAAAGAACCAAAAATA
CTTAAACACTGGTAGAATAATGTTAACTATGATCTAGAATTTATCCTATCAGCATTGAAG
CAAAGAGTTTTAATAGCGATGTCTGTATGTCCATTTTTCAGCACTACTTGTCTTTTCTTC
ATCTCCACAGCTTAGAACCGTATAATGATATTGTAACTCAGTTTGGAACCTGGATCATTG
AGTTAGGCAATTACATTAACATCCTCAAATACCAACAAAGATAGCAATGCCACAATATTT
GTGACCAGCATTTTATTGCTGATTACATATGCTGGGGTACCAAGAAACACTGTTAAGAGT
CTGAAGATTAAAATTTAGCCTGTAAGTAAACAAGGTAGTAATCTCTGACTCCCCAATCAA
CTTCTTAAATCCACCACCAATTTGTTGAGAGTGTGTCAATTTGGCACTATCGTAATCCTT
GACATGTAAAAACTGAATTTCTGTCAACTATACCTCTAATATTGTGCTTTTCTGTTGCAA
GTAATTCCACAATGTGCTGAGGGTACTGCCACTTTGTAATCTGCCCTCAAATTTCAGACC
ACCAATGGCAGCTCTGAAGTATTTCCAGAAGTACACATGCAGAGTTGTTCAAAAGTCACA
GTATGACTTTAAAGTTTCTGGCTCTGGAAGTGCCCAGATGTTGGGATAGGTCTGCATAAG
CCAGCAACATAAAAATCGCATTCCTGGCCTGTACAGATAGGTTGAACATTCAAGGCTGCT
TGTGTCGAGATGATGTATTAGTATGCAACATCATCTGCCACCGGTGGCAACTATTTACTT
GATGTCAGCAGTGTTTTACCTCTGGTGGCACAGAGAGAAGCCATCCCTTAGAGAGAGCAC
ATTGTGTCACTGAAAATACTCGCAACACTTCATTTATATTAGAACAGCGAGTCAGGGTTG
CTTCTGGCAACAACACTGTGATATGAATACAGATAATTGTGCCCACCTTAGCTCAATAGA
AGATTTTAATCCTGCTGGTGCTGCTAGATCTCTTACATGTTTAGTTATGATGTGCGCACC
TGATTTAATGTATTTGGGCAGACTTATTGATTAAAGTAGACTTCGACCCACAAACATTTC
AACACTAACTAATACACAGGAATTGGTGATGCATTAACCACTACCACTACAAGATGAAAC
AGAATGCTTCATTGCCCCTCTTGAAAGTGTACAGGGACCAGATTCCCAGAACACACAAGC
ATGCTAAAGATTATAGTTAATTTATTTTTATGTGACTACTGATTTTTATTGGTGCACACG
GGTACTTGAAGAAATCAGTAGGCACCAATTTTTTTTTTTGCTTTTATTATATCTTGATGT
CAATAGAAAGTATCTTATTAAAAGTTTATTTCTTAACTTATTAGTCTCACATTTAGTGTG
TATACCAAGGTGAGCCTTGTCACGATAGCAGCAGGCTGTAACTGGGTGCGCTGACTGGAT
TGACTTTGTTGACCTCGAAGAGGAGCTTCCTGTGATGTAGATGCCCTACAGAAACGTAAG
ACATTTCTGCTGTTTCAGCTAAACTCTGCAGATTTTACTCACTGTAGGTCTTAACATTTT
ACAAGAGTCATTATCCTAAATATTGATGCCCTAAAGATTTGTGGCGACATTTGTAAACCG
GGTTCTGTGAGGTTTCCTTCTAGCATAAACTTCCAAATATAAACTTAAGATTTGATTGAA
CCTATCAAAACATTGACAGGGAAAAATTGGGTCTCGCCCCCTTTGGGGTGCTAACTTCGC
CAGGGCGCAACTTTTAACGCCCCGAAACAATTAGCTCCCCCGCGCCCGAAATTCAATGGT
CTCGCCCCAAGCAGGAGGCGAGGCGCTACTAGAAGGGCTCCCCCTCACTCTTGGGGCGTT
CCAGCCCAATATCACGGCGCTATGTGCCGCAGCGCCACGCGCATCGGCACGTCGCGCCGC
GTTACTGCAGGCCTTCCTCCCTTTATTAAAGGGGAGGGGCCTTGTGCAGCGCGAACCAGG
GCCTAGCTGGGCCACCAGGGA
>TR100005|c7_g1_i3|m.97782
CACGGCACGTCAGCTGACGCCAGGCGAGCTCGGGGGCTCCGCGGCCGCGCGGACCGAGGG
GGGTTGGGTTTGAAAGTCGGCCGTTGCAACTGCCGTTCCCCAACCGTCATCAACAACAAC
AATGGAGCCGCCGGCGCCAAAAAGAAATCTATTAGGAAAACAAACTCAATACTGTAGTGC
TGGTCATCTCAAGTTGAAAAAACTGAGTGAAGACAGCCTCACGAAGCAGCCTGAAGAGGT
TTTCGATGTATTGGAAAAGCTTGGTGAAGGATCTTATGGCAGTGTTTTTAAAGCAATCCA
TAAAGAATCTGGCCAAGTGGTTGCCATAAAGCAAGTGCCAGTGGAGTCTGACCTACAGGA
AATTATTAAGGAAATTTCAATAATGCAACAATGTGATAGTGCTTATGTAGTGAATTACTA
TGGCAGCTATTTTAAAAATACAGACCTCTGGATAGTTATGGAATATTGTGGAGCTGGGTC
CGTGTCTGATATTATTCGACTACGAAACAAAACACTAATAGAAGATGAAATAGCAACAAT
TCTTAAATCCACCTTGAAAGGGCTGGAATATCTACACTTCATGAGAAAAATCCACCGAGA
CATCAAAGCTGGAAATATCCTACTGAATACAGAAGGTCATGCAAAGCTTGCGGATTTTGG
TGTTGCAGGTCAGCTGACAGACACAATGGCAAAACGCAACACTGTGATAGGAACGCCTTT
TTGGATGGCGCCAGAAGTGATCCAAGAAATTGGCTACAATTGTGTTGCAGACATCTGGTC
TTTGGGAATCACAGCAATTGAAATGGCAGAAGGCAAACCGCCCTATGCAGACATCCATCC
AATGAGGGCTATTTTTATGATTCCCACCAACCCACCACCAACATTCCGGAAGCCAGAGCT
CTGGTCAGATGAGTTCACAGATTTTGTCAAGAAGTGTCTGGTGAAGAATCCGGAGCAAAG
AACTACTGCCACACAACTATTACAGCACACGTTCATTAAAAATGCCAAATCTGTGTCAAT
TCTGAGAGATTTAATCATAGAAGCAATGGAAATCAAAGCAAAAAGACACCAGGAACAGCA
AAGAGAACTTGAAGAAGAAGATGAGAATTCAGATGAAGATGAGGTGGATTCTTACACCAT
GATGAAGACTAGTCGTGCAACCACTGGCACCATGAGGGCAACCAGTACCATGAGTGAAGG
AGCCCAAACCATGATTGAGCACAACAGTACTATGTTAGAGTCAGACCTGGGGACCATGGT
GATTAACAGTGACGAAGATGAAGAAGATGGAACCATGAAAAGGAATGATGCTCCAGAAGA
GCTGCAAAGACCAGCCTTTATGGATTATTTTGACAAACAGGAAAAAAATACTCAACCTCT
CGGAAATTGTAACCAGAATCTGCAGGAGCCTTTCCACAAATCAAAAAATCCTTTCCCTGA
TAATTGGAAGGTACCACAAGATGGGGACTTTGACTTTTTGAAAAACCTGAGCTTTGAAGA
GCTACAAATGAGGTTGAGTGCACTGGATCCAATGATGGAACGAGAAATTGAGGATCTGCG
CCAAAGATACCAGGCTAAACGACAGCCCATTCTGGATGCCATGGATGCCAAGAAACGAAG
ACAGCAGAACTTCTAGCTGAATTCATCAGGCATTACCCACATCCAACAGAACCTACCCAA
ACTATCCTGGGTGACGTGGCCTATAATATATTTATAATATGTACTGTCAGAACATTTAAA
GAACCAAAAATACTTAAACACTGGTAGAATAATGTTAACTATGATCTAGAATTTATCCTA
TCAGCATTGAAGCAAAGAGTTTTAATAGCGATGTCTGTATGTCCATTTTTCAGCACTACT
TGTCTTTTCTTCATCTCCACAGCTTAGAACCGTATAATGATATTGTAACTCAGTTTGGAA
CCTGGATCATTGAGTTAGGCAATTACATTAACATCCTCAAATACCAACAAAGATAGCAAT
GCCACAATATTTGTGACCAGCATTTTATTGCTGATTACATATGCTGGGGTACCAAGAAAC
ACTGTTAAGAGTCTGAAGATTAAAATTTAGCCTGTAAGTAAACAAGGTAGTAATCTCTGA
CTCCCCAATCAACTTCTTAAATCCACCACCAATTTGTTGAGAGTGTGTCAATTTGGCACT
ATCGTAATCCTTGACATGTAAAAACTGAATTTCTGTCAACTATACCTCTAATATTGTGCT
TTTCTGTTGCAAGTAATTCCACAATGTGCTGAGGGTACTGCCACTTTGTAATCTGCCCTC
AAATTTCAGACCACCAATGGCAGCTCTGAAGTATTTCCAGAAGTACACATGCAGAGTTGT
TCAAAAGTCACAGTATGACTTTAAAGTTTCTGGCTCTGGAAGTGCCCAGATGTTGGGATA
GGTCTGCATAAGCCAGCAACATAAAAATCGCATTCCTGGCCTGTACAGATAGGTTGAACA
TTCAAGGCTGCTTGTGTCGAGATGATGTATTAGTATGCAACATCATCTGCCACCGGTGGC
AACTATTTACTTGATGTCAGCAGTGTTTTACCTCTGGTGGCACAGAGAGAAGCCATCCCT
TAGAGAGAGCACATTGTGTCACTGAAAATACTCGCAACACTTCATTTATATTAGAACAGC
GAGTCAGGGTTGCTTCTGGCAACAACACTGTGATATGAATACAGATAATTGTGCCCACCT
TAGCTCAATAGAAGATTTTAATCCTGCTGGTGCTGCTAGATCTCTTACATGTTTAGTTAT
GATGTGCGCACCTGATTTAATGTATTTGGGCAGACTTATTGATTAAAGTAGACTTCGACC
CACAAACATTTCAACACTAACTAATACACAGGAATTGGTGATGCATTAACCACTACCACT
ACAAGATGAAACAGAATGCTTCATTGCCCCTCTTGAAAGTGTACAGGGACCAGATTCCCA
GAACACACAAGCATGCTAAAGATTATAGTTAATTTATTTTTATGTGACTACTGATTTTTA
TTGGTGCACACGGGTACTTGAAGAAATCAGTAGGCACCAATTTTTTTTTTTGCTTTTATT
ATATCTTGATGTCAATAGAAAGTATCTTATTAAAAGTTTATTTCTTAACTTATTAGTCTC
ACATTTAGTGTGTATACCAAGGTGAGCCTTGTCACGATAGCAGCAGGCTGTAACTGGGTG
CGCTGACTGGATTGACTTTGTTGACCTCGAAGAGGAGCTTCCTGTGATGTAGATGCCCTA
CAGAAACGTAAGACATTTCTGCTGTTTCAGCTAAACTCTGCAGATTTTACTCACTGTAGG
TCTTAACATTTTACAAGAGTCATTATCCTAAATATTGATGCCCTAAAGATTTGTGGCGAC
ATTTGTAAACCGGGTTCTGTGAGGTTTCCTTCTAGCATAAACTTCCAAATATAAACTTAA
GATTTGATTGAACCTATCAAAACATTGACAGGGAAAAATTGGGTCTCGCCCCCTTTGGGG
TGCTAACTTCGCCAGGGCGCAACTTTTAACGCCCCGAAACAATTAGCTCCCCCGCGCCCG
AAATTCAATGGTCTCGCCCCAAGCAGGAGGCGAGGCGCTACTAGAAGGGCTCCCCCTCAC
TCTTGGGGCGTTCCAGCCCAATATCACGGCGCTATGTGCCGCAGCGCCACGCGCATCGGC
ACGTCGCGCCGCGTTACTGCAGGCCTTCCTCCCTTTATTAAAGGGGAGGGGCCTTGTGCA
GCGCGAACCAGGGCCTAGCTGGGCCACCAGGGA
>TR100005|c7_g1_i4|m.97784
CACGGCACGTCAGCTGACGCCAGGCGAGCTCGGGGGCTCCGCGGCCGCGCGGACCGAGGG
GGGTTGGGTTTGAAAGTCGGCCGTTGCAACTGCCGTTCCCCAACCGTCATCAACAACAAC
AATGGAGCCGCCGGCGCCAAAAAGCAAGTTGAAAAAACTGAGTGAAGACAGCCTCACGAA
GCAGCCTGAAGAGGTTTTCGATGTATTGGAAAAGCTTGGTGAAGGATCTTATGGCAGTGT
TTTTAAAGCAATCCATAAAGAATCTGGCCAAGTGGTTGCCATAAAGCAAGTGCCAGTGGA
GTCTGACCTACAGGAAATTATTAAGGAAATTTCAATAATGCAACAATGTGATAGTGCTTA
TGTAGTGAATTACTATGGCAGCTATTTTAAAAATACAGACCTCTGGATAGTTATGGAATA
TTGTGGAGCTGGGTCCGTGTCTGATATTATTCGACTACGAAACAAAACACTAATAGAAGA
TGAAATAGCAACAATTCTTAAATCCACCTTGAAAGGGCTGGAATATCTACACTTCATGAG
AAAAATCCACCGAGACATCAAAGCTGGAAATATCCTACTGAATACAGAAGGTCATGCAAA
GCTTGCGGATTTTGGTGTTGCAGGTCAGCTGACAGACACAATGGCAAAACGCAACACTGT
GATAGGAACGCCTTTTTGGATGGCGCCAGAAGTGATCCAAGAAATTGGCTACAATTGTGT
TGCAGACATCTGGTCTTTGGGAATCACAGCAATTGAAATGGCAGAAGGCAAACCGCCCTA
TGCAGACATCCATCCAATGAGGGCTATTTTTATGATTCCCACCAACCCACCACCAACATT
CCGGAAGCCAGAGCTCTGGTCAGATGAGTTCACAGATTTTGTCAAGAAGTGTCTGGTGAA
GAATCCGGAGCAAAGAACTACTGCCACACAACTATTACAGCACACGTTCATTAAAAATGC
CAAATCTGTGTCAATTCTGAGAGATTTAATCATAGAAGCAATGGAAATCAAAGCAAAAAG
ACACCAGGAACAGCAAAGAGAACTTGAAGAAGAAGATGAGAATTCAGATGAAGATGAGGT
GGATTCTTACACCATGATGAAGACTAGTCGTGCAACCACTGGCACCATGAGGGCAACCAG
TACCATGAGTGAAGGAGCCCAAACCATGATTGAGCACAACAGTACTATGTTAGAGTCAGA
CCTGGGGACCATGGTGATTAACAGTGACGAAGATGAAGAAGATGGAACCATGAAAAGGAA
TGATGCTCCAGAAGAGCTGCAAAGACCAGCCTTTATGGATTATTTTGACAAACAGGAAAA
AAATACTCAACCTCTCGGAAATTGTAACCAGAATCTGCAGGAGCCTTTCCACAAATCAAA
AAATCCTTTCCCTGATAATTGGAAGGTACCACAAGATGGGGACTTTGACTTTTTGAAAAA
CCTGAGCTTTGAAGAGCTACAAATGAGGTTGAGTGCACTGGATCCAATGATGGAACGAGA
AATTGAGGATCTGCGCCAAAGATACCAGGCTAAACGACAGCCCATTCTGGATGCCATGGA
TGCCAAGAAACGAAGACAGCAGAACTTCTAGCTGAATTCATCAGGCATTACCCACATCCA
ACAGAACCTACCCAAACTATCCTGGGTGACGTGGCCTATAATATATTTATAATATGTACT
GTCAGAACATTTAAAGAACCAAAAATACTTAAACACTGGTAGAATAATGTTAACTATGAT
CTAGAATTTATCCTATCAGCATTGAAGCAAAGAGTTTTAATAGCGATGTCTGTATGTCCA
TTTTTCAGCACTACTTGTCTTTTCTTCATCTCCACAGCTTAGAACCGTATAATGATATTG
TAACTCAGTTTGGAACCTGGATCATTGAGTTAGGCAATTACATTAACATCCTCAAATACC
AACAAAGATAGCAATGCCACAATATTTGTGACCAGCATTTTATTGCTGATTACATATGCT
GGGGTACCAAGAAACACTGTTAAGAGTCTGAAGATTAAAATTTAGCCTGTAAGTAAACAA
GGTAGTAATCTCTGACTCCCCAATCAACTTCTTAAATCCACCACCAATTTGTTGAGAGTG
TGTCAATTTGGCACTATCGTAATCCTTGACATGTAAAAACTGAATTTCTGTCAACTATAC
CTCTAATATTGTGCTTTTCTGTTGCAAGTAATTCCACAATGTGCTGAGGGTACTGCCACT
TTGTAATCTGCCCTCAAATTTCAGACCACCAATGGCAGCTCTGAAGTATTTCCAGAAGTA
CACATGCAGAGTTGTTCAAAAGTCACAGTATGACTTTAAAGTTTCTGGCTCTGGAAGTGC
CCAGATGTTGGGATAGGTCTGCATAAGCCAGCAACATAAAAATCGCATTCCTGGCCTGTA
CAGATAGGTTGAACATTCAAGGCTGCTTGTGTCGAGATGATGTATTAGTATGCAACATCA
TCTGCCACCGGTGGCAACTATTTACTTGATGTCAGCAGTGTTTTACCTCTGGTGGCACAG
AGAGAAGCCATCCCTTAGAGAGAGCACATTGTGTCACTGAAAATACTCGCAACACTTCAT
TTATATTAGAACAGCGAGTCAGGGTTGCTTCTGGCAACAACACTGTGATATGAATACAGA
TAATTGTGCCCACCTTAGCTCAATAGAAGATTTTAATCCTGCTGGTGCTGCTAGATCTCT
TACATGTTTAGTTATGATGTGCGCACCTGATTTAATGTATTTGGGCAGACTTATTGATTA
AAGTAGACTTCGACCCACAAACATTTCAACACTAACTAATACACAGGAATTGGTGATGCA
TTAACCACTACCACTACAAGATGAAACAGAATGCTTCATTGCCCCTCTTGAAAGTGTACA
GGGACCAGATTCCCAGAACACACAAGCATGCTAAAGATTATAGTTAATTTATTTTTATGT
GACTACTGATTTTTATTGGTGCACACGGGTACTTGAAGAAATCAGTAGGCACCAATTTTT
TTTTTTGCTTTTATTATATCTTGATGTCAATAGAAAGTATCTTATTAAAAGTTTATTTCT
TAACTTATTAGTCTCACATTTAGTGTGTATACCAAGGTGAGCCTTGTCACGATAGCAGCA
GGCTGTAACTGGGTGCGCTGACTGGATTGACTTTGTTGACCTCGAAGAGGAGCTTCCTGT
GATGTAGATGCCCTACAGAAACGTAAGACATTTCTGCTGTTTCAGCTAAACTCTGCAGAT
TTTACTCACTGTAGGTCTTAACATTTTACAAGAGTCATTATCCTAAATATTGATGCCCTA
AAGATTTGTGGCGACATTTGTAAACCGGGTTCTGTGAGGTTTCCTTCTAGCATAAACTTC
CAAATATAAACTTAAGATTTGATTGAACCTATCAAAACATTGACAGGGAAAAATTGGGTC
TCGCCCCCTTTGGGGTGCTAACTTCGCCAGGGCGCAACTTTTAACGCCCCGAAACAATTA
GCTCCCCCGCGCCCGAAATTCAATGGTCTCGCCCCAAGCAGGAGGCGAGGCGCTACTAGA
AGGGCTCCCCCTCACTCTTGGGGCGTTCCAGCCCAATATCACGGCGCTATGTGCCGCAGC
GCCACGCGCATCGGCACGTCGCGCCGCGTTACTGCAGGCCTTCCTCCCTTTATTAAAGGG
GAGGGGCCTTGTGCAGCGCGAACCAGGGCCTAGCTGGGCCACCAGGGA
>TR100005|c7_g1_i5|m.97786
CTGGAATATCTACACTTCATGAGAAAAATCCACCGAGACATCAAAGCTGGAAATATCCTA
CTGAATACAGAAGGTCATGCAAAGCTTGCGGATTTTGGTGTTGCAGGTCAGCTGACAGAC
ACAATGGCAAAACGCAACACTGTGATAGGAACGCCTTTTTGGATGGCGCCAGAAGTGATC
CAAGAAATTGGCTACAATTGTGTTGCAGACATCTGGTCTTTGGGAATCACAGCAATTGAA
ATGGCAGAAGGCAAACCGCCCTATGCAGACATCCATCCAATGAGGCAAGTTGAAAAAACT
GAGTGAAGACAGCCTCACGAAGCAGCCTGAAGAGGTTTTCGATGTATTGGAAAAGCTTGG
TGAAGGATCTTATGGCAGTGTTTTTAAAGCAATCCATAAAGAATCTGGCCAAGTGGTTGC
CATAAAGCAAGTGCCAGTGGAGTCTGACCTACAGGAAATTATTAAGGAAATTTCAATAAT
GCAACAATGTGATAGTGCTTATGTAGTGAATTACTATGGCAGCTATTTTAAAAATACAGA
CCTCTGGATAGTTATGGAATATTGTGGAGCTGGGTCCGTGTCTGATATTATTCGACTACG
AAACAAAACACTAATAGAAGATGAAATAGCAACAATTCTTAAATCCACCTTGAAAGGGCT
GGAATATCTACACTTCATGAGAAAAATCCACCGAGACATCAAAGCTGGAAATATCCTACT
GAATACAGAAGGTCATGCAAAGCTTGCGGATTTTGGTGTTGCAGGTCAGCTGACAGACAC
AATGGCAAAACGCAACACTGTGATAGGAACGCCTTTTTGGATGGCGCCAGAAGTGATCCA
AGAAATTGGCTACAATTGTGTTGCAGACATCTGGTCTTTGGGAATCACAGCAATTGAAAT
GGCAGAAGGCAAACCGCCCTATGCAGACATCCATCCAATGAGGGCTATTTTTATGATTCC
CACCAACCCACCACCAACATTCCGGAAGCCAGAGCTCTGGTCAGATGAGTTCACAGATTT
TGTCAAGAAGTGTCTGGTGAAGAATCCGGAGCAAAGAACTACTGCCACACAACTATTACA
GCACACGTTCATTAAAAATGCCAAATCTGTGTCAATTCTGAGAGATTTAATCATAGAAGC
AATGGAAATCAAAGCAAAAAGACACCAGGAACAGCAAAGAGAACTTGAAGAAGAAGATGA
GAATTCAGATGAAGATGAGGTGGATTCTTACACCATGATGAAGACTAGTCGTGCAACCAC
TGGCACCATGAGGGCAACCAGTACCATGAGTGAAGGAGCCCAAACCATGATTGAGCACAA
CAGTACTATGTTAGAGTCAGACCTGGGGACCATGGTGATTAACAGTGACGAAGATGAAGA
AGATGGAACCATGAAAAGGAATGATGCTCCAGAAGAGCTGCAAAGACCAGCCTTTATGGA
TTATTTTGACAAACAGGAAAAAAATACTCAACCTCTCGGAAATTGTAACCAGAATCTGCA
GGAGCCTTTCCACAAATCAAAAAATCCTTTCCCTGATAATTGGAAGGTACCACAAGATGG
GGACTTTGACTTTTTGAAAAACCTGAGCTTTGAAGAGCTACAAATGAGGTTGAGTGCACT
GGATCCAATGATGGAACGAGAAATTGAGGATCTGCGCCAAAGATACCAGGCTAAACGACA
GCCCATTCTGGATGCCATGGATGCCAAGAAACGAAGACAGCAGAACTTCTAGCTGAATTC
ATCAGGCATTACCCACATCCAACAGAACCTACCCAAACTATCCTGGGTGACGTGGCCTAT
AATATATTTATAATATGTACTGTCAGAACATTTAAAGAACCAAAAATACTTAAACACTGG
TAGAATAATGTTAACTATGATCTAGAATTTATCCTATCAGCATTGAAGCAAAGAGTTTTA
ATAGCGATGTCTGTATGTCCATTTTTCAGCACTACTTGTCTTTTCTTCATCTCCACAGCT
TAGAACCGTATAATGATATTGTAACTCAGTTTGGAACCTGGATCATTGAGTTAGGCAATT
ACATTAACATCCTCAAATACCAACAAAGATAGCAATGCCACAATATTTGTGACCAGCATT
TTATTGCTGATTACATATGCTGGGGTACCAAGAAACACTGTTAAGAGTCTGAAGATTAAA
ATTTAGCCTGTAAGTAAACAAGGTAGTAATCTCTGACTCCCCAATCAACTTCTTAAATCC
ACCACCAATTTGTTGAGAGTGTGTCAATTTGGCACTATCGTAATCCTTGACATGTAAAAA
CTGAATTTCTGTCAACTATACCTCTAATATTGTGCTTTTCTGTTGCAAGTAATTCCACAA
TGTGCTGAGGGTACTGCCACTTTGTAATCTGCCCTCAAATTTCAGACCACCAATGGCAGC
TCTGAAGTATTTCCAGAAGTACACATGCAGAGTTGTTCAAAAGTCACAGTATGACTTTAA
AGTTTCTGGCTCTGGAAGTGCCCAGATGTTGGGATAGGTCTGCATAAGCCAGCAACATAA
AAATCGCATTCCTGGCCTGTACAGATAGGTTGAACATTCAAGGCTGCTTGTGTCGAGATG
ATGTATTAGTATGCAACATCATCTGCCACCGGTGGCAACTATTTACTTGATGTCAGCAGT
GTTTTACCTCTGGTGGCACAGAGAGAAGCCATCCCTTAGAGAGAGCACATTGTGTCACTG
AAAATACTCGCAACACTTCATTTATATTAGAACAGCGAGTCAGGGTTGCTTCTGGCAACA
ACACTGTGATATGAATACAGATAATTGTGCCCACCTTAGCTCAATAGAAGATTTTAATCC
TGCTGGTGCTGCTAGATCTCTTACATGTTTAGTTATGATGTGCGCACCTGATTTAATGTA
TTTGGGCAGACTTATTGATTAAAGTAGACTTCGACCCACAAACATTTCAACACTAACTAA
TACACAGGAATTGGTGATGCATTAACCACTACCACTACAAGATGAAACAGAATGCTTCAT
TGCCCCTCTTGAAAGTGTACAGGGACCAGATTCCCAGAACACACAAGCATGCTAAAGATT
ATAGTTAATTTATTTTTATGTGACTACTGATTTTTATTGGTGCACACGGGTACTTGAAGA
AATCAGTAGGCACCAATTTTTTTTTTTGCTTTTATTATATCTTGATGTCAATAGAAAGTA
TCTTATTAAAAGTTTATTTCTTAACTTATTAGTCTCACATTTAGTGTGTATACCAAGGTG
AGCCTTGTCACGATAGCAGCAGGCTGTAACTGGGTGCGCTGACTGGATTGACTTTGTTGA
CCTCGAAGAGGAGCTTCCTGTGATGTAGATGCCCTACAGAAACGTAAGACATTTCTGCTG
TTTCAGCTAAACTCTGCAGATTTTACTCACTGTAGGTCTTAACATTTTACAAGAGTCATT
ATCCTAAATATTGATGCCCTAAAGATTTGTGGCGACATTTGTAAACCGGGTTCTGTGAGG
TTTCCTTCTAGCATAAACTTCCAAATATAAACTTAAGATTTGATTGAACCTATCAAAACA
TTGACAGGGAAAAATTGGGTCTCGCCCCCTTTGGGGTGCTAACTTCGCCAGGGCGCAACT
TTTAACGCCCCGAAACAATTAGCTCCCCCGCGCCCGAAATTCAATGGTCTCGCCCCAAGC
AGGAGGCGAGGCGCTACTAGAAGGGCTCCCCCTCACTCTTGGGGCGTTCCAGCCCAATAT
CACGGCGCTATGTGCCGCAGCGCCACGCGCATCGGCACGTCGCGCCGCGTTACTGCAGGC
CTTCCTCCCTTTATTAAAGGGGAGGGGCCTTGTGCAGCGCGAACCAGGGCCTAGCTGGGC
CACCAGGGA
>TR100005|c7_g4_i3|m.97794
GAGAATTTCATTGTAATTTGGCAAACTAAATAGAATGGCACTTCGAGATAAGTGCTTCTC
TTTCCATAAATGGTAAACTGTAGCTAGTGTGTTTGTATTGCTAATGGATAGGCTGGTCAT
TGGCTTATGGTCATTACAATAGAGTCGGCCAAATCCCACTGAGTTCCTTATCATCTAATT
AACAAAGTCTTTTGTTAGACATTGTGTCTGATCCTTCTAGGTTTTTGAGTAATTAATTAA
ACAATCAATGAAAAGTGTTTCTTCAATGGGATTCTTTGAATATTTCTATTATGATCCTTT
AAACTGTGTGTCTTTTTATAGGTTCCAGACCCAAAGTTTCCTTTTCTTGGTGTGCACTTT
ACACCCAGAATGAATGGTAGTGTCTGGCTTGGGCCCAATGCAGTTTTGGCATTTAAACGG
GAAGGTTACAATGTTTATGACTTTGACCTGCACGATTTTACAGATGCAGTAAGCTATAGT
GGAGTTCAAAAACTTGTGCTGAAAAATGTAGCATTTGGTCTAAACGAAATGTACAGAGGA
ATCATTATCAGTGCCCAAGTGAAACAGCTTCAGCGGTACATACCAGACCTCACTGTCAAT
GATGTCATGAGAGGGCCATCTGGAGTAAGAGCCCAAGCCTTGGACAGAGATGGCAATCTA
GTGGATGACTTTGTGTTTGATGGAGGCTCTGGAGCTATTGGGAGCCGCGTTCTTCACGTT
CGAAACGCCCCTTCTCCTGCAGCAACTTCATCCTTAGCTATTGGTGAAATCATTGCCGAT
GAAGCAGAAAAAAAATTTAATTTGTAATGTTAGATTTTTTATGTTTTATATAATGTTGGT
AAATTGCACCCACTACAAAATATGGCACTTATTTAAAACTCAGGATGAAAACTGGCAAGT
CAGGAATATCTGAATTTTGTTTTTACATGTGCTTCCTCTTTTTTATGCTTCTACAACATT
GAGTCCTACAGATTTGTTTGATTAAAAAAAAATTATACTGATAAAACTATTTTAATGAAT
CTGAAGTCTGTTAAGCAAAAGTCTGTGCAATGCATTTTACTGAGTGAATTTGATGCCTTT
TTTCAAAACAAGTTCACACACCTTATTTGAATATGAAAGGTTCCAATAACTAATCATTTA
TGTTGTATTATATTAACAGCTCAGAAACTGTTATAACATGAAATAACTAAAACTTGTGTA
TGAAAATAAATGTAATGCACAAATGAATCATACTTCAAACAACTTGACTGTACACTGTAT
TTGAGTATTGTATAAAAAAAGTACTTTATAGTTCTTTACTCAGTGGGGAGAGTGTGGAAC
TCACTGCTATTCACTTCAACCACTCCATGTGGTATAGATACTTCAAAGGGGAAGCTAGAT
AAGTACATGAGGGAGAAAGGAATAGAAGGATTTGTTGATAGGGTGAGATGAAGTAAGGTG
GGGAGGAGGCTGGTGTGGAGCATAAACACCGGCATAGACCAGTTGGGCCAAATGGCCT
>TR100005|c7_g5_i1|m.97800
AAGCTGAGCGAGCGGCGGGGAGAGCAGCGGCAGCAGCGCGAGAGCCATGGAGGAGGTGCA
GCGGCGGCAGCATCCGCACCCGCGGCGGTCTCTGAAGAAACTAAGCGAGGACAGTTTGAC
CAAACAGCCAGAAGAGGTCTTCGATGTGTTGGAGAAACTTGGTGAAGGGTCCTATGGCAG
TGTGTTCAAAGCTATTCACAAAGAATCAGGCCAAGTGGTGGCTATCAAACAGGTCCCGGT
GGAGTCGGACTTGCAGGAGATTATCAAAGAGATCTCCATCATGCAGCAGTGTGACAGCCC
TCACGTAGTCAAGTACTATGGAAGCTATTTTAAGAACACGGACCTGTGGATAGTCATGGA
ATACTGTGGAGCCGGTTCAGTATCGGACCTTATTCGAATAAGGAATAAAACGCTAACAGA
GGACGAGATCGCCACGATTTTACAGTCCACGCTGAAAGGGCTGGAATATCTACACTTCAT
GAGGAAAATCCACAGGGATATCAAAGCTGGAAACATCTTGCTCAACAACGAGGGACACGC
CAAACTGGCTGATTTTGGAGTTGCTGGTCAGCTTACTGATACGATGGCCAAGAGGAACAC
GGTGATCGGAACTCCCTTCTGGATGGCGCCCGAAGTGATCCAGGAAATTGGTTACAATTG
CGTGGCGGACATTTGGTCCCTGGGGATTTCGGCAATAGAAATGGCAGAAGGGAAACCGCC
GTATGCAGACATTCATCCGATGAGGGCTATTTTCATGATTCCCACGAATCCACCGCCAAC
ATTCCGGAAACCAGAACTCTGGACGGATGAATTTACGGATTTTGTAAAGCAGTGTTTAGT
TAAAAACCCAGAGCAAAGGGCTGCTGCCACACAGCTCCTGCAGCATCCCTTCATTAAAAA
TGCCAAACCCGTGTCGATCCTGCGGGATCTGATCACCGACATGATGGAAATTAAACTGAA
GCGTCAGGAGGAGCAACAGCGAGACTTGGATCAGGACGATGAGGAGAACTCGGAAGAGGA
CGACATGGACTCGGGCACCATGGTCCGAGCGAGTGCAGAGGACACGGGGACCATGCGGGC
CGCCAGCACGCTGAGTGACGGCGCGCGGACAATGATCGAGCACGACAGTTCCACACTGGA
CTCACAGATGGGGACCATGGTGATCAACAGCGGAGAGGATGAAGAGGATGGCACAATGAA
AAGGAAAGAGGAGACCATCCAGCAAAGCAAACCATCCTTCCTGGAGTATTTTGAGCAGAA
GGAAAAAGAGAATCAGGCAAACAGCCACAGCAATCGTAACGCACAAGCACTTCAGAACTC
CTCTGATAACTGGAAGGTACCGCAGGATGGGGACTTTGAATCTTTGAAGAGTTGGAGTGT
CGAAGAGCTGCAGAGAAGACTTGCCTCACTGGACCCCACAATGGAGCAAGAGATTGAAGA
GATTCGCCAGCGCTACCAGGCCAAGAGGCAGCCGATCCTGGATGCCATCGACGCCAAGAA
ACGACGGCAGCAGAACTTCTGAGACTCCGGGGAGAGTTCTCACTACCAAGGCGATGTGCC
AAGCTCAGCTTCGCATACGCTCAAGCCTCTGTGAAAAAACATTATTTCTGGAGCACCCAG
ACACACACCGACACCCAGACACCCAGACACCACTCACACTCACTCACCCTCACAAAAAGA
CACACACACACACACACACACACACACACACTCAGACACTCCACACACACTCACTCTCTC
TCTCTCTCTCACACACACACACACACACCAAAAAAAAGC
>TR100005|c7_g6_i2|m.97803
CTGTGGAGCATAAACGCCGGCATGGACTGGTTGGGCCGAATGGCCTGTTTCTGTGCCGTA
TATCATATGTAATTCTATGAATGAACCTTTGTGTGCTGACTTATCCAATTAAGACAAAGG
TGATGATCAATTAGTCAGATAGATTTTTTGCTTAGGTAGGACTGGACAATTTACTTCACT
TCTAAACTAATCTAATTATTCCAAACTCGTAAGTCTCTTTGATTACCTTGCATGCTGCTC
CCACTACAGTCCTTAACTCTTATCCCACTACATGTAGCTTTTGACGGTGCATTCAAATGG
CGCTTTCAGCTGAAGACTCAAACTCTCATATAAACAGTGTGCTGCATCCTGATAGATGAG
GACTACACAAGTGTTTTCTGGGAAACTGGGCAGACAATACTGAATTGACTGTGACAAAGA
TGAAGGCTTTTGCTTGTGTTTAAAGAAAAGTGAAGTAAGTGTACATACAGTCTTATTTGA
AATTTATTATTCTAGTAATAAAAAAAAGTGGATTATAGTTTAAACTTTTAAATCTCTGTT
CATCTAGAAACTTCAGTAAAGACTTTTGATTGCAAGAATCACAGCAAATTGCCAAATTGA
AATTGTTTCAGTGCCTTTTAAATAAATTCAGTTGATTGATGTATTTTGTTTCAAGTTGGG
ATGAGCTGATAAAGTGTGATGCTGCTCAGAATTGCCTTCTCTCTTAAAAAGGACATGCAC
TATACAATTACTGAGTTTGGCAAAACTAGACCCAGCTATTTGCACACTGGTCCCTTAGAT
GCATGCCCACCGGGACAGGCCACTCCGAAAGAAGTAATCTCGCACTATAACAAACCCAAT
GTGAACTATAAGAAAGTGTTCTATTGAAGGTTCAGTTCAGAAAATGTACTGTCTGCTTTC
ACATTTATAAGGTAGCTCATGCGCTACATCACAATATTAACATGGGGTGACAGTGCAGAT
TAGTATTCCAATGCTATAGTAGTCTCACCACTTGCTAAACATAGAGATCTAAAAAATCAT
GCTGTACATAAACCTTTGAAGACTTCAATGCCATTTAAGCACTATTCACATCCAAAGTAA
TTTAAAATGGGAGTGCTTCTATTTTATTCAGAATTGAGGTTATACAGAGCCATGCCCATG
TGACTGTGCTGCAGTGTTGTGTTCTGCATTATATTTTTTAAGGATGTGGTTTTAGCTTGT
TTTTCCAAAAAGTGATGGAAACATGCTACTTTCTCAATGATTAACACCAACAGCAAAGAT
CATATGGTTTTGTGAGGCTTTCAATTGTAACAACTGTCGTGGTGGCTTTAGAGTTAGGAA
GGTGGAAACCACGAACTATTGATCGATCAATACTGTGTATTGCAAAGTGCTCTGCGTGTT
ACTGATGGCTTTAGCACATTGGAGAGACTCTTCTCTTTAGGGGGAAGCTAGATAAGTACA
TGAGGGAGAAAGGAATAGAAGGATATGTTGATAGGGTGAGATGAAGTAGGTGGGAGGAGG
CTCGAGTAGAGCATAAACACCAGTTGAGCCAAATGGCCTGTTTCTGTGCTGTACATTCTA
TGT
>TR100007|c2_g1_i2|m.97810
TAGAGATTCTGGCATGAAGGCTGCAACTGCTGCCATAAACACCTTGGGTGTTGGAGTGGA
GAGGGCTGACCCTTTGACCCTTCAAATGATTGGGGCTGGAATACAGACCCAGCTCCAACA
ATCTGATTGGTACCATTCACTCTGCTTTCCTGCTGATCAGCGCCCACACAGAACCAGAGC
CCAGTACTAGTGACCAGTTACATGTGCCCATCCATGATGACGTCGTCTCTCAGGACAGTA
CCATGTGTATGCCCTCCCATCAGCCCCCTCAAATGCCTGCACCTTGGGCAAAAAGTAGCC
AGGACCAGAATGCCTTTGCAGAACATGGCAATGATATGAGATACTCTAGCATGTATTGGA
GGGCTTCCCCCCCGATCTACCTAGGCACCAAAAGCACACCTTCAACATATCAGATCTATT
AGAATTCGTGTGGCACCATGAGCCTTGGTATATTGTCGCTCACCAGGTGTCCCAGGGAAC
CAAATCAGGGTCATTAACGCATGTGGGTAGCTCTGATCTGTAACGACCATCTGGACACAT
TTCAAATAAAAGAATCATGGCAGCTTCAAGGATAGCAGGCATTCACATGCCTTATCAGTA
ATCCAGAGGCCTGGTCTAGTAATCCAGAGAATATAGGAACACTCGTAGGCCATTCAGCGC
CTTGAGCCCATTCCGCCATTCAGTTAGATCATGGATGATCTTTACCTCAACTCCATTTAC
CCGCCTTAGCTCCAGATCCCTTGATACACTTGCCAACG
>TR100007|c5_g1_i1|m.97811
GTTGCCGGAAGTGACGGATAGGGCAGGTAGGTAGGTTGAGGGAGCGGAGTTTACAACCTG
AGCAATGGATACAGTGGCCACCATGGATACAACACACAGCACAGCCGCCGCACTACTGCT
GCTCAGCCTGTGGGCAGGTTTGTTGCAGGGTTTGACCATCATCTCGGGTCCGTCACCTGT
CGAGAAAGCAGACGGCGACAGCGTGATGTTGGAATGCCGGTTCACGGTGGACAAGGCGGA
CATCGGACCCCTGGATATCGAGTGGTCACGCACACCCGCGGATCCAGCGGCTTCACAAAT
CATTATCATTGATTATTCGGGAGACCGGATCTACGATACACGTGTTGAGGATATGAAAGG
ACGCGTGCATTTCAGCTCGCCAGATCCCAAAAATGGCGACGCTTCAATCAACATCACGAG
GCTGAAACCCAGCGATTCCGGAATGTACCATTGCAAAGTGAAGAAGTCTCCCGGCTCAAA
GACCAGTCCAACCAAGCTGGATGTTTTGGTGAGACCATCGACACCAACGTGTTACGTGGA
CGGACTTCACGAAGTCGGAAAAGATGCAATGCTAAAATGTTTAAGCGAAGGCACTCCTCC
AATTTCATACTTTTGGACCAAAGAGGGATCTTCACAATCGCTCCCTCTCACTGCAACTGC
AGATGTGATTTTAGGAACTCTGAAAGTGAAAAATGCAACGGAGGCTTACTCTGGCAACTA
TAAGTGTATGGCTCAGAATAGAGTTGGTAGTTCGGAATGTGTCGTCAGATTCTCGGTTTC
TTCTCCATCGAACAATGGCGGTAAGATAGCAGGAGCCATTATTGGAGTACTGCTGGCTTT
GCTGTTACTAGCCATCATCATCTGGTGCTTCCTTCGAAGAAAGAAGAAGAAAACTTACGA
GAAGGAGCAGCCTTTTGAAATAAGAGAGGACGTTCCTGCCCCGAAAAGCCGGGTTTCGAC
GGCCCGAAGCTACACCGTGGATTCCCAGCGTTCCTCCCTGGGCTCCATGTCTCCCTCCAA
CATGGAACCCTACAAGTCCCACTACGACCGACTGGCCACGGACGACCTGGGCCCGCCTGC
TCACAGCCCGAACCTCACCCCTTCGTTCAAGGTAGCTGCTCCTAGTCTGAACCGGATGGG
AGCTGTTCCCGTCATGATCCCAGCACAGCACCGTGATGGTTCCATTGTGTAGCGCGCAAA
CCCCCA
>TR100007|c5_g1_i2|m.97812
GTTGCCGGAAGTGACGGATAGGGCAGGTAGGTAGGTTGAGGGAGCGGAGTTTACAACCTG
AGCAATGGATACAGTGGCCACCATGGATACAACACACAGCACAGCCGCCGCACTACTGCT
GCTCAGCCTGTGGGCAGGTTTGTTGCAGGGTTTGACCATCATCTCGGGTCCGTCACCTGT
CGAGAAAGCAGACGGCGACAGCGTGATGTTGGAATGCCGGTTCACGGTGGACAAGGCGGA
CATCGGACCCCTGGATATCGAGTGGTCACGCACACCCGCGGATCCAGCGGCTTCACAAAT
CATTATCATTGATTATTCGGGAGACCGGATCTACGATACACGTGTTGAGGATATGAAAGG
ACGCGTGCATTTCAGCTCGCCAGATCCCAAAAATGGCGACGCTTCAATCAACATCACGAG
GCTGAAACCCAGCGATTCCGGAATGTACCATTGCAAAGTGAAGAAGTCTCCCGGCTCAAA
GACCAGTCCAACCAAGCTGGATGTTTTGGTGAGACCATCGACACCAACGTGTTACGTGGA
CGGACTTCACGAAGTCGGAAAAGATGCAATGCTAAAATGTTTAAGCGAAGGCACTCCTCC
AATTTCATACTTTTGGACCAAAGAGGGATCTTCACAATCGCTCCCTCTCACTGCAACTGC
AGATGTGATTTTAGGAACTCTGAAAGTGAAAAATGCAACGGAGGCTTACTCTGGCAACTA
TAAGTGTATGGCTCAGAATAGAGTTGGTAGTTCGGAATGTGTCGTCAGATTCTCGGTTTC
TTCTCCATCGAACAATGGCGGTAAGATAGCAGGAGCCATTATTGGAGTACTGCTGGCTTT
GCTGTTACTAGCCATCATCATCTGGTGCTTCCTTCGAAGAAAGAAGAAGAAAACTTACGA
GAAGGAGCAGCCTTTTGAAATAAGAGAGGACGTTCCTGCCCCGAAAAGCCGGGTTTCGAC
GGCCCGAAGCTACACCGTGGATTCCCAGCGTTCCTCCCTGGGCTCCATGTCTCCCTCCAA
CATGGAACCCTACAAGTCCCACTACGACCGACTGGCCACGGACGACCTGGGCCCGCCTGC
TCACAGCCCGAACCTCACCCCTTCGTTCAAGGCAAACGGGCATGGGCTAGAAGAAAGATC
CCAAAGCTATAACTCAATGTCCATCGTGTGAGGAAGCAGTCTGGAAGGTCACTCAAGATA
TGAAGCAATGGCCGAAACTCTTTGGCTCGTGATTTTCAAATCATGCAGAGTAGGTGTAGG
AGATGGAAATATTTGTCATCAATAATAATGACTAGCCAATCAATTCGGTACAATTATGAA
GTAGAATGGTATCTCCTTTTGGAAATGTTGATTTCTTTTTATATAAAAGGTAATTTTTCT
CCTGTAAAGTTGTGGCTCAAAAGAATGAAATGTGTCTGTCAGTAGCTGATCACTGCGATA
CTCTTCACCAATCATAATCATTATTTAAGGGTGTTCGATCAACAAATCAAGGGACACCAT
CCTTGTGTGGAGCTCAATCAACGCCCTGCTATTCACCATTCTGCTTCTGGGCGGTCGCAG
ATCGGCACTGAGGTCAAGCGGAGTTCACGGCCCCCCCTGCCCGCACCCACCACCAAAACC
TGAGCACATCATCTCCTTGCTGGGACATCAGGAACAGGAGGAGGCGGTTCAGCCCCTCGA
GCCTGCTCGGCCATTCAAGGAGATCATGGTTGATCTGCACCTCA
>TR100007|c8_g4_i10|m.97845
CCCCCTTCTCTCTTCCCCCCCTCTCTCTCTCTCTCTCTCCCCTCAAGTTATAATTGCAAT
TTCATTCTTTTCCGATACCGCGTCAATATAAATGAAAACCAAATTCTGCAGCGCAGTGGA
CACTCCAGGGATGGGGCTGCTGATCGCACAGAATGGGCTCCGCGTCCAGCATGAAGAAGG
CACCGAATACAAAGCGGGAAGACAGGACGCACCCGACCAGCAAACCAAGCATAAAGCTTA
TCTTTGGTGCAAAGAGTTCCTTCGAGGTGCTTGGAAAACCTTGTCAGAGGACGAATTTCA
AATTAGTATTATAAGGGGTGGCCTTAGTAATCTGCTTTTTCTGTGCTCATTACCTGATAC
TAAAAGCTGTGTAAAGGATGAACCACGATGTGTTCTCCTTCGATTGTATGGTGCGATTCT
TCAGAAAATGTGCAAGTGAAAATGACCACTTACCCAGCAGATTACTGAAACATTAATCAT
GGAAATGCATATAAAGGAAAAATCTTTTTTTATTTCATTTTGAATACTGTAAACTGCTAG
GCATGTCACTAATTGGCTTTGCAAACTTCAGGTCGTTATGACAGAACTGTTTGGCTTAGT
TCATGTTCTTTAGAATAAAGACCCATAAACAAATCTTTTGAGTTTAGAAGAGACACCTGT
TACAAATGGTCGAAAGGTAGGATTCTACATTTATACAGTCACATCTGTGTTGAACTTTAT
GCTGAGTGTTCTAAAAATTTGTGATAGTCGTGCGCTTATTGGATACGTGGAAGATTGAAA
ACAGCAAAGATGGTTCATTTACCTTGTGTATTGCTATGGTAGTTAATCATTACAAGAAGT
GCAAATTGCCATTGACTTGCAGTGTTTGTCATACAATTGGCAACTAATGGGAACAGATGC
AATTTGAGATAATTTTGAATGTTCCTCTTGTAGATTAAAATGATCTGTAGGCCACCACAC
ATTCAAGCCTTAAAATCCTAATGATAATGCACACAGATCCTACTGATCCCTACATATTAC
TGATTGAAACAATGATAATGGAACCATTGCATTATTTATAAATACCTCTAAATATAATGC
AGTGAACAATTTGTAGCAGTTTTAATTGACTTGTCACAGAAATGCCATGAAATGCCTAAA
ATGAAAACACTGATTGTTGAGTGAAAAATATTTTCAAATATTGATTGGATGAACTTCGCA
CTAATCTTCATAAAAATTATCATCTTGGAATATACCATCCAACTTTTTCTTAATTTTCTC
CCTATCCCTCTTTTCCTGAACTTGTTGACTGATGCTGAGATATAAGCATAAATTTGGTTA
CAGTCCACTCGAGCCTCACTTGACAAGGGCAGGTTGGAAATCGGGCGCAAAAGTCCAGTG
TGTCCGAGTCATGGCACTCCTAATTTTCTGATGATTTGATGTAGTACAGAGGTCGTCTTT
CTGCGTATGGCTGAGACCTATACCATCTGGTAAATTTTCACCTTTAATGTCCTGGTGCAG
GGCTTCCATGTTGGGAGTGCATAATGGGAATTCAGCTCCCCTGAAATGTACTTCCAGCAT
GCAAAACTCTGCCAATGTGAAGACAAAGATTTACCTCAAGTGTTTACTGACTGATCATCA
GAAGTTGGCTATCCGATTTTATTATCTGTTCTATTACATCTAACTTTTGTGCATTGCAAA
AACAATTATATCTGTTACATCCACAAGACTGTTGCCATATGATTTACAAAAATGGAAGTT
ACAATTTTACAACATCATACAATTGCAGTTTCATAGCCTGATGACCCCAATCCTCATTGC
ACATTAATGTCAATTGTTTTTGGCAGTGAATAGGTTCCTTAGGAAAATAGGAGCAGGAGT
AGGTTATTCAGCCCCTCGAGCCTGTTCCGCCATTCAGTTAGATCATGGTTGATCTGCACC
TCAACTCCATTTACCCACCTTTGCTCCATATTCCTTGATACCATTACCTAACAAAAATCT
ATCAATCTCAGCCATGAAAATTTCAATTGACCCAGCATCCGCAACCATTTAGGGGAGACA
ATTACAGATTTCCCCTCGCAGTAGAGATTTTTTGTTTGTGGCAAATTAAACTTGAATTTT
TTTTGTCTTAAGTTACCATAGTGCTTTAATATGTATGTATGGGGCTTATATTTTGGTGAC
TGCATGTTTTGATTCCCTAAACGTTACGACATACATAGTCAGATGGCAGATTAAATTAAT
GGTTCCAAAGAAGTGGTGAAACAATGAAAGGGATCAGTTCTTCAAAATATGGAATGGGCA
TGTGCACAGGATCAAAAAATTGAGTCATCCAGTTAAAAGTCAAAATTGTCAAGTCTTTCT
GTCAATCATCACCGTCCATTTTGTAGCACAAAAAAGTTAGAAAAAACTATTTTACATACG
ATTGTAGTATGATTCATTAAATGGGATGTTTCAAATATATGTTGGAGCAATATTTAAAAA
GATAAAATTAACTTGTGAAGCAATTGGACTAACCCATTCATCACATAAAATAGTGGCTTG
TTGAAATTGTAGAGCATTAAATGTTATAAAAACCAAAGTTATCAACATGTAAAAGAAGAA
AAATTGAAGGTGGGGGGAGGGGAGGAGAGGAGGGTGAGAAAAGCTGCTCAGTTTCAACCT
TCAAATAAAGCAGTGGGACTGGGAGTATGCCTATGGATATACAGCTGCACCTGCACTTTT
GATAAAACAAATCTTGTCTTTAAAAACATTTATGGCACCACAATATTTATTGCAGTAGAA
CTGAGGTAAGAATTCTATATTCATCCAAATTATGAAGTAGAAAAATATTTTTAGTGGCAC
ATATGAAATGTAGCAATCTGTAACAACCCTTCAGTAATTTCAAAATACAAGCATGTATTC
CTTATTACACCATTGTGTAGAACAGTCTTGTTGATCACAAGCGCAGTAAGTTTTCTTTCA
AAGTTTTAACAGTTTATTCATTGATGTGAGTGGAAAGTGTGTTTTTGTAAACTGTTATTT
TAATCTGATGTAGATTCAGAACAGAACATTTTCCACTGATGCTTTATGACATTGTGAAAT
GTTTAAGTCCGCATTTTATCTACACAAGATTCAAAACTATGATCGCCCCCCCCCCACACA
CAACCACGTTGCCTTTTAATTAACGTGCTTATGATTTTCCCCACAGTTGAAGAATTGATA
TTGATACTGCTCTCTTGATCATTAGTAAGCTAGTAAACTCTTGTGTGTGATAAATTTACT
TTGTGTTTTTGCTAATTGATAAGCAAAAGTCAAAGTACTAAATGTTATGTAGCAGTGACA
GTACAAATCTTCACTGGCAAAAAAACACCCCTTCACTTGAGACATGCTTATGATGGACCA
ACAGAAATGGAATCCTAGCTGGAGCCATGCGGGTTCCAGCTTGGACACTTTTACAAATTA
ACTGTCCATTTACTTTGGAACTCGTCATATTCACTGTTTGGTTCCAAAATACAATTTGCT
TGCCCAATGAGAAAAGGAGACAATGAGCTGGAGATGTACTGGGGAGGTTTGCGTAGGCAA
GGGGCGGCGTTTCGGACAGGAAACCCGGAAGTCTGGGTTTCTCCGCATGCTGTGGAGATT
TAACGCCACAGCATGTGACTCTTAGCCCTGACGGGTTCCCTGCCTTGAAGTCAGCCCGAT
CCTGGGAAGGAGGGTGTCTGATGGTGGGGAGTTTGGGCCAGGAGAAAGTAATCCTGCTCC
TCCTGGCCCACGAGGAGTGCGCCCAGAGGCTGTCATAAGAACATAAGAAATAGGAGCAGG
AGTAGACCAATCGGCCCCTCGAGCCTGCTCCGCCATTCAATGAGATCATGGCTGATCTGA
TCCAACCTCAACTCTA
>TR100007|c8_g4_i11|m.97846
CTGACAGCGGGATCTGCGCTTACAGCGTGCGGGGCAGGTTGTTAAAAAAAAAAGAAACCG
AAAATTTTTGTATTACTATTTGCAGCAGTTAGCTTGATGAAACGTTGACCAATTCATCCT
TTCAAGAGCTGCAGATTGGTTTTATTTTTCTCTGCTGACGTTTACATTTAATTACATATT
TTAAAGCTACTTTTTGACGTAAAAAGAATAATTTTAAAATAGAGGGGTTTTTTCTCTCTC
TCTCTCTCTTCCCCCGCAGAGATACTGCCTTCCTTTCGTTAGGTGTGGTTGTTTCAATAA
GCGCAGTGGACACTCCAGGGATGGGGCTGCTGATCGCACAGAATGGGCTCCGCGTCCAGC
ATGAAGAAGGCACCGAATACAAAGCGGGAAGACAGGACGCACCCGACCAGCAAACCAAGC
ATAAAGCTTATCTTTGGTGCAAAGAGTTCCTTCGAGGTGCTTGGAAAACCTTGTCAGAGG
ACGAATTTCAAATTAGTATTATAAGGGGTGGCCTTAGTAATCTGCTTTTTCTGTGCTCAT
TACCTGATACTAAAAGCTGTGTAAAGGATGAACCACGATGTGTTCTCCTTCGATTGTATG
GTGCGATTCTTCAGAAAATGTGCAAGTGAAAATGACCACTTACCCAGCAGATTACTGAAA
CATTAATCATGGAAATGCATATAAAGGAAAAATCTTTTTTTATTTCATTTTGAATACTGT
AAACTGCTAGGCATGTCACTAATTGGCTTTGCAAACTTCAGGTCGTTATGACAGAACTGT
TTGGCTTAGTTCATGTTCTTTAGAATAAAGACCCATAAACAAATCTTTTGAGTTTAGAAG
AGACACCTGTTACAAATGGTCGAAAGGTAGGATTCTACATTTATACAGTCACATCTGTGT
TGAACTTTATGCTGAGTGTTCTAAAAAATTTGTGATAGTCGTGCGCTTATTGGATACGTG
GAAGATTGAAAACAGCAAAGATGGTTCATTTACCTTGTGTATTGCTATGGTAGTTAATCA
TTACAAGAAGTGCAAATTGCCATTGACTTGCAGTGTTTGTCATACAATTGGCAACTAATG
GGAACAGATGCAATTTGAGATAATTTTGAATGTTCCTCTTGTAGATTAAAATGATCTGTA
GGCCACCACACATTCAAGCCTTAAAATCCTAATGATAATGCACACAGATCCTACTGATCC
CTACATATTACTGATTGAAACAATGATAATGGAACCATTGCATTATTTATAAATACCTCT
AAATATAATGCAGTGAACAATTTGTAGCAGTTTTAATTGACTTGTCACAGAAATGCCATG
AAATGCCTAAAATGAAAACACTGATTGTTGAGTGAAAAATATTTTCAAATATTGATTGGA
TGAACTTCGCACTAATCTTCATAAAAATTATCATCTTGGAATATACCATCCAACTTTTTC
TTAATTTTCTCCCTATCCCTCTTTTCCTGAACTTGTTGACTGATGCTGAGATATAAGCAT
AAATTTGGTTACAGTCCACTCGAGCCTCACTTGACAAGGGCAGGTTGGAAATCGGGCGCA
AAAGTCCAGTGTGTCCGAGTCATGGCACTCCTAATTTTCTGATGATTTGATGTAGTACAG
AGGTCGTCTTTCTGCGTATGGCTGAGACCTATACCATCTGGTAAATTTTCACCTTTAATG
TCCTGGTGCAGGGCTTCCATGTTGGGAGTGCATAATGGGAATTCAGCTCCCCTGAAATGT
ACTTCCAGCATGCAAAACTCTGCCAATGTGAAGACAAAGATTTACCTCAAGTGTTTACTG
ACTGATCATCAGAAGTTGGCTATCCGATTTTATTATCTGTTCTATTACATCTAACTTTTG
TGCATTGCAAAAACAATTATATCTGTTACATCCACAAGACTGTTGCCATATGATTTACAA
AAATGGAAGTTACAATTTTACAACATCATACAATTGCAGTTTCATAGCCTGATGACCCCA
ATCCTCATTGCACATTAATGTCAATTGTTTTTGGCAGTGAATAGGTTCCTTAGGAAAATA
GGAGCAGGAGTAGGTTATTCAGCCCCTCGAGCCTGTTCCGCCATTCAGTTAGATCATGGT
TGATCTGCACCTCAACTCCATTTACCCACCTTTGCTCCATATTCCTTGATACCATTACCT
AACAAAAATCTATCAATCTCAGCCATGAAAATTTCAATTGACCCAGCATCCGCAACCATT
TAGGGGAGACAATTACAGATTTCCCCTCGCAGTAGAGATTTTTTGTTTGTGGCAAATTAA
ACTTGAATTTTTTTTGTCTTAAGTTACCATAGTGCTTTAATATGTATGTATGGGGCTTAT
ATTTTGGTGACTGCATGTTTTGATTCCCTAAACGTTACGACATACATAGTCAGATGGCAG
ATTAAATTAATGGTTCCAAAGAAGTGGTGAAACAATGAAAGGGATCAGTTCTTCAAAATA
TGGAATGGGCATGTGCACAGGATCAAAAAATTGAGTCATCCAGTTAAAAGTCAAAATTGT
CAAGTCTTTCTGTCAATCATCACCGTCCATTTTGTAGCACAAAAAAGTTAGAAAAAACTA
TTTTACATACGATTGTAGTATGATTCATTAAATGGGATGTTTCAAATATATGTTGGAGCA
ATATTTAAAAAGATAAAATTAACTTGTGAAGCAATTGGACTAACCCATTCATCACATAAA
ATAGTGGCTTGTTGAAATTGTAGAGCATTAAATGTTATAAAAACCAAAGTTATCAACATG
TAAAAGAAGAAAAATTGAAGGTGGGGGGAGGGGAGGAGAGGAGGGTGAGAAAAGCTGCTC
AGTTTCAACCTTCAAATAAAGCAGTGGGACTGGGAGTATGCCTATGGATATACAGCTGCA
CCTGCACTTTTGATAAAACAAATCTTGTCTTTAAAAACATTTATGGCACCACAATATTTA
TTGCAGTAGAACTGAGGTAAGAATTCTATATTCATCCAAATTATGAAGTAGAAAAATATT
TTTAGTGGCACATATGAAATGTAGCAATCTGTAACAACCCTTCAGTAATTTCAAAATACA
AGCATGTATTCCTTATTACACCATTGTGTAGAACAGTCTTGTTGATCACAAGCGCAGTAA
GTTTTCTTTCAAAGTTTTAACAGTTTATTCATTGATGTGAGTGGAAAGTGTGTTTTTGTA
AACTGTTATTTTAATCTGATGTAGATTCAGAACAGAACATTTTCCACTGATGCTTTATGA
CATTGTGAAATGTTTAAGTCCGCATTTTATCTACACAAGATTCAAAACTATGATCGCCCC
CCCCCCACACACAACCACGTTGCCTTTTAATTAACGTGCTTATGATTTTCCCCACAGTTG
AAGAATTGATATTGATACTGCTCTCTTGATCATTAGTAAGCTAGTAAACTCTTGTGTGTG
ATAAATTTACTTTGTGTTTTTGCTAATTGATAAGCAAAAGTCAAAGTACTAAATGTTATG
TAGCAGTGACAGTACAAATCTTCACTGGCAAAAAAACACCCCTTCACTTGAGACATGCTT
ATGATGGACCAACAGAAATGGAATCCTAGCTGGAGCCATGCGGGTTCCAGCTTGGACACT
TTTACAAATTAACTGTCCATTTACTTTGGAACTCGTCATATTCACTGTTTGGTTCCAAAA
TACAATTTGCTTGCCCAATGAGAAAAGGAGACAATGAGCTGGAGATGTACTGGGGAGGTT
TGCGTAGGCAAGGGGCGGCGTTTCGGACAGGAAACCCGGAAGTCTGGGTTTCTCCGCATG
CTGTGGAGATTTAACGCCACAGCATGTGACTCTTAGCCCTGACGGGTTCCCTGCCTTGAA
GTCAGCCCGATCCTGGGAAGGAGGGTGTCTGATGGTGGGGAGTTTGGGCCAGGAGAAAGT
AATCCTGCTCCTCCTGGCCCACGAGGAGTGCGCCCAGAGGCTGTCATAAGAACATAAGAA
ATAGGAGCAGGAGTAGACCAATCGGCCCCTCGAGCCTGCTCCGCCATTCAATGAGATCAT
GGCTGATCTGATCCAACCTCAACTCTA
>TR100007|c8_g4_i2|m.97815
CATTCCAAAGCACAATCTGTAATGATTCTACATCTTAGCCTAAAGTTTTCAATCATAATA
CTGATGGTAAATCATTCATTTTATTGGGTTACTGTAGGCATTACAATCAGAAACTCTTGG
CCCTTGTGTTTTATTTCTAGATTGTCACATTTAACAGTTTAATAGGTAAAAGTAAGATCT
CTTCAAATGGAGTTTTAAGATAGTTAATGGATTACATTGCATTTTCTGGGACCCATCTGA
AGCCTACTCCCCACCAAATGTACTGATCACTGTACAGTGTGAGCAGGAGGTGTCTGGAGC
ACCAGGAGCCTATGCACCCTACTGTGTGTAAGTCTCATCAAATGGGCTCTGCTCTCCGTA
ATACATCTGCCATGCATGAGAAAGATGCCAACCAATCAGTAAAAATAAGCACTGGAAGGG
AGGCAAAGGGAGACATTTTTATGTAAGTGGCCTTGACTCCCTGCTAAGGCCACCAAATTT
AGCTGCACCGTGGCAGTTTGGCCTCAAATGGTCGACATGGTGACATCATCACCATCTGCA
ACCGCAAAAAATGGTAGTCAAGGGCCAGCAGATCTTTGCAGGCTGCTGATGCAGGAAATC
CTGCCCCATGACCTCAGTGATATCCCTGCATGCTATGAACAAAGTGCTGGGAACAACATT
TAAATATTGGAATGAGCTGAACATTCTCACACTCACTCATTTATGAGAAGGTACACAAAG
CAGCTCTGGATGAATCGCCTGGCATTGCACATCTGAGGTTGCAGGTGGAGGTGGGTTTCC
ATGTAGGGAATGTTTATGGAATTGGGAAGGTGGGTTCCAGCACACTTAGCACTGAATTCC
TGATTCCAAAGGTGAAGAAGTTTTTAAGTTTTTGAGGTCATGCTACATATGTGAACTATT
CTCATTACTGCTATAAAATAATTTTAGTTAATGCAAATTGGTCCCACAATGAATTCTGCA
TGGCCCATTGCAGAACAGCTTTTTATTCATTGAGCACCCATATTAAACAAACACTGGAGT
CTTCCAAGTCGAAGTGAGTACTTAACCTTTTTGGCTGGCGTAAAGCCACCAAGCACTCCT
TTGCCCATTTCCTCAATACCCTCCACACCAATTATTCAGAGGACCTGCCCCACCTGTCAG
TTGAGGCGGTGGAGGTTAGGTGGTCTACCCCCCAATGCTGGTTTTCATGTGAAGGTTAAT
GGCAACCTTCTATGAAAACACACCAAACAGATGATTTTAGCATTAGAATGGAAAATGAGA
TGTCTTCCTACTAAAGAGCAACAGAAGCATGACCTGGCTGTCGAATGTCACTGCACTATT
TTATTTTCCAGAGTACATGGAGTCATTGAATTCAGCCATGTGGCTATCTGAGCATCAGGT
TCCTACTCCTCCTTAGTGCTGCATCATAACATCACTTGCTCACAGACTATCTTCCACTTT
TTTTGCCATTCAATTCTTTTGCTCTATACACCCTTTGAAAAGACGGCAAAAGAATTCGGG
TCAAATAATGAGGCACACTATTTTCTGTCCTCTCCCTTTTCAGCCACCCAAATTGGGAAT
GAAGTAGCGGTTGGCCTGGATTGGGTCTGTAGGTGGGAGCTCACCTTGCACAGTTAAGTG
AATTTTGACCCCGAAAGATCCAACCGGGTTAACACTTCCCAATTTGGGTGAGTGAAGCTC
CTGGCACTTCAGTGATGGAAAATAAGTCTCATTGTATTAGACCATTTTATTGATGGAGGT
CCACAAAATGTCACTAAGGAAAGCTTTTATTTACATGATCCAAAAATGCTGCAGAAATTT
CTATGCTTAATACAAAGCAGTGCAGATTGGATGTTTTATTGCACAAAAATCAGAAAGCTA
AGTAAAGATGAGGGAGGCATTGGCATCATCTACCTCAGCCCCCATTAAAACCTACAATTC
CATGCATCAAAATATCCAATTGTTTCTTAAATATTCAACTTGCGTTTTTACCTCTATCTT
TCCACTTGGAAAATCATTCTGGGTAGTAATTACACTTTTTGTCTGAAGAAATGCTTCCTA
ACATCAGTCCTGAACTTGCTTTTTGCCAGTCTGTACCGACATCCCTTTACCTTGCAGTTG
TGGTTTAACACAAAATAGTGCTTGGGATTAATCTTTTCTACTCTGCCTAATTTGCACATA
TCTCAAGCTGCAGTTATTAACAGATCTAAGGGTTAGATCTGATATGAAATTTATCTTATC
AATGGGGTCGGTCCAACCAACAAATAAAAAAATATACAGATAGAACTGAGTTGCATGGGC
TTTGTTTAATTTGGATAACCCTGTTGCAGACCATATAATAAAGTGTACCAGACTGATTTA
TCATCAAAAAAAATCTTCTTAATAATAATGTTGCATTCCATGACAGCTCCGTTTTATCAG
AGTTTACAATGCTGAGTGCCAGAATGAATTTGACGACTTAGACGACAAACAGATGGCAAA
AATGGAGGACCAAATGCTAGAAGAAATAAATAGATATGCACTCGCATCACATTTCTTTTG
GGGTCTGTGGTCCATTATTCAGGCTCGAATTTCAGCAATTGAATTTGGATATTTGGATTA
TGCTTTAGCAAGATTTGAAACGTACTTTGAACAGAAGAAGCAGCTGGATGTTTGATGATT
GGAAACCCTGTGGGAGGAGCCATTGGTGTGAACTAAAGACAAAGACAGGACAATAATTAA
AAGTGCCAGGGCCAACTATGGAAAACCACAGCAGTGTCCAGCAGAGATGACTGTGTGTGG
ATTTGTTTCATGTGGTAGAAGTTTAGAATACGGATTTGTAGAGTTAAAAACAAATAATAT
AAATTCATGGACTGCAAAAGTTATGATATGTTTACTTTTTTAGAAATTGCTTTAAGAATA
GAACTTTGAAAACGCAGTAATGTACCATTAATCCAGTACAAAATTGCTAATTAATTCTCT
GACTGGAGTAGCTTCATTTGTTAAGTAGATGTTCAGTGAACAAAGTATTAGGTAGTGTAC
ATCAAGATATTCCTCCAGCTGGAATGTCTTATTTAAATACTTTTTACACGGTGCTTTGTT
TTTTGGCAAAGCAACTTTTAGGTGAAGTAACAATGCAAGTAAGAGAAATGTTGATTTAAA
TTCTGAAATACTTGCCTATAAATTTAGATTAAAAGACAGATTAATTGCTTTATGTAGTAC
AATGTGGAAAACAGTAAAACTACTGAAGTTAAAAAGCTTGGATAGACAATACAATATAAT
TTTGATTTGGTAATGATGACACACCTAGTGAAGGAAAATTGGAACCAAGCTGTTCTAATA
CAGCAGACTGATACCCGAGCCAGACAGGGCGGCAGTACCCAAGGCCCTGTTGATGATTGA
CCAGTTAGCTTGGCTGACTGATGGGACCTAGAGGGATAGACCTGTCACTGGGGACTGGAA
TCTTCCCAGTTGTCTCCAGATAACCTTGCAATAAGATGGTCCTAGCTGTTTAAGCTCTAG
AATGTTTTCGGTGATCTGTGCTGGTATCTGCACAGTTTTAACCAGTTAAACTCCAGGAGA
TTCCCACACACACTTGGGTAATCTCTAGTTCTTAGCTGGTGCCAACCTGTGCCTACTTTT
TTTGATCTTATGGGGTATGTTGCTATGGGGAGAAAGTGCACTCCACATCTGGCAAACAGA
AATTCCACTAATGTACATTTCTCAGTAGATTGATTTGGAGAATGTTAAGTGTGACGATGG
TTTCTGACATGTCAGACAGCCAGCTGACGTAAAAAAAATTCATAGTTTAGGATATCAAGT
TGTAGTGGTTTTATGACTTTCTTTCTGATTTGTTTGTATGTCATTACATAGTTAAACCTC
TGCTTTAGAAAAAATACAGTTGCATTAACTGTTGTTCCCTCATACTAAATAATAAATGTA
AAATAAACAAGATAATATGCGCTTACACTTTCAATAGTTGGTAAT
>TR100007|c8_g4_i3|m.97817
CCCCCTTCTCTCTTCCCCCCCTCTCTCTCTCTCTCTCTCCCCTCAAGTTATAATTGCAAT
TTCATTCTTTTCCGATACCGCGTCAATATAAATGAAAACCAAATTCTGCAGCGCAGTGGA
CACTCCAGGGATGGGGCTGCTGATCGCACAGAATGGGCTCCGCGTCCAGCATGAAGAAGG
CACCGAATACAAAGCGGGAAGACAGGACGCACCCGACCAGCAAACCAAGCATAAAGCTTA
TCTTTGGTGCAAAGAGTTCCTTCGAGGTGCTTGGAAAACCTTGTCAGAGGACGAATTTCA
AATTAGTATTATAAGGGGTGGCCTTAGTAATCTGCTTTTTCTGTGCTCATTACCTGATAC
TAAAAGCTGTGTAAAGGATGAACCACGATGTGTTCTCCTTCGATTGTATGGTGCGATTCT
TCAGAAATTCCGGATAGTATCAGAACTTCATGTGCCAAAGCTGACATGACATGTCGCATG
TATGCTTGCAGTTCTAACTGTACAAGAGCGCACATTTTTTTACTTGTATAATGCAGTATT
GAAACCATGTTGATTGCTGTATGATACAGCCTTTTATTAAGATTTATGCTTTCTCCATAT
TTTCTTTCAGTAAATATTTAATCTTAGTTGCTGTGTTTAGGGAGGTTTAAATTGGAAACA
AGATGGTTGTCCAGAGGAACAGAAAATTTAAGGGTCTGTGACCAAACCCTTGCCTCCCAC
CTTGGGCCCCACAATCTCTTATACATTACTTCGCACCCAATCTGATTGTGGAAGAGGCAT
GGGAGCGAAGTGCCTGTCTGTCCTTTTACTCATTGAATGGTGTGGATGGATATAAGAGGC
AGAGAAAAATGACCTTTTTATGTTTTTTTAAAAAAAATGACCAATTTTTTTCCAAATGAA
AATTGAATAAAAATGGTAAATTATATATAATACATGCTTGCAATTTTAGAGCATGTACTG
AATAGAATGATACACAACATACTATAACTTATTTCAAATTGGGCTTGGAAGGTTCAAGTT
AAATATTTCAATTAAGATGCCAGTTATCCTGTCCGGCATTATAAATGAGGCAAAGTTCAC
TGATGTCAAATTAATGTCACATGGTCACCTCCACAAACTGAATAGTCATATTCCCTTTCC
CCCTTGAAGCCAATAAGTAATCCATTATTGAAGACTTAAAATGAGCTTTAGACTTCATCT
AATACTTGTTTCACAGTCAAACTTAAGGTTTGGGTTTTGATTTTGAAATAACTGTTCTAT
TGGAAATATCAAAAATAGATTTTTTCTTTCTGTAACTAGTGTTGTGAGTATCCATGCCAA
CTTTAAGATTATTAAATGCTGGGGTTTCAGAATTACAGGGCATAGAAAATGCAACTTTTT
TCACCAGTTTTCTCGCCCACCTCCTGAATGTGCTGATTCATGTAGGTGGTAGTTCCATGT
GTGCTGGCAGCCCTCCAGTGGCTCATTCGGGTATGCACCTAAACAGTTAATGTTGCAGGC
TGTTTGCCCTGGGTGCTGGGATGGGATGGAATTATAATGGAGTCTGGTTCTGACCTTCAC
CATTGTCCAAATGCACATGTTTTCCAATAGGATTTCTGGATAATGATTAGGAGCAGGATC
CTTGGTTGATTTCTGCCTCTCTTTCTGCTGTCTTCCCTTCTCCCCCCACCACCACAAATC
TGGAACAATGTGGCCAACTGCAGTGCCCTTTAACCATTTGGGATTAGATCAACTAACTCA
GCAGAGAGTGGGATTTAACCTGGAACCTACCTTGAGCGTATGTCTCAATAAAACACCTGA
TGTTGCATGTACCCATTGAGCCTTCAGTGCAACATGCCAGTTTTATTATTTAAATGGAAT
ATCAATTGTTTTTGAAAATAAATTATTGTTAAGCTATAAAATGAGTTTTTATAACTTTCA
TAAGCAAAGTTAATCTTCAGAACTGCTTTAGAGAAAATAATTTTGTTTATATTCTCAAAG
GATCATGCTCGTCTATGACTTGTGCAGAATTTCAGTTCTGACTATTTATACAAACCATTT
TGTAACAACCAAGTTTGATTTGAAATATATTTAATTTGCTGTGTACGTGATTTTTGTATA
TCCAAATAATACTTGCAAAATCCTAATACCTCCAGTAACAATAATAAAGGTTTAAAAGTA
AATTTGAAAAAAGCATTGTTGTGTGAAATTGTGATAATACAGTCACCTTAACGTCGTGCT
ACATTATGCATTCAACTAATGACTAAAAAGGGCAACTGATTAATGAAAATCATAGGTATA
TATGTTGGTGATTTTCCTTTGTGGATATGCTATAGTACAAGTTGGTATTGAAATATATGA
CCTCACAGTATGAAAGGTGATCATCAGTTTTATTGTGTGCTGTGTCTGGTTAAGTTAATG
TTATGGCACCAAAGAAATAAATAGTAAGTGCATTCTATTGAGTTGTCTCATAATCATCAA
TGTTGCAGATATCGGTACAAATTCTCAGTGTCTCTCGCAACTTCTTGTTCCCTTGTTTAA
TGCTTTACAACTGCTGGCTCAAAGCTACCTGGAAGCAGACAATTTGTGTAGAACTACCCC
TCCTATTAACTACAATGGATAGTGGGCAATGTTCCTGATTTTACTGGAGCAGAATTTTGT
AATTTTGCCTGAAGGATCGTTCGGTACAGCATGTCTCCTTCTAGGCTGCCTTCAAACATA
AAATGTGGTAACAAGGGCTGTTGAGAGATGTGGTTAAGTATATAGTTAGCTCCCTTTTTT
AAGATTCGGATTTGTCAGGCAATTTAATAGAGTATACTTCACCTTTAAAAATATATATCC
TTGTGCTGGCATGTAACGCACACAGTAGTCACAATCGCTTTTATCTTTTTATTTAATTGT
TAAAATTTAAAATGGGGATAGTTGTAGGAGTTCTATACAAGCTCTCGGTGCTTACAGTCT
TTGTTTAGGATGCAAAAGCCATTTTTTTTGTTGAGCACTTGCAGAGGATTTCTGATTGGG
GAAGAGGTGTGATGAGACTTAATCCACAATTCCAAAGGGTGAGTGAGTTATGTTGTTCCT
GATGTCATGAGTTGAATTTGTTTCCAGTAGATCTCAACTCTCAAGTTGGTAATTTTATTG
TAACCCCATAATTATTCTGTATAAAAGAATAACATTACAAGTAATAAAATAAGTGACACT
CCTAAAGGCTCAGCGAGTTTATCATCCAGTGAATAGCAAGCTATGCAAAGCAGAAGATCA
CCGGTTTGATCTCAAATCTATGCATAGTTAGCTGATCTCAGGTAGGGAACAATTGACCTT
GGATCCGCTCGGTTAGGTTGGTGTTCCTGAATGGTTCCTGTTCCTGACCACAATCTAGTC
TTCCCTGCTGTAAGTGTATGAATTTGAACATCAGTTGATGACAGGATCAGCTCAACTGTG
ATGCTCCCCCCACAACCAAATAGCCTGCTGACACTCCTGGCTAGGTTCACACTTGATGAA
TGGCCACTTGGGCAAGGTATTGGAGGGTGCCTGTAGGAACGTAATAGGAGAAAAATTGGC
GAGACAAAAGATTGGAATTTAAAAAAAAAAGTAAATGATGGTTACATGACCTGAAATCAT
GTGACATAAACCTTTACTTCTGAGTTGCATAATCCAGAGCAAATAACTTAGGATATCTGT
GATAACATAAATATTTTAAATTCTAGCACAGATTTATCACCTAATTATACTTGAGTTGTG
CAGGAAAAAAACTTGTTAAATTTGCATTAACTGGAGACCAGCAGCCAAGTATACTGAAAT
ATGAAGTATAGTTGTAACTTTAAAGGCACTGGTAAGTAAATCTAGCTGCCTTCTGATGGC
AGGAAGTTAAAATAGCTTGCCAAACTAATTTCATTACAGATTTTTAACTAATAGAAACTT
ATGGAACATGATAAAAAGCATAAATTTGTCTCGCCTCCATTTTGCTGTTATATAATGTCA
CATAGTGAATGTGAGAGTTGTAGTGGCTTGTAAGAAGTTTCACGTCCAAATAACAGAACA
TGGTAGTGTGCTGAACATAACGTCTTTGGATAGCAAAATGGAAGATTGATGTGTAAATTG
CTGTTTGTAGTGAGTTTGAAGGCTGAAACACAATGGAGAAGATTGGATGACTCAGTAAAT
CTTTTGCTGTTGCCATATCTTTTACAGCTTTGAACCTTGTGTTCCACCATTCAAACCAGC
TACAGTTGTGTAGTATGCACTGTTTCTTTTTCAAGTTAAACTGTAAAAGTACTTGAAAAA
ACATAAATTAAATCTGCTTACACAATAACAGCTTAGAAAATAACAAAATATAAACAAGAA
CAGTATGACAACTAACAAAACACTGAGGCTGCAATTCTGTGTGTAAGGATGTAAATATTT
TATATTTCAACAAATTGGACGTTTTTCAAGAAAACTTCATGATGTCCAGAATTATACTTG
GTTTTATCTGCTTACATTAGTAATGCATTTTTAAAACAAATTGTGTAACTTAGATTTAGT
TAATTTGCCTAGGAAAAACCATCTGGACCCATATATAAGACTGAGGTAGCCTTATCTAAC
ATGATGGGCCATCCCTCAAGAATTGAAATATGACCAGGTGAAATCTGACTAGGCAAAAGC
AGCTGGTTAATTTATTGGTGACAGTTTTTAACATATCTTGTAAATATGACATCATTTAAA
ATTATCTTTGTGAAAGAAACCAGATCTCAGACCTCAATCTGTGATGAGTCTTTCCAGTAA
TGTCTGTTGTGTGGAGTTGAGTATGTTGTGGGGGTTCTATACCACCTTGGCTGTACTTGC
ATATGTTCTCTGCTGCAGGCTTGCCCATGCGATCGTGCCTTTGCGATCGTGCCTTGAGCA
CTCTGGTTTCCAGGTGACAGACACGATTCACGATGACCTGTAATAAAGGGGAGTCCAAAC
AGAATAACCAGGACAGATATGATATTCGGGGAACCGAAGCCATGGTGTTGGAAAGTGTTA
TGTTTGCTATCTTGGCAGAACGATCACTTGGTCCGAAGCTATATGGAATCTTTCCTCAGG
GTCGTTTGGAACAGTTCATTGCAAGTCGGAAATTGGAGACCAGAGAATTGGCTATTCCAA
GTATTTCAGCAGAAATAGCAAAAAAGTTGGCCACATTCCATAGAATGACGATGCCATTTA
ACAAAGAACCAAAGTGGTTGTTTTGTACTATGGAGAAGTACTTACAGCAAGTGATGCGAA
TCAGCTTCACAAGAGAGTCTCACATTGTAGCGTTCCACAAACTTCTCAGTTACAACCTGC
CACAGGAACTTGAGAAGCTGAGGTCTTTGCTTCAAGCAACTCCTTCACCAATTGTTTTCT
GTCACAATGACTGTCAGGAAGGTAATCTCCTGCTGTTGAAAAACACTGAGAACTCTGATG
ATCAGAAGCTGATGCTCATTGACTTTGAATACAGCAGCTACAACTTCAGAGGGTTTGATT
TTGGGAATCACTTCTGTGAATGGATGTATGACTACAATTGTGACGAGTATCCATTTTTTA
AAGCTGATATCAAGAAATACCCCACCAAAATGCAGCAGCTCCGTTTTATCAGAGTTTA
>TR100007|c8_g4_i4|m.97820
ATACTCCAAGGAATACAAGCCTAGTCTATGCAATCTGTCCTCGTAATTTAACCCTTTTAT
CCCCGACAGCATTCTGGTGAATTTGCGCTGCACCCACCTCCAAGGCCAGTATATCCTTCC
TGAGCTGTAGTGCCCTGAACTGAACGCAGTTTATTAGCATAAACTTGTGGAAGTTCAATA
CAGCTTGGATCCAAGGATTGCTTTATTGAGTTGGGGGTTAACTTAATATTTTGTTTTGAA
GGCAATTAAACCTATAGGCAGACCTTAAATTGATTTCTATGAATCTAGTTTGTTCACTGC
CATGTCTCAACTTTAACTTCAATTGTACACAAGAAACTTCAGACTGCAATGTTACAGGGG
TTGTGTGCAGCAAAGTGCCAAAAAATGCCAAACGAAAGTAATTAGCAGTTTGCTAATTGG
TTAGCATTTTTCAGTAAGCTTTAGGCTTTTAAGTAAACTACAGTCTTTATTTAAGAGAGC
TGAAGTCCTGTATTTCTATCTTGATGTAATACAGTTGATATTTTTTGATATCTTAATGCT
TTGTCTAAGTATGTTGAACACTGTAAATTGAACAAAGTTTGTTCCTTTGTTAAAGCTTTT
TTACAGAATAAAGCGAAGGTGGCTATTCTTTGCTGACAATTCTTATTTTCTATGATAATT
TGAGAAAACCGAATAGTAATGGGCAATTCTAATGTGTTGCCAACTGTCTATACTGTTCCT
GATTTTTCAAATATGTCTATAGAGTTTTCTTTGAGATTCTAGCCAATGCTTTATTTAGTT
CACTAAGATTTAAGTAGGCCACAAAGCAAAATGGTAAGGTAACATAAGACATTCTTGTAA
ATTACAAGTTGAAAGTCAAACAATTGTATCTTGTAATTCTTACCAATTCCATCTGTAAGA
ATGCATGGGGTTTAATAATTAGCTTGGAAGAAATGCCTATGGCATTTACTAGCTTAATTG
TTCCACTTCATTCTCTCTAGGTGAGGACTTGCATAGCTCACACATTTTCCCCAACAATAA
GAGAAATCTGTGGCCCTTTTCTGGTGTTACAGTACTAGCTATGCTGTAGCAGTTTAAATG
TTTACTCTTTTTAATACAGCTTTTTGATATTTTAAAAAGCGAGTTGGATGAAGTACTGTC
TTTCTAATCGTGTCAGTGTCAACATTTTCATTTCAATTCAAAGTACCAGATTTGTATGCC
CACTGCTACTTATCTATTCATTCTGTATCTTTGTAAAAATTGTACTGTTAATTTCCTTCA
AAAACATTCCCAGCAATGTGTGTGAATTTTATGTTTGAAATAACAGGCATGTTCAGTGGA
AAGCTTAATTTGTTCAGTATCTTCACACCCACAGAGAAAAGTTGAATAAGCACTGAGTTT
TTTTTTTATTAGGACCTAAAATTAATTTGCAAGACTGCTGCAGCTTAATTCGTTTGAACA
CAGAGCTCGTATTTGCCATTTTGAATGGACCTTGCCAACAAAAACATATGTACTAGAGAA
AACACTTCTTTCTATGGGGGAGGAGGCAGAGGGAGTGAATCATATGACCAAGTGAAGTTG
CTATAACCCTGAAGCTTTGTTACAAGTAGATTACATTGTTGTGCAAGACATTATTAATAA
GAAACCAGAAATGAACTTATGTACATTATACCCCCAAAAATTTTAAGCGGCATTTTAGTT
GGCAAGAATGTAATGAACCATTTAAAATTTACTCAAAATTGCTGCAAACAAATGTGACAA
ACAAATTTATCATGTCACTGTTAAAAATTCAAGATCAAGGATGATCAGTAACTCAAGTGG
TTATACTCTCAACTCGACGTTATCTATTGAAGTACTATCAAAAGGGAACCTCAGTCATGC
ACCACACAATGTTGGGGGAGGGGAACAGAAAATGCATTTTTCTGGCTTTCTGTATTTGCA
TTGCACATCTCGCCAGCCTGTTTGTAGTACTTGGAAGTATTTGGGGAAAAGTTCTCCAGG
ACAGTTAGCTAAATATTTATGCTATAGCACTTCTGAATGACTAGTTAGATAGAAGTTAAG
TTTTAGTGATATTTGTGGAAGCTTTAAGAAGGCTTTCCTGGTAAACGACAACTGGATTAT
AAATTCTGTAGAAATTAAACACAAAATTGATGACAATAATACTTAGATACTGAAACTGTG
TATCATTGGAGTGAATTAAATTTTGTAAACCTACAATTCAATTATTGAGTAGTTAGGAAA
ATCAGTTTTGTAATGTTAAAGGTCTCAAAACCAACGTTCAGTTTTTTAAAATTCTTCAAC
ATATCCACTTTCAATTTTGTAAATGTTTGCTGTAATCAAATGAAACATTGACAGTAAAAG
TCAACGTGTCCAAACCTTGTAATTGCAGCTCTAGATTCTATTTAATGTTGATACTTCTGA
TTGCATTCTCTACAGAATGATGCAGTAAGTATTCTACAATATATCTTTTTTCCTATTTTA
TCTTTCTACAGAAATTCCGGATAGTATCAGAACTTCATGTGCCAAAGCTGACATGACATG
TCGCATGTATGCTTGCAGTTCTAACTGTACAAGAGCGCACATTTTTTTACTTGTATAATG
CAGTATTGAAACCATGTTGATTGCTGTATGATACAGCCTTTTATTAAGATTTATGCTTTC
TCCATATTTTCTTTCAGTAAATATTTAATCTTAGTTGCTGTGTTTAGGGAGGTTTAAATT
GGAAACAAGATGGTTGTCCAGAGGAACAGAAAATTTAAGGGTCTGTGACCAAACCCTTGC
CTCCCACCTTGGGCCCCACAATCTCTTATACATTACTTCGCACCCAATCTGATTGTGGAA
GAGGCATGGGAGCGAAGTGCCTGTCTGTCCTTTTACTCATTGAATGGTGTGGATGGATAT
AAGAGGCAGAGAAAAATGACCTTTTTATGTTTTTTTAAAAAAAATGACCAATTTTTTTCC
AAATGAAAATTGAATAAAAATGGTAAATTATATATAATACATGCTTGCAATTTTAGAGCA
TGTACTGAATAGAATGATACACAACATACTATAACTTATTTCAAATTGGGCTTGGAAGGT
TCAAGTTAAATATTTCAATTAAGATGCCAGTTATCCTGTCCGGCATTATAAATGAGGCAA
AGTTCACTGATGTCAAATTAATGTCACATGGTCACCTCCACAAACTGAATAGTCATATTC
CCTTTCCCCCTTGAAGCCAATAAGTAATCCATTATTGAAGACTTAAAATGAGCTTTAGAC
TTCATCTAATACTTGTTTCACAGTCAAACTTAAGGTTTGGGTTTTGATTTTGAAATAACT
GTTCTATTGGAAATATCAAAAATAGATTTTTTCTTTCTGTAACTAGTGTTGTGAGTATCC
ATGCCAACTTTAAGATTATTAAATGCTGGGGTTTCAGAATTACAGGGCATAGAAAATGCA
ACTTTTTTCACCAGTTTTCTCGCCCACCTCCTGAATGTGCTGATTCATGTAGGTGGTAGT
TCCATGTGTGCTGGCAGCCCTCCAGTGGCTCATTCGGGTATGCACCTAAACAGTTAATGT
TGCAGGCTGTTTGCCCTGGGTGCTGGGATGGGATGGAATTATAATGGAGTCTGGTTCTGA
CCTTCACCATTGTCCAAATGCACATGTTTTCCAATAGGATTTCTGGATAATGATTAGGAG
CAGGATCCTTGGTTGATTTCTGCCTCTCTTTCTGCTGTCTTCCCTTCTCCCCCCACCACC
ACAAATCTGGAACAATGTGGCCAACTGCAGTGCCCTTTAACCATTTGGGATTAGATCAAC
TAACTCAGCAGAGAGTGGGATTTAACCTGGAACCTACCTTGAGCGTATGTCTCAATAAAA
CACCTGATGTTGCATGTACCCATTGAGCCTTCAGTGCAACATGCCAGTTTTATTATTTAA
ATGGAATATCAATTGTTTTTGAAAATAAATTATTGTTAAGCTATAAAATGAGTTTTTATA
ACTTTCATAAGCAAAGTTAATCTTCAGAACTGCTTTAGAGAAAATAATTTTGTTTATATT
CTCAAAGGATCATGCTCGTCTATGACTTGTGCAGAATTTCAGTTCTGACTATTTATACAA
ACCATTTTGTAACAACCAAGTTTGATTTGAAATATATTTAATTTGCTGTGTACGTGATTT
TTGTATATCCAAATAATACTTGCAAAATCCTAATACCTCCAGTAACAATAATAAAGGTTT
AAAAGTAAATTTGAAAAAAGCATTGTTGTGTGAAATTGTGATAATACAGTCACCTTAACG
TCGTGCTACATTATGCATTCAACTAATGACTAAAAAGGGCAACTGATTAATGAAAATCAT
AGGTATATATGTTGGTGATTTTCCTTTGTGGATATGCTATAGTACAAGTTGGTATTGAAA
TATATGACCTCACAGTATGAAAGGTGATCATCAGTTTTATTGTGTGCTGTGTCTGGTTAA
GTTAATGTTATGGCACCAAAGAAATAAATAGTAAGTGCATTCTATTGAGTTGTCTCATAA
TCATCAATGTTGCAGATATCGGTACAAATTCTCAGTGTCTCTCGCAACTTCTTGTTCCCT
TGTTTAATGCTTTACAACTGCTGGCTCAAAGCTACCTGGAAGCAGACAATTTGTGTAGAA
CTACCCCTCCTATTAACTACAATGGATAGTGGGCAATGTTCCTGATTTTACTGGAGCAGA
ATTTTGTAATTTTGCCTGAAGGATCGTTCGGTACAGCATGTCTCCTTCTAGGCTGCCTTC
AAACATAAAATGTGGTAACAAGGGCTGTTGAGAGATGTGGTTAAGTATATAGTTAGCTCC
CTTTTTTAAGATTCGGATTTGTCAGGCAATTTAATAGAGTATACTTCACCTTTAAAAATA
TATATCCTTGTGCTGGCATGTAACGCACACAGTAGTCACAATCGCTTTTATCTTTTTATT
TAATTGTTAAAATTTAAAATGGGGATAGTTGTAGGAGTTCTATACAAGCTCTCGGTGCTT
ACAGTCTTTGTTTAGGATGCAAAAGCCATTTTTTTTGTTGAGCACTTGCAGAGGATTTCT
GATTGGGGAAGAGGTGTGATGAGACTTAATCCACAATTCCAAAGGGTGAGTGAGTTATGT
TGTTCCTGATGTCATGAGTTGAATTTGTTTCCAGTAGATCTCAACTCTCAAGTTGGTAAT
TTTATTGTAACCCCATAATTATTCTGTATAAAAGAATAACATTACAAGTAATAAAATAAG
TGACACTCCTAAAGGCTCAGCGAGTTTATCATCCAGTGAATAGCAAGCTATGCAAAGCAG
AAGATCACCGGTTTGATCTCAAATCTATGCATAGTTAGCTGATCTCAGGTAGGGAACAAT
TGACCTTGGATCCGCTCGGTTAGGTTGGTGTTCCTGAATGGTTCCTGTTCCTGACCACAA
TCTAGTCTTCCCTGCTGTAAGTGTATGAATTTGAACATCAGTTGATGACAGGATCAGCTC
AACTGTGATGCTCCCCCCACAACCAAATAGCCTGCTGACACTCCTGGCTAGGTTCACACT
TGATGAATGGCCACTTGGGCAAGGTATTGGAGGGTGCCTGTAGGAACGTAATAGGAGAAA
AATTGGCGAGACAAAAGATTGGAATTTAAAAAAAAAAGTAAATGATGGTTACATGACCTG
AAATCATGTGACATAAACCTTTACTTCTGAGTTGCATAATCCAGAGCAAATAACTTAGGA
TATCTGTGATAACATAAATATTTTAAATTCTAGCACAGATTTATCACCTAATTATACTTG
AGTTGTGCAGGAAAAAAACTTGTTAAATTTGCATTAACTGGAGACCAGCAGCCAAGTATA
CTGAAATATGAAGTATAGTTGTAACTTTAAAGGCACTGGTAAGTAAATCTAGCTGCCTTC
TGATGGCAGGAAGTTAAAATAGCTTGCCAAACTAATTTCATTACAGATTTTTAACTAATA
GAAACTTATGGAACATGATAAAAAGCATAAATTTGTCTCGCCTCCATTTTGCTGTTATAT
AATGTCACATAGTGAATGTGAGAGTTGTAGTGGCTTGTAAGAAGTTTCACGTCCAAATAA
CAGAACATGGTAGTGTGCTGAACATAACGTCTTTGGATAGCAAAATGGAAGATTGATGTG
TAAATTGCTGTTTGTAGTGAGTTTGAAGGCTGAAACACAATGGAGAAGATTGGATGACTC
AGTAAATCTTTTGCTGTTGCCATATCTTTTACAGCTTTGAACCTTGTGTTCCACCATTCA
AACCAGCTACAGTTGTGTAGTATGCACTGTTTCTTTTTCAAGTTAAACTGTAAAAGTACT
TGAAAAAACATAAATTAAATCTGCTTACACAATAACAGCTTAGAAAATAACAAAATATAA
ACAAGAACAGTATGACAACTAACAAAACACTGAGGCTGCAATTCTGTGTGTAAGGATGTA
AATATTTTATATTTCAACAAATTGGACGTTTTTCAAGAAAACTTCATGATGTCCAGAATT
ATACTTGGTTTTATCTGCTTACATTAGTAATGCATTTTTAAAACAAATTGTGTAACTTAG
ATTTAGTTAATTTGCCTAGGAAAAACCATCTGGACCCATATATAAGACTGAGGTAGCCTT
ATCTAACATGATGGGCCATCCCTCAAGAATTGAAATATGACCAGGTGAAATCTGACTAGG
CAAAAGCAGCTGGTTAATTTATTGGTGACAGTTTTTAACATATCTTGTAAATATGACATC
ATTTAAAATTATCTTTGTGAAAGAAACCAGATCTCAGACCTCAATCTGTGATGAGTCTTT
CCAGTAATGTCTGTTGTGTGGAGTTGAGTATGTTGTGGGGGTTCTATACCACCTTGGCTG
TACTTGCATATGTTCTCTGCTGCAGGCTTGCCCATGCGATCGTGCCTTTGCGATCGTGCC
TTGAGCACTCTGGTTTCCAGGTGACAGACACGATTCACGGTACAGTATCTGACGTTGCAG
CATCTTCTACAGTTGTAAACAAATCCTACTTTATTAATTTTTGTCTCTATTTAAATTGGA
CCTTTAAGTTCACTGTAAAATATTTTGCTCAACTGTAATGAGTTTTTCTTTACTTTCGGA
AGTAATTTCTACATAGGCTTTTGTATAACTGGTTTACATAGTTTTGTAATGTGCTTGTTA
GCAGACAGTACAGTACAGCAGACAGCTTAGCACAAAGAATGTCTTTCTGTTCTGAAACTT
CAAAAATAAGATGGCCACGTAGTACAATTCATTGACTTATTAAAGGATAGTGTCAGAGTG
GTCGGATACAGGGCCATAACCTGTGATTCCTCACATTGAGTTCCCAATCTCGAGGGGAGA
ACTGCCAAGTGAATGAAAAACATGTCCTTCACGGAAATAAAGTTGGAGAGCAAGTCCCCC
TGGCCTGCTCTCATACAGCTCCTTTAGCTGACCAACAGTGGCATTGCTAGAGCCCTGGGA
GCAGGGTGCTCAATTGCCCTCAGTCAGAGAATAATGCAAGGGGACAGAAAGATAGAGAAA
AAAATGATCTTTTGTAAGGAAAAGAGAAGAATGAATTAAATATTTTTTTGTGTAAAAAGC
TACGTGCCACCTAGGGAAAAGCTAAACCTGATGAAGCATTATACATGTAAATAATAATGG
GTGACTGGTTGAATTAAATATAGTTTTATTGTTTGGATATCTTGGAAAACAAAAGAAACT
AGCCTAAAATTTCAATAATGCTGAATATTTGGCAAAATATTAACCATGAATATGCTCCTA
GTGAGTCTTGCACTTAAATTCCTCTCTATCTAATGGGAACCAGTATTGCTAGTAAGGTCA
ATGGAGTCCATAGGTAACTGCTGTTTACAATTGTTTATGCTGATAGTTACGTGAATTTAG
TCAAAATTCTGACATCAAATCTGCTTTAAAACATCTCAACATGGCTGATGTATCATCATA
ATAGCGTTCACTTTCTAATTTATAACCCAAACCTATAACTGTCTCCTTGTGAAGTGATAA
AATGAATAAGAATTTATGTGGCATTCCACTCATACTTATTTCATTAAAATGCTCATACTC
TTTCAAAAAAGCTTTGTTCCTATGGATGTCAGTTGAAAGACTTATGAAATCTTTTTAGTT
TTTCTACTTTCCATTAAATTTGATTGCAAAAATTCTTACTATTTGAAATATGTTGTTTTC
CCCAAGGTTTAAAAAAACCCCATGGTTAAAAAAGTCTTAATTTTTTGAAGTAATATTTAC
TCATATATAAAAAATAAAAATGTTACTATAAATTAGCAGTATGGTTCCCTGCCCCTCTGC
ATGTGTATCTCTTTTGTGCACTTGCTCTGTATGTGTGTCTGTCTTTACCTCTCACTTGTT
GATCTATCTCTCTCTAGGTATTTGTGTGTTGATCTTGCTGTAACATAAAGATTTTATATA
TGGATGTCTTTTATTTATCTTTAAAATTCTAAACTTAAAAACCAGTAATGTATGCATTTC
TTTTGCACACTGTGTGTGTCTCTCTCCCTCTATGCTTTTTCAAATGTTATTCTTGCCAAA
GATTCAATTTTTGAAAGCAAGTGCTACCATAAGATTCTGGGGGAGTGTAACATAATGCAC
GTAATATGACAGTAAAATAGTAAGACGGTGTACTTTTTTCTCCAAAGGACCCAGCTCAAA
CCCAGATGGCACTACTTTTTACAAAATTTACAGTAACCAAATTAAACACTTACGTTTAAT
GGCACAGCATTGTATATGTGCCCTAGCATTAGAATGTTAGATTTTGGATCTCAGATCAGT
TTTAATAAAGATATTAGTGGATTTTCTGGGGGAAGGAGAGGAGCAGCTAATATAAATGGA
ACTTAGGCTTGCTTTACACTTCATTTTTTTAAAAATGAGTTGCTTTCTGTCTTGTTGATA
GATGACCTGTAATAAAGGGGAGTCCAAACAGAATAACCAGGACAGATATGATATTCGGGG
AACCGAAGCCATGGTGTTGGAAAGTGTTATGTTTGCTATCTTGGCAGAACGATCACTTGG
TCCGAAGCTATATGGAATCTTTCCTCAGGGTCGTTTGGAACAGTTCATTGCAAGTCGGAA
ATTGGAGACCAGAGAATTGGCTATTCCAAGTATTTCAGCAGAAATAGCAAAAAAGTTGGC
CACATTCCATAGAATGACGATGCCATTTAACAAAGAACCAAAGTGGTTGTTTTGTACTAT
GGAGAAGTACTTACAGCAAGTGATGCGAATCAGCTTCACAAGAGAGTCTCACATTGTAGC
GTTCCACAAACTTCTCAGTTACAACCTGCCACAGGAACTTGAGAAGCTGAGGTCTTTGCT
TCAAGCAACTCCTTCACCAATTGTTTTCTGTCACAATGACTGTCAGGAAGGTAATCTCCT
GCTGTTGAAAAACACTGAGAACTCTGATGATCAGAAGCTGATGCTCATTGACTTTGAATA
CAGCAGCTACAACTTCAGAGGGTTTGATTTTGGGAATCACTTCTGTGAATGGATGTATGA
CTACAATTGTGACGAGTATCCATTTTTTAAAGCTGATATCAAGAAATACCCCACCAAAAT
GCAGCAGCTCCGTTTTATCAGAGTTTACAATGCTGAGTGCCAGAATGAATTTGACGACTT
AGACGACAAACAGATGGCAAAAATGGAGGACCAAATGCTAGAAGAAATAAATAGATATGC
ACTCGCATCACATTTCTTTTGGGGTCTGTGGTCCATTATTCAGGCTCGAATTTCAGCAAT
TGAATTTGGATATTTGGATTATGCTTTAGCAAGATTTGAAACGTACTTTGAACAGAAGAA
GCAGCTGGATGTTTGATGATTGGAAACCCTGTGGGAGGAGCCATTGGTGTGAACTAAAGA
CAAAGACAGGACAATAATTAAAAGTGCCAGGGCCAACTATGGAAAACCACAGCAGTGTCC
AGCAGAGATGACTGTGTGTGGATTTGTTTCATGTGGTAGAAGTTTAGAATACGGATTTGT
AGAGTTAAAAACAAATAATATAAATTCATGGACTGCAAAAGTTATGATATGTTTACTTTT
TTAGAAATTGCTTTAAGAATAGAACTTTGAAAACGCAGTAATGTACCATTAATCCAGTAC
AAAATTGCTAATTAATTCTCTGACTGGAGTAGCTTCATTTGTTAAGTAGATGTTCAGTGA
ACAAAGTATTAGGTAGTGTACATCAAGATATTCCTCCAGCTGGAATGTCTTATTTAAATA
CTTTTTACACGGTGCTTTGTTTTTTGGCAAAGCAACTTTTAGGTGAAGTAACAATGCAAG
TAAGAGAAATGTTGATTTAAATTCTGAAATACTTGCCTATAAATTTAGATTAAAAGACAG
ATTAATTGCTTTATGTAGTACAATGTGGAAAACAGTAAAACTACTGAAGTTAAAAAGCTT
GGATAGACAATACAATATAATTTTGATTTGGTAATGATGACACACCTAGTGAAGGAAAAT
TGGAACCAAGCTGTTCTAATACAGCAGACTGATACCCGAGCCAGACAGGGCGGCAGTACC
CAAGGCCCTGTTGATGATTGACCAGTTAGCTTGGCTGACTGATGGGACCTAGAGGGATAG
ACCTGTCACTGGGGACTGGAATCTTCCCAGTTGTCTCCAGATAACCTTGCAATAAGATGG
TCCTAGCTGTTTAAGCTCTAGAATGTTTTCGGTGATCTGTGCTGGTATCTGCACAGTTTT
AACCAGTTAAACTCCAGGAGATTCCCACACACACTTGGGTAATCTCTAGTTCTTAGCTGG
TGCCAACCTGTGCCTACTTTTTTTGATCTTATGGGGTATGTTGCTATGGGGAGAAAGTGC
ACTCCACATCTGGCAAACAGAAATTCCACTAATGTACATTTCTCAGTAGATTGATTTGGA
GAATGTTAAGTGTGACGATGGTTTCTGACATGTCAGACAGCCAGCTGACGTAAAAAAAAT
TCATAGTTTAGGATATCAAGTTGTAGTGGTTTTATGACTTTCTTTCTGATTTGTTTGTAT
GTCATTACATAGTTAAACCTCTGCTTTAGAAAAAATACAGTTGCATTAACTGTTGTTCCC
TCATACTAAATAATAAATGTAAAATAAACAAGATAATATGCGCTTACACTTTCAATAGTT
GGTAATGGGTTGAGAGTTTGGAACCTGTATTATTTGCAGCCAAATCCCTGAAATGAATTG
GCATAGATACTCTTCTGCTTCAAAACTAGAGGCAACAGGGGTGAAATTCAACTTCAGCAA
ATATATTGTATACCCCGCCTGACTTTCCTTTCCGTTGAGTCAAAACAAATCAGGCAGGAT
GTATAACGGGCTGCCAATTCGCTACCACATGTTCTGCGCTCTTTCCGAAACTGAAATTTC
AGCCCCAACGTGTCACTTTGTAACATTTTCTGGGATGACCTATTCTGCAGTTTCATTGGC
AATTTTTAGTTTCCAGGCCAACTGCGTTGTGAACTTTGAGTACTACTGTTGTGAGTTTGC
TGCGCATGAGGTAGAGCAACAGTGACTAATATTTATTCAAAATTTTGTATTCTATTGCTT
ATTGTCTGTAACTCAATTGATGTGACCACATGAAGGCAAATAAGCTAACACCTGAGCCAT
TTCCTTTGTCTTGTGAAACATGATATATTTTGTAAATAGTATGGTTGCGCTCTGAAGTTA
AGACCAAAGCCAAAACTGATTGGAACGAGGTACTTTCCAAATTAATTAAGAAGGTTTCTG
ATGATGTGTCTGCATTGACGCTACTTATTGAAGTATCTTGAGCAAAATATTAATGAGGCT
GCCACTAACATACAAGTTAATATGTACATATACGTTTGTACATTTTTTTTGAAGTAGGTG
ATGATTAGGTTTTAACTCATCATACCCGTTGAATTTCTTACTAAGATGCAGACATAATAA
AAGCCAGTGTCCAGTAAAATTCTAAATTGCATTTAAAAAAAAAGTTTTGTAATAACTTGT
TTGTTTAAAATACTGTTTAAAATGCTCTTTCCAAGTCAAACTATGCTAATAAAACTAAGA
TTGAAATGTAAAATTTTAGTTCATTATTTCATTTGGTAGCACTGAATAAATCTTGGTGCA
ACAGTTGCACTGTTTTTGACAATAGCCAACAATGTTACTTTTGTGTAGTACTTCTGCTTT
ACTGGTCAGGTGCTGGGGAAGATACGTGGCCACCCTAATGCTGGCCTTTTCGGTAAGACA
GAGTAATTGCACTCGTGGAATTGCAGTATAAGCAATCAGAATTTACCTTGTGTGTTGAGG
TATTGATTTGTTTATTGCTGTAAAGAAAATGTGATGAATGATTTTAATTTTTTAATGCAG
TGATGTGGTGCATTATGTTTATTATGTTAATGCCAAATCAGTTGTATTTTTGTAAAATGT
CATTGTATGCACAGTTTATGTACTGACATCAAATCTTTTAATAAAGCTTTTTTCCTAATG
GCATAAGGAAATACAAGTTGAAGAGTGTGCACTTTACTGTCGCAAAGATGGCCATGAATT
CCTATAAAAATAATGAAAATTTCTGAATGCAAATGATTCCATTTGGTACTGTGCTTACAA
CGAATGC
>TR100007|c8_g4_i5|m.97825
ATACTCCAAGGAATACAAGCCTAGTCTATGCAATCTGTCCTCGTAATTTAACCCTTTTAT
CCCCGACAGCATTCTGGTGAATTTGCGCTGCACCCACCTCCAAGGCCAGTATATCCTTCC
TGAGCTGTAGTGCCCTGAACTGAACGCAGTTTATTAGCATAAACTTGTGGAAGTTCAATA
CAGCTTGGATCCAAGGATTGCTTTATTGAGTTGTTTTGAAGGCAATTAAACCTATAGGCA
GACCTTAAATTGATTTCTATGAATCTAGTTTGTTCACTGCCATGTCTCAACTTTAACTTC
AATTGTACACAAGAAACTTCAGACTGCAATGTTACAGGGGTTGTGTGCAGCAAAGTGCCA
AAAAATGCCAAACGAAAGTAATTAGCAGTTTGCTAATTGGTTAGCATTTTTCAGTAAGCT
TTAGGCTTTTAAGTAAACTACAGTCTTTATTTAAGAGAGCTGAAGTCCTGTATTTCTATC
TTGATGTAATACAGTTGATATTTTTTGATATCTTAATGCTTTGTCTAAGTATGTTGAACA
CTGTAAATTGAACAAAGTTTGTTCCTTTGTTAAAGCTTTTTTACAGAATAAAGCGAAGGT
GGCTATTCTTTGCTGACAATTCTTATTTTCTATGATAATTTGAGAAAACCGAATAGTAAT
GGGCAATTCTAATGTGTTGCCAACTGTCTATACTGTTCCTGATTTTTCAAATATGTCTAT
AGAGTTTTCTTTGAGATTCTAGCCAATGCTTTATTTAGTTCACTAAGATTTAAGTAGGCC
ACAAAGCAAAATGGTAAGGTAACATAAGACATTCTTGTAAATTACAAGTTGAAAGTCAAA
CAATTGTATCTTGTAATTCTTACCAATTCCATCTGTAAGAATGCATGGGGTTTAATAATT
AGCTTGGAAGAAATGCCTATGGCATTTACTAGCTTAATTGTTCCACTTCATTCTCTCTAG
GTGAGGACTTGCATAGCTCACACATTTTCCCCAACAATAAGAGAAATCTGTGGCCCTTTT
CTGGTGTTACAGTACTAGCTATGCTGTAGCAGTTTAAATGTTTACTCTTTTTAATACAGC
TTTTTGATATTTTAAAAAGCGAGTTGGATGAAGTACTGTCTTTCTAATCGTGTCAGTGTC
AACATTTTCATCAGTTCAATTCAAAGTACCAGATTTGTATGCCCACTGCTACTTATCTAT
TCATTCTGTATCTTTGTAAAAATTGTACTGTTAATTTCCTTCAAAAACATTCCCAGCAAT
GTGTGTGAATTTTATGTTTGAAATAACAGGCATGTTCAGTGGAAAGCTTAATTTGTTCAG
TATCTTCACACCCACAGAGAAAAGTTGAATAAGCACTGAGTTTTTTTTTTATTAGGACCT
AAAATTAATTTGCAAGACTGCTGCAGCTTAATTCGTTTGAACACAGAGCTCGTATTTGCC
ATTTTGAATGGACCTTGCCAACAAAAACATATGTACTAGAGAAAACACTTCTTTCTATGG
GGGAGGAGGCAGAGGGAGTGAATCATATGACCAAGTGAAGTTGCTATAACCCTGAAGCTT
TGTTACAAGTAGATTACATTGTTGTGCAAGACATTATTAATAAGAAACCAGAAATGAACT
TATGTACATTATACCCCCAAAAATTTTAAGCGGCATTTTAGTTGGCAAGAATGTAATGAA
CCATTTAAAATTTACTCAAAATTGCTGCAAACAAATGTGACAAACAAATTTATCATGTCA
CTGTTAAAAATTCAAGATCAAGGATGATCAGTAACTCAAGTGGTTATACTCTCAACTCGA
CGTTATCTATTGAAGTACTATCAAAAGGGAACCTCAGTCATGCACCACACAATGTTGGGG
GAGGGGAACAGAAAATGCATTTTTCTGGCTTTCTGTACTTGCATTGCACATCCAGCCAGC
CTGTTTGTAGTACTTGGAAGTATTTGGGGAAAAGTTCTCCAGGACAGTTAGCTAAATATT
TATGCTATAGCACTTCTGAATGACTAGTTAGATAGAAGTTAAGTTTTAGTGATATTTGTG
GAAGCTTTAAGAAGGCTTTCCTGGTAAACGACAACTGGATTATAAATTCTGTAGAAATTA
AACACAAAATTGATGACAATAATACTTAGATACTGAAACTGTGTATCATTGGAGTGAATT
AAATTTTGTAAACCTACAATTCAATTATTGAGTAGTTAGGAAAATCAGTTTTGTAATGTT
AAAGGTCTCAAAACCAACGTTCAGTTTTTTAAAATTCTTCAACATATCCACTTTCAATTT
TGTAAATGTTTGCTGTAATCAAATGAAACATTGACAGTAAAAGTCAACGTGTCCAAACCT
TGTAATTGCAGCTCTAGATTCTATTTAATGTTGATACTTCTGATTGCATTCTCTACAGAA
TGATGCAGTAAGTATTCTACAATATATCTTTTTTCCTATTTTATCTTTCTACAGAAATTC
CGGATAGTATCAGAACTTCATGTGCCAAAGCTGACATGACATGTCGCATGTATGCTTGCA
GTTCTAACTGTACAAGAGCGCACATTTTTTTACTTGTATAATGCAGTATTGAAACCATGT
TGATTGCTGTATGATACAGCCTTTTATTAAGATTTATGCTTTCTCCATATTTTCTTTCAG
TAAATATTTAATCTTAGTTGCTGTGTTTAGGGAGGTTTAAATTGGAAACAAGATGGTTGT
CCAGAGGAACAGAAAATTTAAGGGTCTGTGACCAAACCCTTGCCTCCCACCTTGGGCCCC
ACAATCTCTTATACATTACTTCGCACCCAATCTGATTGTGGAAGAGGCATGGGAGCGAAG
TGCCTGTCTGTCCTTTTACTCATTGAATGGTGTGGATGGATATAAGAGGCAGAGAAAAAT
GACCTTTTTATGTTTTTTTAAAAAAAATGACCAATTTTTTTCCAAATGAAAATTGAATAA
AAATGGTAAATTATATATAATACATGCTTGCAATTTTAGAGCATGTACTGAATAGAATGA
TACACAACATACTATAACTTATTTCAAATTGGGCTTGGAAGGTTCAAGTTAAATATTTCA
ATTAAGATGCCAGTTATCCTGTCCGGCATTATAAATGAGGCAAAGTTCACTGATGTCAAA
TTAATGTCACATGGTCACCTCCACAAACTGAATAGTCATATTCCCTTTCCCCCTTGAAGC
CAATAAGTAATCCATTATTGAAGACTTAAAATGAGCTTTAGACTTCATCTAATACTTGTT
TCACAGTCAAACTTAAGGTTTGGGTTTTGATTTTGAAATAACTGTTCTATTGGAAATATC
AAAAATAGATTTTTTCTTTCTGTAACTAGTGTTGTGAGTATCCATGCCAACTTTAAGATT
ATTAAATGCTGGGGTTTCAGAATTACAGGGCATAGAAAATGCAACTTTTTTCACCAGTTT
TCTCGCCCACCTCCTGAATGTGCTGATTCATGTAGGTGGTAGTTCCATGTGTGCTGGCAG
CCCTCCAGTGGCTCATTCGGGTATGCACCTAAACAGTTAATGTTGCAGGCTGTTTGCCCT
GGGTGCTGGGATGGGATGGAATTATAATGGAGTCTGGTTCTGACCTTCACCATTGTCCAA
ATGCACATGTTTTCCAATAGGATTTCTGGATAATGATTAGGAGCAGGATCCTTGGTTGAT
TTCTGCCTCTCTTTCTGCTGTCTTCCCTTCTCCCCCCACCACCACAAATCTGGAACAATG
TGGCCAACTGCAGTGCCCTTTAACCATTTGGGATTAGATCAACTAACTCAGCAGAGAGTG
GGATTTAACCTGGAACCTACCTTGAGCGTATGTCTCAATAAAACACCTGATGTTGCATGT
ACCCATTGAGCCTTCAGTGCAACATGCCAGTTTTATTATTTAAATGGAATATCAATTGTT
TTTGAAAATAAATTATTGTTAAGCTATAAAATGAGTTTTTATAACTTTCATAAGCAAAGT
TAATCTTCAGAACTGCTTTAGAGAAAATAATTTTGTTTATATTCTCAAAGGATCATGCTC
GTCTATGACTTGTGCAGAATTTCAGTTCTGACTATTTATACAAACCATTTTGTAACAACC
AAGTTTGATTTGAAATATATTTAATTTGCTGTGTACGTGATTTTTGTATATCCAAATAAT
ACTTGCAAAATCCTAATACCTCCAGTAACAATAATAAAGGTTTAAAAGTAAATTTGAAAA
AAGCATTGTTGTGTGAAATTGTGATAATACAGTCACCTTAACGTCGTGCTACATTATGCA
TTCAACTAATGACTAAAAAGGGCAACTGATTAATGAAAATCATAGGTATATATGTTGGTG
ATTTTCCTTTGTGGATATGCTATAGTACAAGTTGGTATTGAAATATATGACCTCACAGTA
TGAAAGGTGATCATCAGTTTTATTGTGTGCTGTGTCTGGTTAAGTTAATGTTATGGCACC
AAAGAAATAAATAGTAAGTGCATTCTATTGAGTTGTCTCATAATCATCAATGTTGCAGAT
ATCGGTACAAATTCTCAGTGTCTCTCGCAACTTCTTGTTCCCTTGTTTAATGCTTTACAA
CTGCTGGCTCAAAGCTACCTGGAAGCAGACAATTTGTGTAGAACTACCCCTCCTATTAAC
TACAATGGATAGTGGGCAATGTTCCTGATTTTACTGGAGCAGAATTTTGTAATTTTGCCT
GAAGGATCGTTCGGTACAGCATGTCTCCTTCTAGGCTGCCTTCAAACATAAAATGTGGTA
ACAAGGGCTGTTGAGAGATGTGGTTAAGTATATAGTTAGCTCCCTTTTTTAAGATTCGGA
TTTGTCAGGCAATTTAATAGAGTATACTTCACCTTTAAAAATATATATCCTTGTGCTGGC
ATGTAACGCACACAGTAGTCACAATCGCTTTTATCTTTTTATTTAATTGTTAAAATTTAA
AATGGGGATAGTTGTAGGAGTTCTATACAAGCTCTCGGTGCTTACAGTCTTTGTTTAGGA
TGCAAAAGCCATTTTTTTTGTTGAGCACTTGCAGAGGATTTCTGATTGGGGAAGAGGTGT
GATGAGACTTAATCCACAATTCCAAAGGGTGAGTGAGTTATGTTGTTCCTGATGTCATGA
GTTGAATTTGTTTCCAGTAGATCTCAACTCTCAAGTTGGTAATTTTATTGTAACCCCATA
ATTATTCTGTATAAAAGAATAACATTACAAGTAATAAAATAAGTGACACTCCTAAAGGCT
CAGCGAGTTTATCATCCAGTGAATAGCAAGCTATGCAAAGCAGAAGATCACCGGTTTGAT
CTCAAATCTATGCATAGTTAGCTGATCTCAGGTAGGGAACAATTGACCTTGGATCCGCTC
GGTTAGGTTGGTGTTCCTGAATGGTTCCTGTTCCTGACCACAATCTAGTCTTCCCTGCTG
TAAGTGTATGAATTTGAACATCAGTTGATGACAGGATCAGCTCAACTGTGATGCTCCCCC
CACAACCAAATAGCCTGCTGACACTCCTGGCTAGGTTCACACTTGATGAATGGCCACTTG
GGCAAGGTATTGGAGGGTGCCTGTAGGAACGTAATAGGAGAAAAATTGGCGAGACAAAAG
ATTGGAATTTAAAAAAAAAAGTAAATGATGGTTACATGACCTGAAATCATGTGACATAAA
CCTTTACTTCTGAGTTGCATAATCCAGAGCAAATAACTTAGGATATCTGTGATAACATAA
ATATTTTAAATTCTAGCACAGATTTATCACCTAATTATACTTGAGTTGTGCAGGAAAAAA
ACTTGTTAAATTTGCATTAACTGGAGACCAGCAGCCAAGTATACTGAAATATGAAGTATA
GTTGTAACTTTAAAGGCACTGGTAAGTAAATCTAGCTGCCTTCTGATGGCAGGAAGTTAA
AATAGCTTGCCAAACTAATTTCATTACAGATTTTTAACTAATAGAAACTTATGGAACATG
ATAAAAAGCATAAATTTGTCTCGCCTCCATTTTGCTGTTATATAATGTCACATAGTGAAT
GTGAGAGTTGTAGTGGCTTGTAAGAAGTTTCACGTCCAAATAACAGAACATGGTAGTGTG
CTGAACATAACGTCTTTGGATAGCAAAATGGAAGATTGATGTGTAAATTGCTGTTTGTAG
TGAGTTTGAAGGCTGAAACACAATGGAGAAGATTGGATGACTCAGTAAATCTTTTGCTGT
TGCCATATCTTTTACAGCTTTGAACCTTGTGTTCCACCATTCAAACCAGCTACAGTTGTG
TAGTATGCACTGTTTCTTTTTCAAGTTAAACTGTAAAAGTACTTGAAAAAACATAAATTA
AATCTGCTTACACAATAACAGCTTAGAAAATAACAAAATATAAACAAGAACAGTATGACA
ACTAACAAAACACTGAGGCTGCAATTCTGTGTGTAAGGATGTAAATATTTTATATTTCAA
CAAATTGGACGTTTTTCAAGAAAACTTCATGATGTCCAGAATTATACTTGGTTTTATCTG
CTTACATTAGTAATGCATTTTTAAAACAAATTGTGTAACTTAGATTTAGTTAATTTGCCT
AGGAAAAACCATCTGGACCCATATATAAGACTGAGGTAGCCTTATCTAACATGATGGGCC
ATCCCTCAAGAATTGAAATATGACCAGGTGAAATCTGACTAGGCAAAAGCAGCTGGTTAA
TTTATTGGTGACAGTTTTTAACATATCTTGTAAATATGACATCATTTAAAATTATCTTTG
TGAAAGAAACCAGATCTCAGACCTCAATCTGTGATGAGTCTTTCCAGTAATGTCTGTTGT
GTGGAGTTGAGTATGTTGTGGGGGTTCTATACCACCTTGGCTGTACTTGCATATGTTCTC
TGCTGCAGGCTTGCCCATGCGATCGTGCCTTTGCGATCGTGCCTTGAGCACTCTGGTTTC
CAGGTGACAGACACGATTCACGGTACAGTATCTGACGTTGCAGCATCTTCTACAGTTGTA
AACAAATCCTACTTTATTAATTTTTGTCTCTATTTAAATTGGACCTTTAAGTTCACTGTA
AAATATTTTGCTCAACTGTAATGAGTTTTTCTTTACTTTCGGAAGTAATTTCTACATAGG
CTTTTGTATAACTGGTTTACATAGTTTTGTAATGTGCTTGTTAGCAGACAGTACAGTACA
GCAGACAGCTTAGCACAAAGAATGTCTTTCTGTTCTGAAACTTCAAAAATAAGATGGCCA
CGTAGTACAATTCATTGACTTATTAAAGGATAGTGTCAGAGTGGTCGGATACAGGGCCAT
AACCTGTGATTCCTCACATTGAGTTCCCAATCTCGAGGGGAGAACTGCCAAGTGAATGAA
AAACATGTCCTTCACGGAAATAAAGTTGGAGAGCAAGTCCCCCTGGCCTGCTCTCATACA
GCTCCTTTAGCTGACCAACAGTGGCATTGCTAGAGCCCTGGGAGCAGGGTGCTCAATTGC
CCTCAGTCAGAGAATAATGCAAGGGGACAGAAAGATAGAGAAAAAAATGATCTTTTGTAA
GGAAAAGAGAAGAATGAATTAAATATTTTTTTGTGTAAAAAGCTACGTGCCACCTAGGGA
AAAGCTAAACCTGATGAAGCATTATACATGTAAATAATAATGGGTGACTGGTTGAATTAA
ATATAGTTTTATTGTTTGGATATCTTGGAAAACAAAAGAAACTAGCCTAAAATTTCAATA
ATGCTGAATATTTGGCAAAATATTAACCATGAATATGCTCCTAGTGAGTCTTGCACTTAA
ATTCCTCTCTATCTAATGGGAACCAGTATTGCTAGTAAGGTCAATGGAGTCCATAGGTAA
CTGCTGTTTACAATTGTTTATGCTGATAGTTACGTGAATTTAGTCAAAATTCTGACATCA
AATCTGCTTTAAAACATCTCAACATGGCTGATGTATCATCATAATAGCGTTCACTTTCTA
ATTTATAACCCAAACCTATAACTGTCTCCTTGTGAAGTGATAAAATGAATAAGAATTTAT
GTGGCATTCCACTCATACTTATTTCATTAAAATGCTCATACTCTTTCAAAAAAGCTTTGT
TCCTATGGATGTCAGTTGAAAGACTTATGAAATCTTTTTAGTTTTTCTACTTTCCATTAA
ATTTGATTGCAAAAATTCTTACTATTTGAAATATGTTGTTTTCCCCAAGGTTTAAAAAAA
CCCCATGGTTAAAAAAGTCTTAATTTTTTGAAGTAATATTTACTCATATATAAAAAATAA
AAATGTTACTATAAATTAGCAGTATGGTTCCCTGCCCCTCTGCATGTGTATCTCTTTTGT
GCACTTGCTCTGTATGTGTGTCTGTCTTTACCTCTCACTTGTTGATCTATCTCTCTCTAG
GTATTTGTGTGTTGATCTTGCTGTAACATAAAGATTTTATATATGGATGTCTTTTATTTA
TCTTTAAAATTCTAAACTTAAAAACCAGTAATGTATGCATTTCTTTTGCACACTGTGTGT
GTCTCTCTCCCTCTATGCTTTTTCAAATGTTATTCTTGCCAAAGATTCAATTTTTGAAAG
CAAGTGCTACCATAAGATTCTGGGGGAGTGTAACATAATGCACGTAATATGACAGTAAAA
TAGTAAGACGGTGTACTTTTTTCTCCAAAGGACCCAGCTCAAACCCAGATGGCACTACTT
TTTACAAAATTTACAGTAACCAAATTAAACACTTACGTTTAATGGCACAGCATTGTATAT
GTGCCCTAGCATTAGAATGTTAGATTTTGGATCTCAGATCAGTTTTAATAAAGATATTAG
TGGATTTTCTGGGGGAAGGAGAGGAGCAGCTAATATAAATGGAACTTAGGCTTGCTTTAC
ACTTCATTTTTTTAAAAATGAGTTGCTTTCTGTCTTGTTGATAGATGACCTGTAATAAAG
GGGAGTCCAAACAGAATAACCAGGACAGATATGATATTCGGGGAACCGAAGCCATGGTGT
TGGAAAGTGTTATGTTTGCTATCTTGGCAGAACGATCACTTGGTCCGAAGCTATATGGAA
TCTTTCCTCAGGGTCGTTTGGAACAGTTCATTGCAAGTCGGAAATTGGAGACCAGAGAAT
TGGCTATTCCAAGTATTTCAGCAGAAATAGCAAAAAAGTTGGCCACATTCCATAGAATGA
CGATGCCATTTAACAAAGAACCAAAGTGGTTGTTTTGTACTATGGAGAAGTACTTACAGC
AAGTGATGCGAATCAGCTTCACAAGAGAGTCTCACATTGTAGCGTTCCACAAACTTCTCA
GTTACAACCTGCCACAGGAACTTGAGAAGCTGAGGTCTTTGCTTCAAGCAACTCCTTCAC
CAATTGTTTTCTGTCACAATGACTGTCAGGAAGGTAATCTCCTGCTGTTGAAAAACACTG
AGAACTCTGATGATCAGAAGCTGATGCTCATTGACTTTGAATACAGCAGCTACAACTTCA
GAGGGTTTGATTTTGGGAATCACTTCTGTGAATGGATGTATGACTACAATTGTGACGAGT
ATCCATTTTTTAAAGCTGATATCAAGAAATACCCCACCAAAATGCAGCAGCTCCGTTTTA
TCAGAGTTTACAATGCTGAGTGCCAGAATGAATTTGACGACTTAGACGACAAACAGATGG
CAAAAATGGAGGACCAAATGCTAGAAGAAATAAATAGATATGCACTCGCATCACATTTCT
TTTGGGGTCTGTGGTCCATTATTCAGGCTCGAATTTCAGCAATTGAATTTGGATATTTGG
ATTATGCTTTAGCAAGATTTGAAACGTACTTTGAACAGAAGAAGCAGCTGGATGTTTGAT
GATTGGAAACCCTGTGGGAGGAGCCATTGGTGTGAACTAAAGACAAAGACAGGACAATAA
TTAAAAGTGCCAGGGCCAACTATGGAAAACCACAGCAGTGTCCAGCAGAGATGACTGTGT
GTGGATTTGTTTCATGTGGTAGAAGTTTAGAATACGGATTTGTAGAGTTAAAAACAAATA
ATATAAATTCATGGACTGCAAAAGTTATGATATGTTTACTTTTTTAGAAATTGCTTTAAG
AATAGAACTTTGAAAACGCAGTAATGTACCATTAATCCAGTACAAAATTGCTAATTAATT
CTCTGACTGGAGTAGCTTCATTTGTTAAGTAGATGTTCAGTGAACAAAGTATTAGGTAGT
GTACATCAAGATATTCCTCCAGCTGGAATGTCTTATTTAAATACTTTTTACACGGTGCTT
TGTTTTTTGGCAAAGCAACTTTTAGGTGAAGTAACAATGCAAGTAAGAGAAATGTTGATT
TAAATTCTGAAATACTTGCCTATAAATTTAGATTAAAAGACAGATTAATTGCTTTATGTA
GTACAATGTGGAAAACAGTAAAACTACTGAAGTTAAAAAGCTTGGATAGACAATACAATA
TAATTTTGATTTGGTAATGATGACACACCTAGTGAAGGAAAATTGGAACCAAGCTGTTCT
AATACAGCAGACTGATACCCGAGCCAGACAGGGCGGCAGTACCCAAGGCCCTGTTGATGA
TTGACCAGTTAGCTTGGCTGACTGATGGGACCTAGAGGGATAGACCTGTCACTGGGGACT
GGAATCTTCCCAGTTGTCTCCAGATAACCTTGCAATAAGATGGTCCTAGCTGTTTAAGCT
CTAGAATGTTTTCGGTGATCTGTGCTGGTATCTGCACAGTTTTAACCAGTTAAACTCCAG
GAGATTCCCACACACACTTGGGTAATCTCTAGTTCTTAGCTGGTGCCAACCTGTGCCTAC
TTTTTTTGATCTTATGGGGTATGTTGCTATGGGGAGAAAGTGCACTCCACATCTGGCAAA
CAGAAATTCCACTAATGTACATTTCTCAGTAGATTGATTTGGAGAATGTTAAGTGTGACG
ATGGTTTCTGACATGTCAGACAGCCAGCTGACGTAAAAAAAATTCATAGTTTAGGATATC
AAGTTGTAGTGGTTTTATGACTTTCTTTCTGATTTGTTTGTATGTCATTACATAGTTAAA
CCTCTGCTTTAGAAAAAATACAGTTGCATTAACTGTTGTTCCCTCATACTAAATAATAAA
TGTAAAATAAACAAGATAATATGCGCTTACACTTTCAATAGTTGGTAATGGGTTGAGAGT
TTGGAACCTGTATTATTTGCAGCCAAATCCCTGAAATGAATTGGCATAGATACTCTTCTG
CTTCAAAACTAGAGGCAACAGGGGTGAAATTCAACTTCAGCAAATATATTGTATACCCCG
CCTGACTTTCCTTTCCGTTGAGTCAAAACAAATCAGGCAGGATGTATAACGGGCTGCCAA
TTCGCTACCACATGTTCTGCGCTCTTTCCGAAACTGAAATTTCAGCCCCAACGTGTCACT
TTGTAACATTTTCTGGGATGACCTATTCTGCAGTTTCATTGGCAATTTTTAGTTTCCAGG
CCAACTGCGTTGTGAACTTTGAGTACTACTGTTGTGAGTTTGCTGCGCATGAGGTAGAGC
AACAGTGACTAATATTTATTCAAAATTTTGTATTCTATTGCTTATTGTCTGTAACTCAAT
TGATGTGACCACATGAAGGCAAATAAGCTAACACCTGAGCCATTTCCTTTGTCTTGTGAA
ACATGATATATTTTGTAAATAGTATGGTTGCGCTCTGAAGTTAAGACCAAAGCCAAAACT
GATTGGAACGAGGTACTTTCCAAATTAATTAAGAAGGTTTCTGATGATGTGTCTGCATTG
ACGCTACTTATTGAAGTATCTTGAGCAAAATATTAATGAGGCTGCCACTAACATACAAGT
TAATATGTACATATACGTTTGTACATTTTTTTTGAAGTAGGTGATGATTAGGTTTTAACT
CATCATACCCGTTGAATTTCTTACTAAGATGCAGACATAATAAAAGCCAGTGTCCAGTAA
AATTCTAAATTGCATTTAAAAAAAAAGTTTTGTAATAACTTGTTTGTTTAAAATACTGTT
TAAAATGCTCTTTCCAAGTCAAACTATGCTAATAAAACTAAGATTGAAATGTAAAATTTT
AGTTCATTATTTCATTTGGTAGCACTGAATAAATCTTGGTGCAACAGTTGCACTGTTTTT
GACAATAGCCAACAATGTTACTTTTGTGTAGTACTTCTGCTTTACTGGTCAGGTGCTGGG
GAAGATACGTGGCCACCCTAATGCTGGCCTTTTCGGTAAGACAGAGTAATTGCACTCGTG
GAATTGCAGTATAAGCAATCAGAATTTACCTTGTGTGTTGAGGTATTGATTTGTTTATTG
CTGTAAAGAAAATGTGATGAATGATTTTAATTTTTTAATGCAGTGATGTGGTGCATTATG
TTTATTATGTTAATGCCAAATCAGTTGTATTTTTGTAAAATGTCATTGTATGCACAGTTT
ATGTACTGACATCAAATCTTTTAATAAAGCTTTTTTCCTAATGGCATAAGGAAATACAAG
TTGAAGAGTGTGCACTTTACTGTCGCAAAGATGGCCATGAATTCCTATAAAAATAATGAA
AATTTCTGAATGCAAATGATTCCATTTGGTACTGTGCTTACAACGAATGC
>TR100007|c8_g4_i8|m.97835
ATACTCCAAGGAATACAAGCCTAGTCTATGCAATCTGTCCTCGTAATTTAACCCTTTTAT
CCCCGACAGCATTCTGGTGAATTTGCGCTGCACCCACCTCCAAGGCCAGTATATCCTTCC
TGAGCTGTAGTGCCCTGAACTGAACGCAGTTTATTAGCATAAACTTGTGGAAGTTCAATA
CAGCTTGGATCCAAGGATTGCTTTATTGAGTTGGGGGTTAACTTAATATTTTGTTTTGAA
GGCAATTAAACCTATAGGCAGACCTTAAATTGATTTCTATGAATCTAGTTTGTTCACTGC
CATGTCTCAACTTTAACTTCAATTGTACACAAGAAACTTCAGACTGCAATGTTACAGGGG
TTGTGTGCAGCAAAGTGCCAAAAAATGCCAAACGAAAGTAATTAGCAGTTTGCTAATTGG
TTAGCATTTTTCAGTAAGCTTTAGGCTTTTAAGTAAACTACAGTCTTTATTTAAGAGAGC
TGAAGTCCTGTATTTCTATCTTGATGTAATACAGTTGATATTTTTTGATATCTTAATGCT
TTGTCTAAGTATGTTGAACACTGTAAATTGAACAAAGTTTGTTCCTTTGTTAAAGCTTTT
TTACAGAATAAAGCGAAGGTGGCTATTCTTTGCTGACAATTCTTATTTTCTATGATAATT
TGAGAAAACCGAATAGTAATGGGCAATTCTAATGTGTTGCCAACTGTCTATACTGTTCCT
GATTTTTCAAATATGTCTATAGAGTTTTCTTTGAGATTCTAGCCAATGCTTTATTTAGTT
CACTAAGATTTAAGTAGGCCACAAAGCAAAATGGTAAGGTAACATAAGACATTCTTGTAA
ATTACAAGTTGAAAGTCAAACAATTGTATCTTGTAATTCTTACCAATTCCATCTGTAAGA
ATGCATGGGGTTTAATAATTAGCTTGGAAGAAATGCCTATGGCATTTACTAGCTTAATTG
TTCCACTTCATTCTCTCTAGGTGAGGACTTGCATAGCTCACACATTTTCCCCAACAATAA
GAGAAATCTGTGGCCCTTTTCTGGTGTTACAGTACTAGCTATGCTGTAGCAGTTTAAATG
TTTACTCTTTTTAATACAGCTTTTTGATATTTTAAAAAGCGAGTTGGATGAAGTACTGTC
TTTCTAATCGTGTCAGTGTCAACATTTTCATCAGTTCAATTCAAAGTACCAGATTTGTAT
GCCCACTGCTACTTATCTATTCATTCTGTATCTTTGTAAAAATTGTACTGTTAATTTCCT
TCAAAAACATTCCCAGCAATGTGTGTGAATTTTATGTTTGAAATAACAGGCATGTTCAGT
GGAAAGCTTAATTTGTTCAGTATCTTCACACCCACAGAGAAAAGTTGAATAAGCACTGAG
TTTTTTTTTTATTAGGACCTAAAATTAATTTGCAAGACTGCTGCAGCTTAATTCGTTTGA
ACACAGAGCTCGTATTTGCCATTTTGAATGGACCTTGCCAACAAAAACATATGTACTAGA
GAAAACACTTCTTTCTATGGGGGAGGAGGCAGAGGGAGTGAATCATATGACCAAGTGAAG
TTGCTATAACCCTGAAGCTTTGTTACAAGTAGATTACATTGTTGTGCAAGACATTATTAA
TAAGAAACCAGAAATGAACTTATGTACATTATACCCCCAAAAATTTTAAGCGGCATTTTA
GTTGGCAAGAATGTAATGAACCATTTAAAATTTACTCAAAATTGCTGCAAACAAATGTGA
CAAACAAATTTATCATGTCACTGTTAAAAATTCAAGATCAAGGATGATCAGTAACTCAAG
TGGTTATACTCTCAACTCGACGTTATCTATTGAAGTACTATCAAAAGGGAACCTCAGTCA
TGCACCACACAATGTTGGGGGAGGGGAACAGAAAATGCATTTTTCTGGCTTTCTGTACTT
GCATTGCACATCCAGCCAGCCTGTTTGTAGTACTTGGAAGTATTTGGGGAAAAGTTCTCC
AGGACAGTTAGCTAAATATTTATGCTATAGCACTTCTGAATGACTAGTTAGATAGAAGTT
AAGTTTTAGTGATATTTGTGGAAGCTTTAAGAAGGCTTTCCTGGTAAACGACAACTGGAT
TATAAATTCTGTAGAAATTAAACACAAAATTGATGACAATAATACTTAGATACTGAAACT
GTGTATCATTGGAGTGAATTAAATTTTGTAAACCTACAATTCAATTATTGAGTAGTTAGG
AAAATCAGTTTTGTAATGTTAAAGGTCTCAAAACCAACGTTCAGTTTTTTAAAATTCTTC
AACATATCCACTTTCAATTTTGTAAATGTTTGCTGTAATCAAATGAAACATTGACAGTAA
AAGTCAACGTGTCCAAACCTTGTAATTGCAGCTCTAGATTCTATTTAATGTTGATACTTC
TGATTGCATTCTCTACAGAATGATGCAGTAAGTATTCTACAATATATCTTTTTTCCTATT
TTATCTTTCTACAGAAATTCCGGATAGTATCAGAACTTCATGTGCCAAAGCTGACATGAC
ATGTCGCATGTATGCTTGCAGTTCTAACTGTACAAGAGCGCACATTTTTTTACTTGTATA
ATGCAGTATTGAAACCATGTTGATTGCTGTATGATACAGCCTTTTATTAAGATTTATGCT
TTCTCCATATTTTCTTTCAGTAAATATTTAATCTTAGTTGCTGTGTTTAGGGAGGTTTAA
ATTGGAAACAAGATGGTTGTCCAGAGGAACAGAAAATTTAAGGGTCTGTGACCAAACCCT
TGCCTCCCACCTTGGGCCCCACAATCTCTTATACATTACTTCGCACCCAATCTGATTGTG
GAAGAGGCATGGGAGCGAAGTGCCTGTCTGTCCTTTTACTCATTGAATGGTGTGGATGGA
TATAAGAGGCAGAGAAAAATGACCTTTTTATGTTTTTTTAAAAAAAATGACCAATTTTTT
TCCAAATGAAAATTGAATAAAAATGGTAAATTATATATAATACATGCTTGCAATTTTAGA
GCATGTACTGAATAGAATGATACACAACATACTATAACTTATTTCAAATTGGGCTTGGAA
GGTTCAAGTTAAATATTTCAATTAAGATGCCAGTTATCCTGTCCGGCATTATAAATGAGG
CAAAGTTCACTGATGTCAAATTAATGTCACATGGTCACCTCCACAAACTGAATAGTCATA
TTCCCTTTCCCCCTTGAAGCCAATAAGTAATCCATTATTGAAGACTTAAAATGAGCTTTA
GACTTCATCTAATACTTGTTTCACAGTCAAACTTAAGGTTTGGGTTTTGATTTTGAAATA
ACTGTTCTATTGGAAATATCAAAAATAGATTTTTTCTTTCTGTAACTAGTGTTGTGAGTA
TCCATGCCAACTTTAAGATTATTAAATGCTGGGGTTTCAGAATTACAGGGCATAGAAAAT
GCAACTTTTTTCACCAGTTTTCTCGCCCACCTCCTGAATGTGCTGATTCATGTAGGTGGT
AGTTCCATGTGTGCTGGCAGCCCTCCAGTGGCTCATTCGGGTATGCACCTAAACAGTTAA
TGTTGCAGGCTGTTTGCCCTGGGTGCTGGGATGGGATGGAATTATAATGGAGTCTGGTTC
TGACCTTCACCATTGTCCAAATGCACATGTTTTCCAATAGGATTTCTGGATAATGATTAG
GAGCAGGATCCTTGGTTGATTTCTGCCTCTCTTTCTGCTGTCTTCCCTTCTCCCCCCACC
ACCACAAATCTGGAACAATGTGGCCAACTGCAGTGCCCTTTAACCATTTGGGATTAGATC
AACTAACTCAGCAGAGAGTGGGATTTAACCTGGAACCTACCTTGAGCGTATGTCTCAATA
AAACACCTGATGTTGCATGTACCCATTGAGCCTTCAGTGCAACATGCCAGTTTTATTATT
TAAATGGAATATCAATTGTTTTTGAAAATAAATTATTGTTAAGCTATAAAATGAGTTTTT
ATAACTTTCATAAGCAAAGTTAATCTTCAGAACTGCTTTAGAGAAAATAATTTTGTTTAT
ATTCTCAAAGGATCATGCTCGTCTATGACTTGTGCAGAATTTCAGTTCTGACTATTTATA
CAAACCATTTTGTAACAACCAAGTTTGATTTGAAATATATTTAATTTGCTGTGTACGTGA
TTTTTGTATATCCAAATAATACTTGCAAAATCCTAATACCTCCAGTAACAATAATAAAGG
TTTAAAAGTAAATTTGAAAAAAGCATTGTTGTGTGAAATTGTGATAATACAGTCACCTTA
ACGTCGTGCTACATTATGCATTCAACTAATGACTAAAAAGGGCAACTGATTAATGAAAAT
CATAGGTATATATGTTGGTGATTTTCCTTTGTGGATATGCTATAGTACAAGTTGGTATTG
AAATATATGACCTCACAGTATGAAAGGTGATCATCAGTTTTATTGTGTGCTGTGTCTGGT
TAAGTTAATGTTATGGCACCAAAGAAATAAATAGTAAGTGCATTCTATTGAGTTGTCTCA
TAATCATCAATGTTGCAGATATCGGTACAAATTCTCAGTGTCTCTCGCAACTTCTTGTTC
CCTTGTTTAATGCTTTACAACTGCTGGCTCAAAGCTACCTGGAAGCAGACAATTTGTGTA
GAACTACCCCTCCTATTAACTACAATGGATAGTGGGCAATGTTCCTGATTTTACTGGAGC
AGAATTTTGTAATTTTGCCTGAAGGATCGTTCGGTACAGCATGTCTCCTTCTAGGCTGCC
TTCAAACATAAAATGTGGTAACAAGGGCTGTTGAGAGATGTGGTTAAGTATATAGTTAGC
TCCCTTTTTTAAGATTCGGATTTGTCAGGCAATTTAATAGAGTATACTTCACCTTTAAAA
ATATATATCCTTGTGCTGGCATGTAACGCACACAGTAGTCACAATCGCTTTTATCTTTTT
ATTTAATTGTTAAAATTTAAAATGGGGATAGTTGTAGGAGTTCTATACAAGCTCTCGGTG
CTTACAGTCTTTGTTTAGGATGCAAAAGCCATTTTTTTTGTTGAGCACTTGCAGAGGATT
TCTGATTGGGGAAGAGGTGTGATGAGACTTAATCCACAATTCCAAAGGGTGAGTGAGTTA
TGTTGTTCCTGATGTCATGAGTTGAATTTGTTTCCAGTAGATCTCAACTCTCAAGTTGGT
AATTTTATTGTAACCCCATAATTATTCTGTATAAAAGAATAACATTACAAGTAATAAAAT
AAGTGACACTCCTAAAGGCTCAGCGAGTTTATCATCCAGTGAATAGCAAGCTATGCAAAG
CAGAAGATCACCGGTTTGATCTCAAATCTATGCATAGTTAGCTGATCTCAGGTAGGGAAC
AATTGACCTTGGATCCGCTCGGTTAGGTTGGTGTTCCTGAATGGTTCCTGTTCCTGACCA
CAATCTAGTCTTCCCTGCTGTAAGTGTATGAATTTGAACATCAGTTGATGACAGGATCAG
CTCAACTGTGATGCTCCCCCCACAACCAAATAGCCTGCTGACACTCCTGGCTAGGTTCAC
ACTTGATGAATGGCCACTTGGGCAAGGTATTGGAGGGTGCCTGTAGGAACGTAATAGGAG
AAAAATTGGCGAGACAAAAGATTGGAATTTAAAAAAAAAAGTAAATGATGGTTACATGAC
CTGAAATCATGTGACATAAACCTTTACTTCTGAGTTGCATAATCCAGAGCAAATAACTTA
GGATATCTGTGATAACATAAATATTTTAAATTCTAGCACAGATTTATCACCTAATTATAC
TTGAGTTGTGCAGGAAAAAAACTTGTTAAATTTGCATTAACTGGAGACCAGCAGCCAAGT
ATACTGAAATATGAAGTATAGTTGTAACTTTAAAGGCACTGGTAAGTAAATCTAGCTGCC
TTCTGATGGCAGGAAGTTAAAATAGCTTGCCAAACTAATTTCATTACAGATTTTTAACTA
ATAGAAACTTATGGAACATGATAAAAAGCATAAATTTGTCTCGCCTCCATTTTGCTGTTA
TATAATGTCACATAGTGAATGTGAGAGTTGTAGTGGCTTGTAAGAAGTTTCACGTCCAAA
TAACAGAACATGGTAGTGTGCTGAACATAACGTCTTTGGATAGCAAAATGGAAGATTGAT
GTGTAAATTGCTGTTTGTAGTGAGTTTGAAGGCTGAAACACAATGGAGAAGATTGGATGA
CTCAGTAAATCTTTTGCTGTTGCCATATCTTTTACAGCTTTGAACCTTGTGTTCCACCAT
TCAAACCAGCTACAGTTGTGTAGTATGCACTGTTTCTTTTTCAAGTTAAACTGTAAAAGT
ACTTGAAAAAACATAAATTAAATCTGCTTACACAATAACAGCTTAGAAAATAACAAAATA
TAAACAAGAACAGTATGACAACTAACAAAACACTGAGGCTGCAATTCTGTGTGTAAGGAT
GTAAATATTTTATATTTCAACAAATTGGACGTTTTTCAAGAAAACTTCATGATGTCCAGA
ATTATACTTGGTTTTATCTGCTTACATTAGTAATGCATTTTTAAAACAAATTGTGTAACT
TAGATTTAGTTAATTTGCCTAGGAAAAACCATCTGGACCCATATATAAGACTGAGGTAGC
CTTATCTAACATGATGGGCCATCCCTCAAGAATTGAAATATGACCAGGTGAAATCTGACT
AGGCAAAAGCAGCTGGTTAATTTATTGGTGACAGTTTTTAACATATCTTGTAAATATGAC
ATCATTTAAAATTATCTTTGTGAAAGAAACCAGATCTCAGACCTCAATCTGTGATGAGTC
TTTCCAGTAATGTCTGTTGTGTGGAGTTGAGTATGTTGTGGGGGTTCTATACCACCTTGG
CTGTACTTGCATATGTTCTCTGCTGCAGGCTTGCCCATGCGATCGTGCCTTTGCGATCGT
GCCTTGAGCACTCTGGTTTCCAGGTGACAGACACGATTCACGGTACAGTATCTGACGTTG
CAGCATCTTCTACAGTTGTAAACAAATCCTACTTTATTAATTTTTGTCTCTATTTAAATT
GGACCTTTAAGTTCACTGTAAAATATTTTGCTCAACTGTAATGAGTTTTTCTTTACTTTC
GGAAGTAATTTCTACATAGGCTTTTGTATAACTGGTTTACATAGTTTTGTAATGTGCTTG
TTAGCAGACAGTACAGTACAGCAGACAGCTTAGCACAAAGAATGTCTTTCTGTTCTGAAA
CTTCAAAAATAAGATGGCCACGTAGTACAATTCATTGACTTATTAAAGGATAGTGTCAGA
GTGGTCGGATACAGGGCCATAACCTGTGATTCCTCACATTGAGTTCCCAATCTCGAGGGG
AGAACTGCCAAGTGAATGAAAAACATGTCCTTCACGGAAATAAAGTTGGAGAGCAAGTCC
CCCTGGCCTGCTCTCATACAGCTCCTTTAGCTGACCAACAGTGGCATTGCTAGAGCCCTG
GGAGCAGGGTGCTCAATTGCCCTCAGTCAGAGAATAATGCAAGGGGACAGAAAGATAGAG
AAAAAAATGATCTTTTGTAAGGAAAAGAGAAGAATGAATTAAATATTTTTTTGTGTAAAA
AGCTACGTGCCACCTAGGGAAAAGCTAAACCTGATGAAGCATTATACATGTAAATAATAA
TGGGTGACTGGTTGAATTAAATATAGTTTTATTGTTTGGATATCTTGGAAAACAAAAGAA
ACTAGCCTAAAATTTCAATAATGCTGAATATTTGGCAAAATATTAACCATGAATATGCTC
CTAGTGAGTCTTGCACTTAAATTCCTCTCTATCTAATGGGAACCAGTATTGCTAGTAAGG
TCAATGGAGTCCATAGGTAACTGCTGTTTACAATTGTTTATGCTGATAGTTACGTGAATT
TAGTCAAAATTCTGACATCAAATCTGCTTTAAAACATCTCAACATGGCTGATGTATCATC
ATAATAGCGTTCACTTTCTAATTTATAACCCAAACCTATAACTGTCTCCTTGTGAAGTGA
TAAAATGAATAAGAATTTATGTGGCATTCCACTCATACTTATTTCATTAAAATGCTCATA
CTCTTTCAAAAAAGCTTTGTTCCTATGGATGTCAGTTGAAAGACTTATGAAATCTTTTTA
GTTTTTCTACTTTCCATTAAATTTGATTGCAAAAATTCTTACTATTTGAAATATGTTGTT
TTCCCCAAGGTTTAAAAAAACCCCATGGTTAAAAAAGTCTTAATTTTTTGAAGTAATATT
TACTCATATATAAAAAATAAAAATGTTACTATAAATTAGCAGTATGGTTCCCTGCCCCTC
TGCATGTGTATCTCTTTTGTGCACTTGCTCTGTATGTGTGTCTGTCTTTACCTCTCACTT
GTTGATCTATCTCTCTCTAGGTATTTGTGTGTTGATCTTGCTGTAACATAAAGATTTTAT
ATATGGATGTCTTTTATTTATCTTTAAAATTCTAAACTTAAAAACCAGTAATGTATGCAT
TTCTTTTGCACACTGTGTGTGTCTCTCTCCCTCTATGCTTTTTCAAATGTTATTCTTGCC
AAAGATTCAATTTTTGAAAGCAAGTGCTACCATAAGATTCTGGGGGAGTGTAACATAATG
CACGTAATATGACAGTAAAATAGTAAGACGGTGTACTTTTTTCTCCAAAGGACCCAGCTC
AAACCCAGATGGCACTACTTTTTACAAAATTTACAGTAACCAAATTAAACACTTACGTTT
AATGGCACAGCATTGTATATGTGCCCTAGCATTAGAATGTTAGATTTTGGATCTCAGATC
AGTTTTAATAAAGATATTAGTGGATTTTCTGGGGGAAGGAGAGGAGCAGCTAATATAAAT
GGAACTTAGGCTTGCTTTACACTTCATTTTTTTAAAAATGAGTTGCTTTCTGTCTTGTTG
ATAGATGACCTGTAATAAAGGGGAGTCCAAACAGAATAACCAGGACAGATATGATATTCG
GGGAACCGAAGCCATGGTGTTGGAAAGTGTTATGTTTGCTATCTTGGCAGAACGATCACT
TGGTCCGAAGCTATATGGAATCTTTCCTCAGGGTCGTTTGGAACAGTTCATTGCAAGTCG
GAAATTGGAGACCAGAGAATTGGCTATTCCAAGTATTTCAGCAGAAATAGCAAAAAAGTT
GGCCACATTCCATAGAATGACGATGCCATTTAACAAAGAACCAAAGTGGTTGTTTTGTAC
TATGGAGAAGTACTTACAGCAAGTGATGCGAATCAGCTTCACAAGAGAGTCTCACATTGT
AGCGTTCCACAAACTTCTCAGTTACAACCTGCCACAGGAACTTGAGAAGCTGAGGTCTTT
GCTTCAAGCAACTCCTTCACCAATTGTTTTCTGTCACAATGACTGTCAGGAAGGTAATCT
CCTGCTGTTGAAAAACACTGAGAACTCTGATGATCAGAAGCTGATGCTCATTGACTTTGA
ATACAGCAGCTACAACTTCAGAGGGTTTGATTTTGGGAATCACTTCTGTGAATGGATGTA
TGACTACAATTGTGACGAGTATCCATTTTTTAAAGCTGATATCAAGAAATACCCCACCAA
AATGCAGCAGCTCCGTTTTATCAGAGTTTACAATGCTGAGTGCCAGAATGAATTTGACGA
CTTAGACGACAAACAGATGGCAAAAATGGAGGACCAAATGCTAGAAGAAATAAATAGATA
TGCACTCGCATCACATTTCTTTTGGGGTCTGTGGTCCATTATTCAGGCTCGAATTTCAGC
AATTGAATTTGGATATTTGGATTATGCTTTAGCAAGATTTGAAACGTACTTTGAACAGAA
GAAGCAGCTGGATGTTTGATGATTGGAAACCCTGTGGGAGGAGCCATTGGTGTGAACTAA
AGACAAAGACAGGACAATAATTAAAAGTGCCAGGGCCAACTATGGAAAACCACAGCAGTG
TCCAGCAGAGATGACTGTGTGTGGATTTGTTTCATGTGGTAGAAGTTTAGAATACGGATT
TGTAGAGTTAAAAACAAATAATATAAATTCATGGACTGCAAAAGTTATGATATGTTTACT
TTTTTAGAAATTGCTTTAAGAATAGAACTTTGAAAACGCAGTAATGTACCATTAATCCAG
TACAAAATTGCTAATTAATTCTCTGACTGGAGTAGCTTCATTTGTTAAGTAGATGTTCAG
TGAACAAAGTATTAGGTAGTGTACATCAAGATATTCCTCCAGCTGGAATGTCTTATTTAA
ATACTTTTTACACGGTGCTTTGTTTTTTGGCAAAGCAACTTTTAGGTGAAGTAACAATGC
AAGTAAGAGAAATGTTGATTTAAATTCTGAAATACTTGCCTATAAATTTAGATTAAAAGA
CAGATTAATTGCTTTATGTAGTACAATGTGGAAAACAGTAAAACTACTGAAGTTAAAAAG
CTTGGATAGACAATACAATATAATTTTGATTTGGTAATGATGACACACCTAGTGAAGGAA
AATTGGAACCAAGCTGTTCTAATACAGCAGACTGATACCCGAGCCAGACAGGGCGGCAGT
ACCCAAGGCCCTGTTGATGATTGACCAGTTAGCTTGGCTGACTGATGGGACCTAGAGGGA
TAGACCTGTCACTGGGGACTGGAATCTTCCCAGTTGTCTCCAGATAACCTTGCAATAAGA
TGGTCCTAGCTGTTTAAGCTCTAGAATGTTTTCGGTGATCTGTGCTGGTATCTGCACAGT
TTTAACCAGTTAAACTCCAGGAGATTCCCACACACACTTGGGTAATCTCTAGTTCTTAGC
TGGTGCCAACCTGTGCCTACTTTTTTTGATCTTATGGGGTATGTTGCTATGGGGAGAAAG
TGCACTCCACATCTGGCAAACAGAAATTCCACTAATGTACATTTCTCAGTAGATTGATTT
GGAGAATGTTAAGTGTGACGATGGTTTCTGACATGTCAGACAGCCAGCTGACGTAAAAAA
AATTCATAGTTTAGGATATCAAGTTGTAGTGGTTTTATGACTTTCTTTCTGATTTGTTTG
TATGTCATTACATAGTTAAACCTCTGCTTTAGAAAAAATACAGTTGCATTAACTGTTGTT
CCCTCATACTAAATAATAAATGTAAAATAAACAAGATAATATGCGCTTACACTTTCAATA
GTTGGTAATGGGTTGAGAGTTTGGAACCTGTATTATTTGCAGCCAAATCCCTGAAATGAA
TTGGCATAGATACTCTTCTGCTTCAAAACTAGAGGCAACAGGGGTGAAATTCAACTTCAG
CAAATATATTGTATACCCCGCCTGACTTTCCTTTCCGTTGAGTCAAAACAAATCAGGCAG
GATGTATAACGGGCTGCCAATTCGCTACCACATGTTCTGCGCTCTTTCCGAAACTGAAAT
TTCAGCCCCAACGTGTCACTTTGTAACATTTTCTGGGATGACCTATTCTGCAGTTTCATT
GGCAATTTTTAGTTTCCAGGCCAACTGCGTTGTGAACTTTGAGTACTACTGTTGTGAGTT
TGCTGCGCATGAGGTAGAGCAACAGTGACTAATATTTATTCAAAATTTTGTATTCTATTG
CTTATTGTCTGTAACTCAATTGATGTGACCACATGAAGGCAAATAAGCTAACACCTGAGC
CATTTCCTTTGTCTTGTGAAACATGATATATTTTGTAAATAGTATGGTTGCGCTCTGAAG
TTAAGACCAAAGCCAAAACTGATTGGAACGAGGTACTTTCCAAATTAATTAAGAAGGTTT
CTGATGATGTGTCTGCATTGACGCTACTTATTGAAGTATCTTGAGCAAAATATTAATGAG
GCTGCCACTAACATACAAGTTAATATGTACATATACGTTTGTACATTTTTTTTGAAGTAG
GTGATGATTAGGTTTTAACTCATCATACCCGTTGAATTTCTTACTAAGATGCAGACATAA
TAAAAGCCAGTGTCCAGTAAAATTCTAAATTGCATTTAAAAAAAAAGTTTTGTAATAACT
TGTTTGTTTAAAATACTGTTTAAAATGCTCTTTCCAAGTCAAACTATGCTAATAAAACTA
AGATTGAAATGTAAAATTTTAGTTCATTATTTCATTTGGTAGCACTGAATAAATCTTGGT
GCAACAGTTGCACTGTTTTTGACAATAGCCAACAATGTTACTTTTGTGTAGTACTTCTGC
TTTACTGGTCAGGTGCTGGGGAAGATACGTGGCCACCCTAATGCTGGCCTTTTCGGTAAG
ACAGAGTAATTGCACTCGTGGAATTGCAGTATAAGCAATCAGAATTTACCTTGTGTGTTG
AGGTATTGATTTGTTTATTGCTGTAAAGAAAATGTGATGAATGATTTTAATTTTTTAATG
CAGTGATGTGGTGCATTATGTTTATTATGTTAATGCCAAATCAGTTGTATTTTTGTAAAA
TGTCATTGTATGCACAGTTTATGTACTGACATCAAATCTTTTAATAAAGCTTTTTTCCTA
ATGGCATAAGGAAATACAAGTTGAAGAGTGTGCACTTTACTGTCGCAAAGATGGCCATGA
ATTCCTATAAAAATAATGAAAATTTCTGAATGCAAATGATTCCATTTGGTACTGTGCTTA
CAACGAATGC
>TR100007|c8_g4_i9|m.97840
ATACTCCAAGGAATACAAGCCTAGTCTATGCAATCTGTCCTCGTAATTTAACCCTTTTAT
CCCCGACAGCATTCTGGTGAATTTGCGCTGCACCCACCTCCAAGGCCAGTATATCCTTCC
TGAGCTGTAGTGCCCTGAACTGAACGCAGTTTATTAGCATAAACTTGTGGAAGTTCAATA
CAGCTTGGATCCAAGGATTGCTTTATTGAGTTGTTTTGAAGGCAATTAAACCTATAGGCA
GACCTTAAATTGATTTCTATGAATCTAGTTTGTTCACTGCCATGTCTCAACTTTAACTTC
AATTGTACACAAGAAACTTCAGACTGCAATGTTACAGGGGTTGTGTGCAGCAAAGTGCCA
AAAAATGCCAAACGAAAGTAATTAGCAGTTTGCTAATTGGTTAGCATTTTTCAGTAAGCT
TTAGGCTTTTAAGTAAACTACAGTCTTTATTTAAGAGAGCTGAAGTCCTGTATTTCTATC
TTGATGTAATACAGTTGATATTTTTTGATATCTTAATGCTTTGTCTAAGTATGTTGAACA
CTGTAAATTGAACAAAGTTTGTTCCTTTGTTAAAGCTTTTTTACAGAATAAAGCGAAGGT
GGCTATTCTTTGCTGACAATTCTTATTTTCTATGATAATTTGAGAAAACCGAATAGTAAT
GGGCAATTCTAATGTGTTGCCAACTGTCTATACTGTTCCTGATTTTTCAAATATGTCTAT
AGAGTTTTCTTTGAGATTCTAGCCAATGCTTTATTTAGTTCACTAAGATTTAAGTAGGCC
ACAAAGCAAAATGGTAAGGTAACATAAGACATTCTTGTAAATTACAAGTTGAAAGTCAAA
CAATTGTATCTTGTAATTCTTACCAATTCCATCTGTAAGAATGCATGGGGTTTAATAATT
AGCTTGGAAGAAATGCCTATGGCATTTACTAGCTTAATTGTTCCACTTCATTCTCTCTAG
GTGAGGACTTGCATAGCTCACACATTTTCCCCAACAATAAGAGAAATCTGTGGCCCTTTT
CTGGTGTTACAGTACTAGCTATGCTGTAGCAGTTTAAATGTTTACTCTTTTTAATACAGC
TTTTTGATATTTTAAAAAGCGAGTTGGATGAAGTACTGTCTTTCTAATCGTGTCAGTGTC
AACATTTTCATTTCAATTCAAAGTACCAGATTTGTATGCCCACTGCTACTTATCTATTCA
TTCTGTATCTTTGTAAAAATTGTACTGTTAATTTCCTTCAAAAACATTCCCAGCAATGTG
TGTGAATTTTATGTTTGAAATAACAGGCATGTTCAGTGGAAAGCTTAATTTGTTCAGTAT
CTTCACACCCACAGAGAAAAGTTGAATAAGCACTGAGTTTTTTTTTTATTAGGACCTAAA
ATTAATTTGCAAGACTGCTGCAGCTTAATTCGTTTGAACACAGAGCTCGTATTTGCCATT
TTGAATGGACCTTGCCAACAAAAACATATGTACTAGAGAAAACACTTCTTTCTATGGGGG
AGGAGGCAGAGGGAGTGAATCATATGACCAAGTGAAGTTGCTATAACCCTGAAGCTTTGT
TACAAGTAGATTACATTGTTGTGCAAGACATTATTAATAAGAAACCAGAAATGAACTTAT
GTACATTATACCCCCAAAAATTTTAAGCGGCATTTTAGTTGGCAAGAATGTAATGAACCA
TTTAAAATTTACTCAAAATTGCTGCAAACAAATGTGACAAACAAATTTATCATGTCACTG
TTAAAAATTCAAGATCAAGGATGATCAGTAACTCAAGTGGTTATACTCTCAACTCGACGT
TATCTATTGAAGTACTATCAAAAGGGAACCTCAGTCATGCACCACACAATGTTGGGGGAG
GGGAACAGAAAATGCATTTTTCTGGCTTTCTGTATTTGCATTGCACATCTCGCCAGCCTG
TTTGTAGTACTTGGAAGTATTTGGGGAAAAGTTCTCCAGGACAGTTAGCTAAATATTTAT
GCTATAGCACTTCTGAATGACTAGTTAGATAGAAGTTAAGTTTTAGTGATATTTGTGGAA
GCTTTAAGAAGGCTTTCCTGGTAAACGACAACTGGATTATAAATTCTGTAGAAATTAAAC
ACAAAATTGATGACAATAATACTTAGATACTGAAACTGTGTATCATTGGAGTGAATTAAA
TTTTGTAAACCTACAATTCAATTATTGAGTAGTTAGGAAAATCAGTTTTGTAATGTTAAA
GGTCTCAAAACCAACGTTCAGTTTTTTAAAATTCTTCAACATATCCACTTTCAATTTTGT
AAATGTTTGCTGTAATCAAATGAAACATTGACAGTAAAAGTCAACGTGTCCAAACCTTGT
AATTGCAGCTCTAGATTCTATTTAATGTTGATACTTCTGATTGCATTCTCTACAGAATGA
TGCAGTAAGTATTCTACAATATATCTTTTTTCCTATTTTATCTTTCTACAGAAATTCCGG
ATAGTATCAGAACTTCATGTGCCAAAGCTGACATGACATGTCGCATGTATGCTTGCAGTT
CTAACTGTACAAGAGCGCACATTTTTTTACTTGTATAATGCAGTATTGAAACCATGTTGA
TTGCTGTATGATACAGCCTTTTATTAAGATTTATGCTTTCTCCATATTTTCTTTCAGTAA
ATATTTAATCTTAGTTGCTGTGTTTAGGGAGGTTTAAATTGGAAACAAGATGGTTGTCCA
GAGGAACAGAAAATTTAAGGGTCTGTGACCAAACCCTTGCCTCCCACCTTGGGCCCCACA
ATCTCTTATACATTACTTCGCACCCAATCTGATTGTGGAAGAGGCATGGGAGCGAAGTGC
CTGTCTGTCCTTTTACTCATTGAATGGTGTGGATGGATATAAGAGGCAGAGAAAAATGAC
CTTTTTATGTTTTTTTAAAAAAAATGACCAATTTTTTTCCAAATGAAAATTGAATAAAAA
TGGTAAATTATATATAATACATGCTTGCAATTTTAGAGCATGTACTGAATAGAATGATAC
ACAACATACTATAACTTATTTCAAATTGGGCTTGGAAGGTTCAAGTTAAATATTTCAATT
AAGATGCCAGTTATCCTGTCCGGCATTATAAATGAGGCAAAGTTCACTGATGTCAAATTA
ATGTCACATGGTCACCTCCACAAACTGAATAGTCATATTCCCTTTCCCCCTTGAAGCCAA
TAAGTAATCCATTATTGAAGACTTAAAATGAGCTTTAGACTTCATCTAATACTTGTTTCA
CAGTCAAACTTAAGGTTTGGGTTTTGATTTTGAAATAACTGTTCTATTGGAAATATCAAA
AATAGATTTTTTCTTTCTGTAACTAGTGTTGTGAGTATCCATGCCAACTTTAAGATTATT
AAATGCTGGGGTTTCAGAATTACAGGGCATAGAAAATGCAACTTTTTTCACCAGTTTTCT
CGCCCACCTCCTGAATGTGCTGATTCATGTAGGTGGTAGTTCCATGTGTGCTGGCAGCCC
TCCAGTGGCTCATTCGGGTATGCACCTAAACAGTTAATGTTGCAGGCTGTTTGCCCTGGG
TGCTGGGATGGGATGGAATTATAATGGAGTCTGGTTCTGACCTTCACCATTGTCCAAATG
CACATGTTTTCCAATAGGATTTCTGGATAATGATTAGGAGCAGGATCCTTGGTTGATTTC
TGCCTCTCTTTCTGCTGTCTTCCCTTCTCCCCCCACCACCACAAATCTGGAACAATGTGG
CCAACTGCAGTGCCCTTTAACCATTTGGGATTAGATCAACTAACTCAGCAGAGAGTGGGA
TTTAACCTGGAACCTACCTTGAGCGTATGTCTCAATAAAACACCTGATGTTGCATGTACC
CATTGAGCCTTCAGTGCAACATGCCAGTTTTATTATTTAAATGGAATATCAATTGTTTTT
GAAAATAAATTATTGTTAAGCTATAAAATGAGTTTTTATAACTTTCATAAGCAAAGTTAA
TCTTCAGAACTGCTTTAGAGAAAATAATTTTGTTTATATTCTCAAAGGATCATGCTCGTC
TATGACTTGTGCAGAATTTCAGTTCTGACTATTTATACAAACCATTTTGTAACAACCAAG
TTTGATTTGAAATATATTTAATTTGCTGTGTACGTGATTTTTGTATATCCAAATAATACT
TGCAAAATCCTAATACCTCCAGTAACAATAATAAAGGTTTAAAAGTAAATTTGAAAAAAG
CATTGTTGTGTGAAATTGTGATAATACAGTCACCTTAACGTCGTGCTACATTATGCATTC
AACTAATGACTAAAAAGGGCAACTGATTAATGAAAATCATAGGTATATATGTTGGTGATT
TTCCTTTGTGGATATGCTATAGTACAAGTTGGTATTGAAATATATGACCTCACAGTATGA
AAGGTGATCATCAGTTTTATTGTGTGCTGTGTCTGGTTAAGTTAATGTTATGGCACCAAA
GAAATAAATAGTAAGTGCATTCTATTGAGTTGTCTCATAATCATCAATGTTGCAGATATC
GGTACAAATTCTCAGTGTCTCTCGCAACTTCTTGTTCCCTTGTTTAATGCTTTACAACTG
CTGGCTCAAAGCTACCTGGAAGCAGACAATTTGTGTAGAACTACCCCTCCTATTAACTAC
AATGGATAGTGGGCAATGTTCCTGATTTTACTGGAGCAGAATTTTGTAATTTTGCCTGAA
GGATCGTTCGGTACAGCATGTCTCCTTCTAGGCTGCCTTCAAACATAAAATGTGGTAACA
AGGGCTGTTGAGAGATGTGGTTAAGTATATAGTTAGCTCCCTTTTTTAAGATTCGGATTT
GTCAGGCAATTTAATAGAGTATACTTCACCTTTAAAAATATATATCCTTGTGCTGGCATG
TAACGCACACAGTAGTCACAATCGCTTTTATCTTTTTATTTAATTGTTAAAATTTAAAAT
GGGGATAGTTGTAGGAGTTCTATACAAGCTCTCGGTGCTTACAGTCTTTGTTTAGGATGC
AAAAGCCATTTTTTTTGTTGAGCACTTGCAGAGGATTTCTGATTGGGGAAGAGGTGTGAT
GAGACTTAATCCACAATTCCAAAGGGTGAGTGAGTTATGTTGTTCCTGATGTCATGAGTT
GAATTTGTTTCCAGTAGATCTCAACTCTCAAGTTGGTAATTTTATTGTAACCCCATAATT
ATTCTGTATAAAAGAATAACATTACAAGTAATAAAATAAGTGACACTCCTAAAGGCTCAG
CGAGTTTATCATCCAGTGAATAGCAAGCTATGCAAAGCAGAAGATCACCGGTTTGATCTC
AAATCTATGCATAGTTAGCTGATCTCAGGTAGGGAACAATTGACCTTGGATCCGCTCGGT
TAGGTTGGTGTTCCTGAATGGTTCCTGTTCCTGACCACAATCTAGTCTTCCCTGCTGTAA
GTGTATGAATTTGAACATCAGTTGATGACAGGATCAGCTCAACTGTGATGCTCCCCCCAC
AACCAAATAGCCTGCTGACACTCCTGGCTAGGTTCACACTTGATGAATGGCCACTTGGGC
AAGGTATTGGAGGGTGCCTGTAGGAACGTAATAGGAGAAAAATTGGCGAGACAAAAGATT
GGAATTTAAAAAAAAAAGTAAATGATGGTTACATGACCTGAAATCATGTGACATAAACCT
TTACTTCTGAGTTGCATAATCCAGAGCAAATAACTTAGGATATCTGTGATAACATAAATA
TTTTAAATTCTAGCACAGATTTATCACCTAATTATACTTGAGTTGTGCAGGAAAAAAACT
TGTTAAATTTGCATTAACTGGAGACCAGCAGCCAAGTATACTGAAATATGAAGTATAGTT
GTAACTTTAAAGGCACTGGTAAGTAAATCTAGCTGCCTTCTGATGGCAGGAAGTTAAAAT
AGCTTGCCAAACTAATTTCATTACAGATTTTTAACTAATAGAAACTTATGGAACATGATA
AAAAGCATAAATTTGTCTCGCCTCCATTTTGCTGTTATATAATGTCACATAGTGAATGTG
AGAGTTGTAGTGGCTTGTAAGAAGTTTCACGTCCAAATAACAGAACATGGTAGTGTGCTG
AACATAACGTCTTTGGATAGCAAAATGGAAGATTGATGTGTAAATTGCTGTTTGTAGTGA
GTTTGAAGGCTGAAACACAATGGAGAAGATTGGATGACTCAGTAAATCTTTTGCTGTTGC
CATATCTTTTACAGCTTTGAACCTTGTGTTCCACCATTCAAACCAGCTACAGTTGTGTAG
TATGCACTGTTTCTTTTTCAAGTTAAACTGTAAAAGTACTTGAAAAAACATAAATTAAAT
CTGCTTACACAATAACAGCTTAGAAAATAACAAAATATAAACAAGAACAGTATGACAACT
AACAAAACACTGAGGCTGCAATTCTGTGTGTAAGGATGTAAATATTTTATATTTCAACAA
ATTGGACGTTTTTCAAGAAAACTTCATGATGTCCAGAATTATACTTGGTTTTATCTGCTT
ACATTAGTAATGCATTTTTAAAACAAATTGTGTAACTTAGATTTAGTTAATTTGCCTAGG
AAAAACCATCTGGACCCATATATAAGACTGAGGTAGCCTTATCTAACATGATGGGCCATC
CCTCAAGAATTGAAATATGACCAGGTGAAATCTGACTAGGCAAAAGCAGCTGGTTAATTT
ATTGGTGACAGTTTTTAACATATCTTGTAAATATGACATCATTTAAAATTATCTTTGTGA
AAGAAACCAGATCTCAGACCTCAATCTGTGATGAGTCTTTCCAGTAATGTCTGTTGTGTG
GAGTTGAGTATGTTGTGGGGGTTCTATACCACCTTGGCTGTACTTGCATATGTTCTCTGC
TGCAGGCTTGCCCATGCGATCGTGCCTTTGCGATCGTGCCTTGAGCACTCTGGTTTCCAG
GTGACAGACACGATTCACGGTACAGTATCTGACGTTGCAGCATCTTCTACAGTTGTAAAC
AAATCCTACTTTATTAATTTTTGTCTCTATTTAAATTGGACCTTTAAGTTCACTGTAAAA
TATTTTGCTCAACTGTAATGAGTTTTTCTTTACTTTCGGAAGTAATTTCTACATAGGCTT
TTGTATAACTGGTTTACATAGTTTTGTAATGTGCTTGTTAGCAGACAGTACAGTACAGCA
GACAGCTTAGCACAAAGAATGTCTTTCTGTTCTGAAACTTCAAAAATAAGATGGCCACGT
AGTACAATTCATTGACTTATTAAAGGATAGTGTCAGAGTGGTCGGATACAGGGCCATAAC
CTGTGATTCCTCACATTGAGTTCCCAATCTCGAGGGGAGAACTGCCAAGTGAATGAAAAA
CATGTCCTTCACGGAAATAAAGTTGGAGAGCAAGTCCCCCTGGCCTGCTCTCATACAGCT
CCTTTAGCTGACCAACAGTGGCATTGCTAGAGCCCTGGGAGCAGGGTGCTCAATTGCCCT
CAGTCAGAGAATAATGCAAGGGGACAGAAAGATAGAGAAAAAAATGATCTTTTGTAAGGA
AAAGAGAAGAATGAATTAAATATTTTTTTGTGTAAAAAGCTACGTGCCACCTAGGGAAAA
GCTAAACCTGATGAAGCATTATACATGTAAATAATAATGGGTGACTGGTTGAATTAAATA
TAGTTTTATTGTTTGGATATCTTGGAAAACAAAAGAAACTAGCCTAAAATTTCAATAATG
CTGAATATTTGGCAAAATATTAACCATGAATATGCTCCTAGTGAGTCTTGCACTTAAATT
CCTCTCTATCTAATGGGAACCAGTATTGCTAGTAAGGTCAATGGAGTCCATAGGTAACTG
CTGTTTACAATTGTTTATGCTGATAGTTACGTGAATTTAGTCAAAATTCTGACATCAAAT
CTGCTTTAAAACATCTCAACATGGCTGATGTATCATCATAATAGCGTTCACTTTCTAATT
TATAACCCAAACCTATAACTGTCTCCTTGTGAAGTGATAAAATGAATAAGAATTTATGTG
GCATTCCACTCATACTTATTTCATTAAAATGCTCATACTCTTTCAAAAAAGCTTTGTTCC
TATGGATGTCAGTTGAAAGACTTATGAAATCTTTTTAGTTTTTCTACTTTCCATTAAATT
TGATTGCAAAAATTCTTACTATTTGAAATATGTTGTTTTCCCCAAGGTTTAAAAAAACCC
CATGGTTAAAAAAGTCTTAATTTTTTGAAGTAATATTTACTCATATATAAAAAATAAAAA
TGTTACTATAAATTAGCAGTATGGTTCCCTGCCCCTCTGCATGTGTATCTCTTTTGTGCA
CTTGCTCTGTATGTGTGTCTGTCTTTACCTCTCACTTGTTGATCTATCTCTCTCTAGGTA
TTTGTGTGTTGATCTTGCTGTAACATAAAGATTTTATATATGGATGTCTTTTATTTATCT
TTAAAATTCTAAACTTAAAAACCAGTAATGTATGCATTTCTTTTGCACACTGTGTGTGTC
TCTCTCCCTCTATGCTTTTTCAAATGTTATTCTTGCCAAAGATTCAATTTTTGAAAGCAA
GTGCTACCATAAGATTCTGGGGGAGTGTAACATAATGCACGTAATATGACAGTAAAATAG
TAAGACGGTGTACTTTTTTCTCCAAAGGACCCAGCTCAAACCCAGATGGCACTACTTTTT
ACAAAATTTACAGTAACCAAATTAAACACTTACGTTTAATGGCACAGCATTGTATATGTG
CCCTAGCATTAGAATGTTAGATTTTGGATCTCAGATCAGTTTTAATAAAGATATTAGTGG
ATTTTCTGGGGGAAGGAGAGGAGCAGCTAATATAAATGGAACTTAGGCTTGCTTTACACT
TCATTTTTTTAAAAATGAGTTGCTTTCTGTCTTGTTGATAGATGACCTGTAATAAAGGGG
AGTCCAAACAGAATAACCAGGACAGATATGATATTCGGGGAACCGAAGCCATGGTGTTGG
AAAGTGTTATGTTTGCTATCTTGGCAGAACGATCACTTGGTCCGAAGCTATATGGAATCT
TTCCTCAGGGTCGTTTGGAACAGTTCATTGCAAGTCGGAAATTGGAGACCAGAGAATTGG
CTATTCCAAGTATTTCAGCAGAAATAGCAAAAAAGTTGGCCACATTCCATAGAATGACGA
TGCCATTTAACAAAGAACCAAAGTGGTTGTTTTGTACTATGGAGAAGTACTTACAGCAAG
TGATGCGAATCAGCTTCACAAGAGAGTCTCACATTGTAGCGTTCCACAAACTTCTCAGTT
ACAACCTGCCACAGGAACTTGAGAAGCTGAGGTCTTTGCTTCAAGCAACTCCTTCACCAA
TTGTTTTCTGTCACAATGACTGTCAGGAAGGTAATCTCCTGCTGTTGAAAAACACTGAGA
ACTCTGATGATCAGAAGCTGATGCTCATTGACTTTGAATACAGCAGCTACAACTTCAGAG
GGTTTGATTTTGGGAATCACTTCTGTGAATGGATGTATGACTACAATTGTGACGAGTATC
CATTTTTTAAAGCTGATATCAAGAAATACCCCACCAAAATGCAGCAGCTCCGTTTTATCA
GAGTTTACAATGCTGAGTGCCAGAATGAATTTGACGACTTAGACGACAAACAGATGGCAA
AAATGGAGGACCAAATGCTAGAAGAAATAAATAGATATGCACTCGCATCACATTTCTTTT
GGGGTCTGTGGTCCATTATTCAGGCTCGAATTTCAGCAATTGAATTTGGATATTTGGATT
ATGCTTTAGCAAGATTTGAAACGTACTTTGAACAGAAGAAGCAGCTGGATGTTTGATGAT
TGGAAACCCTGTGGGAGGAGCCATTGGTGTGAACTAAAGACAAAGACAGGACAATAATTA
AAAGTGCCAGGGCCAACTATGGAAAACCACAGCAGTGTCCAGCAGAGATGACTGTGTGTG
GATTTGTTTCATGTGGTAGAAGTTTAGAATACGGATTTGTAGAGTTAAAAACAAATAATA
TAAATTCATGGACTGCAAAAGTTATGATATGTTTACTTTTTTAGAAATTGCTTTAAGAAT
AGAACTTTGAAAACGCAGTAATGTACCATTAATCCAGTACAAAATTGCTAATTAATTCTC
TGACTGGAGTAGCTTCATTTGTTAAGTAGATGTTCAGTGAACAAAGTATTAGGTAGTGTA
CATCAAGATATTCCTCCAGCTGGAATGTCTTATTTAAATACTTTTTACACGGTGCTTTGT
TTTTTGGCAAAGCAACTTTTAGGTGAAGTAACAATGCAAGTAAGAGAAATGTTGATTTAA
ATTCTGAAATACTTGCCTATAAATTTAGATTAAAAGACAGATTAATTGCTTTATGTAGTA
CAATGTGGAAAACAGTAAAACTACTGAAGTTAAAAAGCTTGGATAGACAATACAATATAA
TTTTGATTTGGTAATGATGACACACCTAGTGAAGGAAAATTGGAACCAAGCTGTTCTAAT
ACAGCAGACTGATACCCGAGCCAGACAGGGCGGCAGTACCCAAGGCCCTGTTGATGATTG
ACCAGTTAGCTTGGCTGACTGATGGGACCTAGAGGGATAGACCTGTCACTGGGGACTGGA
ATCTTCCCAGTTGTCTCCAGATAACCTTGCAATAAGATGGTCCTAGCTGTTTAAGCTCTA
GAATGTTTTCGGTGATCTGTGCTGGTATCTGCACAGTTTTAACCAGTTAAACTCCAGGAG
ATTCCCACACACACTTGGGTAATCTCTAGTTCTTAGCTGGTGCCAACCTGTGCCTACTTT
TTTTGATCTTATGGGGTATGTTGCTATGGGGAGAAAGTGCACTCCACATCTGGCAAACAG
AAATTCCACTAATGTACATTTCTCAGTAGATTGATTTGGAGAATGTTAAGTGTGACGATG
GTTTCTGACATGTCAGACAGCCAGCTGACGTAAAAAAAATTCATAGTTTAGGATATCAAG
TTGTAGTGGTTTTATGACTTTCTTTCTGATTTGTTTGTATGTCATTACATAGTTAAACCT
CTGCTTTAGAAAAAATACAGTTGCATTAACTGTTGTTCCCTCATACTAAATAATAAATGT
AAAATAAACAAGATAATATGCGCTTACACTTTCAATAGTTGGTAATGGGTTGAGAGTTTG
GAACCTGTATTATTTGCAGCCAAATCCCTGAAATGAATTGGCATAGATACTCTTCTGCTT
CAAAACTAGAGGCAACAGGGGTGAAATTCAACTTCAGCAAATATATTGTATACCCCGCCT
GACTTTCCTTTCCGTTGAGTCAAAACAAATCAGGCAGGATGTATAACGGGCTGCCAATTC
GCTACCACATGTTCTGCGCTCTTTCCGAAACTGAAATTTCAGCCCCAACGTGTCACTTTG
TAACATTTTCTGGGATGACCTATTCTGCAGTTTCATTGGCAATTTTTAGTTTCCAGGCCA
ACTGCGTTGTGAACTTTGAGTACTACTGTTGTGAGTTTGCTGCGCATGAGGTAGAGCAAC
AGTGACTAATATTTATTCAAAATTTTGTATTCTATTGCTTATTGTCTGTAACTCAATTGA
TGTGACCACATGAAGGCAAATAAGCTAACACCTGAGCCATTTCCTTTGTCTTGTGAAACA
TGATATATTTTGTAAATAGTATGGTTGCGCTCTGAAGTTAAGACCAAAGCCAAAACTGAT
TGGAACGAGGTACTTTCCAAATTAATTAAGAAGGTTTCTGATGATGTGTCTGCATTGACG
CTACTTATTGAAGTATCTTGAGCAAAATATTAATGAGGCTGCCACTAACATACAAGTTAA
TATGTACATATACGTTTGTACATTTTTTTTGAAGTAGGTGATGATTAGGTTTTAACTCAT
CATACCCGTTGAATTTCTTACTAAGATGCAGACATAATAAAAGCCAGTGTCCAGTAAAAT
TCTAAATTGCATTTAAAAAAAAAGTTTTGTAATAACTTGTTTGTTTAAAATACTGTTTAA
AATGCTCTTTCCAAGTCAAACTATGCTAATAAAACTAAGATTGAAATGTAAAATTTTAGT
TCATTATTTCATTTGGTAGCACTGAATAAATCTTGGTGCAACAGTTGCACTGTTTTTGAC
AATAGCCAACAATGTTACTTTTGTGTAGTACTTCTGCTTTACTGGTCAGGTGCTGGGGAA
GATACGTGGCCACCCTAATGCTGGCCTTTTCGGTAAGACAGAGTAATTGCACTCGTGGAA
TTGCAGTATAAGCAATCAGAATTTACCTTGTGTGTTGAGGTATTGATTTGTTTATTGCTG
TAAAGAAAATGTGATGAATGATTTTAATTTTTTAATGCAGTGATGTGGTGCATTATGTTT
ATTATGTTAATGCCAAATCAGTTGTATTTTTGTAAAATGTCATTGTATGCACAGTTTATG
TACTGACATCAAATCTTTTAATAAAGCTTTTTTCCTAATGGCATAAGGAAATACAAGTTG
AAGAGTGTGCACTTTACTGTCGCAAAGATGGCCATGAATTCCTATAAAAATAATGAAAAT
TTCTGAATGCAAATGATTCCATTTGGTACTGTGCTTACAACGAATGC
>TR100008|c0_g1_i1|m.97848
AAACCAGTATCAAAAAAGACTATATCTTTTAGTGGGAGCTAGTCATGCTAAGAAATATAC
AAAATGTCAAATTATATTAAAAAATACTTTTAATTGCTGGCTGTTTCTGTTTCAGAAATT
TCAGTTTACTTTCCTTTGGAGAAGAAGCAGAGGAGGAAGAAGAGGAAGTGAACAGAGTTA
GCCAGAGTATGAAAGGAAAAAGCAAAAGCAGTCATGATTTGTTGAAGGATGACCCCCGGC
TAAGCTCTGTTCCAGTTGTTGAAAGGATGAATTTCATTCTCGTTTACGTTTTAATAGAAG
AGGATTGGTTGCTATGGCAAATGCTGGACCTCATGATAATGGCAGCCAGTTTTTCTTTAC
ATTGGGTCCTGCGGATGAACTCAATAACAAACATACCATCTTTGGAAAGGTGACTGGTGA
TACTATTTATAATATATTAAGATTAGCGGAAGTAGAAATTGATAAAGATGAGCGACCAAT
CAGCCCTCATAAGATTAAATCTGCAGAGGTGCTGCACAACAGCTTTGATGACATTGTTCC
TAGAGTATTGAAAAAACACAAAAAGGAGAAGAGAGAGGAAGATGTGAAAAAAGCTCATTC
CAAAGGCACAAAAAATTTCAGTTTACTTTCCTTTGGAGAAGAAGCAGAGGAGGAAGAAGA
GGAAGTGAACAGAGTTAGCCAGAGTATGAAAGGAAAAAGCAAAAGCAGTCATGATTTGTT
GAAGGATGACCCCCGGCTAAGCTCTGTTCCAGTTGTTGAAAGTGAACCAGCAACAGTGAA
GACAAAAAGGGGATCTGACAAGGAGGAAAATGATGAATCTGACACTGAAGAGTGGGAAAA
AATGAAAGAACAGATTGCCAAGAAATTGAAGAAAGATAAAAACGAAGATGTTAAGCCTCA
GCTCAGAGAAGAAGATGATGATGATGAGAAAAAGAAACTCAGCCGCAGTGAAGAGCTACG
CAAAGAAGCACGTCAGCTAAAACGGGAAATATTGGCAGCAAAACAGAAGAAGGCAGAAAT
TCTTAAAAATGAAGAAGAAGTGTCACAAGAGACTGAACAGGCTCCAAATAGTGCAGTCGC
AGAATATTTAGATGAAAGGAAAAAATATGAAGAATTACGAAGGCAAAAACCAAAGAATGG
ACCAACCCGTGAGGAACAGACTTTGGCATTACTGGATCGATTCAAATCAAAGCTAACAAA
GGCTATCTCAGAAACTTTAGAGGAAGAAATAGTTCAACCAGATGGGGAAGATGATCAAGG
CTGGATGTCCCATGTCCTCCAGTTTGAGGAGCAAACAAGAAAAGTAAAAGATGCAAACAT
GCAAGATGAAGACACTTTTGAAATACATGATCCCCGGAATCCAGTGAACAAAAGGCGGAG
GGAAGAAAGTAAAAAGATCATGAAAGAGAAGAAAGAGAGAAGATGAACCCCCATGCCCTC
ATGACTAGAAGTTGCATGTAAATGATAAGACCTATCCTAGTCATATGGCACTGGAGGATG
TCTGCTAGTAATTAGGCAGCTTGATGCATTCTGTAATGTCACAACTTGCAAGATGACTCT
TACTGAAAGAATACATTTTCTAATGATTTTTCTTCAAATAGCTAGAAAATAAATTTTATT
ATAGCAGTCTTGCTGTTCTTCGGTAGTCCCTA
>TR100008|c0_g1_i1|m.97847
AAACCAGTATCAAAAAAGACTATATCTTTTAGTGGGAGCTAGTCATGCTAAGAAATATAC
AAAATGTCAAATTATATTAAAAAATACTTTTAATTGCTGGCTGTTTCTGTTTCAGAAATT
TCAGTTTACTTTCCTTTGGAGAAGAAGCAGAGGAGGAAGAAGAGGAAGTGAACAGAGTTA
GCCAGAGTATGAAAGGAAAAAGCAAAAGCAGTCATGATTTGTTGAAGGATGACCCCCGGC
TAAGCTCTGTTCCAGTTGTTGAAAGGATGAATTTCATTCTCGTTTACGTTTTAATAGAAG
AGGATTGGTTGCTATGGCAAATGCTGGACCTCATGATAATGGCAGCCAGTTTTTCTTTAC
ATTGGGTCCTGCGGATGAACTCAATAACAAACATACCATCTTTGGAAAGGTGACTGGTGA
TACTATTTATAATATATTAAGATTAGCGGAAGTAGAAATTGATAAAGATGAGCGACCAAT
CAGCCCTCATAAGATTAAATCTGCAGAGGTGCTGCACAACAGCTTTGATGACATTGTTCC
TAGAGTATTGAAAAAACACAAAAAGGAGAAGAGAGAGGAAGATGTGAAAAAAGCTCATTC
CAAAGGCACAAAAAATTTCAGTTTACTTTCCTTTGGAGAAGAAGCAGAGGAGGAAGAAGA
GGAAGTGAACAGAGTTAGCCAGAGTATGAAAGGAAAAAGCAAAAGCAGTCATGATTTGTT
GAAGGATGACCCCCGGCTAAGCTCTGTTCCAGTTGTTGAAAGTGAACCAGCAACAGTGAA
GACAAAAAGGGGATCTGACAAGGAGGAAAATGATGAATCTGACACTGAAGAGTGGGAAAA
AATGAAAGAACAGATTGCCAAGAAATTGAAGAAAGATAAAAACGAAGATGTTAAGCCTCA
GCTCAGAGAAGAAGATGATGATGATGAGAAAAAGAAACTCAGCCGCAGTGAAGAGCTACG
CAAAGAAGCACGTCAGCTAAAACGGGAAATATTGGCAGCAAAACAGAAGAAGGCAGAAAT
TCTTAAAAATGAAGAAGAAGTGTCACAAGAGACTGAACAGGCTCCAAATAGTGCAGTCGC
AGAATATTTAGATGAAAGGAAAAAATATGAAGAATTACGAAGGCAAAAACCAAAGAATGG
ACCAACCCGTGAGGAACAGACTTTGGCATTACTGGATCGATTCAAATCAAAGCTAACAAA
GGCTATCTCAGAAACTTTAGAGGAAGAAATAGTTCAACCAGATGGGGAAGATGATCAAGG
CTGGATGTCCCATGTCCTCCAGTTTGAGGAGCAAACAAGAAAAGTAAAAGATGCAAACAT
GCAAGATGAAGACACTTTTGAAATACATGATCCCCGGAATCCAGTGAACAAAAGGCGGAG
GGAAGAAAGTAAAAAGATCATGAAAGAGAAGAAAGAGAGAAGATGAACCCCCATGCCCTC
ATGACTAGAAGTTGCATGTAAATGATAAGACCTATCCTAGTCATATGGCACTGGAGGATG
TCTGCTAGTAATTAGGCAGCTTGATGCATTCTGTAATGTCACAACTTGCAAGATGACTCT
TACTGAAAGAATACATTTTCTAATGATTTTTCTTCAAATAGCTAGAAAATAAATTTTATT
ATAGCAGTCTTGCTGTTCTTCGGTAGTCCCTA
>TR100008|c0_g1_i3|m.97854
CAGCCACGTTTCCGACACCACTTGTAACCGCAATAACAAGAAGCAAACATCGCAAGAATA
ACAAGAACCATTATATTTTAAATTTCCTTTTAGAAGCGTACAAGACACTAAAGGTTCTAT
ATCTTCTCGTTACAGTTAATGCCTCTGTTTGTGCGGCAATGTCATAAACCCGTTTGCTTT
CAGGACGTGTTTTGCAGCGAACCACCATCACAACAAGAGCAGATCACTCGGGCGCGAGTG
ATGAGACGTGAAAAAGAAAAGTAAAATTTTGGGAGGGATTCTTAGTGGAGCCGCGTAACT
GGATACTTTGGAAACAACGTCTTCGTAGGCAGGGCTTTTAAACATTGGTGATTTGCCGTG
AGTTGATATTTCATTGCGTTTGCAGTCGGGTCGGGCCGGGGCTGGCTTTCTACCCGCCCC
CTCCCATTTGAACGGAACTGGAGATCTGAAAACATGGCGGTGAAGTCGGGCCGCGGCTGC
GACCGTTGGTGAGAAGCGGGAGCGGGGAGCTCGAGCTCCATCAGCGCGCAGGTTCTGCCA
CTTTAAACGGGGCTTGGTTCGAAACTGCCGCGATGAGTAACATCTACATCCAAGAGCCGC
CGAGCAGTGGGAAGGTCCTTTTGAAGACCACAGCAGGTGACATTGATATAGAGTTATGGT
CCAAAGAGGCACCAAAAGCTTGCAGAAACTTTATCCAACTCTGCTTGGAAGGTTATTATG
ATAACACAATATTTCACAGGGTCGTACCTGGCTTTATTGTTCAAGGAGGGGATCCTACAA
GAAGTGGAACAGGTGGCGAATCAATATATGGGAGGCCATTTAAGGATGAATTTCATTCTC
GTTTACGTTTTAATAGAAGAGGATTGGTTGCTATGGCAAATGCTGGACCTCATGATAATG
GCAGCCAGTTTTTCTTTACATTGGGTCCTGCGGATGAACTCAATAACAAACATACCATCT
TTGGAAAGGTGACTGGTGATACTATTTATAATATATTAAGATTAGCGGAAGTAGAAATTG
ATAAAGATGAGCGACCAATCAGCCCTCATAAGATTAAATCTGCAGAGGTGCTGCACAACA
GCTTTGATGACATTGTTCCTAGAGTATTGAAAAAACACAAAAAGGAGAAGAGAGAGGAAG
ATGTGAAAAAAGCTCATTCCAAAGGCACAAAAAATTTCAGTTTACTTTCCTTTGGAGAAG
AAGCAGAGGAGGAAGAAGAGGAAGTGAACAGAGTTAGCCAGAGTATGAAAGGAAAAAGCA
AAAGCAGTCATGATTTGTTGAAGGATGACCCCCGGCTAAGCTCTGTTCCAGTTGTTGAAA
GTGAACCAGCAACAGTGAAGACAAAAAGGGGATCTGACAAGGAGGAAAATGATGAATCTG
ACACTGAAGAGTGGGAAAAAATGAAAGAACAGATTGCCAAGAAATTGAAGAAAGATAAAA
ACGAAGATGTTAAGCCTCAGCTCAGAGAAGAAGATGATGATGATGAGAAAAAGAAACTCA
GCCGCAGTGAAGAGCTACGCAAAGAAGCACGTCAGCTAAAACGGGAAATATTGGCAGCAA
AACAGAAGAAGGCAGAAATTCTTAAAAATGAAGAAGAAGTGTCACAAGAGACTGAACAGG
CTCCAAATAGTGCAGTCGCAGAATATTTAGATGAAAGGAAAAAATATGAAGAATTACGAA
GGCAAAAACCAAAGAATGGACCAACCCGTGAGGAACAGACTTTGGCATTACTGGATCGAT
TCAAATCAAAGCTAACAAAGGCTATCTCAGAAACTTTAGAGGAAGAAATAGTTCAACCAG
ATGGGGAAGATGATCAAGGCTGGATGTCCCATGTCCTCCAGTTTGAGGAGCAAACAAGAA
AAGTAAAAGATGCAAACATGCAAGATGAAGACACTTTTGAAATACATGATCCCCGGAATC
CAGTGAACAAAAGGCGGAGGGAAGAAAGTAAAAAGATCATGAAAGAGAAGAAAGAGAGAA
GATGAACCCCCATGCCCTCATGACTAGAAGTTGCATGTAAATGATAAGACCTATCCTAGT
CATATGGCACTGGAGGATGTCTGCTAGTAATTAGGCAGCTTGATGCATTCTGTAATGTCA
CAACTTGCAAGATGACTCTTACTGAAAGAATACATTTTCTAATGATTTTTCTTCAAATAG
CTAGAAAATAAATTTTATTATAGCAGTCTTGCTGTTCTTCGGTAGTCCCTA
>TR100008|c0_g1_i5|m.97859
AGACCACTTGTAACCGCAATAACAAGAAGCAAACATCGCAAGAATAACAAGAACCATTAT
ATTTTAAATTTCCTTTTAGAAGCGTACAAGACACTAAAGGTTCTATATCTTCTCGTTACA
GTTAATGCCTCTGTTTGTGCGGCAATGTCATAAACCCGTTTGCTTTCAGGACGTGTTTTG
CAGCGAACCACCATCACAACAAGAGCAGATCACTCGGGCGCGAGTGATGAGACGTGAAAA
AGAAAAGTAAAATTTTGGGAGGGATTCTTAGTGGAGCCGCGTAACTGGATACTTTGGAAA
CAACGTCTTCGTAGGCAGGGCTTTTAAACATTGGTGATTTGCCGTGAGTTGATATTTCAT
TGCGTTTGCAGTCGGGTCGGGCCGGGGCTGGCTTTCTACCCGCCCCCTCCCATTTGAACG
GAACTGGAGATCTGAAAACATGGCGGTGAAGTCGGGCCGCGGCTGCGACCGTTGGTGAGA
AGCGGGAGCGGGGAGCTCGAGCTCCATCAGCGCGCAGGTTCTGCCACTTTAAACGGGGCT
TGGTTCGAAACTGCCGCGATGAGTAACATCTACATCCAAGAGCCGCCGAGCAGTGGGAAG
GTCCTTTTGAAGACCACAGCAGGTGACATTGATATAGAGTTATGGTCCAAAGAGGCACCA
AAAGCTTGCAGAAACTTTATCCAACTCTGCTTGGAAGGTTATTATGATAACACAATATTT
CACAGGGTCGTACCTGGCTTTATTGTTCAAGGAGGGGATCCTACAAGAAGTGGAACAGGT
GGCGAATCAATATATGGGAGGCCATTTAAGGATGAATTTCATTCTCGTTTACGTTTTAAT
AGAAGAGGATTGGTTGCTATGGCAAATGCTGGACCTCATGATAATGGCAGCCAGTTTTTC
TTTACATTGGGTCCTGCGGATGAACTCAATAACAAACATACCATCTTTGGAAAGGTGACT
GGTGATACTATTTATAATATATTAAGATTAGCGGAAGTAGAAATTGATAAAGATGAGCGA
CCAATCAGCCCTCATAAGATTAAATCTGCAGAGGTGCTGCACAACAGCTTTGATGACATT
GTTCCTAGAGTATTGAAAAAACACAAAAAGGAGAAGAGAGAGGAAGATGTGAAAAAAGCT
CATTCCAAAGGCACAAAAAATTTCAGTTTACTTTCCTTTGGAGAAGAAGCAGAGGAGGAA
GAAGAGGAAGTGAACAGAGTTAGCCAGAGTATGAAAGGAAAAAGCAAAAGCAGTCATGAT
TTGTTGAAGGATGACCCCCGGCTAAGCTCTGTTCCAGTTGTTGAAAGTGAACCAGCAACA
GTGAAGACAAAAAGGGGATCTGACAAGGAGGAAAATGATGAATCTGACACTGAAGAGTGG
GAAAAAATGAAAGAACAGATTGCCAAGAAATTGAAGAAAGATAAAAACGAAGATGTTAAG
CCTCAGCTCAGAGAAGAAGATGATGATGATGAGAAAAAGAAACTCAGCCGCAGCTACATC
AGCGGCTTAAAGACTTAAAGAAGCAAAGACTAGGAAGAGTACAAGTTTTTTCATGACTGT
GAAGAGCTACGCAAAGAAGCACGTCAGCTAAAACGGGAAATATTGGCAGCAAAACAGAAG
AAGGCAGAAATTCTTAAAAATGAAGAAGAAGTGTCACAAGAGACTGAACAGGCTCCAAAT
AGTGCAGTCGCAGAATATTTAGATGAAAGGAAAAAATATGAAGAATTACGAAGGCAAAAA
CCAAAGAATGGACCAACCCGTGAGGAACAGACTTTGGCATTACTGGATCGATTCAAATCA
AAGCTAACAAAGGCTATCTCAGAAACTTTAGAGGAAGAAATAGTTCAACCAGATGGGGAA
GATGATCAAGGCTGGATGTCCCATGTCCTCCAGTTTGAGGAGCAAACAAGAAAAGTAAAA
GATGCAAACATGCAAGATGAAGACACTTTTGAAATACATGATCCCCGGAATCCAGTGAAC
AAAAGGCGGAGGGAAGAAAGTAAAAAGATCATGAAAGAGAAGAAAGAGAGAAGATGAACC
CCCATGCCCTCATGACTAGAAGTTGCATGTAAATGATAAGACCTATCCTAGTCATATGGC
ACTGGAGGATGTCTGCTAGTAATTAGGCAGCTTGATGCATTCTGTAATGTCACAACTTGC
AAGATGACTCTTACTGAAAGAATACATTTTCTAATGATTTTTCTTCAAATAGCTAGAAAA
TAAATTTTATTATAGCAGTCTTGCTGTTCTTCGGTAGTCCCTA
>TR100008|c0_g1_i6|m.97861
AGACCACTTGTAACCGCAATAACAAGAAGCAAACATCGCAAGAATAACAAGAACCATTAT
ATTTTAAATTTCCTTTTAGAAGCGTACAAGACACTAAAGGTTCTATATCTTCTCGTTACA
GTTAATGCCTCTGTTTGTGCGGCAATGTCATAAACCCGTTTGCTTTCAGGACGTGTTTTG
CAGCGAACCACCATCACAACAAGAGCAGATCACTCGGGCGCGAGTGATGAGACGTGAAAA
AGAAAAGTAAAATTTTGGGAGGGATTCTTAGTGGAGCCGCGTAACTGGATACTTTGGAAA
CAACGTCTTCGTAGGCAGGGCTTTTAAACATTGGTGATTTGCCGTGAGTTGATATTTCAT
TGCGTTTGCAGTCGGGTCGGGCCGGGGCTGGCTTTCTACCCGCCCCCTCCCATTTGAACG
GAACTGGAGATCTGAAAACATGGCGGTGAAGTCGGGCCGCGGCTGCGACCGTTGGTGAGA
AGCGGGAGCGGGGAGCTCGAGCTCCATCAGCGCGCAGGTTCTGCCACTTTAAACGGGGCT
TGGTTCGAAACTGCCGCGATGAGTAACATCTACATCCAAGAGCCGCCGAGCAGTGGGAAG
GTCCTTTTGAAGACCACAGCAGGTGACATTGATATAGAGTTATGGTCCAAAGAGGCACCA
AAAGCTTGCAGAAACTTTATCCAACTCTGCTTGGAAGGTTATTATGATAACACAATATTT
CACAGGGTCGTACCTGGCTTTATTGTTCAAGGAGGGGATCCTACAAGAAGTGGAACAGGT
GGCGAATCAATATATGGGAGGCCATTTAAGGATGAATTTCATTCTCGTTTACGTTTTAAT
AGAAGAGGATTGGTTGCTATGGCAAATGCTGGACCTCATGATAATGGCAGCCAGTTTTTC
TTTACATTGGGTCCTGCGGATGAACTCAATAACAAACATACCATCTTTGGAAAGGTGACT
GGTGATACTATTTATAATATATTAAGATTAGCGGAAGTAGAAATTGATAAAGATGAGCGA
CCAATCAGCCCTCATAAGATTAAATCTGCAGAGGTGCTGCACAACAGCTTTGATGACATT
GTTCCTAGAGTATTGAAAAAACACAAAAAGGAGAAGAGAGAGGAAGATGTGAAAAAAGCT
CATTCCAAAGGCACAAAAAATTTCAGTTTACTTTCCTTTGGAGAAGAAGCAGAGGAGGAA
GAAGAGGAAGTGAACAGAGTTAGCCAGAGTATGAAAGGAAAAAGCAAAAGCAGTCATGAT
TTGTTGAAGGATGACCCCCGGCTAAGCTCTGTTCCAGTTGTTGAAAGTGAACCAGCAACA
GTGAAGACAAAAAGGGGATCTGACAAGGAGGAAAATGATGAATCTGACACTGAAGAGTGG
GAAAAAATGAAAGAACAGATTGCCAAGAAATTGAAGAAAGATAAAAACGAAGATGTTAAG
CCTCAGCTCAGAGAAGAAGATGATGATGATGAGAAAAAGAAACTCAGCCGCAGCTACATC
AGCGGCTTAAAGACTTAAAGAAGCAAAGACTAGGAAGAGTACAAGTTTTTTCATGACTGG
TAACCTAATACATTCTTGTTTTGTTACTGGATTAATGTGCATTATTATACAGAGAGCATA
ACTTTGTTTAAGTTGTTCTGCAAACCAATTCAAAAATGTTAACACAGCTGTATATAACTT
TTTTTTTATATTTCCTTTTATTCCTTGACATCAAGACACAGGAAATGGATAATTTATCTA
ATATAAAATTTCTCTTTTTTTTTCTGGTTGCAAATAGACAAGTTTGCTTTTTGATTAGAA
ACTGTAAAAAAAAAGTTATTTTGTTCTCCCCTGACTTCAACAAATCCCCAGAGATTAGGA
GAATTTT
>TR100012|c0_g1_i1|m.97869
CGGTGATTTGGAGAGGTTGTCCGGAAGGTGAGCTCGCTTCGACAGCGGCGCCATCTGTGG
CTTCTTCCAGCCGGTAACTGTCTCGCTGGGCGAGCGAAATGTGTGTGCTGCCGGCACTGT
GGCCTGAAATCACAGGGAGGAGGAAGGGGCTGGAGTCCTGAGACATTTTATTGGTGTTCA
AGCTGCCGTCCGCCAGTTCAGCAGATTTCTGCCCAAGTGGGGTCGGTACTGTGTCCTAGG
AGCGCAGGGTCTTCAGGGCAGACATTTCATCAATATGAAGAGGAGGTCACAAGTGGTGTT
GGTTCGCACAGTGTCTTTTGCATTGCTGAGGAACCTTGGCTTGCAATGTAGATTCCAAAG
TAGTAGAAGACCAACTGCTCCTCTTGGCTCCCGGATATTATCTGATCCGAGCAGAGTGTT
TGAACATAATATGTGGGATCACATCCAGTGGACACCTGAACAGGAAGAACTTGCTAGACA
AAAAGCTGAAGAAAATTCTAGTGTTAGAGTCTCATTGGAAGAACAAGTCAAATATGAGAA
AGGTGCCAGTAACTACTGGGATGAATTCTACAGAGCGCATCAAAATAAATTCTTCAAAGA
CCGCAGGTGGTTGTTCCTAGAGTTTCCTGAACTCTCTCCAGACAGAACACTCAGTTGGAA
TGAAGTGGTCAAAGAACCAACAAGTATTTCCATACTTAGTTCGTGTGTTTCCTTGCAAGC
ACAGTATTCTCCAAGTCCAGAACAAGCAAAGTTGGATGGTTTTAACAGGACACATGCTGA
ACAAAAATGTTCTGGAACTATACAGAAAGCAAACTCTGTAGAAGGAACAAAGAGAACAAG
TAATGGCACAGACTTGGAACATAAAAAACAAGACTGGAACAGGACAGACAGACAGAGGAA
TCCAGGATATTTTCCTGGTATCGATTTCACCTTCAGAATTTTTGAGGTTGGATGTGGTGC
TGGGAACAGTGTTTTTCCTATCCTGGGTGAAATTCGAGATCCCAGTACATTCCTTTATTG
CTGTGACTTCTCAGCACGTGCAGTGGAGCTGGTGAAGTCTCACCCTTCGTACAATGCATC
CCAATGTTATGCCTTTGTTCATGATCTGTGTGATGAAGCAGGCACCACCTACCCGTTTCC
AGATGAAAGTATTGATGTCATTCTTCTTGTATTTGTGCTTTCTTCTATTCACCCAGAGAG
GTAGGTAAAGGTGAAGGGCCATGACAAATATCTTCAGCTCACTTATCATTTGAGCCTATT
TCATTTCAAAACTAGGTAGGGATCTGTATCCTACATCACACTTTAGAAGTTAATTTCATT
TCACAACAAACATTTGTTTCAGAAAGT
>TR100012|c0_g1_i3|m.97873
CGGTGATTTGGAGAGGTTGTCCGGAAGGTGAGCTCGCTTCGACAGCGGCGCCATCTGTGG
CTTCTTCCAGCCGGTAACTGTCTCGCTGGGCGAGCGAAATGTGTGTGCTGCCGGCACTGT
GGCCTGAAATCACAGGGAGGAGGAAGGGGCTGGAGTCCTGAGACATTTTATTGGTGTTCA
AGCTGCCGTCCGCCAGTTCAGCAGATTTCTGCCCAAGTGGGCAGACATTTCATCAATATG
AAGAGGAGGTCACAAGTGGTGTTGGTTCGCACAGTGTCTTTTGCATTGCTGAGGAACCTT
GGCTTGCAATGTAGATTCCAAAGTAGTAGAAGACCAACTGCTCCTCTTGGCTCCCGGATA
TTATCTGATCCGAGCAGAGTGTTTGAACATAATATGTGGGATCACATCCAGTGGACACCT
GAACAGGAAGAACTTGCTAGACAAAAAGCTGAAGAAAATTCTAGTGTTAGAGTCTCATTG
GAAGAACAAGTCAAATATGAGAAAGGTGCCAGTAACTACTGGGATGAATTCTACAGAGCG
CATCAAAATAAATTCTTCAAAGACCGCAGGTGGTTGTTCCTAGAGTTTCCTGAACTCTCT
CCAGACAGAACACTCAGTTGGAATGAAGTGGTCAAAGAACCAACAAGTATTTCCATACTT
AGTTCGTGTGTTTCCTTGCAAGCACAGTATTCTCCAAGTCCAGAACAAGCAAAGTTGGAT
GGTTTTAACAGGACACATGCTGAACAAAAATGTTCTGGAACTATACAGAAAGCAAACTCT
GTAGAAGGAACAAAGAGAACAAGTAATGGCACAGACTTGGAACATAAAAAACAAGACTGG
AACAGGACAGACAGACAGAGGAATCCAGGATATTTTCCTGGTATCGATTTCACCTTCAGA
ATTTTTGAGGTTGGATGTGGTGCTGGGAACAGTGTTTTTCCTATCCTGGGTGAAATTCGA
GATCCCAGTACATTCCTTTATTGCTGTGACTTCTCAGCACGTGCAGTGGAGCTGGTGAAG
TCTCACCCTTCGTACAATGCATCCCAATGTTATGCCTTTGTTCATGATCTGTGTGATGAA
GCAGGCACCACCTACCCGTTTCCAGATGAAAGTATTGATGTCATTCTTCTTGTATTTGTG
CTTTCTTCTATTCACCCAGAGAGGTAGGTAAAGGTGAAGGGCCATGACAAATATCTTCAG
CTCACTTATCATTTGAGCCTATTTCATTTCAAAACTAGGTAGGGATCTGTATCCTACATC
ACACTTTAGAAGTTAATTTCATTTCACAACAAACATTTGTTTCAGAAAGT
>TR100012|c0_g1_i4|m.97875
CGGTGATTTGGAGAGGTTGTCCGGAAGGTGAGCTCGCTTCGACAGCGGCGCCATCTGTGG
CTTCTTCCAGCCGGTAACTGTCTCGCTGGGCGAGCGAAATGTGTGTGCTGCCGGCACTGT
GGCCTGAAATCACAGGGAGGAGGAAGGGGCTGGAGTCCTGAGACATTTTATTGGTGTTCA
AGCTGCCGTCCGCCAGTTCAGCAGATTTCTGCCCAAGTGGGCAGACATTTCATCAATATG
AAGAGGAGGTCACAAGTGGTGTTGGTTCGCACAGTGTCTTTTGCATTGCTGAGGAACCTT
GGCTTGCAATGTAGATTCCAAAGTAGTAGAAGACCAACTGCTCCTCTTGGCTCCCGGATA
TTATCTGATCCGAGCAGAGTGTTTGAACATAATATGTGGGATCACATCCAGTGGACACCT
GAACAGGAAGAACTTGCTAGACAAAAAGCTGAAGAAAATTCTAGTGTTAGAGTCTCATTG
GAAGAACAAGTCAAATATGAGAAAGGTGCCAGTAACTACTGGGATGAATTCTACAGAGCG
CATCAAAATAAATTCTTCAAAGACCGCAGGTGGTTGTTCCTAGAGTTTCCTGAACTCTCT
CCAGACAGAACACTCAGTTGGAATGAAGTGGTCAAAGAACCAACAAGTATTTCCATACTT
AGTTCGTGTGTTTCCTTGCAAGCACAGTATTCTCCAAGTCCAGAACAAGCAAAGTTGGAT
GGTTTTAACAGGACACATGCTGAACAAAAATGTTCTGGAACTATACAGAAAGCAAACTCT
GTAGAAGGAACAAAGAGAACAAGTAATGGCACAGACTTGGAACATAAAAAACAAGACTGG
AACAGGACAGACAGACAGAGGAATCCAGGATATTTTCCTGGTATCGATTTCACCTTCAGA
ATTTTTGAGGTTGGATGTGGTGCTGGGAACAGTGTTTTTCCTATCCTGGGTGAAATTCGA
GATCCCAGTACATTCCTTTATTGCTGTGACTTCTCAGCACGTGCAGTGGAGCTGGTGAAG
TCTCACCCTTCGTACAATGCATCCCAATGTTATGCCTTTGTTCATGATCTGTGTGATGAA
GCAGGCACCACCTACCCGTTTCCAGATGAAAGTATTGATGTCATTCTTCTTGTATTTGTG
CTTTCTTCTATTCACCCAGAGAGGATGCAGATGGTCATAAATAGACTGAGCAAGTTACTC
AAACCTGGAGGGATGATATTATTTCGGGATTATGGTAGATATGATATGTCTCAACTTAGA
TTAAAGAAAGGTCGCTGCTTATTTGGAAACTTTTATGTTCGAGGAGATGGTACTTGCGTT
TACTTCTTCACTAAAGAAGAAATTGCAAATATATTCATCTCAGCTGGTTTGAAAGAAGTT
CAAAATTTAATGGATCGGCGGCTCCAAGTTAACCGCAAAAAGAGAATCGCAATGCACCGT
ATTTGGGTGCAATGCAAATACCAAAAGCCCTCTATAAAATGTTTAAATTAAGGTTGAATA
TATTTATTTTTGGATCTCCTTTAAACAATGTTACTCCAGGTGGAAAAGTTTCACTATTCT
GTTAGTTTCTTTATATTCCTTTAAAGTATTGTCATATTTTATCCCTGTTTCTTCACTGTC
CAATTTGACTTCTGTG
>TR100012|c0_g1_i6|m.97879
CGGTGATTTGGAGAGGTTGTCCGGAAGGTGAGCTCGCTTCGACAGCGGCGCCATCTGTGG
CTTCTTCCAGCCGGTAACTGTCTCGCTGGGCGAGCGAAATGTGTGTGCTGCCGGCACTGT
GGCCTGAAATCACAGGGAGGAGGAAGGGGCTGGAGTCCTGAGACATTTTATTGGTGTTCA
AGCTGCCGTCCGCCAGTTCAGCAGATTTCTGCCCAAGTGGGGTCGGTACTGTGTCCTAGG
AGCGCAGGGTCTTCAGGGCAGACATTTCATCAATATGAAGAGGAGGTCACAAGTGGTGTT
GGTTCGCACAGTGTCTTTTGCATTGCTGAGGAACCTTGGCTTGCAATGTAGATTCCAAAG
TAGTAGAAGACCAACTGCTCCTCTTGGCTCCCGGATATTATCTGATCCGAGCAGAGTGTT
TGAACATAATATGTGGGATCACATCCAGTGGACACCTGAACAGGAAGAACTTGCTAGACA
AAAAGCTGAAGAAAATTCTAGTGTTAGAGTCTCATTGGAAGAACAAGTCAAATATGAGAA
AGGTGCCAGTAACTACTGGGATGAATTCTACAGAGCGCATCAAAATAAATTCTTCAAAGA
CCGCAGGTGGTTGTTCCTAGAGTTTCCTGAACTCTCTCCAGACAGAACACTCAGTTGGAA
TGAAGTGGTCAAAGAACCAACAAGTATTTCCATACTTAGTTCGTGTGTTTCCTTGCAAGC
ACAGTATTCTCCAAGTCCAGAACAAGCAAAGTTGGATGGTTTTAACAGGACACATGCTGA
ACAAAAATGTTCTGGAACTATACAGAAAGCAAACTCTGTAGAAGGAACAAAGAGAACAAG
TAATGGCACAGACTTGGAACATAAAAAACAAGACTGGAACAGGACAGACAGACAGAGGAA
TCCAGGATATTTTCCTGGTATCGATTTCACCTTCAGAATTTTTGAGGTTGGATGTGGTGC
TGGGAACAGTGTTTTTCCTATCCTGGGTGAAATTCGAGATCCCAGTACATTCCTTTATTG
CTGTGACTTCTCAGCACGTGCAGTGGAGCTGGTGAAGTCTCACCCTTCGTACAATGCATC
CCAATGTTATGCCTTTGTTCATGATCTGTGTGATGAAGCAGGCACCACCTACCCGTTTCC
AGATGAAAGTATTGATGTCATTCTTCTTGTATTTGTGCTTTCTTCTATTCACCCAGAGAG
GATGCAGATGGTCATAAATAGACTGAGCAAGTTACTCAAACCTGGAGGGATGATATTATT
TCGGGATTATGGTAGATATGATATGTCTCAACTTAGATTAAAGAAAGGTCGCTGCTTATT
TGGAAACTTTTATGTTCGAGGAGATGGTACTTGCGTTTACTTCTTCACTAAAGAAGAAAT
TGCAAATATATTCATCTCAGCTGGTTTGAAAGAAGTTCAAAATTTAATGGATCGGCGGCT
CCAAGTTAACCGCAAAAAGAGAATCGCAATGCACCGTATTTGGGTGCAATGCAAATACCA
AAAGCCCTCTATAAAATGTTTAAATTAAGGTTGAATATATTTATTTTTGGATCTCCTTTA
AACAATGTTACTCCAGGTGGAAAAGTTTCACTATTCTGTTAGTTTCTTTATATTCCTTTA
AAGTATTGTCATATTTTATCCCTGTTTCTTCACTGTCCAATTTGACTTCTGTG
>TR100014|c0_g2_i1|m.97885
TACTGAAAAGCGATACACAAATCGAATACAAACAGACTATCAATGTGTTGGAAAACGAAG
ATGTGTGTGATACTGGGAGCATAATCCACTAGTGGTTCATGTGCTTTAAGCCTCATGGCC
AATTGCCTTTCTATGGTTCATTTCTCAGAACCCAATAACCTGCTATGCTTGTCTGCTGTA
TTTTATAATCTAGTAGAAAACAAGTCTGATGAATCTCTCCAGTCAAGCAGTTTTGAAACT
TTAGAACAAGTGATTGGTCATGTGCAACTTAAGACAAGGAGAAGGGAAACATTTTATGAC
TTTTATTTGAATATTTTAATAACCCAAGTAATTGCGATGAGATGTCAATCACAGTACACA
GGTTGTTGTTCTACAACAGAATGCAGTACCAAGTGCACTATAGATTTCCTCTGCAGCCCC
TCTCTGATGCTCTGTTGACGTGTTGGAAAAAGGTTTACTGCTGAATGCGGCGGAGTGACT
GGATCTGGAAGGTCTGAGCATGGGATCCCCACTCTCTCCAGTGCTTGTATTCTCCAGCAT
GGCGATCACATTCCATGATGTACTGGAAGCCACGGTATCCTGGGTACTGGTAGCAAACCC
ATCTGGGGCAGGAAAAGAACATACTTTATCAGTTGCCACAATGTCTCACAGTGGAACTC
>TR100014|c0_g2_i2|m.97887
TACTGAAAAGCGATACACAAATCGAATACAAACAGACTATCAATGTGTTGGAAAACGAAG
ATGTGTGTGATACTGGGAGCATAATCCACTAGTGGTTCATGTGCTTTAAGCCTCATGGCC
AATTGCCTTTCTATGGTTCATTTCTCAGAACCCAATAACCTGCTATGCTTGTCTGCTGTA
TTTTATAATCTAGTAGAAAACAAGTCTGATGAATCTCTCCAGTCAAGCAGTTTTGAAACT
TTAGAACAAGTGATTGGTCATGTGCAACTTAAGACAAGGAGAAGGGAAACATTTTATGAC
TTTTATTTGAATATTTTAATAACCCAAGTAATTGCGATGAGATGTCAATCACAGTACACA
GGTTGTTGTTCTACAACAGAATGCAGTACCAAGTGCACTATAGATTTCCTCTGCAGCCCC
TCTCTGATGCTCTGTTGACGTGTTGGAAAAAGGTTTACTGCTGAATGCGGCGGAGTGACT
GGATCTGGAAGGTCTGAGCATGGGATCCCCACTCTCTCCAGTGCTTGTATTCTCCAGCAT
GGCGATCACATTCCATGATGTACTGGAAGCCACGGTATCCTGGGTACTGGTAGCAAACCC
ATCTGGGGCAGGAAAAGAACATACTTTATGTAAGTGAACTTTGAATCCATGTTAAGTTTC
ACTAGTATGATTCAAATATTAATGCAATTGAATATATTAAATAAAAAGAGAATATAAATT
ACTGCCCATAATTTGCATATATCTCAAGTTGCTAATACCAACAGATTGTATTGTTCTGAT
TTAGCATTTATCCACCAATGAAGCAATGGTACTGAAAGAAACTCTTTCAAACCCCC
>TR100016|c0_g4_i1|m.97893
GTGACCCTTGGAGACGGCAGCGATGACCTCGGCGGCGGCGGAGCTAAGTGCGGATTGTAT
TTTAACTCTCATTCACCACAGAGGGGGCAAGATAAAATATTCAGAACTAGTTAACGTCTT
TAAAGCGGGCTTGTACCACGCAGCGCCAGACCTGCGGGACAGAAACAGAAAACATTTCAA
AGATGTGCTTACAAAAGTTGGTTTTATCATAGAAAAAGAGGAGAGCACAGAACCCCCAGG
TTCTCAAAGGCAGCAGTGGAAGTGCTGCTGGACCGAGTGATGAGCAGAAGGAATCCCTAT
TTGGGACAGAGTAGTGAAGATTCTCAAATAGTTCTACTCAGACCCAATGGAATGGGGAAG
CCAGGGATTGAGTGCAAACACCACCACCCTATACATGGCAACTCTACACATGATAAATCT
ACCAGAAA
>TR100016|c0_g4_i6|m.97895
ATCATCCTCGTCCTCTACCTCTTCATCTGTTGTTATCATTCTTGCTGGAATTCTGTTTAC
ATTTTTTTTTCTTCATTGATCTTTAAGTGGCTTAACTCTTGTCACCTTCCAACTACTCTT
AAATCTTTAAACTTCATACTCCCAATCCCAGTCCCTTTTCCAACGCTTACAGCTTGATCC
ACTGGAACATGATTGGATTCGCTTTGCTGCTATGGGAAACACAGCTGCTTTGACCGACCT
TTTGCTCCAGGATCCAGCCCTTGCATCAAAAAAGAGAACAAAGTATGTTATCCTTAAACC
TGCCTGGGATGGTGCATTTGGAGTTGAGGAAAATTCGTTGTCAGCTTTTGTAGATGATTC
AAAGGGATCTATTGACACCGACTTCCCTGACAAAGATCCTGCAAACGTACTGGAATGGTG
GTTTTTAGACCCATCAACTCGAGTAGTAACAGAGGGAGTACTGCTTGAAGATGAAAAAAA
TGACAGAAGTAGCTGCATACCAGCCATTGTGATCACACAAGCAGATGAGATGAATTACCT
TTATCCAGGTCTACTCAATCGAATTCTGAAGCAATTATAATTTTGAAAGAGCACAGCCAT
GAAGCACAAGAAAACATCAAATGTACAAGAAAGGGAAAAGCAATAGCATTAGCCAACAAA
GCTATGCCACCCAGAGACCAGATTCCACATTTTTGCTGAGTGGTGAGAAGGTTCTTCAAC
TGTCAATGAATCCTCCACTGTAAAAGATGTAGAATCTAATAACAGATCAAAGGACACATC
AACCACACTGACATTCTTCAACAACCCACATTACCAGTCCAGAGCCTACTGGTGGAGAAT
ATGTGCCTAAATCAGGGCATGAACAATCTGTGATAATTTGCAGTTGGTGTTTATAACACC
CATATTCATACTAACATGATTATCTAGCATATTCTGCAATTTGACTCACTAGTTCACGAC
TCACTGCACTGGTACAAAACTAAACCCCAACCCCTCCTCTTAGGTTCTCCTCCAGAATGT
TACGAATCACAACTCCTTTGAATCATCTCACAGGCTTTCAATAGGTATTCTAGGGCCAGC
ATCTAATTCTTACTGGCCGCCAATCCAATGCATCATACAGTGAAGGATTCTTTTAGCAAT
GGGTCCTTCCAAAACGGAGCAAAGTGACATTTTTAGAACACAGGTCTAAGTAAAATATCA
TACTTCGATTTTTAATTCGTTTTTTTTTACTGTGGCACATATTGTTCCAATAGTGGCTGG
AACTATTGTGCAATGTTTTGCACAGGATAATATGTAATTATTTTGTATTTTTTCACTTCT
TTGTAGATGTTGCATAAGAAAGT
>TR100016|c0_g4_i8|m.97896
GTGACCCTTGGAGACGGCAGCGATGACCTCGGCGGCGGCGGAGCTAAGTGCGGATTGTAT
TTTAACTCTCATTCACCACAGAGGGGGCAAGATAAAATATTCAGAACTAGTTAACGTCTT
TAAAGCGGGCTTGTACCACGCAGCGCCAGACCTGCGGGACAGAAACAGAAAACATTTCAA
AGATGTGCTTACAAAAGTTGGTTTTATCATAGAAAAAGAGAGAACAAAGTATGTTATCCT
TAAACCTGCCTGGGATGGTGCATTTGGAGTTGAGGAAAATTCGTTGTCAGCTTTTGTAGA
TGATTCAAAGGGATCTATTGACACCGACTTCCCTGACAAAGATCCTGCAAACGTACTGGA
ATGGTGGTTTTTAGACCCATCAACTCGAGTAGTAACAGAGGGAGTACTGCTTGAAGATGA
AAAAAATGACAGAAGTAGCTGCATACCAGCCATTGTGATCACACAAGCAGATGAGATGAA
TTACCTTTATCCAGGTCTACTCAATCGAATTCTGAAGCAATTATAATTTTGAAAGAGCAC
AGCCATGAAGCACAAGAAAACATCAAATGTACAAGAAAGGGAAAAGCAATAGCATTAGCC
AACAAAGCTATGCCACCCAGAGACCAGATTCCACATTTTTGCTGAGTGGTGAGAAGGTTC
TTCAACTGTCAATGAATCCTCCACTGTAAAAGATGTAGAATCTAATAACAGATCAAAGGA
CACATCAACCACACTGACATTCTTCAACAACCCACATTACCAGTCCAGAGCCTACTGGTG
GAGAATATGTGCCTAAATCAGGGCATGAACAATCTGTGATAATTTGCAGTTGGTGTTTAT
AACACCCATATTCATACTAACATGATTATCTAGCATATTCTGCAATTTGACTCACTAGTT
CACGACTCACTGCACTGGTACAAAACTAAACCCCAACCCCTCCTCTTAGGTTCTCCTCCA
GAATGTTACGAATCACAACTCCTTTGAATCATCTCACAGGCTTTCAATAGGTATTCTAGG
GCCAGCATCTAATTCTTACTGGCCGCCAATCCAATGCATCATACAGTGAAGGATTCTTTT
AGCAATGGGTCCTTCCAAAACGGAGCAAAGTGACATTTTTAGAACACAGGTCTAAGTAAA
ATATCATACTTCGATTTTTAATTCGTTTTTTTTTACTGTGGCACATATTGTTCCAATAGT
GGCTGGAACTATTGTGCAATGTTTTGCACAGGATAATATGTAATTATTTTGTATTTTTTC
ACTTCTTTGTAGATGTTGCATAAGAAAGT
>TR100016|c0_g7_i1|m.97899
ATCATCCTCGTCCTCTACCTCTTCATCTGTTGTTATCATTCTTGCTGGAATTCTGTTTAC
ATTTTTTTTTCTTCATTGATCTTTAAGTGGCTTAACTCTTGTCACCTTCCAACTACTCTT
AAATCTTTAAACTTCATACTCCCAATCCCAGTCCCTTTTCCAACGCTTACAGCTTGATCC
ACTGGAACATGATTGGATTCGCTTTGCTGCTATGGGAAACACAGCTGCTTTGACCGACCT
TTTGCTCCAGGATCCAGCCCTTGCATCAAAAAAGACAGCACTCCACTGGGCAGCCAAGCA
CGGCAAGGAGGAAATGGCAGAGACGATCGCCAGAGCTGGCATTGATGTCAATGTTAAATC
TCATGGCTATACACCGTTGCATATAGCAGCCCTTCATGGCCACCGACACATCATTCAGCT
GCTGATCAACACATACAATGCCAAAGCAAACATCAGGGATTACTATGGGAAGATGCCGAT
GCACTACTGGAAAGGGAATGAAGATTTATTCAAGCCCACCTACTCACAGTCATGTAGCAA
GGCAGCAGGTGAAGTCAGGCGTGCTCAGAAATGTGTGCGATTCCGGAGCCTTCTGCGCAG
TGGTCGATCCTGCAGCCAGAGTCGAACCCGGATGGAAATCTTGCCTTGTCCAGACATGAC
TGTGCAGGATAAAAAACAAGCAGTGATGAGAAAGGGGTGCTCGCTGTCCTGTACCAGGAA
TCGATGAGACCCTACAACTTCATGCAACAGTGGTAACATGGGTTCAGCAAGCATTTGAAT
ACAGAATGTTCAAGGCAGCTTCTAGCAGTGACTGTTCGGGCC
>TR100016|c0_g7_i2|m.97902
ATCATCCTCGTCCTCTACCTCTTCATCTGTTGTTATCATTCTTGCTGGAATTCTGTTTAC
ATTTTTTTTTCTTCATTGATCTTTAAGTGGCTTAACTCTTGTCACCTTCCAACTACTCTT
AAATCTTTAAACTTCATACTCCCAATCCCAGTCCCTTTTCCAACGCTTACAGCTTGATCC
ACTGGAACATGATTGGATTCGCTTTGCTGCTATGGGAAACACAGCTGCTTTGACCGACCT
TTTGCTCCAGGATCCAGCCCTTGCATCAAAAAAGGACTTCAACTCTGGGTTTGAAAACTG
CAAAACGGAACTGAAAATGTGTGATACATGGCAGGACCTGAGCTGTGACACACAATCTCT
GAGGAGTGAAACGAGCTCTCTTCTAAGTGAAGTTACTGCAACTCTGTCTGTGAAGGGTGA
TACTGACCAAGAAGACATTGAGGATGACCGTCAAAGTGTTGCAACTTCATCTGTAACTGA
GAGCACAGAACCCCCAGGTTCTCAAAGGCAGCAGTGGAAGTGCTGCTGGACCGAGTGATG
AGCAGAAGGAATCCCTATTTGGGACAGAGTAGTGAAGATTCTCAAATAGTTCTACTCAGA
CCCAATGGAATGGGGAAGCCAGGGATTGAGTGCAAACACCACCACCCTATACATGGCAAC
TCTACACATGATAAATCTACCAGAAA
>TR100016|c0_g7_i6|m.97907
ATCATCCTCGTCCTCTACCTCTTCATCTGTTGTTATCATTCTTGCTGGAATTCTGTTTAC
ATTTTTTTTTCTTCATTGATCTTTAAGTGGCTTAACTCTTGTCACCTTCCAACTACTCTT
AAATCTTTAAACTTCATACTCCCAATCCCAGTCCCTTTTCCAACGCTTACAGCTTGATCC
ACTGGAACATGATTGGATTCGCTTTGCTGCTATGGGAAACACAGCTGCTTTGACCGACCT
TTTGCTCCAGGATCCAGCCCTTGCATCAAAAAAGACAGCACTCCACTGGGCAGCCAAGCA
CGGCAAGGAGGAAATGGCAGAGACGATCGCCAGAGCTGGCATTGATGTCAATGTTAAATC
TCATGGGGGCTATACACCGTTGCATATAGCAGCCCTTCATGGCCACCGACACATCATTCA
GCTGCTGATCAACACATACAATGCCAAAGCAAACATCAGGGATTACTATGGGAAGATGCC
GATGCACTACTGGAAAGGGAATGAAGATTTATTCAAGCCCACCTACTCACAGTCATACAG
CACTCCACTGGGCAGCCAAGCACGGCAAGGAGGAAATGGCAGAGACGATCGCCAGAGCTG
GCATTGATGTCAATGTTAAATCTCATGGGGGCTATACACCGTTGCATATAGC
>TR100016|c0_g7_i8|m.97911
ATCATCCTCGTCCTCTACCTCTTCATCTGTTGTTATCATTCTTGCTGGAATTCTGTTTAC
ATTTTTTTTTCTTCATTGATCTTTAAGTGGCTTAACTCTTGTCACCTTCCAACTACTCTT
AAATCTTTAAACTTCATACTCCCAATCCCAGTCCCTTTTCCAACGCTTACAGCTTGATCC
ACTGGAACATGATTGGATTCGCTTTGCTGCTATGGGAAACACAGCTGCTTTGACCGACCT
TTTGCTCCAGGATCCAGCCCTTGCATCAAAAAAGGACTTCAACTCTGGGTTTGAAAACTG
CAAAACGGAACTGAAAATGTGTGATACATGGCAGGACCTGAGCTGTGACACACAATCTCT
GAGGAGTGAAACGAGCTCTCTTCTAAGTGAAGTTACTGCAACTCTGTCTGTGAAGGGTGA
TACTGACCAAGAAGACATTGAGGATGACCGTCAAAGTGTTGCAACTTCATCTGTAACTTT
ACATTTGTACATTTCTTACAGTTCTTCTGGGACTGATTTATCATCATTTGTGAACATATA
TGTCTCAAAATCGTGGCTTTGATCATGTTGTATTTTATAACTTGTGTCTGTTGTAGGTTT
AACCTTCTGTTATGCTCTTTTTAACATCCATCTTCTAAGACGTGAAAGAATTATTTAGTT
GAAAA
>TR100019|c0_g1_i10|m.97931
ATGCGCGCCTGTCTGAACGGGTGGCCGGAGGTGGGTTTGTGTGACAGGCCAAGGCTGAGG
CCGCGACACCAGCGCCCGGCGACCCCGAAACTGATCTCCCCCGCCCGACTGGTCTGCACT
ACAACGCCAGCCGTGGACACGAGGCGGGCGGACGGACGGACAGCCTGCGGTTGAGCGAGC
GGGGCCCGGGCTGGCGGCCGGTTGCTGTGGTAACGCCGAGGCCCCGGCTTGAGCGGCCCG
ACTCCGGCCCCAACATCGCTGCAGCGGGGCCGCTGGAGTAGGGTCAGAGCCGTGGACAGC
GGGTGATCTCATCCCAGCACCCCTGGGAAGTTGTCGGAAATGTCCATGGTCCTGTTTGCT
TCTGTTGTGCGTGTCCGAGATGGCCTTCCACTTTCTGCTTCCACAGATTACGAACTGAAC
AAAGGAGTACAGGAGAGCAAGAAGTATATTAAAGTGCTGTCAAAAAAGCTAGGCCATCTG
CCTGATCGATGTACTCTGAAAGATGTACAGTACAATATACACTTTATAAGTTCATTAGGA
GTGGGGTATATGATGATCTGCTCTGAAAACTACCCAAATGTCCTCGCTTTCTGTTTCTTG
GATGAACTGCAGCGAGAATTCATTACTTTATATGATACGTTGAGGATAAACACTGCTGTC
AGACCATACTCCTTCATAGAATTTGATAATTTCATCCAGAAGACCAAGCAGAGGTACAAT
AACCCTCGGTCTCTATCTACGAAGATAAACCTCGCTGACATGCAGACAGAGATCAAATTG
AGGCCACCCAATCAGCTAACTATGCTTGATCTTGGAACAGCAAATGGAAATGTACATGTA
CATTCTGCCCCCTATAAGGGGATAGCTCCAAATCAGCAACTGGAACCAGTGACGCTGCCG
GGAATCATATCTTGTTTACTTTGTCTGCTGTGCTCAGCTTTAAATCTAATCCGTGGGTTT
CATGCAATGGAAAACATATTTCAGGACGATGAGGAGGAACTGAACAATGTCACTGTGTTT
TTCATCGGTACTGCTGCATGTTTGTATCAGTGTTACCTGCTGGCATACTGCAGCAGACGG
AGGGATTTGAAATCGTTCCTGATGTTCGGTTTAGTCTGCCTGTGTAATCTGTACCTGCAC
GAACTTCGCAATACCTGGCAGATTCTGTTTCATGTGACGGTGGCTGCATTCGCTACTCTG
CAGACACGGATGAGACAGCCGCAGGGAAAGGCCCCCGACTACAATGTCTGAGAGTCTGTG
ACTATAGAAAGCGCCTGTTTCAGGTGCTTTGTGATTTCTGCGGGAAGTACAGGATGGTCT
GGGACAAAGAATTTGTTTTTTTTTTTTAAAAAGGGCAAGTGCATTTAATGGGGCCAAATA
GGGAAAAATGTACTTGAGTTCTTCAGAAATGTTGTGGCAAAATGCTGCCACTCAAACTGA
AAGCTACCAATCAAAATTGTGAGGATGAATTTCTGCTGTCAGTTCCTTAATGCGTCATTG
CTGCAATATATGTATGAAAGCCCACCTGTTCAGACATGGGGCTAGAAAAATCCTGGATAT
TATGTTGGTTCTTTATATTTGGATTGAACTGGTGTGAGACTTCTTCCTTTTCTTATCCTT
TTATTTTATTTCCAGTTTATTTTTCTCTTCTTCGGAAGGCAGTCATTCGTATTTGAGATA
TGACTCTGGGTGCTGGCAGCTCTGCTACCTTAATGCTCTCTTTAGTTCTACCCCTTCCTG
CTGTCCCCCAAATCCACGGAGGCAAGTGGACCGCTTTGCCAGTACCATTCTGTAACTACC
TGATAAGAGGGTGAGTGCAAGCGTTTTCGGCCTCCCATGATTTTTATTTTCCGCTGACAT
GCAGTTGGGAAGAATCTAGCCTTTGTTCCGAGACTTGCCTTCCTGAGTTTGGGAATTTTC
CAGTTTGTGAGCAATTGCGGGAATGAATCTGCTCTCTTCCAGTCCATGGCACGGTACCTT
GCTATATACACACACACTTGTGTCACCGTGCTGCCTGTCGGGATCTAAATACTTTTCCGA
TCAGGTTTTCATAATTGGGGGCGAGACACATGCTCTATTGTTATAACATACTCACATGTC
TATATACAGTAGGTGAATATGTTCCAACCTTTTGTAGAAGATTGGTAAGAAATAAAATAT
GTAATGTATATATTTAGAGAAACTGGTGATCCCAAATGCTTTTTCCAGTACAAAATACGC
TGATATCTCCTTATACATTTGACAAAACCTCCAACCCTGTGTGGCAGTTCCTTTGGAATA
GCTATTCCCCACCTTCTCCCCCCAAAAATATCACAAAGCCATGCTGGTTTTTCTAATTTT
ATCCAGCCCAAAGTTATACACACACATCCTAAATAGAAACACAAACTGCTGGAATTACTC
AGCAGGTCAGGCAGCATCTGTGGAGAGAGAAACGGAATTAACGTTTCAGCTCCTTGACCT
TTCATCAGGACTAGCAAAGGTTAGAGATGC
>TR100019|c0_g1_i2|m.97924
ATGCGCGCCTGTCTGAACGGGTGGCCGGAGGTGGGTTTGTGTGACAGGCCAAGGCTGAGG
CCGCGACACCAGCGCCCGGCGACCCCGAAACTGATCTCCCCCGCCCGACTGGTCTGCACT
ACAACGCCAGCCGTGGACACGAGGCGGGGCCCGGGCGATTGAGCGAGCGGGGCCCGGGCT
GGCGGCCGGTTGCTGTGGTAACGCCGAGGCCCCGGCTTGAGCGGCCCGACTCCGGCCCCA
ACATCGCTGCAGCGGGGCCGCTGGAGTAGGGTCAGAGCCGTGGACAGCGGGTGATCTCAT
CCCAGCACCCCTGGGAAGTTGTCGGAAATGTCCATGGTCCTGTTTGCTTCTGTTGTGCGT
GTCCGAGATGGCCTTCCACTTTCTGCTTCCACAGATTACGAACTGAACAAAGGAGTACAG
GAGAGCAAGAAGTATATTAAAGTGCTGTCAAAAAAGCTAGGCCATCTGCCTGATCGATGT
ACTCTGAAAGATGTACAGTACAATATACACTTTATAAGTTCATTAGGAGTGGGGTATATG
ATGATCTGCTCTGAAAACTACCCAAATGTCCTCGCTTTCTGTTTCTTGGATGAACTGCAG
CGAGAATTCATTACTTTATATGATACGTTGAGGATAAACACTGCTGTCAGACCATACTCC
TTCATAGAATTTGATAATTTCATCCAGAAGACCAAGCAGAGGTACAATAACCCTCGGTCT
CTATCTACGAAGATAAACCTCGCTGACATGCAGACAGAGATCAAATTGAGGCCACCCAAT
CAGCTAACTATGCTTGATCTTGGAACAGCAAATGGAAATGTACATGTACATTCTGCCCCC
TATAAGGGGATAGCTCCAAATCAGCAACTGGAACCAGTGACGCTGCCGGGAATCATATCT
TGTTTACTTTGTCTGCTGTGCTCAGCTTTAAATCTAATCCGTGGGTTTCATGCAATGGAA
AACATATTTCAGGACGATGAGGAGGAACTGAACAATGTCACTGTGTTTTTCATCGGTACT
GCTGCATGTTTGTATCAGTGTTACCTGCTGGCATACTGCAGCAGACGGAGGGATTTGAAA
TCGTTCCTGATGTTCGGTTTAGTCTGCCTGTGTAATCTGTACCTGCACGAACTTCGCAAT
ACCTGGCAGATTCTGTTTCATGTGACGGTGGCTGCATTCGCTACTCTGCAGACACGGATG
AGACAGCCGCAGGGAAAGGCCCCCGACTACAATGTCTGAGAGTCTGTGACTATAGAAAGC
GCCTGTTTCAGGTGCTTTGTGATTTCTGCGGGAAGTACAGGATGGTCTGGGACAAAGAAT
TTGTTTTTTTTTTTTAAAAAGGGCAAGTGCATTTAATGGGGCCAAATAGGGAAAAATGTA
CTTGAGTTCTTCAGAAATGTTGTGGCAAAATGCTGCCACTCAAACTGAAAGCTACCAATC
AAAATTGTGAGGATGAATTTCTGCTGTCAGTTCCTTAATGCGTCATTGCTGCAATATATG
TATGAAAGCCCACCTGTTCAGACATGGGGCTAGAAAAATCCTGGATATTATGTTGGTTCT
TTATATTTGGATTGAACTGGTGTGAGACTTCTTCCTTTTCTTATCCTTTTATTTTATTTC
CAGTTTATTTTTCTCTTCTTCGGAAGGCAGTCATTCGTATTTGAGATATGACTCTGGGTG
CTGGCAGCTCTGCTACCTTAATGCTCTCTTTAGTTCTACCCCTTCCTGCTGTCCCCCAAA
TCCACGGAGGCAAGTGGACCGCTTTGCCAGTACCATTCTGTAACTACCTGATAAGAGGGT
GAGTGCAAGCGTTTTCGGCCTCCCATGATTTTTATTTTCCGCTGACATGCAGTTGGGAAG
AATCTAGCCTTTGTTCCGAGACTTGCCTTCCTGAGTTTGGGAATTTTCCAGTTTGTGAGC
AATTGCGGGAATGAATCTGCTCTCTTCCAGTCCATGGCACGGTACCTTGCTATATACACA
CACACTTGTGTCACCGTGCTGCCTGTCGGGATCTAAATACTTTTCCGATCAGGTTTTCAT
AATTGGGGGCGAGACACATGCTCTATTGTTATAACATACTCACATGTCTATATACAGTAG
GTGAATATGTTCCAACCTTTTGTAGAAGATTGGTAAGAAATAAAATATGTAATGTATATA
TTTAGAGAAACTGGTGATCCCAAATGCTTTTTCCAGTACAAAATACGCTGATATCTCCTT
ATACATTTGACAAAACCTCCAACCCTGTGTGGCAGTTCCTTTGGAATAGCTATTCCCCAC
CTTCTCCCCCCAAAAATATCACAAAGCCATGCTGGTTTTTCTAATTTTATCCAGCCCAAA
GTTATACACACACATCCTAAATAGAAACACAAACTGCTGGAATTACTCAGCAGGTCAGGC
AGCATCTGTGGAGAGAGAAACGGAATTAACGTTTCAGCTCCTTGACCTTTCATCAGGACT
AGCAAAGGTTAGAGATGC
>TR100019|c0_g1_i4|m.97926
ATGCGCGCCTGTCTGAACGGGTGGCCGGAGGTGGGTTTGTGTGACAGGCCAAGGCTGAGG
CCGCGACACCAGCGCCCGGCGACCCCGAAACTGATCTCCCCCGCCCGACTGGTCTGCACT
ACAACGCCAGCCGTGGACACGAGGCGGGCGGACGGACGGACAGCCTGCGGTTGAGCGAGC
GGGGCCCGGGCTGGCGGCCGGTTGCTGTGGTAACGCCGAGGCCCCGGCTTGAGCGGCCCG
ACTCCGGCCCCAACATCGCTGCAGCGGGGCCGCTGGAGTAGGGTCAGAGCCGTGGACAGC
GGGTGATCTCATCCCAGCACCCCTGGGAAGTTGTCGGAAATGTCCATGGTCCTGTTTGCT
TCTGTTGTGCGTGTCCGAGATGGCCTTCCACTTTCTGCTTCCACAGATTACGAACTGAAC
AAAGGAGTACAGGAGAGCAAGAAGTATATTAAAGTGCTGTCAAAAAAGCTAGGCCATCTG
CCTGATCGATGTACTCTGAAAGATGTACAGTACAATATACACTTTATAAGTTCATTAGGA
GTGGGGTATATGATGATCTGCTCTGAAAACTACCCAAATGTCCTCGCTTTCTGTTTCTTG
GATGAACTGCAGCGAGAATTCATTACTTTATATGATACGTTGAGGATAAACACTGCTGTC
AGACCATACTCCTTCATAGAATTTGATAATTTCATCCAGAAGACCAAGCAGAGGTACAAT
AACCCTCGGTCTCTATCTACGAAGATAAACCTCGCTGACATGCAGACAGAGATCAAATTG
AGGCCACCCAATCAGCTAACTATGCTTGATCTTGGAACAGCAAATGGAAATGTACATGTA
CATTCTGCCCCCTATAAGGGGATAGCTCCAAATCAGCAACTGGAACCAGTGACGCTGCCG
GGAATCATATCTTGTTTACTTTGTCTGCTGTGCTCAGCTTTAAATCTAATCCGTGGGTTT
CATGCAATGGAAAACATATTTCAGGACGATGAGGAGGAACTGAACAATGTCACTGTGTTT
TTCATCGGTACTGCTGCATGTTTGTATCAGTGTTACCTGCTGGCATACTGCAGCAGACGG
AGGGATTTGAAATCGTTCCTGATGTTCGGTTTAGTCTGCCTGTGTAATCTGTACCTGCAC
GAACTTCGCAATACCTGGCAGATTCTGTTTCATGTGACGGTGGCTGCATTCGCTACTCTG
CAGACACGGATGAGACAGCCGCAGGGAAAGGCCCCCGACTACAATGTCTGAGAGTCTGTG
ACTATAGAAAGCGCCTGTTTCAGGTGCTTTGTGATTTCTGCGGGAAGTACAGGATGGTCT
GGGACAAAGAATTTGTTTTTTTTTTTAAAAAGGGCAAGTGCATTTAATGGGGCCAAATAG
GGAAAAATGTACTTGAGTTCTTCAGAAATGTTGTGGCAAAATGCTGCCACTCAAACTGAA
AGCTACCAATCAAAATTGTGAGGATGAATTTCTGCTGTCAGTTCCTTAATGCGTCATTGC
TGCAATATATGTATGAAAGCCCACCTGTTCAGACATGGGGCTAGAAAAATCCTGGATATT
ATGTTGGTTCTTTATATTTGGATTGAACTGGTGTGAGACTTCTTCCTTTTCTTATCCTTT
TATTTTATTTCCAGTTTATTTTTCTCTTCTTCGGAAGGCAGTCATTCGTATTTGAGATAT
GACTCTGGGTGCTGGCAGCTCTGCTACCTTAATGCTCTCTTTAGTTCTACCCCTTCCTGC
TGTCCCCCAAATCCACGGAGGCAAGTGGACCGCTTTGCCAGTACCATTCTGTAACTACCT
GATAAGAGGGTGAGTGCAAGCGTTTTCGGCCTCCCATGATTTTTATTTTCCGCTGACATG
CAGTTGGGAAGAATCTAGCCTTTGTTCCGAGACTTGCCTTCCTGAGTTTGGGAATTTTCC
AGTTTGTGAGCAATTGCGGGAATGAATCTGCTCTCTTCCAGTCCATGGCACGGTACCTTG
CTATATACACACACACTTGTGTCACCGTGCTGCCTGTCGGGATCTAAATACTTTTCCGAT
CAGGTTTTCATAATTGGGGGCGAGACACATGCTCTATTGTTATAACATACTCACATGTCT
ATATACAGTAGGTGAATATGTTCCAACCTTTTGTAGAAGATTGGTAAGAAATAAAATATG
TAATGTATATATTTAGAGAAACTGGTGATCCCAAATGCTTTTTCCAGTACAAAATACGCT
GATATCTCCTTATACATTTGACAAAACCTCCAACCCTGTGTGGCAGTTCCTTTGGAATAG
CTATTCCCCACCTTCTCCCCCCAAAAATATCACAAAGCCATGCTGGTTTTTCTAATTTTA
TCCAGCCCAAAGTTATACACACACATCCTAAATAGAAACACAAACTGCTGGAATTACTCA
GCAGGTCAGGCAGCATCTGTGGAGAGAGAAACGGAATTAACGTTTCAGCTCCTTGACCTT
TCATCAGGACTAGCAAAGGTTAGAGATGC
>TR100019|c0_g1_i7|m.97929
ATGCGCGCCTGTCTGAACGGGTGGCCGGAGGTGGGTTTGTGTGACAGGCCAAGGCTGAGG
CCGCGACACCAGCGCCCGGCGACCCCGAAACTGATCTCCCCCGCCCGACTGGTCTGCACT
ACAACGCCAGCCGTGGACACGAGGCGGGGCCCGGGCGATTGAGCGAGCGGGGCCCGGGCT
GGCGGCCGGTTGCTGTGGTAACGCCGAGGCCCCGGCTTGAGCGGCCCGACTCCGGCCCCA
ACATCGCTGCAGCGGGGCCGCTGGAGTAGGGTCAGAGCCGTGGACAGCGGGTGATCTCAT
CCCAGCACCCCTGGGAAGTTGTCGGAAATGTCCATGGTCCTGTTTGCTTCTGTTGTGCGT
GTCCGAGATGGCCTTCCACTTTCTGCTTCCACAGATTACGAACTGAACAAAGGAGTACAG
GAGAGCAAGAAGTATATTAAAGTGCTGTCAAAAAAGCTAGGCCATCTGCCTGATCGATGT
ACTCTGAAAGATGTACAGTACAATATACACTTTATAAGTTCATTAGGAGTGGGGTATATG
ATGATCTGCTCTGAAAACTACCCAAATGTCCTCGCTTTCTGTTTCTTGGATGAACTGCAG
CGAGAATTCATTACTTTATATGATACGTTGAGGATAAACACTGCTGTCAGACCATACTCC
TTCATAGAATTTGATAATTTCATCCAGAAGACCAAGCAGAGGTACAATAACCCTCGGTCT
CTATCTACGAAGATAAACCTCGCTGACATGCAGACAGAGATCAAATTGAGGCCACCCAAT
CAGCTAACTATGCTTGATCTTGGAACAGCAAATGGAAATGTACATGTACATTCTGCCCCC
TATAAGGGGATAGCTCCAAATCAGCAACTGGAACCAGTGACGCTGCCGGGAATCATATCT
TGTTTACTTTGTCTGCTGTGCTCAGCTTTAAATCTAATCCGTGGGTTTCATGCAATGGAA
AACATATTTCAGGACGATGAGGAGGAACTGAACAATGTCACTGTGTTTTTCATCGGTACT
GCTGCATGTTTGTATCAGTGTTACCTGCTGGCATACTGCAGCAGACGGAGGGATTTGAAA
TCGTTCCTGATGTTCGGTTTAGTCTGCCTGTGTAATCTGTACCTGCACGAACTTCGCAAT
ACCTGGCAGATTCTGTTTCATGTGACGGTGGCTGCATTCGCTACTCTGCAGACACGGATG
AGACAGCCGCAGGGAAAGGCCCCCGACTACAATGTCTGAGAGTCTGTGACTATAGAAAGC
GCCTGTTTCAGGTGCTTTGTGATTTCTGCGGGAAGTACAGGATGGTCTGGGACAAAGAAT
TTGTTTTTTTTTTTAAAAAGGGCAAGTGCATTTAATGGGGCCAAATAGGGAAAAATGTAC
TTGAGTTCTTCAGAAATGTTGTGGCAAAATGCTGCCACTCAAACTGAAAGCTACCAATCA
AAATTGTGAGGATGAATTTCTGCTGTCAGTTCCTTAATGCGTCATTGCTGCAATATATGT
ATGAAAGCCCACCTGTTCAGACATGGGGCTAGAAAAATCCTGGATATTATGTTGGTTCTT
TATATTTGGATTGAACTGGTGTGAGACTTCTTCCTTTTCTTATCCTTTTATTTTATTTCC
AGTTTATTTTTCTCTTCTTCGGAAGGCAGTCATTCGTATTTGAGATATGACTCTGGGTGC
TGGCAGCTCTGCTACCTTAATGCTCTCTTTAGTTCTACCCCTTCCTGCTGTCCCCCAAAT
CCACGGAGGCAAGTGGACCGCTTTGCCAGTACCATTCTGTAACTACCTGATAAGAGGGTG
AGTGCAAGCGTTTTCGGCCTCCCATGATTTTTATTTTCCGCTGACATGCAGTTGGGAAGA
ATCTAGCCTTTGTTCCGAGACTTGCCTTCCTGAGTTTGGGAATTTTCCAGTTTGTGAGCA
ATTGCGGGAATGAATCTGCTCTCTTCCAGTCCATGGCACGGTACCTTGCTATATACACAC
ACACTTGTGTCACCGTGCTGCCTGTCGGGATCTAAATACTTTTCCGATCAGGTTTTCATA
ATTGGGGGCGAGACACATGCTCTATTGTTATAACATACTCACATGTCTATATACAGTAGG
TGAATATGTTCCAACCTTTTGTAGAAGATTGGTAAGAAATAAAATATGTAATGTATATAT
TTAGAGAAACTGGTGATCCCAAATGCTTTTTCCAGTACAAAATACGCTGATATCTCCTTA
TACATTTGACAAAACCTCCAACCCTGTGTGGCAGTTCCTTTGGAATAGCTATTCCCCACC
TTCTCCCCCCAAAAATATCACAAAGCCATGCTGGTTTTTCTAATTTTATCCAGCCCAAAG
TTATACACACACATCCTAAATAGAAACACAAACTGCTGGAATTACTCAGCAGGTCAGGCA
GCATCTGTGGAGAGAGAAACGGAATTAACGTTTCAGCTCCTTGACCTTTCATCAGGACTA
GCAAAGGTTAGAGATGC
>TR100020|c0_g1_i1|m.97933
CGGGTCCGTCTGGACCCATTGACTAGACTGAGGGTCTCCGGGTCCGTCTGGACCCATTGA
CTAGACTGAGGGTCTCCGGGTCCGTCTGGACCCATTGACGGGACTGAGGGTCTCCGGGCT
TATCTGATACCCCTGAAGGGGGTGAGGGTCTCCGGGCTTTCTGATCCCCCTCAAGGGGGT
GAGGGTCTCCGGGTCCGTCTGGACCCATTGACAGGACTGAGGGTCTCTGGGGCCATCTGC
TCATTGGGTTCAAATGATCTTTGGCTGCATCTCCCAACTGACGAGACTCTGAAGGGCTCT
ACTGGCATATCTCCACTGACGGGGCTTTGTGGGTCATTGAGTCCACTAACTCCCTGGCAC
AATACAAGCGGTTTGAAGCTCACATCTTCCCTTTGACAAGGCGGTGGGGGTCTCCGGATG
TCTGTCATCTTTGTCAGGACTGTTGAGAACACTCAACTTGTCTGTGTATCCTCTGTGTGC
CTTTTGCCAAGAGGGGTGAATACACACGAACAGAGAGTATGTGACAGAGAGAAGGAGACA
GAGACTGACTGAAAGCTAAGGAGCGAAGGAAGATGATGTACTCCTCCAGACGGAAACCTG
TTCTCTATTTCACCAAGGAAGACAGCAGGTCAGGAGTGCTCCTCAGGATGTTGCCTAGAA
GATGTTCCATCTTTAAACTGTTCTGTACATTTATAATGCTTGGATTCTTCTCTGTTATGT
GGCTGCACTACAACTGCAGAATAAACAGCAGCAGCCAGAGAAGCAATGATGACGCCTCGG
TGCACCAGTCTTGTCAGGAGGAGACCGACAATCCAGCCTGGGGCCCTCACAAAATAGCGA
TCGTTGTCCCTTTCAGGGAGCGTTTTGAAGAACTATTGAGCTTTGTGCCGTACATGCACG
CGTTTTTAAACAAGAAGAAAATCAGACACAAGATCCTTGTAATCAACCAAGTCGATCACT
TCAGGTTTAATCGAGCCTCTTTAATAAACGTGGGTTTCCTGGAGAGTGGGAATGATACGG
ATTACCTCGCTATGCACGACGTGGACTTATTGCCCCAGAATGACCAACTGGACTACGGGT
ATCCTGAAAAAGGACCCTTCCACGTGGCGTCCCCAGAACTTCATCCCCTCTACCATTACA
AGAGCTATGTGGGAGGCATCCTCCTTCTCACCAAGCAGCACTTTGAACTGTGTAATGGGA
TGTCAAACCGGTTTTGGGGATGGGGCCGTGAGGATGATGAATTTTATCGTAGAATAACAG
CAGCAGGACTGCAGCTTTACCGTCCCACTGGAATTATAACAGGGTATAAAACCTTCAGAC
ATATCCATGACCCAGCATGGAGGAGACGAGACCAGAAGAGAGTGTCGGGACAGAAGCAGG
AGCAGTTTAAGGTTGACAAAGAAGGTGGTTTAAAGAACTTGAAATACAACGTTGGGTCCA
GAACAGAGCTGACGATTGGAGGGGTGCACTGCACCATCATCAACATCCTACTGGAATGCG
ACCTGAATGAAACCCCTTGGTGTATAATAAACTGATTGGACAGAAGCCAGAAATAATTGG
ATCTCACTTTGCTGACATGGGACTGCCGACACGGTGAATGGGCCTATCACTGTGTGGTTT
TGGGCTCCTGTTTCTACCGGTGATGCTTTTAACACGCATTGTCTTACCAGGTGCTGGAGT
AGTGCAGCATTAGACAGAGGCAGAGATGGAATTCCCTTCTGATGGCTGACCTGTGCTGAT
CAATGTCGTTACAAATTATTGCAGTGTTTGACAAGCCAGTTGCAAGAGATCTTCAAAGAT
GGAGTCTCAGTGGTTGGCGATGTAATATGCTACTCATGGGAAGTTGCTCATGAATTAACA
AAATCCAAATGCAGTTTAATTTTTTGTTTATAATTTTTTTATCTCATAAAACATTTTTTT
AAACCTTTGTTTTATTATCGAGGACAAGACTTGTAACCCGTCGTAGGTGGTCTCCTGATG
GATTGTATTCTGCTGCTCAGTGGTGAAGCAGAGGCCTTCTATCATTGTTGTGATATAATC
TGTCTGGAGCCTTTCTGAAGAGATCACTAGAGTAACGAAGAGCGTTGTTAGTTAAAGGAA
CCTTTTACCTGAATGAAGTGTCCACCCAGAAACTGGTTGTTGTGTCACCTTTCCCTTTCA
GAATAAAAGGGATACCCACCAACTCCAACAGGGTGATTTATAGACTAATGGCGATCCTTT
TGATTCATAGAGTGATGGAACAAATGTTTACAAAGAAATGAATGTTGAAGCCACATTTTG
ATTTATTTCCCTTTGTTGGTGAGCATGCTTATTACATGGAGATAAGCAGCCAGTTTACTA
GTCTACCAGGTGGTCAAATAGATTCATTGTGTGCTGGTACTGATTTTGAAACTCAGCCAA
TGTTAATGTTCTAAGGGTTACTGTCCCTGCAATTAGAAGCTACATTCCAAACTAAGTGTA
GAAAATGGAAATGATTTTATAATGAAGGAAAAGAACACCTTGGGCTAGCATAAGGCAATG
TGCTTTGCATTTTTACTGATGATTCACACTGATGTATGAAAAGGCAGCCCCTGTGTACTT
GGGGCTATTGTTACAATAACAGGTTGGATGACTCCACAGCTCTAACTTTTGGGGCCTGCT
CATCTGTATTCTTGCTCAGCAAAAATTCCAATGAGGAGGAGCAGAGCAGAAAGTGTGTTT
CTCTTAATTGTTCTGCCATCTGGTGGGAAATTTGCAATACTACAACAGTAAAGTATTAAG
TGGATGGACTTTTTCTGGACCAGATGATTTATTCTACACTGTCATTTTTGAAGGAGGGCT
GAAGGGATCTTCAACCCTCTGATTTTTTTTTTGTTCTGCTTTGAAACTGTATTGTACATC
CGAATTTTTCAGTTCCTGGAGTTTCTTTGGAATTTTTTTTTAACCTGTACACATCTCTCA
AAAATCTAACTTTTCTGAAGTGATGAAAGATGAAATGAATTGTAAGCAGTGGGGAGACAA
AAAAAAAGGAATTGTAACAGATTCACAGGAAGAGAATAACAGAGAGAGACAAATATAAAT
ATTGCCTGATTTCCTTCTGTATTCTTGAAGCATTTGGATTCATTGAAGTATCCAAAATGT
CAATGGCACAAAGTTGCACATTTCTTTTTGTGTACCCTACAGAAGGGTACTTTACCAGGT
ACTGCATGTTAATGGCTGCTGCAGGTCCACCGCAGCGAGCTAAGGCAGTGTCACCTATCG
TTTAGTATTTGTGAATGAAATGTAAGGTAAGAATTGTAAGTGAATCTAAAATTGGAAAGA
TTTTTTTGAAAACTGCAGGTTTTAGTGTTTATTATGCTTTGCTATATAGGTCCATGGAAA
AAGGATGTGATGTATTCAGTATTAGTGAGTGGAAACTGCCA
>TR100022|c0_g1_i2|m.97954
GTCCAGTACGCGGCCTTTCAGTGGCGGATCGCCTTAGTTACCGAGAATCCGAATATTGCG
GCAAGTTGTGAAGTGAGCGGAGTTGCTCAGAGGCTGTGTGATTATCAACCGGTGTTGTGT
TTACCGTGCAGCCGGGGACTGAGCCCAGCAGCTGCCGCCCTTCCTGTTCGCTTGACACAC
GCTGGATTCACACGCCCATCCAGAAGGCTTTATTTCCCTTTTCCCTAAATACCCAAACCA
CAAAACACAACATGCCTTGGGCTTTGATAAACCACTGCCTCAGAACCCGTTCGTTAGTCA
GAAAGGCAGCACTTGGCATGAAACCGGCTCAACTTTCTCTCGTCGTCTCCTTTAAAATCG
GCCTTGGTTGCGGCAATCCGCAGCCGCCTCCCGCCAGACACATCTCCCTCTCCGCGCTTC
ACAAAGTTCACGACGCACAGCTTCCAGGGACTCTTGAATTGACAACCGACTCGGAAGAAA
GCTCCACTAAAAACAGTTTACAACATACTCCGTGTTTGCACAAACCCGTTATGGTTAAAG
AGGTTATTAAATATTTGTCACCAAAACCGGGGCAGATATTTTTAGATATGACATTTGGAG
CTGGAGGCCATACAAAAAACATTATTTCTCAAGCCTCTGACATCTCGGTGTTTGCCTTAG
ACAGAGATCCAATAGCATATGGAATTGCTAAACAGATTTCCCATGGTCAATTCCGACCTC
TCCTCGGGAGATTCAGCCAACTGGAGGCCTTGTTAATGGCATCTGGAGTAGAGACAGATA
CTTTTGATGGAGTTGTCATAGACGCAGGCTGCTCTTCTATGCAGTTAGACGTGCCATGGC
GAGGTTTTGCATTAAGCAAAGATGGCCCTCTGGACATGAGAATGGATGGGGACAGGTTGG
TACAGAAACTACAATTATCCTCATGACAAAAATGTCTTCCTTCATATCATCAGAACTGAC
GAGGAATAATCCAGTTAATCCCTCTTCTGTAGATAGTGATTATAGGAAACATGGCTCTAT
GTTATAAAAGTCTGCCAGACTTGAAAGCAAACAGGAGTGTCAGTATTAAGAGCTTAAAAC
TAACTCTTTTCTGGCCTAGTGCAAATAGAAAGTAATGCTATTTTCCTAATTCAATTTCTT
AGCAGTAAGAAAATGTTGAATATGTGTTTCTTGGAAAGGAATCTTGGCTGCAAGCTGTAA
CATCACAATACTATACTTGTACTTGTCAAATATAATTTTTAAAAAATGCTAAGGATTGTT
ATCCTATTACCAGTTTTGAAATTTGGTTGCCAAATTTGAACCCAACACATTTTAACCCCC
G
>TR100024|c0_g1_i1|m.97967
GACATGCTAAGAATTTTATTGCCCCACTTCATGCAGCTAGAAATGTAGGTCTTAAGCTTG
CTGTGCATATGGCTGAGATTCCCCATCAAAATGAAGAATGGGAAATGTTTCTTGGTCTTC
CTCCAGACCGGATTGGCCACGGTACATTCCTTCACCCAGAAGTTGGAGGTTCAGAATATC
TGGTCGACACGATTAGCGCAAATCAAATACCCATCGATTTCTGTTATCCATAGATAGAAG
AGGTGAGCCTACTGTTGCTATGGAAACTGTAAAACTTGCAGAAGAATTCTTTACATCCAC
TGATGGGCTGGTAGTTGGCCTGGATCTAAGTGGGGATCCTGCGGTAGGACATGCTAAGAA
TTTTATTGCCCCACTTCATGCAGCTAGAAATGTAGGTCTTAAGCTTGCTGTGCATATGGC
TGAGATTCCCCATCAAAATGAAGAATGGGAAATGTTTCTTGGTCTTCCTCCAGACCGGAT
TGGCCACGGTACATTCCTTCACCCAGAAGTTGGAGGTTCAGAATATCTGGTCGACACGAT
TAGCGCAAATCAAATACCCATCGAGCTTTGCCTGACATCAAATGTCAAAGGTCAGACTGT
CTCTTCATATGACCAACACCATTTCCAATACTGGTACAATCGTGGGCACTCCTGTGTGGT
TTGTACTGATGGCAAAGGTGTTTTTGCTAGCAACCTGTCCCAGGAGTATCAGATAGCAGA
GACAACATTTAACCTTTCTAAAGCTCAGATATGGGAGCTCTCTTACCAGAGTATTAACCA
CATCTTCGCTCCAGAGAGTGTAAAATCTGACTTGAAAAAGCGATGGAATGACCTGAAACC
AGGACTATTTAGCCAAGGCTAACAAAAGATCATGTGACAGGGACAATGCTCTTGGCCCCA
TTTTCCTTTAGCTGGTGATTACTCTTGGAATATATCTTGATTGTTTCTGATGAGACCTAT
GAAAGCAAATCAACAAATCTGCAGTTCTGAGTACTACATAAGTGATCCTCCCACGTGAGC
AGTTTCTTATTGTCTTCCACATCACTGATAACAGATGTGGTTTTGCTGGGGGCAGTTGGT
CCCTGCTTATCCTTCGTGGGATCAGTTTTACAATGTGCAACAATGAAAAAAAATCTATTT
TGTGTAATACAATTTTTTTTTACTGCTAAACTAAGTCAATGTAAAGCAATCAGCTTCTTG
GAAATTTTACCTCAGACATAAAAATGCAACTGTCTAATTTGAATATTTTCAAACAACATC
AATAATCTCTCTGCTTTCTCAACTGTGGAGGTTGGTGACCAGTGCACTTCATGCTTTTCA
GTCCGAGCTTGGATAGATTATATCTGCTCCTGAAGGTACATCACATTCTTTGCCTTCCTC
TAGATATACCACCATCATCTTTATCAGACAGTAACAACAATGTTTGTAACTCCTGATAAT
GAGCTCACAGTATCACTATTAACAGAAACTGATTTTGTGAGATGTAATCTGGAATACCAT
GCTCTGGCTGAACAGTAAACCCTTTTATTGTTACCATGTAGCATGTAGGGATTTCACTTT
TTACATCACTTCAGAAGATGGATAATATCAGCCACACGAGACACTTTTTGTAACAAGTTA
AACTAATAAACAGATTTATTCACGGCAGCATGAAGTGAAAGATATTGAAATAAGTCCAAA
AGAAAGTTGTCTGGAACTTGTTCAAGAAAGGTTAAATAGACAAACCAGCCAAATAAAATC
CTTTTGAAAGCTTCCTTGCAAACCTTCAGATAAAAATAATTTTCAGAAAGAAATAGCACA
CATATTCCTTAGCAAACAACCAGAATATTGTCTTTGGAGGAGTTTTATTAACTCAAGCAC
ATTGTCTATGGAACTGTGTTCCGTCCCAATGCTTCACTGCCAGACAAAACCTAATTACTG
GTACATGAAATGTGCTGCATTTTTATACTCTTAAAAATCCTTTGGAAAACAGAACCTGTT
TCGATGATCAAGCTAAGAGTCAGAGCGGTAATCTACTTCAACAAACTATAAGCAAAAAGG
TATGAAGATGATCACCTGTCTGTGTTTAGGCCGTTTCAAACTTACAATTAATACCTGGTT
CAAATCACCATCGACTCAATTGACCTGCTTTAGATCAGGGCAATAGCCATCTTCTTGATC
GAACCAGTGATTTTTTTTCTTTAGTGGTACACTCACTCAATGAGTTTTGCAATCAAAATA
TTCACA
>TR100024|c0_g1_i2|m.97969
CCATTATAGGGGAAGGTGGCGCTGTCGCCACCAGCGGTGAACGTTGGACTTCCGGAATCG
GATCAGACTAAACAGCCATCCATTCTCATGATATTGGTACACCTAAAAGGAGTGAAAGTG
GTCACAAAACAATATTTAAAACTGACTGGAGCATTCTTTACAGCAGCATTCCTGATAATA
TCATCATGACTACAGAAATGACGGTGCCATTTCATCAAGCATTGCCTAAAGTTGAACTCC
ATGCTCATCTCAACGCCTCCATCAGCAGTACTACAATGGAGAAGCTGATACTGCAGAAAC
CACACCTCAACATTCAGCATAACATGACCATGATCAGAAAAGGCCAAAAAAGGACCTTAG
AAGAATGCTTTGAGATGTTTAAAGTAATTCATCAACTAACTGACAGCGTTGAACACATTT
TCATGGTGACGAAAGAGGTCATTAAAGAATTTGCATCTGATGGCGTGAAATATATTGAGC
TGCGGAGCACACCACGAGAGGAGAAGACTACAGGAATGACTAAAAAGTCCTACGTCGAGG
CTATACTTGAAGCTATAAAACAATGCAAACAAGAGGGTGTGGACATAGATGTAAGATTTC
TGTTATCCATAGATAGAAGAGGTGAGCCTACTGTTGCTATGGAAACTGTAAAACTTGCAG
AAGAATTCTTTACATCCACTGATGGGCTGGTAGTTGGCCTGGATCTAAGTGGGGATCCTG
CGGTAGGACATGCTAAGAATTTTATTGCCCCACTTCATGCAGCTAGAAATGTAGGTCTTA
AGCTTGCTGTGCATATGGCTGAGATTCCCCATCAAAATGAAGAATGGGAAATGTTTCTTG
GTCTTCCTCCAGACCGGATTGGCCACGGTACATTCCTTCACCCAGAAGTTGGAGGTTCAG
AATATCTGGTCGACACGATTAGCGCAAATCAAATACCCATCGAGCTTTGCCTGACATCAA
ATGTCAAAGGTCAGACTGTCTCTTCATATGACCAACACCATTTCCAATACTGGTACAATC
GTGGGCACTCCTGTGTGGTTTGTACTGATGGCAAAGGTGTTTTTGCTAGCAACCTGTCCC
AGGAGTATCAGATAGCAGAGACAACATTTAACCTTTCTAAAGCTCAGATATGGGAGCTCT
CTTACCAGAGTATTAACCACATCTTCGCTCCAGAGAGTGTAAAATCTGACTTGAAAAAGC
GATGGAATGACCTGAAACCAGGACTATTTAGCCAAGGCTAACAAAAGATCATGTGACAGG
GACAATGCTCTTGGCCCCATTTTCCTTTAGCTGGTGATTACTCTTGGAATATATCTTGAT
TGTTTCTGATGAGACCTATGAAAGCAAATCAACAAATCTGCAGTTCTGAGTACTACATAA
GTGATCCTCCCACGTGAGCAGTTTCTTATTGTCTTCCACATCACTGATAACAGATGTGGT
TTTGCTGGGGGCAGTTGGTCCCTGCTTATCCTTCGTGGGATCAGTTTTACAATGTGCAAC
AATGAAAAAAAATCTATTTTGTGTAATACAATTTTTTTTTACTGCTAAACTAAGTCAATG
TAAAGCAATCAGCTTCTTGGAAATTTTACCTCAGACATAAAAATGCAACTGTCTAATTTG
AATATTTTCAAACAACATCAATAATCTCTCTGCTTTCTCAACTGTGGAGGTTGGTGACCA
GTGCACTTCATGCTTTTCAGTCCGAGCTTGGATAGATTATATCTGCTCCTGAAGGTACAT
CACATTCTTTGCCTTCCTCTAGATATACCACCATCATCTTTATCAGACAGTAACAACAAT
GTTTGTAACTCCTGATAATGAGCTCACAGTATCACTATTAACAGAAACTGATTTTGTGAG
ATGTAATCTGGAATACCATGCTCTGGCTGAACAGTAAACCCTTTTATTGTTACCATGTAG
CATGTAGGGATTTCACTTTTTACATCACTTCAGAAGATGGATAATATCAGCCACACGAGA
CACTTTTTGTAACAAGTTAAACTAATAAACAGATTTATTCACGGCAGCATGAAGTGAAAG
ATATTGAAATAAGTCCAAAAGAAAGTTGTCTGGAACTTGTTCAAGAAAGGTTAAATAGAC
AAACCAGCCAAATAAAATCCTTTTGAAAGCTTCCTTGCAAACCTTCAGATAAAAATAATT
TTCAGAAAGAAATAGCACACATATTCCTTAGCAAACAACCAGAATATTGTCTTTGGAGGA
GTTTTATTAACTCAAGCACATTGTCTATGGAACTGTGTTCCGTCCCAATGCTTCACTGCC
AGACAAAACCTAATTACTGGTACATGAAATGTGCTGCATTTTTATACTCTTAAAAATCCT
TTGGAAAACAGAACCTGTTTCGATGATCAAGCTAAGAGTCAGAGCGGTAATCTACTTCAA
CAAACTATAAGCAAAAAGGTATGAAGATGATCACCTGTCTGTGTTTAGGCCGTTTCAAAC
TTACAATTAATACCTGGTTCAAATCACCATCGACTCAATTGACCTGCTTTAGATCAGGGC
AATAGCCATCTTCTTGATCGAACCAGTGATTTTTTTTCTTTAGTGGTACACTCACTCAAT
GAGTTTTGCAATCAAAATATTCACA
>TR100028|c1_g1_i1|m.97990
CTATCTAAAGTGCTGCTGGTGGGAATGACTATCTGTGCACCAAACTGACTCTTCCCTATT
GTGATTTCGGCCAACAGCTCTGCCATTGATCAGCGAGGCGGCACTAAAGTCGCAATCAAG
AAATTGTACCGGCCCTTTCAGTCCGAGCTATTCGCTAAACGAGCTTACCGGGAACTTCGG
CTCCTGAAGCACATGAAACACGAGAATGTTATCGGGCTGTTGGATGTTTTCACACCAGAT
CTGTCCCTGGAGAAATTCAATGATTTTTATTTGGTTATGCCTTTTATGGGAACAGACCTT
GGAAAATTAATGAAGCACGATAAACTGACTGAAGACCGGATCCAATTTCTAGTGTACCAA
ATCTTGAAAGGCCTAAAGTACATCCACTCTGCCGGGATCATCCACAGGGATCTTAAACCT
GGGAATCTGGCCGTCAATGAGGACTGCGAGTTAAAGATTCTGGATTTTGGGTTAGCAAGA
CATGCAGATCAGGAAATGACTGGTTATGTAGTTACCAGATGGTACCGTGCCCCAGAGGTT
ATACTTAACTGGATGCATTATACTCAGACAGTTGATATTTGGTCTGTTGGCTGCATCATG
GCGGAGATGATTACAACCCGGCCTCTTTTTAAAGGCATCGATCATCTAGATCAACTGACA
GAAATCATGAAAATAACAGGTACACCGGCCCAAGACTTTGTTCAGAAGTTGCAAAGTCAA
GAGGCTAAAAATTACATCAAAAGTTTACCAAGAGTCCAGAAAAAAGACTTTAAGGCCCTG
TTTGCAAATGCAAATCAAGTGGCTGTCAACCTTCTGGAAAAAATGCTTGTACTAGATGCC
GAAAAACGAATAACTGCTGCAGAGGCTTTGGCTCACTCCTACTTCGAGCAGTACCGAGAT
CCTGAGGAAGAGACCGTGGCAAAGCCGTATGACGATAGTTTTGATAACATGGACTGCACT
ATTGAAGAATGGAAATGTCATACATATAAAGAGGTGATTAACTTTAAGCCATCAACAGGA
GTACCAGAATCTAAAGAAACTACAGTGTAGCTCTGGAATCGTAGCTATGGAACAAGACAG
AAGAAGTATATATTCATGCAGTGAGCAGCTGTGAAAACATTAATTATTTTAGTTGTGTTT
TGGTTTCAGCGTTTTGAAAAAAAAATGTACAATACTTTAATTTTATGCCTATATAGCCTG
CAGTTCAATCACAGTGTAACTTTGTTTCTTTGAAGGTGAAACTGAAACTCTGCACCAGCA
TTTCTTGGAAAGCACTTCAGTGTTGTAACATTTTTAAACATTCTGCAGCACTTAGTGATT
TTAGGCTGAAATTTCTCCAGTTGATAATTTAGGGGGAAAAAAACAGCAAAAGCAATCTTG
TCCTTACGCCAAACTTTTCAATAACCTTATCAACAGGTTTGAATGTCACCCTCATCGCTC
TTTCTTTAACTGCAGATACTTTAGGAGTAAGAATGACTCAGAACCTGAATTGCCAGTGCT
GTATAAATAGTGGACTATTTGTACCATATTTTCAAGACCATGTTTTCTAACTGAGCCTCA
TTTGCAAAGATACCAAATAATCTATTTGCACACATTTTTGTCTGATTATACTCCTGTAAA
GAGCCTTGGAATGTTTTACTACGTTAAAGGTGCTATATAAATGCAAGTTGTTGTTGTTAT
TAGCAAAGGATAGTCTATTCTGCCTACATTGTCTTCAGTCTCTTGCATACTCTCCTTATG
TGGTGTTTCATATCTTTAATGGGCATTCTACAAGTGCCATTAGCAAGATAATATAGAGCT
ATTGTTAACATTGGTTGAGAGTTAGAATTATAACAAACATGAAAAGGGTATTGAAAACTG
ATT
>TR100028|c1_g1_i2|m.97991
AATGCTCGTGTGCTACCAGTAACAATCTGTGTTAAACAAAACCTCAACAATGATGTTATA
CTTTTGTTCCCTACAGGCTAAAAATTACATCAAAAGTTTACCAAGAGTCCAGAAAAAAGA
CTTTAAGGCCCTGTTTGCAAATGCAAATCAAGTGGCTGTCAACCTTCTGGAAAAAATGCT
TGTACTAGATGCCGAAAAACGAATAACTGCTGCAGAGGCTTTGGCTCACTCCTACTTCGA
GCAGTACCGAGATCCTGAGGAAGAGACCGTGGCAAAGCCGTATGACGATAGTTTTGATAA
CATGGACTGCACTATTGAAGAATGGAAATGTCATACATATAAAGAGGTGATTAACTTTAA
GCCATCAACAGGAGTACCAGAATCTAAAGAAACTACAGTGTAGCTCTGGAATCGTAGCTA
TGGAACAAGACAGAAGAAGTATATATTCATGCAGTGAGCAGCTGTGAAAACATTAATTAT
TTTAGTTGTGTTTTGGTTTCAGCGTTTTGAAAAAAAAATGTACAATACTTTAATTTTATG
CCTATATAGCCTGCAGTTCAATCACAGTGTAACTTTGTTTCTTTGAAGGTGAAACTGAAA
CTCTGCACCAGCATTTCTTGGAAAGCACTTCAGTGTTGTAACATTTTTAAACATTCTGCA
GCACTTAGTGATTTTAGGCTGAAATTTCTCCAGTTGATAATTTAGGGGGAAAAAAACAGC
AAAACAATCTTGTCCTTACGCCAAACTTTTCAATAACCTTATCAACAGGTTTGAATGTCA
CCCTCATCGCTCTTTCTTTAACTGCAGATACTTTAGGAGTAAGAATGACTCAGAACCTGA
ATTGCCAGTGCTGTATAAATAGTGGACTATTTGTACCATATTTTCAAGACCATGTTTTCT
AACTGAGCCTCATTTGCAAAGATACCAAATAATCTATTTGCACACATTTTTGTCTGATTA
TACTCCTGTAAAGAGCCTTGGAATGTTTTACTACGTTAAAGGTGCTATATAAATGCAAGT
TGTTGTTGTTATTAGCAAAGGATAGTCTATTCTGCTTACATTGTCTTCAGTCTCTTGCAT
ACTCTCCTTATGTGGTGTTTCATATCTTTAATGGGCATTCTACAAGTGCCATTAGCAAGA
TAATATAGAGCTATTGTTAACATTGGTTGAGAGTTAGAATTATAACAAACATGAAAAGGG
TATTGAAAACTGATT
>TR100028|c1_g1_i3|m.97992
ACCCACACTGTAATCGGAACAAAGAGGAGCCTGCCCCTGGTTATCCGAGGTCAAGTTGTA
TTCATTCATAGTCAATGAAGGTAGCGAATTCAATCCGTTCAGCTCAGCCTTGAAGTGGAT
GGCGGAGGCGAAATCGTCGCTTTGGAACTTACAGTTTTGAAACAGTACAAGAAACTACCG
ACACTTTGGACAACTCTTGCAGGACCCGAGTGAGTTCCAAAGTTTGATAGATCGCTACGA
TGACAACAAGAAAGGGTTTCTACCACCAGGACATTAATAAAACGGCGTGGGAAGTGTTGG
AGAGATACACTGAGCTCGTCGCTGTAGGCTCAGGAGCCTATGGAAGTGTTTGCTCTGCCA
TTGATCAGCGAGGCGGCACTAAAGTCGCAATCAAGAAATTGTACCGGCCCTTTCAGTCCG
AGCTATTCGCTAAACGAGCTTACCGGGAACTTCGGCTCCTGAAGCACATGAAACACGAGA
ATGTTATCGGGCTGTTGGATGTTTTCACACCAGATCTGTCCCTGGAGAAATTCAATGATT
TTTATTTGGTTATGCCTTTTATGGGAACAGACCTTGGAAAATTAATGAAGCACGATAAAC
TGACTGAAGACCGGATCCAATTTCTAGTGTACCAAATCTTGAAAGGCCTAAAGTACATCC
ACTCTGCCGGGATCATCCACAGGGATCTTAAACCTGGGAATCTGGCCGTCAATGAGGACT
GCGAGTTAAAGATTCTGGATTTTGGGTTAGCAAGACATGCAGATCAGGAAATGACTGGTT
ATGTAGTTACCAGATGGTACCGTGCCCCAGAGGTTATACTTAACTGGATGCATTATACTC
AGACAGTTGATATTTGGTCTGTTGGCTGCATCATGGCGGAGATGATTACAACCCGGCCTC
TTTTTAAAGGCATCGATCATCTAGATCAACTGACAGAAATCATGAAAATAACAGGTACAC
CGGCCCAAGACTTTGTTCAGAAGTTGCAAAGTCAAGAGGCTAAAAATTACATCAAAAGTT
TACCAAGAGTCCAGAAAAAAGACTTTAAGGCCCTGTTTGCAAATGCAAATCAAGTGGCTG
TCAACCTTCTGGAAAAAATGCTTGTACTAGATGCCGAAAAACGAATAACTGCTGCAGAGG
CTTTGGCTCACTCCTACTTCGAGCAGTACCGAGATCCTGAGGAAGAGACCGTGGCAAAGC
CGTATGACGATAGTTTTGATAACATGGACTGCACTATTGAAGAATGGAAATGTCATACAT
ATAAAGAGGTGATTAACTTTAAGCCATCAACAGGAGTACCAGAATCTAAAGAAACTACAG
TGTAGCTCTGGAATCGTAGCTATGGAACAAGACAGAAGAAGTATATATTCATGCAGTGAG
CAGCTGTGAAAACATTAATTATTTTAGTTGTGTTTTGGTTTCAGCGTTTTGAAAAAAAAA
TGTACAATACTTTAATTTTATGCCTATATAGCCTGCAGTTCAATCACAGTGTAACTTTGT
TTCTTTGAAGGTGAAACTGAAACTCTGCACCAGCATTTCTTGGAAAGCACTTCAGTGTTG
TAACATTTTTAAACATTCTGCAGCACTTAGTGATTTTAGGCTGAAATTTCTCCAGTTGAT
AATTTAGGGGGAAAAAAACAGCAAAAGCAATCTTGTCCTTACGCCAAACTTTTCAATAAC
CTTATCAACAGGTTTGAATGTCACCCTCATCGCTCTTTCTTTAACTGCAGATACTTTAGG
AGTAAGAATGACTCAGAACCTGAATTGCCAGTGCTGTATAAATAGTGGACTATTTGTACC
ATATTTTCAAGACCATGTTTTCTAACTGAGCCTCATTTGCAAAGATACCAAATAATCTAT
TTGCACACATTTTTGTCTGATTATACTCCTGTAAAGAGCCTTGGAATGTTTTACTACGTT
AAAGGTGCTATATAAATGCAAGTTGTTGTTGTTATTAGCAAAGGATAGTCTATTCTGCCT
ACATTGTCTTCAGTCTCTTGCATACTCTCCTTATGTGGTGTTTCATATCTTTAATGGGCA
TTCTACAAGTGCCATTAGCAAGATAATATAGAGCTATTGTTAACATTGGTTGAGAGTTAG
AATTATAACAAACATGAAAAGGGTATTGAAAACTGATT
>TR100029|c0_g1_i1|m.97993
CTGTGTGTGGCCGGGCCGGGCCCGCTCTCTGTGGGTGAACCCGCTCCGCCGACACTCGGG
CTGCCCCGGTGGCGGTGAGGCCCCGCCCAGGAGAGTTCACATCCGGCCGGGAGCGCTGTG
TGCAGCAGGCGGAAAACTGGCAGGTGGGAAGCATATAACACATGGCAGCAAGGAGTGAGA
GGAGCCCACCGAACTCGTTAGAATCCCAAGCTGCGGGGAATCACACCGGTTTTCCTAAAG
AAATTTTGGCAACAAAGGTTGAGGGGAAGTACCTGTGCTTCGAGTGCCACGGGATCCTGA
GGAAACCCTTCCAGGCACAATGTGGCCACCGCTACTGTGCGTCCTGCTTGAAGGGGATTG
TCAGCGCTGGCCCACAGAAGTGTGCAGCCTGCATCGAAGAGAACATTTATGAAGAACCTT
TGTCTCTTTTGGATGTGAGCTCAGCTTTCCCGGACAATGCCGCCCGCAGGGAGCTGGACA
ATCTGCCCGCCGTTTGTAGCAACGAGGGCTGCCCGTGGAAGGGCACCATCAAGGAATATG
AGACTGACCACGAGGGAAGGTGCGAGTTTGCGCTGAAGCCTTGCGAAGCGTGCAGCAGGA
TGGTGCGCCAGCTCGACCTGTCCCGGCACATGGAACGAGAGTGCCCTGAAAGAAACCTCA
ACTGCAAATTCTGCAAATCGTCGTTTCACCACAAGGCGATAAAGGCCCATGATGAAATCT
GTTCCAAATTCCCATTGACGTGTGAATGGTGTGGGAAAAAAAAAGTTCCAAGAGAAAAGT
ACGCAGATCACATTCGGACGTGTGGGAAAGTGAAGCTCCTTTGCCGCTTCAACGTGATTG
GCTGTGAAATGGCAGCTGAGAAGGAGAAATTAGTTGAGCACGAGAACCAATGTGCAGTGG
AACACTTGCAGATGATGCTGCAACATGTTGTGGGAATAAGGACTGCAGTGGAAGGTTTGC
AACCTCAGAGCCTGCAGCTGGCCAATGTCAAAGTAAACCAGCTGTTGACATCGGTTCGAG
AAATGGAGGAGACACTCGGGCCGTTCCGGCCGCTCTCTCTCGGACCGCAGGACGCCTCCT
CCCATGAGGCCTTGGGGAAGCTCCTTGTGTCGGAAAAACTAGAAGATGTTCAAAAGCGGT
GTGTAGCTCTTAAACACAAAGCCGAAACATTCGAAAATATCGTTTGTGTTCTCAACCGTG
AAGTGGAGCGAGCCTCTGTGAGCATGACAGCATACGAGCAACAGCACAAACTGGACCAGG
AGAAGATCGAAGCCTTACAGACAAAGGTGCGTCAGATGGAGCGTGTCACAGCCCTCAAGG
ACCTGGCCATAGCGGAGCTGGAACTGAAGCTTCAGGCACTCGAGTGCAGCACTTACGATG
GAATTTTTATTTGGAAAATATCGGATTTCAACAGAAGGCGTCAGGATGCTAAATCCCAGC
GATCGCCTGCCATATTCTCCCCAGCTTTCTACACCAGCAAGTATGGGTACAAGATGTGCA
TGCGGATCTATCTGAACGGTGATGGTGTGGGCCGTGGAACTCACATATCCCTCTTCTTTG
TCATTATGAAGGGAAACTATGATGGTTTGCTGAGGTGGCCTTTCAAGCAAAAGGTGACTC
TCATGCTGATGGACCAGAGTAACCGTGAGCACATCATTGATGCGTTCAGACCAGACATCA
GTTCATCCTCGTTCCAGAGACCAGTCAGTGAGATGAACATTGCCAGTGGGTGCCCGCTGT
TCTGTCCACTTAACAAGCTGGACAGCAAAAATAATTACGCACGTGAAGATAGCATTTTCA
TCAAAGCCATTGTGGATTTAACTGACCTGTAACCAACCTTTCTCAGCTACAGCATGGTCA
AATGCTACAGTAATGTCCCGAACTGTGGGCCACCGAATCATTGCTGCAGCTTGTAATGAG
GGGACATCACTCACCCAGCAAGAGTGTGCAGGAAGCAGTCATGCTGGAACTGGCCTGCAG
CCTACAGTGTGAGTAAGTGGTCTGTGGGCTGAGCTGAGCCGATTCCGATGAGTGCGAAGC
CCATTGCGCAGTTTGCCCTGTTTCCCGTTCCAATCTCCCTGCAGACAGGAAGTTCAATTG
CGATCAGTGAATGATTAGCTTCTTGTTGCTAAATGCAGACCTGGACCCATAGAAACATCT
TGTTGGCCCAAAGAGTGTGGCCATCACCGCGGGGGTGTTTGCAAGAGGAACGTTCTGCTT
GCAGCAGAATCAGCAGCTTAAGATAAGGCACAGTGGATGTGCCCTTCTCCCTTCCCGTCC
CTTCCCTTTCCCCTTGCCGAGGTGAGCCAGAGCCAGTGGCGCCCCTCAAGTCCAGTCTGA
ACGGGGGTCGGGCCTGCTTGCCGCTTGAATCTACCTGAGCTGGCTGGGTGAGCTTTGTCA
GCTGGGCTGAAGGGAGCGAGATATTGCTTGGGAGAGAGGAAGAGTAGCTGTTGTCTGCCC
CTCCTGCCTCTGCCCTGTTCCCAGCTCTCCAGCCACAGAGTGAGCTGGAGAGTTACCCTT
GAAGAGGCCACACTCCCTGTGGTGACGGACTCCCCATGCCATGTGACATACACAGTGTGC
CACTTCGAACCTGCGCGCTTAACCCAGGCACAGAGCGCTCACAGTGACAGCAACCGGCCG
CACAGTTCCTCCACAGTCTGCACAAGCAAACCTTTGTTCTCAGTGTCAAGTCCACCTGGC
CAGTGCCTGTTGGTAATGAGGTAGTGTTCTCAAACCTGAGCCCTGAGTTCCCCTTCCCAC
CACTTGGCTGTTTTTCTGTGAAGGTGCACTTCCTCAGCCTTGGCAGTATTGGGTGCCGTG
GAGGTGACTGACTTTAAAAGAGAGTGGGGGGAACGTGGTAACCAACAGATACTATTCTCA
GCCAAATCACACCCAGCGTGGACCTTGTGTTGGGAATCAGAAGCTTGAGTCAGCAGTGTT
CAGGGTCAGGACGTTATGGAGTGTTGGTTGTGTTTATTTACCCTATATATAATAACAAAC
TCTAGTCCATTATTTAATAAACAATATATAATAATTTATAAGTTTTACATGTAGTGGTAG
TTTCCAGGAGG
>TR100030|c2_g1_i1|m.97995
TTTCAGTGCGTGCGGCGCCAGGCCTGGCGGGTCTGGGCGGAGCGGAGCTGGGCTGGGCTA
AGTGGTGTGGTGGGCTGGCCAGGGATGTGGGCGAGGCCGAGGCTCCGGCCCCAGGTGTGT
GTGTCCGGCCGAAGCCGCAGCCCGGGCCTCGTCATGAGCGGCTGAGCCTCCGCCCGCCCG
AGCAGGCATGGCCCAGGAGAAGATGGAGCTGGAGCTCCCGGTGCCCGGAGACGGCAGCCT
GCGGAGATCCAACAGCGCGCCCATCATCAACGGCTTGAGTGACAACTCTCAGGTTTTTCA
ACCAGATGCCCTGCGCAATCGGAGGAACAGCACTACTGTCATGAACCGACACAGTCAGAT
TGTCCCCTCATCACCAGTTCGTATCCCCAGCAGCAGGCTGCATCAGATCAAACAGGAAGA
AGGAATGGATCTCATGAATAGAGAGACGGCTCACGAGAGGGGAGTACAGGCAGCGATGCA
GATGAGCGTTTCATGGGAGGAAAGCTTGAATCTGAGTGACAATGACCTGGATAAATCTGC
CTCACCAAAGCGCATTGACTTCATTCCAGTGTCACCAGCTCCTTCACCAACCAGAGGGAT
CGGGAAGCAATGCTTCTCGCCTTCCTTGCAGATTTTTGTGAGTAGTAATGGCCTCCCGCC
GAGTCCCAACCCCAGCCCAACACGGAGGTTTGCCACGAGGAGGAGCCAGAGCCCGATCAA
CTGCATCAGGCCGAGTGCGCTGGGGCCTTTGAAAAGGAAAGGTGAGATGGAATCCGAAAG
CCAACCAAAGCGACTTTTCCAAGGAACCACTAACATGCTGTCATCTGACCCCTCACAATC
GCCAGAATTTGGCTCCTGTGCGGTTCGAAGCGGTGACGTGTTCCTCAGTCTTTCGACAGA
CTCCCTGGATGGCAGCAGCAGCAATGGGAGTTCAAGCCAGGATTCACCGGCAAAGTCCAG
CGCGGTGAGAGAGTCACCGGTGACGACGTCTGATTCCTGCTTGTCATTCACCGGGGGGCC
TGGACTTTCAGCAAAGTGACCCTGCCTTTCCTGACAGCGTGTTGGAAACAGAGAATTTGG
GAACAGAGTCTGCATCAATTGTAACCTGGTGTAAAATGTGCGGTGCCATTAATATATGTA
ATTGTGTAGAAGGATGTCAGTGTTAATGAACTGGTTGTAGTAATTCTGAGAAATATTTTC
TCCCTTTTTAATTTTTTTCCCTCAAAATTGTTCATTTAATTTTTGCACCAAAACATGGAA
TCTGAGAGACTGTGAAACGTCTCCTGCCAGAATCATTGTGACTTTTCACAACACAGTCCT
TTTCAAATACTTAGGAGCTTTACTTTTTATTAATAGCACTAAATGTAAATGGTTCGTGAC
TTGAATTTATTTTTAAGCCGTTGTTGAATAGATTTTTGTGCTCGGCTTCAGTGAGCAGAA
ATGTTAACGGCAAGGATTGCAGCCTGGAGGCGGGTGATAGTATTTTTGCTATAATGGGAG
AGATGGCAGCGTGGATCGAAGGGGTTTGATTCCCTTTCGTCCTTTTGTACAGATCCAGTT
ACTTTAGTTGTTTCTTTATTGAATGATTGTTGCAGAAGCACCTTTAGCAGAGTCTCGCAG
TTACCTGTATTATCAGGCACCTGTGGAGACTTCATAGCCACTCGATTAACAAAACTGTGC
ATAGTGTAACATACCAGACCATCGGCCTAATTTAATATCGTGCTTCACATCTATCCAAGC
CGCATTACAGTAATCACAACATTGGTATGTGTATAATTCATAGATACCTTTAAACAGTTT
TCCATGCTTCTGGTAAAATAAATGATTAGTTGTATAGCACTCGATTTGTTGTTTTGCCAT
AAACTTGATGTTTTTGTTTTTTTTCTGATCTTTTCCCTGCCCGTGTGCTGATAGAATGTT
GTGTAAAGACGTGTTTAATTTTGCTGTGTGGAGTTACCACCTGATTTATACCTTGCTTCC
CAGGACACTCGGCTATCCTGGTTAGCAACATCCTTATTTTCCCATCTTTATCCGCATCAA
GGAAAATCCGGGTTCACAAGGGGGAACGGCCGAGTTCTGAAATACTGTATTGATTGAAAA
TATATATATATATATATATGAATCTAGGAGCAAATGTTTAAAAAAAAAGCTTTTCAAACA
TGATCATTAACTATTATGATTTAGATGATCTGTTTATTTATTTTGTTAGATGTTTAATAT
TTTCTATAAATTTATATAAATACTAAAAAAAGCCAAAGCCAACTTTCGGATAATAACATA
AATTGACATAATTC
>TR100030|c4_g9_i3|m.98018
CTTGTTGCTGTTGCAAAACGACTACAAGGGGATCAGGAGGAGAGCTCTGTTATGCCACTG
ATTGCTGCAGGCTTCACACGGTGGTACGTTGAAAATCCCAGTATCGTTGCCTGTTACAAT
GAACTCATCCAGTTGGAGTTTGGAGAAGTGCGTGCACAGTTCAAACTGAGGGCGTGTAGC
GCAATCTTCACAGCTTTGGAGCAAAGCCAAGAATCAATAGAAATCACAAGTGAAGATAAT
ATTATTCAGTATGTGAATCCTACATTTGAAGGGATGATGGGCTATCGGCGAGAGGAATTG
ATAGGGAAGGAGCTAATTGAAGTGCCCAAGAGCGATAAAAATAAAGCTGATCTTCTAGAC
ACGATCAACTCCTGTATTAAAAAAGGAAAGGAGTGGCAAGGTATGTACTACGGCAGAAAA
AGAAATGGAGACAGCGTACAGCAAAATGTGAAGATAACTCCTGTCGTAGGGCAGGGAGGG
AAAATTAGACACTATGTGTCTATTAAGAGGCCATGTAATGAAAACAAGGCTGATAAATCT
CAGTTATGTGATCGGGTTCAGGCAGAGTCTCAAACAGACATCCATACTTGCAAACACAAA
GACAGGAGGAAAAGTTCCGATGTCCGATCCAACACATCACGGGGGAGTGATGGTAGCTCC
CAGCCCAGGAGATCCTCTATTGCTAGGATACATTCCATGACCATTGAAGCTCCCATTACC
AAGGTAATAAATATCATAAATGTTGCACAAGAGAGCAGCTCGGAGCCGGTGGCCGAAGCT
TTGGATCGTGTGCTGGAAATTCTCCGAACCACGGAGCTGTATTCTCCACAGCTCGGAAGC
AAGGATGATGACCCACACACCAGCGACCTGGTCGACGGGCTGATGTCAGATGGCTTGCGG
AGGCTGTCTGGAAATGAATATATTTTCACCAAAAACGCCCACCCTATTCACACTCATTTG
CATATTCCTGTCTCGCTCCATGATATCCCAACAAGAATAACTCAAACGATGGAAAATGAG
GATTCCTGGGACTTTGATATATTTGAATTGGAGGCTGCAACACACAAAAGCAAAGCTTGG
ACCGGACCGATGAGGTGGCGGCTCTCATCGCAGCCACAGTACATGACGTCGATCACCCTG
GCAGGACAAACTCTTTCTTGTGCAACGCGGGCAGCGAGCTGGCGCTCCTTTATAACGACA
CAGCCGTGCTGGAGAGCCACCATGCAGCACTAGCATTCCAGCTGACCACACAAGACGACA
AGTGTAACATCTTCAAGAACATGGAGAGGAATGAGTACCGGACACTCCGACAAGCTATTA
TCGACATGGTCCTTGCGACAGAGATGACAAAGCACTTTGAACACGTCAACAAATTTGTAA
ACAGCATCAACAAGCCTTTGGCTGGACTGGAGGAGAACGGCTCTGGGAATGGTAGCAGCG
ATGAAGATGCATCCAATACCATCCTCACCTCTCCTGAAAACCGAATTCTGATCAAGCGTA
TGTTAATAAAATGTGCGGATATCTCCAATCCCTGCCGACCCCTGGACCTCTGTATTGAGT
GGGCTGGGCGTATTTCAGAGGAGTACTTTGCTCAGACTGATGAGGAGAAACGACAAGGGT
TACCTGTGGTAATGCCTGTGTTTGATAGAAACACCTGCAGCATCCCCAAGTCTCAAATCT
CCTTCACTGATTACTTTATAACAGATATGTTTGATGCCTGGGATGCATTCGCTGACCTGC
CCAATTTGATCCAGCACTTGGCGACTAACTTCAAATATTGGAAGAGTCTGGATGAACAGA
AGCTGCGCTCTCTCCGTCCTCCTCCTAAGCAGTGATCAGGCCATGAGCCGCCCACATACA
TTATCAGACTCATCGCCATTTGTACAAGTTCTGCACTACTTTCTGTTGGATTTCTCCATA
ATGAGGCAAAGCCAAATGGGACATCTTGCTCCTACTTGGCTGTGTGTTTTTGGAATGTTT
TTACACTGGATTGACGCTGTGTAATCCTGCTCCAGTGTAAAGTTGCCCAGCATGACTGAC
GAAAAAGAACGGTTTATGTGTGAGCCTCACAACCAGCTGCTGCAGAAATCTGCTACACAT
TTTTAAAAATTCAGTTCAACAGTGTATCTGCTTCCTTCCAGTGTTGGGAATGTACTGGGT
ATCTGTGTGTTTGCCTCGGCCCTTTATCACGGAACAGTTTGGGTCAGAGGTTGTCTGATC
ACCTGCACAGAGAGATCCACAAAACAAATCTGTGCCACCAAGAAATGCAAGACGTCATGA
AGAAAACCTCAGCGTGTAGTGAAATGTATCCTGTTTATTTTTCAGATCTGTCAGAAGAAA
CACTCCCTCCTCCTCCCTGAGCACTACTGATCCTGGTTTATAGTTTGAAGAAAATATATA
TATATATATATAT
>TR100032|c0_g1_i1|m.98038
CGAGCGGGGCACCGAGCGGCCCGGGAGAACACCGAGCGGGGCACCGAGCGGCCCGCGTCA
ACACCGAGCGGGGCGCCTGAAGACCGAGCGGGGCACCGAGCGGCCCGCGTCAACACCGAG
CGGGGCGCCTGAAGACCGAGCGGGGCGATGTGTGAGGTGGAGGAGGATTACACGGAGCAG
CCGCTGCAGAGGGCGGCGGCCATCAGTGTTGCACAGAAATGTATGAAGTGCAAGGATGGT
TCTGCAGTATTGGTCATTCGCGTTGGAGATGCATTTTGTAAATCCTGCTTCAGAGAATAC
TTTGTACACAAATTCCGTGCCATGCTAGGGAAGACGCGCTTAATTTTTCCAGGAGAACAG
GTCTTGCTGGCATTATCAGGTGGTCCCACATCTAGTGCAATGCTTTGCCAGGTTCAAGAG
GGTTTGTGTAGAGAAGCTCCCAAGAAGTTGCGTTTTTCTCCTGGGATAGTCCATATAGAT
GAGGGAGCTGTATGTGGAAGGAGTCTAGAAGAAAGACAGGCAACTTTATCACAGCTGGAA
GCCGTATTCCAGGCTTCAGGATTCCCCTACCATATAGTCTATTTAGAGGAGGTGTTCAAC
TTGCCTAATTCCATGCTGCAGAGTGTTTCCTCCAGTCCAGCAAGCCATGGTGAAAATTAC
AAAGAGGCAGTGGATGGTTTCCTACAAAAGCAGCGAGAGACGCTGATTCATGCAGAGCAA
AGATCTACAGTTGTGGAGCAGTGGAATGTCACACATTCAGAAGAACGGGTTCAAGCAAAA
CTTGCTCAACTCAGTATCTGTGATCTTTTTAGTAAAGAGAATTCTGGGAGCATCTTCTCA
GAAACTTCCACCAGTGGAAAATGGCCATTTACCTTGGCACAAACAGAGGCAATAAAGGAA
CTGTTTAGTTCAATAAAGACACTGACCGCTAAAGAGGAATTGCTGCAAACATTACGACAT
CATCTGCTCTTGTACACAGCAAGGATCAAAGGTTACACAAAAATAATGATGGGAGACAGC
TGTACCCGATTGGCAGTAAAACTTCTGACTAACATTTCGTTGGGACGTGGAGCCTCACTT
GCTATTGATACAGGATTCTCGGATAATCGTTATGGAGATATCATGATTGTACGGCCGATG
AGGGAATACTCGTCTAAAGAAATTGCTTTCTACAATAAACTTTTTGATGTTCCTAATATT
TTCACCCCAGCATTAGATACAAAGGCCAGCGATAAAGCTAGCATCCATCGACTGACTGAG
AGTTTTGTGAACAAATTACAGACTGATTTCCCGTCCACTGTAAGCACTGTTTACAGGACC
AGTGAGAAGCTGAATACAACTTGCTCTGACTCGAACTATGGTGCTGAACAGACGGAGAAA
TGTCTACTGTGTCTCTGTGCTATGGACACTAAAGTAGAGGAAGCCTCAGCATTTCAGGCT
ACCCTAATATCAGAAAAGCTGTCACTCAAGCAGTCTCCTGACCAGGTGCCTGTTAAAGAG
GTTACTGAGCAATCCTGCTGTGGTGATGGAGAGGAAGAGAAAGGAAAATGTTGTGGTGCA
CACTCCGAAGTGTGCTATTCAACAGGCAGTCATAGAACCACAGATCTCCTTACACTGCTG
TGCTACAGCTGTAGACTGACTGTCAAAGATATGGTGTCGCTGGATCTGCTACCACAATAT
GTCCTGTCTGAAGCAGAACGCAGAAAACGCAGAGCCCAGGTGAGGGAACAGATCCAGGAG
TTCCTGTTGGCCCCTGAGGAAGAAACGGATGCTACCAGCTCCTGACCACTTGGCCTGAAT
TGACCTTAAAGATAAAGAAGACACCTTGCAATCTTTCAGATTATACACTAATTATGCATT
TAGCTTGGAAATGAATGAGCTATGAATTTATCATTAATTGTAACTCACCTAGTTGTCATT
CTGGTACAAGGTGAAGTTTAGATAACCACACACTTTTGGCTTCCTTGTTACTGTTCGATT
GCTCATGGTAGGAGTTCCCAGCAACCACGCCAATGCAGATTTGCCTGTATATTATAACCG
TCATTACCCTGACAGTTTAGGCCGATTTATAATCATGTTGTTTTGTACTCTTATTTACTT
TGTGCTGCTCTTAAAAGTTGGACTTAACTTTAAATGTCATGTCTGTAAATATGTTTGTTG
AAATATTAAATTCAAAACTATTCATAAATTTGGTTTGATATAAGGCTTTCTGGTGCATTT
CTTATGAAGGATGACTGTTTGTATTAAGGCATCCCATATGAGATATGTGGGTCAGATGCA
GAGAACAGATCCCTTTCCATGGCCCTAGCAATGTGCTTTAACTCTAATCTCAGAAGAGCA
CACCTTACTCTACCAGTGTTCCACATTTTACAAAACTTAAATGATCGATTGTCAAATCTG
GATAAATGGGCTCTCCTATCAAATACAGCTGTTAAATTTGCTATTCTGTCCATCAAAAGG
AAAGCAGATTCTGAGAAACTGTATTTGGCCTTTAATGGTACTCCTGCTGTACAATCAAAC
TTAATGTGTTATTTTTCTTTATGAAGCTTGAATAAACTCAAATTTACAAACAATTTATAT
CTCTATAACCAAACATCCCTGTATCACTTGTAAGCATTGCTACATGCACAGATTCCAGGA
AACTATTATACAAGAGTTTTGA
>TR100032|c0_g1_i1|m.98037
CGAGCGGGGCACCGAGCGGCCCGGGAGAACACCGAGCGGGGCACCGAGCGGCCCGCGTCA
ACACCGAGCGGGGCGCCTGAAGACCGAGCGGGGCACCGAGCGGCCCGCGTCAACACCGAG
CGGGGCGCCTGAAGACCGAGCGGGGCGATGTGTGAGGTGGAGGAGGATTACACGGAGCAG
CCGCTGCAGAGGGCGGCGGCCATCAGTGTTGCACAGAAATGTATGAAGTGCAAGGATGGT
TCTGCAGTATTGGTCATTCGCGTTGGAGATGCATTTTGTAAATCCTGCTTCAGAGAATAC
TTTGTACACAAATTCCGTGCCATGCTAGGGAAGACGCGCTTAATTTTTCCAGGAGAACAG
GTCTTGCTGGCATTATCAGGTGGTCCCACATCTAGTGCAATGCTTTGCCAGGTTCAAGAG
GGTTTGTGTAGAGAAGCTCCCAAGAAGTTGCGTTTTTCTCCTGGGATAGTCCATATAGAT
GAGGGAGCTGTATGTGGAAGGAGTCTAGAAGAAAGACAGGCAACTTTATCACAGCTGGAA
GCCGTATTCCAGGCTTCAGGATTCCCCTACCATATAGTCTATTTAGAGGAGGTGTTCAAC
TTGCCTAATTCCATGCTGCAGAGTGTTTCCTCCAGTCCAGCAAGCCATGGTGAAAATTAC
AAAGAGGCAGTGGATGGTTTCCTACAAAAGCAGCGAGAGACGCTGATTCATGCAGAGCAA
AGATCTACAGTTGTGGAGCAGTGGAATGTCACACATTCAGAAGAACGGGTTCAAGCAAAA
CTTGCTCAACTCAGTATCTGTGATCTTTTTAGTAAAGAGAATTCTGGGAGCATCTTCTCA
GAAACTTCCACCAGTGGAAAATGGCCATTTACCTTGGCACAAACAGAGGCAATAAAGGAA
CTGTTTAGTTCAATAAAGACACTGACCGCTAAAGAGGAATTGCTGCAAACATTACGACAT
CATCTGCTCTTGTACACAGCAAGGATCAAAGGTTACACAAAAATAATGATGGGAGACAGC
TGTACCCGATTGGCAGTAAAACTTCTGACTAACATTTCGTTGGGACGTGGAGCCTCACTT
GCTATTGATACAGGATTCTCGGATAATCGTTATGGAGATATCATGATTGTACGGCCGATG
AGGGAATACTCGTCTAAAGAAATTGCTTTCTACAATAAACTTTTTGATGTTCCTAATATT
TTCACCCCAGCATTAGATACAAAGGCCAGCGATAAAGCTAGCATCCATCGACTGACTGAG
AGTTTTGTGAACAAATTACAGACTGATTTCCCGTCCACTGTAAGCACTGTTTACAGGACC
AGTGAGAAGCTGAATACAACTTGCTCTGACTCGAACTATGGTGCTGAACAGACGGAGAAA
TGTCTACTGTGTCTCTGTGCTATGGACACTAAAGTAGAGGAAGCCTCAGCATTTCAGGCT
ACCCTAATATCAGAAAAGCTGTCACTCAAGCAGTCTCCTGACCAGGTGCCTGTTAAAGAG
GTTACTGAGCAATCCTGCTGTGGTGATGGAGAGGAAGAGAAAGGAAAATGTTGTGGTGCA
CACTCCGAAGTGTGCTATTCAACAGGCAGTCATAGAACCACAGATCTCCTTACACTGCTG
TGCTACAGCTGTAGACTGACTGTCAAAGATATGGTGTCGCTGGATCTGCTACCACAATAT
GTCCTGTCTGAAGCAGAACGCAGAAAACGCAGAGCCCAGGTGAGGGAACAGATCCAGGAG
TTCCTGTTGGCCCCTGAGGAAGAAACGGATGCTACCAGCTCCTGACCACTTGGCCTGAAT
TGACCTTAAAGATAAAGAAGACACCTTGCAATCTTTCAGATTATACACTAATTATGCATT
TAGCTTGGAAATGAATGAGCTATGAATTTATCATTAATTGTAACTCACCTAGTTGTCATT
CTGGTACAAGGTGAAGTTTAGATAACCACACACTTTTGGCTTCCTTGTTACTGTTCGATT
GCTCATGGTAGGAGTTCCCAGCAACCACGCCAATGCAGATTTGCCTGTATATTATAACCG
TCATTACCCTGACAGTTTAGGCCGATTTATAATCATGTTGTTTTGTACTCTTATTTACTT
TGTGCTGCTCTTAAAAGTTGGACTTAACTTTAAATGTCATGTCTGTAAATATGTTTGTTG
AAATATTAAATTCAAAACTATTCATAAATTTGGTTTGATATAAGGCTTTCTGGTGCATTT
CTTATGAAGGATGACTGTTTGTATTAAGGCATCCCATATGAGATATGTGGGTCAGATGCA
GAGAACAGATCCCTTTCCATGGCCCTAGCAATGTGCTTTAACTCTAATCTCAGAAGAGCA
CACCTTACTCTACCAGTGTTCCACATTTTACAAAACTTAAATGATCGATTGTCAAATCTG
GATAAATGGGCTCTCCTATCAAATACAGCTGTTAAATTTGCTATTCTGTCCATCAAAAGG
AAAGCAGATTCTGAGAAACTGTATTTGGCCTTTAATGGTACTCCTGCTGTACAATCAAAC
TTAATGTGTTATTTTTCTTTATGAAGCTTGAATAAACTCAAATTTACAAACAATTTATAT
CTCTATAACCAAACATCCCTGTATCACTTGTAAGCATTGCTACATGCACAGATTCCAGGA
AACTATTATACAAGAGTTTTGA
>TR100032|c0_g1_i2|m.98041
CGGCCCGCCTCAACACCGAGCGGCCCGCCTCAACACCGAGCGGCCCGCCTCAACACCGAG
CGGGGCACCGAGCGGCCCGGGAGAACACCGAGCGGCCCGCCTGAACACCGAGCGGCCCAG
CGAGCGGGGCGCCTGAAGACCGAGCGGGGCGATGTGTGAGGTGGAGGAGGATTACACGGA
GCAGCCGCTGCAGAGGGCGGCGGCCATCAGTGTTGCACAGAAATGTATGAAGTGCAAGGA
TGGTTCTGCAGTATTGGTCATTCGAGTTGGAGATGCATTTTGTAAATCCTGCTTCAGAGA
ATACTTTGTACACAAATTCCGTGCCATGCTAGGGAAGACGCGCTTAATTTTTCCAGGAGA
ACAGGTCTTGCTGGCATTATCAGGTGGTCCCACATCTAGTGCAATGCTTTGCCAGGTTCA
AGAGGGTTTGTGTAGAGAAGCTCCCAAGAAGTTGCGTTTTTCTCCTGGGATAGTCCATAT
AGATGAGGGAGCTGTATGTGGAAGGAGTCTAGAAGAAAGACAGGCAACTTTATCACAGCT
GGAAGCCGTATTCCAGGCTTCAGGATTCCCCTACCATATAGTCTATTTAGAGGAGGTGTT
CAACTTGCCTAATTCCATGCTGCAGAGTGTTTCCTCCAGTCCAGCAAGCCATGGTGAAAA
TTACAAAGAGGCAGTGGATGGTTTCCTACAAAAGCAGCGAGAGACGCTGATTCATGCAGA
GCAAAGATCTACAGTTGTGGAGCAGTGGAATGTCACACATTCAGAAGAACGGGTTCAAGC
AAAACTTGCTCAACTCAGTATCTGTGATCTTTTTAGTAAAGAGAATTCTGGGAGCATCTT
CTCAGAAACTTCCACCAGTGGAAAATGGCCATTTACCTTGGCACAAACAGAGGCAATAAA
GGAACTGTTTAGTTCAATAAAGACACTGACCGCTAAAGAGGAATTGCTGCAAACATTACG
ACATCATCTGCTCTTGTACACAGCAAGGATCAAAGGTTACACAAAAATAATGATGGGAGA
CAGCTGTACCCGATTGGCAGTAAAACTTCTGACTAACATTTCGTTGGGACGTGGAGCCTC
ACTTGCTATTGATACAGGATTCTCGGATAATCGTTATGGAGATATCATGATTGTACGGCC
GATGAGGGAATACTCGTCTAAAGAAATTGCTTTCTACAATAAACTTTTTGATGTTCCTAA
TATTTTCACCCCAGCATTAGATACAAAGGCCAGCGATAAAGCTAGCATCCATCGACTGAC
TGAGAGTTTTGTGAACAAATTACAGACTGATTTCCCGTCCACTGTAAGCACTGTTTACAG
GACCAGTGAGAAGCTGAATACAACTTGCTCTGACTCGAACTATGGTGCTGAACAGACGGA
GAAATGTCTACTGTGTCTCTGTGCTATGGACACTAAAGTAGAGGAAGCCTCAGCATTTCA
GGCTACCCTAATATCAGAAAAGCTGTCACTCAAGCAGTCTCCTGACCAGGTGCCTGTTAA
AGAGGTTACTGAGCAATCCTGCTGTGGTGATGGAGAGGAAGAGAAAGGAAAATGTTGTGG
TGCACACTCCGAAGTGTGCTATTCAACAGGCAGTCATAGAACCACAGATCTCCTTACACT
GCTGTGCTACAGCTGTAGACTGACTGTCAAAGATATGGTGTCGCTGGATCTGCTACCACA
ATATGTCCTGTCTGAAGCAGAACGCAGAAAACGCAGAGCCCAGGTGAGGGAACAGATCCA
GGAGTTCCTGTTGGCCCCTGAGGAAGAAACGGATGCTACCAGCTCCTGACCACTTGGCCT
GAATTGACCTTAAAGATAAAGAAGACACCTTGCAATCTTTCAGATTATACACTAATTATG
CATTTAGCTTGGAAATGAATGAGCTATGAATTTATCATTAATTGTAACTCACCTAGTTGT
CATTCTGGTACAAGGTGAAGTTTAGATAACCACACACTTTTGGCTTCCTTGTTACTGTTC
GATTGCTCATGGTAGGAGTTCCCAGCAACCACGCCAATGCAGATTTGCCTGTATATTATA
ACCGTCATTACCCTGACAGTTTAGGCCGATTTATAATCATGTTGTTTTGTACTCTTATTT
ACTTTGTGCTGCTCTTAAAAGTTGGACTTAACTTTAAATGTCATGTCTGTAAATATGTTT
GTTGAAATATTAAATTCAAAACTATTCATAAATTTGGTTTGATATAAGGCTTTCTGGTGC
ATTTCTTATGAAGGATGACTGTTTGTATTAAGGCATCCCATATGAGATATGTGGGTCAGA
TGCAGAGAACAGATCCCTTTCCATGGCCCTAGCAATGTGCTTTAACTCTAATCTCAGAAG
AGCACACCTTACTCTACCAGTGTTCCACATTTTACAAAACTTAAATGATCGATTGTCAAA
TCTGGATAAATGGGCTCTCCTATCAAATACAGCTGTTAAATTTGCTATTCTGTCCATCAA
AAGGAAAGCAGATTCTGAGAAACTGTATTTGGCCTTTAATGGTACTCCTGCTGTACAATC
AAACTTAATGTGTTATTTTTCTTTATGAAGCTTGAATAAACTCAAATTTACATCTCTATA
ACCAAACATCCCTGTATCACTTGTAAGCATTGCTACATGCACAGATTCCAGGAAACTATT
ATACAAGAGTTTTGA
>TR100032|c0_g1_i2|m.98042
CGGCCCGCCTCAACACCGAGCGGCCCGCCTCAACACCGAGCGGCCCGCCTCAACACCGAG
CGGGGCACCGAGCGGCCCGGGAGAACACCGAGCGGCCCGCCTGAACACCGAGCGGCCCAG
CGAGCGGGGCGCCTGAAGACCGAGCGGGGCGATGTGTGAGGTGGAGGAGGATTACACGGA
GCAGCCGCTGCAGAGGGCGGCGGCCATCAGTGTTGCACAGAAATGTATGAAGTGCAAGGA
TGGTTCTGCAGTATTGGTCATTCGAGTTGGAGATGCATTTTGTAAATCCTGCTTCAGAGA
ATACTTTGTACACAAATTCCGTGCCATGCTAGGGAAGACGCGCTTAATTTTTCCAGGAGA
ACAGGTCTTGCTGGCATTATCAGGTGGTCCCACATCTAGTGCAATGCTTTGCCAGGTTCA
AGAGGGTTTGTGTAGAGAAGCTCCCAAGAAGTTGCGTTTTTCTCCTGGGATAGTCCATAT
AGATGAGGGAGCTGTATGTGGAAGGAGTCTAGAAGAAAGACAGGCAACTTTATCACAGCT
GGAAGCCGTATTCCAGGCTTCAGGATTCCCCTACCATATAGTCTATTTAGAGGAGGTGTT
CAACTTGCCTAATTCCATGCTGCAGAGTGTTTCCTCCAGTCCAGCAAGCCATGGTGAAAA
TTACAAAGAGGCAGTGGATGGTTTCCTACAAAAGCAGCGAGAGACGCTGATTCATGCAGA
GCAAAGATCTACAGTTGTGGAGCAGTGGAATGTCACACATTCAGAAGAACGGGTTCAAGC
AAAACTTGCTCAACTCAGTATCTGTGATCTTTTTAGTAAAGAGAATTCTGGGAGCATCTT
CTCAGAAACTTCCACCAGTGGAAAATGGCCATTTACCTTGGCACAAACAGAGGCAATAAA
GGAACTGTTTAGTTCAATAAAGACACTGACCGCTAAAGAGGAATTGCTGCAAACATTACG
ACATCATCTGCTCTTGTACACAGCAAGGATCAAAGGTTACACAAAAATAATGATGGGAGA
CAGCTGTACCCGATTGGCAGTAAAACTTCTGACTAACATTTCGTTGGGACGTGGAGCCTC
ACTTGCTATTGATACAGGATTCTCGGATAATCGTTATGGAGATATCATGATTGTACGGCC
GATGAGGGAATACTCGTCTAAAGAAATTGCTTTCTACAATAAACTTTTTGATGTTCCTAA
TATTTTCACCCCAGCATTAGATACAAAGGCCAGCGATAAAGCTAGCATCCATCGACTGAC
TGAGAGTTTTGTGAACAAATTACAGACTGATTTCCCGTCCACTGTAAGCACTGTTTACAG
GACCAGTGAGAAGCTGAATACAACTTGCTCTGACTCGAACTATGGTGCTGAACAGACGGA
GAAATGTCTACTGTGTCTCTGTGCTATGGACACTAAAGTAGAGGAAGCCTCAGCATTTCA
GGCTACCCTAATATCAGAAAAGCTGTCACTCAAGCAGTCTCCTGACCAGGTGCCTGTTAA
AGAGGTTACTGAGCAATCCTGCTGTGGTGATGGAGAGGAAGAGAAAGGAAAATGTTGTGG
TGCACACTCCGAAGTGTGCTATTCAACAGGCAGTCATAGAACCACAGATCTCCTTACACT
GCTGTGCTACAGCTGTAGACTGACTGTCAAAGATATGGTGTCGCTGGATCTGCTACCACA
ATATGTCCTGTCTGAAGCAGAACGCAGAAAACGCAGAGCCCAGGTGAGGGAACAGATCCA
GGAGTTCCTGTTGGCCCCTGAGGAAGAAACGGATGCTACCAGCTCCTGACCACTTGGCCT
GAATTGACCTTAAAGATAAAGAAGACACCTTGCAATCTTTCAGATTATACACTAATTATG
CATTTAGCTTGGAAATGAATGAGCTATGAATTTATCATTAATTGTAACTCACCTAGTTGT
CATTCTGGTACAAGGTGAAGTTTAGATAACCACACACTTTTGGCTTCCTTGTTACTGTTC
GATTGCTCATGGTAGGAGTTCCCAGCAACCACGCCAATGCAGATTTGCCTGTATATTATA
ACCGTCATTACCCTGACAGTTTAGGCCGATTTATAATCATGTTGTTTTGTACTCTTATTT
ACTTTGTGCTGCTCTTAAAAGTTGGACTTAACTTTAAATGTCATGTCTGTAAATATGTTT
GTTGAAATATTAAATTCAAAACTATTCATAAATTTGGTTTGATATAAGGCTTTCTGGTGC
ATTTCTTATGAAGGATGACTGTTTGTATTAAGGCATCCCATATGAGATATGTGGGTCAGA
TGCAGAGAACAGATCCCTTTCCATGGCCCTAGCAATGTGCTTTAACTCTAATCTCAGAAG
AGCACACCTTACTCTACCAGTGTTCCACATTTTACAAAACTTAAATGATCGATTGTCAAA
TCTGGATAAATGGGCTCTCCTATCAAATACAGCTGTTAAATTTGCTATTCTGTCCATCAA
AAGGAAAGCAGATTCTGAGAAACTGTATTTGGCCTTTAATGGTACTCCTGCTGTACAATC
AAACTTAATGTGTTATTTTTCTTTATGAAGCTTGAATAAACTCAAATTTACATCTCTATA
ACCAAACATCCCTGTATCACTTGTAAGCATTGCTACATGCACAGATTCCAGGAAACTATT
ATACAAGAGTTTTGA
>TR100032|c0_g1_i3|m.98044
ACTTTGAACAAAAGGTTGCTTGTCTAATCCACCTGACAAAATCTGCTATTCTCTTTCACA
GGCCAGCGATAAAGCTAGCATCCATCGACTGACTGAGAGTTTTGTGAACAAATTACAGAC
TGATTTCCCGTCCACTGTAAGCACTGTTTACAGGACCAGTGAGAAGCTGAATACAACTTG
CTCTGACTCGAACTATGGTGCTGAACAGACGGAGAAATGTCTACTGTGTCTCTGTGCTAT
GGACACTAAAGTAGAGGAAGCCTCAGCATTTCAGGCTACCCTAATATCAGAAAAGCTGTC
ACTCAAGCAGTCTCCTGACCAGGTGCCTGTTAAAGAGGTTACTGAGCAATCCTGCTGTGG
TGATGGAGAGGAAGAGAAAGGAAAATGTTGTGGTGCACACTCCGAAGTGTGCTATTCAAC
AGGCAGTCATAGAACCACAGATCTCCTTACACTGCTGTGCTACAGCTGTAGACTGACTGT
CAAAGATATGGTGTCGCTGGATCTGCTACCACAATATGTCCTGTCTGAAGCAGAACGCAG
AAAACGCAGAGCCCAGGTGAGGGAACAGATCCAGGAGTTCCTGTTGGCCCCTGAGGAAGA
AACGGATGCTACCAGCTCCTGACCACTTGGCCTGAATTGACCTTAAAGATAAAGAAGACA
CCTTGCAATCTTTCAGATTATACACTAATTATGCATTTAGCTTGGAAATGAATGAGCTAT
GAATTTATCATTAATTGTAACTCACCTAGTTGTCATTCTGGTACAAGGTGAAGTTTAGAT
AACCACACACTTTTGGCTTCCTTGTTACTGTTCGATTGCTCATGGTAGGAGTTCCCAGCA
ACCACGCCAATGCAGATTTGCCTGTATATTATAACCGTCATTACCCTGACAGTTTAGGCC
GATTTATAATCATGTTGTTTTGTACTCTTATTTACTTTGTGCTGCTCTTAAAAGTTGGAC
TTAACTTTAAATGTCATGTCTGTAAATATGTTTGTTGAAATATTAAATTCAAAACTATTC
ATAAATTTGGTTTGATATAAGGCTTTCTGGTGCATTTCTTATGAAGGATGACTGTTTGTA
TTAAGGCATCCCATATGAGATATGTGGGTCAGATGCAGAGAACAGATCCCTTTCCATGGC
CCTAGCAATGTGCTTTAACTCTAATCTCAGAAGAGCACACCTTACTCTACCAGTGTTCCA
CATTTTACAAAACTTAAATGATCGATTGTCAAATCTGGATAAATGGGCTCTCCTATCAAA
TACAGCTGTTAAATTTGCTATTCTGTCCATCAAAAGGAAAGCAGATTCTGAGAAACTGTA
TTTGGCCTTTAATGGTACTCCTGCTGTACAATCAAACTTAATGTGTTATTTTTCTTTATG
AAGCTTGAATAAACTCAAATTTACATCTCTATAACCAAACATCCCTGTATCACTTGTAAG
CATTGCTACATGCACAGATTCCAGGAAACTATTATACAAGAGTTTTGA
>TR100032|c0_g1_i3|m.98045
ACTTTGAACAAAAGGTTGCTTGTCTAATCCACCTGACAAAATCTGCTATTCTCTTTCACA
GGCCAGCGATAAAGCTAGCATCCATCGACTGACTGAGAGTTTTGTGAACAAATTACAGAC
TGATTTCCCGTCCACTGTAAGCACTGTTTACAGGACCAGTGAGAAGCTGAATACAACTTG
CTCTGACTCGAACTATGGTGCTGAACAGACGGAGAAATGTCTACTGTGTCTCTGTGCTAT
GGACACTAAAGTAGAGGAAGCCTCAGCATTTCAGGCTACCCTAATATCAGAAAAGCTGTC
ACTCAAGCAGTCTCCTGACCAGGTGCCTGTTAAAGAGGTTACTGAGCAATCCTGCTGTGG
TGATGGAGAGGAAGAGAAAGGAAAATGTTGTGGTGCACACTCCGAAGTGTGCTATTCAAC
AGGCAGTCATAGAACCACAGATCTCCTTACACTGCTGTGCTACAGCTGTAGACTGACTGT
CAAAGATATGGTGTCGCTGGATCTGCTACCACAATATGTCCTGTCTGAAGCAGAACGCAG
AAAACGCAGAGCCCAGGTGAGGGAACAGATCCAGGAGTTCCTGTTGGCCCCTGAGGAAGA
AACGGATGCTACCAGCTCCTGACCACTTGGCCTGAATTGACCTTAAAGATAAAGAAGACA
CCTTGCAATCTTTCAGATTATACACTAATTATGCATTTAGCTTGGAAATGAATGAGCTAT
GAATTTATCATTAATTGTAACTCACCTAGTTGTCATTCTGGTACAAGGTGAAGTTTAGAT
AACCACACACTTTTGGCTTCCTTGTTACTGTTCGATTGCTCATGGTAGGAGTTCCCAGCA
ACCACGCCAATGCAGATTTGCCTGTATATTATAACCGTCATTACCCTGACAGTTTAGGCC
GATTTATAATCATGTTGTTTTGTACTCTTATTTACTTTGTGCTGCTCTTAAAAGTTGGAC
TTAACTTTAAATGTCATGTCTGTAAATATGTTTGTTGAAATATTAAATTCAAAACTATTC
ATAAATTTGGTTTGATATAAGGCTTTCTGGTGCATTTCTTATGAAGGATGACTGTTTGTA
TTAAGGCATCCCATATGAGATATGTGGGTCAGATGCAGAGAACAGATCCCTTTCCATGGC
CCTAGCAATGTGCTTTAACTCTAATCTCAGAAGAGCACACCTTACTCTACCAGTGTTCCA
CATTTTACAAAACTTAAATGATCGATTGTCAAATCTGGATAAATGGGCTCTCCTATCAAA
TACAGCTGTTAAATTTGCTATTCTGTCCATCAAAAGGAAAGCAGATTCTGAGAAACTGTA
TTTGGCCTTTAATGGTACTCCTGCTGTACAATCAAACTTAATGTGTTATTTTTCTTTATG
AAGCTTGAATAAACTCAAATTTACATCTCTATAACCAAACATCCCTGTATCACTTGTAAG
CATTGCTACATGCACAGATTCCAGGAAACTATTATACAAGAGTTTTGA
>TR100032|c0_g1_i4|m.98047
CGAGCGGGGCACCGAGCGGCCCGGGAGAACACCGAGCGGGGCACCGAGCGGCCCGCGTCA
ACACCGAGCGGGGCGCCTGAAGACCGAGCGGGGCACCGAGCGGCCCGCGTCAACACCGAG
CGGGGCGCCTGAAGACCGAGCGGGGCGATGTGTGAGGTGGAGGAGGATTACACGGAGCAG
CCGCTGCAGAGGGCGGCGGCCATCAGTGTTGCACAGAAATGTATGAAGTGCAAGGATGGT
TCTGCAGTATTGGTCATTCGCGTTGGAGATGCATTTTGTAAATCCTGCTTCAGAGAATAC
TTTGTACACAAATTCCGTGCCATGCTAGGGAAGACGCGCTTAATTTTTCCAGGAGAACAG
GTCTTGCTGGCATTATCAGGTGGTCCCACATCTAGTGCAATGCTTTGCCAGGTTCAAGAG
GGTTTGTGTAGAGAAGCTCCCAAGAAGTTGCGTTTTTCTCCTGGGATAGTCCATATAGAT
GAGGGAGCTGTATGTGGAAGGAGTCTAGAAGAAAGACAGGCAACTTTATCACAGCTGGAA
GCCGTATTCCAGGCTTCAGGATTCCCCTACCATATAGTCTATTTAGAGGAGGTGTTCAAC
TTGCCTAATTCCATGCTGCAGAGTGTTTCCTCCAGTCCAGCAAGCCATGGTGAAAATTAC
AAAGAGGCAGTGGATGGTTTCCTACAAAAGCAGCGAGAGACGCTGATTCATGCAGAGCAA
AGATCTACAGTTGTGGAGCAGTGGAATGTCACACATTCAGAAGAACGGGTTCAAGCAAAA
CTTGCTCAACTCAGTATCTGTGATCTTTTTAGTAAAGAGAATTCTGGGAGCATCTTCTCA
GAAACTTCCACCAGTGGAAAATGGCCATTTACCTTGGCACAAACAGAGGCAATAAAGGAA
CTGTTTAGTTCAATAAAGACACTGACCGCTAAAGAGGAATTGCTGCAAACATTACGACAT
CATCTGCTCTTGTACACAGCAAGGATCAAAGGTTACACAAAAATAATGATGGGAGACAGC
TGTACCCGATTGGCAGTAAAACTTCTGACTAACATTTCGTTGGGACGTGGAGCCTCACTT
GCTATTGATACAGGATTCTCGGATAATCGTTATGGAGATATCATGATTGTACGGCCGATG
AGGGAATACTCGTCTAAAGAAATTGCTTTCTACAATAAACTTTTTGATGTTCCTAATATT
TTCACCCCAGCATTAGATACAAAGGCCAGCGATAAAGCTAGCATCCATCGACTGACTGAG
AGTTTTGTGAACAAATTACAGACTGATTTCCCGTCCACTGTAAGCACTGTTTACAGGACC
AGTGAGAAGCTGAATACAACTTGCTCTGACTCGAACTATGGTGCTGAACAGACGGAGAAA
TGTCTACTGTGTCTCTGTGCTATGGACACTAAAGTAGAGGAAGCCTCAGCATTTCAGGCT
ACCCTAATATCAGAAAAGCTGTCACTCAAGCAGTCTCCTGACCAGGTGCCTGTTAAAGAG
GTTACTGAGCAATCCTGCTGTGGTGATGGAGAGGAAGAGAAAGGAAAATGTTGTGGTGCA
CACTCCGAAGTGTGCTATTCAACAGGCAGTCATAGAACCACAGATCTCCTTACACTGCTG
TGCTACAGCTGTAGACTGACTGTCAAAGATATGGTGTCGCTGGATCTGCTACCACAATAT
GTCCTGTCTGAAGCAGAACGCAGAAAACGCAGAGCCCAGGTGAGGGAACAGATCCAGGAG
TTCCTGTTGGCCCCTGAGGAAGAAACGGATGCTACCAGCTCCTGACCACTTGGCCTGAAT
TGACCTTAAAGATAAAGAAGACACCTTGCAATCTTTCAGATTATACACTAATTATGCATT
TAGCTTGGAAATGAATGAGCTATGAATTTATCATTAATTGTAACTCACCTAGTTGTCATT
CTGGTACAAGGTGAAGTTTAGATAACCACACACTTTTGGCTTCCTTGTTACTGTTCGATT
GCTCATGGTAGGAGTTCCCAGCAACCACGCCAATGCAGATTTGCCTGTATATTATAACCG
TCATTACCCTGACAGTTTAGGCCGATTTATAATCATGTTGTTTTGTACTCTTATTTACTT
TGTGCTGCTCTTAAAAGTTGGACTTAACTTTAAATGTCATGTCTGTAAATATGTTTGTTG
AAATATTAAATTCAAAACTATTCATAAATTTGGTTTGATATAAGGCTTTCTGGTGCATTT
CTTATGAAGGATGACTGTTTGTATTAAGGCATCCCATATGAGATATGTGGGTCAGATGCA
GAGAACAGATCCCTTTCCATGGCCCTAGCAATGTGCTTTAACTCTAATCTCAGAAGAGCA
CACCTTACTCTACCAGTGTTCCACATTTTACAAAACTTAAATGATCGATTGTCAAATCTG
GATAAATGGGCTCTCCTATCAAATACAGCTGTTAAATTTGCTATTCTGTCCATCAAAAGG
AAAGCAGATTCTGAGAAACTGTATTTGGCCTTTAATGGTACTCCTGCTGTACAATCAAAC
TTAATGTGTTATTTTTCTTTATGAAGCTTGAATAAACTCAAATTTACATCTCTATAACCA
AACATCCCTGTATCACTTGTAAGCATTGCTACATGCACAGATTCCAGGAAACTATTATAC
AAGAGTTTTGA
>TR100032|c0_g1_i4|m.98046
CGAGCGGGGCACCGAGCGGCCCGGGAGAACACCGAGCGGGGCACCGAGCGGCCCGCGTCA
ACACCGAGCGGGGCGCCTGAAGACCGAGCGGGGCACCGAGCGGCCCGCGTCAACACCGAG
CGGGGCGCCTGAAGACCGAGCGGGGCGATGTGTGAGGTGGAGGAGGATTACACGGAGCAG
CCGCTGCAGAGGGCGGCGGCCATCAGTGTTGCACAGAAATGTATGAAGTGCAAGGATGGT
TCTGCAGTATTGGTCATTCGCGTTGGAGATGCATTTTGTAAATCCTGCTTCAGAGAATAC
TTTGTACACAAATTCCGTGCCATGCTAGGGAAGACGCGCTTAATTTTTCCAGGAGAACAG
GTCTTGCTGGCATTATCAGGTGGTCCCACATCTAGTGCAATGCTTTGCCAGGTTCAAGAG
GGTTTGTGTAGAGAAGCTCCCAAGAAGTTGCGTTTTTCTCCTGGGATAGTCCATATAGAT
GAGGGAGCTGTATGTGGAAGGAGTCTAGAAGAAAGACAGGCAACTTTATCACAGCTGGAA
GCCGTATTCCAGGCTTCAGGATTCCCCTACCATATAGTCTATTTAGAGGAGGTGTTCAAC
TTGCCTAATTCCATGCTGCAGAGTGTTTCCTCCAGTCCAGCAAGCCATGGTGAAAATTAC
AAAGAGGCAGTGGATGGTTTCCTACAAAAGCAGCGAGAGACGCTGATTCATGCAGAGCAA
AGATCTACAGTTGTGGAGCAGTGGAATGTCACACATTCAGAAGAACGGGTTCAAGCAAAA
CTTGCTCAACTCAGTATCTGTGATCTTTTTAGTAAAGAGAATTCTGGGAGCATCTTCTCA
GAAACTTCCACCAGTGGAAAATGGCCATTTACCTTGGCACAAACAGAGGCAATAAAGGAA
CTGTTTAGTTCAATAAAGACACTGACCGCTAAAGAGGAATTGCTGCAAACATTACGACAT
CATCTGCTCTTGTACACAGCAAGGATCAAAGGTTACACAAAAATAATGATGGGAGACAGC
TGTACCCGATTGGCAGTAAAACTTCTGACTAACATTTCGTTGGGACGTGGAGCCTCACTT
GCTATTGATACAGGATTCTCGGATAATCGTTATGGAGATATCATGATTGTACGGCCGATG
AGGGAATACTCGTCTAAAGAAATTGCTTTCTACAATAAACTTTTTGATGTTCCTAATATT
TTCACCCCAGCATTAGATACAAAGGCCAGCGATAAAGCTAGCATCCATCGACTGACTGAG
AGTTTTGTGAACAAATTACAGACTGATTTCCCGTCCACTGTAAGCACTGTTTACAGGACC
AGTGAGAAGCTGAATACAACTTGCTCTGACTCGAACTATGGTGCTGAACAGACGGAGAAA
TGTCTACTGTGTCTCTGTGCTATGGACACTAAAGTAGAGGAAGCCTCAGCATTTCAGGCT
ACCCTAATATCAGAAAAGCTGTCACTCAAGCAGTCTCCTGACCAGGTGCCTGTTAAAGAG
GTTACTGAGCAATCCTGCTGTGGTGATGGAGAGGAAGAGAAAGGAAAATGTTGTGGTGCA
CACTCCGAAGTGTGCTATTCAACAGGCAGTCATAGAACCACAGATCTCCTTACACTGCTG
TGCTACAGCTGTAGACTGACTGTCAAAGATATGGTGTCGCTGGATCTGCTACCACAATAT
GTCCTGTCTGAAGCAGAACGCAGAAAACGCAGAGCCCAGGTGAGGGAACAGATCCAGGAG
TTCCTGTTGGCCCCTGAGGAAGAAACGGATGCTACCAGCTCCTGACCACTTGGCCTGAAT
TGACCTTAAAGATAAAGAAGACACCTTGCAATCTTTCAGATTATACACTAATTATGCATT
TAGCTTGGAAATGAATGAGCTATGAATTTATCATTAATTGTAACTCACCTAGTTGTCATT
CTGGTACAAGGTGAAGTTTAGATAACCACACACTTTTGGCTTCCTTGTTACTGTTCGATT
GCTCATGGTAGGAGTTCCCAGCAACCACGCCAATGCAGATTTGCCTGTATATTATAACCG
TCATTACCCTGACAGTTTAGGCCGATTTATAATCATGTTGTTTTGTACTCTTATTTACTT
TGTGCTGCTCTTAAAAGTTGGACTTAACTTTAAATGTCATGTCTGTAAATATGTTTGTTG
AAATATTAAATTCAAAACTATTCATAAATTTGGTTTGATATAAGGCTTTCTGGTGCATTT
CTTATGAAGGATGACTGTTTGTATTAAGGCATCCCATATGAGATATGTGGGTCAGATGCA
GAGAACAGATCCCTTTCCATGGCCCTAGCAATGTGCTTTAACTCTAATCTCAGAAGAGCA
CACCTTACTCTACCAGTGTTCCACATTTTACAAAACTTAAATGATCGATTGTCAAATCTG
GATAAATGGGCTCTCCTATCAAATACAGCTGTTAAATTTGCTATTCTGTCCATCAAAAGG
AAAGCAGATTCTGAGAAACTGTATTTGGCCTTTAATGGTACTCCTGCTGTACAATCAAAC
TTAATGTGTTATTTTTCTTTATGAAGCTTGAATAAACTCAAATTTACATCTCTATAACCA
AACATCCCTGTATCACTTGTAAGCATTGCTACATGCACAGATTCCAGGAAACTATTATAC
AAGAGTTTTGA
>TR100032|c0_g1_i5|m.98050
ACTTTGAACAAAAGGTTGCTTGTCTAATCCACCTGACAAAATCTGCTATTCTCTTTCACA
GGCCAGCGATAAAGCTAGCATCCATCGACTGACTGAGAGTTTTGTGAACAAATTACAGAC
TGATTTCCCGTCCACTGTAAGCACTGTTTACAGGACCAGTGAGAAGCTGAATACAACTTG
CTCTGACTCGAACTATGGTGCTGAACAGACGGAGAAATGTCTACTGTGTCTCTGTGCTAT
GGACACTAAAGTAGAGGAAGCCTCAGCATTTCAGGCTACCCTAATATCAGAAAAGCTGTC
ACTCAAGCAGTCTCCTGACCAGGTGCCTGTTAAAGAGGTTACTGAGCAATCCTGCTGTGG
TGATGGAGAGGAAGAGAAAGGAAAATGTTGTGGTGCACACTCCGAAGTGTGCTATTCAAC
AGGCAGTCATAGAACCACAGATCTCCTTACACTGCTGTGCTACAGCTGTAGACTGACTGT
CAAAGATATGGTGTCGCTGGATCTGCTACCACAATATGTCCTGTCTGAAGCAGAACGCAG
AAAACGCAGAGCCCAGGTGAGGGAACAGATCCAGGAGTTCCTGTTGGCCCCTGAGGAAGA
AACGGATGCTACCAGCTCCTGACCACTTGGCCTGAATTGACCTTAAAGATAAAGAAGACA
CCTTGCAATCTTTCAGATTATACACTAATTATGCATTTAGCTTGGAAATGAATGAGCTAT
GAATTTATCATTAATTGTAACTCACCTAGTTGTCATTCTGGTACAAGGTGAAGTTTAGAT
AACCACACACTTTTGGCTTCCTTGTTACTGTTCGATTGCTCATGGTAGGAGTTCCCAGCA
ACCACGCCAATGCAGATTTGCCTGTATATTATAACCGTCATTACCCTGACAGTTTAGGCC
GATTTATAATCATGTTGTTTTGTACTCTTATTTACTTTGTGCTGCTCTTAAAAGTTGGAC
TTAACTTTAAATGTCATGTCTGTAAATATGTTTGTTGAAATATTAAATTCAAAACTATTC
ATAAATTTGGTTTGATATAAGGCTTTCTGGTGCATTTCTTATGAAGGATGACTGTTTGTA
TTAAGGCATCCCATATGAGATATGTGGGTCAGATGCAGAGAACAGATCCCTTTCCATGGC
CCTAGCAATGTGCTTTAACTCTAATCTCAGAAGAGCACACCTTACTCTACCAGTGTTCCA
CATTTTACAAAACTTAAATGATCGATTGTCAAATCTGGATAAATGGGCTCTCCTATCAAA
TACAGCTGTTAAATTTGCTATTCTGTCCATCAAAAGGAAAGCAGATTCTGAGAAACTGTA
TTTGGCCTTTAATGGTACTCCTGCTGTACAATCAAACTTAATGTGTTATTTTTCTTTATG
AAGCTTGAATAAACTCAAATTTACAAACAATTTATATCTCTATAACCAAACATCCCTGTA
TCACTTGTAAGCATTGCTACATGCACAGATTCCAGGAAACTATTATACAAGAGTTTTGA
>TR100032|c0_g1_i5|m.98051
ACTTTGAACAAAAGGTTGCTTGTCTAATCCACCTGACAAAATCTGCTATTCTCTTTCACA
GGCCAGCGATAAAGCTAGCATCCATCGACTGACTGAGAGTTTTGTGAACAAATTACAGAC
TGATTTCCCGTCCACTGTAAGCACTGTTTACAGGACCAGTGAGAAGCTGAATACAACTTG
CTCTGACTCGAACTATGGTGCTGAACAGACGGAGAAATGTCTACTGTGTCTCTGTGCTAT
GGACACTAAAGTAGAGGAAGCCTCAGCATTTCAGGCTACCCTAATATCAGAAAAGCTGTC
ACTCAAGCAGTCTCCTGACCAGGTGCCTGTTAAAGAGGTTACTGAGCAATCCTGCTGTGG
TGATGGAGAGGAAGAGAAAGGAAAATGTTGTGGTGCACACTCCGAAGTGTGCTATTCAAC
AGGCAGTCATAGAACCACAGATCTCCTTACACTGCTGTGCTACAGCTGTAGACTGACTGT
CAAAGATATGGTGTCGCTGGATCTGCTACCACAATATGTCCTGTCTGAAGCAGAACGCAG
AAAACGCAGAGCCCAGGTGAGGGAACAGATCCAGGAGTTCCTGTTGGCCCCTGAGGAAGA
AACGGATGCTACCAGCTCCTGACCACTTGGCCTGAATTGACCTTAAAGATAAAGAAGACA
CCTTGCAATCTTTCAGATTATACACTAATTATGCATTTAGCTTGGAAATGAATGAGCTAT
GAATTTATCATTAATTGTAACTCACCTAGTTGTCATTCTGGTACAAGGTGAAGTTTAGAT
AACCACACACTTTTGGCTTCCTTGTTACTGTTCGATTGCTCATGGTAGGAGTTCCCAGCA
ACCACGCCAATGCAGATTTGCCTGTATATTATAACCGTCATTACCCTGACAGTTTAGGCC
GATTTATAATCATGTTGTTTTGTACTCTTATTTACTTTGTGCTGCTCTTAAAAGTTGGAC
TTAACTTTAAATGTCATGTCTGTAAATATGTTTGTTGAAATATTAAATTCAAAACTATTC
ATAAATTTGGTTTGATATAAGGCTTTCTGGTGCATTTCTTATGAAGGATGACTGTTTGTA
TTAAGGCATCCCATATGAGATATGTGGGTCAGATGCAGAGAACAGATCCCTTTCCATGGC
CCTAGCAATGTGCTTTAACTCTAATCTCAGAAGAGCACACCTTACTCTACCAGTGTTCCA
CATTTTACAAAACTTAAATGATCGATTGTCAAATCTGGATAAATGGGCTCTCCTATCAAA
TACAGCTGTTAAATTTGCTATTCTGTCCATCAAAAGGAAAGCAGATTCTGAGAAACTGTA
TTTGGCCTTTAATGGTACTCCTGCTGTACAATCAAACTTAATGTGTTATTTTTCTTTATG
AAGCTTGAATAAACTCAAATTTACAAACAATTTATATCTCTATAACCAAACATCCCTGTA
TCACTTGTAAGCATTGCTACATGCACAGATTCCAGGAAACTATTATACAAGAGTTTTGA
>TR100032|c0_g1_i6|m.98053
CGGCCCGCCTCAACACCGAGCGGCCCGCCTCAACACCGAGCGGCCCGCCTCAACACCGAG
CGGGGCACCGAGCGGCCCGGGAGAACACCGAGCGGCCCGCCTGAACACCGAGCGGCCCAG
CGAGCGGGGCGCCTGAAGACCGAGCGGGGCGATGTGTGAGGTGGAGGAGGATTACACGGA
GCAGCCGCTGCAGAGGGCGGCGGCCATCAGTGTTGCACAGAAATGTATGAAGTGCAAGGA
TGGTTCTGCAGTATTGGTCATTCGAGTTGGAGATGCATTTTGTAAATCCTGCTTCAGAGA
ATACTTTGTACACAAATTCCGTGCCATGCTAGGGAAGACGCGCTTAATTTTTCCAGGAGA
ACAGGTCTTGCTGGCATTATCAGGTGGTCCCACATCTAGTGCAATGCTTTGCCAGGTTCA
AGAGGGTTTGTGTAGAGAAGCTCCCAAGAAGTTGCGTTTTTCTCCTGGGATAGTCCATAT
AGATGAGGGAGCTGTATGTGGAAGGAGTCTAGAAGAAAGACAGGCAACTTTATCACAGCT
GGAAGCCGTATTCCAGGCTTCAGGATTCCCCTACCATATAGTCTATTTAGAGGAGGTGTT
CAACTTGCCTAATTCCATGCTGCAGAGTGTTTCCTCCAGTCCAGCAAGCCATGGTGAAAA
TTACAAAGAGGCAGTGGATGGTTTCCTACAAAAGCAGCGAGAGACGCTGATTCATGCAGA
GCAAAGATCTACAGTTGTGGAGCAGTGGAATGTCACACATTCAGAAGAACGGGTTCAAGC
AAAACTTGCTCAACTCAGTATCTGTGATCTTTTTAGTAAAGAGAATTCTGGGAGCATCTT
CTCAGAAACTTCCACCAGTGGAAAATGGCCATTTACCTTGGCACAAACAGAGGCAATAAA
GGAACTGTTTAGTTCAATAAAGACACTGACCGCTAAAGAGGAATTGCTGCAAACATTACG
ACATCATCTGCTCTTGTACACAGCAAGGATCAAAGGTTACACAAAAATAATGATGGGAGA
CAGCTGTACCCGATTGGCAGTAAAACTTCTGACTAACATTTCGTTGGGACGTGGAGCCTC
ACTTGCTATTGATACAGGATTCTCGGATAATCGTTATGGAGATATCATGATTGTACGGCC
GATGAGGGAATACTCGTCTAAAGAAATTGCTTTCTACAATAAACTTTTTGATGTTCCTAA
TATTTTCACCCCAGCATTAGATACAAAGGCCAGCGATAAAGCTAGCATCCATCGACTGAC
TGAGAGTTTTGTGAACAAATTACAGACTGATTTCCCGTCCACTGTAAGCACTGTTTACAG
GACCAGTGAGAAGCTGAATACAACTTGCTCTGACTCGAACTATGGTGCTGAACAGACGGA
GAAATGTCTACTGTGTCTCTGTGCTATGGACACTAAAGTAGAGGAAGCCTCAGCATTTCA
GGCTACCCTAATATCAGAAAAGCTGTCACTCAAGCAGTCTCCTGACCAGGTGCCTGTTAA
AGAGGTTACTGAGCAATCCTGCTGTGGTGATGGAGAGGAAGAGAAAGGAAAATGTTGTGG
TGCACACTCCGAAGTGTGCTATTCAACAGGCAGTCATAGAACCACAGATCTCCTTACACT
GCTGTGCTACAGCTGTAGACTGACTGTCAAAGATATGGTGTCGCTGGATCTGCTACCACA
ATATGTCCTGTCTGAAGCAGAACGCAGAAAACGCAGAGCCCAGGTGAGGGAACAGATCCA
GGAGTTCCTGTTGGCCCCTGAGGAAGAAACGGATGCTACCAGCTCCTGACCACTTGGCCT
GAATTGACCTTAAAGATAAAGAAGACACCTTGCAATCTTTCAGATTATACACTAATTATG
CATTTAGCTTGGAAATGAATGAGCTATGAATTTATCATTAATTGTAACTCACCTAGTTGT
CATTCTGGTACAAGGTGAAGTTTAGATAACCACACACTTTTGGCTTCCTTGTTACTGTTC
GATTGCTCATGGTAGGAGTTCCCAGCAACCACGCCAATGCAGATTTGCCTGTATATTATA
ACCGTCATTACCCTGACAGTTTAGGCCGATTTATAATCATGTTGTTTTGTACTCTTATTT
ACTTTGTGCTGCTCTTAAAAGTTGGACTTAACTTTAAATGTCATGTCTGTAAATATGTTT
GTTGAAATATTAAATTCAAAACTATTCATAAATTTGGTTTGATATAAGGCTTTCTGGTGC
ATTTCTTATGAAGGATGACTGTTTGTATTAAGGCATCCCATATGAGATATGTGGGTCAGA
TGCAGAGAACAGATCCCTTTCCATGGCCCTAGCAATGTGCTTTAACTCTAATCTCAGAAG
AGCACACCTTACTCTACCAGTGTTCCACATTTTACAAAACTTAAATGATCGATTGTCAAA
TCTGGATAAATGGGCTCTCCTATCAAATACAGCTGTTAAATTTGCTATTCTGTCCATCAA
AAGGAAAGCAGATTCTGAGAAACTGTATTTGGCCTTTAATGGTACTCCTGCTGTACAATC
AAACTTAATGTGTTATTTTTCTTTATGAAGCTTGAATAAACTCAAATTTACAAACAATTT
ATATCTCTATAACCAAACATCCCTGTATCACTTGTAAGCATTGCTACATGCACAGATTCC
AGGAAACTATTATACAAGAGTTTTGA
>TR100032|c0_g1_i6|m.98052
CGGCCCGCCTCAACACCGAGCGGCCCGCCTCAACACCGAGCGGCCCGCCTCAACACCGAG
CGGGGCACCGAGCGGCCCGGGAGAACACCGAGCGGCCCGCCTGAACACCGAGCGGCCCAG
CGAGCGGGGCGCCTGAAGACCGAGCGGGGCGATGTGTGAGGTGGAGGAGGATTACACGGA
GCAGCCGCTGCAGAGGGCGGCGGCCATCAGTGTTGCACAGAAATGTATGAAGTGCAAGGA
TGGTTCTGCAGTATTGGTCATTCGAGTTGGAGATGCATTTTGTAAATCCTGCTTCAGAGA
ATACTTTGTACACAAATTCCGTGCCATGCTAGGGAAGACGCGCTTAATTTTTCCAGGAGA
ACAGGTCTTGCTGGCATTATCAGGTGGTCCCACATCTAGTGCAATGCTTTGCCAGGTTCA
AGAGGGTTTGTGTAGAGAAGCTCCCAAGAAGTTGCGTTTTTCTCCTGGGATAGTCCATAT
AGATGAGGGAGCTGTATGTGGAAGGAGTCTAGAAGAAAGACAGGCAACTTTATCACAGCT
GGAAGCCGTATTCCAGGCTTCAGGATTCCCCTACCATATAGTCTATTTAGAGGAGGTGTT
CAACTTGCCTAATTCCATGCTGCAGAGTGTTTCCTCCAGTCCAGCAAGCCATGGTGAAAA
TTACAAAGAGGCAGTGGATGGTTTCCTACAAAAGCAGCGAGAGACGCTGATTCATGCAGA
GCAAAGATCTACAGTTGTGGAGCAGTGGAATGTCACACATTCAGAAGAACGGGTTCAAGC
AAAACTTGCTCAACTCAGTATCTGTGATCTTTTTAGTAAAGAGAATTCTGGGAGCATCTT
CTCAGAAACTTCCACCAGTGGAAAATGGCCATTTACCTTGGCACAAACAGAGGCAATAAA
GGAACTGTTTAGTTCAATAAAGACACTGACCGCTAAAGAGGAATTGCTGCAAACATTACG
ACATCATCTGCTCTTGTACACAGCAAGGATCAAAGGTTACACAAAAATAATGATGGGAGA
CAGCTGTACCCGATTGGCAGTAAAACTTCTGACTAACATTTCGTTGGGACGTGGAGCCTC
ACTTGCTATTGATACAGGATTCTCGGATAATCGTTATGGAGATATCATGATTGTACGGCC
GATGAGGGAATACTCGTCTAAAGAAATTGCTTTCTACAATAAACTTTTTGATGTTCCTAA
TATTTTCACCCCAGCATTAGATACAAAGGCCAGCGATAAAGCTAGCATCCATCGACTGAC
TGAGAGTTTTGTGAACAAATTACAGACTGATTTCCCGTCCACTGTAAGCACTGTTTACAG
GACCAGTGAGAAGCTGAATACAACTTGCTCTGACTCGAACTATGGTGCTGAACAGACGGA
GAAATGTCTACTGTGTCTCTGTGCTATGGACACTAAAGTAGAGGAAGCCTCAGCATTTCA
GGCTACCCTAATATCAGAAAAGCTGTCACTCAAGCAGTCTCCTGACCAGGTGCCTGTTAA
AGAGGTTACTGAGCAATCCTGCTGTGGTGATGGAGAGGAAGAGAAAGGAAAATGTTGTGG
TGCACACTCCGAAGTGTGCTATTCAACAGGCAGTCATAGAACCACAGATCTCCTTACACT
GCTGTGCTACAGCTGTAGACTGACTGTCAAAGATATGGTGTCGCTGGATCTGCTACCACA
ATATGTCCTGTCTGAAGCAGAACGCAGAAAACGCAGAGCCCAGGTGAGGGAACAGATCCA
GGAGTTCCTGTTGGCCCCTGAGGAAGAAACGGATGCTACCAGCTCCTGACCACTTGGCCT
GAATTGACCTTAAAGATAAAGAAGACACCTTGCAATCTTTCAGATTATACACTAATTATG
CATTTAGCTTGGAAATGAATGAGCTATGAATTTATCATTAATTGTAACTCACCTAGTTGT
CATTCTGGTACAAGGTGAAGTTTAGATAACCACACACTTTTGGCTTCCTTGTTACTGTTC
GATTGCTCATGGTAGGAGTTCCCAGCAACCACGCCAATGCAGATTTGCCTGTATATTATA
ACCGTCATTACCCTGACAGTTTAGGCCGATTTATAATCATGTTGTTTTGTACTCTTATTT
ACTTTGTGCTGCTCTTAAAAGTTGGACTTAACTTTAAATGTCATGTCTGTAAATATGTTT
GTTGAAATATTAAATTCAAAACTATTCATAAATTTGGTTTGATATAAGGCTTTCTGGTGC
ATTTCTTATGAAGGATGACTGTTTGTATTAAGGCATCCCATATGAGATATGTGGGTCAGA
TGCAGAGAACAGATCCCTTTCCATGGCCCTAGCAATGTGCTTTAACTCTAATCTCAGAAG
AGCACACCTTACTCTACCAGTGTTCCACATTTTACAAAACTTAAATGATCGATTGTCAAA
TCTGGATAAATGGGCTCTCCTATCAAATACAGCTGTTAAATTTGCTATTCTGTCCATCAA
AAGGAAAGCAGATTCTGAGAAACTGTATTTGGCCTTTAATGGTACTCCTGCTGTACAATC
AAACTTAATGTGTTATTTTTCTTTATGAAGCTTGAATAAACTCAAATTTACAAACAATTT
ATATCTCTATAACCAAACATCCCTGTATCACTTGTAAGCATTGCTACATGCACAGATTCC
AGGAAACTATTATACAAGAGTTTTGA
>TR100033|c1_g1_i1|m.98055
TTGTGTCAAAGCATAGTGGAGATTCATTTTCAGCGCTAGTGTACTTCCTTGTTCTGTTAA
ATGTAGCTTAAAAATTCAGCAGTTCAGTATATTATGTAGGTGTATGGCTATTGTTACTGC
TCTCCGGGGTAAATACTAGGGGAGAACTATCTTGGCATGGGTAAGACTGAACAGACTCTA
GCTAAAAGGAAGTGTTTCTCTTGTTCTAGCTCTATCATGCGGGGGTGCAACAACATGTGT
AGCTATTGTATTGTTCCTTTCACCCGTGGACGGGAGAGAAGCAGATCCATTGCTTCCATT
TTACAAGAAATCAGAATGCTTTCAGATCAGGTAACCCCAGTTGTGAATGCTTAAGACTTA
AAAAGCTTTGACCTTAAAACGGAAGGAAAGTGTAGGGAGATAAAAATATTTGTATATTAT
TGCCCATTCGATATTCAAAAACATTGCTGAGAGAAATTGTTCTTGACTTTTTTTAAGTTA
CTTTAAAGCGTCTTGCCAGATCAGATCTTCTTTCCACAGAGCTGCTCTGAAGTCACTGAT
TAGAAGGTGTCCCAAGCAATTCCATTGAAATCAGCAGATATGAAGTGTAATATCAGCCTA
AAAGTATCCCTGACCGGTAGCATGCTTCCCATGTTCATTGGCTAAGGATCAGCTCCTGGG
CCAAATTGTCACAAGTGTTGAAGCAGTTTATCTATCTGACCTTTTGGTTGACAAATAACA
CACGAGGGAGAATTAAAGAAGGAAAAGTAACTTCTAAAAATCACTTCATATGAAAGTGCT
AAACTTTTTGTCTTGGATGATGCATGTTATTTGGAAGCTGAAAGTTTGCTCTAACATAAT
CTGACTCTAATTCTTAACTGAG
>TR100033|c1_g2_i1|m.98057
CGGCCGCCCCCCAGTCACTGTGATGAGGAGGTTCAAGGCCGTGAGCAGTCTGTTATCGTG
CAGCGTCTCACGGGTTAATGGCCTACGCGCTCCAGTGCCCGGGGCCGTGGTCAGACGCTA
CAGCCCGGGCCCGCCAGCCAGCGCCAACACCCCGACATCAGACGGCAGGAAAGCCGGCGC
CGAGCTACCCGCCGGGCCCGGCCTTCGGGAGTTCATCCGTGCGGCGTCCGATGATGGGCC
GGCCGGCGGGCTGGACGGGGACGTGGACCGGCCGCCCTACCTGAGCGGGGACACGGCGCC
GGGCGGCGGGAGGAGCGTGTATTTTGAAACCTATGGGTGTCAAATGAATGTTAATGACAC
AGAAATTGCTTGGGCCATCCTCCAGAAAAATGGTTATATGAAAGCCAGCAGCTGCACAGA
GGCAGATGTGATTTTATTAGTAACATGTTCAATCAGGGAGAAGGCAGAGCAGACCATCTG
GAACAGGTTGAAGCAGCTTGCAGCCCTGAAATCCAAGCGGACAAAGTCTCAAGTTCCACT
TAAAATAGGAATTTTGGGATGCATGGCTGAGAGACTGAAAGAGGAGATCCTGGAAAAAGA
GAAGCTTGTTGATGTACTTGCTGGACCCGATTCATACCGTGATCTTCCTAGACTCCTGAC
GGTGGCTGAAGCAGGACAAAAGGCCGTGAATGTTTTATTGTCACTGGATGAGACCTATGC
AGATGTCATGCCAGTTCAAGTCAACTCCGAGACAAAGTCTGCATTTATGTTTTACAACTT
ATCGAGGAGAGAGCCAACATTTGCAAACAGATCCATTTGCCAGCACAGAGTGGGAGCACT
GCCGTCCTTAAAGCTATGAGACGAGGGTATACTAGAGAAGCATACTTGGAACTTGTTGAA
CACATACGCAGGATCATCCCAGGTGTAAGCTTAAGTAGCGACTTCATTGCTGGATTTTGT
GAGGAGACTGAGGATGATCACTTGCAGACCATATCTCTTCTTAGACAGGTCCAATACAAC
GTGGGATATCTTTTCGCCTACAGCATGAGAAAGAAGACACACTCCTATCATAGACTGCAG
GACAGCGTTCCTGCAATTGTGAAGCAGCGTCGTTTGGAAGAACTCATCGCTGTGTTCCGA
GAGGAGGCAGCTAAACTCAACTCTGAACTTATTGGGACTGAGCAAGTTGTGCTAGTGGAA
GGGGAAAAATCAGAACTGAAGAGTAGGGAGCGTATGAATCAAAAGTGAGGAAAGCGACTA
GAAAACTAACAGTGAGGAATTACTAAGGATGTGTGAAAACAACCTACCCTAAATGGCCAG
TCAGGAGAACCTACTGATAAAAGCTAGTAAGCGGTCTAAGGTGGAAATGTGCGGAAGAAG
TGATGGTAACATTAAAGTAATATTTCCCGGTGTGGAGATACCATGTGACTGGTCATCTGG
AATGCTTGCTCCTATCAGACCCGGAGACTATATATCAGTGCAAATAACATCTGCCAGTTC
TCAAAGTTTAAAGGGTACCCCCATCTGCCACACAACATTGAACAATTCAGCAAAGATGCT
ATCTAAACAATTGCGAACTGTCAGTAGTGGACAGTAACATTTATCCAGGACAGAAGTTGA
AAGAAAAGTATTTTATGCGCTGAAAAATAATTTGGAGAAAGTACCAAGTTTGTGCTTCAG
CACTTGGGGTAATACTGAGGATTGTAAAGTGGAACTTGATGCATTCTTTCACCAATGAGG
AAGTACACGTCACTTGGGGGTCACAACCTGTGTGTGTGTGTGTGTGTGTGTGTGCTATCT
GAGTTCAGATCCTGATGATGAGTTTACTTACAATTAAAATCTGAGATGTGATTAAAGGCT
TCAGATACTTGGTATTACAATATGAAAATATCAGCACAAAATAAATGTGACAAATTATTC
TGGTGGTGAGAGATGATTGTAAAAGTAATACATATGTATTTTGTGATAAAGAG
>TR100033|c1_g2_i2|m.98061
CGGCCGCCCCCCAGTCACTGTGATGAGGAGGTTCAAGGCCGTGAGCAGTCTGTTATCGTG
CAGCGTCTCACGGGTTAATGGCCTACGCGCTCCAGTGCCCGGGGCCGTGGTCAGACGCTA
CAGCCCGGGCCCGCCAGCCAGCGCCAACACCCCGACATCAGACGGCAGGAAAGCCGGCGC
CGAGCTACCCGCCGGGCCCGGCCTTCGGGAGTTCATCCGTGCGGCGTCCGATGATGGGCC
GGCCGGCGGGCTGGACGGGGACGTGGACCGGCCGCCCTACCTGAGCGGGGACACGGCGCC
GGGCGGCGGGAGGAGCGTGTATTTTGAAACCTATGGGTGTCAAATGAATGTTAATGACAC
AGAAATTGCTTGGGCCATCCTCCAGAAAAATGGTTATATGAAAGCCAGCAGCTGCACAGA
GGCAGATGTGATTTTATTAGTAACATGTTCAATCAGGGAGAAGGCAGAGCAGACCATCTG
GAACAGGTTGAAGCAGCTTGCAGCCCTGAAATCCAAGCGGACAAAGTCTCAAGTTCCACT
TAAAATAGGAATTTTGGGATGCATGGCTGAGAGACTGAAAGAGGAGATCCTGGAAAAAGA
GAAGCTTGTTGATGTACTTGCTGGACCCGATTCATACCGTGATCTTCCTAGACTCCTGAC
GGTGGCTGAAGCAGGACAAAAGGCCGTGAATGTTTTATTGTCACTGGATGAGACCTATGC
AGATGTCATGCCAGTTCAAGTCAACTCCGAGACAAAGTCTGCATTTATGTTTTACAACTT
ATCGAGGAGAGAGCCAACATTTGCAAACAGATCCATTTGCCAGCACAGAGTGGGAGCACT
GCCGTCCTTAAAGCTATGAGACGAGGGTATACTAGAGAAGCATACTTGGAACTTGTTGAA
CACATACGCAGGATCATCCCAGGTGTAAGCTTAAGTAGCGACTTCATTGCTGGATTTTGT
GAGGAGACTGAGGATGATCACTTGCAGACCATATCTCTTCTTAGACAGGTCCAATACAAC
GTGGGATATCTTTTCGCCTACAGCATGAGAAAGAAGACACACTCCTATCATAGACTGCAG
GACAGCGTTCCTGCAATTGTGAAGCAGCGTCGTTTGGAAGAACTCATCGCTGTGTTCCGA
GAGGAGGCAGCTAAACTCAACTCTGAACTTATTGGGACTGAGCAAGTTGTGCTAGTGGAA
GGGGCTAGTAAGCGGTCTAAGGTGGAAATGTGCGGAAGAAGTGATGGTAACATTAAAGTA
ATATTTCTCGGTGTGGAGATACCATGTGACTGGTCATCTGGAATGCTTGCTCCTATCAGA
CCCGGAGACTATATATCAGTGCAAATAACATCTGCCAGTTCTCAAAGTTTAAAGGGTACC
CCCATCTGCCACACAACATTGAACAATTCAGCAAAGATGCTATCTAAACAATTGCGAACT
GTCAGTAGTGGACAGTAACATTTATCCAGGACAGAAGTTGAAAGAAAAGAATTTTATGCG
CTGAAAGAAAATTTGGAGAAAGTACCAAGTTTGTGCTTCAGCACTTGGGGTAATACTGAG
GATTGTAAAGTGGAACTTGATGCATTCTTTCACCAATGAGGAAGTACATGTCACTTGGGG
GTGTGTGTGTGTGTGTGTGTGTGTGTGTGTGTGTGTGTGCTATCTGAGTTCAGATCCTGA
TGATGAGTTTACTTACAATTAAAATCTGAGATGTGATTAAAGGCTTCAGATACTTGGTAT
TACAATATGAAAATATCAGCACAAAATAAATGTGACAAATTATTCTGGTGGTGAGAGATG
ATTGTAAAAGTAATGCATATGTATTTTGTGATAGAGAG
>TR100033|c1_g2_i3|m.98064
TGATTCTTATTTCTAGCATTTGATTTGTTTTATTGTTTTGTCATTTTTAGTGTATTTTGA
AACCTATGGGTGTCAAATGAATGTTAATGACACAGAAATTGCTTGGGCCATCCTCCAGAA
AAATGGTTATATGAAAGCCAGCAGCTGCACAGAGGCAGATGTGATTTTATTAGTAACATG
TTCAATCAGGGAGAAGGCAGAGCAGACCATCTGGAACAGGTTGAAGCAGCTTGCAGCCCT
GAAATCCAAGCGGACAAAGTCTCAAGTTCCACTTAAAATAGGAATTTTGGGATGCATGGC
TGAGAGACTGAAAGAGGAGATCCTGGAAAAAGAGAAGCTTGTTGATGTACTTGCTGGACC
CGATTCATACCGTGATCTTCCTAGACTCCTGACGGTGGCTGAAGCAGGACAAAAGGCCGT
GAATGTTTTATTGTCACTGGATGAGACCTATGCAGATGTCATGCCAGTTCAAGTCAACTC
CGAGACAAAGTCTGCATTTATGTTTTACAACTTATCGAGGAGAGAGCCAACATTTGCAAA
CAGATCCATTTGCCAGCACAGAGTGGGAGCACTGCCGTCCTTAAAGCTATGAGACGAGGG
TATACTAGAGAAGCATACTTGGAACTTGTTGAACACATACGCAGGATCATCCCAGGTGTA
AGCTTAAGTAGCGACTTCATTGCTGGATTTTGTGAGGAGACTGAGGATGATCACTTGCAG
ACCATATCTCTTCTTAGACAGGTCCAATACAACGTGGGATATCTTTTCGCCTACAGCATG
AGAAAGAAGACACACTCCTATCATAGACTGCAGGACAGCGTTCCTGCAATTGTGAAGCAG
CGTCGTTTGGAAGAACTCATCGCTGTGTTCCGAGAGGAGGCAGCTAAACTCAACTCTGAA
CTTATTGGGACTGAGCAAGTTGTGCTAGTGGAAGGGGAAAAATCAGAACTGAAGAGTAGG
GAGCGTATGAATCAAAAGTGAGGAAAGCGACTAGAAAACTAACAGTGAGGAATTACTAAG
GATGTGTGAAAACAACCTACCCTAAATGGCCAGTCAGGAGAACCTACTGATAAAAGTAAG
AAGCAGAAAACCAATCAAATTAATCCAAAAAATGTGGTTTTAGCCGACATAGCAAATCTT
CTTCCAGCATAATATTTACAGGCTAGTAAGCGGTCTAAGGTGGAAATGTGCGGAAGAAGT
GATGGTAACATTAAAGTAATATTTCTCGGTGTGGAGATACCATGTGACTGGTCATCTGGA
ATGCTTGCTCCTATCAGACCCGGAGACTATATATCAGTGCAAATAACATCTGCCAGTTCT
CAAAGTTTAAAGGGTACCCCCATCTGCCACACAACATTGAACAATTCAGCAAAGATGCTA
TCTAAACAATTGCGAACTGTCAGTAGTGGACAGTAACATTTATCCAGGACAGAAGTTGAA
AGAAAAGTATTTTATGCGCTGAAAAATAATTTGGAGAAAGTACCAAGTTTGTGCTTCAGC
ACTTGGGGTAATACTGAGGATTGTAAAGTGGAACTTGATGCATTCTTTCACCAATGAGGA
AGTACACGTCACTTGGGGGTCACAACCTGTGTGTGTGTGTGTGTGTGTGTGTGCTATCTG
AGTTCAGATCCTGATGATGAGTTTACTTACAATTAAAATCTGAGATGTGATTAAAGGCTT
CAGATACTTGGTATTACAATATGAAAATATCAGCACAAAATAAATGTGACAAATTATTCT
GGTGGTGAGAGATGATTGTAAAAGTAATACATATGTATTTTGTGATAAAGAG
>TR100033|c1_g2_i3|m.98063
TGATTCTTATTTCTAGCATTTGATTTGTTTTATTGTTTTGTCATTTTTAGTGTATTTTGA
AACCTATGGGTGTCAAATGAATGTTAATGACACAGAAATTGCTTGGGCCATCCTCCAGAA
AAATGGTTATATGAAAGCCAGCAGCTGCACAGAGGCAGATGTGATTTTATTAGTAACATG
TTCAATCAGGGAGAAGGCAGAGCAGACCATCTGGAACAGGTTGAAGCAGCTTGCAGCCCT
GAAATCCAAGCGGACAAAGTCTCAAGTTCCACTTAAAATAGGAATTTTGGGATGCATGGC
TGAGAGACTGAAAGAGGAGATCCTGGAAAAAGAGAAGCTTGTTGATGTACTTGCTGGACC
CGATTCATACCGTGATCTTCCTAGACTCCTGACGGTGGCTGAAGCAGGACAAAAGGCCGT
GAATGTTTTATTGTCACTGGATGAGACCTATGCAGATGTCATGCCAGTTCAAGTCAACTC
CGAGACAAAGTCTGCATTTATGTTTTACAACTTATCGAGGAGAGAGCCAACATTTGCAAA
CAGATCCATTTGCCAGCACAGAGTGGGAGCACTGCCGTCCTTAAAGCTATGAGACGAGGG
TATACTAGAGAAGCATACTTGGAACTTGTTGAACACATACGCAGGATCATCCCAGGTGTA
AGCTTAAGTAGCGACTTCATTGCTGGATTTTGTGAGGAGACTGAGGATGATCACTTGCAG
ACCATATCTCTTCTTAGACAGGTCCAATACAACGTGGGATATCTTTTCGCCTACAGCATG
AGAAAGAAGACACACTCCTATCATAGACTGCAGGACAGCGTTCCTGCAATTGTGAAGCAG
CGTCGTTTGGAAGAACTCATCGCTGTGTTCCGAGAGGAGGCAGCTAAACTCAACTCTGAA
CTTATTGGGACTGAGCAAGTTGTGCTAGTGGAAGGGGAAAAATCAGAACTGAAGAGTAGG
GAGCGTATGAATCAAAAGTGAGGAAAGCGACTAGAAAACTAACAGTGAGGAATTACTAAG
GATGTGTGAAAACAACCTACCCTAAATGGCCAGTCAGGAGAACCTACTGATAAAAGTAAG
AAGCAGAAAACCAATCAAATTAATCCAAAAAATGTGGTTTTAGCCGACATAGCAAATCTT
CTTCCAGCATAATATTTACAGGCTAGTAAGCGGTCTAAGGTGGAAATGTGCGGAAGAAGT
GATGGTAACATTAAAGTAATATTTCTCGGTGTGGAGATACCATGTGACTGGTCATCTGGA
ATGCTTGCTCCTATCAGACCCGGAGACTATATATCAGTGCAAATAACATCTGCCAGTTCT
CAAAGTTTAAAGGGTACCCCCATCTGCCACACAACATTGAACAATTCAGCAAAGATGCTA
TCTAAACAATTGCGAACTGTCAGTAGTGGACAGTAACATTTATCCAGGACAGAAGTTGAA
AGAAAAGTATTTTATGCGCTGAAAAATAATTTGGAGAAAGTACCAAGTTTGTGCTTCAGC
ACTTGGGGTAATACTGAGGATTGTAAAGTGGAACTTGATGCATTCTTTCACCAATGAGGA
AGTACACGTCACTTGGGGGTCACAACCTGTGTGTGTGTGTGTGTGTGTGTGTGCTATCTG
AGTTCAGATCCTGATGATGAGTTTACTTACAATTAAAATCTGAGATGTGATTAAAGGCTT
CAGATACTTGGTATTACAATATGAAAATATCAGCACAAAATAAATGTGACAAATTATTCT
GGTGGTGAGAGATGATTGTAAAAGTAATACATATGTATTTTGTGATAAAGAG
>TR100033|c1_g2_i4|m.98066
GTGTGTGGTGCAGGGCCATGAAACATATCTAGGTTTGAATTATGTTGATAAACTGATCAA
TGTGTATGTTCCTGCCTGGCACAATAATCATTCTATTTGTTATCTCATTGTTTCAGGATA
TGGCTGCAACACTGGGTTATAACTGAATAAAGTACACTCAGTACATGATTACTTTGGATT
TCTATTCATTGTTGATCTAATAAGCTCTTGAGAACCAATTTGACTTGTATTTCTTTTGTT
GCAGGCAGATGTGATTTTATTAGTAACATGTTCAATCAGGGAGAAGGCAGAGCAGACCAT
CTGGAACAGGTTGAAGCAGCTTGCAGCCCTGAAATCCAAGCGGACAAAGTCTCAAGTTCC
ACTTAAAATAGGAATTTTAGGATGCATGGCTGAGAGACTGAAAGAGGAGATCCTGGAAAA
AGAGAAGCTTGTTGATGTACTTGCTGGACCCGATTCATACCGTGATCTTCCTAGACTCCT
GACGGTGGCTGAAGCAGGACAAAAGGCCGTGAATGTTTTATTGTCACTGGATGAGACCTA
TGCAGATGTCATGCCAGTTCAAGTCAACTCCGAGACAAAGTCTGCATTTATGTATGTGTA
ATCTCAATTTAATTTATACATTGGGGTGGGAGTAGTAATGTGCCAGTCAAAGTACATGCT
GCTCCTGGACCTCAGCCTGTGCTCATTTGCAACCAGCCCATTAAGAGGCTAGCAAGGACA
TAGGGGAACTGG
>TR100033|c1_g2_i6|m.98069
GTGTGTGGTGCAGGGCCATGAAACATATCTAGGTTTGAATTATGTTGATAAACTGATCAA
TGTGTATGTTCCTGCCTGGCACAATAATCATTCTATTTGTTATCTCATTGTTTCAGGATA
TGGCTGCAACACTGGGTTATAACTGAATAAAGTACACTCAGTACATGATTACTTTGGATT
TCTATTCATTGTTGATCTAATAAGCTCTTGAGAACCAATTTGACTTGTATTTCTTTTGTT
GCAGGCAGATGTGATTTTATTAGTAACATGTTCAATCAGGGAGAAGGCAGAGCAGACCAT
CTGGAACAGGTTGAAGCAGCTTGCAGCCCTGAAATCCAAGCGGACAAAGTCTCAAGTTCC
ACTTAAAATAGGAATTTTAGGATGCATGGCTGAGAGACTGAAAGAGGAGATCCTGGAAAA
AGAGAAGCTTGTTGATGTACTTGCTGGACCCGATTCATACCGTGATCTTCCTAGACTCCT
GACGGTGGCTGAAGCAGGACAAAAGGCCGTGAATGTTTTATTGTCACTGGATGAGACCTA
TGCAGATGTCATGCCAGTTCAAGTCAACTCCGAGACAAAGTCTGCATTTATGTTTTACAA
CTTATCGAGGAGAGAGCCAACATTTGCAAACAGATCCATTTGCCAGCACAGAGTGGGAGC
ACTGCCGTCCTTAAAGCTATGAGACGAGGGTATACTAGAGAAGCATACTTGGAACTTGTT
GAACACATACGCAGGATCATCCCAGGTGTAAGCTTAAGTAGCGACTTCATTGCTGGATTT
TGTGAGGAGACTGAGGATGATCACTTGCAGACCATATCTCTTCTTAGACAGGTCCAATAC
AACGTGGGATATCTTTTCGCCTACAGCATGAGAAAGAAGACACACTCCTATCATAGACTG
CAGGACAGCGTTCCTGCAATTGTGAAGCAGCGTCGTTTGGAAGAACTCATCGCTGTGTTC
CGAGAGGAGGCAGCTAAACTCAACTCTGAACTTATTGGGACTGAGCAAGTTGTGCTAGTG
GAAGGGGCTAGTAAGCGGTCTAAGGTGGAAATGTGCGGAAGAAGTGATGGTAACATTAAA
GTAATATTTCCCGGTGTGGAGATACCATGTGACTGGTCATCTGGAATGCTTGCTCCTATC
AGACCCGGAGACTATATATCAGTGCAAATAACATCTGCCAGTTCTCAAAGTTTAAAGGGT
ACCCCCATCTGCCACACAACATTGAACAATTCAGCAAAGATGCTATCTAAACAATTGCGA
ACTGTCAGTAGTGGACAGTAACATTTATCCAGGACAGAAGTTGAAAGAAAAGAATTTTAT
GCGCTGAAAGAAAATTTGGAGAAAGTACCAAATCATCTAATTATACTGAAAACAAAAGTG
GACCCC
>TR100033|c1_g2_i6|m.98070
GTGTGTGGTGCAGGGCCATGAAACATATCTAGGTTTGAATTATGTTGATAAACTGATCAA
TGTGTATGTTCCTGCCTGGCACAATAATCATTCTATTTGTTATCTCATTGTTTCAGGATA
TGGCTGCAACACTGGGTTATAACTGAATAAAGTACACTCAGTACATGATTACTTTGGATT
TCTATTCATTGTTGATCTAATAAGCTCTTGAGAACCAATTTGACTTGTATTTCTTTTGTT
GCAGGCAGATGTGATTTTATTAGTAACATGTTCAATCAGGGAGAAGGCAGAGCAGACCAT
CTGGAACAGGTTGAAGCAGCTTGCAGCCCTGAAATCCAAGCGGACAAAGTCTCAAGTTCC
ACTTAAAATAGGAATTTTAGGATGCATGGCTGAGAGACTGAAAGAGGAGATCCTGGAAAA
AGAGAAGCTTGTTGATGTACTTGCTGGACCCGATTCATACCGTGATCTTCCTAGACTCCT
GACGGTGGCTGAAGCAGGACAAAAGGCCGTGAATGTTTTATTGTCACTGGATGAGACCTA
TGCAGATGTCATGCCAGTTCAAGTCAACTCCGAGACAAAGTCTGCATTTATGTTTTACAA
CTTATCGAGGAGAGAGCCAACATTTGCAAACAGATCCATTTGCCAGCACAGAGTGGGAGC
ACTGCCGTCCTTAAAGCTATGAGACGAGGGTATACTAGAGAAGCATACTTGGAACTTGTT
GAACACATACGCAGGATCATCCCAGGTGTAAGCTTAAGTAGCGACTTCATTGCTGGATTT
TGTGAGGAGACTGAGGATGATCACTTGCAGACCATATCTCTTCTTAGACAGGTCCAATAC
AACGTGGGATATCTTTTCGCCTACAGCATGAGAAAGAAGACACACTCCTATCATAGACTG
CAGGACAGCGTTCCTGCAATTGTGAAGCAGCGTCGTTTGGAAGAACTCATCGCTGTGTTC
CGAGAGGAGGCAGCTAAACTCAACTCTGAACTTATTGGGACTGAGCAAGTTGTGCTAGTG
GAAGGGGCTAGTAAGCGGTCTAAGGTGGAAATGTGCGGAAGAAGTGATGGTAACATTAAA
GTAATATTTCCCGGTGTGGAGATACCATGTGACTGGTCATCTGGAATGCTTGCTCCTATC
AGACCCGGAGACTATATATCAGTGCAAATAACATCTGCCAGTTCTCAAAGTTTAAAGGGT
ACCCCCATCTGCCACACAACATTGAACAATTCAGCAAAGATGCTATCTAAACAATTGCGA
ACTGTCAGTAGTGGACAGTAACATTTATCCAGGACAGAAGTTGAAAGAAAAGAATTTTAT
GCGCTGAAAGAAAATTTGGAGAAAGTACCAAATCATCTAATTATACTGAAAACAAAAGTG
GACCCC
>TR100033|c1_g2_i9|m.98074
TGATTCTTATTTCTAGCATTTGATTTGTTTTATTGTTTTGTCATTTTTAGTGTATTTTGA
AACCTATGGGTGTCAAATGAATGTTAATGACACAGAAATTGCTTGGGCCATCCTCCAGAA
AAATGGTTATATGAAAGCCAGCAGCTGCACAGAGGCAGATGTGATTTTATTAGTAACATG
TTCAATCAGGGAGAAGGCAGAGCAGACCATCTGGAACAGGTTGAAGCAGCTTGCAGCCCT
GAAATCCAAGCGGACAAAGTCTCAAGTTCCACTTAAAATAGGAATTTTGGGATGCATGGC
TGAGAGACTGAAAGAGGAGATCCTGGAAAAAGAGAAGCTTGTTGATGTACTTGCTGGACC
CGATTCATACCGTGATCTTCCTAGACTCCTGACGGTGGCTGAAGCAGGACAAAAGGCCGT
GAATGTTTTATTGTCACTGGATGAGACCTATGCAGATGTCATGCCAGTTCAAGTCAACTC
CGAGACAAAGTCTGCATTTATTGTTTCTCTTGTTCTAGCTCTATCATGCGGGGGTGCAAC
AACATGTGTAGCTATTGTATTGTTCCTTTCACCCGTGGACGGGAGAGAAGCAGATCCATT
GCTTCCATTTTACAAGAAATCAGAATGCTTTCAGATCAGGTTTTACAACTTATCGAGGAG
AGAGCCAACATTTGCAAACAGATCCATTTGCCAGCACAGAGTGGGAGCACTGCCGTCCTT
AAAGCTATGAGACGAGGGTATACTAGAGAAGCATACTTGGAACTTGTTGAACACATACGC
AGGATCATCCCAGGTGTAAGCTTAAGTAGCGACTTCATTGCTGGATTTTGTGAGGAGACT
GAGGATGATCACTTGCAGACCATATCTCTTCTTAGACAGGTCCAATACAACGTGGGATAT
CTTTTCGCCTACAGCATGAGAAAG
>TR100035|c0_g2_i1|m.98080
TTTGCAGTTGGGCCGTTTGGTGTCGGGAGAGGGAGCGAGTGGAGGCAGCGGGGGTGAGAG
TGATGGCGAGCACAGAATCCAGGCCGGATGAGACACTGACTGTCATTTTCCTGAACAGTG
GCCCGGAGTTGGGTTCCATCTGAATGAAGACTGAAGCCGGTCTGTGTGCTGTCAATCATT
GATTGTGAGGCGAGTGATGGTCTGAAGCTGTGAGTGTTTAAACCGGAGCCTGACCCTCTG
GGAAAACTCAGATTTATTTTGTTACCGGTCTCTGAATGAGATGTCCGAATGAGAAGAACG
GTTGAGAATTTTGTGTTCACTAATAGAGACAGCAAAGAAGCTCCATACGCCTGGCTGATT
TACAGTGCGTCACCTTTTAGACTGATGGACTGACGATTGCTACGTCTGCAGTGCTGCTGA
TACCCCAGCTCTGAATTCATGCTGCTGAAGGATTCTCACGTTTATAGCTGATAGAATTGC
TTTTCATCCAAAATCTGAACAGAAGTAGCAGAGTGGACATGGCTCGTTTCATTAGCAAAT
TACTGTTGGTATTTCTAATCTTTCAGAACAATTGTATGTCTTATGAAAGCACGCTCTCTC
TCTTAAAGAGGTATCAACAAAGCCCATGGTCATCGCCCTCCAATTGTCCCAAAAACAGAC
ATCCAGAGATTTCACCAAATTCTCCTAACTTTAAACTTGAAGTTAGGATGCCTGGAGTAA
CACCTGTGATGTCGGATAGCTACTTTTGCACAGTTGTTCCAGTGCCGCCTGGTCAGAAAT
CGTATATAGTTGACTTTAAGCCTCATGCAAGCATGGACACTGCTCATCATATGTTACTCT
TTGGATGCAGCATGCCAGCCACTAATGAGGATTACTGGGACTGTGGCAGTAGATATGGAA
CTTGCTTAGATGAAGCTAAAATCATGTATGCATGGGCTAGAAACGCTCCACCCACGAAGT
TACCTGCTGATGTTGGATTCAGAGTTGGTGGAAACACAGACATTAACTACATTGTTCTTC
AGGTTCATTATGGAGACGTCACTGCATTTAGAGATAACCACAAAGATTGCTCTGGTGTAA
CACTACAGATGACATTTCTTCAACAACCTTTGATTGCTGGCATATATCTCCTCATGTCTG
AAGATACTGTGATACCACCAGGAGAAAAGGTCATAAATGCAGATATTGCCTGTCTGTACA
AACAGACTGCCATACACCCATTTGCCTTTCGAACACATACTCATCAATTAGGTCAGGTGG
TTAGTGGATACAGAGTAAGGGATGGAAAATGGACATTAATTGGTCGACAGAGTCCACAAC
TGCCGCAGGCTTTCTATCATGTGGAAAACCCACTGGATATTAAGTATGGTGACACCATTA
CAGCTAGATGTGTTTTCACAGGCAAAGGAAGGACAACTGTTACACGGATAGGAGGAACAT
CCAAAGATGAGATGTGCAACTTATATATCATGTATTACATGGAAGCTAAGCATGCCAAGC
CATACATGTACTGCATGCAAGAAGGTAGTCCTGAATTGTTTAAACATATTCCTCCAGAGG
CAAATATTCCAATTCCTGTCAGCCCAGATATGGCTATGCATGGACATCATACAGGTAAAG
AGCAGCCAGATGAAAATGTTATACTCCAGCAACCTAAAAGAGAGGAAGAGGTGGTTCTGG
ATCAGGTCTCTCACTTGGAAGAAGCAATTGACTGGCCTGGAGGGAAACTAAAGCTGGGCC
AAGTTTCTGGAGTTGCTCTGGATTCCAAAGATAACCTCATCATTTTTCACAGAGGAAACC
ATGTGTGGGATGAGAATTCTTTTGACCAAAAACATATATATCAGCCTCAAGGTATTGGAC
CAATTCAGTACAACACTATCCTTACTTTGGATCCAGTCAGTGTGAAAGTGCTTAATGCTG
TGGGAGCAAATATTTTCTATCTACCCCACGGTATAAGCACAGACAAAGATGACAACTTCT
GGGTAACTGACGTGGCACTTCATCAGGTTTTCAAGCTGAGACCCAATGGTGAATATTTGT
TCGTTCTTGGACAAGCCTTTGAGCCAGGAAGTGACAATAATCATTTCTGTCAGCCCACCG
ATGTGGCAGTGGATCCATCTAGTGGTAATTTCTACGTGTCTGATGGCTACTGCAACAGCA
GGATTATTCAATTTTCTCCAGAGGGAAAGTTCATCATGCAGTGGGGAGAAGAAAGCTCAC
TTTCTGGGATACCTAAACCAGGTCAATTCTTCATTCCACATAGCTTGACATTTGTGCCTG
TATTAGGCCAGCTGTGTGTCGCTGATAGAGAAAATGGACGAATCCAGTGTTTTATAGCAC
AATCTGGACAATTCCTTCGGGAGATTCAGCACCCTGAATTTGGAGAGCGACTGTTTGCAG
TGTCCTACACGCCTGACAATGGTGGTCAATTATATGCAATAAATGGAGAAGCTCTTGTTG
GCAAAGGAGTACCAGTGCAAGGATTTGTTCTGAATTTTACAACTGGAGAATTACTGGATA
TCTTCAAACCGGCCAAACAGAACTTCCTGATGCCACATGACATTGTTGCAGCAGATGATA
AGACTGTATATGTTGGGGATGTCCAAGCAACCACAGTGTGGAAATTTGTACCAGCAGAAA
AAGCTGAGCACCGTTCAGTAAAGAAAGCTGGACCTGGCATTGAGATGCATGAAATAGATG
CAACTGAAACATTCCTAGAAGCAGAAATAGAAGGCAAGATGAGATCGCCTGATGTGTTGG
AGAAGCATAAAAGCAAGAGTGTTCTCAAACAGTCCAGTACTGCAGTTTCTCCTATCCTTA
TTACATTATTGCTCATCATTCCTGTTGTGATGTTAGTGGGAATTGGCGTCTTCATCCACT
GGCGAAAGGGCAAGATGTATGGAGAGGATCCTGACAGCAAATTGGAGTCAATACAGTCGT
CAGGAGGAATCTTGGGGAGGCTTAGGGGAAAAAGCAGCCGAGGACTAAACTTGGGGAACT
TCTTTGCAAGCCACAGAGGTTATAGTCGAAAAGGTTTTGACAGATTGAGTACTGAAGGAA
GCGATCAAGAAAAAGATGATGAGGAAGGCACTGACTCAGAAACAGAAGAGTATTCTGCAC
CACCACTTCCACCCACCACCTCGTCCTCCTGAAATATGCTGATTCCAATTTGATCTAATA
ACGATGACAATACATTGAGTTCCCATTTTGTTTCCCTAAAAGCAGATATATTCAGGATAT
GTGTTTGATAGTAACTGTACTAATCTGTTTTGGCTATACAACATTTATGTTTTTATTTAT
TTGTGGAGCCTTTCATATCATGCTATTGCTACCATATCTAAACAGTCAAGCCGGTTTTAT
TCTTGGGACCAGCTATTGTCTGAATACTGAAGCAAAATCTACTGCTTTGGGCCATAATGA
ATAACCTTTAATTGTTACTGCCTTACTTTGCTGGAGCTATAAACCTGTGTTGGTGAGTCA
GTCACTTTTCTCTGCTCGAGGTGTAGCATTTGGCTACTGTCCTGTCTGGCACTTTAGTTT
GATATTTCCAGTGTGTAAGTAATATTGTGCCTTCTCTATCAAGCATCCTCAGTCTACTGT
AGTCCAATTATGCCACAAAAGGGAAGCAAAGCTGCTACTTTTTGTCTTGGTTTCTATCTA
TAACTGTCCTGTTTACTGAAGAGAAAACTGTATATACAGAGATAAGGATTCTGTATTTAC
AGCAAAAATCATTTTTGATGTATTCATAAGTGTCAAACTTCAATTATGGGGGGGAAATTG
TTATATTGTCAGAACACTATTTTCGGTCGCTGAATGTAATTTGTGTAACAAAG
>TR100037|c0_g1_i2|m.98098
TGGCATTGTTCTTGTGCTGAGGACTCGCGCTGCTCCTGTAGCTGTGATGCTGGAACAGAA
CAGGTTTCCTTGAGTTGGTTAAACAGTAGCTGTTTTGCATGACTTGTGGTCCCTTTTCCT
TGCAGCTGAAAGCTTTTCTCAAAGAGTGTAAAGTGGCCAACTACTGCAAACAGATCCGAC
AACTACTAGAGAAAGTGCAGGAAAACTCCACCTACCTCACCAAGAGGCGGCAGAAGGCAG
CCTTTGGTGTGGCCAATAAAGAGGCTGTGGCTTTATGGGAGAAGGAGTTGAAGGAGGAGG
GCTCACCTCTGCACAAGTACTACTGCAGCTGGAAGAAACTGAGAGAAAAGGAGATTGCAC
TGGAGATCACTGGCAAGGAACGGCTGGAAGACCTGAATTTCCCAGAGATCAAACGCAGGA
AGTTGCAAGAGAGCAAAGAAAAAGACAAGAAAGAGTTCAGGGATCTCTTTGAGTCTGACA
GCGGCTCTGATGATGAAAGCAGTGGGCTTAAATCTAAAGGAGAATCTAAGAAGGGTAATA
AAGACTTCCTGGAGGATCTGTCTGACATGAGCAGTGACGAGGAAGAAGAAGATGAAGATG
ACAAGTTATCTTTTGAAGATGAATCAGACGATGAAGATGGAGCTTCTCCGAAATCCAGTA
GCGCAGCTCTGAAGAAGTTGTCACAAGCTGACTTGAAGGCACTTGCCGAAGGAGATGAAG
ATGTTGTTGAAGATTTGGAGTTCTCTGATGAAGACTAATGGAATAGGTGTATCTGAATCC
TGGCTGCGAAGAGAGTTCTGCACTTGGTGTTATTCTCCCAACATATTGTTGGCGTCTATT
GCTTGGATTTTTCCGAACTGCCCAGACCTCAAACGTACAAATTATACCCGTGCAAAGATC
TCAGTGTGGCCCTACAAGGAATCCACTTTTCCAGAACGCCTTCGAAGGGGAGAATCCCGA
GAAAAATCATTAACAGGCAAAGCCTTTAGTGATCCCCTGCCTATATCATCATCTTCGACC
ATGTGTTTCCTCAGTTTTATGCGCACAGAACTAAAACCAACATGTAACCGATTGATTCTT
TACAATAGTTAAGTTAAAAGCAGCCCGGTGACAGAAATTGCCCAAGTTTTTCTTTAGCCA
CTGGAATTGTGATCAAGAATTCCAGACGGTTTCTGCTGGATCAGGGACAGTTCATGTTGA
TCCATAGGAAGGTCCCTCATGACGAGTCTCTGGCACTTCATTCCCAGCGGGTGAAATCTG
GACAGCCAGCCCTGATCCACAATTTTCAGCCTTTCATCTGCAATTCTGTTTCAATATTGT
GCTGCATGTCCATGCTGACCTTTGTGCTTAAAGTCAATGCTTTACTTACTCTGTTATTTG
TCAACAGTTCTTAGTTATTTTATATGAGCAAAATAAATTGGTGGCG
>TR100037|c0_g1_i2|m.98096
TGGCATTGTTCTTGTGCTGAGGACTCGCGCTGCTCCTGTAGCTGTGATGCTGGAACAGAA
CAGGTTTCCTTGAGTTGGTTAAACAGTAGCTGTTTTGCATGACTTGTGGTCCCTTTTCCT
TGCAGCTGAAAGCTTTTCTCAAAGAGTGTAAAGTGGCCAACTACTGCAAACAGATCCGAC
AACTACTAGAGAAAGTGCAGGAAAACTCCACCTACCTCACCAAGAGGCGGCAGAAGGCAG
CCTTTGGTGTGGCCAATAAAGAGGCTGTGGCTTTATGGGAGAAGGAGTTGAAGGAGGAGG
GCTCACCTCTGCACAAGTACTACTGCAGCTGGAAGAAACTGAGAGAAAAGGAGATTGCAC
TGGAGATCACTGGCAAGGAACGGCTGGAAGACCTGAATTTCCCAGAGATCAAACGCAGGA
AGTTGCAAGAGAGCAAAGAAAAAGACAAGAAAGAGTTCAGGGATCTCTTTGAGTCTGACA
GCGGCTCTGATGATGAAAGCAGTGGGCTTAAATCTAAAGGAGAATCTAAGAAGGGTAATA
AAGACTTCCTGGAGGATCTGTCTGACATGAGCAGTGACGAGGAAGAAGAAGATGAAGATG
ACAAGTTATCTTTTGAAGATGAATCAGACGATGAAGATGGAGCTTCTCCGAAATCCAGTA
GCGCAGCTCTGAAGAAGTTGTCACAAGCTGACTTGAAGGCACTTGCCGAAGGAGATGAAG
ATGTTGTTGAAGATTTGGAGTTCTCTGATGAAGACTAATGGAATAGGTGTATCTGAATCC
TGGCTGCGAAGAGAGTTCTGCACTTGGTGTTATTCTCCCAACATATTGTTGGCGTCTATT
GCTTGGATTTTTCCGAACTGCCCAGACCTCAAACGTACAAATTATACCCGTGCAAAGATC
TCAGTGTGGCCCTACAAGGAATCCACTTTTCCAGAACGCCTTCGAAGGGGAGAATCCCGA
GAAAAATCATTAACAGGCAAAGCCTTTAGTGATCCCCTGCCTATATCATCATCTTCGACC
ATGTGTTTCCTCAGTTTTATGCGCACAGAACTAAAACCAACATGTAACCGATTGATTCTT
TACAATAGTTAAGTTAAAAGCAGCCCGGTGACAGAAATTGCCCAAGTTTTTCTTTAGCCA
CTGGAATTGTGATCAAGAATTCCAGACGGTTTCTGCTGGATCAGGGACAGTTCATGTTGA
TCCATAGGAAGGTCCCTCATGACGAGTCTCTGGCACTTCATTCCCAGCGGGTGAAATCTG
GACAGCCAGCCCTGATCCACAATTTTCAGCCTTTCATCTGCAATTCTGTTTCAATATTGT
GCTGCATGTCCATGCTGACCTTTGTGCTTAAAGTCAATGCTTTACTTACTCTGTTATTTG
TCAACAGTTCTTAGTTATTTTATATGAGCAAAATAAATTGGTGGCG
>TR100037|c0_g1_i4|m.98107
TGCATCCGCGACCTCTTCTTAGCCCTGCAGAAGCTCCTTCAATTGAAGCCAGGTGGAGAC
AGGAAAAAGTTATTGCTGCCCTCCAGCAGTCCTCGATGGCCCAAGATCCGACCGGATGTG
AGTGTTTACCTGACTGGCCTTGTCCAGCTCTTATCAAGTTTGACCGAAGCCTCGGTCGTC
AGTGCTGTCCTGCGGCATGTGCTTCAGTTAGTGTCTTACTATCTGTGTTTTCCAAAACAC
TGCCGACTACTTCTGAAGCAAGCGATAAACCAGTGGAGTACAGGGGAGGAGACGGTGCGT
GTTCTAGCCTTCCTAATTCTCAACAAAATAAGCAGACACAAGCAAGATGTGTATCTGAAT
CTCGTGCTCAAGCAAATGTACGTCGCCTATGTTAAGAACTGCAAATTCACGTCACCGAAC
GTGCTCCCGATGATCAATTTTATGCAGCGCACCTTGACGGAGATGTATGCGTTAGACAGT
CAGATTACCTACCAGCATGCTTTCATTTACATCCGACAGCTGGCTATTCATCTCCGAAAT
GCCATGACGATGAAGAAAAAGGAGACTTATCAGTCTGTCTATAACTGGCAGTTCATTCAC
TGCCTGTATCTTTGGTGTCGTTTGCTGAGCACAGTTTATCCCAACGAAGTTCTGGAACCA
CTCATTTATCCATTGACTCAAGTTATCATTGGCTGCATCAAGTTGGTGCCCACAGCTCGT
TATTACCCTCTCCGACTGCACTGTGTTCGAGCACTGACGCTGCTCTCTGACTGCACCAAG
ACATTTATTCCAGTCTCGCCTTTCCTTCTGGAAATTTTCCAACAGGTCGATTTTAACAAG
AAACCTGGCCGGATGAGTGTTCGACCAATCAACTTTGCTGTGATTCTTAAGCTGTCCAAT
GCAAATTTGCAGGAGAAAGCTTTGCGGGATGGTTTGATGGAACAGTTGTATGATCTGACC
CTGGAGTATTTCCACACTCAAGCACATACCATAGGCTTTCCAGAACTGGCATTGCCTGTT
GTCCTTCAGCTGAAAGCTTTTCTCAAAGAGTGTAAAGTGGCCAACTACTGCAAACAGATC
CGACAACTACTAGAGAAAGTGCAGGAAAACTCCACCTACCTCACCAAGAGGCGGCAGAAG
GCAGCCTTTGGTGTGGCCAATAAAGAGGCTGTGGCTTTATGGGAGAAGGAGTTGAAGGAG
GAGGGCTCACCTCTGCACAAGTACTACTGCAGCTGGAAGAAACTGAGAGAAAAGGAGATT
GCACTGGAGATCACTGGCAAGGAACGGCTGGAAGACCTGAATTTCCCAGAGATCAAACGC
AGGAAGTTGCAAGAGAGCAAAGAAAAAGACAAGAAAGAGTTCAGGGATCTCTTTGAGTCT
GACAGCGGCTCTGATGATGAAAGCAGTGGGCTTAAATCTAAAGGAGAATCTAAGAAGGGT
AATAAAGACTTCCTGGAGGATCTGTCTGACATGAGCAGTGACGAGGAAGAAGAAGATGAA
GATGACAAGTTATCTTTTGAAGATGAATCAGACGATGAAGATGGAGCTTCTCCGAAATCC
AGTAGCGCAGCTCTGAAGAAGTTGTCACAAGCTGACTTGAAGGCACTTGCCGAAGGAGAT
GAAGATGTTGTTGAAGATTTGGAGTTCTCTGATGAAGACTAATGGAATAGGTGTATCTGA
ATCCTGGCTGCGAAGAGAGTTCTGCACTTGGTGTTATTCTCCCAACATATTGTTGGCGTC
TATTGCTTGGATTTTTCCGAACTGCCCAGACCTCAAACGTACAAATTATACCCGTGCAAA
GATCTCAGTGTGGCCCTACAAGGAATCCACTTTTCCAGAACGCCTTCGAAGGGGAGAATC
CCGAGAAAAATCATTAACAGGCAAAGCCTTTAGTGATCCCCTGCCTATATCATCATCTTC
GACCATGTGTTTCCTCAGTTTTATGCGCACAGAACTAAAACCAACATGTAACCGATTGAT
TCTTTACAATAGTTAAGTTAAAAGCAGCCCGGTGACAGAAATTGCCCAAGTTTTTCTTTA
GCCACTGGAATTGTGATCAAGAATTCCAGACGGTTTCTGCTGGATCAGGGACAGTTCATG
TTGATCCATAGGAAGGTCCCTCATGACGAGTCTCTGGCACTTCATTCCCAGCGGGTGAAA
TCTGGACAGCCAGCCCTGATCCACAATTTTCAGCCTTTCATCTGCAATTCTGTTTCAATA
TTGTGCTGCATGTCCATGCTGACCTTTGTGCTTAAAGTCAATGCTTTACTTACTCTGTTA
TTTGTCAACAGTTCTTAGTTATTTTATATGAGCAAAATAAATTGGTGGCG
>TR100040|c0_g2_i1|m.98113
GCTAAGCTGTGTGACATTGTGACACAATGCAGTGCAGAATTCCATAGGTCGCGATACGAA
TAAATCACAGCAGCTGTATACTGCTGATTTAGAGAGTCTGGAACGAAATTGCTTTCAAAG
GGTGTGCAGCTAATATCTGAGGCAAGGGCTGGCTTGTTTTGAATTGTCATCAACTAAAAC
TGAAGATGGGTTTTATTTAGATCAATGCTAAATTGAAATTCAGCTTAAACTGAAGATGTC
TGTGAAAATGGAACCCCGACTCCGTGGAAGAATGAAATGGGCTGGGAAGAGTGCGTGGAC
GCAGCTGTTGCTCACTTACTGAGGACCTGCCTGTCGAAGAGCTCCAGGGACCAGGCACTG
AGCTCGACAAGCCAACTCAGTATGCCGAAAGATACCTGCAGATTAAAGAAACACATTACC
CTACTGTGTGACAGGCTGAGTAAAGGAGGTCGGCTGTCTTTAACTGCAGACGGCGCACAG
CAGGCAATCACGATGCCAGGCTATCAAAGTATCCCAGAGTCAGACTTAGAAGAGAGAATG
GCAGACCATGCCCCAACTGGAATGTTTCCTAATCATACACGCATAATGAAGAAGAAGTCC
AAATCTGATCTTTTCCAGGGTGCTGCGGAAGAGAACCTCGCGATCCCTGAAGACAGATAG
GAGCGGGCCAGCAGCTGGACCTTGTTTTTCACAATTTCTGCTTTCCAGACTCCAGTACGT
GCTGTCAGAGCCAAATCAGACTGCATACGTTATGATCTTCACAAAAGCAACTGTGTAATA
TCCCTAGCTCGTATCGCCAGCCCAATTGGAGCTTGTTTAAAAAGCTGCTCAGATTGTGGG
AGCTTCCTGTGAGTAGTACTTGATGTTTTCCTACTTTCAAAGCGTTTTTGGGGCCAAGAG
TTTCATGACACTTACTTAAATCAACTGGAAGAGGCACTGATCTTTTCCAGTGCACACATA
GCCACGCTGTTGAAATTACTGCATTATAGTAAAGCATAATCTGCTGGGAAAAAAATGTTA
GGGGTAAGTGTGACTGCTACCAAAGTAGCATTGGTTATTTCTGCACACCCATCACTCACT
TATAGCACTCCTACTTTCCATACATTGTGCACAGCATCATTACTGTATTCCTATTAATGT
TATACTTTTATTGTTATATAATCTAACGAGTGATAGATTTACTGGCTGTTATTTAATGTT
TAACTGGCTTCCCATGCATTTTTTAGAAGCTGCAGATTTGTGCAACAAATTTCAATTTGT
TACAGTTTCCAGATACATAGTTACGTGCAAATGAAGGCAG
>TR100040|c0_g2_i2|m.98115
CTCAACTTTGCTGCCATAGAACCTGGGACATCGAGAAGTGTAACACTGTCTGTTTTCCTG
AAGGGAAGCTTCCCACCTGCTGATCTGGGAGGAGACGCTGCAGTTTCCTACAGTACACCA
ACAGGGACTTGAAGGGAGTAGTGGTGACATTAAGTGACGGTGGCCACCTGCAGTGTTCAT
ACTTGGGCACAGATCCTTCCTTCTTCCAGGCTCCAAAAGTGGAGTCCAGGGAACTAAATT
ATGATGAAATGGACACAGAAATGAAAGAACTGCACAAGGTCATCAAGGAAGCTACAAAAA
CACAAGATATTTTGCCTAAGGCTGAAAACGATGATGATTTGAAAGTGACTGTTACCGTCT
CCCCCAACCTGGATGCAATTTCCCAAACAGCTGACAATGCCGTAGATGTGGCTGTTCCTT
CTACCTCACTGAAGGTCACAATTTGGAGCCGACTTACTGTCCAGGATGTGAAACTATCTG
TATGTGTGCAGTCTCCACTGGCAGTAACACAAGACCAACTCAACTTTGCTGCCATAGAAC
CTGGGACATCGAGAAGTGTAACACTGTCTGTTTTCCTGAAGGGAAGCTTCCCACCTGCTG
ATCTGGGAGGAGACGCTGCAGTTTCCTACAGTACACCAACAGGTGTTCCCCGAATTGTAC
AGTGTACATTTAGTTTGCCGCTGAACCTAATTTGCCAACCAATTCAACCCTCTAAGAATG
CTGCTCACAAAATAACAATTGACACAAACAAACCTCCTGTAAACCTATCGGCTCTCTTTC
CAGATTTTCTTGGAGAGTCCGATGATGAGCAGATAAACGTTTTGGGATTTAAATTACTCT
CGGGGGCAACGATTACACTTCTAGCCTCAAAGACGTCAAGTCGGTACAGAATTCAATGTG
ACCAGTTTGAAGACCTCTGGCTAATAACTAAAGAACTTATTCAGCGTTTAGAAGAGAGTT
TTGCCAGTGAAGAAACCAAAGACTTTATGTGCACATTCCCTGGACCCATTCCTTTGCAAG
AGTACTTTCAACTAGTCGATCGGCATTTTGAGTTGCGGCTAAATGCTGAGAAGTATAAGG
AGCTTCTTTCAGAAAGGGCTGTACAGTACAGAGCTATCCAACGGCGACTTTTAACACATT
TCAAGGACAAAACTCCCACGCCTCTACGTAACCTAGATACTTTACTGGATGGAACATATC
GACAGGTGTTCCCCGAATTGTACAGTGTACATTTAGTTTGCCGCTGAACCTAATTTGCCA
ACCAATTCAACCCTCTAAGAATGCTGCTCACAAAATAACAATTGACACAAACAAACCTCC
TGTAAACCTATCGGCTCTCTTTCCAGATTTTCTTGGAGAGTCAGATGATGAGCAGATAAA
CGTTTTGGGATTTAAATTACTCTCGGGGGCAACGATTACACTTCTAGCCTCAAAGACGTC
AAGTCGGTACAGAATTCAATGTGACCAGTTTGAAGACCTCTGGCTAATAACTAAAGAACT
TATTCAGCGTTTAGAAGAGAGTTTTGCCAGTGAAGAAACCAAAGACTTTATGTGCACATT
CCCTGGACCCATTCCTTTGCAAGAGTACTTTCAACTAGTCGATCGGCATTTTGAGTTGCG
GCTAAATGCTGAGAAGTATAAGGAGCTTCTTTCAGAAAGGGCTGTACAGTACAGAGCTAT
CCAACGGCGACTTTTAACACATTTCAAGGACAAAACTCCCACGCCTCTACGTAACCTAGA
TACTTTACTGGATGGAACATATCGACAGCTTACAGCTCTAGCTGATGCTGCAGAAGAAAA
TCAGGCCAACCTGTACCAAGCCTTTACCAGGCTGAAGAGCGGCACCAAGCTGATGGTCCA
GTTGATTGGCCTGTGGCAAGACTTGGGCAAAGATCAGATGACCATACTGGAGGCTACATT
TCTACCACTGATGCAGGATACCCATGAACTAGGCTGGGAAGAGTGCGTGGACGCAGCTGT
TGCTCACTTACTGAGGACCTGCCTGTCGAAGAGCTCCAGGGACCAGGCACTGAGCTCGAC
AAGCCAACTCAGTATGCCGAAAGATACCTGCAGATTAAAGAAACACATTACCCTACTGTG
TGACAGGCTGAGTAAAGGAGGTCGGCTGTCTTTAACTGCAGACGGCGCACAGCAGGCAAT
CACGATGCCAGGCTATCAAAGTATCCCAGAGTCAGACTTAGAAGAGAGAATGGCAGACCA
TGCCCCAACTGGAATGTTTCCTAATCATACACGCATAATGAAGAAGAAGTCCAAATCTGA
TCTTTTCCAGGGTGCTGCGGAAGAGAACCTCGCGATCCCTGAAGACAGATAGGAGCGGGC
CAGCAGCTGGACCTTGTTTTTCACAATTTCTGCTTTCCAGACTCCAGTACGTGCTGTCAG
AGCCAAATCAGACTGCATACGTTATGATCTTCACAAAAGCAACTGTGTAATATCCCTAGC
TCGTATCGCCAGCCCAATTGGAGCTTGTTTAAAAAGCTGCTCAGATTGTGGGAGCTTCCT
GTGAGTAGTACTTGATGTTTTCCTACTTTCAAAGCGTTTTTGGGGCCAAGAGTTTCATGA
CACTTACTTAAATCAACTGGAAGAGGCACTGATCTTTTCCAGTGCACACATAGCCACGCT
GTTGAAATTACTGCATTATAGTAAAGCATAATCTGCTGGGAAAAAAATGTTAGGGGTAAG
TGTGACTGCTACCAAAGTAGCATTGGTTATTTCTGCACACCCATCACTCACTTATAGCAC
TCCTACTTTCCATACATTGTGCACAGCATCATTACTGTATTCCTATTAATGTTATACTTT
TATTGTTATATAATCTAACGAGTGATAGATTTACTGGCTGTTATTTAATGTTTAACTGGC
TTCCCATGCATTTTTTAGAAGCTGCAGATTTGTGCAACAAATTTCAATTTGTTACAGTTT
CCAGATACATAGTTACGTGCAAATGAAGGCAG
>TR100040|c0_g2_i2|m.98116
CTCAACTTTGCTGCCATAGAACCTGGGACATCGAGAAGTGTAACACTGTCTGTTTTCCTG
AAGGGAAGCTTCCCACCTGCTGATCTGGGAGGAGACGCTGCAGTTTCCTACAGTACACCA
ACAGGGACTTGAAGGGAGTAGTGGTGACATTAAGTGACGGTGGCCACCTGCAGTGTTCAT
ACTTGGGCACAGATCCTTCCTTCTTCCAGGCTCCAAAAGTGGAGTCCAGGGAACTAAATT
ATGATGAAATGGACACAGAAATGAAAGAACTGCACAAGGTCATCAAGGAAGCTACAAAAA
CACAAGATATTTTGCCTAAGGCTGAAAACGATGATGATTTGAAAGTGACTGTTACCGTCT
CCCCCAACCTGGATGCAATTTCCCAAACAGCTGACAATGCCGTAGATGTGGCTGTTCCTT
CTACCTCACTGAAGGTCACAATTTGGAGCCGACTTACTGTCCAGGATGTGAAACTATCTG
TATGTGTGCAGTCTCCACTGGCAGTAACACAAGACCAACTCAACTTTGCTGCCATAGAAC
CTGGGACATCGAGAAGTGTAACACTGTCTGTTTTCCTGAAGGGAAGCTTCCCACCTGCTG
ATCTGGGAGGAGACGCTGCAGTTTCCTACAGTACACCAACAGGTGTTCCCCGAATTGTAC
AGTGTACATTTAGTTTGCCGCTGAACCTAATTTGCCAACCAATTCAACCCTCTAAGAATG
CTGCTCACAAAATAACAATTGACACAAACAAACCTCCTGTAAACCTATCGGCTCTCTTTC
CAGATTTTCTTGGAGAGTCCGATGATGAGCAGATAAACGTTTTGGGATTTAAATTACTCT
CGGGGGCAACGATTACACTTCTAGCCTCAAAGACGTCAAGTCGGTACAGAATTCAATGTG
ACCAGTTTGAAGACCTCTGGCTAATAACTAAAGAACTTATTCAGCGTTTAGAAGAGAGTT
TTGCCAGTGAAGAAACCAAAGACTTTATGTGCACATTCCCTGGACCCATTCCTTTGCAAG
AGTACTTTCAACTAGTCGATCGGCATTTTGAGTTGCGGCTAAATGCTGAGAAGTATAAGG
AGCTTCTTTCAGAAAGGGCTGTACAGTACAGAGCTATCCAACGGCGACTTTTAACACATT
TCAAGGACAAAACTCCCACGCCTCTACGTAACCTAGATACTTTACTGGATGGAACATATC
GACAGGTGTTCCCCGAATTGTACAGTGTACATTTAGTTTGCCGCTGAACCTAATTTGCCA
ACCAATTCAACCCTCTAAGAATGCTGCTCACAAAATAACAATTGACACAAACAAACCTCC
TGTAAACCTATCGGCTCTCTTTCCAGATTTTCTTGGAGAGTCAGATGATGAGCAGATAAA
CGTTTTGGGATTTAAATTACTCTCGGGGGCAACGATTACACTTCTAGCCTCAAAGACGTC
AAGTCGGTACAGAATTCAATGTGACCAGTTTGAAGACCTCTGGCTAATAACTAAAGAACT
TATTCAGCGTTTAGAAGAGAGTTTTGCCAGTGAAGAAACCAAAGACTTTATGTGCACATT
CCCTGGACCCATTCCTTTGCAAGAGTACTTTCAACTAGTCGATCGGCATTTTGAGTTGCG
GCTAAATGCTGAGAAGTATAAGGAGCTTCTTTCAGAAAGGGCTGTACAGTACAGAGCTAT
CCAACGGCGACTTTTAACACATTTCAAGGACAAAACTCCCACGCCTCTACGTAACCTAGA
TACTTTACTGGATGGAACATATCGACAGCTTACAGCTCTAGCTGATGCTGCAGAAGAAAA
TCAGGCCAACCTGTACCAAGCCTTTACCAGGCTGAAGAGCGGCACCAAGCTGATGGTCCA
GTTGATTGGCCTGTGGCAAGACTTGGGCAAAGATCAGATGACCATACTGGAGGCTACATT
TCTACCACTGATGCAGGATACCCATGAACTAGGCTGGGAAGAGTGCGTGGACGCAGCTGT
TGCTCACTTACTGAGGACCTGCCTGTCGAAGAGCTCCAGGGACCAGGCACTGAGCTCGAC
AAGCCAACTCAGTATGCCGAAAGATACCTGCAGATTAAAGAAACACATTACCCTACTGTG
TGACAGGCTGAGTAAAGGAGGTCGGCTGTCTTTAACTGCAGACGGCGCACAGCAGGCAAT
CACGATGCCAGGCTATCAAAGTATCCCAGAGTCAGACTTAGAAGAGAGAATGGCAGACCA
TGCCCCAACTGGAATGTTTCCTAATCATACACGCATAATGAAGAAGAAGTCCAAATCTGA
TCTTTTCCAGGGTGCTGCGGAAGAGAACCTCGCGATCCCTGAAGACAGATAGGAGCGGGC
CAGCAGCTGGACCTTGTTTTTCACAATTTCTGCTTTCCAGACTCCAGTACGTGCTGTCAG
AGCCAAATCAGACTGCATACGTTATGATCTTCACAAAAGCAACTGTGTAATATCCCTAGC
TCGTATCGCCAGCCCAATTGGAGCTTGTTTAAAAAGCTGCTCAGATTGTGGGAGCTTCCT
GTGAGTAGTACTTGATGTTTTCCTACTTTCAAAGCGTTTTTGGGGCCAAGAGTTTCATGA
CACTTACTTAAATCAACTGGAAGAGGCACTGATCTTTTCCAGTGCACACATAGCCACGCT
GTTGAAATTACTGCATTATAGTAAAGCATAATCTGCTGGGAAAAAAATGTTAGGGGTAAG
TGTGACTGCTACCAAAGTAGCATTGGTTATTTCTGCACACCCATCACTCACTTATAGCAC
TCCTACTTTCCATACATTGTGCACAGCATCATTACTGTATTCCTATTAATGTTATACTTT
TATTGTTATATAATCTAACGAGTGATAGATTTACTGGCTGTTATTTAATGTTTAACTGGC
TTCCCATGCATTTTTTAGAAGCTGCAGATTTGTGCAACAAATTTCAATTTGTTACAGTTT
CCAGATACATAGTTACGTGCAAATGAAGGCAG
>TR100040|c0_g2_i3|m.98118
CAGGAACTATGGGTACTGTTGAACATGGAAACCAGTACCAGCTGAAACTGATGTATGAGC
ACAATCTTCAACGGACAGCTTTCAACTTAACTTTTGGAGCTTTTGGTGGAGTAAAAGGTC
GAGACTTGATTTGCATTCAGTCTATGGATGGGATGCTGATGTTCTTTGAGCAGGAAAGCT
TTGCTTTTGGGCGTTTCTTGCCTGGTTGCCTTTTGCCAGGCCCACTGAAATACAGCTCAA
GGACAGATTCCTTCATTACTGTGTCCTCAAGTCGGCAAGTTGAAAACTACAAGTACCAGG
TGCTAGCTGTTGCCACAGATGCAGAAACCAGAGAAGATTCTGAGCAGCAGAAATTAGGAT
CTGGGAAGAGGCTAACGAGAGACTGGATGGTGAACATTGGTGAACAAGCATTAGACATAT
GCATAGTGTCATTCAATCAAGCTGCTTCCTCTATATTAGTACTTGGTGAGAGAAACCTCT
TCTGCTTTAAGGAAAATGGCCAGCTTCGCTTCATGAAAAAGCTGGAATACAATCCAAGCT
GCTTCTTGCCATACACCTCAGTGTTGGAAGGAACAATAAACACTCTCATTGGGAACCACA
ATAACAAGCTACTCATATACCAAGATGTTACTCTGAAATGGGTTGCACAGCTTCCCCATG
TTCCTGTGTCTGTACAAGTCGCCAACTTCCAGGACTTGAAGGGAGTAGTGGTGACATTAA
GTGACGGTGGCCACCTGCAGTGTTCATACTTGGGCACAGATCCTTCCTTCTTCCAGGCTC
CAAAAGTGGAGTCCAGGGAACTAAATTATGATGAAATGGACACAGAAATGAAAGAACTGC
ACAAGGTCATCAAGGAAGCTACAAAAACACAAGATATTTTGCCTAAGGCTGAAAACGATG
ATGATTTGAAAGTGACTGTTACCGTCTCCCCCAACCTGGATGCAATTTCCCAAACAGCTG
ACAATGCCGTAGATGTGGCTGTTCCTTCTACCTCACTGAAGGTCACAATTTGGAGCCGAC
TTACTGTCCAGGATGTGAAACTATCTGTATGTGTGCAGTCTCCACTGGCAGTAACACAAG
ACCAACTCAACTTTGCTGCCATAGAACCTGGGACATCGAGAAGTGTAACACTGTCTGTTT
TCCTGAAGGGAAGCTTCCCACCTGCTGATCTGGGAGGAGACGCTGCAGTTTCCTACAGTA
CACCAACAGGTGTTCCCCGAATTGTACAGTGTACATTTAGTTTGCCGCTGAACCTAATTT
GCCAACCAATTCAACCCTCTAAGAATGCTGCTCACAAAATAACAATTGACACAAACAAAC
CTCCTGTAAACCTATCGGCTCTCTTTCCAGATTTTCTTGGAGAGTCCGATGATGAGCAGA
TAAACGTTTTGGGATTTAAATTACTCTCGGGGGCAACGATTACACTTCTAGCCTCAAAGA
CGTCAAGTCGGTACAGAATTCAATGTGACCAGTTTGAAGACCTCTGGCTAATAACTAAAG
AACTTATTCAGCGTTTAGAAGAGAGTTTTGCCAGTGAAGAAACCAAAGACTTTATGTGCA
CATTCCCTGGACCCATTCCTTTGCAAGAGTACTTTCAACTAGTCGATCGGCATTTTGAGT
TGCGGCTAAATGCTGAGAAGTATAAGGAGCTTCTTTCAGAAAGGGCTGTACAGTACAGAG
CTATCCAACGGCGACTTTTAACACATTTCAAGGACAAAACTCCCACGCCTCTACGTAACC
TAGATACTTTACTGGATGGAACATATCGACAGGTGTTCCCCGAATTGTACAGTGTACATT
TAGTTTGCCGCTGAACCTAATTTGCCAACCAATTCAACCCTCTAAGAATGCTGCTCACAA
AATAACAATTGACACAAACAAACCTCCTGTAAACCTATCGGCTCTCTTTCCAGATTTTCT
TGGAGAGTCAGATGATGAGCAGATAAACGTTTTGGGATTTAAATTACTCTCGGGGGCAAC
GATTACACTTCTAGCCTCAAAGACGTCAAGTCGGTACAGAATTCAATGTGACCAGTTTGA
AGACCTCTGGCTAATAACTAAAGAACTTATTCAGCGTTTAGAAGAGAGTTTTGCCAGTGA
AGAAACCAAAGACTTTATGTGCACATTCCCTGGACCCATTCCTTTGCAAGAGTACTTTCA
ACTAGTCGATCGGCATTTTGAGTTGCGGCTAAATGCTGAGAAGTATAAGGAGCTTCTTTC
AGAAAGGGCTGTACAGTACAGAGCTATCCAACGGCGACTTTTAACACATTTCAAGGACAA
AACTCCCACGCCTCTACGTAACCTAGATACTTTACTGGATGGAACATATCGACAGCTTAC
AGCTCTAGCTGATGCTGCAGAAGAAAATCAGGCCAACCTGTACCAAGCCTTTACCAGGCT
GAAGAGCGGCACCAAGCTGATGGTCCAGTTGATTGGCCTGTGGCAAGACTTGGGCAAAGA
TCAGATGACCATACTGGAGGCTACATTTCTACCACTGATGCAGGATACCCATGAACTAGG
CTGGGAAGAGTGCGTGGACGCAGCTGTTGCTCACTTACTGAGGACCTGCCTGTCGAAGAG
CTCCAGGGACCAGGCACTGAGCTCGACAAGCCAACTCAGTATGCCGAAAGATACCTGCAG
ATTAAAGAAACACATTACCCTACTGTGTGACAGGCTGAGTAAAGGAGGTCGGCTGTCTTT
AACTGCAGACGGCGCACAGCAGGCAATCACGATGCCAGGCTATCAAAGTATCCCAGAGTC
AGACTTAGAAGAGAGAATGGCAGACCATGCCCCAACTGGAATGTTTCCTAATCATACACG
CATAATGAAGAAGAAGTCCAAATCTGATCTTTTCCAGGGTGCTGCGGAAGAGAACCTCGC
GATCCCTGAAGACAGATAGGAGCGGGCCAGCAGCTGGACCTTGTTTTTCACAATTTCTGC
TTTCCAGACTCCAGTACGTGCTGTCAGAGCCAAATCAGACTGCATACGTTATGATCTTCA
CAAAAGCAACTGTGTAATATCCCTAGCTCGTATCGCCAGCCCAATTGGAGCTTGTTTAAA
AAGCTGCTCAGATTGTGGGAGCTTCCTGTGAGTAGTACTTGATGTTTTCCTACTTTCAAA
GCGTTTTTGGGGCCAAGAGTTTCATGACACTTACTTAAATCAACTGGAAGAGGCACTGAT
CTTTTCCAGTGCACACATAGCCACGCTGTTGAAATTACTGCATTATAGTAAAGCATAATC
TGCTGGGAAAAAAATGTTAGGGGTAAGTGTGACTGCTACCAAAGTAGCATTGGTTATTTC
TGCACACCCATCACTCACTTATAGCACTCCTACTTTCCATACATTGTGCACAGCATCATT
ACTGTATTCCTATTAATGTTATACTTTTATTGTTATATAATCTAACGAGTGATAGATTTA
CTGGCTGTTATTTAATGTTTAACTGGCTTCCCATGCATTTTTTAGAAGCTGCAGATTTGT
GCAACAAATTTCAATTTGTTACAGTTTCCAGATACATAGTTACGTGCAAATGAAGGCAG
>TR100041|c0_g1_i1|m.98119
ACGAAAGGTTGGAGGAGGTGGATTGCGATCACGGAGCGGCTCTACCTTGTACAATGAGCA
GCCCGGTGTGAGCGGGCGGCAGCGCTAACCCACGCACGCCAGGCAAGGCTGATCTTTCCC
AGCAACACTGTCTGTCCATCTTTTGCAATAAGAAAGCATTTTGACACCCACCGTAAAAAA
AAAGGTTTCCGTTCAATTTTTGAGCCATTTTCATCTCACGGTAGAGAGGAAGGTGGTGTG
GTGGTGGGGGGGAAATAAAACCCAAGCCCTGCGCTCCCGCGATGTGCCAGTGTGGGAATA
ACCAAGCGGTCTGCCTCCACAGCCGCTGCCCCAGTGCCCTGGGCTCCAGCGAGTAGTTTT
CCATTCAGCTCCCCCACCCCCCGTGTTCCCAAGTTGTAAACGTGTAGACAACCTTAAATC
AGATCAGGACCACATTGCACCCGCACGCTATGGCCGTGAGACACTAAGCGGGGAGTGACT
GGAAGGAGATGTTCGCTTCCAAGTACTGTACAGCTCTCCTCGTGTTGAAGGAACTAAGGA
ATGCCAGCGGCTCGGCTCCTTCTTAAATGTATCAGAGGTGAGAGGATGGGAGCGAACAGT
TCTTCAAAGCGGCCAGTTTTTGATGAAAAGGAGGACGTGAATTTTGACCATTTTCAAATA
CTACGTGCAATTGGAAAAGGAAGCTTTGGGAAGGTGTGCATCGTACAAAAGCGAGACACA
GAGAAAATGTATGCTATGAAGTACATGAATAAACAACAATGCATCGAGAGAGACGAGGTT
CGAAATGTGTTCAGGGAACTGGAGATCCTGCAGGAAATTGAACATGTTTTCTTAGTAAAC
CTCTGGTACTCCTTTCAGGATGAAGAAGATATGTTCATGGTGGTTGACCTTCTTTTAGGT
GGAGACCTTCGTTATCACCTTCAGCAAAATGTCCAGTTTACGGAGGATGCAATGAAACTT
TATATCTGCGAGATGGCTTTGGCATTAGACTATTTGCAGGGCCAACATATTATCCACAGG
GATATCAAGCCTGACAACATTCTTCTTGATGAGCAAGGACATGCGCATCTGACAGATTTC
AACATAGCAACAATCATTAAAGATGGAGAAAGAGCAACTGCTCTAGCGGGAACAAAGCCA
TATATGGCTCCAGAGATTTTTCACTCCTTTGTCAATGGTGGTACAGGATACTCGTTTGAG
GTAGATTGGTGGTCACTAGGAGTCACTGCGTATGAACTTCTTCGAGGATGGAGGCCATAT
GATATCCATTCTAGCGTTGCAGTTGAATCCCTCATTCAGTTATTCAGTACAGTGAGTGTA
CAGTACTCCTCTACTTGGACAAAGGAAGTTGTTACTTTGTTAAGAAAGTTACTTACTGTC
AAACCTGAGCACCGGCTCTCCAGCCTTTCAGATATTCAGAACTGCTCTTACTTATCCGAT
GTCAGCTGGGATGTTGTCTCCCAGAAGAAGATGGAACCTGGCTTCGTTCCAAACAAAGGT
CGGCTGCACTGTGACCCTACGTTTGAACTGGAAGAAATGATTTTAGAGTCAAGACCACTG
CACAAAAAGAAGAAAAGGCTGGCGAAGAACAAATCCAGAGACAACAGCAAGGATAGCTCC
CAGTCAGATAATGAGTATCTCCAGGAGTGTTTAGAAGTAGTGAGACAAGAGTTTATGATC
TTCAACAGAGAAAAGGAGAAAAATCAGTGCAAAGTTTTACCAAGATCAAAACCAACAGTT
TGGACTGGCAGCTGTCTTCCTTTTAGAAAATGGTTGAAAAAGAGGCCAGAGGAACCGACA
GCATCTGTATCAAAGGCTGAAGCAAAGGCAGAAGCAGTTGCTGAAGAGGAAGGTGAAAGT
GGAAACCTGCACATGTGTAGTTCAGTGTGTTCTTCAATAAGCAGCAGCTAGGACTAACAG
GTCAGGCTGCTCTTTCCATCTGTCTTAATGTTTCTCAGGCTGCTTCACTGGGCTAATGAG
CTTAACAAAGCTTTCAACGACGTTTGGAAAAAAAAAAGATCCATGGCACGATCTCTGGAT
ATCCAGTGAACTACAACAACAAAAAATTGCTCAGTGAATTTATTTCGTATATTTTAAGAA
AAAGTACTGGAAAATAGACAGGTTGATTCTCTTAAGAACTGAATGGTAGATATTCTCTAT
GCAACCATATAATGGCACATTATGTCATCGATTTAATAGGATGTTGAATATTTAAAACAA
GTTAAATCTGTATTTCTCATTTAGTTTTTTGTGCTTTGTTAGTGTCTTGCTATTAGTATG
TGAAAATCTTTACATGCAATGGTCCTTACTAATAAAACATTGTAATCTTCATACAAATTT
GACTTAAAAGCAGATTAACAATTTACAATAATTTTACTAGAACAAAAGAAAATTACAAAA
TACTGTTGGACTACATTATCATACAATAGAAATAATTAAACAATGGTTTCTATAGCTTCA
GAATCTTTCATACAGGGCGGGAGGGGGAACAGAGAACTGGAAGATTTTGTGTGTAAATAG
TGACAGCGCTGTTGTGTATCCACAGTTTTATGTGGAGAGCTTTGATAGGAACAAGTATTA
TTAAACCAAATTTTCATACAGAAGCTTACAATATTTCCAAAAAAGTTTCAAATGTGCAGG
CACAACCTATGGGCAAGGAGGCCAAAGCTTTTATAGCACTGACATTTTCATGTATAACAT
GCAATTAGCTATATTTCATTAGCATATTACTAAATGGCTTGAAATGCTATTAATATTCGA
TTTGTCATATCCAGTGTATACTATCGCTTTGAATGACATACGGCGTGATCAGCTACAAAA
TGTATTAGCAAAGTAGGAAAATTAATACAATACGCATAACTGATGTTTGGTATCACAGCT
GCTTTTATAGTAGGCTATTATAATTGGTAAAAGAGAACCTTAAAGAGGTTTGATGAGACA
GAAAATTAGAAATTCCAATTGGTGAAGTCCACAGAGCACTTACTATAGTATGCTGGTACT
ATATTATTGTATGCGCTGGTTTTATGTTAACTCGTTTAAGATAAGCAGGTCAACACGCTG
TGTTAAAAAAAAAAATAGCACCCACAAGAATGCTAGGTGTTCATGTACAAACTTTGCTGA
TCGGAATTTCTACCTTGGAATGTCAGCAGTCACGTAGCTCAATTTACTTGAAGATACCTG
TCAGAAATAATGACAAATGGTAAATTATATTTTAAAAACCTACTGTATGTATTCAAATGT
TATTTATGTATTTTTGTTGCATGAATAATACATTGTTTTGGACTGAATCCTGGTCCTTGA
AAATATGTGCAAAAGTGCAATGTAAACAAACTTTTCAAGAAAAGGCTGTATCTCTGTAGT
ACTGAGATGTTGAATTTTTAATATTTAAAGAAATGGAGCATGATCCAGTTTCTTGCTGTA
TTGGAAAAAAAACTTGGAAAT
>TR100041|c0_g1_i2|m.98120
ACGAAAGGTTGGAGGAGGTGGATTGCGATCACGGAGCGGCTCTACCTTGTACAATGAGCA
GCCCGGTGTGAGCGGGCGGCAGCGCTAACCCACGCACGCCAGGCAAGGCTGATCTTTCCC
AGCAACACTGTCTGTCCATCTTTTGCAATAAGAAAGCATTTTGACACCCACCGTAAAAAA
AAAGGTTTCCGTTCAATTTTTGAGCCATTTTCATCTCACGGTAGAGAGGAAGGTGGTGTG
GTGGTGGGGGGGAAATAAAACCCAAGCCCTGCGCTCCCGCGATGTGCCAGTGTGGGAATA
ACCAAGCGGTCTGCCTCCACAGCCGCTGCCCCAGTGCCCTGGGCTCCAGCGAGTAGTTTT
CCATTCAGCTCCCCCACCCCCCGTGTTCCCAAGTTGTAAACGTGTAGACAACCTTAAATC
AGATCAGGACCACATTGCACCCGCACGCTATGGCCGTGAGACACTAAGCGGGGAGTGACT
GGAAGGAGATGTTCGCTTCCAAGTACTGTACAGCTCTCCTCGTGTTGAAGGAACTAAGGA
ATGCCAGCGGCTCGGCTCCTTCTTAAATGTATCAGAGGTGAGAGGATGGGAGCGAACAGT
TCTTCAAAGCGGCCAGTTTTTGATGAAAAGGAGGACGTGAATTTTGACCATTTTCAAATA
CTACGTGCAATTGGAAAAGGAAGCTTTGGGAAGGTGTGCATCGTACAAAAGCGAGACACA
GAGAAAATGTATGCTATGAAGTACATGAATAAACAACAATGCATCGAGAGAGACGAGGTT
CGAAATGTGTTCAGGGAACTGGAGATCCTGCAGGAAATTGAACATGTTTTCTTAGTAAAC
CTCTGGTACTCCTTTCAGGATGAAGAAGATATGTTCATGGTGGTTGACCTTCTTTTAGGT
GGAGACCTTCGTTATCACCTTCAGCAAAATGTCCAGTTTACGGAGGATGCAATGAAACTT
TATATCTGCGAGATGGCTTTGGCATTAGACTATTTGCAGGGCCAACATATTATCCACAGG
GATATCAAGCCTGACAACATTCTTCTTGATGAGCAAGGACATGCGCATCTGACAGATTTC
AACATAGCAACAATCATTAAAGATGGAGAAAGAGCAACTGCTCTAGCGGGAACAAAGCCA
TATATGGCTCCAGAGATTTTTCACTCCTTTGTCAATGGTGGTACAGGATACTCGTTTGAG
GTAGATTGGTGGTCACTAGGAGTCACTGCGTATGAACTTCTTCGAGGATGGAGGCCATAT
GATATCCATTCTAGCGTTGCAGTTGAATCCCTCATTCAGTTATTCAGTACAGTGAGTGTA
CAGTACTCCTCTACTTGGACAAAGGAAGTTGTTACTTTGTTAAGAAAGTTACTTACTGTC
AAACCTGAGCACCGGCTCTCCAGCCTTTCAGATATTCAGAACTGCTCTTACTTATCCGAT
GTCAGCTGGGATGTTGTCTCCCAGAAGAAGATGGAACCTGGCTTCGTTCCAAACAAAGGT
CGGCTGCACTGTGACCCTACGTTTGAACTGGAAGAAATGATTTTAGAGTCAAGACCACTG
CACAAAAAGAAGAAAAGGCTGGCGAAGAACAAATCCAGAGACAACAGCAAGGATAGCTCC
CAGTCAGATAATGAGTATCTCCAGGAGTGTTTAGAAGTAGTGAGACAAGAGTTTATGATC
TTCAACAGAGAAAAGTAAGTATGGTTGAAAAAGAGGCCAGAGGAACCGACAGCATCTGTA
TCAAAGGCTGAAGCAAAGGCAGAAGCAGTTGCTGAAGAGGAAGGTGAAAGTGGAAACCTG
CACATGTGTAGTTCAGTGTGTTCTTCAATAAGCAGCAGCTAGGACTAACAGGTCAGGCTG
CTCTTTCCATCTGTCTTAATGTTTCTCAGGCTGCTTCACTGGGCTAATGAGCTTAACAAA
GCTTTCAACGACGTTTGGAAAAAAAAAGATCCATGGCACGATCTCTGGATATCCAGTGAA
CTACAACAACAAAAAATTGCTCAGTGAATTTATTTCGTATATTTTAAGAAAAAGTACTGG
AAAATAGACAGGTTGATTCTCTTAAGAACTGAATGGTAGATATTCTCTATGCAACCATAT
AATGGCACATTATGTCATCGATTTAATAGGATGTTGAATATTTAAAACAAGTTAAATCTG
TATTTCTCATTTAGTTTTTTGTGCTTTGTTAGTGTCTTGCTATTAGTATGTGAAAATCTT
TACATGCAATGGTCCTTACTAATAAAACATTGTAATCTTCATACAAATTTGACTTAAAAG
CAGATTAACAATTTACAATAATTTTACTAGAACAAAAGAAAATTACAAAATACTGTTGGA
CTACATTATCATACAATAGAAATAATTAAACAATGGTTTCTATAGCTTCAGAATCTTTCA
TACAGGGCGGGAGGGGGAACAGAGAACTGGAAGATTTTGTGTGTAAATAGTGACAGCGCT
GTTGTGTATCCACAGTTTTATGTGGAGAGCTTTGATAGGAACAAGTATTATTAAACCAAA
TTTTCATACAGAAGCTTACAATATTTCCAAAAAAGTTTCAAATGTGCAGGCACAACCTAT
GGGCAAGGAGGCCAAAGCTTTTATAGCACTGACATTTTCATGTATAACATGCAATTAGCT
ATATTTCATTAGCATATTACTAAATGGCTTGAAATGCTATTAATATTCGATTTGTCATAT
CCAGTGTATACTATCGCTTTGAATGACATACGGCGTGATCAGCTACAAAATGTATTAGCA
AAGTAGGAAAATTAATACAATACGCATAACTGATGTTTGGTATCACAGCTGCTTTTATAG
TAGGCTATTATAATTGGTAAAAGAGAACCTTAAAGAGGTTTGATGAGACAGAAAATTAGA
AATTCCAATTGGTGAAGTCCACAGAGCACTTACTATAGTATGCTGGTACTATATTATTGT
ATGCGCTGGTTTTATGTTAACTCGTTTAAGATAAGCAGGTCAACACGCTGTGTTAAAAAA
AAAAATAGCACCCACAAGAATGCTAGGTGTTCATGTACAAACTTTGCTGATCGGAATTTC
TACCTTGGAATGTCAGCAGTCACGTAGCTCAATTTACTTGAAGATACCTGTCAGAAATAA
TGACAAATGGTAAATTATATTTTAAAAACCTACTGTATGTATTCAAATGTTATTTATGTA
TTTTTGTTGCATGAATAATACATTGTTTTGGACTGAATCCTGGTCCTTGAAAATATGTGC
AAAAGTGCAATGTAAACAAACTTTTCAAGAAAAGGCTGTATCTCTGTAGTACTGAGATGT
TGAATTTTTAATATTTAAAGAAATGGAGCATGATCCAGTTTCTTGCTGTATTGGAAAAAA
AACTTGGAAAT
>TR100043|c0_g1_i2|m.98126
AGGGAACAGTATCTTGCATTCAGCTGCAGACAGTGTTACGAGTGCGGTTCAGAAAGCCAG
CCAAGCCTTGAATGAGCGCGGTGAAAGGTTAGGCCGAGCCGAAGATCGAACTGCAGAGAT
GATGAACACCTCCCAGCAATTTGCAGAAACTGCACACAAGGTACAATAAATAAGCTGCCT
TCCCTTCTCCCAGTCCACGATGAGTGCCAAACCTGCTATCAGCAAGGAGATTTTTGCTCC
ACACGATGAGCGAATGCTTGCAGCAGTCCAGGTCAAGCGAAGAACCAAAAAAAAGATTCC
ATTTCTAGCAACAGGAGGTCAGGGCGAATATTTGACCTACATCTGCCTGTCAGTGACCAA
TAAGAAGCCAACGCTGGTTTCCATTACCAAGGTCAAGCAGTTTGAAGGGTCGTCGTCCTT
TGTGAGAAGGTCACAGTGGATGCTTGAGCAGCTTCGACAAGTGAACGGTATAGACCCCAA
CAGGGATTGCCCTGAATTCGACCTAGTGTTTGAGAATGCCTTTGACCAGTGGGTTGCAAG
CACAGCCTCCGAGAAATGTACATTCTTTCAAATCCTTCACAATATTTCTCAGCGATATCT
TTCAGACAAGAAGCCAGAGTTCATTAATTGCCAATCTAAAGTGTTGGGAGGGAACAGTAT
CTTGCATTCAGCTGCAGACAGTGTTACGAGTGCGGTTCAGAAAGCCAGCCAAGCCTTGAA
TGAGCGCGGTGAAAGGTTAGGCCGAGCCGAAGATCGAACTGCAGAGATGATGAACACCTC
CCAGCAATTTGCAGAAACTGCACACAAGCTTGCGATGAAGCACAAATGTTGAGCAGTTGC
CAAACAATTTGGGAGGTTGTGTCCAGGGTGATCTTCACACAGAGAGACAGAAGTTTGTTA
ATGTACATTTCCTTTAATGGAAACTTATTTCTTCAAACTTGATGCTGCCAATATTAGAAT
CTGTTTCAATATTTTTTTAACTTTATTTAGCAATGTTTGACAAAAAAAATGAAATACTAG
CTTGATCTTTTTTCAGTGTCATTAGATTTCCAGGCTATTCGTGGTCCTGAATGATTACAG
CTGTAGGCTTTCATGTTATGCAAACAGCTTTCAATTAATGTAGTGTTGTATTACACAATA
TTAAATAATTTCAATAATGATTTTTTTTTAAACTCATTCAAAAAAATCTTGGATAAACAT
CTGGACAGCGTACTGTGGCTGAATAGAGTTTTGTTATAGGAATTGGACTTTTCGATATAG
GAATTGGACTTTTCAAACTAACGTCACTAGAACCGTGACTGAGCAATATGTTGTGTTCAT
TTTAATGACATGACTCCTCCATTTTAAAATCGACCAGTAATTGTCCTGATTACTGTGAAA
CTGGGACACTCGTACTGACTCGTGAGGAAATCTGGGATATTGTGCGGCTGTGATGCAGCG
AAGGAAATTCAAGATCTTTCAACCTCCATCTGGAGATTAGCACTAGTATATTATTAAGTA
GCGTACTGGAAAAATAATTCAGGTAAATGTTTCATATTGAAGAATGTATCTGTAAAATGT
TACAAGTTCAGATAGTTTATGATAAGACTGTCACACTTAACCACTGGTGTTCGGTAACAG
TGAACACTGGAGAAGAACTGCTATTGATCTTGTACAACTACTTTAAAAACAAAAGGCAAT
CCTGCCACTTCATATACCTTGTTAACCCTGACTGCAGCAGAGTGTGTGCTGTGAAGTTCT
GTGCCCGTCTCTTCAGTGTGTGGGCTAGTACTCTGTTCTACTGTTTCCAGCCTTCGTTGT
CATTAAAAAAAAAATTGATTGTGCAACATGCTTTTTTGTAAAAGCTTATGAGTCGTACTG
TAACGGTTAAAATAATTAAACAACATTTTTGTTTCAGTGGTAGATTTTTCAAAGGATTTA
CCTTAAAATAAATCCCCTGAAACACCCTAGGCTGCTCGTTAAGGTTGTGCATAATAGCAC
TGCACGCG
>TR100043|c0_g1_i2|m.98125
AGGGAACAGTATCTTGCATTCAGCTGCAGACAGTGTTACGAGTGCGGTTCAGAAAGCCAG
CCAAGCCTTGAATGAGCGCGGTGAAAGGTTAGGCCGAGCCGAAGATCGAACTGCAGAGAT
GATGAACACCTCCCAGCAATTTGCAGAAACTGCACACAAGGTACAATAAATAAGCTGCCT
TCCCTTCTCCCAGTCCACGATGAGTGCCAAACCTGCTATCAGCAAGGAGATTTTTGCTCC
ACACGATGAGCGAATGCTTGCAGCAGTCCAGGTCAAGCGAAGAACCAAAAAAAAGATTCC
ATTTCTAGCAACAGGAGGTCAGGGCGAATATTTGACCTACATCTGCCTGTCAGTGACCAA
TAAGAAGCCAACGCTGGTTTCCATTACCAAGGTCAAGCAGTTTGAAGGGTCGTCGTCCTT
TGTGAGAAGGTCACAGTGGATGCTTGAGCAGCTTCGACAAGTGAACGGTATAGACCCCAA
CAGGGATTGCCCTGAATTCGACCTAGTGTTTGAGAATGCCTTTGACCAGTGGGTTGCAAG
CACAGCCTCCGAGAAATGTACATTCTTTCAAATCCTTCACAATATTTCTCAGCGATATCT
TTCAGACAAGAAGCCAGAGTTCATTAATTGCCAATCTAAAGTGTTGGGAGGGAACAGTAT
CTTGCATTCAGCTGCAGACAGTGTTACGAGTGCGGTTCAGAAAGCCAGCCAAGCCTTGAA
TGAGCGCGGTGAAAGGTTAGGCCGAGCCGAAGATCGAACTGCAGAGATGATGAACACCTC
CCAGCAATTTGCAGAAACTGCACACAAGCTTGCGATGAAGCACAAATGTTGAGCAGTTGC
CAAACAATTTGGGAGGTTGTGTCCAGGGTGATCTTCACACAGAGAGACAGAAGTTTGTTA
ATGTACATTTCCTTTAATGGAAACTTATTTCTTCAAACTTGATGCTGCCAATATTAGAAT
CTGTTTCAATATTTTTTTAACTTTATTTAGCAATGTTTGACAAAAAAAATGAAATACTAG
CTTGATCTTTTTTCAGTGTCATTAGATTTCCAGGCTATTCGTGGTCCTGAATGATTACAG
CTGTAGGCTTTCATGTTATGCAAACAGCTTTCAATTAATGTAGTGTTGTATTACACAATA
TTAAATAATTTCAATAATGATTTTTTTTTAAACTCATTCAAAAAAATCTTGGATAAACAT
CTGGACAGCGTACTGTGGCTGAATAGAGTTTTGTTATAGGAATTGGACTTTTCGATATAG
GAATTGGACTTTTCAAACTAACGTCACTAGAACCGTGACTGAGCAATATGTTGTGTTCAT
TTTAATGACATGACTCCTCCATTTTAAAATCGACCAGTAATTGTCCTGATTACTGTGAAA
CTGGGACACTCGTACTGACTCGTGAGGAAATCTGGGATATTGTGCGGCTGTGATGCAGCG
AAGGAAATTCAAGATCTTTCAACCTCCATCTGGAGATTAGCACTAGTATATTATTAAGTA
GCGTACTGGAAAAATAATTCAGGTAAATGTTTCATATTGAAGAATGTATCTGTAAAATGT
TACAAGTTCAGATAGTTTATGATAAGACTGTCACACTTAACCACTGGTGTTCGGTAACAG
TGAACACTGGAGAAGAACTGCTATTGATCTTGTACAACTACTTTAAAAACAAAAGGCAAT
CCTGCCACTTCATATACCTTGTTAACCCTGACTGCAGCAGAGTGTGTGCTGTGAAGTTCT
GTGCCCGTCTCTTCAGTGTGTGGGCTAGTACTCTGTTCTACTGTTTCCAGCCTTCGTTGT
CATTAAAAAAAAAATTGATTGTGCAACATGCTTTTTTGTAAAAGCTTATGAGTCGTACTG
TAACGGTTAAAATAATTAAACAACATTTTTGTTTCAGTGGTAGATTTTTCAAAGGATTTA
CCTTAAAATAAATCCCCTGAAACACCCTAGGCTGCTCGTTAAGGTTGTGCATAATAGCAC
TGCACGCG
>TR100043|c0_g1_i3|m.98129
GACAGACAGAGAGCGCAGGCGATGCAGCCGAGTGTCTGTGCGAGCCCGAGAGCAGTTGCT
CCAAGCCCAGCAGCCAACTCCAGCAAGTGACAGCGCAACCCGTCCCGTCCATGGACGCTA
GTTTCTGGCCTTACTTGCGCGAGAGGAAAGCCGCACGTGATTAAGTTTCTTTTATTTATT
TGCACACCTGTAGTGCAAGAGAGAGAAAGAAAAACACCCCCCCATCATCCAGGCTGGTAC
AATAAATAAGCTGCCTTCCCTTCTCCCAGTCCACGATGAGTGCCAAACCTGCTATCAGCA
AGGAGATTTTTGCTCCACACGATGAGCGAATGCTTGCAGCAGTCCAGGTCAAGCGAAGAA
CCAAAAAAAAGATTCCATTTCTAGCAACAGGAGGTCAGGGCGAATATTTGACCTACATCT
GCCTGTCAGTGACCAATAAGAAGCCAACGCTGGTTTCCATTACCAAGGTCAAGCAGTTTG
AAGGGTCGTCGTCCTTTGTGAGAAGGTCACAGTGGATGCTTGAGCAGCTTCGACAAGTGA
ACGGTATAGACCCCAACAGGGATTGCCCTGAATTCGACCTAGTGTTTGAGAATGCCTTTG
ACCAGTGGGTTGCAAGCACAGCCTCCGAGAAATGTACATTCTTTCAAATCCTTCACAATA
TTTCTCAGCGATATCTTTCAGACAAGAAGCCAGAGTTCATTAATTGCCAATCTAAAGTGT
TGGGAGGGAACAGTATCTTGCATTCAGCTGCAGACAGTGTTACGAGTGCGGTTCAGAAAG
CCAGCCAAGCCTTGAATGAGCGCGGTGAAAGGTTAGGCCGAGCCGAAGATCGAACTGCAG
AGATGATGAACACCTCCCAGCAATTTGCAGAAACTGCACACAAGCTTGCGATGAAGCACA
AATGTTGAGCAGTTGCCAAACAATTTGGGAGGTTGTGTCCAGGGTGATCTTCACACAGAG
AGACAGAAGTTTGTTAATGTACATTTCCTTTAATGGAAACTTATTTCTTCAAACTTGATG
CTGCCAATATTAGAATCTGTTTCAATATTTTTTTAACTTTATTTAGCAATGTTTGACAAA
AAAAATGAAATACTAGCTTGATCTTTTTTCAGTGTCATTAGATTTCCAGGCTATTCGTGG
TCCTGAATGATTACAGCTGTAGGCTTTCATGTTATGCAAACAGCTTTCAATTAATGTAGT
GTTGTATTACACAATATTAAATAATTTCAATAATGATTTTTTTTTAAACTCATTCAAAAA
AATCTTGGATAAACATCTGGACAGCGTACTGTGGCTGAATAGAGTTTTGTTATAGGAATT
GGACTTTTCGATATAGGAATTGGACTTTTCAAACTAACGTCACTAGAACCGTGACTGAGC
AATATGTTGTGTTCATTTTAATGACATGACTCCTCCATTTTAAAATCGACCAGTAATTGT
CCTGATTACTGTGAAACTGGGACACTCGTACTGACTCGTGAGGAAATCTGGGATATTGTG
CGGCTGTGATGCAGCGAAGGAAATTCAAGATCTTTCAACCTCCATCTGGAGATTAGCACT
AGTATATTATTAAGTAGCGTACTGGAAAAATAATTCAGGTAAATGTTTCATATTGAAGAA
TGTATCTGTAAAATGTTACAAGTTCAGATAGTTTATGATAAGACTGTCACACTTAACCAC
TGGTGTTCGGTAACAGTGAACACTGGAGAAGAACTGCTATTGATCTTGTACAACTACTTT
AAAAACAAAAGGCAATCCTGCCACTTCATATACCTTGTTAACCCTGACTGCAGCAGAGTG
TGTGCTGTGAAGTTCTGTGCCCGTCTCTTCAGTGTGTGGGCTAGTACTCTGTTCTACTGT
TTCCAGCCTTCGTTGTCATTAAAAAAAAAATTGATTGTGCAACATGCTTTTTTGTAAAAG
CTTATGAGTCGTACTGTAACGGTTAAAATAATTAAACAACATTTTTGTTTCAGTGGTAGA
TTTTTCAAAGGATTTACCTTAAAATAAATCCCCTGAAACACCCTAGGCTGCTCGTTAAGG
TTGTGCATAATAGCACTGCACGCG
>TR100043|c0_g1_i3|m.98128
GACAGACAGAGAGCGCAGGCGATGCAGCCGAGTGTCTGTGCGAGCCCGAGAGCAGTTGCT
CCAAGCCCAGCAGCCAACTCCAGCAAGTGACAGCGCAACCCGTCCCGTCCATGGACGCTA
GTTTCTGGCCTTACTTGCGCGAGAGGAAAGCCGCACGTGATTAAGTTTCTTTTATTTATT
TGCACACCTGTAGTGCAAGAGAGAGAAAGAAAAACACCCCCCCATCATCCAGGCTGGTAC
AATAAATAAGCTGCCTTCCCTTCTCCCAGTCCACGATGAGTGCCAAACCTGCTATCAGCA
AGGAGATTTTTGCTCCACACGATGAGCGAATGCTTGCAGCAGTCCAGGTCAAGCGAAGAA
CCAAAAAAAAGATTCCATTTCTAGCAACAGGAGGTCAGGGCGAATATTTGACCTACATCT
GCCTGTCAGTGACCAATAAGAAGCCAACGCTGGTTTCCATTACCAAGGTCAAGCAGTTTG
AAGGGTCGTCGTCCTTTGTGAGAAGGTCACAGTGGATGCTTGAGCAGCTTCGACAAGTGA
ACGGTATAGACCCCAACAGGGATTGCCCTGAATTCGACCTAGTGTTTGAGAATGCCTTTG
ACCAGTGGGTTGCAAGCACAGCCTCCGAGAAATGTACATTCTTTCAAATCCTTCACAATA
TTTCTCAGCGATATCTTTCAGACAAGAAGCCAGAGTTCATTAATTGCCAATCTAAAGTGT
TGGGAGGGAACAGTATCTTGCATTCAGCTGCAGACAGTGTTACGAGTGCGGTTCAGAAAG
CCAGCCAAGCCTTGAATGAGCGCGGTGAAAGGTTAGGCCGAGCCGAAGATCGAACTGCAG
AGATGATGAACACCTCCCAGCAATTTGCAGAAACTGCACACAAGCTTGCGATGAAGCACA
AATGTTGAGCAGTTGCCAAACAATTTGGGAGGTTGTGTCCAGGGTGATCTTCACACAGAG
AGACAGAAGTTTGTTAATGTACATTTCCTTTAATGGAAACTTATTTCTTCAAACTTGATG
CTGCCAATATTAGAATCTGTTTCAATATTTTTTTAACTTTATTTAGCAATGTTTGACAAA
AAAAATGAAATACTAGCTTGATCTTTTTTCAGTGTCATTAGATTTCCAGGCTATTCGTGG
TCCTGAATGATTACAGCTGTAGGCTTTCATGTTATGCAAACAGCTTTCAATTAATGTAGT
GTTGTATTACACAATATTAAATAATTTCAATAATGATTTTTTTTTAAACTCATTCAAAAA
AATCTTGGATAAACATCTGGACAGCGTACTGTGGCTGAATAGAGTTTTGTTATAGGAATT
GGACTTTTCGATATAGGAATTGGACTTTTCAAACTAACGTCACTAGAACCGTGACTGAGC
AATATGTTGTGTTCATTTTAATGACATGACTCCTCCATTTTAAAATCGACCAGTAATTGT
CCTGATTACTGTGAAACTGGGACACTCGTACTGACTCGTGAGGAAATCTGGGATATTGTG
CGGCTGTGATGCAGCGAAGGAAATTCAAGATCTTTCAACCTCCATCTGGAGATTAGCACT
AGTATATTATTAAGTAGCGTACTGGAAAAATAATTCAGGTAAATGTTTCATATTGAAGAA
TGTATCTGTAAAATGTTACAAGTTCAGATAGTTTATGATAAGACTGTCACACTTAACCAC
TGGTGTTCGGTAACAGTGAACACTGGAGAAGAACTGCTATTGATCTTGTACAACTACTTT
AAAAACAAAAGGCAATCCTGCCACTTCATATACCTTGTTAACCCTGACTGCAGCAGAGTG
TGTGCTGTGAAGTTCTGTGCCCGTCTCTTCAGTGTGTGGGCTAGTACTCTGTTCTACTGT
TTCCAGCCTTCGTTGTCATTAAAAAAAAAATTGATTGTGCAACATGCTTTTTTGTAAAAG
CTTATGAGTCGTACTGTAACGGTTAAAATAATTAAACAACATTTTTGTTTCAGTGGTAGA
TTTTTCAAAGGATTTACCTTAAAATAAATCCCCTGAAACACCCTAGGCTGCTCGTTAAGG
TTGTGCATAATAGCACTGCACGCG
>TR100043|c0_g1_i4|m.98132
CATCTACACAATGAAGGGCTCTGTATTGACTGTGACCAATAAGAAGCCAACGCTGGTTTC
CATTACCAAGGTCAAGCAGTTTGAAGGGTCGTCGTCCTTTGTGAGAAGGTCACAGTGGAT
GCTTGAGCAGCTTCGACAAGTGAACGGTATAGACCCCAACAGGGATTGCCCTGAATTCGA
CCTAGTGTTTGAGAATGCCTTTGACCAGTGGGTTGCAAGCACAGCCTCCGAGAAATGTAC
ATTCTTTCAAATCCTTCACAATATTTCTCAGCGATATCTTTCAGACAAGAAGCCAGAGTT
CATTAATTGCCAATCTAAAGTGTTGGGAGGGAACAGTATCTTGCATTCAGCTGCAGACAG
TGTTACGAGTGCGGTTCAGAAAGCCAGCCAAGCCTTGAATGAGCGCGGTGAAAGGTTAGG
CCGAGCCGAAGATCGAACTGCAGAGATGATGAACACCTCCCAGCAATTTGCAGAAACTGC
ACACAAGCTTGCGATGAAGCACAAATGTTGAGCAGTTGCCAAACAATTTGGGAGGTTGTG
TCCAGGGTGATCTTCACACAGAGAGACAGAAGTTTGTTAATGTACATTTCCTTTAATGGA
AACTTATTTCTTCAAACTTGATGCTGCCAATATTAGAATCTGTTTCAATATTTTTTTAAC
TTTATTTAGCAATGTTTGACAAAAAAAATGAAATACTAGCTTGATCTTTTTTCAGTGTCA
TTAGATTTCCAGGCTATTCGTGGTCCTGAATGATTACAGCTGTAGGCTTTCATGTTATGC
AAACAGCTTTCAATTAATGTAGTGTTGTATTACACAATATTAAATAATTTCAATAATGAT
TTTTTTTTAAACTCATTCAAAAAAATCTTGGATAAACATCTGGACAGCGTACTGTGGCTG
AATAGAGTTTTGTTATAGGAATTGGACTTTTCGATATAGGAATTGGACTTTTCAAACTAA
CGTCACTAGAACCGTGACTGAGCAATATGTTGTGTTCATTTTAATGACATGACTCCTCCA
TTTTAAAATCGACCAGTAATTGTCCTGATTACTGTGAAACTGGGACACTCGTACTGACTC
GTGAGGAAATCTGGGATATTGTGCGGCTGTGATGCAGCGAAGGAAATTCAAGATCTTTCA
ACCTCCATCTGGAGATTAGCACTAGTATATTATTAAGTAGCGTACTGGAAAAATAATTCA
GGTAAATGTTTCATATTGAAGAATGTATCTGTAAAATGTTACAAGTTCAGATAGTTTATG
ATAAGACTGTCACACTTAACCACTGGTGTTCGGTAACAGTGAACACTGGAGAAGAACTGC
TATTGATCTTGTACAACTACTTTAAAAACAAAAGGCAATCCTGCCACTTCATATACCTTG
TTAACCCTGACTGCAGCAGAGTGTGTGCTGTGAAGTTCTGTGCCCGTCTCTTCAGTGTGT
GGGCTAGTACTCTGTTCTACTGTTTCCAGCCTTCGTTGTCATTAAAAAAAAAATTGATTG
TGCAACATGCTTTTTTGTAAAAGCTTATGAGTCGTACTGTAACGGTTAAAATAATTAAAC
AACATTTTTGTTTCAGTGGTAGATTTTTCAAAGGATTTACCTTAAAATAAATCCCCTGAA
ACACCCTAGGCTGCTCGTTAAGGTTGTGCATAATAGCACTGCACGCG
>TR100043|c0_g1_i5|m.98135
GCAATAGCCAGCGTTCTGCCGGGTAGGCGGACCTGACATTTCTCGGGTGATTTTTGCAGC
ATTTGGTCAAACATTGCATTCGAGGCTCGCGCCTAATTGGACGTGAGGCTGAAGAGAAGA
TTGTTATTAAAAGACACGTCGTGTTCAGGAGTACAATAAATAAGCTGCCTTCCCTTCTCC
CAGTCCACGATGAGTGCCAAACCTGCTATCAGCAAGGAGATTTTTGCTCCACACGATGAG
CGAATGCTTGCAGCAGTCCAGGTCAAGCGAAGAACCAAAAAAAAGATTCCATTTCTAGCA
ACAGGAGGTCAGGGCGAATATTTGACCTACATCTGCCTGTCAGTGACCAATAAGAAGCCA
ACGCTGGTTTCCATTACCAAGGTCAAGCAGTTTGAAGGGTCGTCGTCCTTTGTGAGAAGG
TCACAGTGGATGCTTGAGCAGCTTCGACAAGTGAACGGTATAGACCCCAACAGGGATTGC
CCTGAATTCGACCTAGTGTTTGAGAATGCCTTTGACCAGTGGGTTGCAAGCACAGCCTCC
GAGAAATGTACATTCTTTCAAATCCTTCACAATATTTCTCAGCGATATCTTTCAGACAAG
AAGCCAGAGTTCATTAATTGCCAATCTAAAGTGTTGGGAGGGAACAGTATCTTGCATTCA
GCTGCAGACAGTGTTACGAGTGCGGTTCAGAAAGCCAGCCAAGCCTTGAATGAGCGCGGT
GAAAGGTTAGGCCGAGCCGAAGATCGAACTGCAGAGATGATGAACACCTCCCAGCAATTT
GCAGAAACTGCACACAAGCTTGCGATGAAGCACAAATGTTGAGCAGTTGCCAAACAATTT
GGGAGGTTGTGTCCAGGGTGATCTTCACACAGAGAGACAGAAGTTTGTTAATGTACATTT
CCTTTAATGGAAACTTATTTCTTCAAACTTGATGCTGCCAATATTAGAATCTGTTTCAAT
ATTTTTTTAACTTTATTTAGCAATGTTTGACAAAAAAAATGAAATACTAGCTTGATCTTT
TTTCAGTGTCATTAGATTTCCAGGCTATTCGTGGTCCTGAATGATTACAGCTGTAGGCTT
TCATGTTATGCAAACAGCTTTCAATTAATGTAGTGTTGTATTACACAATATTAAATAATT
TCAATAATGATTTTTTTTTAAACTCATTCAAAAAAATCTTGGATAAACATCTGGACAGCG
TACTGTGGCTGAATAGAGTTTTGTTATAGGAATTGGACTTTTCGATATAGGAATTGGACT
TTTCAAACTAACGTCACTAGAACCGTGACTGAGCAATATGTTGTGTTCATTTTAATGACA
TGACTCCTCCATTTTAAAATCGACCAGTAATTGTCCTGATTACTGTGAAACTGGGACACT
CGTACTGACTCGTGAGGAAATCTGGGATATTGTGCGGCTGTGATGCAGCGAAGGAAATTC
AAGATCTTTCAACCTCCATCTGGAGATTAGCACTAGTATATTATTAAGTAGCGTACTGGA
AAAATAATTCAGGTAAATGTTTCATATTGAAGAATGTATCTGTAAAATGTTACAAGTTCA
GATAGTTTATGATAAGACTGTCACACTTAACCACTGGTGTTCGGTAACAGTGAACACTGG
AGAAGAACTGCTATTGATCTTGTACAACTACTTTAAAAACAAAAGGCAATCCTGCCACTT
CATATACCTTGTTAACCCTGACTGCAGCAGAGTGTGTGCTGTGAAGTTCTGTGCCCGTCT
CTTCAGTGTGTGGGCTAGTACTCTGTTCTACTGTTTCCAGCCTTCGTTGTCATTAAAAAA
AAAATTGATTGTGCAACATGCTTTTTTGTAAAAGCTTATGAGTCGTACTGTAACGGTTAA
AATAATTAAACAACATTTTTGTTTCAGTGGTAGATTTTTCAAAGGATTTACCTTAAAATA
AATCCCCTGAAACACCCTAGGCTGCTCGTTAAGGTTGTGCATAATAGCACTGCACGCG
>TR100043|c0_g1_i5|m.98134
GCAATAGCCAGCGTTCTGCCGGGTAGGCGGACCTGACATTTCTCGGGTGATTTTTGCAGC
ATTTGGTCAAACATTGCATTCGAGGCTCGCGCCTAATTGGACGTGAGGCTGAAGAGAAGA
TTGTTATTAAAAGACACGTCGTGTTCAGGAGTACAATAAATAAGCTGCCTTCCCTTCTCC
CAGTCCACGATGAGTGCCAAACCTGCTATCAGCAAGGAGATTTTTGCTCCACACGATGAG
CGAATGCTTGCAGCAGTCCAGGTCAAGCGAAGAACCAAAAAAAAGATTCCATTTCTAGCA
ACAGGAGGTCAGGGCGAATATTTGACCTACATCTGCCTGTCAGTGACCAATAAGAAGCCA
ACGCTGGTTTCCATTACCAAGGTCAAGCAGTTTGAAGGGTCGTCGTCCTTTGTGAGAAGG
TCACAGTGGATGCTTGAGCAGCTTCGACAAGTGAACGGTATAGACCCCAACAGGGATTGC
CCTGAATTCGACCTAGTGTTTGAGAATGCCTTTGACCAGTGGGTTGCAAGCACAGCCTCC
GAGAAATGTACATTCTTTCAAATCCTTCACAATATTTCTCAGCGATATCTTTCAGACAAG
AAGCCAGAGTTCATTAATTGCCAATCTAAAGTGTTGGGAGGGAACAGTATCTTGCATTCA
GCTGCAGACAGTGTTACGAGTGCGGTTCAGAAAGCCAGCCAAGCCTTGAATGAGCGCGGT
GAAAGGTTAGGCCGAGCCGAAGATCGAACTGCAGAGATGATGAACACCTCCCAGCAATTT
GCAGAAACTGCACACAAGCTTGCGATGAAGCACAAATGTTGAGCAGTTGCCAAACAATTT
GGGAGGTTGTGTCCAGGGTGATCTTCACACAGAGAGACAGAAGTTTGTTAATGTACATTT
CCTTTAATGGAAACTTATTTCTTCAAACTTGATGCTGCCAATATTAGAATCTGTTTCAAT
ATTTTTTTAACTTTATTTAGCAATGTTTGACAAAAAAAATGAAATACTAGCTTGATCTTT
TTTCAGTGTCATTAGATTTCCAGGCTATTCGTGGTCCTGAATGATTACAGCTGTAGGCTT
TCATGTTATGCAAACAGCTTTCAATTAATGTAGTGTTGTATTACACAATATTAAATAATT
TCAATAATGATTTTTTTTTAAACTCATTCAAAAAAATCTTGGATAAACATCTGGACAGCG
TACTGTGGCTGAATAGAGTTTTGTTATAGGAATTGGACTTTTCGATATAGGAATTGGACT
TTTCAAACTAACGTCACTAGAACCGTGACTGAGCAATATGTTGTGTTCATTTTAATGACA
TGACTCCTCCATTTTAAAATCGACCAGTAATTGTCCTGATTACTGTGAAACTGGGACACT
CGTACTGACTCGTGAGGAAATCTGGGATATTGTGCGGCTGTGATGCAGCGAAGGAAATTC
AAGATCTTTCAACCTCCATCTGGAGATTAGCACTAGTATATTATTAAGTAGCGTACTGGA
AAAATAATTCAGGTAAATGTTTCATATTGAAGAATGTATCTGTAAAATGTTACAAGTTCA
GATAGTTTATGATAAGACTGTCACACTTAACCACTGGTGTTCGGTAACAGTGAACACTGG
AGAAGAACTGCTATTGATCTTGTACAACTACTTTAAAAACAAAAGGCAATCCTGCCACTT
CATATACCTTGTTAACCCTGACTGCAGCAGAGTGTGTGCTGTGAAGTTCTGTGCCCGTCT
CTTCAGTGTGTGGGCTAGTACTCTGTTCTACTGTTTCCAGCCTTCGTTGTCATTAAAAAA
AAAATTGATTGTGCAACATGCTTTTTTGTAAAAGCTTATGAGTCGTACTGTAACGGTTAA
AATAATTAAACAACATTTTTGTTTCAGTGGTAGATTTTTCAAAGGATTTACCTTAAAATA
AATCCCCTGAAACACCCTAGGCTGCTCGTTAAGGTTGTGCATAATAGCACTGCACGCG
>TR100043|c0_g1_i6|m.98137
GGTACCTTGTGTGGGAGACCTGGGAGGGAGGTGGTAGTGAACTGGACAGTCGCTCTTCGG
TTTAATCATTTGCAGTTGACAAAGTAAATGAGAACCCGGATAAACTTAGTCTTGTTTTTT
TTTTAAAGGCTTGGGTACAATAAATAAGCTGCCTTCCCTTCTCCCAGTCCACGATGAGTG
CCAAACCTGCTATCAGCAAGGAGATTTTTGCTCCACACGATGAGCGAATGCTTGCAGCAG
TCCAGGTCAAGCGAAGAACCAAAAAAAAGATTCCATTTCTAGCAACAGGAGGTCAGGGCG
AATATTTGACCTACATCTGCCTGTCAGTGACCAATAAGAAGCCAACGCTGGTTTCCATTA
CCAAGGTCAAGCAGTTTGAAGGGTCGTCGTCCTTTGTGAGAAGGTCACAGTGGATGCTTG
AGCAGCTTCGACAAGTGAACGGTATAGACCCCAACAGGGATTGCCCTGAATTCGACCTAG
TGTTTGAGAATGCCTTTGACCAGTGGGTTGCAAGCACAGCCTCCGAGAAATGTACATTCT
TTCAAATCCTTCACAATATTTCTCAGCGATATCTTTCAGACAAGAAGCCAGAGTTCATTA
ATTGCCAATCTAAAGTGTTGGGAGGGAACAGTATCTTGCATTCAGCTGCAGACAGTGTTA
CGAGTGCGGTTCAGAAAGCCAGCCAAGCCTTGAATGAGCGCGGTGAAAGGTTAGGCCGAG
CCGAAGATCGAACTGCAGAGATGATGAACACCTCCCAGCAATTTGCAGAAACTGCACACA
AGCTTGCGATGAAGCACAAATGTTGAGCAGTTGCCAAACAATTTGGGAGGTTGTGTCCAG
GGTGATCTTCACACAGAGAGACAGAAGTTTGTTAATGTACATTTCCTTTAATGGAAACTT
ATTTCTTCAAACTTGATGCTGCCAATATTAGAATCTGTTTCAATATTTTTTTAACTTTAT
TTAGCAATGTTTGACAAAAAAAATGAAATACTAGCTTGATCTTTTTTCAGTGTCATTAGA
TTTCCAGGCTATTCGTGGTCCTGAATGATTACAGCTGTAGGCTTTCATGTTATGCAAACA
GCTTTCAATTAATGTAGTGTTGTATTACACAATATTAAATAATTTCAATAATGATTTTTT
TTTAAACTCATTCAAAAAAATCTTGGATAAACATCTGGACAGCGTACTGTGGCTGAATAG
AGTTTTGTTATAGGAATTGGACTTTTCGATATAGGAATTGGACTTTTCAAACTAACGTCA
CTAGAACCGTGACTGAGCAATATGTTGTGTTCATTTTAATGACATGACTCCTCCATTTTA
AAATCGACCAGTAATTGTCCTGATTACTGTGAAACTGGGACACTCGTACTGACTCGTGAG
GAAATCTGGGATATTGTGCGGCTGTGATGCAGCGAAGGAAATTCAAGATCTTTCAACCTC
CATCTGGAGATTAGCACTAGTATATTATTAAGTAGCGTACTGGAAAAATAATTCAGGTAA
ATGTTTCATATTGAAGAATGTATCTGTAAAATGTTACAAGTTCAGATAGTTTATGATAAG
ACTGTCACACTTAACCACTGGTGTTCGGTAACAGTGAACACTGGAGAAGAACTGCTATTG
ATCTTGTACAACTACTTTAAAAACAAAAGGCAATCCTGCCACTTCATATACCTTGTTAAC
CCTGACTGCAGCAGAGTGTGTGCTGTGAAGTTCTGTGCCCGTCTCTTCAGTGTGTGGGCT
AGTACTCTGTTCTACTGTTTCCAGCCTTCGTTGTCATTAAAAAAAAAATTGATTGTGCAA
CATGCTTTTTTGTAAAAGCTTATGAGTCGTACTGTAACGGTTAAAATAATTAAACAACAT
TTTTGTTTCAGTGGTAGATTTTTCAAAGGATTTACCTTAAAATAAATCCCCTGAAACACC
CTAGGCTGCTCGTTAAGGTTGTGCATAATAGCACTGCACGCG
>TR100043|c0_g1_i6|m.98138
GGTACCTTGTGTGGGAGACCTGGGAGGGAGGTGGTAGTGAACTGGACAGTCGCTCTTCGG
TTTAATCATTTGCAGTTGACAAAGTAAATGAGAACCCGGATAAACTTAGTCTTGTTTTTT
TTTTAAAGGCTTGGGTACAATAAATAAGCTGCCTTCCCTTCTCCCAGTCCACGATGAGTG
CCAAACCTGCTATCAGCAAGGAGATTTTTGCTCCACACGATGAGCGAATGCTTGCAGCAG
TCCAGGTCAAGCGAAGAACCAAAAAAAAGATTCCATTTCTAGCAACAGGAGGTCAGGGCG
AATATTTGACCTACATCTGCCTGTCAGTGACCAATAAGAAGCCAACGCTGGTTTCCATTA
CCAAGGTCAAGCAGTTTGAAGGGTCGTCGTCCTTTGTGAGAAGGTCACAGTGGATGCTTG
AGCAGCTTCGACAAGTGAACGGTATAGACCCCAACAGGGATTGCCCTGAATTCGACCTAG
TGTTTGAGAATGCCTTTGACCAGTGGGTTGCAAGCACAGCCTCCGAGAAATGTACATTCT
TTCAAATCCTTCACAATATTTCTCAGCGATATCTTTCAGACAAGAAGCCAGAGTTCATTA
ATTGCCAATCTAAAGTGTTGGGAGGGAACAGTATCTTGCATTCAGCTGCAGACAGTGTTA
CGAGTGCGGTTCAGAAAGCCAGCCAAGCCTTGAATGAGCGCGGTGAAAGGTTAGGCCGAG
CCGAAGATCGAACTGCAGAGATGATGAACACCTCCCAGCAATTTGCAGAAACTGCACACA
AGCTTGCGATGAAGCACAAATGTTGAGCAGTTGCCAAACAATTTGGGAGGTTGTGTCCAG
GGTGATCTTCACACAGAGAGACAGAAGTTTGTTAATGTACATTTCCTTTAATGGAAACTT
ATTTCTTCAAACTTGATGCTGCCAATATTAGAATCTGTTTCAATATTTTTTTAACTTTAT
TTAGCAATGTTTGACAAAAAAAATGAAATACTAGCTTGATCTTTTTTCAGTGTCATTAGA
TTTCCAGGCTATTCGTGGTCCTGAATGATTACAGCTGTAGGCTTTCATGTTATGCAAACA
GCTTTCAATTAATGTAGTGTTGTATTACACAATATTAAATAATTTCAATAATGATTTTTT
TTTAAACTCATTCAAAAAAATCTTGGATAAACATCTGGACAGCGTACTGTGGCTGAATAG
AGTTTTGTTATAGGAATTGGACTTTTCGATATAGGAATTGGACTTTTCAAACTAACGTCA
CTAGAACCGTGACTGAGCAATATGTTGTGTTCATTTTAATGACATGACTCCTCCATTTTA
AAATCGACCAGTAATTGTCCTGATTACTGTGAAACTGGGACACTCGTACTGACTCGTGAG
GAAATCTGGGATATTGTGCGGCTGTGATGCAGCGAAGGAAATTCAAGATCTTTCAACCTC
CATCTGGAGATTAGCACTAGTATATTATTAAGTAGCGTACTGGAAAAATAATTCAGGTAA
ATGTTTCATATTGAAGAATGTATCTGTAAAATGTTACAAGTTCAGATAGTTTATGATAAG
ACTGTCACACTTAACCACTGGTGTTCGGTAACAGTGAACACTGGAGAAGAACTGCTATTG
ATCTTGTACAACTACTTTAAAAACAAAAGGCAATCCTGCCACTTCATATACCTTGTTAAC
CCTGACTGCAGCAGAGTGTGTGCTGTGAAGTTCTGTGCCCGTCTCTTCAGTGTGTGGGCT
AGTACTCTGTTCTACTGTTTCCAGCCTTCGTTGTCATTAAAAAAAAAATTGATTGTGCAA
CATGCTTTTTTGTAAAAGCTTATGAGTCGTACTGTAACGGTTAAAATAATTAAACAACAT
TTTTGTTTCAGTGGTAGATTTTTCAAAGGATTTACCTTAAAATAAATCCCCTGAAACACC
CTAGGCTGCTCGTTAAGGTTGTGCATAATAGCACTGCACGCG
>TR100043|c0_g1_i7|m.98140
TTGCCAATCTAAAGTGTTGGGAGAAACCTAGGTGAAAAGCCAAGTCACATAGTGCAGAAC
ACCACCAAGATTGAAAGGAATAGGAGAGAAGATGAGGTAAATCCAGAAGTAGCAACAGGT
ACAATAAATAAGCTGCCTTCCCTTCTCCCAGTCCACGATGAGTGCCAAACCTGCTATCAG
CAAGGAGATTTTTGCTCCACACGATGAGCGAATGCTTGCAGCAGTCCAGGTCAAGCGAAG
AACCAAAAAAAAGATTCCATTTCTAGCAACAGGAGGTCAGGGCGAATATTTGACCTACAT
CTGCCTGTCAGTGACCAATAAGAAGCCAACGCTGGTTTCCATTACCAAGGTCAAGCAGTT
TGAAGGGTCGTCGTCCTTTGTGAGAAGGTCACAGTGGATGCTTGAGCAGCTTCGACAAGT
GAACGGTATAGACCCCAACAGGGATTGCCCTGAATTCGACCTAGTGTTTGAGAATGCCTT
TGACCAGTGGGTTGCAAGCACAGCCTCCGAGAAATGTACATTCTTTCAAATCCTTCACAA
TATTTCTCAGCGATATCTTTCAGACAAGAAGCCAGAGTTCATTAATTGCCAATCTAAAGT
GTTGGGAGGGAACAGTATCTTGCATTCAGCTGCAGACAGTGTTACGAGTGCGGTTCAGAA
AGCCAGCCAAGCCTTGAATGAGCGCGGTGAAAGGTTAGGCCGAGCCGAAGATCGAACTGC
AGAGATGATGAACACCTCCCAGCAATTTGCAGAAACTGCACACAAGCTTGCGATGAAGCA
CAAATGTTGAGCAGTTGCCAAACAATTTGGGAGGTTGTGTCCAGGGTGATCTTCACACAG
AGAGACAGAAGTTTGTTAATGTACATTTCCTTTAATGGAAACTTATTTCTTCAAACTTGA
TGCTGCCAATATTAGAATCTGTTTCAATATTTTTTTAACTTTATTTAGCAATGTTTGACA
AAAAAAATGAAATACTAGCTTGATCTTTTTTCAGTGTCATTAGATTTCCAGGCTATTCGT
GGTCCTGAATGATTACAGCTGTAGGCTTTCATGTTATGCAAACAGCTTTCAATTAATGTA
GTGTTGTATTACACAATATTAAATAATTTCAATAATGATTTTTTTTTAAACTCATTCAAA
AAAATCTTGGATAAACATCTGGACAGCGTACTGTGGCTGAATAGAGTTTTGTTATAGGAA
TTGGACTTTTCGATATAGGAATTGGACTTTTCAAACTAACGTCACTAGAACCGTGACTGA
GCAATATGTTGTGTTCATTTTAATGACATGACTCCTCCATTTTAAAATCGACCAGTAATT
GTCCTGATTACTGTGAAACTGGGACACTCGTACTGACTCGTGAGGAAATCTGGGATATTG
TGCGGCTGTGATGCAGCGAAGGAAATTCAAGATCTTTCAACCTCCATCTGGAGATTAGCA
CTAGTATATTATTAAGTAGCGTACTGGAAAAATAATTCAGGTAAATGTTTCATATTGAAG
AATGTATCTGTAAAATGTTACAAGTTCAGATAGTTTATGATAAGACTGTCACACTTAACC
ACTGGTGTTCGGTAACAGTGAACACTGGAGAAGAACTGCTATTGATCTTGTACAACTACT
TTAAAAACAAAAGGCAATCCTGCCACTTCATATACCTTGTTAACCCTGACTGCAGCAGAG
TGTGTGCTGTGAAGTTCTGTGCCCGTCTCTTCAGTGTGTGGGCTAGTACTCTGTTCTACT
GTTTCCAGCCTTCGTTGTCATTAAAAAAAAAATTGATTGTGCAACATGCTTTTTTGTAAA
AGCTTATGAGTCGTACTGTAACGGTTAAAATAATTAAACAACATTTTTGTTTCAGTGGTA
GATTTTTCAAAGGATTTACCTTAAAATAAATCCCCTGAAACACCCTAGGCTGCTCGTTAA
GGTTGTGCATAATAGCACTGCACGCG
>TR100043|c0_g1_i7|m.98141
TTGCCAATCTAAAGTGTTGGGAGAAACCTAGGTGAAAAGCCAAGTCACATAGTGCAGAAC
ACCACCAAGATTGAAAGGAATAGGAGAGAAGATGAGGTAAATCCAGAAGTAGCAACAGGT
ACAATAAATAAGCTGCCTTCCCTTCTCCCAGTCCACGATGAGTGCCAAACCTGCTATCAG
CAAGGAGATTTTTGCTCCACACGATGAGCGAATGCTTGCAGCAGTCCAGGTCAAGCGAAG
AACCAAAAAAAAGATTCCATTTCTAGCAACAGGAGGTCAGGGCGAATATTTGACCTACAT
CTGCCTGTCAGTGACCAATAAGAAGCCAACGCTGGTTTCCATTACCAAGGTCAAGCAGTT
TGAAGGGTCGTCGTCCTTTGTGAGAAGGTCACAGTGGATGCTTGAGCAGCTTCGACAAGT
GAACGGTATAGACCCCAACAGGGATTGCCCTGAATTCGACCTAGTGTTTGAGAATGCCTT
TGACCAGTGGGTTGCAAGCACAGCCTCCGAGAAATGTACATTCTTTCAAATCCTTCACAA
TATTTCTCAGCGATATCTTTCAGACAAGAAGCCAGAGTTCATTAATTGCCAATCTAAAGT
GTTGGGAGGGAACAGTATCTTGCATTCAGCTGCAGACAGTGTTACGAGTGCGGTTCAGAA
AGCCAGCCAAGCCTTGAATGAGCGCGGTGAAAGGTTAGGCCGAGCCGAAGATCGAACTGC
AGAGATGATGAACACCTCCCAGCAATTTGCAGAAACTGCACACAAGCTTGCGATGAAGCA
CAAATGTTGAGCAGTTGCCAAACAATTTGGGAGGTTGTGTCCAGGGTGATCTTCACACAG
AGAGACAGAAGTTTGTTAATGTACATTTCCTTTAATGGAAACTTATTTCTTCAAACTTGA
TGCTGCCAATATTAGAATCTGTTTCAATATTTTTTTAACTTTATTTAGCAATGTTTGACA
AAAAAAATGAAATACTAGCTTGATCTTTTTTCAGTGTCATTAGATTTCCAGGCTATTCGT
GGTCCTGAATGATTACAGCTGTAGGCTTTCATGTTATGCAAACAGCTTTCAATTAATGTA
GTGTTGTATTACACAATATTAAATAATTTCAATAATGATTTTTTTTTAAACTCATTCAAA
AAAATCTTGGATAAACATCTGGACAGCGTACTGTGGCTGAATAGAGTTTTGTTATAGGAA
TTGGACTTTTCGATATAGGAATTGGACTTTTCAAACTAACGTCACTAGAACCGTGACTGA
GCAATATGTTGTGTTCATTTTAATGACATGACTCCTCCATTTTAAAATCGACCAGTAATT
GTCCTGATTACTGTGAAACTGGGACACTCGTACTGACTCGTGAGGAAATCTGGGATATTG
TGCGGCTGTGATGCAGCGAAGGAAATTCAAGATCTTTCAACCTCCATCTGGAGATTAGCA
CTAGTATATTATTAAGTAGCGTACTGGAAAAATAATTCAGGTAAATGTTTCATATTGAAG
AATGTATCTGTAAAATGTTACAAGTTCAGATAGTTTATGATAAGACTGTCACACTTAACC
ACTGGTGTTCGGTAACAGTGAACACTGGAGAAGAACTGCTATTGATCTTGTACAACTACT
TTAAAAACAAAAGGCAATCCTGCCACTTCATATACCTTGTTAACCCTGACTGCAGCAGAG
TGTGTGCTGTGAAGTTCTGTGCCCGTCTCTTCAGTGTGTGGGCTAGTACTCTGTTCTACT
GTTTCCAGCCTTCGTTGTCATTAAAAAAAAAATTGATTGTGCAACATGCTTTTTTGTAAA
AGCTTATGAGTCGTACTGTAACGGTTAAAATAATTAAACAACATTTTTGTTTCAGTGGTA
GATTTTTCAAAGGATTTACCTTAAAATAAATCCCCTGAAACACCCTAGGCTGCTCGTTAA
GGTTGTGCATAATAGCACTGCACGCG
>TR100043|c0_g1_i8|m.98143
AGGGAACAGTATCTTGCATTCAGCTGCAGACAGTGTTACGAGTGCGGTTCAGAAAGCCAG
CCAAGCCTTGAATGAGCGCGGTGAAAGGTTAGGCCGAGCCGAAGATCGAACTGCAGAGAT
GATGAACACCTCCCAGCAATTTGCAGAAACTGCACACAAGGTACAATAAATAAGCTGCCT
TCCCTTCTCCCAGTCCACGATGAGTGCCAAACCTGCTATCAGCAAGGAGATTTTTGCTCC
ACACGATGAGCGAATGCTTGCAGCAGTCCAGGTCAAGCGAAGAACCAAAAAAAAGATTCC
ATTTCTAGCAACAGGAGGTCAGGGCGAATATTTGACCTACATCTGCCTGTCAGTGACCAA
TAAGAAGCCAACGCTGGTTTCCATTACCAAGGTCAAGCAGTTTGAAGGGTCGTCGTCCTT
TGTGAGAAGGTCACAGTGGATGCTTGAGCAGCTTCGACAAGTGAACGGTATAGACCCCAA
CAGGGATTGCCCTGAATTCGACCTAGTGTTTGAGAATGCCTTTGACCAGTGGGTTGCAAG
CACAGCCTCCGAGAAATGTACATTCTTTCAAATCCTTCACAATATTTCTCAGCGATATCT
TTCAGACAAGAAGCCAGAGTTCATTAATTGCCAATCTAAAGTGTTGGGAGGTGAAAAGCC
AAGTCACATAGTGCAGAACACCACCAAGATTGAAAGGAATAGGAGAGAAGATGAGGTAAA
TCCAGAAGTAGCAACAGGGAACAGTATCTTGCATTCAGCTGCAGACAGTGTTACGAGTGC
GGTTCAGAAAGCCAGCCAAGCCTTGAATGAGCGCGGTGAAAGGTTAGGCCGAGCCGAAGA
TCGAACTGCAGAGATGATGAACACCTCCCAGCAATTTGCAGAAACTGCACACAAGCTTGC
GATGAAGCACAAATGTTGAGCAGTTGCCAAACAATTTGGGAGGTTGTGTCCAGGGTGATC
TTCACACAGAGAGACAGAAGTTTGTTAATGTACATTTCCTTTAATGGAAACTTATTTCTT
CAAACTTGATGCTGCCAATATTAGAATCTGTTTCAATATTTTTTTAACTTTATTTAGCAA
TGTTTGACAAAAAAAATGAAATACTAGCTTGATCTTTTTTCAGTGTCATTAGATTTCCAG
GCTATTCGTGGTCCTGAATGATTACAGCTGTAGGCTTTCATGTTATGCAAACAGCTTTCA
ATTAATGTAGTGTTGTATTACACAATATTAAATAATTTCAATAATGATTTTTTTTTAAAC
TCATTCAAAAAAATCTTGGATAAACATCTGGACAGCGTACTGTGGCTGAATAGAGTTTTG
TTATAGGAATTGGACTTTTCGATATAGGAATTGGACTTTTCAAACTAACGTCACTAGAAC
CGTGACTGAGCAATATGTTGTGTTCATTTTAATGACATGACTCCTCCATTTTAAAATCGA
CCAGTAATTGTCCTGATTACTGTGAAACTGGGACACTCGTACTGACTCGTGAGGAAATCT
GGGATATTGTGCGGCTGTGATGCAGCGAAGGAAATTCAAGATCTTTCAACCTCCATCTGG
AGATTAGCACTAGTATATTATTAAGTAGCGTACTGGAAAAATAATTCAGGTAAATGTTTC
ATATTGAAGAATGTATCTGTAAAATGTTACAAGTTCAGATAGTTTATGATAAGACTGTCA
CACTTAACCACTGGTGTTCGGTAACAGTGAACACTGGAGAAGAACTGCTATTGATCTTGT
ACAACTACTTTAAAAACAAAAGGCAATCCTGCCACTTCATATACCTTGTTAACCCTGACT
GCAGCAGAGTGTGTGCTGTGAAGTTCTGTGCCCGTCTCTTCAGTGTGTGGGCTAGTACTC
TGTTCTACTGTTTCCAGCCTTCGTTGTCATTAAAAAAAAAATTGATTGTGCAACATGCTT
TTTTGTAAAAGCTTATGAGTCGTACTGTAACGGTTAAAATAATTAAACAACATTTTTGTT
TCAGTGGTAGATTTTTCAAAGGATTTACCTTAAAATAAATCCCCTGAAACACCCTAGGCT
GCTCGTTAAGGTTGTGCATAATAGCACTGCACGCG
>TR100043|c0_g1_i8|m.98144
AGGGAACAGTATCTTGCATTCAGCTGCAGACAGTGTTACGAGTGCGGTTCAGAAAGCCAG
CCAAGCCTTGAATGAGCGCGGTGAAAGGTTAGGCCGAGCCGAAGATCGAACTGCAGAGAT
GATGAACACCTCCCAGCAATTTGCAGAAACTGCACACAAGGTACAATAAATAAGCTGCCT
TCCCTTCTCCCAGTCCACGATGAGTGCCAAACCTGCTATCAGCAAGGAGATTTTTGCTCC
ACACGATGAGCGAATGCTTGCAGCAGTCCAGGTCAAGCGAAGAACCAAAAAAAAGATTCC
ATTTCTAGCAACAGGAGGTCAGGGCGAATATTTGACCTACATCTGCCTGTCAGTGACCAA
TAAGAAGCCAACGCTGGTTTCCATTACCAAGGTCAAGCAGTTTGAAGGGTCGTCGTCCTT
TGTGAGAAGGTCACAGTGGATGCTTGAGCAGCTTCGACAAGTGAACGGTATAGACCCCAA
CAGGGATTGCCCTGAATTCGACCTAGTGTTTGAGAATGCCTTTGACCAGTGGGTTGCAAG
CACAGCCTCCGAGAAATGTACATTCTTTCAAATCCTTCACAATATTTCTCAGCGATATCT
TTCAGACAAGAAGCCAGAGTTCATTAATTGCCAATCTAAAGTGTTGGGAGGTGAAAAGCC
AAGTCACATAGTGCAGAACACCACCAAGATTGAAAGGAATAGGAGAGAAGATGAGGTAAA
TCCAGAAGTAGCAACAGGGAACAGTATCTTGCATTCAGCTGCAGACAGTGTTACGAGTGC
GGTTCAGAAAGCCAGCCAAGCCTTGAATGAGCGCGGTGAAAGGTTAGGCCGAGCCGAAGA
TCGAACTGCAGAGATGATGAACACCTCCCAGCAATTTGCAGAAACTGCACACAAGCTTGC
GATGAAGCACAAATGTTGAGCAGTTGCCAAACAATTTGGGAGGTTGTGTCCAGGGTGATC
TTCACACAGAGAGACAGAAGTTTGTTAATGTACATTTCCTTTAATGGAAACTTATTTCTT
CAAACTTGATGCTGCCAATATTAGAATCTGTTTCAATATTTTTTTAACTTTATTTAGCAA
TGTTTGACAAAAAAAATGAAATACTAGCTTGATCTTTTTTCAGTGTCATTAGATTTCCAG
GCTATTCGTGGTCCTGAATGATTACAGCTGTAGGCTTTCATGTTATGCAAACAGCTTTCA
ATTAATGTAGTGTTGTATTACACAATATTAAATAATTTCAATAATGATTTTTTTTTAAAC
TCATTCAAAAAAATCTTGGATAAACATCTGGACAGCGTACTGTGGCTGAATAGAGTTTTG
TTATAGGAATTGGACTTTTCGATATAGGAATTGGACTTTTCAAACTAACGTCACTAGAAC
CGTGACTGAGCAATATGTTGTGTTCATTTTAATGACATGACTCCTCCATTTTAAAATCGA
CCAGTAATTGTCCTGATTACTGTGAAACTGGGACACTCGTACTGACTCGTGAGGAAATCT
GGGATATTGTGCGGCTGTGATGCAGCGAAGGAAATTCAAGATCTTTCAACCTCCATCTGG
AGATTAGCACTAGTATATTATTAAGTAGCGTACTGGAAAAATAATTCAGGTAAATGTTTC
ATATTGAAGAATGTATCTGTAAAATGTTACAAGTTCAGATAGTTTATGATAAGACTGTCA
CACTTAACCACTGGTGTTCGGTAACAGTGAACACTGGAGAAGAACTGCTATTGATCTTGT
ACAACTACTTTAAAAACAAAAGGCAATCCTGCCACTTCATATACCTTGTTAACCCTGACT
GCAGCAGAGTGTGTGCTGTGAAGTTCTGTGCCCGTCTCTTCAGTGTGTGGGCTAGTACTC
TGTTCTACTGTTTCCAGCCTTCGTTGTCATTAAAAAAAAAATTGATTGTGCAACATGCTT
TTTTGTAAAAGCTTATGAGTCGTACTGTAACGGTTAAAATAATTAAACAACATTTTTGTT
TCAGTGGTAGATTTTTCAAAGGATTTACCTTAAAATAAATCCCCTGAAACACCCTAGGCT
GCTCGTTAAGGTTGTGCATAATAGCACTGCACGCG
>TR100048|c0_g2_i1|m.98160
TACTGGATCAGTATTTGCTGTTGTCGGCGTGGCATTGAGGAAATCCGGACGTTTTAGTGA
CATCACGAGAACGTTTAAGGACGTGTCGATCTCTGCACGGCCCACATCTCAACCCTACAA
TCACCCAGCAATTTCAAGCCGGCTCCAGGACCTTTTGCAAAGTGGCGAACGCAATGCACC
AGACGGCTGAAGATTGCAGATTTGGTGACTGAAGAGGCCAAATAATTTCTCTCGGGCAGC
CTTGCCTGGATTTATTTTTAAGTGAAAATGGAAGAGAGTCTGAGCTCCCTTAAGCAGTTG
GCCCTACCTGTCAGCAAGCTGGCTTCTTGGATAGCCCCGGGGGCGATGGTGTTTGGTGGA
GTGGTGCCCTACATTCCTCAATATAGGGACATTAAACGCACGCAGAATGCAGAGGGCTTC
TCCATCTACGTTTGCTTAGTGTTGCTTGTGGCCAATATATTAAGAATATTCTTTTGGTTT
GGAAGGTACTTTGAGCCACCCCTCTTGTTGCAAAGCATAATCATGATCATGACCATGTTA
GTGATGTTGAAGTTATGTACTGCTGTCCGTATGGCCAACGAACTCTCGACACGACGGCGT
GCCTTTTCAGACTTTGATCTGCAGTACTTCTGGCTATGGAGCAGATTTATTGATTACATA
CAGTGTGTATTGGCTTTCACTGTTGTTGCTGCATACATAACCTACCTCCTTATTGACTCT
TCACTCTTTGTGGAAACACTTGGCTTCTTCGCTGTGTTCACCGAGGCCATGCTGGGCACA
CCACAGCTATATCGCAACTACGAGAACAAATCAACGGAAGGAATGAGTATCACAATGGTG
TTGATGTGGGCGAGTGGTGACACTTTCAAGACTGCTTACTTCATCCTGAACCAGGCTCCT
TTCCAGTTCTGGATATGTGGATTGCTGCAAGTGTGTGTCGATATTACTATTCTCTTTCAA
GCTTACTACTATGACCGTTACCCTCAGAAACCGTCTTCCCACACCGTCCCTTCCACTAGC
ACCAAGGCACTTTAAATACGGTCCTATTCAACAAGTGCACCAAATGATCAACTCCTGGAA
AGAACACCGAAACCCATGTAGTTGAACCAGAGCCAATAACTTTATATTGGTTCGCAGCAT
GCTGGAAGGATTTCAAAGTCACTTTCTAGTAAAGGGGTTTAAACAATTGAACTATTGGTG
GAATGTTTATGGTTATTTATATATTTTTCTATTCTGCATAATTCAAACCAATGTTTTTTG
GACTAGTTTACGTAAATGCCTTACATGTTACTGTTTCTATAACTTTTTGTTTTCTTCCTA
ACATTCTTTCCGGGACACTTATTTTCACTGCTGTATCGCTCTCACGAATACAGCTTTGTT
TCATGGCAATATTGAGGTTATGAGACCTAAATCCTTGGAGTATATCCAAAGAGAGAATCT
TGCCTTCAAGGCCCATTCTTAAAAATCAAACCATTTGATTCCTTTTCACAATTTCTGTTT
TAATGTGACTACTGTTTCTGTTTTCTTCCCTTCCAAAAGGAGACGAACTTTGAAGAAGTT
GTGTCTTATAGTGGGAGGGAGATGATGTGCCATTCACACTTGAACTTTCAAGTAACCCGA
GTTAATAATGTCATTAGCACGTAGTTCAAGTTAAATCCACAAAAGTTACATGTTAACCTA
ATAAAGTGGAGAAGGATTGGGAGGCGGGGAAAAGCCTGTTTAATTTGATTATGGTTGGGC
AGTATGGCGATGGCGGACATTGGAATTGGGCATGGTGTGCTGCGGAGTAGAGTGGTAGGA
CAGAAATTTGTGCTCGGGATCCTCTGCACGCAGGGCTCCTGATAGCAACTGTGCTGAAAC
CAGGTGCTTCTCCGCGCGGAGAATTGCCATGGGCCCCCCCCGGAACAAGCAGTTTCAAAG
TAACATTGGCAGAAGTCTGGGGGCAGCTTAGCTGCCTGCTCAGTCTTGAGTGGCAGGAGG
TAGTCCCAGGAGAAGAAGTGAATAGCATTTAAAAAAAAAAAGTACAGATTACCCTTGGCA
ACAAAAAAAGTTAATTATGATCACTTTCGACTTTTTAATAAAAGTGGTAATGAAAGTGAG
AATTGACTATTAATGAAAAGGTGCATAATGAAAATATACTTAATGATACTGACTCTATTT
TCCTTCTTCCTTAACTGCAGTTATTTAATTGAAGTGTTCTGATCACACAGTAATTTCATA
CAGTGGTGTCGGGACCATTCTTAATCACGGGTGATCCAGTTCACTTCTTGCCTGCCCCAC
ATCTCCCTGTTTAAATCAGTACTGTTGAAATATGCCCATATTTAAAGTATAGTTGTCATG
TTTAAATAGCAGCACTGTTTCAAGAAAGCATTTATACATTAGGTAAGAAACTAAAATGTA
ATCCATTTTATGTACATAGCCG
>TR100048|c0_g2_i2|m.98163
TACTGGATCAGTATTTGCTGTTGTCGGCGTGGCATTGAGGAAATCCGGACGTTTTAGTGA
CATCACGAGAACGTTTAAGGACGTGTCGATCTCTGCACGGCCCACATCTCAACCCTACAA
TCACCCAGCAATTTCAAGCCGGCTCCAGGACCTTTTGCAAAGTGGCGAACGCAATGCACC
AGACGGCTGAAGATTGCAGATTTGGTGACTGAAGAGGCCAAATAATTTCTCTCGGGCAGC
CTTGCCTGGATTTATTTTTAAGTGAAAATGGAAGAGAGTCTGAGCTCCCTTAAGCAGTTG
GCCCTACCTGTCAGCAAGCTGGCTTCTTGGATAGCCCCGGGGGCGATGGTGTTTGGTGGA
GTGGTGCCCTACATTCCTCAATATAGGGACATTAAACGCACGCAGAATGCAGAGGGCTTC
TCCATCTACGTTTGCTTAGTGTTGCTTGTGGCCAATATATTAAGAATATTCTTTTGGTTT
GGAAGGTACTTTGAGCCACCCCTCTTGTTGCAAAGCATAATCATGATCATGACCATGTTA
GTGATGTTGAAGTTATGTACTGCTGTCCGTATGGCCAACGAACTCTCGACACGACGGCGT
GCCTTTTCAGACAGTAAAGATGAAGAAATCAAAACTCCTAGGAAGTTCTTTCTGGACTTT
GATCTGCAGTACTTCTGGCTATGGAGCAGATTTATTGATTACATACAGTGTGTATTGGCT
TTCACTGTTGTTGCTGCATACATAACCTACCTCCTTATTGACTCTTCACTCTTTGTGGAA
ACACTTGGCTTCTTCGCTGTGTTCACCGAGGCCATGCTGGGCACACCACAGCTATATCGC
AACTACGAGAACAAATCAACGGAAGGAATGAGTATCACAATGGTGTTGATGTGGGCGAGT
GGTGACACTTTCAAGACTGCTTACTTCATCCTGAACCAGGCTCCTTTCCAGTTCTGGATA
TGTGGATTGCTGCAAGTGTGTGTCGATATTACTATTCTCTTTCAAGCTTACTACTATGAC
CGTTACCCTCAGAAACCGTCTTCCCACACCGTCCCTTCCACTAGCACCAAGGCACTTTAA
ATACGGTCCTATTCAACAAGTGCACCAAATGATCAACTCCTGGAAAGAACACCGAAACCC
ATGTAGTTGAACCAGAGCCAATAACTTTATATTGGTTCGCAGCATGCTGGAAGGATTTCA
AAGTCACTTTCTAGTAAAGGGGTTTAAACAATTGAACTATTGGTGGAATGTTTATGGTTA
TTTATATATTTTTCTATTCTGCATAATTCAAACCAATGTTTTTTGGACTAGTTTACGTAA
ATGCCTTACATGTTACTGTTTCTATAACTTTTTGTTTTCTTCCTAACATTCTTTCCGGGA
CACTTATTTTCACTGCTGTATCGCTCTCACGAATACAGCTTTGTTTCATGGCAATATTGA
GGTTATGAGACCTAAATCCTTGGAGTATATCCAAAGAGAGAATCTTGCCTTCAAGGCCCA
TTCTTAAAAATCAAACCATTTGATTCCTTTTCACAATTTCTGTTTTAATGTGACTACTGT
TTCTGTTTTCTTCCCTTCCAAAAGGAGACGAACTTTGAAGAAGTTGTGTCTTATAGTGGG
AGGGAGATGATGTGCCATTCACACTTGAACTTTCAAGTAACCCGAGTTAATAATGTCATT
AGCACGTAGTTCAAGTTAAATCCACAAAAGTTACATGTTAACCTAATAAAGTGGAGAAGG
ATTGGGAGGCGGGGAAAAGCCTGTTTAATTTGATTATGGTTGGGCAGTATGGCGATGGCG
GACATTGGAATTGGGCATGGTGTGCTGCGGAGTAGAGTGGTAGGACAGAAATTTGTGCTC
GGGATCCTCTGCACGCAGGGCTCCTGATAGCAACTGTGCTGAAACCAGGTGCTTCTCCGC
GCGGAGAATTGCCATGGGCCCCCCCCGGAACAAGCAGTTTCAAAGTAACATTGGCAGAAG
TCTGGGGGCAGCTTAGCTGCCTGCTCAGTCTTGAGTGGCAGGAGGTAGTCCCAGGAGAAG
AAGTGAATAGCATTTAAAAAAAAAAAGTACAGATTACCCTTGGCAACAAAAAAAGTTAAT
TATGATCACTTTCGACTTTTTAATAAAAGTGGTAATGAAAGTGAGAATTGACTATTAATG
AAAAGGTGCATAATGAAAATATACTTAATGATACTGACTCTATTTTCCTTCTTCCTTAAC
TGCAGTTATTTAATTGAAGTGTTCTGATCACACAGTAATTTCATACAGTGGTGTCGGGAC
CATTCTTAATCACGGGTGATCCAGTTCACTTCTTGCCTGCCCCACATCTCCCTGTTTAAA
TCAGTACTGTTGAAATATGCCCATATTTAAAGTATAGTTGTCATGTTTAAATAGCAGCAC
TGTTTCAAGAAAGCATTTATACATTAGGTAAGAAACTAAAATGTAATCCATTTTATGTAC
ATAGCCG
>TR100048|c0_g2_i3|m.98166
TACTGGATCAGTATTTGCTGTTGTCGGCGTGGCATTGAGGAAATCCGGACGTTTTAGTGA
CATCACGAGAACGTTTAAGGACGTGTCGATCTCTGCACGGCCCACATCTCAACCCTACAA
TCACCCAGCAATTTCAAGCCGGCTCCAGGACCTTTTGCAAAGTGGCGAACGCAATGCACC
AGACGGCTGAAGATTGCAGATTTGGTGACTGAAGAGGCCAAATAATTTCTCTCGGGCAGC
CTTGCCTGGATTTATTTTTAAGTGAAAATGGAAGAGAGTCTGAGCTCCCTTAAGCAGTTG
GCCCTACCTGTCAGCAAGCTGGCTTCTTGGATAGCCCCGGGGGCGATGGTGTTTGGTGGA
GTGGTGCCCTACATTCCTCAATATAGGGACATTAAACGCACGCAGAATGCAGAGGGCTTC
TCCATCTACGTTTGCTTAGTGTTGCTTGTGGCCAATATATTAAGAATATTCTTTTGGTTT
GGAAGGTACTTTGAGCCACCCCTCTTGTTGCAAAGCATAATCATGATCATGACCATGTTA
GTGATGTTGAAGTTATGTACTGCTGTCCGTATGGCCAACGAACTCTCGACACGACGGCGT
GCCTTTTCAGGTTAGTAGCAATGCAATAAAGGTAGCCAAAATGGCAGCATATTGTTTTAT
CGCACAAAAGATTTTGTATTGCAACTGTGTAAACAATCAAGTAAGCCATTTAAAAAAAAA
GACACACCGG
>TR100049|c0_g2_i2|m.98169
CCGATTTGTGGTTCCGGCCCCATGAACTGCCGGGAAGCGGGAACATTGGTGAGCTTAACG
GGTAATCCTCGACGCTGCTCGGCCCGATGGTAGCCTGAAAGTGAGCTGGCGGCTGGGCGA
GGTTTTTCAGATTGTCTTCCAATGTCTTCGTACACCAATACAAGTCCTGCATTTGAATTT
GGACCTATCTATGTGCGTGAACAGGGACAACTGCACCTGTTAAATGGTGCTTCAAACTTG
AAGACGAGCACCAGAAAACCCAAGTCACTGCGACTGTTTCAAAAGGGCTTCACTGTTAAA
CTGTGTATCGAAGATGGAGACAAGCCAAGCACTTGCAGGACTGATCACATTGTCTTCACT
TACACAAAGGAAGGGAATCTTCGCTATTCTCCCAAGTCGCTTTTTGACGTGGTGCTTGGT
TTTATAGCTGACAACATACAGCACGTTGACTCATTAATTGGCTTCCCAGAGCAGATTGCT
GAAAAACTTTTCACTGCAGTAGAAGCAAGAAAGAAATTTATTGACCCCAGCACAAGTACC
AAGGCTCTATTTATATTCAGTGAGGCCTACGGAAGTCTTGTGCTCCAGTCCCTGTGTTTA
CGAGAAAGATTTCTGATGGTGTCAGAAAAGTTGGAAGAAATCCAGTCTTTTCGTGGTTTG
ACGTGCCTGGATCTGTCGAGCTGTAAGCTGGGGGATGAACATGAGCTCCTAATGCACTTG
ACAGCTGAAACCCTTGTGAGTCTCATCTGCTTATACCTTGGGGATAACGGCCTGTCAGAC
TGTGGTCTGCGGAAAATGACTGCGCCCGTCCGAGTGATAAAGAAAGGTTTGGGGAATTTG
GAAGTGCTGGATCTGTCTGGTAACCCCAGAATCAGTGAGCATGGCTTGCGGTATCTGTGT
TGCTTTTCAAAGCTGAGGGCTCTGGATATCTCAGGAACTGGTGTTACGCCCAATTGTTCA
TCAATCCAAACAATTCGGAGCAAGTTGTCGCTATTTCCTGCTGGGGAACCTCTGGAGGAG
TTTGAGCACTCGTGCTGCAGGACAGAAGGCTGGGCAGAGCAGGTGGTTTATCAGTGGGAA
CGTGTGTCTGTTAGACGACGAAAGAACGTTAGCAGCAGAACAGTGGCACAGCGATTCTAT
GGGACAAACAAATTAATCAATGTAGGAACTGATGGATTTTCAAATGCTACACAAATCAAG
GACCCAAGCAGGATGCAGTTTCACAGAAAAGCCAATCAGGATCTCTGTGTACAATCCTCT
GTGACCTCCGCATTAGGGGCCAGTAAGAGAGGTGGTGACCGAGCTGAAGTGACTGGTTGT
TCCTCCCCTCATGTGAAGCGTGCTGAACTGACCTTGGATGACTGGGACGTGCTGAACTGT
TACTGAGGAGGAACCTGTCGCCCTAAAAGAGTTATTCCACACACAAACTATGTGAAAAGG
ATTTTAGACAATTCCCTGGCTAACGGGGCCCGGATGACTGAATCAGGCCATGATTAAAGA
TTTCAACGTTCAGCCTTCGCCTAACTAAAATGAAAGTATTGTTGGTCAGTTTACAATGTT
TCCGATTACATGTATTTCTCATCTTAGTTAAATTGCTTTTTGAGTCGTAC
>TR100050|c0_g1_i1|m.98170
GCCCTCTGTACACACCCCCCCTCCCCCATACCGTGCTGTACACTCCAAATTTGTTTGACT
TGAAGTCTCATTTCACATCCAGTTTAATAACGTCAACAATCATAGCTCTTGCACCAATGA
AAATTTAAATATTCCATTAGTATTTGAAAACGTATCTTGCAACTTTTATCTTCTATTTTT
TGTCGGTCAATCTTTTATTCAGTGAGAACCAGTCATTTTTAAAAAAATGTATATTTTGGA
TGACTGGGACCGATTCCCAGTGTGCAACACTACAGTGGAAAGCACAGAGATTCAATGACC
ATCACCCAATGCGTTGTTTACGACACTCCCTTTTTGTAAGGAGTGAGGTACTGTGTGTGT
GTGTGTGTGTGTGTGCAAAGACCCAAACACTTGCTTTAAACAATGTAAACACTAATCTTG
CCTTATTTTGTACTGTATAAGCCCAAGATTTATGCCAAGTGGGTGGTTATGGAAAACAAG
CCACTGGTGTCCTGGCTGATGGAACTTACTCGTGAGTTGGATGTTGTCGCTGCACGGGAG
TGGGACTAATTGGAGAGCTCTTTCAAAGAGGCACGATGGGCTGACTGGCCGCCTTCT
>TR100050|c1_g1_i2|m.98172
TTTCCCACATTACAACAGTGACTACACTTCAAATAATACTTAGTCAGCTGTAAAGCGCTT
TGAGATGTCCGGTGGTCGTGAAAGGCGCTATAGAAATAAACTTTGATAATGAAGAACAGC
CCTGGTGTTACACACTGACAGATGAGGACATCTCCTGGGATTATTGTGAAGTTCCACAGT
GTCCAATACCGGATCCCTGTCTTTCCCATCCCTGTAAAAATGGAGGGATCTGCACCAGAG
ATCCTCTTGTCAACTCTTACCGCTGTCGGTGCACTGATCAATTCATGGGAGTTAATTGCC
AGGAAGATTATTGTGAGAGCCAACCCTGCTGGTATGGGGCTGCCTGTATCAATATCCCCG
ATGACCAGACCTATCAGTGTCTCTGCACCGATCAGTTCACAGGAGGGAACTGTGAGAAAG
AAAAGTGTTTTGAAAGACAGCATCTGAAATATTACGACATTGGAGAAACGTGGACGCGAA
TTCTTTATGGTGAAGTTGAGAAATGCTACTGTGCCGAGGATGGGATCCATCCTGAGCCTG
TGAGATCAAAAGCCTGTGAGACGAACCCGTGCCTTTACGGAGGGGCGTGCCGTGAGGTCC
AGGCCACGGGCGACCGTGTGTGCGCCTGCAGCAAGAATTACGCCGGGAAATACTGCGAAA
TTGATTCTGCTGCTGACTGCTATGAAAACGATGGGAGCTCTTACAGAGGGACAGGAAAGA
GGACAGCCTCAGGGAGTGACTGTCTGGCTTGGACGTCTAACTTCATAAGCCTGGAGTTTA
ACATCAACGATTTGGAAGAGCCTCTCCGCTTAGGTCTGGGTGACCACTCTTACTGCAGAA
ACTTTGATAATGAAGAACAGCCCTGGTGTTACACACTGACAGATGAGGACATCTCCTGGG
ATTATTGTGAAGTTCCACAGTGTCCAATACCGGATCCCTGTCTTTCCCATCCCTGTAAAA
ATGGAGGGATCTGCACCAGAGATCCTCTTGTCAACTCTTACCGCTGTCGGTGCACTGATC
AATTCATGGGAGTTAATTGCCAGGAAGCGAAATGCTTCGACAGTACCCAACACAGGTACT
TCCTTATCGGAGAGAGCTGGTTCCGGATCATTGGCGATAAAGTTGAAAGTTGCAAATGTG
CTGACAGCGGGTCTGAGTGTCAAAGTGTCCGGTATGAAGATTGCGAGGTTAATCTGTGTC
TCCAGGGCGGTGAGTGTCGAGCAGTCCAGGACACAGGGGAGACCGTTTGCCACTGCAGTG
AGGGTTTTGTGGGGAGGTACTGCGATATAGACACGAAAAATAACTGTTATAAAGACAATG
GGATGTCTTATAAAGGCACTGAGGATGAGAGTGCCTCGGACATCGAATGCATTCCTTGGA
AGGAGGAGTTCCTGCGAGATAAGTTAAACATCAGTAGCTTGGAAGAAGCTCTCCAGCTGG
GCCTGGGCGACCATTCCTATTGCAGAAATCCAGATGGTGATGAAAAGCCCTGGTGTTATA
TAATGCTGGACAAACATGTATCCTGGGAGCACTGTAATGTCGCAAAGTGTGGTGCAATAA
ATATACAGCCGAGGAGAATTTCTCCTATCGCAAGGTTTGCGGCATCAACAGTTCCTCAAC
AATCAGCCTTGTGTGGGAAACGACACACAAAGGGCGTAAGGCCAAGGGTTATCGGAGGAT
CCTCAGCCCTGCCTGGCTCCCAGCCCTGGCTTGCAGCCATATACATCGGGAAAAGCTTTT
GTGCCGGATCTCTTATATTTTCTTGTTGGGTAGTCTCGGCTGCCCACTGCTTCGCTCATA
GTCCGCTGAAGTCGTCGATCAGAGTTGTGTTGGGCCAGCACTATTTTAATAAAACAAGTA
AGAACACACAGGTATTTGAAATCGAGAAATACTTTATACACAGCAAGTACAATCCGTATG
AAGAAACCAAACATGACATAGTCCTTCTAAAGCTGAAGAAGAAAAATAAAAAATGTACAA
CCAATTCCAGATTTGTTCGACCGATATGTTTACCGAATGCAACCGACTTCTTCCCGGATG
ATACACAGTGCCAAATCTCTGGATGGGGACACACCCACGAAAATGCGACCGAACATGCGA
AGACTTTGCAGGAAGCCTACGTCCTCATCATTTCCCAAGTGTTGTGTAGCAGCGACATTC
TCTACGGCAGTGAAGTGACCTTGAATATGGTCTGTGCTGGACACCTCGTCAACGCAGTCG
ATGCCTGCCAGGGAGACTCCGGAGGACCGCTGGCGTGCTACAAGAGCGGCACTGCGTACC
TGTACGGGATCGTCAGCTGGGGCGACGGCTGCGCTAAACTGAACCAGCCGGGAGTCTACA
CACGGGTCCCCAAATACGTGGACTGGATTTACAGGAAAATCAAACGTCGGCCGAAATGCG
ACAGGAAAGGCTAAGCTGGAAGAAGGGGAATTCCTACTTCACTCGAACGACGAACCCAAT
CGCTTCCTTGCCCCGTTTTTATTTTCTTATGTGTGTGTGTGTGTGTGTGTGTGGAAACGG
TGACTTTGGAAGAACATTCATCGCTCTGCTTTAATTATTCAAAACCGGAAGCCCCGGCGG
ACGTTTTGCAAATAAGCTTTTAATTCGAAGATGGAGTCGGGCTGCCAACACCTCCGGGAT
TGGCCTGGAGTCTCCAGGAATTAATCTCCAGCCCCCTGCTGCCACCGTAACCCAGG
>TR100050|c1_g1_i3|m.98176
GATGACACGACTCCCCCTCCATTGAACCTGTGATTACAACTGGGTCAAAGTAGCTGTGGG
TTTTCAACAAGTCACCTGACCACTTGGTGGATGGAAATCGAGTTGACACTCGTGTGAGAC
TGTGCAAGTGTCGGAGTTACAGAAATTAGCGGGATTTGAGTGTGTCCAGGACGCCATGCT
AGCACTTTATTCAGTGGTTCTTGCTTGCTGTTATCTTGCAGGCGGATTGGTGGGACAGCC
TCCTTCGCACTCGGGCCTGACATCCAAATTAGGGGTTCCCAGAGACGGATATGAACATCG
AGATCCACCTCATCCTCTGCAACACCCACGTAGAGTGTTCACAGAAACTGGGTGGCTCTG
CGTTTTTCCCTTTCGATACGCCGGCAAGCTCCACCGCACCTGTATACCCAACAGAATTTC
ACATAAAAAATGGTGCGCCACCACCCCCAGTTTTGACAAGGACAGGCGATGGGGCTATTG
CGAAGAGATCCAGCCGTTAACGCACGATTATTGTGAGAGCCAACCCTGCTGGTATGGGGC
TGCCTGTATCAATATCCCCGATGACCAGACCTATCAGTGTCTCTGCACCGATCAGTTCAC
AGGAGGGAACTGTGAGAAAGAAAAGTGTTTTGAAAGACAGCATCTGAAATATTACGACAT
TGGAGAAACGTGGACGCGAATTCTTTATGGTGAAGTTGAGAAATGCTACTGTGCCGAGGA
TGGGATCCATCCTGAGCCTGTGAGATCAAAAGCCTGTGAGACGAACCCGTGCCTTTACGG
AGGGGCGTGCCGTGAGGTCCAGGCCACGGGCGACCGTGTGTGCGCCTGCAGCAAGAATTA
CGCCGGGAAATACTGCGAAATTGATTCTGCTGCTGACTGCTATGAAAACGATGGGAGCTC
TTACAGAGGGACAGGAAAGAGGACAGCCTCAGGGAGTGACTGTCTGGCTTGGACGTCTAA
CTTCATAAGCCTGGAGTTTAACATCAACGATTTGGAAGAGCCTCTCCGCTTAGGTCTGGG
TGACCACTCTTACTGCAGAAACTTTGATAATGAAGAACAGCCCTGGTGTTACACACTGAC
AGATGAGGACATCTCCTGGGATTATTGTGAAGTTCCACAGTGTCCAATACCGGATCCCTG
TCTTTCCCATCCCTGTAAAAATGGAGGGATCTGCACCAGAGATCCTCTTGTCAACTCTTA
CCGCTGTCGGTGCACTGATCAATTCATGGGAGTTAATTGCCAGGAAG
>TR100050|c1_g1_i4|m.98177
TTTCCCACATTACAACAGTGACTACACTTCAAATAATACTTAGTCAGCTGTAAAGCGCTT
TGAGATGTCCGGTGGTCGTGAAAGGCGCTATAGAAATAAACTTTGATAATGAAGAACAGC
CCTGGTGTTACACACTGACAGATGAGGACATCTCCTGGGATTATTGTGAAGTTCCACAGT
GTCCAATACCGGATCCCTGTCTTTCCCATCCCTGTAAAAATGGAGGGATCTGCACCAGAG
ATCCTCTTGTCAACTCTTACCGCTGTCGGTGCACTGATCAATTCATGGGAGTTAATTGCC
AGGAAGCGAAATGCTTCGACAGTACCCAACACAGGTACTTCCTTATCGGAGAGAGCTGGT
TCCGGATCATTGGCGATAAAGTTGAAAGTTGCAAATGTGCTGACAGCGGGTCTGAGTGTC
AAAGTGTCCGGTATGAAGATTGCGAGGTTAATCTGTGTCTCCAGGGCGGTGAGTGTCGAG
CAGTCCAGGACACAGGGGAGACCGTTTGCCACTGCAGTGAGGGTTTTGTGGGGAGGTACT
GCGATATAGACACGAAAAATAACTGTTATAAAGACAATGGGATGTCTTATAAAGGCACTG
AGGATGAGAGTGCCTCGGACATCGAATGCATTCCTTGGAAGGAGGAGTTCCTGCGAGATA
AGTTAAACATCAGTAGCTTGGAAGAAGCTCTCCAGCTGGGCCTGGGCGACCATTCCTATT
GCAGAAATCCAGATGGTGATGAAAAGCCCTGGTGTTATATAATGCTGGACAAACATGTAT
CCTGGGAGCACTGTAATGTCGCAAAGTGTGGTGCAATAAATATACAGCCGAGGAGAATTT
CTCCTATCGCAAGGTTTGCGGCATCAACAGTTCCTCAACAATCAGCCTTGTGTGGGAAAC
GACACACAAAGGGCGTAAGGCCAAGGGTTATCGGAGGATCCTCAGCCCTGCCTGGCTCCC
AGCCCTGGCTTGCAGCCATATACATCGGGAAAAGCTTTTGTGCCGGATCTCTTATATTTT
CTTGTTGGGTGGTTTCGGCTGCCCACTGCTTCGCTCATAGTCCGCTGAAGTCGTCGATCA
GAGTTGTGTTGGGCCAGCACTATTTTAATAAAACAAGTAAGAACACACAGGTATTTGAAA
TCGAGAAATACTTTATACACAGCAAGTACAATCCGTATGAAGAAACCAAACATGACATAG
TCCTTCTAAAGCTGAAGAAGAAAAATAAAAAATGTACAACCAATTCCAGATTTGTTCGAC
CGATATGTTTACCGAATGCAACCGACTTCTTCCCGGATGATACACAGTGCCAAATCTCTG
GATGGGGACACACCCACGAAAATGCGACCGAACATGCGAAGACTTTGCAGGAAGCCTACG
TCCTCATCATTTCCCAAGTGTTGTGTAGCAGCGACATTCTCTACGGCAGTGAAGTGACCT
TGAATATGGTCTGTGCTGGACACCTCGTCAACGCAGTCGATGCCTGCCAGGGAGACTCCG
GAGGACCGCTGGCGTGCTACAAGAGCGGCACTGCGTACCTGTACGGGATCGTCAGCTGGG
GCGACGGCTGCGCTAAACTGAACCAGCCGGGAGTCTACACACGGGTCCCCAAATACGTGG
ACTGGATTTACAGGAAAATCAAACGTCGGCCGAAATGCGACAGGAAAGGCTAAGCTGGAA
GAAGGGGAATTCCTACTTCACTCGAACGACGAACCCAATCGCTTCCTTGCCCCGTTTTTA
TTTTCTTATGTGTGTGTGTGTGTGTGTGTGTGGAAACGGTGACTTTGGAAGAACATTCAT
CGCTCTGCTTTAATTATTCAAAACCGGAAGCCCCGGCGGACGTTTTGCAAATAAGCTTTT
AATTCGAAGATGGAGTCGGGCTGCCAACACCTCCGGGATTGGCCTGGAGTCTCCAGGAAT
TAATCTCCAGCCCCCTGCTGCCACCGTAACCCAGG
>TR100051|c0_g1_i10|m.98188
TTACAGGGTTATAATTCTCTTACACTGCTTGTGCATAAACACAAATAAAAAAGCTCAATT
TACTATGTATACCTTTTTTGTTGAATTGTAACAGTTAAATACACTCAACAGAGAAAACCT
AAAACAAAAAAGACAACTGGAAAAAGAACAGACCCACCGTCATCAGCTTGAACTGCAGTC
AGAAACCTTTGGTCAGACCATCCTATCTCTTAGGACCCAACTGAAGGATCAAAGAGACCT
GGAGCATCTATCTAGTCAGCCAGTATCTTTACTTGAAGGGGCTATGGCTTCTGATCCAAC
AACCCTTTTAAACTGCTACTTCGGACTCAAACAAAAGTCAGTCAGAGTTTCCGAAAAGGA
GAGAGTTGAAGATTTAACCAGCGAAGATCTAGAAAAATCAGAGATAACTGATCCAGTGGT
ACCAGACAAATCTTACTGGATCCAGCGAGTTGGAGAGCTTTCTGCTCAGCTGCAAGAAAG
CACTGAATACTGGACAGACAAAATGAATGAACTAACCAAGGAAATTGAGCATGTTAATTC
ACCTTCCAAAAAATAATGGGTTCTGAATTAGTAAGTTCAGAAAACACTTGAGAAAAGAAT
TAAAGGTCACCTCCTGGAATATGAGAGGTTTTCATGTTCATAACAAGCTGTTAATAGGAA
TAAAATAATACTGATGAGCTCACATAAAAACCAT
>TR100051|c0_g1_i20|m.98202
ATATAATGGCCAAATGAAATTCAACACAGATAACTGTGAGGTATTACATTTTGCTGGAAG
CTCAGAAACAGGCTCTGGAAGCTGCACAAAGTGACAACAATCGGCTCCATGAGGAAAGTG
AATTAATGGTTTCAAATGTTAATCAGTGGATCACAGAGCAAGGCCGTTTACAGGAAACCA
TTGAAGCTTTGAGTCAAGAATTGAAGAAGGTGAGAGCTGAGTTAGAAGAAAAGAAAAATG
AAACAGAACAAATCTGGGCATTACAGAGTAATTCTGCCAGTCAGCAGATACTGCTCAATC
AGCTCAGAGGTCGTCTGGAAGATCAAGAGCATGAACAGGAGAGCCTCATAGCAGAAAAAC
TTGCAACTATTGAAGACATGCACAACAGATTGAAGGCTAGTATTCAGTCAATACAGCTGC
TGAACCAACAGATATTGGAGCTGAATGAGACAGTCCATAATTTAAAAGATGAAATGTTGA
CCTTGCAACATCGATATGAAGAAAAGTGCAGCCAAATGGAAAGTTGTGAAGAAATGATTG
ATCAACTGTCAGAAGAGTTGAATGGAAGTCAAGAGGACTTACAAAATAACAAGGACCACA
TCCAGCAGTGCGAACAATTAATCCAGATATTAAAAAACGAGGCCCAGAAGATGCAAAGAG
AGATTGCAGAACAAGAAGAGACAATACTACAACTTCAATCAGACTTGACACAGTATCAAA
TCAATCATGGTCGTTCCAATGAGGAGTATGATGCACAGACTGTACACACTGAATACTTAC
AGAAGGAACTTGAAACGGTGAAAATTGTTTACAATGAAAAAATCAGTAGAGTTGGAGAAT
GTGAACAAATCATACTCGATCTCAGAGCAGAGATAACAAAATCTGCTGATCAGCGAAAGA
ACTATGTACTTGAAGTGGAAAAACTTGAAAAAACTTTGCAAACCCTTCAATTGAATGTAG
CAGCCTCCCAACATAAGCACAAGCTAGAGCTTGTACAACTGCAGCAGCAGATTACCCAAC
TTGAAAGTGACCTTACAGATTCCCAGAAATCTTGTAATCAAAAGGATCAGGCAATATGGA
AAAGAGATGATCTCCTGCGGAAATCAGAGGCTGATCTCCTGCAGTCTCGAGAAAATATCA
AAGAGAAAGTGGCAGAGGTGGAAGCTTTGGACATCATAGCCAAGGGCCTGAGAGTTGGAA
TGCAGGGATTACAGAATCATAAGAGACAGATTGAAAAAGAAAATACAACACTGCGAACAG
AGATTCAGCAGCTAAACCAGGAGCTGCTCAATATCCATCAACAGTACAGGGAGAAGGATT
CATCAGAAAGAAAGTAAACTGTGTGGTTTGCAAAAAGAGCTAGTGGTGGCTCAAAAGCAG
TACTCTGCCTGCTATGAAGAGTTCCTCCACAGAGAAAAACTCGTGCAGAAGCTAAAGGAA
GAAACTATGAAGTTGACAGACCAAACAAAACAGCATTCCCAGGATATCAGCAAGCTCAGC
ATTGAGAAGCAGAAAATAGAACTAGAGATGGCAGTAATTACTGAGAAGCATAGAACTGCT
CAACAAGAGGTCAGCAACAGAGATCAGATTATTCTAAAACTGAAGACTGACTTGAAAACT
GCACAGGAGAAATATACAGGTTCACAGGAAGAATTTGGTGTTCAGGAAGCTGAGATCAAC
AGGCTTAATGAAAAATTGAAAGATCTGCAGAATGAAATTTGCAAACAAAGGAACATTGGC
AATGTACAGGAAGATCAGCTGAGCCAGGCTGGAAAGTCAATTCAGGGATTTGCACATGAA
CGGGAAATGCTCATGGAAGAGATACAAACCAATAAAAAAAATATAGCACAATTGCACAAC
GATTTGGATGTCACAAAGCAATCTTACAATGACGACTTAGAACGATGGTCACAGAGGTCC
TTTCTGTTGCAAAAGGAGTTGGATTCAACCACAGTTGAATTACAGGATACTCTTGATAAA
CTGAAAGAACGCAAGACAATAGGAATACAACTCAAAGAAGACTTGGAAAAAACAATGCAT
CTTCATCATGAGACTGCAAACCTAGTTGAACAACATGAAGACACCATCCAAAAACAGAAT
TGTGAGAATTTGCATTTAAGAGAGCAGATTGACCTTCTACGGTATAAAGCTACAGAAAGT
CACAATCAGGCAAAAGTCTCTGAATCTACTGCAGATCTGTACAAACAGAAATATCAAACA
AGCACAGATAGAGTACAAGATCTAGAGAAACTTGTGCAGCGCCTTGAAGAAGAAACAAAA
GATTCAAGTAATCAGATATTGGAGCTGAATGAGAC
>TR100051|c0_g1_i21|m.98204
TGAAATTTAAATTAGGTTATTTATGGATTTACTTATGTTCCCAGTACACAACAGTCACTG
TAATCCATTACCATGGTATTTGTGTTGTAGTTTCAACAACAAGAGGATCTGGTGAGGTTT
TTACGGGATGAGCTTAATCAGGAACGGAGCCAATATCAGGAGCAACAAAGGCAGCTCGTT
AAATTGAAGTACCATACGTCTGAAATGGAGACAGAAGTGGATAACCTCAAAATCAAACAA
AAAAGCGAAATGCAGATGATTAAGGATCGGGAGAATCATATATCCACGCTGGAAGAAGAA
ATGAAACACCTGCAACATAAATATCATAGTATCTGTGAGGAGCTAATGAAAGAGAAGTCC
CAATTCAAAGATCTTCAATTAAAGATGGCTACAGCTGAGATAAAGACAAAGAGCCACACT
GAAGAGACAAATAGAAGAGGAGCTGAAAAATGAACTGAATGTGAAAAAACAACAGCAGCA
ACAGAATTTCCAGGAAATCCTGAAGCATCAACAAGGTAGTCAGAAGACAGAGTTGGAACT
GGCCATTGCCAAAGATCAGATCCAAACTCTGCAGCAACAGTTTCAACAACAAGAGGATCT
GGTGAGGTTTTTACGGGATGAGCTTAATCAGGAACGGAGCCAATATCAGGAGCAACAAAG
GCAGCTCGTTAAATTGAAGTACCATACGTCTGAAATGGAGACAGAAGTGGATAACCTCAA
AATCAAACAAAAAAGCGAAATGCAGATGATTAAGGATCGGGAGAATCATA
>TR100051|c0_g1_i25|m.98209
ATATAATGGCCAAATGAAATTCAACACAGATAACTGTGAGGTATTACATTTTGCTGGAAG
CTCAGAAACAGGCTCTGGAAGCTGCACAAAGTGACAACAATCGGCTCCATGAGGAAAGTG
AATTAATGGTTTCAAATGTTAATCAGTGGATCACAGAGCAAGGCCGTTTACAGGAAACCA
TTGAAGCTTTGAGTCAAGAATTGAAGAAGGTGAGAGCTGAGTTAGAAGAAAAGAAAAATG
AAACAGAACAAATCTGGGCATTACAGAGTAATTCTGCCAGTCAGCAGATACTGCTCAATC
AGCTCAGAGGTCGTCTGGAAGATCAAGAGCATGAACAGGAGAGCCTCATAGCAGAAAAAC
TTGCAACTATTGAAGACATGCACAACAGATTGAAGGCTAGTATTCAGTCAATACAGCTGC
TGAACCAACAGATATTGGAGCTGAATGAGACAGTCCATAATTTAAAAGATGAAATGTTGA
CCTTGCAACATCGATATGAAGAAAAGTGCAGCCAAATGGAAAGTTGTGAAGAAATGATTG
ATCAACTGTCAGAAGAGTTGAATGGAAGTCAAGAGGACTTACAAAATAACAAGGACCACA
TCCAGCAGTGCGAACAATTAATCCAGATATTAAAAAACGAGGCCCAGAAGATGCAAAGAG
AGATTGCAGAACAAGAAGAGACAATACTACAACTTCAATCAGACTTGACACAGTATCAAA
TCAATCATGGTCGTTCCAATGAGGAGTATGATGCACAGACTGTACACACTGAATACTTAC
AGAAGGAACTTGAAACGGTGAAAATTGTTTACAATGAAAAAATCAGTAGAGTTGGAGAAT
GTGAACAAATCATACTCGATCTCAGAGCAGAGATAACAAAATCTGCTGATCAGCGAAAGA
ACTATGTACTTGAAGTGGAAAAACTTGAAAAAACTTTGCAAACCCTTCAATTGAATGTAG
CAGCCTCCCAACATAAGCACAAGCTAGAGCTTGTACAACTGCAGCAGCAGATTACCCAAC
TTGAAAGTGACCTTACAGATTCCCAGAAATCTTGTAATCAAAAGGATCAGGCAATATGGA
AAAGAGATGATCTCCTGCGGAAATCAGAGGCTGATCTCCTGCAGTCTCGAGAAAATATCA
AAGAGAAAGTGGCAGAGGTGGAAGCTTTGGACATCATAGCCAAGGGCCTGAGAGTTGGAA
TGCAGGGATTACAGAATCATAAGAGACAGATTGAAAAAGAAAATACAACACTGCGAACAG
AGATTCAGCAGCTAAACCAGGAGCTGCTCAATATCCATCAACAGTACAGGGAGAAGGCTC
AAGAGCTTGCAAATCGAGAAGAGAAGCTCATTTTAATGGAGTCAAACTTACAAGCTACTG
AGAAGCAGCTAAATGACCAAATATCTGAGAGAGTTCGTCAAGAGCAAAAGCAACAAAAAT
TACATACAGAACTAAAATCACTGAAAGAGCACCTTGAAACTACCGAGGAAGAGATGAACA
AATGCAAATTGCAGAACAAGAAGAGACAATACTACAACTTCAATCAGACTTGACACAGTA
TCAAATCAATCATGGTCGTTCCAATGAGGAGTATGATGCACAGACTGTACACACTGAA
>TR100051|c0_g1_i26|m.98210
TTGGCTGAATGACCTTCTCTTGTTTTATCTTGTGGTTACCAGGAACTTGAAACGGTGAAA
ATTGTTTACAATGAAAAAATCAGTAGAGTTGGAGAATGTGAACAAATCATACTCGATCTC
AGAGCAGAGATAACAAAATCTGCTGATCAGCGAAAGAACTATGTACTTGAAGTGGAAAAA
CTTGAAAAAACTTTGCAAACCCTTCAATTGAATGTAGCAGCCTCCCAACATAAGCACAAG
CTAGAGCTTGTACAACTGCAGCAGCAGATTACCCAACTTGAAAGTGACCTTACAGATTCC
CAGAAATCTTGTAATCAAAAGGATCAGGCAATATGGAAAAGAGATGATCTCCTGCGGAAA
TCAGAGGCTGATCTCCTGCAGTCTCGAGAAAATATCAAAGAGAAAGTGGCAGAGGTGGAA
GCTTTGGACATCATAGCCAAGGGCCTGAGAGTTGGAATGCAGGGATTACAGAATCATAAG
AGACAGATTGAAAAAGAAAATACAACACTGCGAACAGAGATTCAGCAGCTAAACCAGGAG
CTGCTCAATATCCATCAACAGTACAGGGAGAAGGCTCAAGAGCTTGCAAATCGAGAAGAG
AAGCTCATTTTAATGGAGTCAAACTTACAAGCTACTGAGAAGCAGCTAAATGACCAAATA
TCTGAGAGAGTTCGTCAAGAGCAAAAGCAACAAAAATTACATACAGAACTAAAATCACTG
AAAGAGCACCTTGAAACTACCGAGGAAGAGATGAACAAATGCAAATTGCAGAACAAGAAG
AGACAATACTACAACTTCAATCAGACTTGACACAGTATCAAATCAATCATGGTCGTTCCA
ATGAGGAGTATGATGCACAGACTGTACACACTGAA
>TR100052|c0_g2_i1|m.98214
CGACTGCCAGCGCTCAATATTTATAACAAGGCAGACACAGGCAAGAGTTCTAGCAGTTCA
ACTTCGCCACCACCAAAAAAAGACTTTTTTTTTATTTTTTTTTCCTTTCTCTTTATACAT
TCGGACCTCACGTTTCTTTGCTGGGGAAAAGCAGTTGTGACTCCAGCCTTCACGAGAGCA
GGATCTCAGTTGTAGAAACTACTGCGTGAAGATGTCTGCAACTCTTCTATCTGCCTTCTA
CGATATCAACGATTTCTTGTGCAACAAGAACGAAAAATCCCTGAATAACTACAATAACTT
TAACAGTATGCTGGATAAAAAGGCAGTGGGGACCCCTGTAACAACAAGTTTTGCACCGGG
ATTTCTAAGACGGCATTCGACCAGCAACTTGCAAGCGCTGGCCAACAGCTCGTCGGCCAA
GTATCCCAGTTCTTCCTTCCCCAACATCAAGGAGTCCAACAGCACGGCCATGCTGAACAA
AGAGAACAAATTCCGCGATCGCTCGTTCAGCGAGAGCGCCGAGCGCCTGCAGCAGCAGCA
GCCACTCAGCCCGCTGCACCTCGTCCAACAGCAGCAGCAGAAACAGCCGGGCGGCCAGGT
CAACTCGACCCGCTACAAGACGGAGCTGTGCCGGCCTTTCGAGGAGAGCGGGACGTGCAA
GTACGGCGACAAGTGCCAGTTCGCGCACGGCATGCACGAGTTGCGGAGCCTGACCCGCCA
CCCCAAGTACAAGACGGAGCTGTGCCGCACATTCCACACCATCGGCTTCTGCCCCTACGG
CCCCAGGTGCCACTTCATCCACAACGCCGAGGAGAGGAGGCAGGCGCCGTGCAACAACAA
CTCTTTCCACCAGCAGCAGCACCACAGCCACCAGCAGCAGCCGCGACCCAAGCTGCACCA
CAGCCTGAGCTTCTCGGGCTTCCCCAGCGTCTCCAGCGGACTCGAGTCGCCGCTGCTGGA
GAGCCCGACCTCCCGCACGCCCCCTCCGCCCTGCTCCTCATCCTCCGCCTCCTCCTCCAT
GTTCTGCGACGAGCTGCTGTCGCCCACACTGCCGCCGGCCTGCGCCAACAACGCCTTCAC
CTTCTCCAGCCAGGAGCTCAGCAACCTGCTCACCCCGCTCGCCATCCAGACCCAGCAGCT
CGGCGGCGGCGGCGGATACAGCCAGCAGCAGCAGCCCGCTAACGTCTGCCCCCCGTCGCC
TCCTTACATCCTGAGCCAGATGCAATCGTGCCTGCGGCGGATGGCCGAGTCTCCGGTCTT
CGACGCCCCGCCCAGCCCCCCGGATTCCCTCTCGGACCGGGACAGCTACTTGAGCGGCTC
GCTGAGCTCGGGCAGCCTGAGCGGCTCCGAGTCCCCCAGCATGGACCCCGGCAGGCGCCT
CCCTATCTTCAGCAGGCTTTCCATCTCCGAAGATTAAAAAAAATACCCACAACAGCAACA
AACAAAAAAAAACTTGCTTTATTTAAACGAGAACTTTATATTTACGAATTGCAAACAAAC
AAAAAAAAAATCCTGCCAAGAAAAAGC
>TR100052|c0_g3_i1|m.98216
CGACTGCCAGCGCTCAATATTTATAACAAGGCAGACACAGGCAAGAGTTCTAGCAGTTCA
ACTTCGCCACCACCAAAAAAAGACTTTTTTTTTATTTTTTTTTCCTTTCTCTTTATACAT
TCGGACCTCACGTTTCTTTGCTGGGGAAAAGCAGTTGTGACTCCAGCCTTCACGAGAGCA
GGATCTCAGTTGTAGAAACTACTGCGTGAAGATGTCTGCAACTCTTCTATCTGCCTTCTA
CGATATCAACGATTTCTTGTGCAACAAGAACGAAAAATCCCTGAATAACTACAATAACTT
TAACAGTATGCTGGATAAAAAGGCAGTGGGGACCCCTGTAACAACAAGTTTTGCACCGGG
ATTTCTAAGACGGCATTCGACCAGCAACTTGCAAGCGCTGGCCAACAGCTCGTCGGCCAA
GTATCCCAGTTCTTCCTTCCCCAACATCAAGGAGTCCAACAGCACGGCCATGCTGAACAA
AGAGAACAAATTCCGCGATCGCTCGTTCAGCGAGAGCGCCGAGCGCCTGCAGCAGCAGCA
GCCACTCAGCCCGCTGCACCTCGTCCAACAGCAGCAGCAGAAACAGCCGGGCGGCCAGGT
CAACTCGACCCGCTACAAGACGGAGCTGTGCCGGCCTTTCGAGGAGAGCGGGACGTGCAA
GTACGGCGACAAGTGCCAGTTCGCGCACGGCATGCACGAGTTGCGGAGCCTGACCCGCCA
CCCCAAGTACAAGACGGAGCTGTGCCGCACATTCCACACCATCGGCTTCTGCCCCTACGG
CCCCAGGTGCCACTTCATCCACAACGCCGAGGAGAGGAGGCAGGCGCCGTGCAACAACAA
CTCTTTCCACCAGCAGCAGCACCACAGCCACCAGCAGCAGCCGCGACCCAAGCTGCACCA
CAGCCTGAGCTTCTCGGGCTTCCCCAGCGTCTCCAGCGGACTCGAGTCGCCGCTGCTGGA
GAGCCCGACCTCCCGCACGCCCCCTCCGCCCTGCTCCTCATCCTCCGCCTCCTCCTCCAT
GTTCTGCGACGAGCTGCTGTCGCCCACACTGCCGCCGGCCTGCGCCAACAACGCCTTCAC
CTTCTCCAGCCAGGAGCTCAGCAACCTGCTCACCCCGCTCGCCATCCAGACCCAGCAGCT
CGGCGGCGGCGGCGGATACAGCCAGCAGCAGCAGCCCGCTAACGTCTGCCCCCCGTCGCC
TCCTTACATCCTGAGCCAGATGCAATCGTGCCTGCGGCGGATGGCCGAGTCTCCGGTCTT
CGACGCCCCGCCCAGCCCCCCGGATTCCCTCTCGGACCGGGACAGCTACTTGAGCGGCTC
GCTGAGCTCGGGCAGCCTGAGCGGCTCCGAGTCCCCCAGCATGGACCCCGGCAGGCGCCT
CCCTATCTTCAGCAGGCTTTCCATCTCCGAAGATTAAAAAAAAATACCCACAACAGCAAC
AAACAAAAAAAACTTGCTTTATTTAAACGAGAACTTTATATTTACGAATTGCAAACAAAC
AAAAAAAAATCCTGCCAAGAAAATGCCTTCGTTAAGGAAACCAATATTACAGGACTTGAT
ATTTTTTGCCTTGTTTTATTAAAAGGAAAAAAAAACTTCATTCCAAACTTTGTTGCAAGT
TAATCTATTTTCCATTGCCACCTAGTGGCCCGTTTGGCTTTATAGAGAAGAGAACCCTGT
TGCAGATTTTTTTTGTGAAGCACTCGTTCGTTGAGTTAGTTGTAATTGTTGAAATAACTG
CTGATTGTTAAATTTTTTTTAGCCGTTGAGTTGATGTGATAGCACATCGCACCACAACTC
GCTATAAAACTATTTAACTTATTTATTATCTCGAGAAAGTATACATTGGTAATTTGTTCA
TACTGTATTTATCGCGTATGATGAAACAATAGATATATATTCTTTTATTATGTTTAAATT
ATGATTGCCATTATTAATCTGCAGAATGTGGAGTGTGTTCTTTTCACAGTAATATATGCC
GTTTTTGTTTTTTTGTAACTTCACTTTGTTATTTTATTGTAAATGATAAAATCTTAATTT
AAGAGATTGTATGTAATATTTATTTCATTAATTTTTTTTCCTTGTTTACGAAATGAACGA
TTGCATGGTTTCTATGTTCTAGAAATCAGTTCTTGATGCTGTGGAAGTAGTTAGGATTGA
AGATGGTAGGCATTTTTTTTTAAGAATGTAAAGTAACTGGGGATGTTAGCCCGTCCAAAG
TCAGTGGTTAAAACTTCAAGTATCAGACTTTCATGTGGCATTCTTAAGTCAAAGTGGCAT
CATAAGTTTTGTTGTATAAATGACACTGTGATTTTTTTTTTCCCTTTTTTAAAAAAGAAA
CAAAATAAAGAGCCAAAATATGTAGCACCCTGGACCCAGTATTATATTGACAGTGCCTTC
AGGGTCCAGTTACAGAGACAGTTCTTATTTTTCTTAACCAAAATAACAAACTCAAGTTTC
AGAACAAATGTGCATTCCCTTAAAAGTATTTTTTTATAATTGGGGGATGTGTCGGTTCTC
TGAATGTAATAGTTTTGGAAGTGAACTTAACATTGTTTAAAAGCAACCTTCCCAGAAAAA
GGGGGAGGGGAGTGAGAGACATTGCCACCACTTTGATTAGTGAGGGGCCACCTCTTGGTC
TGAACAGTTTTTGCAGTAAATCTGAAATGTCTGGAGAGTGGAACTCTGCTTTTTGGGTTT
TTTTGTTTTTGTTTATTTTTCTGGGATTTACTATTAAAACAAAAAAGGAAAAAAAAACTT
CACATTTTCCAAGACAGTGGGTGAATGATAGTAGGTTTAGTTTGTACATAGTAGGTACAG
ATTATGAGCACTATGTACTCTCTTTTGACTACTTTAACAGAAGTATCCTTTGAATGTAAC
AAAAGGAAAAAAAACTTGTTTAAAAAAAACTTGGGGTGTCAGTTCACTACAGATTAAAGT
GTGAGACTGTAAAATTTGTACTGTAAATTTTTTGTAGTTCTCCCAATAAAATCATTTTTG
AAGAAAGACATGCTCTGTAATGTCCTCTGGATGTTGATGTGTGATGCAAGCAATGTTCTC
CCAGAGACACAGGTTTTTCTGAGCAGTAGCTTGGGGTTTCATAATGTTTTATTCCTGTTA
TATTAAGTACCTTTTATTTAAAAAATCTAGCTATGTTGGTGTGATGCCTTTGGATTTGTG
TGGGGAAAGAAACTAGTCCCTTCATCCAGATTATTGCAGTAGGGAGCACATTTTACATAC
AACTCCAACCAGTTTCTAAAAGCATTAACTCCTTTACTACAAAGGGGATCAAATTCATAC
ACACCCCCATACTGTCAGTTGCTTTTCCCCTTCTATGATTTAAGTTGTTACAAATAAAGT
TAGTTTGGTGGTTGTGAATTTTGATCGTGGAAATGTCATCCTTCACTTTAACTGGTACAA
ACACTGACCGAAAATAGAGTTGTGGATGTTATTTAAAAAGACAGCCTTAAAATTTATATT
TAAATAATTCTTCAATGGGTGGAAGTAGCTCTGATTGTAGCCAAACATTTTTCTGGTATT
TATGTCGATGTGTAAATGTGTTTTTTGAAGTATTGAGTCTTGTGGAACTGCACTGTTACA
ACAGCACTGGGTCACATTTGTGAACAAACATGAGCTGCCTTTATTTTGTCTCCCTCCAAA
AAACTTAGGATCTGTGCACATGACTCATGAAAACTTTATTGAATTACTTTTATGTTTTCC
AAAAACTTTTCTCAATTGGGGCGGAGGTTAACTAGAGTGCCATGTCATGGCGCATCAGTC
AAAAGTGGTTAGAAAGCACCACTTTGTCCTTTTCAATCCACTTATTCTAGATCATACTGA
CTTAAAAGTGACCTGTCACAATCACTACTCGCAACCAAAATAACTCTTGCTGTAAAACTT
AACACTCTATCCAATAAACTCACTCATATTCCCTGGATTTCTTTTTGTCTCTGCATTCTG
CCTTAACTAGAGATATGCAAAGTGCATCAGATTATGTGTATGTTTTTATTGAGTGGAAAC
ATTAGCTCGGCAGTTTTCTTCAAGAAGGCCTAACAAAGCCAATGTTTGCTTTGTACCCAG
ACTCTGTGCAGTTCCCTGAGATTTCAAGTGGGTCTGTAAACCTCTTTCAAGTGCAGCAGG
ACTTTACACTGGATTGCAAAACTACAAATAAATGAGGTAAAAATACATATATTGGTTTCC
TTCATGACTCATTGTTACAGCCATC
>TR100052|c0_g4_i1|m.98220
CGACTGCCAGCGCTCAATATTTATAACAAGGCAGACACAGGCAAGAGTTCTAGCAGTTCA
ACTTCGCCACCACCAAAAAAAGACTTTTTTTTTATTTTTTTTTCCTTTCTCTTTATACAT
TCGGACCTCACGTTTCTTTGCTGGGGAAAAGCAGTTGTGACTCCAGCCTTCACGAGAGCA
GGATCTCAGTTGTAGAAACTACTGCGTGAAGATGTCTGCAACTCTTCTATCTGCCTTCTA
CGATATCAACGATTTCTTGTGCAACAAGAACGAAAAATCCCTGAATAACTACAATAACTT
TAACAGTATGCTGGATAAAAAGGCAGTGGGGACCCCTGTAACAACAAGTTTTGCACCGGG
ATTTCTAAGACGGCATTCGACCAGCAACTTGCAAGCGCTGGCCAACAGCTCGTCGGCCAA
GTATCCCAGTTCTTCCTTCCCCAACATCAAGGAGTCCAACAGCACGGCCATGCTGAACAA
AGAGAACAAATTCCGCGATCGCTCGTTCAGCGAGAGCGCCGAGCGCCTGCAGCAGCAGCA
GCCACTCAGCCCGCTGCACCTCGTCCAACAGCAGCAGCAGAAACAGCCGGGCGGCCAGGT
CAACTCGACCCGCTACAAGACGGAGCTGTGCCGGCCTTTCGAGGAGAGCGGGACGTGCAA
GTACGGCGACAAGTGCCAGTTCGCGCACGGCATGCACGAGTTGCGGAGCCTGACCCGCCA
CCCCAAGTACAAGACGGAGCTGTGCCGCACATTCCACACCATCGGCTTCTGCCCCTACGG
CCCCAGGTGCCACTTCATCCACAACGCCGAGGAGAGGAGGCAGGCGCCGTGCAACAACAA
CTCTTTCCACCAGCAGCAGCACCACAGCCACCAGCAGCAGCCGCGACCCAAGCTGCACCA
CAGCCTGAGCTTCTCGGGCTTCCCCAGCGTCTCCAGCGGACTCGAGTCGCCGCTGCTGGA
GAGCCCGACCTCCCGCACGCCCCCTCCGCCCTGCTCCTCATCCTCCGCCTCCTCCTCCAT
GTTCTGCGACGAGCTGCTGTCGCCCACACTGCCGCCGGCCTGCGCCAACAACGCCTTCAC
CTTCTCCAGCCAGGAGCTCAGCAACCTGCTCACCCCGCTCGCCATCCAGACCCAGCAGCT
CGGCGGCGGCGGCGGATACAGCCAGCAGCAGCAGCCCGCTAACGTCTGCCCCCCGTCGCC
TCCTTACATCCTGAGCCAGATGCAATCGTGCCTGCGGCGGATGGCCGAGTCTCCGGTCTT
CGACGCCCCGCCCAGCCCCCCGGATTCCCTCTCGGACCGGGACAGCTACTTGAGCGGCTC
GCTGAGCTCGGGCAGCCTGAGCGGCTCCGAGTCCCCCAGCATGGACCCCGGCAGGCGCCT
CCCTATCTTCAGCAGGCTTTCCATCTCCGAAGATTAAAAAAAAATACCCACAACAGCAAC
AAACAAAAAAAAACTTGCTTTATTTAAACGAGAACTTTATATTTACGAATTGCAAACAAA
CAAAAAAAAAATCCTGCCAAGAAAAAGC
>TR100053|c0_g2_i2|m.98223
CTATGGAAGGGTGTCACGAAACCCCAGCTGCAGGGGATATTATTCCATACAACACCATTC
TTCATTTCCTATTTACCAGAGCACCGCCTGACCTCAAGTCACCACACCAGAGGGCAGAGT
GGTCTGTAGCTCGGTATTCTCAGTGGCTTGATGACCATCCATCAGAAAAGGATCGACTAA
TTCTCATCAGGGGTGCTCTTGAAGCTTATGTTCAATCAGTACGAGCAAGAGAAGGAAAAG
AATTTGCTCCAGTATATCCAATAATGCTGCAACTGCTCCAAAAAGCCATGGCCAATATAC
AATGAAAGCTTTTCTGAAACAAAGGATGTTTTCGTACCCATGATTTCCTGCCTGCATATT
TTGGATAACTGTTAAAAGTTTTAATTAATACACAATTGTGAATAGGTTGGTTTGAATTTT
GGTAACTTTTTAGTGGGAGCTTCTAAGTATTTATTACCTTTTTAAAAAATCAAAGTTACA
AAGAACTATGATTTAACTTCATTAGCCAATTTGCATACAAGGTCCCACTAACAGCAATGA
GATTAATTATGTTTTAGTGGTGCTGAGTGAGGGATAAATGTTGGCCAGGATACTGGAGAA
ACCCCAGCTCTTCTTTGCATAGTGCATGAATCTTTTATGTCCACCTGAGGGTTGATGGGG
CCTCAATTTAACATCTCATCCACTGTATTAATACAGGGTACTTGGGTGATCTTGTAATTT
GAATTATGTACATCAAATCTGCTCCCTTAAATTGTTGGGCTCAGTAACGTCTCCAGACCA
CTTCCCCTATGATATATCAGCACTCACTGTTTGATTTGAAACATTGTTGGGTAAAATGAT
AGGTGAAGCAAATAAACCTGTCACATTTCATTTCAAGTAAGGATTCCTCCTTAATTTAGT
AAACATGAAGGTTTTGTGTTGGAGCAAATGTTAATTCATTTTTAGTTTGATTGCCATTGG
TAGTGTTGACCTTTATTGGTGGAGGTATCAGCCTCAAAGGGAAAATTGGCATAACAGGTT
TCACCTGTCAAAAAAAATCTTAATTGGGCTGGACAAATACTCAAAATGGTTTCTGAAATA
TTTGCATCTGCAAAATAACTTGTTTAATAAACAATAAACTTAAGCTTAAACTGCTTAGTA
GGTTCCTGTGTAAAGATGTCAGTAGCCATATGAAGCTCATTTACAATGTAAATTGAGGAT
TACAAAACTCAATATAATTGTTTTAAAACACTAACCAATTCTAGATTCAACTTACAACAT
TGTATTTTGTGTGTATACAATTATTAAAGAATT
>TR100053|c0_g2_i5|m.98226
GAACAGGGAATGGAGACACAGAACTCAGCAACGTAAATAAACACTTTATTGTGAAAGCAA
GCTTTGACTTGAAAAATGGCAGCGAGCTGTTAATTCTTTGCTTATTCTACCAGCTTCATT
AAACACTTGACATATTTATGAATCCTACACAGGTAGGAACAGCACTTCAAGTTTTCTACA
ACCTTGGAACCTTGAAAGAGACCATCAACAGTGTAGTCGATGGGTATCGGGTGTCTCTAG
AAGATAATATCAGCAGTGCTTTGGATGTAAAAATGTTAACTCAGCCTATTCAAGCCACCA
CGAGAGCAGGACCTGGAAGAGCCACAATGCCTACCCCAGGCAACACGCCAGCGTTCCGTG
CTGCCCTTTGGACAAATATGGAGAAACTGATGGATCAAATTTGTGCTGCATGCGGACAAG
TGCAGCACTTGCAGAAGGTTTTGACAAAGAAAAGAGACCCCGTGACACATGTCTGCTTTA
TTGATGAAATAGCTAAGGACAGTCAAGCAGACATTTTATATGCTTTCTGGAACTCTGTTA
CAGAAATTTTGATGGTGAAATTTCAGCAAGCTACAAATTCATCCACATTTCTGAAGCAAG
CGTTTGAAGGAGAATATCCAAAGTTGTTGCGATTATATAATGATCTATGGAAACGTTTGC
AACAGTACAGCCAAAGTATACAGAGCAATGTAACTACAGGTGGAAATTCAGACCTACCCA
CTGAACTAGCACCAGGAGAGGAAGACGCACAAGATCTGTTTATGTTGAAGAAGCAGGATT
ATGACCCTGAGAAGGCCCTGAAAGATTCTCTACAATTCTATGAATCTGCTTATCTCTCAA
AATCATTGTCACGACTGTTTGACCCAATCAACCTTGTCTTTCCTCCTGGAGGACGTAATC
CACCTTCAAACGACGAGCTTGATAGCATCATTAAAACAATTGCAAGTGAATTTAATGTGG
CATCTGTAGATCCAAACTTGAGTCTGGCTGTTGCAAGGAATGTTGCTAAAACTGTCCATC
TATTTGGAGTAAAATCTGAACAACTTCTGTCTACACAAGGTGATGCCAGTCAAGTGATTG
GGCCACTAACAGAGGGACAGAGAAGGAATGTAGCAGTAGTGAATTCACTGTACAAATTGT
ATCAGTCAGTGTTGAAGGTACTGTCTACCCTGAGCTCCTTTCCTTTAGCTGCTGAACAAA
CAATTAGAACAGCGTTGGAGACAATTCAAGGTCTCATGGGAAATGCAGTACAGCCATTGC
TAAGCTCTGTGGAAGACTCAGTTGAGGCCATTATTATCACTATGCACCAAGAAGACTTCG
CAGGGTCTTTGTCTGGGAAGCCAGAAATTCCATGTTCCCTTTACATGAAAGAATTGCAAG
GTTTTATATCACGCATCATGAGTGACTACTTTAAAAACTTTGAGTGTGTGGACTTTATCT
ATGAGAGTACAGAAAATATTGCACAGAGAGCTATTCAACTATTTATCCGCAATGCAAGTC
TGCTGAGACCACTGGGTGAAGGAGGTAAAATGAGGTTGGCTGCAGATTTTGCACAGATGG
AATTAGCAGTGGCACCACTTTGTAGAAGAGTGTCAGATCTAGGAAAATCCTACCGATTAC
TGAGGTCATTCAGACCATTACTCTTCCAGACAAGTGAGCATATTGCTAATAGCCCAGCTG
CAGGGGATATTATTCCATACAACACCATTCTTCATTTCCTATTTACCAGAGCACCGCCTG
ACCTCAAGTCACCACACCAGAGGGCAGAGTGGTCTGTAGCTCGGTATTCTCAGTGGCTTG
ATGACCATCCATCAGAAAAGGATCGACTAATTCTCATCAGGGGTGCTCTTGAAGCTTATG
TTCAATCAGTACGAGCAAGAGAAGGAAAAGAATTTGCTCCAGTATATCCAATAATGCTGC
AACTGCTCCAAAAAGCCATGGCCAATATACAATGAAAGCTTTTCTGAAACAAAGGATGTT
TTCGTACCCATGATTTCCTGCCTGCATATTTTGGATAACTGTTAAAAGTTTTAATTAATA
CACAATTGTGAATAGGTTGGTTTGAATTTTGGTAACTTTTTAGTGGGAGCTTCTAAGTAT
TTATTACCTTTTTAAAAAATCAAAGTTACAAAGAACTATGATTTAACTTCATTAGCCAAT
TTGCATACAAGGTCCCACTAACAGCAATGAGATTAATTATGTTTTAGTGGTGCTGAGTGA
GGGATAAATGTTGGCCAGGATACTGGAGAAACCCCAGCTCTTCTTTGCATAGTGCATGAA
TCTTTTATGTCCACCTGAGGGTTGATGGGGCCTCAATTTAACATCTCATCCACTGTATTA
ATACAGGGTACTTGGGTGATCTTGTAATTTGAATTATGTACATCAAATCTGCTCCCTTAA
ATTGTTGGGCTCAGTAACGTCTCCAGACCACTTCCCCTATGATATATCAGCACTCACTGT
TTGATTTGAAACATTGTTGGGTAAAATGATAGGTGAAGCAAATAAACCTGTCACATTTCA
TTTCAAGTAAGGATTCCTCCTTAATTTAGTAAACATGAAGGTTTTGTGTTGGAGCAAATG
TTAATTCATTTTTAGTTTGATTGCCATTGGTAGTGTTGACCTTTATTGGTGGAGGTATCA
GCCTCAAAGGGAAAATTGGCATAACAGGTTTCACCTGTCAAAAAAAATCTTAATTGGGCT
GGACAAATACTCAAAATGGTTTCTGAAATATTTGCATCTGCAAAATAACTTGTTTAATAA
ACAATAAACTTAAGCTTAAACTGCTTAGTAGGTTCCTGTGTAAAGATGTCAGTAGCCATA
TGAAGCTCATTTACAATGTAAATTGAGGATTACAAAACTCAATATAATTGTTTTAAAACA
CTAACCAATTCTAGATTCAACTTACAACATTGTATTTTGTGTGTATACAATTATTAAAGA
ATT
>TR100054|c0_g2_i2|m.98229
GCTTGCAGTGTGCTCGTCCTCACCAGTTTCTCTGTCTCTCCCTTTTTTTTAATAAATGCT
TAGTCACTCCAACTGAATTGTTTTTTTTAAATCACTGCTCCTCCTTTTAAGGTGACTCCC
TGCGTGTTTAACTCTGTTAGCGAGCTTACTGCTGCTTTTTGTTTCAGTGAATTTGGACAA
TTAGCAGTTGATTTACTGGATCAGTCCTTCAGACAAGATGAAACTATGGCAATGAAGTTG
CTGACTTATGAACTGAAGAACTGGAGCAACTCGACCTGCCTGAAGTTAGCTGTTCACTCG
AGACTTCGCCCGTTTGTAGCTCACACCTGTACTCAAATGCTGTTGTCGGACATGTGGATG
GGAAGGCTGAACATGAGGAAAAATTCCTGGTACAAGGTTATTCTTAGTATTCTATTCCCA
CCTGCTATTCTCATGCTGGAGTTTAAAACCAAGGCTGAAATGTCTCATATTCCTCAAACT
GAGGATGCTCATCAAATGAACATGGAAGACAGTGAACACAACTTTCAGAGCCCAACTGAT
CAAATATCAATGGAGGTGTTCAAAGAAGAAGGAATCTGTGACCACCATGAGGTGAAACAT
GAAGATGCGACTCTGACTAAACCAAGGAGGCTGCCTGTCACTAGAAAATTCTACTCTTTC
TACCATGCACCAATTGCAAAGTTTTGGTTTAACACATTGGCCTATTTGGGATTCCTCATG
CTGTACACATATGTCGTTCTGGTACAAATGCAGAGTTTACCATCTGTGCAAGAATGGATT
GTGATTGCCTTCATTTTTACCTTGGCCATAGAGAAAATTAGAGAGATCTTCATGTCAGAA
GCTGGAAAGATAAATCAGAGGATCAAGGTCTATTTCAGTGACTATTTCAACATCACTGAC
ACACTTGCAATTGTTTTGTTTTTTGTTGGTTTTGGACTGAGGTTTGGAACTGGGCAAGTG
ATGAATGCTGGGAGGATAATGTATTGCCTCAATATTATATTTTGGTATGTGCGACTTCTG
GATTTCCTGGCAGTCAATCAGCATGCAGGGCCCTATGTCACAATGATAGGTAAAATGGTG
GCAAACATGTTTTACATTGTGGTTATTATGGCAGTGGTCTTACTGAGCTTTGGAGTTCCA
AGGAAAGCAATCCTTTACCCAACAGAGTTTCCATCCTGGGAACTAGCAAAAGATATAGTC
TTTCAGCCTTACTGGATGATATATGGTGAAGTATACGCATATGAAATTGATCCTTGTGCC
AACAACACTGAAGATGGTGCAAGGCAACGTTGTGTCATTGGATCATGGATAACGCCATTT
TTACAAGCAGTCTACCTCTTTGTACAGTATATCCTCATGGTGAATCTTCTCATTGCATTT
TTCAACAATGTGTATTTCCAAGTGAAGGCCATTTCAAACATTGTATGGAAATATCAACGG
TACCACTTTATCATGGCATATCATGAAAAGCCTGTTCTACCACCTCCTCTCATCATCCTC
AGCCACTTTGCTTTATTGATCTCTCACATTTGCCGACAAGGAAAGAAACGTGACCGAGGC
CAAGGCGGGCCAAAATTGTTTGTAAGTGAGGATGACCAGAAAAAATTGCATGACTTTGAA
GAGCAATGTGTGGAAAAGTACTTCCATGAGAAGGAGGATCGATTTCATTCAGGTAGTGAG
GAACGAATTCGGGTGACCTCTGAAAGAGTTGAAAATATGTCCATCCAATTAAAAGAAGTA
GGTGACCGTGTAAACTATATAAAGCGTTCATTACAAACATTGGACGGTCAAATTGGGCAC
CTGCAGGACCTGTCGGCTCTTACAGTGGACACGTTGAAAGCACTGACTGCTCAGAAGGCT
TCTGAGGCCACAAAGGTGCACAATGAAATTACTCGTGAGCTTAGCATTTCAAGAAATCTG
GGAGATAATCTTTCTGACGTCCCACTCAAAACTTCATTAAAAAAGAAGCACAGCATTGGA
ACATATTTTGGCTCCTCTTTTCCTCAGCGAGGGATGGACACTGGCGATTCTATCTGTGCT
GATGGTTCTCATCAAGACTACATTAACACTTCCCAAAGAGAGGTGTTGTACAAGAAAGTT
GGTCAAGATTTGCTTCCAGGTTCTCAGAGGAATGAACTGAATGTTCAAGAGGCTGGTTCC
TCAGGCTGTGCCTTATTACCAAATGCAGCATCTCCCTCTGAACTTCGACATAGAAGCCAT
ATTGGGCTGGGGAAAACCCAGTCCCTGACCAGTGAACAGAAACCAGGACAATCGTTCCAC
AGCATACCAAATCTCTCTCCCCCATCTGCCAAATTTTTTGTTAGTACCCCATCTCAGCCA
AGTGGCACAAGCCAGTTGGAGCTTGTGCCAGATTCCGTCGACTCCGTTAAAACTGGTATA
GATGCTGATGGCAGTTCTGTTGAATTTGGGGCCTTTGTTGGCCACAAGGACAACTTGGAG
CTGCCAAAATCCGGGACAAGGGAAGCAATAAAGTTGAAAGAGCAGAAATCAGCTGGAGTT
CATCATGGTGACTATCATTTGAGAGCAGTGAATTCTTATGCTGGATTTGCTGAGCTGCAC
GGTGATCATTTGACTTCTGGTGCATCTGCTCAAGCAGTTTCTTTACAAGGTAGGGGTGGT
AAAGACTGGATCAGGGCCTCCGCTGAAGACGTAACATTCCACCGAGAGGATTCAAAGGCT
TCCCTGCTGGACCGTCTGGAAGACAAGCCTATTGCAACCAGTTGTCAAATGGCTGCTGGT
GAAGATGCCTTAAATGCACAACACTTTTACAATCCTCATCAGTCTCATGCAAGGCACAGG
AAAATGGAAGTGATTGGATCTCCTTTCAAGCCTGCACTGGATGTAAATTACGACTATTCA
GCTGTTGAGAGGAATAATTTGATGAGGCTTTCTCAGAGCATCCCATTTACTCCTCTCCCA
AACAGAGGTGAACCTGTAACAATATATAGGCTTGAGGAGAGCTCACCAATCAGTCTGAAC
AATAGCATGTCTTCCTGGTCGCAACAAGGGCGGTGTGCCAAGATTGAGTTCTTAAGCAAA
GAAGAAATGGGAGGAGGATTGCGGCGAGCATTAAAAGTGGAGTGCACGTGGTCTGAGTTC
GATATACTAAAACCAGGTCAGCTGTATATTGTGAAATCTTTTCTTCCTGAAGTTGTGAAC
ACGTGGAAGAGAATCTACAAGGAAGATACTGTGTTACATCTGTGTTTGAAGGAGATTCAG
CAGCAGAGGGCTGCACAGAAGCTTGCCTTTGCCTTCAACCAAATGAAACCAAAGACCATT
CCATATTCTCCAAGGTTCCTGGAAGTGTTCCTTCTATACTGCCATTCAGCAAGCCAATGG
TTTGCAGTTGAGGAGTGTATGACTGGAGAGTTCCGGAAGTTCAATCATAACAGTGGAGAT
GAGATCCGTCCAAACAACATGCTGGAGGAGACCATGCTTGCCTTTAGTCACTGGACCTAT
GAGTATACTAGAGGTGAACTGTTGGTTCTGGACTTGCAGGGTGTTGGGGAGAACTTGACT
GATCCCTCAGTAATAAAGTCTGAGGAGAAACGGTCACATGACATGGTATTTGGACCTGCT
AATTTGGGTGAAGATGCAGTTAAGAATTTTCGGACTAAACACCGTTGTAATTCATGCTGT
GGGAGACTCAAACTTCCTGATATCAAGCGAAATGATTATACACCAGACAAAGTGATACTG
TCTCAAGATGATGTGGAAGTTGCAATCCAGTCTGGCAGTGGTACCAAAGATGTAAGAAAT
TCTATACGCTTGATGATTTAGACACTGAGAATGGTACAGGGAGCGTTTCCTCAAGCCCAA
TACTTGAAATTGCCTGAAGTCACCTCTGTCGCTGTATCTGAAGGACCACGAGGAGTTCTG
TGGCTGCGACTTCCAAAATCTAACCTTGGATGGTGCGTTGAAATGAAGGGGTAAAGGATG
CTGTGACATATCTGTAGTCTCGTATAATGCATTCAGTACAATCTAAATGTAACTGGCTAT
TTTGTACTTGTGTCTTGGCCTGTTGAGAATTGCAGCAATGACACAAGCAGCTAATAACCT
GTAGTGATCAGATAGCAGGAGAAAAAAGGTACACTCAGCAGGGCAATCTATGTAGAAAGC
AAACTTAATTGGAACAGTGTCAAGATTTTAAGCAAAGGTAAATGTCCAATTTTAAGTCTT
CACAACACATACATTTTAAACCATTTTTTAATCAATTTATTAAGTAAAGCCATGTAAACT
GGTACAAACTCAACTGTACTGAGGTGCAAATAATATTTATTCAAACCAAGAGTTTGCAGA
AAAATGCTCTATAAAATGTGATGACGTAGTGTTTTGTCTGACAAAATCTGACGGGTTTTA
CTCGGCCTATCAATAAATAATACAATAAAAATCTGAGATGATTGTCTAGCCAGCACAGTC
CAAAAGATGTTCTGGTGACCTGATTTTAATGAATTTCAATTGTGTATACACTTTGGTGTA
ATGCTAGTATTTGTGGTACATGCAGATTGAATTTAAAAGAAAAAGTATTGAAATCCTTGT
AAATATGGTAATGGGCAGATTGCAATCTATCTTTATGCAAATAAATAATATGAGACCCAA
ATCGGTTGAATTGTCAACACGACAAAGCCACGTGTCTACCTTAAAATATTTATGTAAATG
GTAGCATTGAGGCATCTTTTCTATGTTACAAAAAGAGGTACTATTGTCATTTTTAAAACA
AGGGTGTTTATATGAAGAGCTGTATAATTTTTAATCTAATGTATCTTATAGATACTGTTC
CTAAGGCACGAACACAACTTGTAATAAAATAAGATGGTGGTTTTACATAGGTTGGATGGC
GAAAGCCAAGAGTTAGTGGTATCATGCTGCATAAATTTTGTACATCATTTAATCTAATAA
AAGATTTTTGAAATAAAAAAAAAAAAAAAAA
>TR100054|c0_g2_i3|m.98230
GCTGGCTAAGAAAGTGGACATTAATACAAAAGAACCTATATTCCCAGAACAAGTTCATCT
GTCAACGTTTAGCTTTTGAGTCAGTGTCTGCTGTTGATCTAGTGGAACGCTCCGGTGTAT
TTCAGCTTATAATAGATGCTCTGTGTTTTGGATTTTACTGTATGTGTTGCTAACCAGTCT
CTCGTTCTTAGGAGATTCAGCAGCAGAGGGCTGCACAGAAGCTTGCCTTTGCCTTCAACC
AAATGAAACCAAAGACCATTCCATATTCTCCAAGGTTCCTGGAAGTGTTCCTTCTATACT
GCCATTCAGCAAGCCAATGGTTTGCAGTTGAGGAGTGTATGACTGGAGAGTTCCGGAAGT
TCAATCATAACAGTGGAGATGAGATCCGTCCAAACAACATGCTGGAGGAGACCATGCTTG
CCTTTAGTCACTGGACCTATGAGTATACTAGAGGTGAACTGTTGGTTCTGGACTTGCAGG
GTGTTGGGGAGAACTTGACTGATCCCTCAGTAATAAAGTCTGAGGAGAAACGGTCACATG
ACATGGTATTTGGACCTGCTAATTTGGGTGAAGATGCAGTTAAGAATTTTCGGACTAAAC
ACCGTTGTAATTCATGCTGTGGGAGACTCAAACTTCCTGATATCAAGCGAAATGATTATA
CACCAGACAAAGTGATACTGTCTCAAGATGATGTGGAAGTTGCAATCCAGTCTGGCAGTG
GTACCAAAGATGTAAGAAATTCTATACGCTTGATGATTTAGACACTGAGAATGGTACAGG
GAGCGTTTCCTCAAGCCCAATACTTGAAATTGCCTGAAGTCACCTCTGTCGCTGTATCTG
AAGGACCACGAGGAGTTCTGTGGCTGCGACTTCCAAAATCTAACCTTGGATGGTGCGTTG
AAATGAAGGGGTAAAGGATGCTGTGACATATCTGTAGTCTCGTATAATGCATTCAGTACA
ATCTAAATGTAACTGGCTATTTTGTACTTGTGTCTTGGCCTGTTGAGAATTGCAGCAATG
ACACAAGCAGCTAATAACCTGTAGTGATCAGATAGCAGGAGAAAAAAGGTACACTCAGCA
GGGCAATCTATGTAGAAAGCAAACTTAATTGGAACAGTGTCAAGATTTTAAGCAAAGGTA
AATGTCCAATTTTAAGTCTTCACAACACATACATTTTAAACCATTTTTTAATCAATTTAT
TAAGTAAAGCCATGTAAACTGGTACAAACTCAACTGTACTGAGGTGCAAATAATATTTAT
TCAAACCAAGAGTTTGCAGAAAAATGCTCTATAAAATGTGATGACGTAGTGTTTTGTCTG
ACAAAATCTGACGGGTTTTACTCGGCCTATCAATAAATAATACAATAAAAATCTGAGATG
ATTGTCTAGCCAGCACAGTCCAAAAGATGTTCTGGTGACCTGATTTTAATGAATTTCAAT
TGTGTATACACTTTGGTGTAATGCTAGTATTTGTGGTACATGCAGATTGAATTTAAAAGA
AAAAGTATTGAAATCCTTGTAAATATGGTAATGGGCAGATTGCAATCTATCTTTATGCAA
ATAAATAATATGAGACCCAAATCGGTTGAATTGTCAACACGACAAAGCCACGTGTCTACC
TTAAAATATTTATGTAAATGGTAGCATTGAGGCATCTTTTCTATGTTACAAAAAGAGGTA
CTATTGTCATTTTTAAAACAAGGGTGTTTATATGAAGAGCTGTATAATTTTTAATCTAAT
GTATCTTATAGATACTGTTCCTAAGGCACGAACACAACTTGTAATAAAATAAGATGGTGG
TTTTACATAGGTTGGATGGCGAAAGCCAAGAGTTAGTGGTATCATGCTGCATAAATTTTG
TACATCATTTAATCTAATAAAAGATTTTTGAAATAAAAAAAAAAAAAAAAA
>TR100054|c0_g2_i5|m.98233
CTACAAATGCTTACAGTAATAAATGTCTCAATTAATTGGCTAATGGTGTGATATGTGCAC
CTTTCTTTTTAACAGCTGTTGAGAGGAATAATTTGATGAGGCTTTCTCAGAGCATCCCAT
TTACTCCTCTCCCAAACAGAGGTGAACCTGTAACAATATATAGGCTTGAGGAGAGCTCAC
CAATCAGTCTGAACAATAGCATGTCTTCCTGGTCGCAACAAGGGCGGTGTGCCAAGATTG
AGTTCTTAAGCAAAGAAGAAATGGGAGGAGGATTGCGGCGAGCATTAAAAGTGGAGTGCA
CGTGGTCTGAGTTCGATATACTAAAACCAGGTCAGCTGTATATTGTGAAATCTTTTCTTC
CTGAAGTTGTGAACACGTGGAAGAGAATCTACAAGGAAGATACTGTGTTACATCTGTGTT
TGAAGGAGATTCAGCAGCAGAGGGCTGCACAGAAGCTTGCCTTTGCCTTCAACCAAATGA
AACCAAAGACCATTCCATATTCTCCAAGGTTCCTGGAAGTGTTCCTTCTATACTGCCATT
CAGCAAGCCAATGGTTTGCAGTTGAGGAGTGTATGACTGGAGAGTTCCGGAAGTTCAATC
ATAACAGTGGAGATGAGATCCGTCCAAACAACATGCTGGAGGAGACCATGCTTGCCTTTA
GTCACTGGACCTATGAGTATACTAGAGGTGAACTGTTGGTTCTGGACTTGCAGGGTGTTG
GGGAGAACTTGACTGATCCCTCAGTAATAAAGTCTGAGGAGAAACGGTCACATGACATGG
TATTTGGACCTGCTAATTTGGGTGAAGATGCAGTTAAGAATTTTCGGACTAAACACCGTT
GTAATTCATGCTGTGGGAGACTCAAACTTCCTGATATCAAGCGAAATGATTATACACCAG
ACAAAGTGATACTGTCTCAAGATGATGTGGAAGTTGCAATCCAGTCTGGCAGTGGTACCA
AAGATGTAAGAAATTCTATACGCTTGATGATTTAGACACTGAGAATGGTACAGGGAGCGT
TTCCTCAAGCCCAATACTTGAAATTGCCTGAAGTCACCTCTGTCGCTGTATCTGAAGGAC
CACGAGGAGTTCTGTGGCTGCGACTTCCAAAATCTAACCTTGGATGGTGCGTTGAAATGA
AGGGGTAAAGGATGCTGTGACATATCTGTAGTCTCGTATAATGCATTCAGTACAATCTAA
ATGTAACTGGCTATTTTGTACTTGTGTCTTGGCCTGTTGAGAATTGCAGCAATGACACAA
GCAGCTAATAACCTGTAGTGATCAGATAGCAGGAGAAAAAAGGTACACTCAGCAGGGCAA
TCTATGTAGAAAGCAAACTTAATTGGAACAGTGTCAAGATTTTAAGCAAAGGTAAATGTC
CAATTTTAAGTCTTCACAACACATACATTTTAAACCATTTTTTAATCAATTTATTAAGTA
AAGCCATGTAAACTGGTACAAACTCAACTGTACTGAGGTGCAAATAATATTTATTCAAAC
CAAGAGTTTGCAGAAAAATGCTCTATAAAATGTGATGACGTAGTGTTTTGTCTGACAAAA
TCTGACGGGTTTTACTCGGCCTATCAATAAATAATACAATAAAAATCTGAGATGATTGTC
TAGCCAGCACAGTCCAAAAGATGTTCTGGTGACCTGATTTTAATGAATTTCAATTGTGTA
TACACTTTGGTGTAATGCTAGTATTTGTGGTACATGCAGATTGAATTTAAAAGAAAAAGT
ATTGAAATCCTTGTAAATATGGTAATGGGCAGATTGCAATCTATCTTTATGCAAATAAAT
AATATGAGACCCAAATCGGTTGAATTGTCAACACGACAAAGCCACGTGTCTACCTTAAAA
TATTTATGTAAATGGTAGCATTGAGGCATCTTTTCTATGTTACAAAAAGAGGTACTATTG
TCATTTTTAAAACAAGGGTGTTTATATGAAGAGCTGTATAATTTTTAATCTAATGTATCT
TATAGATACTGTTCCTAAGGCACGAACACAACTTGTAATAAAATAAGATGGTGGTTTTAC
ATAGGTTGGATGGCGAAAGCCAAGAGTTAGTGGTATCATGCTGCATAAATTTTGTACATC
ATTTAATCTAATAAAAGATTTTTGAAATAAAAAAAAAAAAAAAAA
>TR100054|c0_g2_i6|m.98234
GCTTGCAGTGTGCTCGTCCTCACCAGTTTCTCTGTCTCTCCCTTTTTTTTAATAAATGCT
TAGTCACTCCAACTGAATTGTTTTTTTTAAATCACTGCTCCTCCTTTTAAGGTGACTCCC
TGCGTGTTTAACTCTGTTAGCGAGCTTACTGCTGCTTTTTGTTTCAGTGAATTTGGACAA
TTAGCAGTTGATTTACTGGATCAGTCCTTCAGACAAGATGAAACTATGGCAATGAAGTTG
CTGACTTATGAACTGAAGAACTGGAGCAACTCGACCTGCCTGAAGTTAGCTGTTCACTCG
AGACTTCGCCCGTTTGTAGCTCACACCTGTACTCAAATGCTGTTGTCGGACATGTGGATG
GGAAGGCTGAACATGAGGAAAAATTCCTGGTACAAGGTTATTCTTAGTATTCTATTCCCA
CCTGCTATTCTCATGCTGGAGTTTAAAACCAAGGCTGAAATGTCTCATATTCCTCAAACT
GAGGATGCTCATCAAATGAACATGGAAGACAGTGAACACAACTTTCAGAGCCCAACTGAT
CAAATATCAATGGAGGTGTTCAAAGAAGAAGGAATCTGTGACCACCATGAGGTGAAACAT
GAAGATGCGACTCTGACTAAACCAAGGAGGCTGCCTGTCACTAGAAAATTCTACTCTTTC
TACCATGCACCAATTGCAAAGTTTTGGTTTAACACATTGGCCTATTTGGGATTCCTCATG
CTGTACACATATGTCGTTCTGGTACAAATGCAGAGTTTACCATCTGTGCAAGAATGGATT
GTGATTGCCTTCATTTTTACCTTGGCCATAGAGAAAATTAGAGAGATCTTCATGTCAGAA
GCTGGAAAGATAAATCAGAGGATCAAGGTCTATTTCAGTGACTATTTCAACATCACTGAC
ACACTTGCAATTGTTTTGTTTTTTGTTGGTTTTGGACTGAGGTTTGGAACTGGGCAAGTG
ATGAATGCTGGGAGGATAATGTATTGCCTCAATATTATATTTTGGTATGTGCGACTTCTG
GATTTCCTGGCAGTCAATCAGCATGCAGGGCCCTATGTCACAATGATAGGTAAAATGGTG
GCAAACATGTTTTACATTGTGGTTATTATGGCAGTGGTCTTACTGAGCTTTGGAGTTCCA
AGGAAAGCAATCCTTTACCCAACAGAGTTTCCATCCTGGGAACTAGCAAAAGATATAGTC
TTTCAGCCTTACTGGATGATATATGGTGAAGTATACGCATATGAAATTGATCCTTGTGCC
AACAACACTGAAGATGGTGCAAGGCAACGTTGTGTCATTGGATCATGGATAACGCCATTT
TTACAAGCAGTCTACCTCTTTGTACAGTATATCCTCATGGTGAATCTTCTCATTGCATTT
TTCAACAATGTGTATTTCCAAGTGAAGGCCATTTCAAACATTGTATGGAAATATCAACGG
TACCACTTTATCATGGCATATCATGAAAAGCCTGTTCTACCACCTCCTCTCATCATCCTC
AGCCACTTTGCTTTATTGATCTCTCACATTTGCCGACAAGGAAAGAAACGTGACCGAGGC
CAAGGCGGGCCAAAATTGTTTGTAAGTGAGGATGACCAGAAAAAATTGCATGACTTTGAA
GAGCAATGTGTGGAAAAGTACTTCCATGAGAAGGAGGATCGATTTCATTCAGGTAGTGAG
GAACGAATTCGGGTGACCTCTGAAAGAGTTGAAAATATGTCCATCCAATTAAAAGAAGTA
GGTGACCGTGTAAACTATATAAAGCGTTCATTACAAACATTGGACGGTCAAATTGGGCAC
CTGCAGGACCTGTCGGCTCTTACAGTGGACACGTTGAAAGCACTGACTGCTCAGAAGGCT
TCTGAGGCCACAAAGGTGCACAATGAAATTACTCGTGAGCTTAGCATTTCAAGAAATCTG
GGAGATAATCTTTCTGACGTCCCACTCAAAACTTCATTAAAAAAGAAGCACAGCATTGGA
ACATATTTTGGCTCCTCTTTTCCTCAGCGAGGGATGGACACTGGCGATTCTATCTGTGCT
GATGGTTCTCATCAAGACTACATTAACACTTCCCAAAGAGAGGTGTTGTACAAGAAAGTT
GGTCAAGATTTGCTTCCAGGTTCTCAGAGGAATGAACTGAATGTTCAAGAGGCTGGTTCC
TCAGGCTGTGCCTTATTACCAAATGCAGCATCTCCCTCTGAACTTCGACATAGAAGCCAT
ATTGGGCTGGGGAAAACCCAGTCCCTGACCAGTGAACAGAAACCAGGACAATCGTTCCAC
AGCATACCAAATCTCTCTCCCCCATCTGCCAAATTTTTTGTTAGTACCCCATCTCAGCCA
AGTGGCACAAGCCAGTTGGAGCTTGTGCCAGATTCCGTCGACTCCGTTAAAACTGGTATA
GATGCTGATGGCAGTTCTGTTGAATTTGGGGCCTTTGTTGGTAAGTATAGTGAAGTTGTT
TGTGCTTTACCTGAAGAAATTTGCTGCTGTCCTTCTCATCCCGCTTGCAGCTTCTGTTGC
CATCCTACCACCACAGCTTGCTTTGAGACTGAAGGATATTTCAACCACGCATTCATTGAC
ACTGAGAGTAGCACAGACACTGATGACAGTAATGACCGAAGCACTGAATATAATCTGAGC
ACTATGCACGACTTTGAAAACCAGTTTCAAAAGAGAGGACCTCTGCGAGCGGGCGAGTTG
GCTTCAGCCATCATATCCAATAAAGAGACCCATGAACGATACAGAAAAGGGCAGAGAGAT
TTGGACGATTACTTCATACAGGCTGTCGAATTGCGAGGTCAACATATTAATATTGGGAAC
TGTGCAGGACTGCTGAGTGACCTGTGGAACAAAACCCAATTGAGAGGCCACAAGGACAAC
TTGGAGCTGCCAAAATCCGGGACAAGGGAAGCAATAAAGTTGAAAGAGCAGAAATCAGCT
GGAGTTCATCATGGTGACTATCATTTGAGAGCAGTGAATTCTTATGCTGGATTTGCTGAG
CTGCACGGTGATCATTTGACTTCTGGTGCATCTGCTCAAGCAGTTTCTTTACAAGGTAGG
GGTGGTAAAGACTGGATCAGGGCCTCCGCTGAAGACGTAACATTCCACCGAGAGGATTCA
AAGGCTTCCCTGCTGGACCGTCTGGAAGACAAGCCTATTGCAACCAGTTGTCAAATGGCT
GCTGGTGAAGATGCCTTAAATGCACAACACTTTTACAATCCTCATCAGTCTCATGCAAGG
CACAGGAAAATGGAAGTGATTGGATCTCCTTTCAAGCCTGCACTGGATGTAAATTACGAC
TATTCAGCTGTTGAGAGGAATAATTTGATGAGGCTTTCTCAGAGCATCCCATTTACTCCT
CTCCCAAACAGAGGTGAACCTGTAACAATATATAGGCTTGAGGAGAGCTCACCAATCAGT
CTGAACAATAGCATGTCTTCCTGGTCGCAACAAGGGCGGTGTGCCAAGATTGAGTTCTTA
AGCAAAGAAGAAATGGGAGGAGGATTGCGGCGAGCATTAAAAGTGGAGTGCACGTGGTCT
GAGTTCGATATACTAAAACCAGGTCAGCTGTATATTGTGAAATCTTTTCTTCCTGAAGTT
GTGAACACGTGGAAGAGAATCTACAAGGAAGATACTGTGTTACATCTGTGTTTGAAGGAG
ATTCAGCAGCAGAGGGCTGCACAGAAGCTTGCCTTTGCCTTCAACCAAATGAAACCAAAG
ACCATTCCATATTCTCCAAGGTTCCTGGAAGTGTTCCTTCTATACTGCCATTCAGCAAGC
CAATGGTTTGCAGTTGAGGAGTGTATGACTGGAGAGTTCCGGAAGTTCAATCATAACAGT
GGAGATGAGATCCGTCCAAACAACATGCTGGAGGAGACCATGCTTGCCTTTAGTCACTGG
ACCTATGAGTATACTAGAGGTGAACTGTTGGTTCTGGACTTGCAGGGTGTTGGGGAGAAC
TTGACTGATCCCTCAGTAATAAAGTCTGAGGAGAAACGGTCACATGACATGGTATTTGGA
CCTGCTAATTTGGGTGAAGATGCAGTTAAGAATTTTCGGACTAAACACCGTTGTAATTCA
TGCTGTGGGAGACTCAAACTTCCTGATATCAAGCGAAATGATTATACACCAGACAAAGTG
ATACTGTCTCAAGATGATGTGGAAGTTGCAATCCAGTCTGGCAGTGGTACCAAAGATGTA
AGAAATTCTATACGCTTGATGATTTAGACACTGAGAATGGTACAGGGAGCGTTTCCTCAA
GCCCAATACTTGAAATTGCCTGAAGTCACCTCTGTCGCTGTATCTGAAGGACCACGAGGA
GTTCTGTGGCTGCGACTTCCAAAATCTAACCTTGGATGGTGCGTTGAAATGAAGGGGTAA
AGGATGCTGTGACATATCTGTAGTCTCGTATAATGCATTCAGTACAATCTAAATGTAACT
GGCTATTTTGTACTTGTGTCTTGGCCTGTTGAGAATTGCAGCAATGACACAAGCAGCTAA
TAACCTGTAGTGATCAGATAGCAGGAGAAAAAAGGTACACTCAGCAGGGCAATCTATGTA
GAAAGCAAACTTAATTGGAACAGTGTCAAGATTTTAAGCAAAGGTAAATGTCCAATTTTA
AGTCTTCACAACACATACATTTTAAACCATTTTTTAATCAATTTATTAAGTAAAGCCATG
TAAACTGGTACAAACTCAACTGTACTGAGGTGCAAATAATATTTATTCAAACCAAGAGTT
TGCAGAAAAATGCTCTATAAAATGTGATGACGTAGTGTTTTGTCTGACAAAATCTGACGG
GTTTTACTCGGCCTATCAATAAATAATACAATAAAAATCTGAGATGATTGTCTAGCCAGC
ACAGTCCAAAAGATGTTCTGGTGACCTGATTTTAATGAATTTCAATTGTGTATACACTTT
GGTGTAATGCTAGTATTTGTGGTACATGCAGATTGAATTTAAAAGAAAAAGTATTGAAAT
CCTTGTAAATATGGTAATGGGCAGATTGCAATCTATCTTTATGCAAATAAATAATATGAG
ACCCAAATCGGTTGAATTGTCAACACGACAAAGCCACGTGTCTACCTTAAAATATTTATG
TAAATGGTAGCATTGAGGCATCTTTTCTATGTTACAAAAAGAGGTACTATTGTCATTTTT
AAAACAAGGGTGTTTATATGAAGAGCTGTATAATTTTTAATCTAATGTATCTTATAGATA
CTGTTCCTAAGGCACGAACACAACTTGTAATAAAATAAGATGGTGGTTTTACATAGGTTG
GATGGCGAAAGCCAAGAGTTAGTGGTATCATGCTGCATAAATTTTGTACATCATTTAATC
TAATAAAAGATTTTTGAAATAAAAAAAAAAAAAAAAA
>TR100054|c0_g6_i3|m.98240
GGTCATGTGACGGCGGCTGTCCGCCGAGCGCTCGAGCGTCAGTCGGAGCCGCCCAATTAT
GAACAAGGCCGCTGGGGTTGGGGCCGCGGCACTGGCACTTGACACCCGGGGCTCCCCTGC
GCCGCCCGTCCGCACACCACGTCCATGGCTCAAGGCCACGCCGAGCCTCTCCGCCAGTCT
CACCCGTGAAGAGAATGTCCCAGAAATCCTGGATAGAGAATACTTTTACCAAGAGGGAAT
GTGTATATATAATTCCAAGCTCAAAAGACCCACACAGATGCCTTCCAGGATGTCAGATAT
GCCAGCAGTTGGTCAGGTGTTGCTGCGGACGATTGGTCCGGCAGCATCTTGGCTTCACTG
CAAGCCTGGCAATGAAGTACTCCGACGTGAAATTGGGTGAATCTGAAAACATGGAGAAAG
AGGAATGGTCGGTGGAGAAACACACTAATGAGAGTCCAACAGATGCCTACGGAGTTATTA
ATTTTCAGGGCGGGTCGCATTCTTACAGGGCAAAGTATGCGCGACTATCCTATGATACTA
AACCTGAAGCTGTTTTAAGACTTATGCTGAAAGAGTGGCAGATGGAGCTACCTAAACTCG
TCATCTCTGTACATGGAGGAATGCAGAACTTTGAACTTCATCCACGCATTAAGCAGGTTG
TTGGAAAAGGCTTAATCAAAGCTGCAGTGACCACAGGAGCCTGGATTCTAACTGGAGGAG
TGAATGCAGGTGTTGTGAAACATGTTGGTGATGCACTAAAAGAACATATTTCACGCTCAT
CTCGGAAGATTTGCACAATTGGAATTGCCCCTTGGGGTGTTATTGAAAATAGGAATGACC
TTATTGGAAGAGATGTTATTGCCCCGTACCAGACTTTGTTGAACCCTCTGAGTAAGCTGA
ATGTTCTAAACAGTTTGCATTCCCATTTCATTCTGGTGGATGATGGAACAGTTGGGAAGT
ATGGTGCTGAAGTCAAGCTTCGGAGAGAACTAGAAAAACATATCAATCTTCAGAAGATTC
ACGCAAGGATTGGCCAAGGTGTACCAGTAGTTGCTTTGATATTTGAAGGTGGCCCTAATG
TGATCCCCACTGTGCTGGAATACCTGCTGGAGAGCCCCCCAGTGCCTGTCGTGGTGTGTG
AAGGAACTGGCCGAGCTGCAGACCTCCTGGCTTATGTGCACAAGCAGACTGAGGAGGGAG
GAATACTTCCAGATGGGTTGGAATTGGAAATCCTCACAACAATCAAAAAGACTTTCAACT
TCAGCCAAAGTGAGGCACACCATCTATTCCAGACTCTGATGGAATGTATGAAGGCTAGAG
AACTT
>TR100055|c0_g1_i1|m.98243
GATATTATTAAGGTGGAGGCTTGTGCGTCGCGATCGGTTATGGTGTTGGTAGAGATGGGC
CGAATAAGCCGCTGAACCGAGTTCCCGGGGATCGTCAACCCAGATCTTCCGAAAGCGATA
ACTCTGAGGCGCGGCGTGAATGTGGGAGTCGATCCCTAGAGGCACTAACTCCTTGTTGCC
ATGACAACAGGCGACTGCTGTCATCTTCCAGGGTCTCTCTGTGATTGTACTGGCAATGCC
GCCTTTTCTAAGACGGTAGCAGCAGCTGATGTGGGTCGGCCTCAGTACGTCACGCAAGTA
ACAGCAAAAAATGGACGTCTGCTGTCGACTGTCATTAAGGCTCTAAGCACTCAAAGTGAT
GGACCAATTTGCCGGATATGTCATGAGGGCAACAACCTGGAAAGCTTGCTGTCACCTTGT
GATTGCACTGGAACACTTGGGACAGTTCACAAAACCTGCCTAGAGCGATGGCTTTCATCA
TCCAATACTAGCTACTGCGAACTTTGCCACACTGAGTTTGTGGTGGAGCGAAGGCCTAGA
CCTTTGAGGGAGCAGCAATCTCTGGCTGGCTCTGTTTGCGAGGGGCACAGGATCATCTAC
AATTCAACAGCCGCCTGGAGGCAGTTGGACTTATTGCACTCACTGTTGCACTTTTTACCA
TCTATGTCCTGTGGACACTGGTTTCATTCCGCTATCACTGCCAGCTCTACTCAGAATGGC
GAAGGACCAACCAAAAGGTCCGATTGATGGCTGCAGACCATAAGAATGCCACTCAGCATT
CTCTCCTCTCATCAAAGCTAATGAGGAAAGAGTCCAGTGAAACGATTGTGTGAATTTATC
GACAAAGAACTATAAAGAAATGAAAATTCATATAATTCACACTTGCCCCTGAAATGTGCT
ATGTAACTCCAGCCAGCATCGACACAACAACAGCAAGTCGTTTACTTTAGTGGAATATGC
GCAAGAAACAAACTTCATTTGCAACATTCTCAGGAGCCAATATATATGCAGCCAGCGTCT
AAATGCAATCCTAATAAACAGTGGGATTGTAAACTTCATATTATCTCTACTCAATTAGAC
AGTGGTTATTGTCCCATTGTAAGGTTGAAGTTTATGGAATGGAAACGTGGAGTTTGACAT
TTGACAATCATTTGTGCTATCCTGTGCAAAATAACAGGGCAAAGAACACAAGGATGAGAT
GTGTGTGTAATCTTAACCTACTTTATTATGAACCAGAGGCAGCAACTAGCCTTGAACAAA
AAGTGTACCCTCTGCATTGCACAGTAACCAGTTATTGGGTCGGTTAGCACTAATTATGTA
ACGACCTGCAGACGCGTCTAATTTTTTTTTTTACTGAATATTGTTTTTAAATGGAGAAGT
GACAGAGCAGAGATCCGAGCCCTGTTGGAATTCAGAAAGTTTAAATGTAAACCCAAAGGT
TTGAATTATATCCTTTTTTGAATTTCTATAGAAGATGCAATGGAAAGTGTTCCCCTGACC
TGTGTACCGTATCTAACACTGGTCCTGTGCATCACTATTTGCAACAACCTGATGTCAACG
TGACATATAACAACACTCTAATATTAATGATATGGTGATGATTTTTGGACAGTTTTACCT
GGCTTTAATAAATGACACTCTTGAGCACCAAATACTTTGCATGTTTTTAAAAATCACGTT
TTTGTGATGCAGTTAGCAACACTGCAGTCAGCTTCCTGTACTCATGGCCACAGTGCATAG
TAGGAGAGCTTGTGAACTTCACTAAATGAGATAACCTCTGAGATCAAATTTGTAATATTC
AAACAGAATAACATTGTCCAAGTAAGGTTAGAGAAAGTAAAAATATTCAAAGTGCAGAAT
TGGAGCCATAGTAATCATTAATCTTTTGAAATCTATATAGAGCTCGAGAGGGAAGGAAAG
TTTGGGAGAGGGTTATTCAAAGCACTCTTTATTTTTCAGTGCAAAAGATTTGACAAAATT
TGGTTTAAATACCAAATCAGATACTGAAAAGTCTTTGGTTTTCAGTATAAAATGGGTTGG
GGGGATTAATAAACGTTTCTTCCTCAAACTTGCCTTTCCTTTTTATAGGTTAACTGCAGG
AGCTCATAGGATTTTTTGCTTTCTTGTATGTTGGAACAGGGGTGTATTTGTGTCCCCTGC
CCCTCTCCCTATGGCCATCTGTAAACATTTCATGAATAAAACAGCAAAAGAATACTATAC
AGTTTATGAAAAATGTTTAGAGGGCTTATTGTATTAAAACTTGTTTTTCAATGTGTTTAC
CACCATTATTATTCAGAATGTTTGGTGTTTTTTTATTGCAGAGTGCTTGATGCGCATTTT
AAGGGTTTTGTGCAATTCCAAAATGATGTAAAGTTTGGGGAAACTAAAAAATGTTTAAAT
TTTATTTACTTCAATAATTCTCCTTTTTGATCATTGATCTCTAAATTGAAATTGATGGTG
ACAGATCAGGGAACACTGATTTGTGTTGGTACAGCTCCTGAAAACTCTACGGCTCTCATT
TACCATCACTTCATGTTTTTCCCTCTATTTGTGAATAACCTGCATTTATTTTATAGCAAA
CCACCAACTATGATCAGAAACATTGAACAATAGAAATGTAAGCTGACATTCAGTCCAACA
TGGAAACATCACCATCATAAAACATTATATAAATGTTCCAGTGAACCCCTATTATATGCC
CTCATCCCACTTTCTAATTATCCCTGCAAAAAGAAAGAAAAAAATGGGTGCTCTCCATCC
CAGGATGGAGTTCATTGTCAAAGAAAACAGAACACTAAGTTTATGCGTTCATGATTCTAC
CAGGTTAAAGCACTCGCACAAGGAAGAAAGAAATCCTGAGATAAAAAGAAAAACTATCAA
TGCTGGAAATCTGAAACAAAATACAGAAAATGTTGGAAGTACACTTCGTTTATATTCGGT
TTTCAGCATTCTGGATTTTTTTATCTTTTTAATGTAGTAATATCAAAACTTATCTAAAAC
AAAAGCAAAGGATTATTTTAAACCAGCTTGGCAAGTGATAATTAGTGGGTGTGCCTTCAT
TTGTGTTTACAACCAGTTTACGTTGGAGTTGTGTGGGCTTATTGGAAAAAAAATCTTGTT
CTTCAGTTTTGAACTTTTGATTGGAAATGCTGCAGATTGATAACCATGTACTTCCAAATA
CATTTATTTATTGCTTAAGAAAATTTGGTTAATAAAATTAACACCAATATGTAAACTGGT
TTGACAACTAAAAGAAAAAAATATAGCGCCTTATCACATTCTCAGGACACCCCAAAGCAC
TTCACAGCCAATGGATTACTCTTGCAGTGCAGTGATTTATTATTCTTGTAGGCAAACTGG
CAGACAATTTTGCTCAGCTAGGTGCCACAAACAACAATGTGATGAATGAGCACTTTGGTT
GTAGTTGAAGGGGGAGTGTTGGTTAGTAGACCGGGAGACCTGCCTGTTCCTCTTTGAATA
ATGCTGTGGGATCTTTTATGTCCATCTGAACAGGTAGACAGGGCCCCGGTTTACCGTCTC
ATCCAAACTACAGCACCTTTGACAATGCAGCACTCCGTCTGTACTGCACCTGAACTATCA
GACTAGATTATGTGTTCAAGTCCTGGTGGGGGGAGGGGGGCCTTGAGCCCATAAACTGGC
AGATGGAATTTAACCCTGATAAGTGCGAGGGGATT
>TR100055|c0_g1_i1|m.98244
GATATTATTAAGGTGGAGGCTTGTGCGTCGCGATCGGTTATGGTGTTGGTAGAGATGGGC
CGAATAAGCCGCTGAACCGAGTTCCCGGGGATCGTCAACCCAGATCTTCCGAAAGCGATA
ACTCTGAGGCGCGGCGTGAATGTGGGAGTCGATCCCTAGAGGCACTAACTCCTTGTTGCC
ATGACAACAGGCGACTGCTGTCATCTTCCAGGGTCTCTCTGTGATTGTACTGGCAATGCC
GCCTTTTCTAAGACGGTAGCAGCAGCTGATGTGGGTCGGCCTCAGTACGTCACGCAAGTA
ACAGCAAAAAATGGACGTCTGCTGTCGACTGTCATTAAGGCTCTAAGCACTCAAAGTGAT
GGACCAATTTGCCGGATATGTCATGAGGGCAACAACCTGGAAAGCTTGCTGTCACCTTGT
GATTGCACTGGAACACTTGGGACAGTTCACAAAACCTGCCTAGAGCGATGGCTTTCATCA
TCCAATACTAGCTACTGCGAACTTTGCCACACTGAGTTTGTGGTGGAGCGAAGGCCTAGA
CCTTTGAGGGAGCAGCAATCTCTGGCTGGCTCTGTTTGCGAGGGGCACAGGATCATCTAC
AATTCAACAGCCGCCTGGAGGCAGTTGGACTTATTGCACTCACTGTTGCACTTTTTACCA
TCTATGTCCTGTGGACACTGGTTTCATTCCGCTATCACTGCCAGCTCTACTCAGAATGGC
GAAGGACCAACCAAAAGGTCCGATTGATGGCTGCAGACCATAAGAATGCCACTCAGCATT
CTCTCCTCTCATCAAAGCTAATGAGGAAAGAGTCCAGTGAAACGATTGTGTGAATTTATC
GACAAAGAACTATAAAGAAATGAAAATTCATATAATTCACACTTGCCCCTGAAATGTGCT
ATGTAACTCCAGCCAGCATCGACACAACAACAGCAAGTCGTTTACTTTAGTGGAATATGC
GCAAGAAACAAACTTCATTTGCAACATTCTCAGGAGCCAATATATATGCAGCCAGCGTCT
AAATGCAATCCTAATAAACAGTGGGATTGTAAACTTCATATTATCTCTACTCAATTAGAC
AGTGGTTATTGTCCCATTGTAAGGTTGAAGTTTATGGAATGGAAACGTGGAGTTTGACAT
TTGACAATCATTTGTGCTATCCTGTGCAAAATAACAGGGCAAAGAACACAAGGATGAGAT
GTGTGTGTAATCTTAACCTACTTTATTATGAACCAGAGGCAGCAACTAGCCTTGAACAAA
AAGTGTACCCTCTGCATTGCACAGTAACCAGTTATTGGGTCGGTTAGCACTAATTATGTA
ACGACCTGCAGACGCGTCTAATTTTTTTTTTTACTGAATATTGTTTTTAAATGGAGAAGT
GACAGAGCAGAGATCCGAGCCCTGTTGGAATTCAGAAAGTTTAAATGTAAACCCAAAGGT
TTGAATTATATCCTTTTTTGAATTTCTATAGAAGATGCAATGGAAAGTGTTCCCCTGACC
TGTGTACCGTATCTAACACTGGTCCTGTGCATCACTATTTGCAACAACCTGATGTCAACG
TGACATATAACAACACTCTAATATTAATGATATGGTGATGATTTTTGGACAGTTTTACCT
GGCTTTAATAAATGACACTCTTGAGCACCAAATACTTTGCATGTTTTTAAAAATCACGTT
TTTGTGATGCAGTTAGCAACACTGCAGTCAGCTTCCTGTACTCATGGCCACAGTGCATAG
TAGGAGAGCTTGTGAACTTCACTAAATGAGATAACCTCTGAGATCAAATTTGTAATATTC
AAACAGAATAACATTGTCCAAGTAAGGTTAGAGAAAGTAAAAATATTCAAAGTGCAGAAT
TGGAGCCATAGTAATCATTAATCTTTTGAAATCTATATAGAGCTCGAGAGGGAAGGAAAG
TTTGGGAGAGGGTTATTCAAAGCACTCTTTATTTTTCAGTGCAAAAGATTTGACAAAATT
TGGTTTAAATACCAAATCAGATACTGAAAAGTCTTTGGTTTTCAGTATAAAATGGGTTGG
GGGGATTAATAAACGTTTCTTCCTCAAACTTGCCTTTCCTTTTTATAGGTTAACTGCAGG
AGCTCATAGGATTTTTTGCTTTCTTGTATGTTGGAACAGGGGTGTATTTGTGTCCCCTGC
CCCTCTCCCTATGGCCATCTGTAAACATTTCATGAATAAAACAGCAAAAGAATACTATAC
AGTTTATGAAAAATGTTTAGAGGGCTTATTGTATTAAAACTTGTTTTTCAATGTGTTTAC
CACCATTATTATTCAGAATGTTTGGTGTTTTTTTATTGCAGAGTGCTTGATGCGCATTTT
AAGGGTTTTGTGCAATTCCAAAATGATGTAAAGTTTGGGGAAACTAAAAAATGTTTAAAT
TTTATTTACTTCAATAATTCTCCTTTTTGATCATTGATCTCTAAATTGAAATTGATGGTG
ACAGATCAGGGAACACTGATTTGTGTTGGTACAGCTCCTGAAAACTCTACGGCTCTCATT
TACCATCACTTCATGTTTTTCCCTCTATTTGTGAATAACCTGCATTTATTTTATAGCAAA
CCACCAACTATGATCAGAAACATTGAACAATAGAAATGTAAGCTGACATTCAGTCCAACA
TGGAAACATCACCATCATAAAACATTATATAAATGTTCCAGTGAACCCCTATTATATGCC
CTCATCCCACTTTCTAATTATCCCTGCAAAAAGAAAGAAAAAAATGGGTGCTCTCCATCC
CAGGATGGAGTTCATTGTCAAAGAAAACAGAACACTAAGTTTATGCGTTCATGATTCTAC
CAGGTTAAAGCACTCGCACAAGGAAGAAAGAAATCCTGAGATAAAAAGAAAAACTATCAA
TGCTGGAAATCTGAAACAAAATACAGAAAATGTTGGAAGTACACTTCGTTTATATTCGGT
TTTCAGCATTCTGGATTTTTTTATCTTTTTAATGTAGTAATATCAAAACTTATCTAAAAC
AAAAGCAAAGGATTATTTTAAACCAGCTTGGCAAGTGATAATTAGTGGGTGTGCCTTCAT
TTGTGTTTACAACCAGTTTACGTTGGAGTTGTGTGGGCTTATTGGAAAAAAAATCTTGTT
CTTCAGTTTTGAACTTTTGATTGGAAATGCTGCAGATTGATAACCATGTACTTCCAAATA
CATTTATTTATTGCTTAAGAAAATTTGGTTAATAAAATTAACACCAATATGTAAACTGGT
TTGACAACTAAAAGAAAAAAATATAGCGCCTTATCACATTCTCAGGACACCCCAAAGCAC
TTCACAGCCAATGGATTACTCTTGCAGTGCAGTGATTTATTATTCTTGTAGGCAAACTGG
CAGACAATTTTGCTCAGCTAGGTGCCACAAACAACAATGTGATGAATGAGCACTTTGGTT
GTAGTTGAAGGGGGAGTGTTGGTTAGTAGACCGGGAGACCTGCCTGTTCCTCTTTGAATA
ATGCTGTGGGATCTTTTATGTCCATCTGAACAGGTAGACAGGGCCCCGGTTTACCGTCTC
ATCCAAACTACAGCACCTTTGACAATGCAGCACTCCGTCTGTACTGCACCTGAACTATCA
GACTAGATTATGTGTTCAAGTCCTGGTGGGGGGAGGGGGGCCTTGAGCCCATAAACTGGC
AGATGGAATTTAACCCTGATAAGTGCGAGGGGATT
>TR100055|c0_g1_i1|m.98246
GATATTATTAAGGTGGAGGCTTGTGCGTCGCGATCGGTTATGGTGTTGGTAGAGATGGGC
CGAATAAGCCGCTGAACCGAGTTCCCGGGGATCGTCAACCCAGATCTTCCGAAAGCGATA
ACTCTGAGGCGCGGCGTGAATGTGGGAGTCGATCCCTAGAGGCACTAACTCCTTGTTGCC
ATGACAACAGGCGACTGCTGTCATCTTCCAGGGTCTCTCTGTGATTGTACTGGCAATGCC
GCCTTTTCTAAGACGGTAGCAGCAGCTGATGTGGGTCGGCCTCAGTACGTCACGCAAGTA
ACAGCAAAAAATGGACGTCTGCTGTCGACTGTCATTAAGGCTCTAAGCACTCAAAGTGAT
GGACCAATTTGCCGGATATGTCATGAGGGCAACAACCTGGAAAGCTTGCTGTCACCTTGT
GATTGCACTGGAACACTTGGGACAGTTCACAAAACCTGCCTAGAGCGATGGCTTTCATCA
TCCAATACTAGCTACTGCGAACTTTGCCACACTGAGTTTGTGGTGGAGCGAAGGCCTAGA
CCTTTGAGGGAGCAGCAATCTCTGGCTGGCTCTGTTTGCGAGGGGCACAGGATCATCTAC
AATTCAACAGCCGCCTGGAGGCAGTTGGACTTATTGCACTCACTGTTGCACTTTTTACCA
TCTATGTCCTGTGGACACTGGTTTCATTCCGCTATCACTGCCAGCTCTACTCAGAATGGC
GAAGGACCAACCAAAAGGTCCGATTGATGGCTGCAGACCATAAGAATGCCACTCAGCATT
CTCTCCTCTCATCAAAGCTAATGAGGAAAGAGTCCAGTGAAACGATTGTGTGAATTTATC
GACAAAGAACTATAAAGAAATGAAAATTCATATAATTCACACTTGCCCCTGAAATGTGCT
ATGTAACTCCAGCCAGCATCGACACAACAACAGCAAGTCGTTTACTTTAGTGGAATATGC
GCAAGAAACAAACTTCATTTGCAACATTCTCAGGAGCCAATATATATGCAGCCAGCGTCT
AAATGCAATCCTAATAAACAGTGGGATTGTAAACTTCATATTATCTCTACTCAATTAGAC
AGTGGTTATTGTCCCATTGTAAGGTTGAAGTTTATGGAATGGAAACGTGGAGTTTGACAT
TTGACAATCATTTGTGCTATCCTGTGCAAAATAACAGGGCAAAGAACACAAGGATGAGAT
GTGTGTGTAATCTTAACCTACTTTATTATGAACCAGAGGCAGCAACTAGCCTTGAACAAA
AAGTGTACCCTCTGCATTGCACAGTAACCAGTTATTGGGTCGGTTAGCACTAATTATGTA
ACGACCTGCAGACGCGTCTAATTTTTTTTTTTACTGAATATTGTTTTTAAATGGAGAAGT
GACAGAGCAGAGATCCGAGCCCTGTTGGAATTCAGAAAGTTTAAATGTAAACCCAAAGGT
TTGAATTATATCCTTTTTTGAATTTCTATAGAAGATGCAATGGAAAGTGTTCCCCTGACC
TGTGTACCGTATCTAACACTGGTCCTGTGCATCACTATTTGCAACAACCTGATGTCAACG
TGACATATAACAACACTCTAATATTAATGATATGGTGATGATTTTTGGACAGTTTTACCT
GGCTTTAATAAATGACACTCTTGAGCACCAAATACTTTGCATGTTTTTAAAAATCACGTT
TTTGTGATGCAGTTAGCAACACTGCAGTCAGCTTCCTGTACTCATGGCCACAGTGCATAG
TAGGAGAGCTTGTGAACTTCACTAAATGAGATAACCTCTGAGATCAAATTTGTAATATTC
AAACAGAATAACATTGTCCAAGTAAGGTTAGAGAAAGTAAAAATATTCAAAGTGCAGAAT
TGGAGCCATAGTAATCATTAATCTTTTGAAATCTATATAGAGCTCGAGAGGGAAGGAAAG
TTTGGGAGAGGGTTATTCAAAGCACTCTTTATTTTTCAGTGCAAAAGATTTGACAAAATT
TGGTTTAAATACCAAATCAGATACTGAAAAGTCTTTGGTTTTCAGTATAAAATGGGTTGG
GGGGATTAATAAACGTTTCTTCCTCAAACTTGCCTTTCCTTTTTATAGGTTAACTGCAGG
AGCTCATAGGATTTTTTGCTTTCTTGTATGTTGGAACAGGGGTGTATTTGTGTCCCCTGC
CCCTCTCCCTATGGCCATCTGTAAACATTTCATGAATAAAACAGCAAAAGAATACTATAC
AGTTTATGAAAAATGTTTAGAGGGCTTATTGTATTAAAACTTGTTTTTCAATGTGTTTAC
CACCATTATTATTCAGAATGTTTGGTGTTTTTTTATTGCAGAGTGCTTGATGCGCATTTT
AAGGGTTTTGTGCAATTCCAAAATGATGTAAAGTTTGGGGAAACTAAAAAATGTTTAAAT
TTTATTTACTTCAATAATTCTCCTTTTTGATCATTGATCTCTAAATTGAAATTGATGGTG
ACAGATCAGGGAACACTGATTTGTGTTGGTACAGCTCCTGAAAACTCTACGGCTCTCATT
TACCATCACTTCATGTTTTTCCCTCTATTTGTGAATAACCTGCATTTATTTTATAGCAAA
CCACCAACTATGATCAGAAACATTGAACAATAGAAATGTAAGCTGACATTCAGTCCAACA
TGGAAACATCACCATCATAAAACATTATATAAATGTTCCAGTGAACCCCTATTATATGCC
CTCATCCCACTTTCTAATTATCCCTGCAAAAAGAAAGAAAAAAATGGGTGCTCTCCATCC
CAGGATGGAGTTCATTGTCAAAGAAAACAGAACACTAAGTTTATGCGTTCATGATTCTAC
CAGGTTAAAGCACTCGCACAAGGAAGAAAGAAATCCTGAGATAAAAAGAAAAACTATCAA
TGCTGGAAATCTGAAACAAAATACAGAAAATGTTGGAAGTACACTTCGTTTATATTCGGT
TTTCAGCATTCTGGATTTTTTTATCTTTTTAATGTAGTAATATCAAAACTTATCTAAAAC
AAAAGCAAAGGATTATTTTAAACCAGCTTGGCAAGTGATAATTAGTGGGTGTGCCTTCAT
TTGTGTTTACAACCAGTTTACGTTGGAGTTGTGTGGGCTTATTGGAAAAAAAATCTTGTT
CTTCAGTTTTGAACTTTTGATTGGAAATGCTGCAGATTGATAACCATGTACTTCCAAATA
CATTTATTTATTGCTTAAGAAAATTTGGTTAATAAAATTAACACCAATATGTAAACTGGT
TTGACAACTAAAAGAAAAAAATATAGCGCCTTATCACATTCTCAGGACACCCCAAAGCAC
TTCACAGCCAATGGATTACTCTTGCAGTGCAGTGATTTATTATTCTTGTAGGCAAACTGG
CAGACAATTTTGCTCAGCTAGGTGCCACAAACAACAATGTGATGAATGAGCACTTTGGTT
GTAGTTGAAGGGGGAGTGTTGGTTAGTAGACCGGGAGACCTGCCTGTTCCTCTTTGAATA
ATGCTGTGGGATCTTTTATGTCCATCTGAACAGGTAGACAGGGCCCCGGTTTACCGTCTC
ATCCAAACTACAGCACCTTTGACAATGCAGCACTCCGTCTGTACTGCACCTGAACTATCA
GACTAGATTATGTGTTCAAGTCCTGGTGGGGGGAGGGGGGCCTTGAGCCCATAAACTGGC
AGATGGAATTTAACCCTGATAAGTGCGAGGGGATT
>TR100055|c0_g1_i2|m.98247
GATATTATTAAGGTGGAGGCTTGTGCGTCGCGATCGGTTATGGTGTTGGTAGAGATGGGC
CGAATAAGCCGCTGAACCGAGTTCCCGGGGATCGTCAACCCAGATCTTCCGAAAGCGATA
ACTCTGAGGCGCGGCGTGAATGTGGGAGTCGATCCCTAGAGGCACTAACTCCTTGTTGCC
ATGACAACAGGCGACTGCTGTCATCTTCCAGGGTCTCTCTGTGATTGTACTGGCAATGCC
GCCTTTTCTAAGACGGTAGCAGCAGCTGATGTGGGTCGGCCTCAGTACGTCACGCAAGTA
ACAGCAAAAAATGGACGTCTGCTGTCGACTGTCATTAAGGCTCTAAGCACTCAAAGTGAT
GGACCAATTTGCCGGATATGTCATGAGGGCAACAACCTGGAAAGCTTGCTGTCACCTTGT
GATTGCACTGGAACACTTGGGACAGTTCACAAAACCTGCCTAGAGCGATGGCTTTCATCA
TCCAATACTAGCTACTGCGAACTTTGCCACACTGAGTTTGTGGTGGAGCGAAGGCCTAGA
CCTTTGAGGGAGTGGCTCAGAGATCCGGGTCCCAGGAATGAGAAGAGGACATTATTTTGT
GACATGATTTGCTTTCTTTTCATCACTCCATTAGCAGCAATCTCTGGCTGGCTCTGTTTG
CGAGGGGCACAGGATCATCTACAATTCAACAGCCGCCTGGAGGCAGTTGGACTTATTGCA
CTCACTGTTGCACTTTTTACCATCTATGTCCTGTGGACACTGGTTTCATTCCGCTATCAC
TGCCAGCTCTACTCAGAATGGCGAAGGACCAACCAAAAGGTCCGATTGATGGCTGCAGAC
CATAAGAATGCCACTCAGCATTCTCTCCTCTCATCAAAGCTAATGAGGAAAGAGTCCAGT
GAAACGATTGTGTGAATTTATCGACAAAGAACTATAAAGAAATGAAAATTCATATAATTC
ACACTTGCCCCTGAAATGTGCTATGTAACTCCAGCCAGCATCGACACAACAACAGCAAGT
CGTTTACTTTAGTGGAATATGCGCAAGAAACAAACTTCATTTGCAACATTCTCAGGAGCC
AATATATATGCAGCCAGCGTCTAAATGCAATCCTAATAAACAGTGGGATTGTAAACTTCA
TATTATCTCTACTCAATTAGACAGTGGTTATTGTCCCATTGTAAGGTTGAAGTTTATGGA
ATGGAAACGTGGAGTTTGACATTTGACAATCATTTGTGCTATCCTGTGCAAAATAACAGG
GCAAAGAACACAAGGATGAGATGTGTGTGTAATCTTAACCTACTTTATTATGAACCAGAG
GCAGCAACTAGCCTTGAACAAAAAGTGTACCCTCTGCATTGCACAGTAACCAGTTATTGG
GTCGGTTAGCACTAATTATGTAACGACCTGCAGACGCGTCTAATTTTTTTTTTTACTGAA
TATTGTTTTTAAATGGAGAAGTGACAGAGCAGAGATCCGAGCCCTGTTGGAATTCAGAAA
GTTTAAATGTAAACCCAAAGGTTTGAATTATATCCTTTTTTGAATTTCTATAGAAGATGC
AATGGAAAGTGTTCCCCTGACCTGTGTACCGTATCTAACACTGGTCCTGTGCATCACTAT
TTGCAACAACCTGATGTCAACGTGACATATAACAACACTCTAATATTAATGATATGGTGA
TGATTTTTGGACAGTTTTACCTGGCTTTAATAAATGACACTCTTGAGCACCAAATACTTT
GCATGTTTTTAAAAATCACGTTTTTGTGATGCAGTTAGCAACACTGCAGTCAGCTTCCTG
TACTCATGGCCACAGTGCATAGTAGGAGAGCTTGTGAACTTCACTAAATGAGATAACCTC
TGAGATCAAATTTGTAATATTCAAACAGAATAACATTGTCCAAGTAAGGTTAGAGAAAGT
AAAAATATTCAAAGTGCAGAATTGGAGCCATAGTAATCATTAATCTTTTGAAATCTATAT
AGAGCTCGAGAGGGAAGGAAAGTTTGGGAGAGGGTTATTCAAAGCACTCTTTATTTTTCA
GTGCAAAAGATTTGACAAAATTTGGTTTAAATACCAAATCAGATACTGAAAAGTCTTTGG
TTTTCAGTATAAAATGGGTTGGGGGGATTAATAAACGTTTCTTCCTCAAACTTGCCTTTC
CTTTTTATAGGTTAACTGCAGGAGCTCATAGGATTTTTTGCTTTCTTGTATGTTGGAACA
GGGGTGTATTTGTGTCCCCTGCCCCTCTCCCTATGGCCATCTGTAAACATTTCATGAATA
AAACAGCAAAAGAATACTATACAGTTTATGAAAAATGTTTAGAGGGCTTATTGTATTAAA
ACTTGTTTTTCAATGTGTTTACCACCATTATTATTCAGAATGTTTGGTGTTTTTTTATTG
CAGAGTGCTTGATGCGCATTTTAAGGGTTTTGTGCAATTCCAAAATGATGTAAAGTTTGG
GGAAACTAAAAAATGTTTAAATTTTATTTACTTCAATAATTCTCCTTTTTGATCATTGAT
CTCTAAATTGAAATTGATGGTGACAGATCAGGGAACACTGATTTGTGTTGGTACAGCTCC
TGAAAACTCTACGGCTCTCATTTACCATCACTTCATGTTTTTCCCTCTATTTGTGAATAA
CCTGCATTTATTTTATAGCAAACCACCAACTATGATCAGAAACATTGAACAATAGAAATG
TAAGCTGACATTCAGTCCAACATGGAAACATCACCATCATAAAACATTATATAAATGTTC
CAGTGAACCCCTATTATATGCCCTCATCCCACTTTCTAATTATCCCTGCAAAAAGAAAGA
AAAAAATGGGTGCTCTCCATCCCAGGATGGAGTTCATTGTCAAAGAAAACAGAACACTAA
GTTTATGCGTTCATGATTCTACCAGGTTAAAGCACTCGCACAAGGAAGAAAGAAATCCTG
AGATAAAAAGAAAAACTATCAATGCTGGAAATCTGAAACAAAATACAGAAAATGTTGGAA
GTACACTTCGTTTATATTCGGTTTTCAGCATTCTAGATTTTTTTATCTTTTTAATGTAGT
AATATCAAAACTTATCTAAAACAAAAGCAAAGGATTATTTTAAACCAGCTTGGCAAGTGA
TAATTAGTGGGTGTGCCTTCATTTGTGTTTACAACCAGTTTACGTTGGAGTTGTGTGGGC
TTATTGGAAAAAAAATCTTGTTCTTCAGTTTTGAACTTTTGATTGGAAATGCTGCAGATT
GATAACCATGTACTTCCAAATACATTTATTTATTGCTTAAGAAAATTTGGTTAATAAAAT
TAACACCAATATGTAAACTGGTTTGACAACTAAAAGAAAAAAATATAGCGCCTTATCACA
TTCTCAGGACACCCCAAAGCACTTCACAGCCAATGGATTACTCTTGCAGTGCAGTGATTT
ATTATTCTTGTAGGCAAACTGGCAGACAATTTTGCTCAGCTAGGTGCCACAAACAACAAT
GTGATGAATGAGCACTTTGGTTGTAGTTGAAGGGGGAGTGTTGGTTAGTAGACCGGGAGA
CCTGCCTGTTCCTCTTTGAATAATGCTGTGGGATCTTTTATGTCCATCTGAACAGGTAGA
CAGGGCCCCGGTTTACCGTCTCATCCAAACTACAGCACCTTTGACAATGCAGCACTCCGT
CTGTACTGCACCTGAACTATCAGACTAGATTATGTGTTCAAGTCCTGGTGGGGGGAGGGG
GGCCTTGAGCCCATAAACTGGCAGATGGAATTTAACCCTGATAAGTGCGAGGGGATT
>TR100055|c0_g1_i2|m.98248
GATATTATTAAGGTGGAGGCTTGTGCGTCGCGATCGGTTATGGTGTTGGTAGAGATGGGC
CGAATAAGCCGCTGAACCGAGTTCCCGGGGATCGTCAACCCAGATCTTCCGAAAGCGATA
ACTCTGAGGCGCGGCGTGAATGTGGGAGTCGATCCCTAGAGGCACTAACTCCTTGTTGCC
ATGACAACAGGCGACTGCTGTCATCTTCCAGGGTCTCTCTGTGATTGTACTGGCAATGCC
GCCTTTTCTAAGACGGTAGCAGCAGCTGATGTGGGTCGGCCTCAGTACGTCACGCAAGTA
ACAGCAAAAAATGGACGTCTGCTGTCGACTGTCATTAAGGCTCTAAGCACTCAAAGTGAT
GGACCAATTTGCCGGATATGTCATGAGGGCAACAACCTGGAAAGCTTGCTGTCACCTTGT
GATTGCACTGGAACACTTGGGACAGTTCACAAAACCTGCCTAGAGCGATGGCTTTCATCA
TCCAATACTAGCTACTGCGAACTTTGCCACACTGAGTTTGTGGTGGAGCGAAGGCCTAGA
CCTTTGAGGGAGTGGCTCAGAGATCCGGGTCCCAGGAATGAGAAGAGGACATTATTTTGT
GACATGATTTGCTTTCTTTTCATCACTCCATTAGCAGCAATCTCTGGCTGGCTCTGTTTG
CGAGGGGCACAGGATCATCTACAATTCAACAGCCGCCTGGAGGCAGTTGGACTTATTGCA
CTCACTGTTGCACTTTTTACCATCTATGTCCTGTGGACACTGGTTTCATTCCGCTATCAC
TGCCAGCTCTACTCAGAATGGCGAAGGACCAACCAAAAGGTCCGATTGATGGCTGCAGAC
CATAAGAATGCCACTCAGCATTCTCTCCTCTCATCAAAGCTAATGAGGAAAGAGTCCAGT
GAAACGATTGTGTGAATTTATCGACAAAGAACTATAAAGAAATGAAAATTCATATAATTC
ACACTTGCCCCTGAAATGTGCTATGTAACTCCAGCCAGCATCGACACAACAACAGCAAGT
CGTTTACTTTAGTGGAATATGCGCAAGAAACAAACTTCATTTGCAACATTCTCAGGAGCC
AATATATATGCAGCCAGCGTCTAAATGCAATCCTAATAAACAGTGGGATTGTAAACTTCA
TATTATCTCTACTCAATTAGACAGTGGTTATTGTCCCATTGTAAGGTTGAAGTTTATGGA
ATGGAAACGTGGAGTTTGACATTTGACAATCATTTGTGCTATCCTGTGCAAAATAACAGG
GCAAAGAACACAAGGATGAGATGTGTGTGTAATCTTAACCTACTTTATTATGAACCAGAG
GCAGCAACTAGCCTTGAACAAAAAGTGTACCCTCTGCATTGCACAGTAACCAGTTATTGG
GTCGGTTAGCACTAATTATGTAACGACCTGCAGACGCGTCTAATTTTTTTTTTTACTGAA
TATTGTTTTTAAATGGAGAAGTGACAGAGCAGAGATCCGAGCCCTGTTGGAATTCAGAAA
GTTTAAATGTAAACCCAAAGGTTTGAATTATATCCTTTTTTGAATTTCTATAGAAGATGC
AATGGAAAGTGTTCCCCTGACCTGTGTACCGTATCTAACACTGGTCCTGTGCATCACTAT
TTGCAACAACCTGATGTCAACGTGACATATAACAACACTCTAATATTAATGATATGGTGA
TGATTTTTGGACAGTTTTACCTGGCTTTAATAAATGACACTCTTGAGCACCAAATACTTT
GCATGTTTTTAAAAATCACGTTTTTGTGATGCAGTTAGCAACACTGCAGTCAGCTTCCTG
TACTCATGGCCACAGTGCATAGTAGGAGAGCTTGTGAACTTCACTAAATGAGATAACCTC
TGAGATCAAATTTGTAATATTCAAACAGAATAACATTGTCCAAGTAAGGTTAGAGAAAGT
AAAAATATTCAAAGTGCAGAATTGGAGCCATAGTAATCATTAATCTTTTGAAATCTATAT
AGAGCTCGAGAGGGAAGGAAAGTTTGGGAGAGGGTTATTCAAAGCACTCTTTATTTTTCA
GTGCAAAAGATTTGACAAAATTTGGTTTAAATACCAAATCAGATACTGAAAAGTCTTTGG
TTTTCAGTATAAAATGGGTTGGGGGGATTAATAAACGTTTCTTCCTCAAACTTGCCTTTC
CTTTTTATAGGTTAACTGCAGGAGCTCATAGGATTTTTTGCTTTCTTGTATGTTGGAACA
GGGGTGTATTTGTGTCCCCTGCCCCTCTCCCTATGGCCATCTGTAAACATTTCATGAATA
AAACAGCAAAAGAATACTATACAGTTTATGAAAAATGTTTAGAGGGCTTATTGTATTAAA
ACTTGTTTTTCAATGTGTTTACCACCATTATTATTCAGAATGTTTGGTGTTTTTTTATTG
CAGAGTGCTTGATGCGCATTTTAAGGGTTTTGTGCAATTCCAAAATGATGTAAAGTTTGG
GGAAACTAAAAAATGTTTAAATTTTATTTACTTCAATAATTCTCCTTTTTGATCATTGAT
CTCTAAATTGAAATTGATGGTGACAGATCAGGGAACACTGATTTGTGTTGGTACAGCTCC
TGAAAACTCTACGGCTCTCATTTACCATCACTTCATGTTTTTCCCTCTATTTGTGAATAA
CCTGCATTTATTTTATAGCAAACCACCAACTATGATCAGAAACATTGAACAATAGAAATG
TAAGCTGACATTCAGTCCAACATGGAAACATCACCATCATAAAACATTATATAAATGTTC
CAGTGAACCCCTATTATATGCCCTCATCCCACTTTCTAATTATCCCTGCAAAAAGAAAGA
AAAAAATGGGTGCTCTCCATCCCAGGATGGAGTTCATTGTCAAAGAAAACAGAACACTAA
GTTTATGCGTTCATGATTCTACCAGGTTAAAGCACTCGCACAAGGAAGAAAGAAATCCTG
AGATAAAAAGAAAAACTATCAATGCTGGAAATCTGAAACAAAATACAGAAAATGTTGGAA
GTACACTTCGTTTATATTCGGTTTTCAGCATTCTAGATTTTTTTATCTTTTTAATGTAGT
AATATCAAAACTTATCTAAAACAAAAGCAAAGGATTATTTTAAACCAGCTTGGCAAGTGA
TAATTAGTGGGTGTGCCTTCATTTGTGTTTACAACCAGTTTACGTTGGAGTTGTGTGGGC
TTATTGGAAAAAAAATCTTGTTCTTCAGTTTTGAACTTTTGATTGGAAATGCTGCAGATT
GATAACCATGTACTTCCAAATACATTTATTTATTGCTTAAGAAAATTTGGTTAATAAAAT
TAACACCAATATGTAAACTGGTTTGACAACTAAAAGAAAAAAATATAGCGCCTTATCACA
TTCTCAGGACACCCCAAAGCACTTCACAGCCAATGGATTACTCTTGCAGTGCAGTGATTT
ATTATTCTTGTAGGCAAACTGGCAGACAATTTTGCTCAGCTAGGTGCCACAAACAACAAT
GTGATGAATGAGCACTTTGGTTGTAGTTGAAGGGGGAGTGTTGGTTAGTAGACCGGGAGA
CCTGCCTGTTCCTCTTTGAATAATGCTGTGGGATCTTTTATGTCCATCTGAACAGGTAGA
CAGGGCCCCGGTTTACCGTCTCATCCAAACTACAGCACCTTTGACAATGCAGCACTCCGT
CTGTACTGCACCTGAACTATCAGACTAGATTATGTGTTCAAGTCCTGGTGGGGGGAGGGG
GGCCTTGAGCCCATAAACTGGCAGATGGAATTTAACCCTGATAAGTGCGAGGGGATT
>TR100055|c0_g1_i2|m.98250
GATATTATTAAGGTGGAGGCTTGTGCGTCGCGATCGGTTATGGTGTTGGTAGAGATGGGC
[truncated: 52,181,048 more chars]
