# Supplementary material for: Multi-tissue RNA-seq and transcriptome characterisation of the spiny dogfish shark (Squalus acanthias) provides a molecular tool for biological research and reveals new genes involved in osmoregulation
Source: PLoS One. 2017 Aug 23;12(8):e0182756. doi: 10.1371/journal.pone.0182756 (PMC5568229; doi:10.1371/journal.pone.0182756)
Supplement: S3 File — (ZIP) [file pone.0182756.s013.zip › liver.complete_length.0FPKM.0TPM.0IsoPct.300bp.emvecFree.fasta]

>TR10034|c0_g1_i1|m.3986
ATTGGGTGTTGACTTATCAAACCATGAACATGTTTAAATAGCAGAGTGGACAACGGTTTC
TTTAGATCCATGTAACTGAATTATTGACTACTGTTGGAAAGAACTGATATTGAATAAATA
CACTGGGGCAAAGAATGACCTCTGTGTTGAGATCGAACATTCATTAATACTCCATTGACA
AGAAAAGCAGAAGAGGCCAAATTACAGAACTGCGTGAATCAACGCCTGTCATGTTAGCCG
AAGGGTTCCTCACTGGGATTGGTTACAGCAACCACCACAGGGAATGCACCCACCAGCAAA
ACTGTGTAAACGCCAAGAAGACAGCCAAGACCAGCACCAGCTCTTGGGAAGAGCTCTTCA
GCTCATCGGAATTCACAGAAGACATTGAACACGAGCCGCACAGTGCAGAAGAAAACATTC
AAAGCAGATTAGGTACCTTGGGTAGCGCCATTCAAGAGTAGGG
>TR10034|c0_g2_i1|m.3987
ATTGGGTGTTGACTTATCAAACCATGAACATGTTTAAATAGCAGAGTGGACAACGGTTTC
TTTAGATCCATGTAACTGAATTATTGACTACTGTTGGAAAGAACTGATATTGAATAAATA
CACTGGGGCAAAGAATGACCTCTGTGTTGAGATCGAACATTCATTAATACTCCATTGACA
AGAAAAGCAGAAGAGGCCAAATTACAGAACTGCGTGAATCAACGCCTGTCATGTTAGCCG
AAGGGTTCCTCACTGGGATTGGTTACAGCAACCACCACAGGGAATGCACCCACCAGCAAA
ACTGTGTAAACGCCAAGAAGACAGCCAAGACCAGCACCAGCTCTTGGGAAGAGCTCTTCA
GCTCATCGGAATTCACAGAAGACATTGAACACAAGCTGCACAGTGCAGAAGAAAACATTC
AAAGCAGATTAGGTACCTTGGGTAGCGCCATTCAAGAGTAGGG
>TR100352|c0_g1_i1|m.118852
AATAAGAGCAGCAGCACTAACAGCAGTAATAGCTTCTCCAAGCCCCACAAATCCATGAAA
GAGCACAAGGACAAACCATCATCTAAAGACTCGAAAGAGCACAAAAGTGCCTTCAAAGAA
CCTTCCAGGGAACACAGTAAAACTTCCAAAGAGTCCTCAAAGAAACCCAAAGAAAACAAA
CCACTAAGAGATGAGAAAACTGTTCCTAAGACAGCATTTAAGGAACCAAAACCAATGTCA
AAAGAGCCAAAGTCATTGGAAAACAACATTGTAAGTGGGACCGGAGGCATTCGCCAGGAT
GTTAAGGCTCCGACCAAGAGGCCTCCTAATACAGACTCTGATGAACTTGTAGCTAAGAAA
AAAAAGAAAAGCAGCTCTGAATTTTTGTTTAAAAGCTTGTCCACTGCTTCTCCACAACCA
CTTTCTTCTGAAAAGAAACAAATGAAGGACAAATCGCAGGTTAAGGCAACAAAAGTCAAA
ATGGAAAGCGAAGTGATAGAGAAAAAGAAGCCTAGTTTACCACCATTTGAAGACATTGTA
GATCCAAATGACTCTGCATTAGATGATATATCTTCTAAATCTGAGTGTGCAAGGATCCAC
CGTACAAAGTGGAGGAGTCAGGATACGCTGGTTTTATAATGCCGATTGAAGTGTATTTCA
AAAACAAGGAAGAGCCCAAGAAGGTACGCTTTGATTATGACTTATTCCTGCACCTTGAGG
GACATCCACCTGTAAATCATCTCCGTTGTGAGAAACTCACTTTCAACAATCCAACTGAGG
AATTCCGTCGAAAGTTGCTGAAAGCAGGAGGGGATCCAAATAAGAGCAGCAGCACTAACA
GCAGTAATAGCTTCTCCAAGCCCCACAAATCCATGAAAGAGCACAAGGACAAACCATCAT
CTAAAGACTCGAAAGAGCACAAAAGTGCCTTCAAAGAACCTTCCAGGGAACACAGTAAAA
CTTCCAAAGAGTCCTCAAAGAAACCCAAAGAAAACAAACCACTAAGAGATGAGAAAACTG
TTCCTAAGACAGCATTTAAGGAACCAAAACCAATGTCAAAAGAGCCAAAGTCATTGGAAA
ACAACATTGTAAGTGGGACCGGAGGCATTCGCCAGGATGTTAAGGCTCCGACCAAGAGGC
CTCCTAATACAGACTCTGATGAACTTGTAGCTAAGAAAAAAAAGAAAAGCAGCTCTGAAT
TTTTGTTTAAAAGCTTGTCCACTGCTTCTCCACAACCACTTTCTTCTGAAAAGAAACAAA
TGAAGGACAAATCGCAGGTTAAGGCAACAAAAGTCAAAATGGAAAGCGAAGTGATAGAGA
AAAAGAAGCCTAGTTTACCACCATTTGAAGACATTGTAGATCCAAATGACTCTGCATTAG
ATGATATATCTTCTAAATCTGAGTGTGCAAGGATCCACCGTACAAAGTGGAGGAGTCAGG
ATACGCTGGTTTTATAATGCCGATTGAAGTGTATTTCAAAAACAAGGAAGAGCCCAAGAA
GGTACGCTTTGATTATGACTTATTCCTGCACCTTGAGGGACATCCACCTGTAAATCATCT
CCGTTGTGAGAAACTCACTTTCAACAATCCAACTGAGGAATTCCGTCGAAAGTTGCTGAA
AGCAGGAGGGGATCCAAATAAGAGCAGCAGCACTAACAG
>TR100353|c0_g1_i1|m.118855
ACGACGAAGTATCGCTCCAGATTGATCAGACGCGAGGAGTTGCTGATTATTATGTTTTGA
TTTTTTTTTTAAAAAGTAGACCTCCTGGCAGTGCTGATTCGGCGCCGGCATTTGTCGGGC
AGGCCTGTCGGTTGCTAAGGCGAGGGGGCCTGCGGAAAGTGATTGCGTATCCTTAAGGCG
GCGGAGGCGCAGCTTCTGGAAGCACGGAGAGTGACTGGGAGCGAAGAGCCCAGCCAAACT
GGAAGGTTGCTGGGGTTAGGGGCGCACCGGCAGCTTTGGAAGATGTTTTCCTATCTGAAG
TCGTTTCCCACTCACATGGACTACAAGGGACAACAGTTAGCAGAGCGCACTTTTCAACGA
GTAATTGTTGCATCTGCTATTATTGGCTTCATTTATGGCTACATGATTGAGCAGTTTGGA
TGGACTGTTTATATTGTTCTGGCTGGTTTTGCCATTTCATGCTTGCTCACCCTCCCTCCA
TGGCCTATGTATCGGAACCACCCACTGAATTGGCAGCCAGAGCTAGAGATTGAAGAGAAA
AAGCAAACTGAGTGTGTGAAGAAACCAAAAAAGCATAAATAATGTCAAATTATTCTGTAT
ACAGTCACACATCCTGGTTTTTATTTCATGACTTAATAAAGGTTGCTGAATCAGAAAAAA
AAAAAAAAAA
>TR100354|c0_g1_i1|m.118856
AAGGCACTGTGGGTGAATCTCCGCGCCTTGTCCCGGACAGCGTGAACCGAGCGCGGTTTG
AGCGACACAAAGTACCTGAAAATGGCGTTGCATGTCCCCAAAGCCCCGGGCTTTGCCCAG
ATGCTGAAAGACGGGGCCAAGCACTTTTCAGGCTTGGAAGAGGCAGTTTACAGGAATATT
CAAGCTTGCAAGGAGCTGGCTCGGACCACCCGTACAGCTTACGGTCCAAATGGGATGAAT
AAAATGGTCATCAATCACGTGGAGAAACTTTTTGTTACCAATGATGCTGCTACTATACTG
CGAGAATTGGAGGTTCAGCATCCTGCAGCTAAGATGTTGGTAATGGCTTCCCATATGCAG
GAACAAGAGGTTGGAGACGGAACAAATTTTGTGCTAGTTTTCTCTGGTGCTCTACTGGAG
CTAGCTGAGGAGTTGCTGCGAATGGGTCTTTCGGTCTCGGAGGTAATCGAAGGCTATGAG
GCAGCCTCCAAAAAAGCTCTAGAGATCCTTCCAGACCTGGTTTGTTCCTCCGTCAAGAAC
CTGCGGGATACAGAAGATGTATCTCCTGTCATTCGAGCTGCTGTAATGAGCAAACAGTAT
GGCAGTGAGGATTTCCTGTGCAAGCTAATTACACAAGCATGTGTATCTGTCTATTCAGAA
TCCGGTCATTTTAATGTGGACAATATTCGAGTCTGCAAAATTCTGGGAGCTGGTGTGCTT
TCTTCATCGGTGTTTCATGGAATGGTTTTCAAACGAGAGAACGAGGGGGATGTTACCTCT
GTCAAAGATGCCAAAATAGCAATATATTCTTGTCCTTTTGACTGCATGGTAACAGAGACA
AAGGGTACGGTTTTGTTGAGGAGTGCCGATGAACTGCTGACTTTCAGCAAAGGCGAGGAG
AATCTCATGGAGGTTCAGGTGAAGGCTATAGCAGACGCTGGTGCTAATCTAATCGTAACT
GGAGGCAAAGTCGCAGACATGGCCCTGCATTATGCTAACAAGTACCAGCTGATGGTGGTT
AGGTTAAACTCTAAATGGGATTTAAGAAGACTATGCAAAACAGTAGGAGCCACAGCCCTT
CCTCGATTGACACCACCCACTCCAGAAGAAATGGGGTACTGTGACAGTGTTTACTTGTCA
GAAGTTGGTGACACACAGGTGATGGTATTTAAGCATGAGAAAGAAGATGGTGCAATTTCC
ACAGTTGTAATCCGTGGTTCTACAGATAACATAATGGACGATATTGAGAGGGCAGTCGAT
GATGCTGTCAACACCTTTAAAGTTCTTACAAGGGATAAACGCTGTGTACCAGGTGCAGGA
GCAACTGAAATTGAGCTGGCTAAGCGGATCACTACTTACGGAGAGTCATGTCCTGGTCTT
GAACAATATGGCATCAAGAAATTTGCAGAAGCTTTTGAAAGTATTCCGCGAGCATTGGCT
GAGAACTCTGGCGTTCGGGCTAATGAAATAATTTCAAAATTGTATGCAGTGCATCAGGAA
GGAAACAAAAACATTGGATTTGATATCGAGGGTGAAGGTTCAAGACTGAAGGATATGCTT
GAGGCTGGAATACTGGACCCATACTTGGTTAAATACTGGGGAATTAAGCTTGCTACAAAT
GCTGCTGTAACTGTTCTAAGAGTAGACCAGATAATCATGGCAAAACAGGCAGGTGGACCC
AAACCTCCAGCACAGAAGAAAGACTGGGATGATGACCAAGATGACTGAATAGTTCTAACC
ACCGAGGAATGAATTTGTACCAACTAATGTATACACTGAGCAGAAGCCCTACTTTGTAGT
GCAAATTTGATCTGTTAAGTTTGTTTTATTTATGCAGCTTGTTTAGTTGTGAGATGCAAA
ATTGTGGCACTATGTTCAAGGGTCAGAAAATTCAGGTGGTATTCTGT
>TR100357|c0_g1_i1|m.118861
CTCTGTCTCTCTCTATCTCTCTCTGTCTCTCAATCTCTCTCTCTCTCTGTCTGTCTCTCT
GTCTGTATGCCTCTCTTTCCCTCCTTCTCTCTCTTTCTCCTTATCCCGGTTTCCCAGAAC
AGACGAGTGTTTGCAGATTTCTGATCCCACTTGCCCTACTCCCCTCTGTTGCAATGTCTC
GGAATGAAGGGTTTGGCCAGCGCCCAATACATTGGGCAACAGTGGGATTCCGGGTGATGA
GGAGGGTATAAATCAGGCAGGAGAGCAACACACTACACTTTTCACCACAGACCGAGCTCC
TCCGAACACCGTCAATCAAAACTCTCCAGGATGTTTCTCCAAGTCTGTGCCGTTATCCTC
GTGGTGTCTGGATTGGGAAAAGCCCATGTTGATCCAGACATGAACTTGGCTCTGCAAGGG
AGAGCAACTCAGTCGAGCCTGGACAGTTACCTCGGAAATGCGATCAATGCAGTGGATGGG
AACCCGAGTGCCGACTGCAACCTGGGATCCTGTTCCATCACTGCTTCCGAGTATGAGCCC
TGGTGGAGGCTGGATCTACTGGGCTCCTTCAGAGTGGCCACTGTATCCATCACCAACAGG
ATGGACTGCTGCGCGGAGAACCTAAATGGGGCCGTGATTCACATCGGAGACTCGCTGGAA
AACAATGGCAATTCCAATGCCAGGTGTGAAGAGGTCCGGTCAATCGGCCCCGGAGAAACT
CAGCACTTCAGATGCAATGGGATGCAAGGCCGATATGTAACCGTGGTGCTTCCAGGCCAG
CATCAGTCTCTGGCCCTGGCTGAGGTCACCGTGTTTAGTCAAGACCATCACCACTGAGCA
GCAGGACGGCAAATCACAGGTTGCAGGTCTGAGCAGAGGATTCCAGCTCTTCCGATGGTG
TCCATTCCCGATGGACTGTTTTGATTCACTAGTCCTGGGGCCGCTCCCACTCTTTCCCAG
CGTCTCCCCCTCTGGACGTCCGAACCCCTGTTATCGCTCGCCCTGTAACTGCCGTCTGCT
TACATCACTCTCTCCGGCTGGTCTGTAACCTGCTCTTCAACCGTTGCTGTTACGGATGCT
CATAGTTTAATAAAAAATGCTTTGAACTTAAAAAAAAAAAAAAAAAAAAAAAAAA
>TR100358|c0_g1_i1|m.118864
TTTGGCCACTGAGCAGAACTGAAGCAAGCAGAACATGGCTCGCAAACTGCAGGCGGTTTT
TGCACTGATCGGTGTGATCTGCGCTCTGGTCCCAGGCATATACTTAATCGAAGAGACTGA
CACCTGTCAGAATGTGTTTGGCACTGACAGCTACCTGAACTTTAGCAGTAACTTAAAGAC
ATTAACCGACTGTGCTGACCACCTTACGGAGAGTTTGGAGATTGAGGAACGCAGCAAACT
TCTCGGGTTGTTGCAAAATGCGGCTGACCAGTTGAAATCCATCCGTGTGAAAGCTTGCAA
GAATGTTAATCCAAAGAACTGCAGCTTCCCCTTGATCCCTGCTAATGGAGGCCTGATATG
TCTGACTGCTAAAAAGACTCGCTTCTGCAAGCCAATGTGTAACAAGGGTTATGACTTTGA
TTTCTTGAGAAGGAGTCGACTGTACGAGAAATGTGGAGAAAACACGACTTACCACTGGAC
CACGCAGTACGTTGGAGGGAATAGGTTGGCCAAGTGCTCAGCGAGTTCCAGCTCCGTAAG
TGGGGGCCCGACTGCCTACTTCTCCAAGAGGTGTTCGGACTTATTGTACGATTACAGCCA
GGAGCAGCTCGTGATTTCAACTTTCAAGAAAGAACTCGGGGATGATTTCAGTGGGCATTT
CAACAATAAAACCATGTGCCTACTTTGTGGAGACGAATCCTCTTAATCCATAGACAGCAC
TGCAGCGCTGGAATCCAGGGATTTTGTATCTTCAATTACCAGGAATCGATTGAACGCAAA
GATGATTGTGAACCCGTTACTGAATTACAATACTGAGCTTTCTCCTATATTACAGCACCG
AGCTCCCTCCTATATTACAACACTGAGCTTTCTCCTATATTACAGCACCGAGCTCCCTCC
TATATTACAACACTGAGCTTTCTCCTATATTACAGCACCGAGCTCCCTCCTATATTACAA
CACTGAGCTTTCTCCTATATTACA
>TR100359|c0_g1_i1|m.118865
GAGCATTGAATGAATTATAATGAATGTTAGGTTACTTACATCAAGAACCTTCTTTTTGTT
TGTCCAAAGGGGCCTTACATTGATTACTTTTCAGTTAATGATTAGACTCAAACCTTTAGA
CCCGTTATGGAGTCAAATTATTAACAAATCTGAATCTACCCATGACCACCGTCAGATATA
AATACTGGTCAAAAAAGCCAAATTCTACTTTGCTAAACATTTTCCCAATAGCCGGCAGCA
AAGTGGAAGGTGGTAGCTGGGAAAATGGCATTCTCTGGAACATGGCAGGTCTACTCCCAG
GAGAACATTGAAGACTTTATGCGAGCTCTCTCTCTTCCAGAAGACGTAATAAAGATTGGA
AAAGACATCAAGCCAACCATTGAAATTAAACACACTGGAGACAACTTTGTCATCACAACA
AAAAATCCACGCCAGACAGTAACAAATCAGTTTACCATCGGAAAAGAAGCGGAAATCACC
TCCATGGATGGCAAAAAGCTAAAGTGCACCGTTCAGATGGAAGATGGGAAGCTAGTATGC
AAGCTGCAAAACTTTGTCCATGTACAGGAGGTGCAGGGGACTGAAATGATTGAAAAACTT
ACTGCAGGCACCACCACCATGATTAGAAAAAGCCGACGAATTTAACCACAATGAAACCAG
TCTCCTGTGATCTATTAAAATAAACAAAAGAAATACAAATCCTGCTATTATTTGTGTGTG
CTTGTATTTTTCTCCCAAACATCAGTAATAGACTGGGTAAAGTAACCCTGAGTGTGAGAA
GTAGCTATATAGTAGATCAATGGGGAAAGGTCTCAATCAGACACATTTGTAGTCCTTCTC
GCAACCAGTAGCGTGTGAAAACTTGTCCTTTTATTTCCACACCATATAAATATGCATTCA
TGTATGTATATATCACTTGCAGAAAAGCTTTAGGGAGGTAGTTTAACCATGGGATACCAG
AGGGCG
>TR100375|c0_g1_i1|m.118868
CCACTACCTCAGCGATTCAGGCGGTGGATGGCTGGCTTGGTGATACCTTAAATGTTATCT
CTGAGCACTTTGCAGTGGCTCTTGGTTCCTCCTTTCTCCAGTCCCTTACCACCTTTCACT
CTACCACTCATTATCAGCATTCAAAATCAAACCTGTATCAAATCGCAATCACCTCTCATC
CCAAATGTTCAGCCCTCTCTTAATGAAATAGTTCTTTCTAATCTATCTATTCTCCTTTCC
TTTTCGGAGCTGCATCCCATGCCACCTTGTCATTCTCAGGGCCATGGTAGGCAGTTTCTC
AGGTTTCAACAAGTCGATACCCCTAGGGATCTTGAATACCTCAATAAGATCTTATCTTGG
TGTCGTCATCTTTAGTGCAAACTAACTCAACTTCTGTAGCGTCTTTGTAGGCCAGATATC
TGAAAGCAGGCAGCCTTTTGGTGCACTTTTTCTGGTGCCATGATGTCCTTTTAATAATGT
GGCAAGCAGAATTGCACATAGGATTTGACCCCACCTGG
>TR100384|c0_g1_i1|m.118872
GATGCGCAGTGGGTAGGATCAGTTTCCGCTCTGGTCGGTGCGGTTCAGACTGCGTGTCTC
AGTGAGGATTCTTCAATCCTGCTCGGTTGAAGAGAGACGGTGTTGCTTGTCCTGTTCACA
CAGGTCCCAGATCCCCTGTAGAGGGCGCCGCACAGAAAAGGATCTCTTAATAACCGTCTT
GGTGTAAACAAAGATGTTGGACATAAGAGGTTGGGCAGAGTACATTGTTGAATGGGCTGC
AAAAGACCCTTATGGTTTCCTTTCAACAGTTATCTTGGCACTAACCCCACTGTTCTTGGC
AAGTGCAGTATTGTCATGGAAACTGGCAAAAATGATTGAGGCCAGAGATCGAGAGCAGAA
GAAGAAACAAAAGCGTCAGGAAAATATTAATAAAGCAAAGAGACCAAAGAAGGATTGAAC
ATGTGACCAGGAAACATTCCCTTTCTTGAACTAAAATGCAGCTTGTTTTGCATATTTAAC
AATTGCTGTTATATTTGACAATAACTTCAAGGATGGCACCATAATTCAGTGACTGCTTCA
TTAGATATGTGCTTCTATCCTCTAATATTTCAAGTTTTGGGTTTTTATGATATCCTTTAA
TATTTTTCACTAATGCTTTACAGCTAATTTTCTACTCTACTGTTTACTATTTGAAATAAG
TGTATACATTCTCATTCCTCATGTACCTATTTCATAAAATCTGTAATCTTGTGACTATGA
AGGTGTACTGAGACATTGCACTGAAATCAATATATTGATATTCATAAAAATAATGTTTGA
AAGTCAATATAAGTTTACTATTTCTGAATTTAAAAATAACCTGTGTAATTTATATCCAAT
TCTATTTTGCTAAAAACCTGAACTGTTACTGACTGAATTTAATTCACAGTTGCAAAATAA
TATGAGGGAGGGGAA
>TR1003|c0_g1_i1|m.462
CGGTGAGTGAGGCCGGGGTTTGAGGTTATCAGAGTTTTACAGGCAGCTGATAATCTGCAG
TGAGACGGAATGTTTCAAGGCATCGCAGCCAATCCCGCTGTCGGAGGGCAAGGGAACAAA
CCGGAACTATACGAGGAAGTCAAGTTATACAAAAATGCCAGGGAACGAGAAAAGTTTGAT
AACATGGCTGAGCTGTTTGCCGTAGTGAAGACCCTTCAGGCCCTGGAGAAAACCTACATA
AAAGACTGCGTCACCCCGACAGAGTACACTGCTGCCTGCTCCCGCCTGCTGGTTCAGTAC
AAAGCCGCGTTCAAACAGGTCCAGGGCTCAGACGTCTCCTCCATCGATGAGTTCTGTAGA
AGGTACAGGCTGGATTGCCCGTTGGCAATGGAGAGGATTAAGGAAGATCGTCCAATCACA
ATCAAGGATGACAAGGGCAATCTGAACCGCTGTATTGCAGATATTGTTTCGCTTTTTATC
ACGGTCATGGACAAGCTGCGTTTGGAGATCCGAGCCATGGATGAGATCCAGCCTGACCTC
CGGGAGCTCATGGAGACGATGAATCGGATGAGTAATTTGCCAGCGGATTTTGAGGGAAAG
GAGAGAGTGGACCAGTGGTTACAGAAGCTCAGTGGAATGTCGGCCTCCGATGAGTTGGAT
GACCCCCAGGTGCGTCAGATGCTCTTTGACCTGGAGTCTGCCTATAACTCCTTCAACAGG
TTCCTGCACTCTTCATAAAGGGCCGTTCGAGGAGAGCAGTCCGAGAAATAGTACAGATGG
ATTCACACTTTGGGATAGCTTCCTGCAATCCTCCAGCTCGCTTGATGGTCTTTTCTAACC
GCCGAATGAAACTTCCACAGAAACTTCTTCTTCCTCTTTCCCCAATTCCTATCTTTCACA
AGGAATGGGAGGTGTTTGTGTCTTTGTGTAGACACAGTATCTAGTTTAAGAGAGATTTGC
TTTGTTGTTTCCTGGTCCCTGTATGATTGTTTTTTTTATTTCTCTGAATAAAATGGTAGC
TAAGTTGAAATGTCC
>TR1003|c0_g2_i1|m.464
GGGTGTCGGGGCCGGGCTGAGGTCGGTTATCAGAGTTTTACAGGCAGCTGATAATCTGCA
GTGAGACGGAATGTTTCAAGGCATCGCAGCCAATCCCGCTGTCGGAGGGCAAGGGAACAA
ACCGGAACTATACGAGGAAGTCAAGTTATACAAAAATGCCAGGGAACGAGAAAAGTTTGA
TAACATGGCTGAGCTGTTTGCCGTAGTGAAGACCCTTCAGGCCCTGGAGAAAACCTACAT
AAAAGACTGCGTCACCCCGACAGAGTACACTGCTGCCTGCTCCCGCCTGCTGGTTCAGTA
CAAAGCCGCGTTCAAACAGGTCCAGGGCTCAGACGTCTCCTCCATCGATGAGTTCTGTAG
AAGGTACAGGCTGGATTGCCCGTTGGCAATGGAGAGGATTAAGGAAGATCGTCCAATCAC
AATCAAGGATGACAAGGGCAATCTGAACCGCTGTATTGCAGATATTGTTTCGCTTTTTAT
CACGGTCATGGACAAGCTGCGTTTGGAGATCCGAGCCATGGATGAGATCCAGCCTGACCT
CCGGGAGCTCATGGAGACGATGAATCGGATGAGTAATTTGCCAGCGGATTTTGAGGGAAA
GGAGAGAGTGGACCAGTGGTTACAGAAGCTCAGTGGAATGTCGGCCTCCGATGAGTTGGA
TGACCCCCAGGTGCGTCAGATGCTCTTTGACCTGGAGTCTGCCTATAACTCCTTCAACAG
GTTCCTGCACTCTTCATAAAGGGCCGTTCGAGGAGAGCAGTCCGAGAAATAGTACAGATG
GATTCACACTTTGGGATAGCTTCCTGCAATCCTCCAGCTCGCTTGATGGTCTTTTCTAAC
CGCCGAATGAAACTTCCACAGAAACTTCTTCTTCCTCTTTCCCCAATTCCTATCTTTCAC
AAGGAATGGGAGGTGTTTGTGTCTTTGTGTAGACACAGTATCTAGTTTAAGAGAGATTTG
CTTTGTTGTTTCCTGGTCCCTGTATGATTGTTTTTTTTATTTCTCTGAATAAAATGGTAG
CTAAGTTGAAATGTCC
>TR100450|c0_g1_i1|m.118900
GTTCCTTCTCGCTGCTCCGGCCGGTGACGGTGTAACTGATTTTCGGTCGTCCCGAATCCG
GGTTCATCCGACACCGAGACCGCGCGCCAGAGCAGTGATCGCCGCCAGCCGCCGCAAAGA
TGCCGCCTAAGTTCGATCCCAACGAAATTAAAGTCGTGTTCCTCAGATGCACTGGAGGTG
AAGTTGGTGCTACCTCTGCTCTAGCTCCCAAGATCGGCCCACTGGGTCTGTCTCCCAAGA
AGGTGGGTGATGACATTGCCAAGGCTACGGGTGACTGGAAAGGCCTGCGTATCACGATCA
AGCTGACTATTCAGAACCGACAGGCGCAGATTGAGGTTGTCCCATCGGCTTCTGCCCTCA
TCATCAAAGCCCTGAAGGAACCACCCCGCGACAGGAAGAAGCAAAAGAACATTAAACACA
CTGGCAGCATCACCTTTGATGAGGTACTTAGTGTGGCCCGACAGATGAGGCATCGTTCTC
TGGCCAGGGAACTTTCAGGAACTGTGAAGGAAATCCTGGGAACTGCTCAGTCCATCGGCT
GCAACATTGATGGCAAACACCCTCACAGTGTGATTGAGGACATCAACCAGGGCAAAATAG
AGTGTCCTGCTGAATGAAGTGGAGGTGCCATAGAACTAAATAAGTTTCCAATAAAAAGTC
TTTAAAAAACAAAAAAAAAAAAAAAAAAAAAAA
>TR100452|c0_g1_i1|m.118901
TTGCCTGTTGTCGAGTGAGCGGCTCCCGAACAGACTGGTCGGCTCTTAGCGCGCAGTGTG
AGTGAGTGAGAGATCGAAGAAGAAGAAGAAAAATGGCGTCTGGTGTTAAAGTCTGCGATA
GAGTCATCGACTGTTTCAATAATATGAAGGTCCGAAAATCATGCAGCCAAGCTGAGGTCA
AGAGGAGGAAGAAAGCAATCCTGTTTAGAATAAATGATGCTAAGGAGAAGATAATTCTAT
TTGAGGGCAAGGAAATCCTAGTCGGAGATATCCAGGAAGGAACAATTTCCGACCCACTCC
AGGCCTTTATCGATATGCTTCCTGAAAACGAGTGCTGCTATGCTCTCTATGATGCATCCT
TTGAGACAAAGGAGACAAGGAAGGAAGAGCTGATCTTCATACACTGGGCTCCTGACAATG
CAAAGATTCAGAATAAGATGCTCTATGCCAGCTCCAAGGACGCAATCAAGGGAAAGCTCG
ATGGGATCAAGCATGAGTGGCAAGTGACCGGCATTGAGGACCTATTGGACCTCGGTGCAC
TGGGATCGAAGCTGGCATCTGACGTCATCTCGGTTGAATCCCGGAAAATCTAAACGCCAG
TGTAAAGCCAGCTTCCATGTTTTTAAAGTCATGTGCTGTGGGATTTTTTGCTTAAGAAGT
ACCTTCAGTTTGTATACTTTGTCTTCGACTTCCCATCTTGATGCTTGCTTTAACCTGTTT
GTGATCAGGACCAGTAATTTACGGGACCTCCATAGGGCAAAAAAACAAAGTACTGTTCAT
TAGGGTTGTGGGGGGGGGGGGGGGGG
>TR100453|c0_g1_i1|m.118902
TGCAGGCCTTCCTTTCGCACAGACACCCGCTGTAGTAGTGCACAATGGGTCGTGTAATCA
GAGGACAGAGAAAGGGTGCAGGCTCCGTCTTCAAAGCCCATGTGAAACACAGGAAAGGTC
CTGCAAAGTTGAGAGCTGTGGACTTTGCTGAACGTCATGGTTACATCAAGGGTATTGTCA
AGGATATAATTCATGACCCTGGTCGTGGTGCTCCTCTAGCAAAGGTGGCGTTCCGTGATC
CTTACAGGTTCAAAAGAAGGACTGAGCTGTTCATTGCAGCTGAAGGTATTCACACTGGTC
AGTTTATCTACTGTGGCAAGAAGGCTCAGTTGAACATTGGAAATGTCCTCCCTGTGGGCA
CTATGCCAGAAGGTACCATTGTGTGTTGCCTGGAGGAGAAGCCAGGTGACCGTGGTAAAC
TTGCCCGTGCCTCTGGTAATTATGCCACAGTCATCTCCCACAATCCTGAGACCAAGAAAA
GTCGTGTCAAGTTGCCATCGGGTTCTAAGAAAGTTGTTTCCTCTGCTAACAGGGCCATTG
TTGGTGTTGTTGCTGGTGGTGGTCGTATTGACAAACCCATACTGAAGGCAGGTCGGGCTT
ATCACAAATACAAGGCCAAGAGAAACTGCTGGCCACGTGTCCGTGGTGTGGCTATGAATC
CTGTAGAACATCCTTTCGGTGGTGGTAACCATCAGCACATTGGGAAGCCGTCAACCATCA
GGAGAGATGCTCCAGCTGGTCGCAAGGTCGGTCTCATTGCTGCTCGTCGTACCGGTAGAC
TGCGTGGTACCAAGACTGTCCAGGAGAAAGAGAATTAATTTCTTCTTGTAATATATATAC
GCGCATATTTGTCAAAATAAAAATGATTTAAAAAATTAAAAAAAAAAAAAAAAAAAAAAA
AAAAA
>TR100455|c0_g1_i1|m.118907
GCTGTTTGAGCCGGCGGCTGCGCAGTGAGCGGAGTAAAGATGGCGGAGAGTGACTGGGAC
ACGGTGACGGTGCTGCGTAAGAAGGGCCCGAGCGCGGCGCAGGCCAAGTCCAAGCAGGCA
ATCACGTCAGCCCAACGCAGAGGAGATGATGTGGAGACTACAAAGAAATGGTCTGCAGGA
CAAAATAAGCAACACACGATCACTAAGAACACTGCGAAACTGGACCGGGAAACGGAGGAG
CTACACCACGAGCGAGTGTCGCTCACTGTCGGCAAACTGATCCAACAGGGCCGGCAGAAT
ATGGGAATGAATCAAAAGGACCTGGCCACAAGAATCAGTGAAAAGCCTCAGGTCATTGCT
GACTACGAGTGTGGAAAAGCCATTCCCAACAACCAGGTCCTTGGCAAGGTTGAAAGAGTA
CTTGGCCTCAAGCTGCGTGGAAGGGACATTGGACAACCTCTGGAGAAGGGACCAAAGAAA
AAATGAGGACAAAGCCTCGAAATCAGTTCTCCCTTTGAACTGGTCTCCCCTGGCTTTTTC
ACAAGTCAGAATGACGTATTGCCAAGCTGAATACGGGAGGATTATCACCTTCCACTGCTG
AGTAACTCTGATCGATCTGCTGTCAGCATTCTACTTCACCCAAAGAAAAGCTTAGTTTCT
GATATTCTATCTGATTCCCGGGCATGGTTTTGAATGCGATTAATCTCTAACCAGGGACAG
AAGTGTGAAAACTTTATTTGTGTTAAATCCCTGTTCCACAATTGCACCACCTTATCGGGT
GCATATATTATTTCCTCTCGCTTTCTCTCTCCTTTCCCTCCTCCCTGTAAGTTCTTGTAG
AAATAAAGTAAAAGCCTTTGGACTTG
>TR100529|c0_g1_i1|m.118932
CAAGTGCGTGTGAGCTCTTGGAGCGCGAGCGGGCGGCGCGCGGCCTCTTTCCGGCGGAGC
GGCGGCAAAACCCCCCGAGACACCCGGAGATCCAGAGCCCGGACCCCGACACACCATGGG
CCGCCGACCCGCCCGCTGTTACAGATACTGTAAGAACAAACCGTACCCCAAGTCCCGCTT
CTGTAGGGGCGTTCCTGATCCTAAGATCAGGATATTCGACTTGGGCCGCAAGAAGGCTAA
GGTGGACGAGTTCCCGCTATGCGGCCACATGGTGTCCGATGAGTATGAGCAGCTCTCCTC
CGAAGCTCTGGAGGCTGCCCGTATCTGCGCCAACAAGTACATGGTAAAGACGTGTGGTAA
GGATGGGTTCCACATCCGTATGCGGCTGCATCCCTTCCATGTCATCCGGATCAACAAGAT
GTTGTCGTGTGCCGGTGCTGATAGGCTTCAGACTGGGATGCGAGGGGCCTTTGGCAAGCC
CCAGGGCACCGTGGCCCGAGTGAACATTGGCCAGGTCATCATGTCCGTGCGCACCAAGAC
CCAGAACAAGGAGCACGTGATCGAGGCTCTCCGCAGGGCCAAGTTCAAGTTCCCCGGCCG
CCAGAAGATTCACATATCCAAGAAGTGGGGATTCACCAAGTTTAACACCGAGGACTTCGA
TGACATGGTGGCCGAGAAGCGCCTGGTTCCCGACGGATGCGGGGTCAAGTACATCCCCAG
GAGAGGCCCTCTTAATGTGTGGCGTGCTCTCCATGCCGTGTAAATTGTGACTTCCTCATA
AACCATTTAAAATAAAAACTATCAATAGTGAAAAAAAAAAAAAAAAAAAAAAA
>TR100540|c0_g1_i1|m.118936
CTTTGGGATGATTCGGCGTTTTTAGGGGTGGTCCGGTAGTTGGTGCCCTGATTTCGGTTT
CGCTCTCGCGCTCCGGGTCGGTGGCTGTCCGCTTCGATCCGCCTCACACATACACACACA
CACAACGCAAACAAACCATGAGCGCCAGCTACGACCGAGCCATCACCGTCTTCTCCCCGG
ATGGGCACCTCTTCCAGGTGGAGTACGCGCAGGAGGCGGTGAAGAAGGGCTCCACGGCGG
TTAGTGTTCGAGGAAAAGGAATTGTTGTCCTGGGAGTGGAAAAAAAATCTGTAGCCAAAT
TACAGGATGAAAGAACTGTAAGGAAGATCTGTATTCTGGATGAGAATGTTTGCATGGCTT
TTGCAGGCCTTACGGCTGATGCCAGGATAGTGATAAATAGGGCTCGTGTAGAGTGTCAGA
GCCATAGACTCACGGTGGAGGACCCAGTCACAGTTGAATACATCACACGCTACATCGCCA
GCTTGAAACAGCGTTACACTCAAAGTAATGGGCGCAGACCATTTGGTATTTCTGCACTGA
TTGTAGGTTTTGACTTTGATGGAACTCCAAGACTGTACCAAACTGACCCATCGGGCACCT
ACCACGAATGGAAGGCTAATGCCATAGGAAGAAGTGCAAAGACTGTCAGAGAATTCTTGG
AGAAAAACTACACCGAAGAAGCCACTGCAACAGACAGTGGTACCATAAAGCTCGCCATCA
AGGCTTTGCTGGAGGTTGTACAGTCTGGTGGAAAACACATTGAACTAGCGGTGATGAAGC
ATGAACAACTCTTAAGGATCTTAAGTCCTGAGGAAATTGAGAACTACGTTTCAGAAATTG
AAAAAGAAAAGGAAGAAGCTGAAAAGAAGAAGGCACCAAAGACCTAAAGCACAATTATAC
ATAAGATATAGTTCTGTGTTCCCTGTTTTTATCATGGTAAAAGCTGAGCATTCCACATTT
TACTAATTCCTAATCGACTGGAATAAATTGAAGAATTTTACATTGTAAAACTACTGAATA
TTTGACATTCTTTCCACGTTCTGAAATCACTGACTGTGTTCCTTCAGAAATTTTACTTTC
TGAAATGATTGAGCTTCCCAGCTCTGCCTACAGGCCAATCTCTAGTTATGTTATGAGTCA
AGCACACAATGTAGGGTTTTGCTTAAAGAACAAAAATAGTTGGTCTAACTTAATTGCCCT
AACAATGAATTAGTTTGGTTAAAGTCAATGAATGAGGAAGACTATTTAAGTTGTTTACC
>TR100582|c0_g1_i1|m.118952
AGGCTGTTACTGGGTGTATTACGGTAGGGAGTACGGCACTCGCTCAGTCTGCTCACCGCT
CCGCTCAGTGATGAGCCGTTGTTCCGGGACCGCTGTTGAGTAGCGGGTCAGCGTGGTGGC
ACCAGAGGAGCGAGAACCTGGAGCGACCGCCCAGTGCATGTCAGTGCCGAGAGTCCCGAG
TTTCAGTGTATGACCAGGTCTGGCTCTAGCTGGGAATCATGGCTGCCAAACAGCAACCTC
CTCTGATGAAAAAGCACAGCCAAACTGACCTGGTGAGCCGGCTGAAGAGCAGGAAAATCC
TAGGCGTAGGCGGAGAGGACGATGACGGAGAGATTCACAGGTCAAAGATCAGTCAAGTAC
TGGGGAATGAAATGAAATTCGCTATGCGAGAACCGCTGGGTCTCAGGTTGTGGCAACTGG
TGTCAGCTGTCATGTTCAGCGTTGTTGCTGTAATGGCTCTTATCTTTCCCGAGCGTCTGT
ATGACGCCGTTTTTGATGAAGACGGATCCAGCAGTAAAATGTCTGTGAGACTGTACGGAG
GAGCACTTCTCAGTATTTCCCTGATAATGTGGAATGCTTTATACACAGCGGAGAAGATCA
TAATCCGATGGACGCTGCTCACAGAAGCCTGTTACTTTGCAGTGCAGTTTTTAGTTACGA
CCATCCCTCTGTTTGAAAGGGGAGCACTATCACAGGGAGCGGCACTACTGCTGTCCAGCC
GAGGGCTCTTCATCCTCATCAGTGTCTATTACTATTACCAGGTTGGCCGCAAGCCCAAGA
AGATGTGAGGAGCCTGGCGGGCAGGAGCTGTCTGCCTGACGGGAGTGCGCTGCACAGTGG
AGGGCTCCGGGTCGTGAAGCCCCAAACTGATTGACTGCCTCCTGGAATTTGTTTTTGTAA
TCTGCATATCTTGTTCTAGTTCTCTCGCTTGGACTCGTGCCTTTCCAGATCTATTGTATT
AAGAGGATATTGTGCGTCCCTGTCCTGTGCATGTGCAGCAGCAGTTTGACAATATTGGAT
TCATTACCTCAAGAATAATCAATAAATTGGCGACAC
>TR100636|c0_g1_i1|m.118978
TCTCCTTTTTCCGCCGAGCTCCGCCATCTTGCAGTAAAGGTTCAAGATGACTAACACCAG
GGGTAAGAGGAGGGGAACGCGATATATGTTCGCAAGGCCCTTCCGTAAACATGGGCCTGT
TCCCCTCTCTACTTACTTCCGTATCTACAAGAAGGGTGATATTGTTGACATCAAGGGCAC
GGGCACTGTACAAAAGGGCATGCCCCACAAATGTTACCACGGCAAGACTGGAAGAATTTA
TAATGTTACACAGCATGCTGTAGGCATTATTGTCAACAAGCAAGTCAAGGGCAAGATCCT
TGCCAAAAGAATTAATGTGCGTATTGAGCACATCAAGCATTCAAAAAGCAGGGACAGCTT
TCTGCTGCGTGTGAAAGCGAATGAACTGGCAAAGAGAGAGGCTAAGGAGAAGGGGACCTG
GGTTGATCTGAAACGCCAGCCTGCTGAGCCCAGAAAGGCACACTTCGTACGAACCAAGGC
TAATAAGCCACAGTTGCTGGAACCAATTCCATACGAATTCATGGCATAATTTTGTTACCA
ATTCAAATAAATTTTATGTGTCTCAAAAAAAAAAAAAAAAAAAAAAA
>TR100665|c0_g1_i1|m.118986
CTATGTATAACTGCAGTGATTCCATGGTGACATTGCCAGTATGCCACAGGCAGGCTTTAA
TTAATGGAATTGTTCCTGAAGTTGTTTGCAACTGCTTTGTTTATCCAAAGCCAAAGTATT
GCAGACAGTTAGAATGTGCTGGAAAGTTGATCTGTGCTACTTTTTATGTTTCTATCCTAC
TGCAATAGATTCATATCCATTTATCTTTAGCAAGCAGACTTGTAACAAAAGAACATCTTT
ATAGTGACCAAGTTGGTGCAGCATGTTTGCTCCTGGTCTCAGCCGGCTGGGGCTCTTCAG
GGGGGAGAGAGAGAGAGAATTAGGTGATTAATGC
>TR100719|c0_g1_i1|m.119002
TGGCTGCGTGGCGGCGTCTCATCTGCGCTGGGACGCAAAGTTCGGGCGGAGACGCTGCAA
GGGCAGGTTATAGAACAGTCGCAGAATAAGCTGCAATTGACCAGAGTGAGAAACTGCAAC
ACTATCGCTGGCCGGTATTGACATTCAGTGTAACCTGTGCTGTATTCACCTGTGAACATG
AGTGCGGTGGATCTGACTAAAATTGGGGTGAACCTTATAAAAAGTATCCAGACGGGAGAG
ATGGTGGAGCTGAAGTCCCTGTGGCAGGAGCACGTCTCTGTGATCTTTTTCTTGAGGAGA
TTCGGATGTCAGGTGTGCCGCTGGACTGCAAAGGAAATCAGCAAACTGAAGGAGGTCTTT
GAGCAGAATGACATTTACCTGGCTGGTGTTGGACCAGAAGAGCTGGGAATGAAGGACTTC
ATCGAAGGGCAATATTTCAAAGGCGATCTGTACATTGATGAGAAGAAACAGTGTTACAAA
GACTTGGGCTTTAAAAGGTACAATGCATTCAATATATTTCCAGCAGCATTGGGCCAGAAG
GTGCGGCAAGTTGTTACCCAGGCAAATAAAGATGGGGTCTCGGGAAATTTCTCTGGCGAC
GTGATGCAGAGTGGAGGAATGCTTATCGTCAGTAAAGGTGGAGAGAAGGTGCTGCTTCAT
TTTGTCCAGGATTCCCCAGGTGACCACGTTCCATTAGATAACATCCTCCAGATCCTGGAC
ATTTCAGCTAAGGTTGAGGTCGAAGAGGCGAAAATGCCACAGTGTAATGATTGCAGCAGA
CAAACTGTTGAAATGCAACAGGCTGAGGGACCGGCAGAGTGACGACTTCCAATGTGGGAG
AGAATTGTCGTATCTTGCAGTGCCTCATGATAAATGTGGATTTAAAAGGTCACTCGTCTA
GAAATGCATAATCCTTAAATTCCATTGCAATTAATCATCGCATCATTTGTGTTCTGGGTT
ATGCTGATTTGTGTTCATTCAGATCGACAGAACAACAGTGACTGCACTTCAAGTGATTCA
GTGGCTGGGACCTGCCTTGGGGTGTGAAAGATGCTTGTTCTTCTAGAACTGGAATTGAGT
GCTTGTTAACTCTGGCACACCATTGGCTGGAGGCAAGTTTGTGAACAAACAGGCTGCCTG
TGTATATGTAAACATTGCATTGCCTCGTAAAAAATTTTTTAAATGCCAC
>TR100724|c0_g1_i1|m.119004
GCAACACGATTGACGATCAGCTGACTGTAGGCTGGGATAAGACAGTGAGTGCGTGCGGTG
GTGACTTTGCAGAAAGCGGCAGTAGCAGCGTGTGTGTGTCTGTGTGTGGGGGAACAGTGT
GACTCTTGAGCTGAACAATGGCAGAGAACTCGCTCTTATACTGGGGCTCGGGCTCCCCGC
CTTGCTGGAGGATCATGATCGCTCTGCAGGAGAAGAAACTGCACGGAGTCCCGCACAAGC
TGCTGTCCTTTGACAAACAGGAGCACAAGTCAGCGGCCGTCCTGGCCATCAACCCCAGAG
GACAGCTTCCAACCTTCAAGCACAACGGCAACGTGGTGAACGAGTCTTTCGCGGCCTGTT
TGTACCTGGAGAGTCAGTTCAAGTCCCAAGGCAGCCAGCTGATCCCGGACGCCCCAGCAG
AACAGGCTCTGGTTTATCAGAGAATGTTTGAGGTTCTAACTCTGCATCAGAAAATGGCTG
ACTACGTTTTCTACAATTGGAGGGTTCCAGAACCTGAGCGACATGACACAGCGCTGGCAA
GAAACAAGACCGTGCTGAGTACCGAGTTTACAGTCTGGGAAGGATACCTGGGGAAGATGG
GACCGCAATCTTATATAGCAGGGAAGAACTTCACCATGGCTGATGTCATGCTGTTTCCAC
AACTGGCCTTCTGCGTCCGATTTGGACTGTCGCAGAAAAGGTACCCCAATCTGCTAGATT
ATTACAATCGAGTGAAGGAGCGCCCCAGTGTCCAGGCTACCTGGCCTCCTCACTGGAAGG
AAACTCCTCCAACAATGGACACCCTGAAGGAGGTCTGAGCTCCACAGAAGTCTTAATCTC
CGCCTCAATTCACTTCCAGTAAGACAATCCGTGTCAACTAGTCTTGTTAGCCTTGATGGT
ACCAGTAAGACACTTCTTATGAAATATGTGCTGTTTTCTCGAGCTATGGGGAGGTTAAAT
CCGAACATGGGGTAGTGTTTTGTGCTGGTACTCCAAGCTTTATTAAATACATATTATATG
AATGAGCAA
>TR100725|c0_g1_i1|m.119005
TTGCTTGAGGTAAAATGGGGCGGGATTATTAGTTTTGGCAACTTTTGAGTCGATAGGAGC
TGAACTTTGATCAGCCACTCTTTGCTATCCTGTTGGGCTGAACATTGGACTGAACACATT
CGGGGTTGTAAGCAGCAAGCAGTGATCCAAGAAATGGCAGCCACGAGTGAAGAGAATCCC
CGTGGAAAGATTGACGACATTTTGAAGACCTTCGATCCTGCGACCCTTCAGTTCGTCTTG
ACGCACAGTTTAACCTTCAGAGACTTCCTCCTCTTTAAGGCCTCAGGAATTCCAAAGACC
TCACGGCAGAAGATTAGTGATCTCCTTCATCACTGTGATGAAAGCTTGCTTCAATTCTTC
TTCAATCAGCTCTTAACATTCAGAAAGGATATTCGACGGATTGCTCCCAGCAGTGAAAGG
GACATTAATAAGACTCACCGGCAAAACCTCGACCACCTCCTCGACCAGTCAGACGAGAGA
GATCTGAAAGCCTTTGAGCAGATTATATCGAGCTACCTCTCAATGTCCCAGCCAACACCA
GCCAGCGGGGAAGAGAATCCTCGGCAAATGATCGACGCTGTTCTTGATCAGCTCGATTCC
GCAAGTCTCAGAGCCCTCTTACAACATGTTTTAATATTCCGAGAACAAAGTGTCGGAGAT
TCCCTTCAGCGCCGTCCCTGATGCCTTACAGCTCCAGACCAGAGATCATTCTGCAACAGA
TCAGGAACATTAGCATCTTTTTACTGAAGAGCACTCATTAAAAAGCCATGCT
>TR100726|c0_g1_i1|m.119006
TGGGTGCGGGGCGGGGCCGCGCAGGCCGGGCTGACGTCAGGCGCTGTCCCGCTGTCCTCT
CCCCGCTCTCTCCGCCATGGCCCGCACCGAGCAGGTCCTCGTCCTCGAGCCGCCCAATGA
GCTCAAATTCAAAGGTCCTTTCACAGATGTTGTCACTACAAACCTGAAACTAAGTAACCC
TTCAGATAAGAATGTATGTTTTAAAGTGAAGACTACTGCCCCGCGTAGGTATTGTGTGAG
GCCTAACAGCGGAGTTATTGATGCAGGGACTTCAATCAATGTATCAGTGATGCTACAACC
ATTTGACTATGACCCCAATGAGAAAAGCAAGCACAAATTTATGGTTCAGTCCATGTTTGC
TCCAGCGGACTACCAGGACATGGAAGCAGTATGGAAAGAAGCGAAGCCAGATGATTTAAT
GGACTCCAAGCTGCGGTGCGTCTTTGAGCTGCCCTCCGAGAACGAGAAAACACATGAGCT
GGAGATAAATAAAGTCACTTCCACTTCACTGAAAACAGAAGCCTCCATGATGTCAAAATC
AACCAGCTCTTCCTTGGATGATTCAGACATGAGGAAAGTGATGGACGACTGCAGGATACT
CAAGTCAGAGGTTCAGAGACTTCGTGAGGAGAACAAACAGTTAAAGGAGGATGACGGGCT
GCGAATGAGGAGGGTGCCTCAGGCGGGGAATCCTATACCATCCAGGAGCGCTATGATCAA
AGAAGAAGGACCTGCTGCTCGGATGATCGCCATGGTTGTCCTGTTCTTTATCCTGGGGAC
AATTGTAGGAAAGCTGGTGTTGTAGAGAGGCAGCATGCTGGTGATCTGTTAGCTTGGGTT
TTTTTTGTTTGATCTGCCATATCATGGGGTAGAAATGATTTCATGATCAAAAATTAAAAT
ACAAAAAAAAACACTTTAATGTACAGCATCTCACAGGTTCTTGCCTTTCAGTTACCCCTT
TGCACAACAAGTACAGTAAGATAATCGGGAGAAACCTTGTGTTAATTATAAAGTTGTACA
GTAAGTTGCACGCGCAGAGAGTTCACAGGCTATTGGGCGGGGGGGATGAGGGAGAACAAG
ACATTTCGATGTGGTGACGGCATATTCTAAGTGTCATTTTAATCATGTTAGATTATGGTA
CCTGTCGCAGGATTACCTCTTTTAAGTACACTGTATGAATGCTGGTGCTGCCTCTACCAT
CCGGATATGTACAACTGGACTGGGCGGCTGGGAAGGAGGGGCTACCAACTCCATGTAATA
TTTTAAAGAGAGCCCTTTCCTCCCCCCCAACAGGCAAAAGCGTTGAATAGTTTCTGTCGG
TGCGGTCTTTCAAAGTGGTCCGTGTTGGGATTTAGAAAGAAAACACAACAAAAAAATAAT
GGCTAGATCCACTTATTCTTTAAGGTGTTGTCCCATGCTTATATTTGACAAATAATAAAG
GACCTCCTGTATTCCATTTCACACTTAATACAAGTAACTAAAGTCGAGTACTGTTACCTG
CTATTTGCTCAAGCCACGTTTGGGAGCTAGGTGGACTGACTGAAGACCATTGCTGCTGAG
AACTGCATTGTGGGATAGTCGCCCCCACATATGCCTTAGGCACTACAGTGAAATTAGATG
TGTACTATCAGCTTTGATCATCCAACATTGGAGTACAGCAGTCGGGCAACTATTTTGTAT
ATAATTAACTGTTTATCAGAGAGAATACAATGAATATTAGTAGTTAAATAGTCTATGCCG
TAATGACCAATCCTGTTTGGCTATGTAGCATCTTAATAAAGCCCCAA
>TR100745|c0_g1_i1|m.119011
TGGATTGCCGAGGAGCGAGTGAAGGGAGAGTGCTCCATTCACGGTGCAGGCACCGAGAGC
ACGGATAGGCACCGAAGAGGCTGCTGTCTTGTGCAGACGCCGCAGCGGGTCTGCCCGAGG
GGCTATGGGGCTGTTTGAGCGCGCGAGGAAGCAGTGGTTCCTGGTGGCCATCGTGCTGGC
GATCACCTTCGCCAAACTGCAGCCTTCTGTGGGAGTGTATGGAGGACCATTGAGGCCAGA
GATTACTATAACTTATGTTGCTGTTTCAACTATATTTTTAAACAGTGGACTCTCATTAAA
GACTGAGGCCTGAATGGGAAGCTGCCATGGCTTTCCCACCAGGTAAAGGCAGGTTG
>TR100789|c0_g1_i1|m.119023
AAGCAGTGATCCGGGGAGTGATCGCGCGTGCGCACACGGGCCCCAGAGCTCAGTTTGCCC
TGAATCATGGCGGAGAAGAAGGCGCCGGTCGACCTGGGGTTGCTGGAGGAGGACGACGAG
TTCGAGGAGTTCCCAGCGGAAGGCTGGACTGGTTTAGATGAAGATGAAGATGCCCATGTC
TGGGAAGACAACTGGGATGATGACAATGTAGAGGATGATTTTTCTAACCAGTTAAGAGCT
GAACTAGAAAAATTTGGATACAAGATGGAAACCTCATAGTTGGAGTGATGCTGCAGGATA
TGAATGCAGAATTCTGCGTGAATGTTTAAAATCGCTGGATGTGCGACAGAAGAATGAAAT
GTAACTCAACATTCTGTTGGCAAAGGAGGACGA
>TR10079|c0_g3_i1|m.4001
GGTTGGAAGTAAGTGGACTGACTATTCGTCTGACAGTAGCACTACACCATCAGGCAGCCC
GTGGGTACAGAGACGAAAGCAGGCACAGGTGATATCGCATGAGAACAGTCCCGTAGGCAG
CCCTATGCTTTCCCGAAAAATGCATAATGCAGGTGGACTGCCTCCAGGAGTAGTGCGACT
GCCCAGAGGTCCAGATGGTACAAAAGGATTCCAAACTCTTACAGAAAGGAGTAAGCCACT
TGTAATCTGAAGTACTGTTTGTTTTGTTCCTGTTCCCTGTAACTTGCCATCCTTCCTGGA
ATTACTCTTGACTGTGTACCTGGCTATTGGAAATTATTTCAGTTAGACCAAATGTAATGG
GATTTAAATGTATCAGTTGGTTGGAAGTAAGTGGACTGACTATTCGTCTGACAGTAGCAC
TACACCATCAGGCAGCCCGTGGGTACAGAGACGAAAGCAGGCACAGGTGATATCGCATGA
GAACAGTCCCGTAGGCAGCCCTATGCTTTCCCGAAAAATGCATAATGCAGGTGGACTGCC
TCCAGGAGTAGTGCGACTGCCCAGAGGTCCAGATGGTACAAAAGGATTCCAAACTCTTAC
AGAAAGGAGTAAGCCACTTGTAATCTGAAGTACTGTTTGTTTTGTTCCTGTTCCCTGTAA
CTTGCCATCCTTCCTGGAATTACTCTTGACTGTGTACCTGGCTATTGGAAATTATTTCAG
TTAGACCAAATGTAATGGGATTTAAATGTATCAGTT
>TR100975|c0_g1_i1|m.119079
CGAGGCGCGCGTGGTGTGACGCATTGCGCGTCGGACGTGAGGACTGCAGATGCGGCGGGG
TGGCAGCAGCGGTGGCGCCATGTCGAGCGATTTCTATCTCCGCTATTATGTGGGGCACAA
GGGCAAGTTTGGCCACGAGTTCCTGGAGTTTGAGTTTAGGCCGGACGGTAAACTCAGATA
CGCAAACAACAGCAATTACAAAAATGACGTGATGATTAGGAAGGAGGCATATGTCCACAA
AAGTGTGATGGAAGAGCTAAAACGAATCATAGAAGACAGTGAGATCACAAAGGAAGATGA
TGCTTTGTGGCCCCCACCTGACCGAGTAGGGCGACAGGAGCTGGAAATAGTAATAGGAGA
TGAACATATTTCATTTACAACATCTAAGATTGGGTCTCTAATTGATGTAAACCAATCCAA
GGATCCAGAGGGTCTGCGAGTATTCTACTACCTGGTCCAGGACTTGAAATGTCTAGTTTT
CAGTCTCATTGGGTTGCACTTCAAGATCAAGCCTATCTAAGAGTTTGGTGTTCACACAAG
GATGATGGATTTGGGGATGGATCGGATGCGGGAGGGATAG
>TR101023|c0_g1_i1|m.119097
GACTGGATTCTCACGACCGGCGAGGAAGGTTTAGTTTGATTGACGTGCAGTGCGTGGAGC
CGGGATCTCCGGAGATTTAGTGACTGGGCCCAATCCCTGCCGAGCCGATCGTTTCTGCGT
TTCGCACCAAACTGGCCTCTGCTGCCGGCAGCTTTCGGGCTTCAGGCAATGGCTGCCTTG
TGTAGGAACGTTAATCGTCTGACGAACATAATGGAACAGTTTTTGATTCCATTATCATGG
CCTGGATTCATACGATTGAAATTTACTAAGACTCGTATTCCAGAAAAGATGTTTGAAGTG
GACCCATCAGATCATGAAAAATACAATGGTGATCCAGACCAGCCACACCAACTGCACATC
ATTACCAGAATAAAATGTACAAAACGGCGTCCATATTGGGAAAAGAAGATTGTCCATGAC
CTTGGATTAGACAAGTCAAATCAGCCACGGATCCATAAGAACGTTCCATCAGTTAACAAT
AAACTAAAAGTCATCAAGCATCTTATAAGAGTGCAACCCCTGAAATTGCCACAGGGGCTT
CCAACAGAGCGGGAACTAGCTGACACTTACCTGAAGAGCACAGGGGAATTGATTATAAGA
CGCCACCTGCAACCATTGACGCAAAAAGTCACTGAATCTTAAAAACTGCTGCTTGTGTCC
ATCACT
>TR101040|c0_g1_i1|m.119100
ACAAGAAAGAGGAAATAACATTCAAATAAATTCCTTAGGAAAAAAACGGTTGTCATAATA
TATAGATGCTCTTATTTATAGCCCTGTCACCATATTATGAATGATGGTTTACAGGGGTTA
AGCCATATTGACTGACGGCTGCAATGTGTTCTTTTACCAAGAAAACCACAATATTTTCCA
ACAGTCTAAAACAAAATAGCACGACCAAATGAAAGTGTATTATTGGTTCCTTGGCTCCTG
TTGTTAGAATAGGAATTGCACTTCAGCTGCCCCATGAAACCATTCAATTAGTATTTCGAT
TCTCCTAAACTGGCTCCCAAGTAAAGGTGTGCTTCACAGTGTGAGAGAGAACAGACTCTT
GGGAGCTCGGAATGACAGCAGCACGTTTCCAATTTGAACTTTGCAACAATCAGATCGAAT
TCTTTCACTGGTTTCCCATTGTAACAATGATCTTGTCTATGCACCCCAGCCATCATTTTC
TAAATGAATGGTCTAATTTTGTGAACCAGCAGAGCCTGGAAGCTGAGTTGAGTGAATCCA
ACAGCGAGGGGGGGAAAAAGAGCGGTCCTGTTGTCAGAATGTAACCTTTATTTAAACTTT
TGATGATTTTTTGTTTAAACCATAGACTTACCAATTAGCAACAGAATTAATTCCACGACC
GAGTTTCGTGATACCAGTATTTCTATAAAGTTGATCTGGTCACTTTTAAAGTGGGATCGT
TTAAGGGAAACGCGTACATGAAGGGTATCCCACCTTTACACAATCCAAATGTGTTACCAT
TTTTGGATCACATGACTTGGAATAGTTCTTCACAGAGGGATATGACGACGATGCTCGATT
AATTAGATGCCTGTATTTCAATCATAAGAAAAGAAACGGGCATTCGTGCTTTGAGGCCAA
ACTCTATAGATTCAGGAGCTTTACTTTAAAGTATTTTGACTTTTTGTATACACAGCGTTC
ATGGGTTTGACACGAGGAGTTCTCTACCATATGCATGTATTTACCTTCAGGATGACTGCT
GAGGGTCAGACACAGCCGATGGAGAATTGTTTGATAAGATACACACATTTACCAAAATGA
TTTACCAAAGGAAACGCGTTAGTCCTAATTATGGGAATGGACCCGCAATTGGGACTAATG
CACAAAATTAATGGAGGCGGTTTTAGTATTCAAAGTGGTTGATGTTTATGAATGAACATT
TGCCATCTATGTTTAACATTGGAGACTGATCAAAGGAAGGCGATACGCACATCTGAAAGT
GCAGTTGTGTAAAGTAAAATCCCTTGGTGCACTTACATACTGATGTAACTCGAAGGACGC
TTTACATTTGAAATGAGAGTACATTAGATCTGTGTTAAACCGATCTATTGCACTTTGAAT
GTTTTGGACGATTAAAACTTGAAGATGCAGTGCCTGTTGCTGAATGTAATGTAAATTAGT
GTGTGCAGGCCGTGTCACTGGGGTTCTCGGTACTATCGGATGATAATGTTGCAGAACGTG
TACAATATATGTAAAGTTTTCAAGGGAATGTTGCCACAGAGGTTTTAGTAGAACTTGGCA
GGTTCGTCCTACGAAGTGAAACAAAAATCAAATGCAATTTACAGGTGGCGTTTTAAAGTT
GTTTTCTTTGAGCAAGACTGTTGGCGCTTGGGAAAATGATCGACGATATCAAAAAAATAC
ATTGGCCAGAATTAAACTTCATCCCCCATGTTATGCATCCACAAAGTTTGTTTGCGAAAT
GTAATTATTTTCTGTAAAGATTATTGAGATGTCTAACAATTTGTTTAGATTTGAAAAAGA
ATGTATGGGGGATATAACTGTATAAACTATTTTATGTATTTCTTCTGTATAATGGACAGC
GTTTAATACATTGCACTTAAAACTATATCTTGTTTCGACATTTGACTATAAATGTACTTT
ACGAATGATGATGGTGATTAAAATGAAATAATAACTTTTAAAAACGTTTATAACATTTGG
AGTCTTGTCATGCTCTATGGAGTTATACATTTAAATAAAATGAAATAAATTTATATATGC
GAGAGACAGATTATAAATAAATCCATAGGTGTGTATAGCAGTAACATTATCAAATGCAGG
TCCATAGCAGGCTTTATTTGGGACAGATATAACGTTTGCCTGACAGCAATGGACCCTTCT
TCATTGACAGTAGCATCCACTCCTGTAAGCACTTAGATGAAATCCACATGCTATATCATT
ATGGAACTTGTGTGGCTAG
>TR101199|c0_g1_i1|m.119146
CCTCCTTCCCGTGGTTCCTCGGGGCGCGGGTGGTTTGTGGTCCTCCTCCTTCCCGTGGTT
CCTCGGGGCGCGGGTGGTTTGTGGTCCTCCTCCTTCCCGTGGTTCCTCGGGCGGGAAGGT
GAAGCGGAAGGACGGATTGAGCGATGGCTGCTTACTTGACTCACCAGCAGAAAGTGCTTC
GACTTTACAAAAGGGCTCTGCGGCACTTGGAATCCTGGTGTATTTTCAGAGACAAATACC
GTTTTTATGCCTGCATGCTGCGAGCAAGGTTTGATGCAAATAGAGATGAAAAGGACATGG
TAAAGGCTACTAAGCTGCTGAAAACTGGTGAGGAGGAATTCTGGTCAAATCAGCATCCTC
AGCCCTACATTTTCCCTGATTCTCCTGGAGGCACGTCCTATGAGAGATACGATTGCTACA
AGACACCTGAATGCTATCTGGATTACTGGCATCCATCTGAGAAGGCAATGTACCCAGATT
ATTTTGCCAAGCGAGAGCAATGGAAGCAGCTGCGTCTCCTGAGCTGGGACAAAGAGGTGA
AGCAGCTGCAGGAGGAAGTGACTGATAATCCCAAGAGTGAGGCTCTGCCCCCAGCTCGTA
AGGAGGGTGACCTTCCTCCGCTGTGGTGGAACATCGTCACAAGACCCCGTGAACGACCAA
CATAAAGAGGTAGAACAGTTAAAGCGGATAGAAAAAAAATTGTGCCAGTGTTGTCAACAG
CAGATTATTTATCAAGAGAGTTGACATCTACACTCTGTTTCAAAACATTTCTGTAAACTT
AATGAAGTCTAATAAATATCTAAAATTAAATGTTTGTCTTCATTTTACACTACCCCAAAG
AAC
>TR101235|c0_g1_i1|m.119153
AATACGTTCGGCGGCAGTGTGACGTCTGCGGGTTGAGTGCTGAGTGTCGGGAAGATGGCG
GCGTCGGTGTTGTGCTGTCTGAGGTGGTGTGGAGATGGAGGCTCTGGGCACATTCAGCTC
AAGGAAATGCCCGCCGTCCAGTTAGACACACAACACATGGGAACTGATGTTGTTATTGTG
AAAAATGGGAGAAGAATATGTGGCACAGGAGGCTGCCTAGCCAATGCACCTTTGCATCAG
AACAAAAGTTACTTTGAATTCAAAGTCCAATCAACAGGAGTCTGGGGAGTTGGAGTTGCT
ACCCAAAAAGTCAACCTTAACCAGATTCCTTTGGGTCGGGATGCACAAAGTTTAGTGCTT
AGGCACGACGGAGCCATTTATCACAATAATGAAGAGCGAAACCGACTTCCAGCTAACAAT
CTTCCTCAGGAAGGAGATGTTGTGGGGCTCACTTATGATCATGTGGAACTGAACGTTTAT
TTGAATGGAAAAAATATTCATTGTCCAGCATCTGGAATTAGGGGCACAGTGTACCCAGTT
GTGTATGTTGATGACAGTGCAATTTTGGATTGCCAGTTCAGTGAATTTTACAGCCCTCCG
CCTCCAGGATTTGAAAAGATTTTGTTTGAACAGCAGATCTTCTGATTTACACTGTGTAAA
CACACACACACCACACACACACACACACCCATGCACTGTTAACTAGCCTGGTCCTGCTTA
GATATCTGTAACTTTGATTTTTTTTGGTCTAT
>TR101250|c0_g1_i1|m.119160
ATCACCCGCCCTCCAGCCTCTGCAGGTTTAGCGGAGGAGGGACGCAGCAACACCTCCTGA
TCTTTGCAGATCTGTCCACACAGCTAGCAGAATGAAACTATTGTTCTTCACCCTTTCGCT
CTTCATATGGACTTTGGCCATCTTGAAGTCAGCCACAGCTGCTAAGATAATGATAATCCC
GCCGATCATGTTTGAAAGTCACTTGCTCATATTTAAAACACTGGCAAAGGCATTACATGG
GCAGGGGCATGAGGTGGTCATCGTATCGTCAAGAGGCCGAGAAATTGAGGAATCTCCTCA
TTACAGATTTCAACAATATCCCGGGATGTTCACCACGCAAACTGCCGACGACTTCCTGCA
GGAGAAAATGCAGAACATCTTCTCGGGGAAGTTGACTTCTCTGGAGCTCTTTGGCATTTT
GGAAAGTTACACCGCCAACTGTGACCAGATGGTGGGCAATCGAGACTTGGAAGAGCGGCT
GAGGGAGGAGAAATTTGACCTGTTGCTGGTTGACCCCAATGAAATGTGTGGTTTTGTATA
CGCTCAAATCCTGGGTGTAAAGCACATTACATTCTCCACTGGGCTGTGGTTCCCGGCAGA
GCTCGGTGCTCCTTCACCAGTTTCTTATGTTCCAGAATTTAACTCCCTGATGACCGATCG
GATGAATCTCTTGGAGCGTGCTTGGAACAGTTTGATTTACATTGTCAGCAGAATAGGCAC
CAGATGTGCCATCCTTCCAAAGTATGATGCAATTATGAAGAAGCACAACGTGAATCCCTC
CAGATCCATGATGGAGATAGTCCAGGGCTCCTGCATGTTTCTCCTCTGCACTGACGTAGC
TCTGGAGTTCCCCAGGCCGAGTCTACCGACCATTGCTTTTGTGGGAGGAATCCTCACGAG
GCGTGCAAATCCGTTGCCGGAGGATTTAGCTACTTGGGTGGAAGATGCACCTGATGGAGT
TGTGGTGGTGTCATTTGGTGCTGGAGTCAAATATCTTTCTGATGAGCTCACAGAAAAACT
AGCAACTGCCTTTGCCCGTTTACCACAGAAAGTCCTCTGGAGGTTTTTTGGAAAAAAGCC
AAGTTGCTTAGGGAACAATACAAAACTGATGGAGTGGATACCGCAGAATGACTTGTTGGG
CCACCAAAATGTCAAGGCATTTTTGAGCCATGGTGGGTTGAACGGCATCTATGAATCCAT
CTACCATGGTGTGCCAGTGGTAGGGATTCCACTCTTTGGAGACCATTATGACGTCATGAC
GAGAATCCACGCTAAAGGAATGGGAATTTTTCTATCCTGGCACACAATGACTAAAGAGGA
TATTTATCGAGCCGTTGTCACAGTGGCCACAGATCCAAGGTACAAGAAGCAGGCTGTGTA
TTTATCCAAACTGCATCAGGACCAGCCTCTGCACCCAGTGAACCGCACAGTCTACTGGCT
CGATTATGTTCTCCGGCACAATGGAGCGGCGCATCTGCGCCCTACCTTGTATGACCTGTC
CTTCCATCAGTATTACATGCTTGACGTGGTAGCTGTTTTCGCTGTGTGTTTAATATTGTT
TTGTTACTGTTCTTTCAAAATGGTGAGCAAACTGAAAGGGAGCGGTTTGCCAAAAGCGAA
AAGCAGCCACGCTCAGAATGGCTTTCAAAACAGAAAGATGGTATCGGAGAGCAAAAAGCG
GAAGTAACGCAATTCACCATTCTTATCTTTATCAGACTACACTGGGAGAC
>TR101373|c0_g1_i1|m.119194
AAACACTTCAACTGGATTGCTTGTAACATTGAGCAAAGCTCTTTGGTTAAGGTAAAATAA
TTAACTTGTGTTCTTAAATGTCTCTCAGCTTGGATGTTTGTTTTCTAATGTAAGCCATTC
TGCTTTAGTGGCCCTTGAAATATTTTTCAGATCATGCTTCTTTCATAAAATGTTTTATTG
GTCACATAATTCTGACATATCTGTCTTAAAACGTGGTTTGGAATACTTTGTTACATTTAA
CCTATATTATACTTTTTGTCTACATATAAGTTTCCCACAAAAAGGGGTGATGAGTCTGAG
ATAATCTCAACTGAATTACTACTGGGGGTGGGTTCATGGCACAGAACTAAATACAGTTTG
GCCCAGATTTGCAGTGTTATTCAGAGAACCATAAGAATGGCTGATGTGAGAAACTTATAA
ATCCACACTTTTGCAGTATGAGATGCCTTCTAATGTTGGGCAAGAGTAGATTGAGCAGTT
TTGAGCCATATTCTACATCTGGCATTTAGTATAACTGATGAGAGTTTTTGATGCTGACAA
CTGGCAAAAATGGAAAAAAAGACTGTTCCAGATCCCACCACTGATTTCCCTGAGCATAAT
GAGTACAAAATTCACTTTAAAAAGGCATTGTTTGTGGGCTGAGAAGAAGGTCAAATTGTT
GTGTCTGGCACATCTGGGTATGGAGTGGCAGTCAGGCCATGAGCAGCCAGTAAGAGACAC
TAGGTGTAGAGTGAGGGCAGGGAAAAGGCTGGCAGCAGAGTCAGGCTATGACTAGGCAGA
GGGAGGCTAGTTTCCAGAATAAGCAAGCTGGTATGAGATCGGCTTTGTTTTTTTTGGGTG
CCAACCTGATTGGCCGCATGTGACTGATAATACCCTGTGGCTAGCATGGATCAAACCACA
AGTTACGAGGACCAGTATAACACTAAAGCACTACATCAACCAAACCACATTCACAAAGCT
ATTAATAACACAGATTTGTGAAAAATGAGCATTTTCTAAACATATAGACTGTTACTATTT
CAGCCATTTATGCCACAAAATTAGTGATAATGTGATATTTAGAAAGCTATGATGCAGCTA
GACTGTATGATAAAAGTACTAAAACATATTTCTTTATTTTCACTTCAGTGGATGCTATGA
AATTTTTGTGTTTGGAAAGGTATGAAGGGCCTGGATGCCTTTCGTTTGCTTTTGCATTGA
AAACACAATGACACTTTATACTTGTAAATATGACTGCACATATGAATGGTTCATCTCTTT
GTTGAAGTGAAATATGATTTGTTTACTAACGTGT
>TR101417|c0_g1_i1|m.119201
CTTGCTGTGAAAGGTGGTGGTCATGTGGCTCAAATTTATGCTATTTGTCAATCCATTTCT
AAATCATTGGTGGCATACTACCAGAAATATGCAGCTGATGCCTCTAAGAAGGAGGTCAAG
GATAACATCGATAGTTGCTGATCTTCATTTTGAGGCCAAGAAAATTGTTGGAACTGGTGT
TCATGCAGGTTACCAGAAATCTTACTGTTAAATGTATTTTTTGATTGTGGTGAATAAATA
AGTAACAGTCATATAATAAAAAAATGGGAGTGGGGCTTCATAACAGCCTTGCCCAACAAT
GGAAGAGGGG
>TR101642|c0_g1_i1|m.119249
CACAGCGGGGGGGAATGCAGTTATATGATCCTAATATTAGAGTTTCCTTTCATAAACAAT
GCCACCTAAAGTACACCAAGGAGAAAGAAAGCTGCAAACTGACTCCTATAGTAGAATCCA
TTACGATGAAATGAAAGAAATGTTACTTCAGGCACATGACATGGTGACACCACCTTCATT
CAATGAACAACACAGCTGTGTACAAGTAAAGTCAGTAGATAAGCCAATAATAAGTAATTA
TTATTAATTTTAATCATTCCATAGTATTGGGTGCCTTCACATCAAACTTACCACAGGCAA
CTGCAGTAAAATGGAGGGGAAAATCTAGCTCAATTAGCCAATCACAGAAACAGTAGCCAT
TAAGTGGGTTCTTAGAGTGGTCTCTCTAACTGTGGAGCATGTTAAAGAGAGTCACCACCA
TAACTAGTAACCCATTTAAAAACAACT
>TR1016|c0_g1_i1|m.467
GTTCCGGGTAAAAACAATCACTTGGTGCAGTTAGGACGCTGCGAGTCGTCAGTTGAAGGT
ACAGAATCGGCAATTCGTTACACATGAAGTGTTCTGCTCTTGTTATTTTGTAGAGCATTG
TGTGTTTTTAAAAGCATCTTGCCATGGAAAATTTGCAGCCTGTTAATCCGGAGCTGACCA
CCAGAGGGAGCCTTTTAAGCCGGTTTCTGAGTTTGTCGTCAATCCCAATGGCTTGCCTCT
ACATTGCAATGATCTTCCTCTCCACCTACTGGCAGAAGTTTACAAAACCTCTGGAGTTGA
AGAAGATCCTATTAGTCTATAACATGGCCTGTAGCATCATGAGCCTGTACACCACTCTCC
TCTTTCTGCACGGGCTTTGCAATGCAGCTTCCATTTTTCAAAAGGAGTTATTTTCAGAAC
TGCAGTATGCCTACTTCATGTACTGGGTGATAAAAAATGTGGAACTGCTTGATACAGTCT
TCATGATCTTAAGACACCGAAAGCGCCAGATCTCCTTCCTACACGTCTACCACCACTGCA
GCATGCTGGTCCTGAGTGACCTGACCTATCATTACTACCCGTGGCCAGCCATTGCTCCTT
TCCTCGCATTAAATTCATTAATTCACGTCTTCCTGTATTTCTACTATGGGCAAAGTGCAT
TGAATCCTGTCCAGCGACCTGCGTGGAAGAAAAGAATGACCCAGTTACAAATCTTACAGT
TTCTTTTGGACTTGGTTCTTGCAACATGGGGCTATCTCTTTCATGGATTTTGTATTTACA
GTATCATGTATGGTTTGACAATGCTGGGTCTGTTCCTAAACTTTTATTGCAAAGCTTTTA
ATTCCAAAAAAGTTACCTAATTCAGAAGTTTGAATTGAACATTATTTTCCTTTCCTGTAA
CTAATTGAGCTGGATTCATAGTCTAACACAGTGTAAATATTGTTTTTAAAATTTAACCGT
TCAATCTAGGGACACAAAGCAGATATAATTTGGTGC
>TR101704|c0_g1_i1|m.119267
TATGTTCTTTTACAGTTTGATTTGCTGCTTAGCAAATCCCCTATTTTTGTGTCACCAGCA
GTTTCGAATATCATGCTCCCAGTGTCCAAGTCCAAATCATCTTTATGTGCTGAGAACAAA
AATGGGTCCAGCACTGACCACACACATTAATCATAACTTCAAAAACCTTTATGAACCCTC
CTCTTAGCTTCTTTTCCCAGGATCTCAAATCATTCCGCTCAACGCAATTTCAAGGAACAG
CACTACATCTTTCGATTAGGCACTTTACAACCTTCCAGCCTCAACCTTGAGTTCAACAAC
ACC
>TR101879|c0_g1_i1|m.119318
CCATCCTAATGTAGAACTCCACCATACTATGGTCACTCTTCCCCCAGGGTGTTCTTCCCA
TTTGTCACAAAATTAAATGAACTGTTCCATTGGGCTGCAGCATTACATGTTGGACACATA
GCTGTGCGATACATAATTTTAAGAAACTGCAGATTAATACTTTACAGCAGCACTACTGTG
TCAAAGCTGGCCAAAAGTCCAAATAACAAACTTCAAAGAACTGTAGCTGAATTACGGAAG
GTCATTCTCACTGCAATTCTCTTTTGATGCATTTTGCAATTGCTTTTACTATTAATGGCA
TTTACTCTCCCTTCCAAATACTATTTGGTTTATCCTGCCAGGAGTTAGCAGCCCAGAGGA
GTAGTTCATTTACTGACCAGAGGAGGGGACGGAAACTATACTTGTCAGCAAAAGCACAGA
TTCAGGATCTTGGATCTTTTAAAACATTGTTTTAACAAGGAACTGTTCAGTTATTTTGTT
TTACTGGTAACAGGAGTCACTTTCCGGATCCGGAACAGTAAAGCGAGAAACTTTGTGTGC
TATACTGCATTATGTGGACC
>TR101886|c0_g1_i1|m.119319
TGGACAGTTTCAAGGGGAAATACTACGGTGACCAAATAGTGACTGATGCTTGAGCCTAGG
GAGTGTGTGGATCTCTCCAGTCTTCTCACCTGAGGTCCATACACCTGTATGTTGCAGCAG
GTGCAAAGGCAATGACTTCATGGTGTCTGGCAGCTGAGATCCTGTCCGCTGCGAGTTTGA
GAGGAGCGCAGGTATTTGGAAGAATTGGGATTGAGCTAAATGGGCATCTGGAGATGAGGA
GCATCCTCAAAAGGAAAGGAAGCCACAGCTGTTCTGGAAGGTATGGGGTGAATGAACGAG
TTGCTGAGGATTCAGAACCAGGAAAAGAGAAAGAGATCTGGGAGGAGAGAAACGGAACAC
TATCAAACAAGAACTTCATTGAATTGTAGCATTTATTCAAGAAGCT
>TR102353|c0_g1_i1|m.119414
GTAATGCCATGTATTTGGAGATTGGAAGTTAACATATTTTAACTAACTTTTTTCTGCAAG
TTGTTTCACCGATTTCTAGTGAAATAATGCTTTGAAGTATAGAATTTATAGCACGCACAG
GCTTAGGAAGAAATTGCAACAGGTCATATATTCAGCAGTTTGCAGGTCTCCAGAGACAAT
AGATGCCTTCAAGGCAGCACCTTGTTATTTAGACCCATAGAATGCCACGTTGCATTTGCT
GGGGATCAAGCCTAAGATGAAAAAAGATAAGATAATTGGACATAATGAAATCCAGAAGGC
ACTCAGTTTCACCATGAACTTGGAAGTAGAGTGTAGAATTGAACTTAATTCAAACCAGCT
CTTGGAAATGCCAAATGCAAGGACTTTGAAGTTTGTGAGGAATCAGAAGTACTTTACGCT
CGATGGTGGTTATAGATACGTATTTTAACCCTTAATGGTGCTGAGCAGAAAGCTTTCAGA
TTATAAACATTGCAGG
>TR10247|c0_g1_i1|m.4067
GTTCACAATAGAAAACAGCAATGTCAGCAAGAACTGTTATGGTCACAGGTTGCTCCTCTG
GTATTGGCTTGGCCCTAGCAGTCAAACTAGCAAAAGATGAGTTGAAACGATTTCAAGTTG
TCGCAACAATGCGAAATTTAGACAAGAGGAAAAGACTGGAAGATGCAGCGGGCGACACAC
TGAATGACACACTGGAAATTAAAGAACTGGATGTTTGCAGCCAAGATTCCATATGCAAGT
GTGTGAACAGTATCCCAGAGCGAAAGGTGGATATACTGGTAGTTCACAATAGAAAACAGC
AATGTCAGCAAGAACTGTTATGGTCACAGGTTGCTCCTCTGGTATTGGCTTGGCCCTAGC
AGTCAAACTAGCAAAAGATGAGTTGAAACGATTTCAAGTTGTCGCAACAATGCGAAATTT
AGACAAGAGGAAAAGACTGGAAGATGCAGCGGGCGACACACTGAATGACACACTGGAAAT
TAAAGAACTGGATGTTTGCAGCCAAGATTCCATATGCAAGTGTGTGAACAGTATCCCAGA
GCGAAAGGTGGATATACTGGT
>TR10247|c0_g2_i1|m.4069
GTTCACAATAGAAAACAGCAATGTCAGCAAGAACTGTTATGGTCACAGGTTGCTCCTCTG
GTATTGGCTTGGCCCTAGCAGTCAAACTAGCAAAAGATGAGTTGAAACGATTTCAAGTTG
TCGCAACAATGCGAAATTTAGACAAGAGGAAAAGACTGGAAGATGCAGCGGGCGACACAC
TGAATGACACACTGGAAATTAAAGAACTGGATGTTTGCAGCCAAGATTCCATATGCAAGT
GTGTGAACAGTATCCCAGAGCGAAAGGTGGATATACTGGTTCACAATAGAAAACAGCAAT
GTCAGCAAGAACTGTTATGGTCACAGGTTGCTCCTCTGGTATTGGCTTGGCCCTAGCAGT
CAAACTAGCAAAAGATGAGTTGAAACGATTTCAAGTTGTCGCAACAATGCGAAATTTAGA
CAAGAGGAAAAGACTGGAAGATGCAGCGGGCGACACACTGAATGACACACTGGAAATTAA
AGAACTGGATGTTTGCAGCCAAGATTCCATATGCAAGTGTGTGAACAGTATCCCAGAGCG
AAAGGTGGATATACTGGT
>TR102730|c0_g1_i1|m.119495
ACAAGGTTGAAGTAATCCGTAAGTACTGCACTGGATTTAAGAAGGGATTAAAGTAATGGT
CTATTTGAAGACAGTTGCAAGCGGTCTTTATGTTTACAATGAGAAACACATGGGCAAATC
TGTACTCTGCTCTGAAAGAGTCGAACCTGGAGCGCGTTGCACATCTGGTAGTGATAAGGC
TGTGCAGCTGTGTGCAGATGCTAAATGTGTTTTCATTCTAAACACAGGAGCAGAGATGCA
AAACTCAAATCAGGCCTCATCCCACTGTCAGATGTGGTGGCTTTATTTCTAAAATCTGAT
TCAGGCAGAAGCAAAAAAGAAGGCAGTTTTTTTAATATGTTATTCAGCATCAAAAACAAA
TATTTATTCTTCACATGTTTCACTGTTACCCGAGATTCATTGCTTAGAGTCTTTTTCTTT
TCTTAAAAAAAAC
>TR102880|c0_g1_i1|m.119532
AGTCAGATAATTTGGAAATATCTTGTAAACTTCTATGCGGCATGTGGAACCCATCCAGTT
ATTTCCTTTGCATTCTGTTCATATCGAAGAAAGTGCACCATTGTGGCATTAAAATGTTCG
GCTCTGTGACTTTGGTCACTGTTAGTAATAATCTAACAGTCCATCAATCATCACTATTGC
TGCTCTTTCATTAACAGCGATAATTCTCGAATATGATTGATGCTGCTGATGCAGTCCTTG
GAACATTTAGCATTGCCTGGGCTTTAACAAGCCCTTCATCATCTCAATCTCTTCATCCAA
TATATAAGCACTATCTTGTTTATCATAATCTAAAGATACTTAAAGCATGCAACCAGCAAC
TTCCTAACACAGTGGTTCAGTTGCTGCAAAAGAAATCTCCGTTAGACCCTGACTAGTAAT
GACTGATGATGCATGAGAAGATGTATCTATTTACGGTGTTTAAATGATGTATTAACATTT
GCCTTTCTTGAAACTCCAGAGCAGAAGGTTCATTTTTCTTTATTGCATCTTTTAAATGAT
GGTGCCCCTTTCTGTATGGTCTGCTTGCCAATTTCAGGTCAATTTCACAATTTCAAAGAC
CAACCAGCC
>TR102895|c0_g1_i1|m.119540
GTAGAGGGAGCCTGTTGTTGGGAGAGAGTAGAGGGAGCCTTTTGTTGGGCAGAGTAGAGG
GAGCCTTTTTCTACATCTTGCTGAGTTATATTAGGTTGGCGAGTGCTTGATGCTGGCTCT
GCATGCCTGAAATGGGGAGAATTCCATTCTCCAGCAATAACGTCCTTCAACTTGATGAGC
ACAAACATTTAAAGACAAAAAGACAAATGGTGTCCTGGGTTTTAAAGGCGCAGGAAGAAA
TGTTAAATTGGTACAAGGTTAGGCCTTGCTGTATTATTGTGAGCAGTTCTGAACACCTTA
TTGTAGGATTGATATGAGAGTCAAGGAAAGGGTATAGTGAAGAATTATTACAATGATAAT
CACAAAAAGGCTTGTAATTAGGGCTCTTTCACTGGAACAGAGT
>TR103245|c0_g1_i1|m.119616
GCACTATTTTGCCACATGTGTAACAGTTCTTTACAGATATCTGTTTAAAAAACGCATGCA
GAGAACACCCTGCTTTCCAAATACTACCACTGACTCATGTCCATCTCAACAGGGACTCTT
GTTAACATCTCTCCAACAGTGCAGCACTCATTGCTGCAGTGTTCAGCCTATGCTCCTGAT
ATGAAGTGTAAGCCCACGATCCGATTCAGGCAAGAGTGCGACCAATCGAACCAAGCTGGA
GCACTTCAACCAATTATCAGGCCAATTTCAATTTTAACATAGGGCCTGGAACAAGTCGGG
A
>TR103278|c0_g1_i1|m.119626
CACCTCGCTGAGAGCAGAAGCCAAAAGCATTCTTAAAATCATAGAATTTTATGGCACAGA
AGGAGGCCATTCGGCCCATCGTGTCTGTGCTGGACGAAAAAGAGCTCTCCGGCCTAACCC
CACTGACCAGAGATTATACCTTTGCAATGCATTCAGATAGATGGGGACATAAAGATGTTC
TCTCTCTCCTCTCCCACCGCCCCTTCACCCATCCTCCTGGCACTTTGTTGATGTCACTGT
GCCACCCGTAGGCTGGGGCTTGCCTGGAACACGTTGCCATGGGACCGACACTGCCAATTT
GCCCCTTGATAATAAGAGCATAAGAACTAGGAGCAGGAGTCGGCCATACGGCCCCTCGAG
CCTGCTCCGCCATTCAATAAGATCACGGCTGATCATCGACCTCAACTTCACTTTCCTGCC
CGATCTCTGTATCCCTTGAGTCCAA
>TR103440|c0_g1_i1|m.119660
CTAAGGCGAGAGAAAAGGAGAGCGGTGAAAGTCAGGGTGAAAGCGGCGAACGCCAGCTCC
CGACCATTCCTCCACCAGCAGAGCTTCCAACAGAGGGTGAAGATGTCTATGACGATGTTG
GTGCTGAAGATTTCCCACCTCCACCACTTGAATTCAGTTTGCCAAAGTCCTTGAAACCTC
CAACACCCGGAAAAGGCAAAAAAGAGGATAAAGATCCAAAAAAAAACAAAAAGATGGAAA
AGGAGGAAAAAGACTTCAGGAAAAAATTTAAATATGATGGAGAAATCCGAGTTCTGGGAA
CTGTTGAGGTTACTCAGAACTTAACTGCTCGGAAATGGGCCAACCGAGACCTGCCAGTGA
AAGCAGGCGAAGTGTTAGACATTATACAGCACACCGATGACACAAAACTGCTCTGCCGGA
ATGAAGATGGAAAATTTGGATATGTTCAAAAAGTCCACTTAGCATTAGGAAATGGAGAAG
GAGATGGTGAGATCTATGATGATATTGATACAGAATGCATCTACGATAATGACTGACCAT
AACTCAGAGGAATTGGCAAGAGCTGCCAGAGCCCAGCTCGCCCACACCTCCTTCCATCTG
CGCTGTTTAACAATCCAGAACTTTCACTTTGCGAAGAAAAGAAACCTGCAGATTCTTCAG
CTATCAACATCTCGCTTCTCAAAGACTAACTGTGAGCTGATCCTGCTGTCTCGCCACAGG
GAAGGGTCTATAAAACAAAAGATGACTAAGTCGCATTACGCAGCATGATCGATATTTGGA
CAGATTTTTTCCTCAACCATTGTGAATCATGGATCTCCTTTAGGAATAAGAAATATTTAT
ATAAATGTGAGAGATTGAACTAATCCAATAATGTTGAAGACCTTTGGACATATAACAGGT
CTTTTTTCTTGTTTTTCTTCCTGAGAACAATGATTTGACAGGTTGCAGTACTGCTTTTTA
ACTATTCCTCAGTTACAGTGAGTAAAATATACAAACACATGCAGTGATATACGTCCTCCT
TTTGTAGGTATCGGGTTAAATCTCTTTCTCCTCATGTCCTTAATGAATTCTTCCTCCTTT
TTGTGAATAGTCACTTGGTTATGGGC
>TR103446|c0_g1_i1|m.119663
GGGGGGCGGGGCAAAGGATTGGGACTTCCAGCTGTTTCACGGTGCGATCTTCGCAGATTT
GCAGTGATTGCATCGATCGGCAATCCTTCAGTGTTGGATGTTTTCTCTACGAAGTGTACT
GGGCATCCTTACACGCACTCCAAACTACTGTTGGCAAAAGAAAATAGACTGTACCATCAA
GAAGTTTGGCAGCATGACCAATGTGTTTGTATATGGCACCCTCAAGAAAGGCCAACCCAA
CCACCATTACATGATCGATGGAACCAAGGGGAAGGGAAAGTACTGTGGCAAGGGTTGCAC
GGATGAGAAGTACCCACTGGTGATTGCAGGGAAATATAACATTCCCTTTTTGCTCAACGT
GCCAGGAATGGGACAGGAAATCGCCGGAGAGATTTATTTAGTCGATGACCAACTGCTACA
GTTCCTCGATGAGTTTGAGAGTTGTCCAGAAGTTTACCAGCGCAGACCTGTGGGGGTCCG
CCTACTGGAGTGGGAAGATAAAGACGACACGCTGGGAGTGAAGCCAGGCGCTGACGGAAT
GCTAACGTGCTTTTTGTACAGCACAAATACCTATGATCAAGACTGGTTAAAACTTCCTTA
CTATAACAATTATGATCCCTTTGGGATGCGCGGGCAGCCAAAGTACGTCCTACGTGAGAG
TAGGTAATTTATCAATTTTCACATCCGAAGAGCGAATTAAATGCCATCAAATAGTTGGAG
ACTTGAAGCTCACTTGTTGTGGCAAGCAATCAAAATCCTAAC
>TR103737|c0_g1_i1|m.119718
AAGCTGATCAGAAAATAAATGAGAAACGCTAGTTCATCCATTCAGAAAGGCATTACAATC
TCCTCTCCCATCATTCCAGCAACCAATTGTTTCTTAAATAATGTCGGGGCTTTTGCCTCC
ACAACGCTACTTGAAAGTCCATTCCATGTACAAATCACACTGTGTGACAGACTTCCCAAC
ATCAGTCCTTCGTTTGCCATTTATCAATTTGAGTCGGTGTCTCCTTGTCCTACTCTCTCT
CAATTTAGTTTGAAGTAACTTTCCAGATCTACTTTTTCCATACTATTTGCTGTCTCGTAT
CTCTAACATCACATC
>TR103959|c0_g1_i1|m.119781
TTAAATTTGCAGTTTGGTCATGATAGAGAGTTGTCATGACAGGTGCATGGCAACAGAAGC
AGGTAGTACACGTTGAGCTGGAAAGCAATAAATGAGATGCATGGACATTTCTGATCTATT
TTGGTTGAGAAAAGCCACAAAATTTGGGGAGGAAGAGAGCAACTTGAATATAGTGGGACC
AATGTTATCCGCATGTCAGATTTCCCAAGTGAATGTATCCACTGAGAAGTTTAAGTACAT
TGAGTTCCTATCATCCACAATATTTAATCCAGCATCTAAAGTTCAGTCTTCTCATTGAAG
AAGCTGTCGGGCACTACGAATAGCTGTTGCCAATATTGGGGAGCTCATGATCTTTCAAAT
ACACATACACTAAATATAATCGACTATAGGAAATTTGTGCACACAATCACAAATAAAGCA
TAACTACACTGGGTTGTGTTGAACATTCATAAAGTATGGAGAC
>TR104137|c0_g1_i1|m.119827
GCCATGATCTCATCGAATGGCGGAGCAGGCTCGAGGGGCCGAATGGCCTACTCCTGCTCC
TATCTTCTATGTTTCTATGTTTGGAGCGGAGGAGAAAAAAAGAAAGAGAATTATGGAAAA
TAAAAATCAAACTGGTGCTCTGCATGGAATAACAGACGAACGTGGTCCTGGCAGGAGTGG
ATCATGGAGTTTGTCAAACCTTTTTCCATAACAACTGTCCCAGCTTTAGGTTCAGATGGT
CTGTGAACTGCTTGTACCGGCCAAGACTCACCTGAGTGACTGTCACCATCTCCACAGCAC
ATCTCCATATCCACTTCACCTGCTTCTC
>TR104335|c0_g1_i1|m.119864
TATGTGCGGTTTCCAGGGCGACGCCGGAGGAGCGAGAGACCCGGATCAGGTCGGAAAATA
AAATAATCCCGGAGTGAAAATACAGGCCGGGGAAGGATGGAGGCCTCCGCCTCGGGAGTG
TTCTGCAGCAGGATGTTGAGCATGGTGAACCGCGAGGACGTAAATGCTATTGTCCAGGCG
CAGAGACACATGCTGGACCGTTTCGAGAAGACGAACGAGATGTTACTGAACTTCAACAAT
CTGTCGAGCATGAGGCTGAACCAGATGACGGAACGGTACCAGCACCACACGAGGGCACTC
GTGGACATGAAGAAGGATCTCGACAACATCTTCCGGCGAATCAGGACTCTGAAGGACAAA
CTCGCGAAGCAGCACCCGGAAGCATTCAGCAGTATCCTCAAGTCCCTGGATGTGGAAGAT
GATGAGGATTTTGACCCGATCCCAAAGGGCTGCTTCCCGCTCTCCGCCACCTTGGACCTG
AGCTCGGGCTCCAGTGACACCAGCCCCACCCTGCTCTCCACCGGGGCCAGCGGCGACTCG
GAGGACGCCTCACCCGGCCTGGCAGAGACTCTGGCGCCCAAGCGGCAGCTGGATGGGCCA
CTGAGGGAAGGTGGGGGAGAGTAAAGTGCAAGCAGGA
>TR104399|c0_g1_i1|m.119883
TCCACCTGACTTCCCATCTTACTCCTAACGTCCAAACTAATGGTGTGATTTAGTGATCTC
CTCTTGTATCAATAGCAAATTTATTTGCAGTTGGAGACAGTTCAACCCTAGGGCAGTATG
AAATGCTATGAGGAACAAGCCTGAAATTCCACATTCTGGGAAATGTTGCTACAGGTTACA
GATTCCTTACATTGAGCTCCAGTTTCCAATCTCTTCCTGTGGGATCCTCTTGCCTTTATC
CTTGATATCTTTGGCAACGATTTTTGGGCTTGTACCTTCATTCTGTTTTGAGACCGACAC
TGAGCACAAAGAAAAATACAATGATAGCAGTGGGTACATATTTTCCATTTATTGCCTAAA
AACTTGAGTACAAAAGGATG
>TR104424|c0_g1_i1|m.119888
TGCCAGGCAGTAAATTATAGAAGTCAACTGAATCATTTCTAGTTAGTTAAAATGGATTCT
TGCAATGTCCTTCTAATTGGATTACTTAACTTTCTGCTGGCGGAAAATGCAGTAAGCCGT
GCTTATCAGAAAATAGGCCCACAACAGTGGTATAACTATCCAATCAGCAGAACACAGCGC
AGTTCAAAATGGCAGAGGTTCTTGTCACTGTTGCTCAAAACAGGGAACATCGCTCTGTAA
GTTCTGGAAACAAATACTTTATTATCTGAAATAATGTGCCCGATTATTTAATGTGAGAAT
CAGAGAAAACTATGGAAAATCCTGAAATGGCAAATGATTAAATAGATTTTAGTGTTTAAC
AATGTTCTTCAAATAGGCCAGGTGCAAGAAAGAATAAAACTCCATAACCGCTAGAGTAAA
GCAAAAGAGACAGGCAGTGTGAGGGAACAAATTACCCGTTACAATGGCGCTTTGACCCGA
GAAGCAGTGTGAATGACCAAATTACTTACCTGTTACAAAAAGTTACCAACCGATTAGGAC
ATTTTCTTACCTTTAACTTACAGTACACTGTATCCCAATTTTGCAACCATCTGTCCCTAC
CTAGAAATCCGTGC
>TR104451|c0_g1_i1|m.119891
AATTGGGCTACGGTAATCAATCTCTCCACTTTCACAGCACAAGGAAAGGAAAATAATGTT
GATCCTTACCTTTGGAGCAACTGTTCACAGATTTAGTTTATCATGGCATCAACTGAGCAG
AAATCAGTGCCTTTGGCCAGTGGAAAATGTTGGTTCTCCATACAGAATAATGCTTGCTTC
AATTGAGTATGCTTGCAAGTATTTTTTTAAGTGGATATTTGGAATTATTGAGGGGAGATA
GTTTTTTCTGTTGATTGTAAGTATCCCATTTAAAATGAGTTTGAGCACTGTCGACCTAGT
TCCTATTGAATAACGGCCC
>TR104707|c0_g1_i1|m.119935
CAACTGGCAGAAGGTGACACTCAGCAGATGGCCTGGCAGGACAATAGGAAGCACGTTCTA
TGCCAGGCTCAAATCAATTACTTCATGCAGGGCTGGTTTTAAGTTGACCTTTTTTTTTTG
TTTTATGCACTCTTTTTCTAATTGCTCAAATCCTAGGAAAGGAAGGGAAAAAAATGAAAA
TACGAGTTTACCTTAGAACTTCACCTGCATGTTCTTTTTATACAAAACTGAAAATTTTAA
TTTACACAGCTTCCAAAACAATTTCTTCCAGAAGATTCTGAAGATATGCATTGGGTTACG
TGATTGCAAAGTGCAGGTTTTGAATTTTTCAGTGTTGCATTTTGATTCAAGTGTGAGATG
GTGGTGCCTGGGTACCAGAGAAAAAGTCCCAGCACTTGACAGTGTCCCAGTGCTATGATT
GTTAAAGGCTTAACACTACAGGAGGCTTGACTTGGCCTCATACACTAAAATGGGTTACGG
TAGATCCAGTATCCAAAGCTATGAAAGGACAAAATGGCTTAAATGTGAAGTACCTGCTAA
TGTATTGTTAAAGGG
>TR104791|c0_g1_i1|m.119957
TGAATTCGAAGATCAGCCCTGATCTTATTGAATGGCGGAGCAGGCTCAAAGGGCCATATG
GCCTATTCCTGCTCCTAATTCTTATGTTCTTATGTTCCCTTTTTCTCCTACTGCTGCTAC
TCTGGGTTACCCAGTAACCACGGTCTCTCCAACCATTGTGCAAATCACTGGACTAGCCTT
CAACCTCCACACAACCTCCTCGCAGACTCTGGATTAATCTCCAGCCTCCATGCAGACCCT
GGACTACTCTTCAGCCTCTGCCCTGACCCCAGATTACTCTCCAATGCCCCACATAAACTT
CAGACCACTCTGTAGCCTCCGCACAGATGCTGGATTGCTCTGCGACCACTGCCC
>TR10479|c0_g2_i1|m.4128
TAGGCTGTGGAACGTGCAAAGCAAGTGACTATGGCAGAGTTGAACGGCATCATCGGGGTA
CGTGGGCTTCCCAGTCTGCCTCTTACACAACAGCAACTTCAGGCTCAACATCTCTCTCAT
GGTCATGGACCTCCAGTGCCTCTCACCCCTCACCCTTCAGGACTTCAGCCGCCATCAATC
CCCTCACTTGGTAGCAGTGCAGGCCTTTTGGCTCTATCAAGTGCTTTGGGTGGACAGTCC
CACCTTTCTATGAAAGATGATAAGAAGCACCATGAATCGGACCACCATAGAGGTGAGAAG
CAAGGAAGGCCTGATTAGACACTTTCTGTGAATTTCAGTCCCGTCACAGCTATGTTTTTT
TTGTATAGTTTTCAAATCAATATAAGATGCAAAAAAAAATATTAACCAATTGCCCAAACA
ATCAGTTTTTTCTTTTAACCCAAGATTTAAATTATGAGCCTGTCATGTTCTGAAGAATTT
TTCTATGGTTTTCTGTGATGTATTAGGACCC
>TR104949|c0_g1_i1|m.119984
ATGAAACCTTTATACTGGTAACGGAAAAAGCCGAAGTGGAAGCAAAGCCCAGCAGTGAAT
ACTGTCGGAGGATCGAGCTGGTCCAGCTGCCGGAAGAAACAATCTGCTGGGGATTGCACC
TGGAATGGCAGTATGTGAGGAAGCTGAGGTATCCCCCTGTCAACTCCTGCAAGAAGCAAA
CCAGCATAACTTGGGTAGTTTAAAGCACCGGGAGATAACAGCAGCTCAGCAGACTGCCCT
TACATTAAACAGCATGCGAGCTGGAGACACCAGTCGGGACACATTGGCTGAAGCACCAGG
ATAGCAGAGTTATGAAAGTGGACTATTGATGTGACATTACGTCTGTGGGATTCACTTCCA
GGG
>TR104998|c0_g1_i1|m.119993
ATGGTGCAAGAGGGTTCAGAGAAAGGAAGTGGGGTACAAAATTTTAAACTCAGCCTTCAG
AGATGTATGGCTTACGTATTTAATATCACCAGGAATGCAGTGAACTGTGATTGCAGTGTT
CAACAAATTTATTTTCCCCCACCATCTTATTTGCAATCAGAAGGCTTGTACGTAGATGAG
AAAAAAAATTCTTGAATCAGAAAATCAGGATGTCTTTAAAACCGCAGATTGACAAAAACA
AAACAAGATGATCCATTCACACAGTGACCCATAGTTTCCTGTTTGTACTACTACCTACTT
GTCTATAGTTTGGTGAAGGAGGCAGCCTTTGGCTGCAACTCAAAGAATGCAGTTCATCAG
TGTGAGGTGCACATTGGCATTGG
>TR10526|c0_g1_i1|m.4149
GACCTTTTGTGAATAAGTTTCTTCAAATCGACAAAGTTTTAAGATGGACGTTGGCTCAAT
CCTAAACAATTTTAATGTTTTATATTTTGAAATGTGCTTCGTCTGTTTTTACAATATGTT
TTGAAGGGCCACCATTCCCAGCAAGTCACTCAGTTGTAACACAATTGCTTCAAGAAGAAA
GCCTTCTACCACCTTTAATGGTAGTGGTCAATAAACGTGGCCTTGCCAATGTCTCCCTTA
TGGCAAGAACAAATAACAAAAACTAAACCTTAATTTTGAAAATATGGCACTGTAATAAAA
GCACAGCAAAAATGCAATTGTAACATGCTTTTCTTTGAGTGATTTCCCCCATCTGTAAGC
CCCCCCCC
>TR105484|c0_g1_i1|m.120087
AGGTCTTTTTCTGGATGAGGAGATACAGTTGCCATGCTTCCTCCTTGTGCTCTAATAAGC
CAGATGTGGAATTCTCCAGCGACTACATCCCTGTCAGAAAATTCTGGCTTTTACCACTTG
GTCACCTCTGATCTAGCTGAGTGTACTTTTACTGTGGTTATTCAACCTCCAGTTGATTGT
GTACCAATGGATAACCTGCAGTACTTCAATGAGGTTGGCTTAATGTCTCTGCAGTAGGCT
TTAATTGAAAACCAATTGCTACAGAGTGGGTTTTAACTTGAAAGGTAGTTGAAATTATCC
AAATTTATTTAAGACAGCAGATTGCATTTTATTTTTGTAAAACTGCTCTTTGGTTAGATA
TTAGTTTAGTATGTCACCTTTTTTGGTGTCACCTAAAATTGGACATCTTCCCAGTGCTTA
AGCTTA
>TR105625|c0_g1_i1|m.120116
ACTGCAAGGGATTCTGTTCCATCAATGTCCAGCTGGTGTGCAACCACAAGAAAAGATTTA
TGTAGGTGTGTGCCAAATTCTATGGGAGCTGCCATGATACTTTCATTTTGCGGCAGTTCA
AGATCCCCAACCTCTTCACACCTGCAAGCAGACTTGAGGGTTGGCTGTTGAGAGACAAAG
GATAATCCTTTCAAACTTGGCTGCTGACATCTGAGAGGAATCCCACCAATAAATCCCAAG
AGTGGTAAAATGTCAGCCATATGACCACCAGATGCGACATCGAGTAAGCCATCGGCATGC
TCAAGATGCGCTTCAGGTGCCTGGACAGATCTGGAGGCACCCTTCAGTACTCGCCAGCGA
TGGTCTCAAGGATAATCATTGCGCAGCAGTGAGAATTAGAGCTGGAGGAGGAACAAGGCC
CTCATCATCTGCTGACTATTCCAATGAGGAGGAAGATGAAGATGGTGCCCCCAAGGCCAC
ACCAGCTGCTTACATTGCTGCTTGGGATGCCTTAATAGCTCGAAGGTTCAGTTAGTCACT
CTCAGTGGACCAAAGTAACTATCACATCCCCCAGCCCACTCGCACAAAGTAGTCCTGCAA
CCAACCCCAC
>TR105867|c0_g1_i1|m.120159
ATTAACTTTAAATTTAATCCAGTGCCACATAACTTTCGGGGCCTATTATGAGGCACCCAT
GCACGACCGTCTCGAGCTCTTTGTCTACTGACCACATCCACGTCATTCGTTCCCCGGGGT
GAGGGGGAATCCGACTGTACCATGCCCATTATTGTCTGGGAGCTTGACAGATCTAATGGT
CAACAAGTTTCAATTGTGGACTTGATTTTTCTTGTTTTAAAATTCCTACTGATCCAAATT
CTGGCTGTAGAACATGCATCCTGTAGTCAAGAGCAACCTATTGGTCAGAAGTTCCGAATG
GCCGGAGATTCCAGAGCAAGTTGAAGCAAACCTGAACATGTCGCTAAAATCCCAGATGCT
CAAGAACAAACACAA
>TR105895|c0_g1_i1|m.120166
ACCTGGGTGCAGTACAAGACTGCTTGCATTCAATGTCCAGATAATGCAGCAAAGCTATTA
ACAAATGAATTTAATGTTAGACCATATAGCCAGAATAGTCGAATGCAAGTCTGCAGAAGT
TATGTTGCTGCTTTTCAATGCAAAGACTTCAAAACCTGTGTTCAGTTTTTGGCCACCATA
CCACAAAAAAAGTGCTTACATTAGAAAGAGTGTGGAAAAAAGCAGCAAGTGTGATCCCAA
GTGTAAAGATTACAAGGAAAGATTTAAAAAGCTTATGAATGGGGAGGTGTGTGGGTCTTG
TCTAAGTGTATAATAAAGTATTAAATCTATAGATAAAGTAGACCCA
>TR106520|c0_g1_i1|m.120287
ACTGGATCTTAAGATTATGAAATCTGACTTTTTTCCCCAGAGTTTTAAAGGGTGGTTAAC
TGCATGCAAGGAAACTTTTTACTACTGCCTCTGATTAGTATGAATAACTTCAGTGCAACG
TACATCACATATGAAGCAATACAGGAAAAGTCTTTTGGAAGTAAAGCCACACCATTTCTG
CAGGATTGCAGTTTACCGTTAAATAATTCTGATCCATGTTCTGATTTGCTATCAAAGATG
AATTTTGTCACATTCAAAATATAGTGGTATGTCATTCCCAGAACTACCTGTTTGGGTTAG
CATTCAGTCTTGTCTAGAAACTGAGA
>TR106636|c0_g1_i1|m.120307
GCATTTTCTATTTGAACATTTCTCTGTTACACGTTTTGCCTCTTACTTAAATAAATGTGT
TGTCTTTCAATTCACAATAGGCCAAATTGTTCACAGTTTATTGGCATGGCAATCATAGCT
TGAAAAAAAACCAGCATGGAACTATGGATGGAGATCGCAGCTTTGAAAACCCATTTCAGG
GATGTAGTGACAGAGATGTTATTACTCTCTCCAACACTATCCGAATGTTCCATACAAAGA
CATATTCAAGGCCTGTTTGTGTATGTGTTGAGAGAACCCTTCATTGAGGTTGGCCTGAGT
CAAGAACATAGAATCATAGAATAGTTACAGCAGCTCAAGGAGGCAATTCGGCCC
>TR106980|c0_g2_i1|m.120399
CAGTCGGAGGGAGGGCGGCGGTGAGAGACTCTGTGCCCGGCCATGGCCCGCACCAAGCAG
ACCGCCCGCAAATCCACCGGCGGCAAAGCGCCGCGGAAGCAGCTCGCCACCAAGGCGGCC
CGGAAAAGCGCCCCGTCCACCGGCGGAGTCAAGAAACCCCATCGGTACAGGCCGGGCACG
GTCGCTCTCCGAGAAATCCGCCGATATCAGAAGTCCACCGAGTTGCTGATCCGGAAGCTG
CCCTTCCAGCGTCTGGTCCGGGAGATCGCTCAGGACTTCAAGACTGACCTGAGGTTTCAG
GGGGCTGCGATTGGAGCTCTGAAGCCAGTGAGGCCTACTTGGTTGGCCTGTTTGAGGACA
CCAACCTGTGTGCCATCCATGCTAAGAGAGTGACCATTAT
>TR10698|c0_g2_i1|m.4197
TTGGCCTGAAACCTGCGGTGATGAGAACAATAAGATGAAATGGAAAGGAAGCCAACAATG
AAATGATTGTGCAAGATGAATGTGCACAGACGCTGTGAGACCAACGTGGCACCAAACTGC
GGAGTCGATGCTCGAGGGATAGCTAAAGTGCTAGCAGATCTCGGTGTCACGCCAGATAAG
ATCACAAACAGTGGGCAAAGGAAGAAAAAGGTCCTGACCCACAACAATCAATCCCAGGAG
CAGCACCATCTGAGGAAGACAGATCAAAGTCAGCACCAACGTCACCGTGCGATCAGGAAC
TAAAAGAACTTGAAAACAACATTAGAAAAGCTCTTTCATTTGATAATAGAGGAGATGAAC
ACAAAGGAGCAGGAGCAGATAAACAAGTGCTGACACCTGGTGAAAATGGGGAAAACGGAG
AGCTGAAACAGTTCCAGACCAGGCATTATAACTTAGAAGACTTCTCCTTCATTAAAGTAT
TAGGGAAAGGCAGCTTTGGCAAGGTCATGTTGGCTGAGTTAAAAGGTACAGATGAAGTCT
ACGCTGTGAAGGTGCTAAAGAAAGATGTCATTCTCCAAGATGATGACGTGGACTGCACA
>TR107016|c0_g1_i1|m.120416
GGCCAGGACCCACTCCAGCATGCAGCTAAAGAATAAAAAGGAACATCACCAAGAGAAATG
GAAAAACATAACAGACCAGAAATGAATATAATGGGGAATTTTACAGGTGTCTTAAAATAC
CTTTGCCTGCTGACAAAATCAATGAACCACACAGATCCACAGGTACATAAAATTCTACAT
CCACCCCCCCATCCATACCTGGGTCTGAGCTCCTGCTATAGTTTGAATTCTGTCTGAAAC
CACAGGCACTTTAATATCTAGTGGATGTGACATGACAGAAAGGAGTGCACACTTTAGAAA
AGAGTGGCTTAGTGAGGGGCCATTACTACTACGTGTCATTGCTTCAGAAGCCAGGCAATC
AATTAATGAAATAACCCAATGAGTACAATCTGATCCCTGG
>TR107267|c0_g1_i1|m.120462
AGACAGGCAGTTTGTGCAGACATGAGATTTTTGATGTGATATACGATGATTATTCCCATA
TTACACGGATCTGAGTGCTGGGACATGAGAAAAGTTAATGAGCAAAAGATACTGACCGCA
GAGATGAGTTGGTTGAGAGGGATACTGGGAGTTTCCAGAATGCAAAGAATCAAGAATGAT
ACAAGAACATGGTTTGGACAAGAAACAACGCTTATACAGAAAGATCCAAGAAAGATGATT
GTGATGGTTTGGGCACGTTTCAAGTCTTGAATATCTTTCGTGGCCCTGCATACAGAGGTA
TATGAAACAAGAAGCTCAAAACACAGAGGAAGCGCTAAATAGACAATGTCAGA
>TR1073|c0_g2_i1|m.498
TATGGCCGAATGGATAAAGAAGCAGGCAGAGCGGGAAACGGAAAAGGAGCAGAGGCGAGT
GGACCGATTACAGCGCAAACTCGTCGAGCCCAAGCACTATTTCACTGACCCACAGTACGA
GCAGCAGCTGGATGAGATGTCTGAGCGCCTGGAGGACTCCGTGCTTAAAGGTTTACAAGC
ATCGTCGAGTGATGTGGTGTCAGTGGAAGGTGGAGCAGTTCGGAAACGTGCACACCCTAC
CGTAAATACAGAGGCAAAGGAGGGAAAGAAAAAATGTCTCTGGATGGGAGTGGAGGGTTT
AGAAGAATCTGGGAGCTCTGATGAGGAGAGCACAGCAGGCAGCAGCTCCTCCGATGAGTC
TCCGTCTCACTCCGAGAGTTCTGTGGGGCGAACGAGTGTGGAGAACGGTAGAGTTGACAA
CGCGAAGGACTCCGCTCCCGGGCCCAGTGCTGGCTCGTGTGCGCCTGAGCCGGCTTCAGT
GCAGCAGGAAGATCGAAACCGAGCAGAACCAGGACCCAGTAGCAACGTGGAGCCGAAGGC
TTCGTGTCAGGACAGCGACCGGCTTGAAACACAAGAGGGCGCCAGAGAAAGTCCTGAAGA
AATGGAGAAAGACAAGACCGCAGATACACAAGATGATGTGAATGCACCAAAGACTACAGA
GTCCTCACTGAAGAATTGGATGGCGCTCAACTCTGTGGAGGAGCTTGAAAGTTTCGGACT
GGACAGACTCAAGAGTGAACTGATGGCGCTCGGGTTAAAATGCGGGGGCACCTTACAGGA
GCGTGCAGCGAGGCTTTTCTCCGTGAAAGGACTGTCCAAGGAACAAATTGACCCGGCGCT
GTTTGCCAAACCAGCCAAAGGGAAGAAGAAATGAGAGAGAGAGAGAGACAAGAGACAAAT
CGATTTTTTTAAAAGATTTTTTTATCTTCCTATTGAGGTGTTCTGAATAAATGATTAAAG
AAAGAAGAATCAGATTTATTTTCTCACCAAAATCCTTTTAGATAAGTAAATGTCCAGACA
TTCAGAATCTCCTGGACTTCTTAACTGCTCTCAATCATGAAAACTGGGATTTCATGGATG
ACTGTGTTGACAACAGCTTCAGCAGTTCAGCGTGTTGGACAGTCAGTAAGTGGTTGTTCG
AAACCCTCTTCAATGCATCGCCCATCCTTTCGAGCCGATCCACACACATTTAGTCTCTCT
GAAATCTGTATCTTGATGTTGACTGTGAGCAGTGTTTTGAGCTGGAGTCGGGTGAAAGTC
GTGG
>TR1073|c0_g3_i1|m.501
TATGGCCGAATGGATAAAGAAGCAGGCAGAGCGGGAAACGGAAAAGGAGCAGAGGCGAGT
GGACCGATTACAGCGCAAACTCGTCGAGCCCAAGCACTATTTCACTGACCCACAGTACGA
GCAGCAGCTGGATGAGATGTCTGAGCGCCTGGAGGACTCCGTGCTTAAAGGTTTACAAGC
ATCGTCGAGTGATGTGGTGTCAGTGGAAGGTGGAGCAGTTCGGAAACGTGCACACCCTAC
CGTAAATACAGAGGCAAAGGAGGGAAAGAAAAAATGTCTCTGGATGGGAGTGGAGGGTTT
AGAAGAATCTGGGAGCTCTGATGAGGAGAGCACAGCAGGCAGCAGCTCCTCCGATGAGTC
TCCGTCTCACTCCGAGAGTTCTGTGGGGCGAACGAGTGTGGAGAACGGTAGAGTTGACAA
CGCGAAGGACTCCGCTCCCGGGCCCAGTGCTGGCTCGTGTGCGCCTGAGCCGGCTTCAGT
GCAGCAGGAAGATCGAAACCGAGCAGAACCAGGACCCAGTAGCAACGTGGAGCCGAAGGC
TTCGTGTCAGGACAGCGACCGGCTTGAAACACAAGAGGGCGCCAGAGAAAGTCCTGAAGA
AATGGAGAAAGACAAGACCGCAGATACACAAGATGATGTGAATGCACCAAAGACTACATA
TGGCCGAATGGATAAAGAAGCAGGCAGAGCGGGAAACGGAAAAGGAGCAGAGGCGAGTGG
ACCGATTACAGCGCAAACTCGTCGAGCCCAAGCACTATTTCACTGACCCACAGTACGAGC
AGCAGCTGGATGAGATGTCTGAGCGCCTGGAGGACTCCGTGCTTAAAGGTTTACAAGCAT
CGTCGAGTGATGTGGTGTCAGTGGAAGGTGGAGCAGTTCGGAAACGTGCACACCCTACCG
TAAATACAGAGGCAAAGGAGGGAAAGAAAAAATGTCTCTGGATGGGAGTGGAGGGTTTAG
AAGAATCTGGGAGCTCTGATGAGGAGAGCACAGCAGGCAGCAGCTCCTCCGATGAGTCTC
CGTCTCACTCCGAGAGTTCTGTGGGGCGAACGAGTGTGGAGAACGGTAGAGTTGACAACG
CGAAGGACTCCGCTCCCGGGCCCAGTGCTGGCTCGTGTGCGCCTGAGCCGGCTTCAGTGC
AGCAGGAAGATCGAAACCGAGCAGAACCAGGACCCAGTAGCAACGTGGAGCCGAAGGCTT
CGTGTCAGGACAGCGACCGGCTTGAAACACAAGAGGGCGCCAGAGAAAGTCCTGAAGAAA
TGGAGAAAGACAAGACCGCAGATACACAAGATGATGTGAATGCACCAAAGACTACA
>TR1074|c0_g1_i1|m.505
AAAATGTTTGTGTGAGTGCAGCCGGCCGGTTGTTGCGTCCATGCGGAGCCGGCGGCTGTT
CCCAGCGTTACTGAGCCGGAGCGCTGGCGAGGGGGCGACTCGTTGGGCTGGCGGCGGTTT
TCATGGTCCCGCGAACAGTGCTTGTGACCGGGGAGTGTGAGCAAGTTCACGATGCTGTGC
GAGGCGCAGCAGGGCCTAGCCACTGCCGTCTGTAAGCCCCTGCCAGCTTCTGTGCTATGT
CCGGTGGAACCAGTTGGAAGATGGTTTGAAGCACTCTTGAAGCGACAGGCGAGGAATGTG
TCGGCCTCCTTTCATGAGCTGGAAGATGAGAAAGAATCATCATCTGAATCAGAAGATGAG
GAATTACAAATAGAGGAATATCCATTGCTGAAAACACTTGACCCGAAGGACTGGAAGAAT
CAAGATCATTATGCAGTTCTTGGGCTAGCACATTTGAGGTATAAAGCAACACAGAGGCAA
ATCAAATCTGCACATAAAACGATGGTATTGAAACATCATCCTGACAAAAGGAAAGCAGCA
GGAGAACAGATAGGTGAAGGGGACAATGACTACTTTACATGTATTACAAAAGCCAACGAA
ATACTGTCAGATCCCTTGAAACGCCGAGCATTTGACAGCGTAGATCCTACATTTGACAAT
GCAGTACCTTCTAAAAGTGAGGCAAAAGAGAACTTCATTGAGGTGTTTTTGGCAGCTTTT
GAACGGAATGCCAGGTGGTCCAAAAAGAAACATGTCCCAAAGCTGGGCAATTTGAATTCT
TCCATCGAAGAAGTAGACTCTTTTTATTCATTCTGGTATAACTTTGACTCTTGGCGGGAA
TTTTCTTACTTGGACGAAGAAGAAAAAGAAAAAGCGGAGTGCCGAGATGAGAGAAGGTGG
ATTGAGAAGCAGAACAGAGCAGCTCGGGCACAAAGGAAAAAAGAAGAAATGAATAGGATA
AGGACACTAGTTGACACTGCATATAGCTGTGACCCTAGAATAAAAAAGTTTAAAGAAGAA
GAAAAGGCAAGGAAAGAAGCAGAAAAGAAGGCAAAGGCTGAAGCAAAAAGAAAAGAACAA
GAACAAAAAGAGAAACAAAAACAGGCTGAATTAGAAGTTGCCCGATTGGCCAAAGAGAAA
GAAGAAGAAGAAGCCAGACAGCAAGCCTTGCAAACAAAGAAGGAAAAGGAAATACAGAAG
AAAGCAATTAAGAAAGAAAGGCAAAAGCTGCGTACCGTCTGTAAGAATTGGAACTACTTC
ACTGATAATCATACTGAAAATGTGAAAATGATGGAGGATGTGGAGAAACTCTGTGACCGA
CTTGAACTAATGAGCCTACAAGCCTTAAATGAAGTACTTGCATCAAGTACAAGGGATGAA
GGCCAAACTGAGATAGAGAAACAGATCCAAGAGGTGAATGCACAGTTAGCAAAAGAGAAG
GAGGAAGCTGAGGCGCGAATGCGCCAGGCTACTAAAAGCTCTGATCATGCCGCAGGATGT
GGAGCAGGAAGCAAAGCCTGGCTGGAGGATGATTTGCAGCTCTTGATAAAAGGCGTAAAT
ATCTTTCCTGCTGGAACTAATGCAAGATGGGAAGTAATTGCTAATTTTATTAATTCACAC
TCAACAAGTGGAATCAAAAGGACAGCCAAGGATGTAATCAACAAAGCCAAGAATTTACAA
AAACTTGATCCTCTACAAAAAGATGAAATAAACAAAAAAGCATTTGAAAAGTTCAATAAA
GAACACAGTACAGCAGTTGCAGCAGTGGATAAGGCAACTCCTTCAGAGAGATTTGAGGTG
CCTGGTTGTGACATTAACCCATGGACAGCAGAAGAACAGAAACTTCTGGAACAAGCACTA
AAAACCTATCCAGTAAACACCCCTGAACGATGGGAAAAGATAGCAGCAACTGTTCCAGGA
AGAACCAAGAAAGATTGCATGAAGAGATACAAGGAACTTGTTGAAATGGTCAAAGCAAAG
AAAGCCGCACAAGACCAAGTTAATACTGCTAGACCGAAGAAATGATGAGATGTTCCCACT
CCCTTTTATCATTGTGCATGTGATTATTTGATAATAAAATGACAAAACCA
>TR107667|c0_g1_i1|m.120552
CCAGAAAAAACAACTTATGCAAAATGCAGCCAGGGCATATAAAAATGATCCCCTCCCCCG
ATAAACAATACAACTTACTTCCTCTCTTTAAGAGGCTGCCTTGAGCAGGTAAATTCCCAA
ACATTCTGGCGCACTCAGTTTTTAAGGGTGAGGCTCACGCTGTGGGCAGAACCTCACCCA
TGCTTACAAGATTGCCGCAGATAAACGTTACATCGTATTGAAATATTTTAACAAATAGAT
GAATACGGATGACCTTACTCGACGGTCCCAAAATGCTAGTCGTTTAAACAGGACCTGGCC
AGGCGAGGTCCAGCACCCGACTTTCCAAGCTGCACCCCAATATCTCAAGAAAGAAATTTC
ACTGGTTATCCAACAATATTTACCAACATGCAGTGGTATCCAGTTCAATAGGCCATCAGA
TACAACAGCAAAAGCAAACTGAAAGACTACAGCCTTCACGTCATTGCCAATCGTAC
>TR10804|c0_g1_i1|m.4249
AATCATTCACCCAGGAGCTTTGGCTGCAGTCAGTTTAAATGTCTGCAAATTCCATTCCAG
GTCTCCAGCTCAACAATCCATCAGCAGAGATAAATCAGAATAAAATCCGAGAATGCTGCA
AGGCACAGCAGGTTCTTCACATCCGAGAGTGCGACTGCAGATTAACGTGTACTTCCAACA
TTTTCTGCTTTTATTCAGCAAACTCACTATCCGGCTCCTGATTTGGAGGAGATGGGAATC
ATGTTCGAACTGCCCTTCTCCCTGAAGACTGAGTGCAATTCTTCAGACCCCTTATCACTG
GGGGGTCACTGTATTTACCCAA
>TR108389|c0_g1_i1|m.120699
GACTCGGAGGTGGGAGTGCAACTAACTGTGCCAAATTGACACTATAGGATGATACAGAGA
ATAATGGCAAGGAGCTGGCTCTCCACTTCCATTGTTGTTACATACATTACATTAATACTC
TATTGTCTCCCTGACAGCATTCAGAAAAAAAAACTGTGGCACAAGAGTACCACAGGCAGA
CAAAGTCAAGAAATAATCTTTCATGCAAACATAATCAGCTGGAAAATTGATGGCAAGACC
ATCAGCATCTGAAAAGAGAAAATAAGTTGACTCTCAGCTTTCACCTGTAATTCTCCAGTT
GGCATATAGTGGGGAGAACATGTTTTAATGCCAGGAC
>TR108420|c0_g1_i1|m.120705
GGCTGTCTCGAGTCGCGTCACGAGACGGTGCAACAGTCGAAGTGAGAGAAGGAAGGCACG
ACGTTTGTTCAGCGAGCCAGAGCCGGCGCACCTCCGTCAGCCCGTCCCAACCCGCCCAGC
TCATCTCCGCTCAGGCTTTTACATTTGACCAAAGATGTCACTGTACCCATCCTTAGAAGA
CCTTAAAGTAGACAAGGTGATCCAGGCTCAATCTTCATATGCGGCAAATGCTGGAATTCC
CGCAATTTTGTCTGAAACTGCAACCTCTCTACCGTCAGATGGTGGCCTTTATCCCCGCCT
GTACCCTGAATTGTCTCAGTATATGGGGCTGAGTCTGAATGATGAAGAGATACAAAAGAA
CATGGCTGTGGTCGCAGTAGCAGAGCAAGCTGTTGCTAGACCATCTAGTATAAATTACAT
GGTGGCACCAGTAACTGGAGCTGATTTGGGTTTTCGGAAAGCTGAAGTCAAACAAGGTAT
CCGGGAATTAATTCTCTGCAAGGATCAGGATGGAAAGATTGGCATTCGCCTTAAATCGAT
TGACAATGGTATCTTTGTTCAACTCGTACAAGCAAACTCTCCCGCTTCTCTGGCTGGTTT
AAGGTTTGGTGACCAGGTCCTACAGATAAATGGTGAGAATTGTGCAGGCTGGAGTAGTGA
CAAGAGTCATAAAGTGCTGAAACAAGCTTCTGATCAAAAGATTAGTGTCATAGTTCGTGA
CCGGCCTTTTGAACGCACTATCACTATGCACAAAGACAGCACAGGACATGTTGGCTTCAT
TTTCAAAAATGGAAAAATCACCTCAATTGTAAAGGACAGCTCAGCAGCCAGAAATGGACT
CCTAACAGAACATAATATCTGTGAGGTTAATGGGCAGAATGTCATTGGACTGAAGGATAC
ACAAATTGCTGACATTCTGGCAACAGCAGGGAATGCAATAACCATTACCATCATGCCTTC
CTACATTCATGAACATATGATGAAAAGGATGGCTTCAAGCATCGTTAAGTCCCTTATGGA
TCACAATATTCCTGAGGTGTAAAGTCTCCTGCCATAAATGCAGTGATTTATGGCAACTTA
TTAGGCTTTCAGATGGCCTTAGTCTAGTTAAAACAGCAGCTTGGATAGTACCTGGCTTAC
ACATCAAAGCAGTTTTAAGTGTAATATGGCTATTAACCGTTGCTGCCTGACTGCATACTT
ACTGTTAAAAATAATATACAAATTATGGGCTGTTTTATTTACTCAGTGCTATCTGTTTAC
AAAGCAAAGAAATGGCGCACTAGCATTCTGTACCTGATCATTCCTTTTATACACTTCATT
GTTCTATATCCTTTGATTATTTACACATGGTATGGAGTTTTGATTTGACAGTATTCCGAG
CCGTTAACTCCAGTAAAATTGTGAATCTTGGGATTTCCATATTCTAGCTAATCGTTAGCT
ATGTATGTTCTTGACTGGGATGTCATGTAGTTTTTACTCATTTATTTTTGGTTCTGATTA
TATTAGTACATTTATTCTGTGTAGCCTGCTAATAAGTTTTGAGACTATCTTTGTCCTTAT
ACACTGTAAAAATGTCTTGTAAGACATCTGAATGCATTTAATTTGATTACATACAAATAA
AGAATCTCGAACATTTATTGTTTTTCATTATTTAAAAAAAAATGTTTTGCTTCACTTCCA
CTCCCTGC
>TR108430|c0_g1_i1|m.120713
TGCCCTCTTTGTGACTCGTGCTGAAGATGACTAAGAAGCGAAGGAATAACGGACGTGCCA
AGAAGGGCCGTGGCCATGTCCAGCCCATCAGGTGCACAAACTGTGCCCGCTGCGTCCCCA
AAGACAAAGCCATTAAGAAGTTTGTCATCCGAAACATTGTGGAGGCTGCTGCAGTCCGAG
ATATTTCGGAGGCCAGCGTCTTTGATGCATACGTGCTACCCAAACTCTACGTGAAATTGC
ATTACTGCGTCAGCTGTGCCATCCACAGCAAAGTGGTGAGAAATCGTTCACGGGAGGCCA
GGAAGGACCGAACCCCTCCTCCACGTTTCAGGCCAGGCGCCAACATCCCACGTGGACCTC
CTCCCAAGCCTATGTAAACATTAGCGCATCCTATAATTTGGTTTGAAATAATAAAAATGT
TGGACCACTGAAAAGTCTGTCTGCGTATTTATATTGGACCTCTTCCTGTTGTGGTTTCTG
ATTGGTTGCTATG
>TR108432|c0_g1_i1|m.120715
AGGCTGCAGACATTCTGAGAGCGAGCGTTCCAGCCTGCAAACCCAGAGCAAGGAGCCAGC
GCACTTGATAGATTATTGTTGCTAATATAAGTCATGGCGGCGTCGTTTATGCAGCGTCTG
GACAAGTCCCTCCAGGAGAAGAACCTACTGACGGATATTTTAGGGAAAATTGAGAGCAAG
ACGGGAGTGAATAGACGTTACATCGCGCTGGCTTTCATTGGAATCATTTCCATTTACCTT
GTGATCGGCCATGCAGCATCTTTACTTTGCAACTTGATCGGATTCGTTTACCCTGCTTAT
GTCTCAATCAAGGCCATTGAAACCCCTGATAAAGATGACGACACAATATGGCTGATGTAC
TGGGTGGTATACGGTATCTTCAGTGTAGCTGAATTCTTTTCTGACATCTTCTTTTCCTGG
TTTCCCTTCTATTATATATTGAAGTGTGCATTCCTAGTTTGGTGCATGGCTCCCACCTCT
TCTAATGGTTCTCAACTGATCTACAAGCGTTTTATCCGCCCTTTCTTTCTGAAGCATGAG
GCTAAACTGGATGAGGTTATGAAGAATCTTGGTGAGCGGGCCTCAGAAGCTGCAGATAGC
ATTAGAGAAAGTGCCAAGAAGGCAACAGCAAACGTAATCTTTGAAGAGAAGAAGAGCACT
TAAACAATGCCTGAGAAAGCTTGCTTTTATCCTTGGCTCCCTGTGATCCAGAGTGTTAAG
ATGTTGCCTTTGGAAAGTTTTTTAATGCACACTTTAAATGTGTTTCTTATAATCTATATG
CTCAATTTTACCAAAATCAAGAAAAGTGGAAAAAATATATGGTACTCAAATGTAATGTAA
TATTACAATCAGTGTTTAATTGCTTGTTGCAAACATTTCATGGACTATTGCCAATGATGC
AGGTTCATTTCTGAGAGTGGCATTTTTCTGGTATGTCTTGTCCTTTTATTGTCTAGTAGG
TGTCCAATAA
>TR108439|c0_g1_i1|m.120718
GCTGCCTGGCCTGCTGAGTTTTTCCAGCGTTTTCTGTTGTTGTGAGAATTTACTAGGCCT
GGTGAACGAATCATCCTCAGTGCGGGAAGGAGAGGTGCTTCCGTGTTATATCGAGAGGTT
TGCTGCAGCTTTTCTCTTGTGTATGTTAATTCAGATCCCTCCTACTGTCGGTTTCAGTAA
CTCCTCCATGATGTCATTTGGGGGGGGAAAAAAACGTTATTTTATTTTTGAATCAACAGA
AAGTATTAAACGTCTTTTTAAATAGTTTTAATTTTTGAGAGCCAAACAGAAAACAAGGCA
ATTACTTTTGACAGACGCTTTTTGCACATATAATGGATGCATCTTACCTGCTTGATTTAT
TTGAATCTTATCTAACTTTGTGGAGGGATATCTAATCTGCTTTCACAAATGCACACATCT
TCTATTTATTTAATTTAAGAGAAGTATGGTCCCACAGTGTTTTGATACAAAATGGAGCGT
TGGTTTGTGAAACTCGAGGCAGGAATTTGTTTTCGAATATGTTTAACCAATCGATGAGAC
AGAACGGCAGGGGTCACGTTCGTTGTAAGGCTCAGACTTGCAGTCTTGTGTGCATTTGGC
AGCTCCGGCGATGGAGGGCAGCGCTTGGCTGCCGCTGTGGCTTTCCATTTCAGTCTGGGA
CGAGAGCTTCTGGCTTCCTCACAACGTCAGCAGGGCACAGCTGGAAGATTCGCAGAACCC
GTTCTACCCCCGGCTCAAGGATCTGTACTTTCTTCTGCCCTGGACTTGGGCGATCTACGT
GTTGCGGCTTCTCTTTGAAAGGTTTATTGCAACACCATTTGCTAAGTCTCTTGGAGTAGA
CTGTCGGCCAATTCAGAAGGCTCAGCAAAACATTGTTCTGGAAAAAGTGTTCAAAGATAT
AACTACGGAACCTGGCAAAAATCATCTGACTCGTTTGGCAAAACAGCTGGATTGGGATAC
AAAGAAAGTGATACAATGGTTCAAGCTGCGGCGATACCAGGACAAACCAAGTCAACTGAC
AAAGTTCTGCGAGAGCATGTGGAAGTTCAGTTTCTATCTATGGGCCTTTTCATTCAGTTT
TTATCACCTGTCAAAGAGTCCCTGGCTGTGGGATAGCAGAGAGTGCTGGTACAACTATCC
CTTTCATGAACTTTCATTTGACGTCTACATACATTTCATGATGGAATTTGCTTTCTATGG
GTCACTGATATTTTCACAGTTTTTTGATGTTAAAAGAAAGGATTTTGTTGTCATGTGTGT
CCATCATCACGTCACCATTCTGCTGCTTACAATCGCTTATGTTGCCAACATGACACGGGC
AGGGAGCATTATTCTCCTCTTGCATGATGCAGCTGACATTGTTTTAGAGCTTGCTAAAAT
GGCAAACTATGCTAAATGGCAAAACCTCTGTAACATCTTCTTCTTGATGTTTGCTGTGGT
CTTCATCGTGACCCGTCTGGTAATATACCCCATCATGAGTATCAGGTCTGTGTTTTTTGA
AAGCTGGGAGATCATAGGACCATACAAAATCTGGGGCTTCATAAATCTTCTTCTCATCAC
GCTGCAGATTATGCACATCTATTGGTCCTATCTAATCATCCGTATGGTGTTTAAAGCATT
TCATAAAGGAAAGGTGTCTAAAGATGATCGAAGCGATGTAGACAGCAGCTCAGAGGATGA
GGATCAATCTGAACAAAATGCCCATGCAAAAACATCATAACAGCCTTTTGAAGTGACTGA
CCAAGAAATTCCACAGCTTCTCGGGATGCAAGTCTGAACTGCAAAAGAAACAGGAAGCTT
TTTATTTAAAGAAAATCTGTTCTTTGCTACATGAAATGTGCATTTGTGACATAATTGGCT
GAAAAATATTCATTGTGGACTGTTTACATAAATTTATCAAAAATGGAAGTATGATGATAT
GTGCTAGTTCAGAGTATTACAATGCACTATTAAGGCCCAAATTATGATAGAAATAATAAT
GAGGATATTTTAGCACGAGTGGAACTCTTTTTTGACTTCATTTCCAAAATAAACTTTATA
GGCATGCGTTGCTAAACAACACAACAGAGCTTTGTCATTTGCCTAATGAGTAAGGTAAAA
TACAATAGCAAAATACTGCAGATGCTGGAAATCTGAAATAACAACAGAAAATGTTGGAAA
TACTCAGCAGGTTAGGCAGCATCCGTGGAGAGAGAAACAGAGTTAA
>TR108440|c1_g1_i1|m.120721
GCGGTGTGGGCGGGGCTATGTGGCAGTTTCTGGCGCGGCAGAGCCGGCGGAGCGGTTGGA
CGGAGCCGGGTGAGCGGCCGTGAATAAAATGAAGATCTGGACCTCGGAGCATGTGTTTAA
CCACCCATGGGAAACTGTATTTAAAGCTGCCATGCAGAAGTACCCCAATCCCATGAACCC
ATGCGTTGTAGGAGTAGATGTATTAGATCGCCGTGTTGATGACCAAGGCAAGCTGCATAG
CCAGAGGCTGCTCAGCACAGAATGGGGGATACCGTCTGTTGTCAAATCACTTATTGGTGC
ATCGCGAACACGGACATATGTACAGGAACACTCTGTCGTGGATCCCGTGAAACGGACCAT
GGAGCTTAGATCCGCAAATATAACACTAACAAATCTAGTGTCGGTAGATGAACGGTTAGA
GTATAAACCCCACCCACAGGACCCAGAAAAGACCATTCTTACCCAAGAAGCTATAATCAG
TGTAAAAGGGGTCAGTCTAAGCAGCTACATGGAAGGAGTCATGGCGAACAGCATCTCTGC
TAATGCAAATAAAGGACGGGAAGCAATGGAGTGGGTAATTCACAAGTTAAACGCTGAAAT
TGAAGAGTTGGCAGCATCTGCACGAGGAAGTATCAAAATGCCAATGGCCGCAACATCAGT
GGAGTAACAGCTGAGACTTGTACAGAAATTCATTGCCTGCCTCTGGGCTATTTAGCCTAC
TGCTTCCCACTGTGCATTTCATGTCCCTCGTTCACCAGGGCCCCAGATTGAAGCAGCTTA
GACTCGACTGATTCTTGTTCCGTTTCAGTGGGACACTCCGTGCAGCTGCGTGCCGATTGC
GATTGTGCCCCTGCTGTGTGGTGCTGGTGTTCACCTGGAGGTTTTCTTTTTAAAAAAGTG
TATTAGAACAGGTGCACAGAGGGAAGTACTAGGTTTTAATATTTATTAATAGGTATAATG
TAATGTTGGCGGAAGAATTGAGAGATGGAAAAGACCAGTAAGTTGGCAGTGGAGGAGCTT
GTGATCTCAGTATCTCAGATTTTGTGGCCCATGTACTTGCAGAGGTTAAGGACAAAACTG
TGTTGTGCCACCTACCTGAATAGATCAGAAAGCAGTACCCTCCCTGGTGGATCAATTGGC
AAAGACCCTGTATAACTCAGCCAAATAGACCAAGTTCACTCTCTCTCATATTGACTCCCT
TAACTTGTCTTAGCCAGTTGGCCAGTAGGGTTGCTGCAATTAGCCTCCGCAATGCTAGGC
GAGAAAAATCAGCCAGGGTTTCCATTCCTGATCACTATCCAGAAAACACTGTGTCTGTGT
GTGTATATGTTGGGTGAAGACAGGATTGGGCTCAGCTGTGATGCCCAACAACCTACTGAC
GCTCAATGTCTAGGCTCTCAACTTGTGAATCGCCACGTGGATGAGGCACTGGAGGGTGGC
AAGCACCTACTGAGCTGAAACCCAGCATGAGTCAGCACCTAGTAGCTTCGGGCAGGGGTG
GAGGTACAGGACACGCACAAACATTTCACCTGCAATTTGGACGAGCACTTGGGATTTAGG
CTTGGTGGAAGTCACGGACTAACTTGGGGTTTGCTGGCAGAATTGTGCTGTTTAGTTCAA
CGTGATCAAAACTTGGGGGAAAAAAGTTGTTTTGACCTCCCATACCTAACAGCCCAATTG
TTAGTTCCAAACAGCAAGTATTGCAGCGTGAGTGTTTTAAATTTCAGTATTAAAATTGGG
TTAACTTTTAGAACTTGTATCCAGTTCTCAGTCACTCAATGCAATGTGTTTCAATAAATG
GGCCTCTGTCGTCGTAAGAGATATAATATTGTACAGAAGGGTTATGGAGCTGGTGCATTT
TATAGAAAGTCTTCAGGCCGAGAGCAAGTCTGTCGGCAGCCAAGGGTGTTGCCAAAATCC
TCCCAAAAACTTTACAGTCATGGTTTTTGCAGAGTCTCAAAATTCCTGCGAATCTCTGGG
TCACTCGGTTTCGGTGGTAATCCGTTTGTTTCATCAGCGTTTACAATTTAACCTGGAGAG
AACTAAACCATGTCGTTGCCATAGATTTTCCACATTGAGGTGTTGACATTCCTAAAACAC
TGAAACGTTACTAAAGGTTTTCTGTACCTTGAGATTTTTTGGATCGAGCACTTTTTAAAA
GGGAAGCCATGGGACACTTCCCCTTGAATTATTTTTGGTCTTCACTGGAAAATCCTACGA
TCCAACTGTAAATTAGCACAAGGAAATGCGCTTCCCTCCCCTCCCACAGTCACATTACTT
TTTAAATTGTCAGAATTACAGTGGCGCCTTGTGATAACTCTTGCATATCGTAGCTACCTC
AGTGACCAGGCTTAGGCCCCTGTGTTCTGACCCTAAGGAGCAGTATTACTTTTGGCTACT
GGCCAAATATCTAGGATGCTTCTGTAGCCACTTACTGACTACAGGGAAACATGTTTTTGT
TGTACCACAACAATATCACAGTTAAATGGGAGAGTTCACTATGTGAGAATTCCTGGCCCA
AGCTGTGTGGAGAGGAGAACCTTTTGCAGTGGTAAAAGGCTAAAGCTGGCACTTGACAAA
TTCTGGAACTGAGCTGTGCTCTTTGTGATCTATTTCACTTCAAACACATGCTTAGAATTT
TTAAAAGCAGTTGAAAGTGTATAGAACCTGAATTTCATTTTGTGTTTGCAGGGTTCTAGT
AACAAAGCAGCTTCTAGTTTTGAATGTAAAGCGATTACTGTTGCTTGCAGAGTTCTTTCA
ATGAAGTGTCAGCTTGGTTCAGTTGGTAGGAATCTTGCCTCGGGATCAGAAGGTCACTGG
TTCGAGCCCCACTCCGGCATTGAACACCAGCATAATAGCTACACAGCAATCAGAAATACC
ATCCTTCTGATGAGACTTGATCAAGTCAAGTGGACATTAAGAACCCTCAGGCAGTATTTG
ATAGAGAAAGGGAGTTTTCCCACTGACTTGGCTAACATTCCTCCCTCAATCAATACCATC
AAATACATCATAACTGATCACTTATCTCATTGCTATTTGTGGGACCTTGCTGTATGCAAA
ATGGCTGTACATTTTCCAACATAAGTCACTCCAC
>TR108440|c1_g1_i1|m.120722
GCGGTGTGGGCGGGGCTATGTGGCAGTTTCTGGCGCGGCAGAGCCGGCGGAGCGGTTGGA
CGGAGCCGGGTGAGCGGCCGTGAATAAAATGAAGATCTGGACCTCGGAGCATGTGTTTAA
CCACCCATGGGAAACTGTATTTAAAGCTGCCATGCAGAAGTACCCCAATCCCATGAACCC
ATGCGTTGTAGGAGTAGATGTATTAGATCGCCGTGTTGATGACCAAGGCAAGCTGCATAG
CCAGAGGCTGCTCAGCACAGAATGGGGGATACCGTCTGTTGTCAAATCACTTATTGGTGC
ATCGCGAACACGGACATATGTACAGGAACACTCTGTCGTGGATCCCGTGAAACGGACCAT
GGAGCTTAGATCCGCAAATATAACACTAACAAATCTAGTGTCGGTAGATGAACGGTTAGA
GTATAAACCCCACCCACAGGACCCAGAAAAGACCATTCTTACCCAAGAAGCTATAATCAG
TGTAAAAGGGGTCAGTCTAAGCAGCTACATGGAAGGAGTCATGGCGAACAGCATCTCTGC
TAATGCAAATAAAGGACGGGAAGCAATGGAGTGGGTAATTCACAAGTTAAACGCTGAAAT
TGAAGAGTTGGCAGCATCTGCACGAGGAAGTATCAAAATGCCAATGGCCGCAACATCAGT
GGAGTAACAGCTGAGACTTGTACAGAAATTCATTGCCTGCCTCTGGGCTATTTAGCCTAC
TGCTTCCCACTGTGCATTTCATGTCCCTCGTTCACCAGGGCCCCAGATTGAAGCAGCTTA
GACTCGACTGATTCTTGTTCCGTTTCAGTGGGACACTCCGTGCAGCTGCGTGCCGATTGC
GATTGTGCCCCTGCTGTGTGGTGCTGGTGTTCACCTGGAGGTTTTCTTTTTAAAAAAGTG
TATTAGAACAGGTGCACAGAGGGAAGTACTAGGTTTTAATATTTATTAATAGGTATAATG
TAATGTTGGCGGAAGAATTGAGAGATGGAAAAGACCAGTAAGTTGGCAGTGGAGGAGCTT
GTGATCTCAGTATCTCAGATTTTGTGGCCCATGTACTTGCAGAGGTTAAGGACAAAACTG
TGTTGTGCCACCTACCTGAATAGATCAGAAAGCAGTACCCTCCCTGGTGGATCAATTGGC
AAAGACCCTGTATAACTCAGCCAAATAGACCAAGTTCACTCTCTCTCATATTGACTCCCT
TAACTTGTCTTAGCCAGTTGGCCAGTAGGGTTGCTGCAATTAGCCTCCGCAATGCTAGGC
GAGAAAAATCAGCCAGGGTTTCCATTCCTGATCACTATCCAGAAAACACTGTGTCTGTGT
GTGTATATGTTGGGTGAAGACAGGATTGGGCTCAGCTGTGATGCCCAACAACCTACTGAC
GCTCAATGTCTAGGCTCTCAACTTGTGAATCGCCACGTGGATGAGGCACTGGAGGGTGGC
AAGCACCTACTGAGCTGAAACCCAGCATGAGTCAGCACCTAGTAGCTTCGGGCAGGGGTG
GAGGTACAGGACACGCACAAACATTTCACCTGCAATTTGGACGAGCACTTGGGATTTAGG
CTTGGTGGAAGTCACGGACTAACTTGGGGTTTGCTGGCAGAATTGTGCTGTTTAGTTCAA
CGTGATCAAAACTTGGGGGAAAAAAGTTGTTTTGACCTCCCATACCTAACAGCCCAATTG
TTAGTTCCAAACAGCAAGTATTGCAGCGTGAGTGTTTTAAATTTCAGTATTAAAATTGGG
TTAACTTTTAGAACTTGTATCCAGTTCTCAGTCACTCAATGCAATGTGTTTCAATAAATG
GGCCTCTGTCGTCGTAAGAGATATAATATTGTACAGAAGGGTTATGGAGCTGGTGCATTT
TATAGAAAGTCTTCAGGCCGAGAGCAAGTCTGTCGGCAGCCAAGGGTGTTGCCAAAATCC
TCCCAAAAACTTTACAGTCATGGTTTTTGCAGAGTCTCAAAATTCCTGCGAATCTCTGGG
TCACTCGGTTTCGGTGGTAATCCGTTTGTTTCATCAGCGTTTACAATTTAACCTGGAGAG
AACTAAACCATGTCGTTGCCATAGATTTTCCACATTGAGGTGTTGACATTCCTAAAACAC
TGAAACGTTACTAAAGGTTTTCTGTACCTTGAGATTTTTTGGATCGAGCACTTTTTAAAA
GGGAAGCCATGGGACACTTCCCCTTGAATTATTTTTGGTCTTCACTGGAAAATCCTACGA
TCCAACTGTAAATTAGCACAAGGAAATGCGCTTCCCTCCCCTCCCACAGTCACATTACTT
TTTAAATTGTCAGAATTACAGTGGCGCCTTGTGATAACTCTTGCATATCGTAGCTACCTC
AGTGACCAGGCTTAGGCCCCTGTGTTCTGACCCTAAGGAGCAGTATTACTTTTGGCTACT
GGCCAAATATCTAGGATGCTTCTGTAGCCACTTACTGACTACAGGGAAACATGTTTTTGT
TGTACCACAACAATATCACAGTTAAATGGGAGAGTTCACTATGTGAGAATTCCTGGCCCA
AGCTGTGTGGAGAGGAGAACCTTTTGCAGTGGTAAAAGGCTAAAGCTGGCACTTGACAAA
TTCTGGAACTGAGCTGTGCTCTTTGTGATCTATTTCACTTCAAACACATGCTTAGAATTT
TTAAAAGCAGTTGAAAGTGTATAGAACCTGAATTTCATTTTGTGTTTGCAGGGTTCTAGT
AACAAAGCAGCTTCTAGTTTTGAATGTAAAGCGATTACTGTTGCTTGCAGAGTTCTTTCA
ATGAAGTGTCAGCTTGGTTCAGTTGGTAGGAATCTTGCCTCGGGATCAGAAGGTCACTGG
TTCGAGCCCCACTCCGGCATTGAACACCAGCATAATAGCTACACAGCAATCAGAAATACC
ATCCTTCTGATGAGACTTGATCAAGTCAAGTGGACATTAAGAACCCTCAGGCAGTATTTG
ATAGAGAAAGGGAGTTTTCCCACTGACTTGGCTAACATTCCTCCCTCAATCAATACCATC
AAATACATCATAACTGATCACTTATCTCATTGCTATTTGTGGGACCTTGCTGTATGCAAA
ATGGCTGTACATTTTCCAACATAAGTCACTCCAC
>TR108440|c1_g1_i1|m.120725
GCGGTGTGGGCGGGGCTATGTGGCAGTTTCTGGCGCGGCAGAGCCGGCGGAGCGGTTGGA
CGGAGCCGGGTGAGCGGCCGTGAATAAAATGAAGATCTGGACCTCGGAGCATGTGTTTAA
CCACCCATGGGAAACTGTATTTAAAGCTGCCATGCAGAAGTACCCCAATCCCATGAACCC
ATGCGTTGTAGGAGTAGATGTATTAGATCGCCGTGTTGATGACCAAGGCAAGCTGCATAG
CCAGAGGCTGCTCAGCACAGAATGGGGGATACCGTCTGTTGTCAAATCACTTATTGGTGC
ATCGCGAACACGGACATATGTACAGGAACACTCTGTCGTGGATCCCGTGAAACGGACCAT
GGAGCTTAGATCCGCAAATATAACACTAACAAATCTAGTGTCGGTAGATGAACGGTTAGA
GTATAAACCCCACCCACAGGACCCAGAAAAGACCATTCTTACCCAAGAAGCTATAATCAG
TGTAAAAGGGGTCAGTCTAAGCAGCTACATGGAAGGAGTCATGGCGAACAGCATCTCTGC
TAATGCAAATAAAGGACGGGAAGCAATGGAGTGGGTAATTCACAAGTTAAACGCTGAAAT
TGAAGAGTTGGCAGCATCTGCACGAGGAAGTATCAAAATGCCAATGGCCGCAACATCAGT
GGAGTAACAGCTGAGACTTGTACAGAAATTCATTGCCTGCCTCTGGGCTATTTAGCCTAC
TGCTTCCCACTGTGCATTTCATGTCCCTCGTTCACCAGGGCCCCAGATTGAAGCAGCTTA
GACTCGACTGATTCTTGTTCCGTTTCAGTGGGACACTCCGTGCAGCTGCGTGCCGATTGC
GATTGTGCCCCTGCTGTGTGGTGCTGGTGTTCACCTGGAGGTTTTCTTTTTAAAAAAGTG
TATTAGAACAGGTGCACAGAGGGAAGTACTAGGTTTTAATATTTATTAATAGGTATAATG
TAATGTTGGCGGAAGAATTGAGAGATGGAAAAGACCAGTAAGTTGGCAGTGGAGGAGCTT
GTGATCTCAGTATCTCAGATTTTGTGGCCCATGTACTTGCAGAGGTTAAGGACAAAACTG
TGTTGTGCCACCTACCTGAATAGATCAGAAAGCAGTACCCTCCCTGGTGGATCAATTGGC
AAAGACCCTGTATAACTCAGCCAAATAGACCAAGTTCACTCTCTCTCATATTGACTCCCT
TAACTTGTCTTAGCCAGTTGGCCAGTAGGGTTGCTGCAATTAGCCTCCGCAATGCTAGGC
GAGAAAAATCAGCCAGGGTTTCCATTCCTGATCACTATCCAGAAAACACTGTGTCTGTGT
GTGTATATGTTGGGTGAAGACAGGATTGGGCTCAGCTGTGATGCCCAACAACCTACTGAC
GCTCAATGTCTAGGCTCTCAACTTGTGAATCGCCACGTGGATGAGGCACTGGAGGGTGGC
AAGCACCTACTGAGCTGAAACCCAGCATGAGTCAGCACCTAGTAGCTTCGGGCAGGGGTG
GAGGTACAGGACACGCACAAACATTTCACCTGCAATTTGGACGAGCACTTGGGATTTAGG
CTTGGTGGAAGTCACGGACTAACTTGGGGTTTGCTGGCAGAATTGTGCTGTTTAGTTCAA
CGTGATCAAAACTTGGGGGAAAAAAGTTGTTTTGACCTCCCATACCTAACAGCCCAATTG
TTAGTTCCAAACAGCAAGTATTGCAGCGTGAGTGTTTTAAATTTCAGTATTAAAATTGGG
TTAACTTTTAGAACTTGTATCCAGTTCTCAGTCACTCAATGCAATGTGTTTCAATAAATG
GGCCTCTGTCGTCGTAAGAGATATAATATTGTACAGAAGGGTTATGGAGCTGGTGCATTT
TATAGAAAGTCTTCAGGCCGAGAGCAAGTCTGTCGGCAGCCAAGGGTGTTGCCAAAATCC
TCCCAAAAACTTTACAGTCATGGTTTTTGCAGAGTCTCAAAATTCCTGCGAATCTCTGGG
TCACTCGGTTTCGGTGGTAATCCGTTTGTTTCATCAGCGTTTACAATTTAACCTGGAGAG
AACTAAACCATGTCGTTGCCATAGATTTTCCACATTGAGGTGTTGACATTCCTAAAACAC
TGAAACGTTACTAAAGGTTTTCTGTACCTTGAGATTTTTTGGATCGAGCACTTTTTAAAA
GGGAAGCCATGGGACACTTCCCCTTGAATTATTTTTGGTCTTCACTGGAAAATCCTACGA
TCCAACTGTAAATTAGCACAAGGAAATGCGCTTCCCTCCCCTCCCACAGTCACATTACTT
TTTAAATTGTCAGAATTACAGTGGCGCCTTGTGATAACTCTTGCATATCGTAGCTACCTC
AGTGACCAGGCTTAGGCCCCTGTGTTCTGACCCTAAGGAGCAGTATTACTTTTGGCTACT
GGCCAAATATCTAGGATGCTTCTGTAGCCACTTACTGACTACAGGGAAACATGTTTTTGT
TGTACCACAACAATATCACAGTTAAATGGGAGAGTTCACTATGTGAGAATTCCTGGCCCA
AGCTGTGTGGAGAGGAGAACCTTTTGCAGTGGTAAAAGGCTAAAGCTGGCACTTGACAAA
TTCTGGAACTGAGCTGTGCTCTTTGTGATCTATTTCACTTCAAACACATGCTTAGAATTT
TTAAAAGCAGTTGAAAGTGTATAGAACCTGAATTTCATTTTGTGTTTGCAGGGTTCTAGT
AACAAAGCAGCTTCTAGTTTTGAATGTAAAGCGATTACTGTTGCTTGCAGAGTTCTTTCA
ATGAAGTGTCAGCTTGGTTCAGTTGGTAGGAATCTTGCCTCGGGATCAGAAGGTCACTGG
TTCGAGCCCCACTCCGGCATTGAACACCAGCATAATAGCTACACAGCAATCAGAAATACC
ATCCTTCTGATGAGACTTGATCAAGTCAAGTGGACATTAAGAACCCTCAGGCAGTATTTG
ATAGAGAAAGGGAGTTTTCCCACTGACTTGGCTAACATTCCTCCCTCAATCAATACCATC
AAATACATCATAACTGATCACTTATCTCATTGCTATTTGTGGGACCTTGCTGTATGCAAA
ATGGCTGTACATTTTCCAACATAAGTCACTCCAC
>TR108441|c0_g1_i1|m.120726
GTGGCGGAAGTTAGCGAGGGCTGGCGCTCCTCCTTTCCAAGCTTGGCTTTGCCTTTGGCC
GGGCGGGCGCGAGGTGCAGAGAGAGCGCGTGGAGCGGCCGGTTCACCCCCCCCTCCCCCC
ACAGACCACTCGCAGCCATGTTCCGAGCGGCGCTCAGCCTGACCGCCTGGAGCCGGGCGG
CGGGACAGCTCCAGCCCCAGCTCCACGCTGGCGGACGACAACTACAACAGCACTTCCCGG
CCGCTGCCCTTGCTTCACGCTGGTATTCACATGGCAAACAGGAAACTGATGAGGAGTTTG
ATGCTCGCTGGGTGACTTACTTCAACAAGCCCGACATTGATGCCTGGGAGCTCCGAAAAG
GAATGAACACCCTTATTGGATACGATCTGGTACCTGAACCCAAAATTCTTGATGCTGCCC
TGAGAGCATGCCGTAGATTAAACGATCTAGCTAGTGCAATCCGCATCCTAGAAGCAGTGA
AGGACAAAGCCGGCCATCACAAAGACATCTACCCGTACGTTATTCAAGAACTTAGGCCTA
CATTGACTGAACTGGGGATTCCTACCCCGGAGGAGGTCGGTCTAGACAAATTATAACGTT
ATACTTGATGGTTTTCTGACCTTTGTCTAATGTGATTGTACATGATACAAGATGCAGCAT
AAAATATTACTTTATTGGACATTTAAGTCTGTTCTGTCGTATGTATTATGTCTACCTGTG
AACTCAATTCAATAAAGAATGGGATGAAACACTTAACCACTAAGCGTTATTGAACAGATT
TGTGTATGAATGTAATTGTTCCAAATTAACCTCTGGGCTCGCAGCAGCACCAGGTAATTC
CAGTCTCCCAAGTGCCAGCCATTTTAAGTTTTCAGTGTTCATGCTAACACAGACACTCGC
ATGTCAGGTCAGGTTTAGCTTTACTTTAATTGGATTAATACTGCTGAGAGACCATTGCCG
TTCAATAAATTGCTCAGACTTAATTCCAAAACGAAACCGGGCATTTTTTCCAGCTGTTTA
TCTATGGGCTTTAACTCCCATCAGCAGCAAATACTCGTAAGCAAAGTTTAGACTGGGTCT
GCAGTGGTCTAATTAAGTTCTGTGTCTTCTGTCTCAAACTAAGCGCACACTTGCAGTTGG
TGGTTTCCTTTTGAAACCTCAGCACTTTAAACTTTTCCAAGTTTAAAATTCTGCATTGTC
GCACTGCTTGCTCTTGAGGAAAGAACTTTGACTGGAATTCCATTAATTGAGGAAATTAAA
GTGACCAACTTGTAACTCATGGCATGGAGACACAAAGCAGCTTTTAAAGTTGCATTTTCC
ACACAATTGAATTCAAGTAAGTGATCTGCAATTTATTGCATTGGCTGCACTGTTCAGATT
TGGAGCTGAGTCCATTGGTAGTTTAAAAAAAATATATATATATTTTTCAATAAAATCTAA
AGACTCCTTAATTCATTGCCTCTAAGCATGTTGATCAGCTGA
>TR108442|c0_g1_i1|m.120729
GCCCTCTGTACTTTGCCCGCTAGCTTTCTGTTTACCTTTGTGCTCTAATCCAAAGCAGAA
CAGCCTTTGTCAATCTGAACATGGCTCCTTTTCACATCAGTGTGGTAGTTTCCTGTGTCC
TTCAGCTGTTCTGTGTTACACACTCTGCTGCAGTCTTCCTGCAGGAGACTGAGGCCAACT
TTCTACTGCACAGAGAGAGACGGGCTAACTCCGGACTGGAAGAGCTGAAAAGAGGTTCCG
TTCAGCGGGAGTGTAACGAGGAGGTTTGCTCGCATGAAGAAGCAAGGGAAGTGTTTGAAA
ATGACGAGAGAACCGAGGAATTCTGGAAGATCTACGCAGATGGGGATCAGTGCGAATCAA
ACCCCTGCCAGAATGGAGCAACCTGTCGGGACCAGTTGCAGGGTTACTTGTGCTGGTGTC
CAGACAACTTTGAAGGTTGGAATTGTGAAATAGAAATAATAAACAGAATTGAATGTACCT
TCGAGAACGGCCATTGTGAGCAGTTCTGCAGCGATGTTGCCAATTCATCTCGTGAATGCA
GCTGTACAGATGACTATATCCTCGGGGAGGACGGAGTGTCCTGCATTGCTGGAGTGCAGT
ATCCATGTGGAAAAGTGCCAGTTGTGAAGAAGTTGGGCATGTCTGATGAATCTGAGAGAA
GGGGAAGAATCGTGGGTGGAACGGACGCTTTCAAAGGACAATACCCATGGCAGATACTGC
TGACAAGCCAAGGGGAAATGCTATGTGGTGCTGTGTTACTCAGACCCCAATGGGTTGTCA
CTGCAGCTCACTGTGTGTTCAACAGAAAAAGGAAAGATTTACAAATCGTAGCCGGTAAAC
TCGTGCTGAATGTTGATGAAGATACTCAACAGAAAAGGAATGTGTCGCAATTGATCCAAC
ACGAGAACTACGACAATAAATCTGTGAACAATGACATTGCACTGCTGAAACTCGATGCTC
CTGTTGTTCTGGATGATTATGTAGTCCCTATTTGTTTACCTGAGCCAGACTTTGCCTTGC
GGGAGTTGAGACAAATCAGATTTTCCACAGTGAGCGGCTGGGGGAAGCTCTCGGAGGCCG
GTCCGACTGCCAACACACTGCAGACGCTCCAAGTGCCGCTGGTTCGAACGTCCGTGTGTC
GTCAGACCACTGGTTTTGAAATTACAGAAAACATGTTCTGTGCAGGTTACTGGGAGGCAC
ACAAAGACTCCTGTAGCGGGGACAGCGGAGGACCTCACGTTACACAGTACAAGGGCAGCT
GGTTTTTGACGGGGATAGTAAGCTGGGGAGAAGGCTGTGCCCGCGAGGGAAAGTACGGAA
CTTACACCAAAGTTTCCAACTACTTCGAGTGGATAAAGCAATACATGAATCATGACAGTC
CGACAACTAGCCCAGAAAGTCCTGGAAACCAGACTCAATCTGTGTAATTCATGACAAATA
TTTCTCATGTGTAAACTATATTCATAAACCAGCAAAACGCATGTAGTTTGTGAGACAAAT
TAAAGATCTTGAGTGCAAAAAAAAAAAAAAAAAA
>TR108446|c0_g1_i1|m.120736
CCCCGGAAGCACAAGCGCGACCTTTTTAATATCTGTGTGAAAGAATTCCTGCCTCTTTCC
CCAGCCATCTTGGATTTGACGAACTGAGGCAAAATGCCTGGTGAAGCCACAGAAACCGTT
CCTGCCACAGAGCAAGAAATGCAGCAGCCCCAAGCTGAAACAGGGTCTGGGACAGAATCG
GACAGCGATGAGTCGGTACCAGAACTGGAGGAACAGGATACAGCGCAGTCAGCGACACAA
CAAGCTCAGCTTGCAGCAGCAGCTGAAATAGATGAAGAACCAGTCAGCAAAGCAAAACAG
AGCAGAAGTGAAAAGAAGGCACGGAAAGCAATGTCAAAGCTAGGGCTTCGCCAGGTTACT
GGGGTAACCAGAGTCACGATAAGAAAATCGAAAAACATCCTGTTCGTCATCACAAAACCA
GATGTCTACAAGAGTCCTGCATCAGATACCTATATTGTTTTTGGTGAAGCTAAGATTGAA
GATCTATCTCAGCAAGCTCAACTGGCTGCTGCAGAGAAATTCAAGGTACAGGGAGAATCT
GTTGCTAATATCCAAGAAAACACACAGACTCCAACTGTACAGGAAGAGAGCGAAGAAGAA
GAGGTTGATGAGACTGGCGTGGAGGTCAAGGACATAGAACTGGTCATGTCCCAAGCCAAC
GTGTCTAGGGCTAAGGCTGTCCGAGCGTTGAAAAATAACAACAACGATATTGTAAATGCT
ATTATGGAGTTGACGATGTAAGCGTCAGAAAATGCAGGAGTGGTTAACGGTCCCTTTGGT
GCAGCTTCAGTACATTTGTACCATTTATATTGATAAACCTCAAATAAAAATGTGGCTTGA
AATAGTAAAAAAAAAAAAA
>TR108448|c0_g1_i1|m.120739
TTCAGGCTTGTTGGGTGCGCCATCTTTGTGCGGGGCAAAAAGCACAGGCCGGCTTCCGCT
GCACTGATTGGCTAGTCTTCGTACTTGTGCACATATCCCGGCATTCCAAGTGCCGGCTCA
TTCTTTTCCTTCGGCCATTTTCTTCTTGACGGGTTGCTTCAGCCCTTCAGTAAGCAGCCA
TGGCCCCAAGTCGGAATGGAATGATTCTGAACCCTCATTTCCACAAGGACTGGCAGAAGA
GAGTCCGTACTTGGTTCAACCAGCCAGCCAGAAAAATCCGCAGACGTAAGGCACGACAAG
TTAAAGCACGCCGCATTGCTCCACGTCCAGTTGCTGGCCCCCTTCGACCAGTTGTTAGGT
GTCCCACTGTCAGATATCACACTAAAGTACGTGCTGGACGAGGTTTCAGCCTGGAGGAGC
TAAAGGCAGCAGGCATTAACAGGAGGGTGGCACGTACTATTGGCATTGCTGTTGATCACA
GGCGCCGCAACAAGTCGACTGAATCTATTCAGGGTAATGTTCAACGTCTGAAGGAATATC
GCTCTAAGCTAATCATCTTCCCAAGAAAGGCTTCGGTACCCAAGAAGGGAGATTCCTCTG
CTGAAGAAATTAAGGTGGCAACTCAGCTAACTGGACCAGTCATGCCAATCAAGAATATGT
ACAAAAGAGAGAAGGCCCGGATGATCTCTGAGGATGAGAAGAATTTCAAGGCCTTTGCAA
GTCTCCGTATGGCCCGTGCAAATGCCCGTTTGTTTGGAATCCGTGCTAAGAGAGCGAAGG
AAGCAGCAGAGCAGGACGTTGAGAAGAAGAAGTAAAATACAAAATATCTGGAACTATACA
ATAAATAGCTCGTCTTTTTAAAAAGGAAAA
>TR108449|c0_g1_i1|m.120740
CGGCGGGTGACCCGGCAGTGACGCAGCGGCCGCACTATATAAGCGCGCGGCGGGGCCAGC
CGGCCTTTCCTCTTCCCGCTCTGCCCGGTTCGGAAGTGCTCGGTTCTTCTGATCGAAGCT
AAGGCCGAATCCCACCGGCGACTAGCACCATCGGACCCGCATCCGCGCAGAGAGACTCCT
CACCATGGCTTCTACCTCCGAGCTGGCCTGCATCTACAGCGCCCTCATCCTGCACGACGA
CGAGGTCACCGTGACTGAAGACAAACTCAATGCCCTCATCAGGACAGCTGGAGTAACCAT
TGAGCCTTTCTGGCCCAGTCTCTTTGCTAAGGCGTTGGCAAATATTGACATTAACAGTCT
GATCTGCAACGTTGGTGCTGGTGGCGGTGGTGGTGCCCCTACTGCTGCAGCTGTTTCCAC
TGCTGCCCCTGTTGCTGCTGAAGAGAAAAAGGAAGAGAAGAAACAGGAGGAATCAGAAGA
GTCTGACGATGACATGGGCTTTGGCCTCTTTGATTAAGTGTGCCATGGAACATAATTGTT
AACAATTAAAAATATAAAAATTGAATGCTTTTGTTTACTGAGTTGTCATGAATACACTAA
TTTAAAAGGTCAAAGAGGCTGTGTTCTTGCTCACAATATAGGGGT
>TR108450|c0_g1_i1|m.120741
TGCTTGCCATTGACGCATTCCAGCAGAGGTGACCTCCTAGAGCAGCAGCAGCGGCACAGC
AGCGCAGAATGGCAGAACCCGTTAAAGTTCTCGTGACCGGTGCTGCTGGTCAGATTGCCT
ATTCCCTTCTCTATAACATTGCAAAGGGTGATGTTTTTGGAAAAGACCAGCCACTTATTC
TTGTGCTGCTTGATATTACACCAATGATGTCGGTGCTGGAAGGTGTAGTGATGGAAATCC
GGGACTGCGCTCTTCCACTGGTGACGGAGGTCATTTCGACTGACAAAGAGGAGGAAGCTT
TTAAGGACATTGATGTGGCGATTCTGGTGGGCTCCATGCCAAGACGGCAGGGCATGGAAA
GGAAGGACTTGCTGAAAGCTAATGTGAAGATCTTCAAATCCCAGGGTTCTGCTTTGGACA
AATTCGCCAAGAAGACAGTCAAGGTTCTTGTTGTGGGCAACCCAGCCAATACCAATTGTT
TGACTGCAATTAAGTCTGCGCCATCGATTCCGAAAGAGAACTTCTCTTGTCTGACTCGCT
TGGATCATAACAGAGCAAGAGCTCAGATTGCGTACAAATTAGGTGTACCTTCTAATGATG
TAAAGAATGTTGTCATCTGGGGCAATCATTCTTCCACTCAATATCCAGATGTAAATCATG
CTACCGCAAAAGTTCAAGGAAAGGAAATGAGTGTCTCTGATGCTATTAAGGATGATGCCT
GGCTGAAGGGTGCCTTTATCTCTACTGTGCAGCAGCGTGGTGCTGCAGTAATTGAGGCAC
GGAAACTCTCCAGTGCAATGTCAGCTGCTAAGGCCATCTCTGATCACGTGAAGGACATTT
GGTTTGGCACGCCTGAGGGTGAATGGGTGTCCATGGGAGTGATTTCTGATGGAAACAATT
ATAATATCCCCAATAACCTGGTCTATTCATTCCCAGTTCAAATCAAGAATAAAACTTGGA
GTATTGTCGAATGTCTGCCAATCAGTGACTTCTCTTGTGAAAAGATGAAAGCTACTGCCT
CCGAGCTAGTTGAGGAGAGAGATACAGCATCCGAGTTCCTGTCGAGTGTTTGAGAGCATT
GCCTACCTAAATACTAATCACTGCTGTGTACGTTTGGTGTTTTCAGTAAAAGGAATCAAA
CTGTTGGGTCTGTTATCTCAATAAAAATCTTAACAGTTAATATTCAGTAACCACCTATTG
TTGTCCTATGTAGGGAAGGCAAAATAAACAATAAAATTCCTATCAATAACCAGCAA
>TR108451|c0_g2_i1|m.120742
CGACCACACACCAACGAACAGAGGCGCAGTAGCCTCGGGGTAAATAGACGCTTAGTAACG
GGTTCTTCCTACGTCTTCACCACCGGCTTCCCACTTAATCAAAAGCAGTGCAAACTTTTT
TCTAAAAGTTAAAACAGAAAAGTTTTCGTGCAGAATGTCGTACCGCTCCCAGTCCAGGCA
ATTCAGCAGCCAGTCTTACACCCCTGGCTCGGCAATGCAACGGGCCATGAGTGCCCGCTC
GACCAGGTTCCTGGGCGCAGTGACCGGGCAGCGACTGAGTTTAACACCAGTGGGCAAGAT
GTCCCTCGACTTCCCCCAGTTCGAGGATAGCCACGAATTGCAGGAACTTCGCATCACCGA
GAAGGATCAGATCAAAAGCTTAAACAACCAGTTCGCCGTTTTCATCGACAAGGTGCGGGC
ACTGCAGCAACGCAACAAGCAGTTGGAAATGCACTGGAGTCTGCTGCAGGAGAAAGGTGT
ACGCACTTCCAACATTGACAACGTGTTCCAGGCTTATTCCAATAACCTCAAGCAGCAGAA
CAATACCTTGACCCAGGAGAAAATGCGCCTGGGTGCCGAACTGGAAAGCATGCAAGCGCT
GGTGGAAGACTACAAGACAAAGTATGAAGATGAAATCAACTTGCGTACGGATAGGGAGAA
CGAATTTGTAATGATCAAAAAGGATGTTGATGAAAGCTATCTCAACAAGGTGGAGCTGGA
GGCTAAGCTTGAGAGCCTTACTGATGAAATCAATTTCCTGAAGGACATATTTGACGAGGA
AATCCGTGATCTGCAAATCCAGATGAAGAGCACGGCTGTTACTGTGGAAGTTGACACCAG
CCGCAACCTGGACCTTTCCAGCATCGTCGAGGATGTCCGGGCTCAATATGAAGGAATGGT
GAACAAAATTCGCCAAGAGACCTACGTTTCATATGAAGACAAGTTTGACGATATGAAGAA
AAGTTCTGGAAACTATACAGATGAGCTCCGTATCATGAAGACTGACATTTCAGACCAGAC
AAGACAAGCTGCAAGACTAAATTCTGAAATCCAGGCTTTGAAGCAACAAAAAGAGCATCT
GGAGGCAGAGATCATGGAGGCGGAGGAACGTGGGGATAGGACCATTCTGGAAGCAAGGGA
CCGCATTGCCGAGCTACAGAAAGCCTTGGATAAGGCTAGCCAGGAAATAATCCGTCATGT
GCGAGAGTACCAGGACTTGATGAACACAAAGCTGGCCCTGGACATTGAAATTGCCACTTA
CAAAAAACTGCTTGAAGGAGAGGAGAGCAGATTGTTAACGCCAATGAATGTGGTCTATCG
CCACCAATCAGTCAAAAATTACGGAGCTCCGGTGAGGCATTTCGAGAGCACAGTCCATGG
TGGGATGGAAACGAGTGGAGTATCCAAATCCCTGATCGTCAAGACGATTGAAACCAAGGA
TGGCAAAACACTCTCCGAGTCCCCCTTTTATCCAAGAAAATGAGAAAGTTTTACAAAAAG
ATGTCTCGTCATTTCAATCATTTTTAACTTCTTGCGTTTCAAATTTTGTTGGTTAAATTT
TACCTCAAATGTACATCAATGGGTCCTTAAAGGATTTTGAGAATAAGGAATTATGAAGGA
TTTTACCCCATTCCTGGTACCAAATATGAAATAAAGCTTGATAATACGATACATGTGCAT
TTTCTGTTCTGAGTAATTTTACAATTAACTCTCATCAATTAGCCATGTCTTTGCCATTTG
GGAAACTGGCAGATTTGCATGTATTTCAAAAGACAATCTCTTATGAATTCCCTCAAAGAA
CTTGGTACCAAATATGAAATAAAGC
>TR108452|c0_g1_i1|m.120743
ATGGCCGTTCCTGAAATCTACAAATTGTTACTGTGTATAAATCTATTCTCGGACCTCATC
ATGACTGAGCTGGAATCCGCTATGGCCGGCATAATTGGTGTTTTCCATAAATACTCTGGC
AAAGAAGGAGACAAGTACTCACTGAGCAACAACGAAATGGTTGACCTCTTGAAGGCAGAA
TTGCCCAATTTCCTGAAGTCCCAAAAGGATAAAGCAGCTGTGGACAAAATCATGAAGGAC
TTGGACCGTAACAAGGATGGTGAGCTGGATTTTCAGGAGTTTGTAGTCCTGATTGCTGCT
CTCGCTGCTGCCTGCAATGACTTTTTCGTTGACCATCTAAAGAGCAAGGGGAAGATGTGA
AAGGGCAGGAAATCTCTACCGACCTCCAGCTCTGGGTACAAGGAGATGTTTAAAGCTTTT
TACCTAATCTTGTTTTGTACTACACTTAAATAAAAAATCTTATGACCCAAAAAAAAAAAA
AAAAAAAAAAAAAAAAAAAAAAAA
>TR108515|c0_g1_i1|m.120761
TGCATACCATTTATCAACCATTGGAAATGTGTCAAACAGTAACAAGTATTGCATTAATAT
TCTAAAGCAGTAGCTTAGGAAACTTTTTCTGTATTAGAAAAATCTTTCATGGGAATAGAA
CTATATAGCCCATAATGCTGCAGAAAGTGAATTTAAACTTCTACCAGGAGCCTCATATCC
ATACAATAAATAGAATCTCACTGATGTTGGTGAGTTCCAGGTGTTTTTTCATTTGTGCTT
CGCTACAAACTTCAATCAGTTTAACTTTTGAGTTATGAATCTTTCATACTCCAGAAAGAA
TGGCTGTAACTCCCCATCACCAATGAGATTTCTTCTCTGCACCCAGATTTACTTTGTCTA
TGTTTTAATAAATACTGACTTGGAAAAAAAAGTGCTTTATGATGCACAGCTTTGATTTGA
AGTTCTTTAATGTACCTATTAACAAGCAGACTATTACTTATGTAACTTTTATTAAAAAAA
CTATGCCAATGCCCTTCCACCATTTCCAAAAGAAAAATTCAATTGTTACAGTTTGGCCCA
CCATTACTCTGCATAATAAACATTTAATATTGCCAGTATTTCATCAGATACTCATGATTT
ATAATGAAAACAAGGTTTCGGTTCTGCAAAGAAAAATTGAAACTTTTGAGGGAGTTGTGC
TGTAGAAAGCACACTGCACTGTAGCAGTGAACATGATTCTCGATTCAGCTCCACTTTTCC
CAGCTGAACTTTTGTTCCTCATGTTGAGTGTCCATCCTCACGAGAGTTGCAAGTAGCACC
TGTTTGATACAAGAATACTCCTATTGAACTTCAAACAAGAATTTACTTTTATCATTGCGA
TTGCAAGGTAATTCACAAACAGAAATTTTCAATTAGACATTACAACATCTAAATTAGAAT
CAAAATTCACATAGAACATAATCCTTTGAGTACTGGATAGCACTTTTGAATAGCATATTT
TCTGTTGTGTAGGACAATTATGTTTTTTTTTGTAAATTTCCAGTTCTCAACAAAGTTGTA
GT
>TR108542|c0_g1_i1|m.120768
CCCATGATCCTCCTCTTCCTCTAACGCCATCTTCTCTACCGACATGAAGGTCGAGCTGTG
CAGTTTTAGTGGGTATAAGATATACCCCGGTCACGGGAAGCGCTATGCCAGGATTGATGG
GAAGGTTTTCCAGTTTCTGAACTCAAAATGCGAGTCAGCCTTTCTCTCCAAGCGGAATCC
TCGACAGATCAACTGGACTGTCTTGTACAGACGCAAGCACAAAAAGGGGCAGTCTGAAGA
GATTCAGAAAAAGCGCTCCCGCCGTGCAGTGAAGTTCCAAAGGGCTATTACTGGCGCCTC
TCTGGCTGAGATTATGGCTAAGAGGAATCAGAAGCCAGAGGTGCGCAAGGCTCAACGTGA
ACAAGCAATCAGGGCTGCCAAGGAGGCTAAGAAGGCCAAAGCTGCAACAAAGAAAGTCAG
TGCGCCTACAACTAAGGCTGCTCAGAAGACAGCACCCAAACAGAAATTTGCTAAGCCAAT
GAAGACTCAGGCTCCACGTGTTGGTGGAAAACGCTAAAGATCATACAGTTAAATATTGAT
GTATAATAAAGCCTGAATAAAATTCAGTGTTTTTTGTGTCTTCCCATTTCAACCAAAAGT
TAACTTGACTGCATCGTAGGAACTGT
>TR108543|c0_g1_i1|m.120769
GTGGGCGGGGCTTTGTAGCGTCGAAGGACGTCCGGTGATTGTGGATAGAAACACGTCTAC
TTCCGGTGCGGTTCCTGAGCAACGGAAAGAGCGCGAGAGGCAGCGCGAGGGGAGCCAGAA
TCACGGGGGTGTAGTGAATTTATGAAATGGCAGGAAATGAAAAAGCGCCTGAATTGCAGC
ATCACCGCTCAAGAATGCAGAAAGAACAGCAGAATGGTAACTTCACAGACCTCTTGTCGC
TGAATGAGAGGAAACTGAGGGATCGAGAGGAGAGGGAGAACATTGTTTTATGGAGGCGGC
CTATCATCACCCTGCAGTACTTCCTCCTGGAAACCATCATAGACTTTAAAGAATGGGCAA
TAAGGTTGTGGCAGCGACGAGGGTTTGTTCTGGCCACCCTGTTGTTGTTGGCTATAGCTA
CATTTGCCTATTATGTTGAAGGTGGGCATCAGCAGTACGTACGTTTTGTCGAAAAGAAGT
TTTTATGGTGTGCCTACTGGATAGGCTTGGGCATTCTGTCTTCTGTTGGACTTGGGACGG
GCCTGCACACTTTCCTGCTCTATTTGGGTCCCCACATTGCTTCAGTGACGTTGGCTGCGT
ATGAATGTAACTCTGTGAATTTCCCGGAACCTCCCTACCCAGATAAAATCATCTGTCCTG
ATGAGAAGTTGGAAGCGACGATCTCTTTATGGGCCATTATCTCCAAAGTCAGGCTGGAGG
CCTGCATGTGGGGAGCTGGTACTGCAATAGGAGAGCTACCTCCCTACTTCATGGCCCGAG
CAGCTCGCCTCTCGGGCACAGAAACAGATGAGGAGTTTGAGGAAATATTGGAACATGGTC
AGAATGCAGAGGACCTACCCACCCGAGCAAAGCTGGCTGTTCAGAACCTGGTGCAAAGAG
TTGGCTTCTTTGGAATCTTGGCCTGTGCTTCAATTCCCAATCCTCTCTTTGATCTGGCTG
GAATAACATGCGGACACTTCCTCGTTCCGTTCTGGACCTTCTTTGGAGCAACTCTGATCG
GAAAAGCTATTGTGAAAATGCACATTCAGAAACTGTTTGTTATTATAATGTTCAGCAAGC
ACATAGTGGAACAGATGGTGTCCTTGATAGGGGCAATTCCAAGATTAGGCCCTTCGCTTC
AGAAACCCTTCCGAGAATACCTGGAGGCCCAGAAAGCCAAGCTTCACCACAAGTCTGGAG
ACACAGTAGGAGCGAGTGAAAACTGGCTGTCGTGGGTCTTTGAGAAAGTAGTCATCGTCA
TGGTGTGCTACTTCATTCTTTCCATCGTTAATTCCATGGCTCAGAGCTACGCCAAACGGA
TCCAGTCGCAGAAATACACTGAAGAGAAAATGAAATTAAAATAACTTTTTTATTTATTTA
AAAAAAAAAGGGACTGCACAAGGCCCAGGTTAGATAGTGATTCATAAACAACCATCTGCT
GCTTCTTGGTTCCACAAACTGGAATTAATATAAGGAAGCAGTGGGGGAGTATTATAAATT
TATGCATTTACAAGTTCTGAAAAATGTATTTTCTTGAGTTAGCACAGGTACTCCAGCTTG
GAGTCTACTTTTGTGGATTCTTGCCTATTTGTTGTCTTTTTTTTTAAATGCGTCTTGGTT
TCAATTAAGGCCATGTTAGCAATGAACGGTATTAAGTGGCATAAAGGAAATTGCAGGATA
GATGTAAATATTAAGCATGGAACCCAATTGAAAGCAATGACGTTGACTTGCTCCAAATTT
GGGCACAGTGCTGATTTAAATGGGAGCTCGACGTGGTTTGTGGGGACAAAAGCCACATCA
GCTCCTTGAATGCTAACACCGTTGGTTGCTTGAGGTGCAATTCCTGCTATGCCTTTCTTT
GAATTGGAATCCTCTGCGTAGCAAAGGTTGGCCCTTTCTGGCACAGTGGTTGATCATATT
GTCAGCTCATTAAACGCAGGAATGGTGGCACTTTTTTCTATTTAACTCTTACCCCATCAG
GGACCGGTTGAAAATAACAGTTAAATTCTTTTAGCGCTTACTAAATTTGAAATGGTTAAA
TGATATTTTTAACTTTTTCCCTCCTTTTATTGCATCTTCTTTCCCTCCATTCCCCCTCCC
CCTCTGCACAAGCCCCAGCCCC
>TR108544|c0_g1_i1|m.120771
CACAGGTGTTGCCGAGCAGCTGTGTGTGAAGCCACGTTGTCACTTTGTAGCAGAGAGTGA
GGGGAAAGTAGCGAAGGGGCAAGGATGTCATCGCCTCCCAAGGAGAAAGTGGAAACCAAA
GCGGGCCACCTTCCTGCCGTCAAAGCAGGTGGTATGCGGATTGTGAAGAAACATCAAGGC
CCTGTGACCCAGGCTTCTGCTGTGGAGAAAGATAAAGAGAGCGAAGACTGGGAAAGCAAC
AGCCCTAAACTGACTGTACCGATCGTTATCTCTGGTGCTTTAGCGAGGGGGGATAAAGAC
TTTCCTCCAGCTGCCGCCCAAGTTGCCCACCAGAAGCCTTACCCATCAGTGGAGAAACTG
CCTGCTTCACAGCAGATCAATCATTCCATCCACCAGCCTCGCAAGTGAAGGACCCGACCC
CTCGGAATGAATGTACAGATATCGGTGCAGATCAGAAATCTGTGGGATGTGTCAATCCAT
TAGCTGGACTCCTAATGTCTCAGATATTTGAAGCAAATTTTTCTTTTGTTTTTAGAAACA
GAGCTACGGTTTTAAATTTTGTAAACCTTGTCGAAACACATTTGAAAAAAATAATAGCCA
TTTGTTAATTAAATTGGTACCCAGGAAAAAAA
>TR108572|c0_g1_i1|m.120778
GGACAGGGCGGCCTGCCATTGGCTGGTCGACGGGGGCCAACTTGAGCAGATAAGATGGCG
GCGCGGGGCGGGAAGAACGGCTTTCTCTCCAAATGGAAGATCGATGACAAGCCGGTTAAG
ATTGACAAGTGGGATGGTGCAGCTGTGAAAAACGCCTTGGACGATGCCGCCAAAAAGGTT
CTTCTGGAGAAGTACGGGTATGAGGAGAATTATGGGCTGATTGATGGAAGGCTCCTCATT
TGCACAATCTCCTGCGTCTTTGCGATAGTTGCCCTCATCTGGGACTATATGCACCCTTTT
CCGGAGTCGAAGAATGTCCTTGCAGGCTGTGTCCTTTCCTATTTTGTTATGATGGGGATT
CTCACATTTTATACCTCTTACAAAGAGAGAAGCATATTTTTAATGGCTATACAGAAAGAC
CCAGCTGGATTGGATCCCGGTGACATCTGGCAACTCTCATCGTGTCTGCGGAGGTTCGAT
GACCAGTACACCTTGAAGATGACTTTCATTGATGGCCGCACCAGCCAGGAGCGGGAGAGG
GAGTTCACCAAGTCCCTTGAGTACTTCTTCGACGAGTCTGGGACCTTGGTTATGGATCTG
TTTGAGCCAGAAGTATCCAAACTGCACGATTCCTTAGGGAGGAAGAAAAAGATGAAATAA
GAGTTTGTGCGTGCTTCTTTGCATTGTGTTGTACTGCTGGGATCATGCTCGAAAGAAAAG
GAAACAAAACACTTTTTTTGGTAATGTTTTTGTTGTGATTGCACCCTGTTCAGCGCTGGC
TTCTCCAAGCTCCTTCAACTGCAGCAGCTTGCATTTATATAGTGCCTTTAGCGTAGCAAA
ATGCCCCACGGCGCTTCACGGGAGGGTCAAAAAGGACACTGAGGTTGCAAACAGTCTGGT
TTGGCCTCAGACTGTGTCCAGGGAGAGGGATAGAGTCGGTGGTTAGGGAATAGAGTTTGT
GGTGGGGGGGGAAACCAAAGACGATGGTTTCGGTCTTCCCAATATTTAATCGGAGGAAAT
TTTTGTTCATAGAAAAAGAAAGAAAGACTTGCATTTATATAGCGCCTTTCATGAGCACCG
GACGTCCCAAAGCACTTTACAGTCAATGAAGTACCTTTTGAAGTGTAGTCATGGTTGTAA
TGTAAT
>TR108582|c0_g1_i1|m.120781
GTAATCCCCACATTGTCTCTGATTTAAAATAAATGGGCATTCAGCAAGGGGGCGTTATTA
AAGCATGGCGCTATTAAAAGAAGTTTGATTGTCAAACTCCTCCGAGATCAATGGGTGGAT
TACTGGCTGTGATTAAACGGATGATCCCGCAGACCATAACTTGCAAAGCTAAATGTGCTC
CATTGGCAAAGTGTCTCATGACCTTGGCCTGTCTTCAGCATTTTTTAAAAGGGGTTTTAG
AAATAAACTCGGAGCAGTCCTGCCCTCCAGTGACTGGTGAATGTTGCTTTTCACTGTTAG
AACTGAATACAAGCTGGCAACAGCCACTGGCTTTTGGCCTTCACAGAATTCAATCTCCAA
ACAGCGGTAGGAATTCTGGAATCCTGTTTAATGAACATGGACAGGACGAGTCCGTGGCCC
TGGAGATGGGGGAGGGAGAGTCCCGGGTCTCACTGGTGCTTCTTGGAGGCTTTGGGCTTG
GTTGAGTAGCGCTGAGAACCTCGCTCAAGTCCGCAGGGTCTAAGTGCTGGTCTCACTGGA
GAGATGGTCTCTGAGAAAACTCACAGTTCTGAACCGTCAGTGAGCGGTCGTAATCCCCAC
ATTGTCTCTGATATAAGGCGGGTCGGCCTCATTTTAATTCACCTCCGGAGTACATTGTGT
TTGTGGTGTTGTGTGTTTGGTCCTACTGTGAGTTGAAGGATTCCCTTCGTTAAATCATTA
CTGTGCACAGCATTGTGTAAATATTTAATGACCTGAAATGTTTAATAAATACTATGCTGC
GGAAAAAAAAAAAAAAAAAAA
>TR108598|c0_g1_i1|m.120788
CCAGGACTGATGTATCTCTGCTCATACACTTAGCTTTGCAACACTGGCTCGTTAATATCT
AATAATGCTGATAATTTTACAATGTATCTTAACAGTATCTTTTAATTGACAGCTTATTCA
GTGCTTTCTCTCTTAGCTTCCAATGATGCTCCTTCTCCAGTTAGTTAGTAGCGATGGTAG
ATTTAACTGTCTCATTACTTCCTTTTATTCATTCTGCAGTCCGAAATCGCAGTATCTCAG
CTGAGCACAGGTGGGCTGTCAGTAGAACCGGGAAAGGATGTCAAAAATATTTTAGAAAGA
TGCAAATTTTACGATGGTGTTCTCCCAGTGTGGAGCCTCAGCCCCTGGAGAGCACACACT
GGGAGGCTAACTCCACACCGGGAGGACATTGGTAAAATGAACCGCAGCGTGCAGGATAAG
AGAGCATTTAGCTGGGC
>TR108622|c0_g1_i1|m.120802
CCGACGCGTAAGTCAGCTGACAGCCATCAGCCCGCAGGATGGTGGTGGTCTGGTTGCTCT
CGGTCTCGTTGTTCGGCTTCACCAGCGCTCTGAGCCCCCGGGAGACCTCGTCCCGGGAGG
TGAAGGAGCTGAGCGGCTTGTGGAGCTTCCGGGCGGATCAGTCCGCCACCAGGAACCAGG
GCTTCGAGGAGGATTGGTACCGGCGACCCCTGAGAGAGACAGGGCCAGTGCTTGACATGC
CTGTTCCAGCAAGTTACAACGACATCACACAGGACCACAAGCTGAGAGATTTCATTGGCT
GGGTGTGGTATGAAAAGGAGGTTTGGGTGCCCAGGCAGTGGATTTCACCTGATGCGGGAA
AGAGAGTTGTGCTGTGTGTTGGCAGTGCCAATTACTACTCCGTTGTTTGGGTAAATGGTG
CTCGGGTTGCCTTCCATGAAGGTGGCCACCTTCCTTTTGAAGCTGACATCACTAAAGTTA
TTCAGAGTAGTCCAACTCTTCAGTGCAGAATCACCATTGCAGTAAACAACACACTTACCC
CATATACTTTACCTCCAGGAAGGATTCAATACATGACTGATACAAAAAGATATCCTCCGG
GTTATTTTGTGCAGATTACAAACTTTGATTTCTTCAACTATGCTGGGATTCATCGGCCAG
TTCTACTATACACCACGCCCAATGTCTACATAGATGACCTGACAGTTACAACAGACTTTC
AAGATGACACAGGGATTGTAAATTATAACGTATCCATACAGGGGAGCGCACACTTTTCGT
TGTCGCTGAAGTTGTCTGATCAAAGAGGACAGGTTGCTGCTTTGATCACAGATGGACCTC
CAATTGGACAACTGAAGTTATATAGACCTTCTCTATGGTGGCCATACCTTATGCATGAGA
ACCCTGCGTACCTTTATAGCCTTGAGGTTTACATGAAGAGCAAAAATGGCAGCACTCGGT
ATGAAGATGTTTACACATTACCAGTAGGAATTCGCAAGGTCCAAGTTACTAAGACCCAAT
TCCTTATCAATGGGAAGCCATTTTATTTCCATGGAGTAAATAAACATGAAGACTCAGATA
TGCGAGGGAAAGGCCTCGACTGGTCAGTGATTATCAAGGACTTTAACCTTCTTCGATGGC
TGGGAGCAAATTCATTTCGTACAAGCCATTATCCATATGCGGAAGAAATTATGGATTTGT
GTGACAAATATGGGATTGTGGTCATTGATGAGTGCCCCGGCGTGGGCATCAAAGATCCTC
TGAGCTTTGGAAATAAGTCTCTCGCTCATCATTTAACTGTAATGGAGGAACTACTGCACA
GAGATAAAAACAGGCCGTCGGTAGTGATGTGGTCTGTAGCTAATGAACCAGCATCTGGAC
TACCAGAAGCAGATTTTTACTTCAAGACTTTAATATCATATACTAAAGCAATGGATCCAA
CCAGGCCTGTTACTTTTGTAACAGACACCAACTACGCGATTGACAAAGCTATGCAATACA
CAGATGTTATTTGCGTGAACAGCTATTTTTCCTGGTACCATGACCCAGGCCATTTGGGGA
TCATTCAATTGCAACTTGCCAGTCAGTTTGAGGACTGGTATAATAAATACCAAAAACCAA
TTATTCAGAGCGAATATGGAGCAGATACTATTGCAGGACTGCACAGTGATCCCCCAGTAA
TGTTTACAGAAGAGTACCAGCAAGCTGTAATGCAGGAATATTTTACAATATTTGATGAAA
AAAAGAAAGACTACTTGATTGGAGAACTAATCTGGAATTTTGCAGACTTCATGACTGCCC
AAAGCATAACACGTGTAGGTGGGAACAAAAAAGGGATCTTCACTCGCCAGAGACAGCCTA
AGTCATCAGCTTTCATTCTTCGGGATCGCTACTGGAAACTGGCAAATGAGACTAGATACA
TTCCTTTAAGGCATCACTGAGAATACAGAAGAAACTGTGTACAGAAGATTTTATTAATTG
TAAATCAGTGTTGATATTGACCCTAACGTATTGGTACTACTATACTATGGGAAATTGAAT
AGGGTCAATACATTTCCTAAGTGATACTAAATTTATTTCCTCACTTACTTTGAAGACTAG
TACTTCACCCTAGAGTTCTGTAGGTCAAAGTGCTCTCTAGCCTCACATCAAGTTGGGAAG
GACAATATCTATAATAGTACTAGTGCTTATTTATCTGTTCAAGTTTAGATATGAAATGCT
CTTGCCCAATTACATTATTGAAGTCCTATTCTATTGATACTGAGTTGTGCATGGGGACAG
CAGT
>TR108633|c0_g1_i1|m.120807
GGAAGCGGATGTGCTAACTTGACCCGGAACTGGAGCGAGCGTCCAGACCGGCTGATTCAT
TGGAGAGGCCCTGCCGGGAGCGCCAAATATGGACAGACTTTTGCGACTAGGAGGCGGTAT
GCCTGGACTTGGACAGGGCCCACCAACTGATGCCCCAGCCGTGGATACAGCAGAACAGGT
TTACATATCTTCACTTGCTCTGCTGAAGATGTTGAAACATGGACGGGCTGGCGTTCCAAT
GGAAGTGATGGGCCTGATGCTGGGTGAATTTGTTGATGACTATACTGTCCGTGTTATCGA
TGTATTTGCTATGCCTCAGTCAGGCACGGGTGTTAGTGTTGAAGCAGTTGACCCTGTTTT
TCAAGCCAAAATGCTGGACATGTTGAAGCAGACAGGCAGGCCTGAAATGGTTGTTGGCTG
GTACCATAGTCACCCTGGCTTTGGATGCTGGCTTTCAGGAGTTGACATCAACACTCAGCA
GAGCTTTGAAGCCCTGTCGGAGCGAGCTGTTGCCGTAGTAGTGGATCCTATTCAGAGCGT
AAAGGGGAAGGTTGTTATTGATGCCTTTAGACTGATCAATGCTAATATGATGGTGTTAGG
ACATGAGCCGAGGCAAACGACTTCAAATCTTGGTCATCTCAACAAGCCATCTATCCAGGC
TTTGATTCATGGATTAAATAGACATTATTACTCTATCACCATCAATTACCGGAAGAATGA
ACTTGAGCAAAAGATGTTGTTGAACTTACACAAGAAAAGTTGGATGGAAGGTCTGACACT
TCAGGACTACAGTGAGCATTGTAAACTTAATGAAACTGTTGTGAAAGAAATGCTGGAATT
GGCCAAGAACTACAATAAGGCTGTAGAGGAGGAGGATAAAATGACTCCTGAACAACTAGC
AATTAAAAATGTTGGGAAACAAGATCCAAAACGCCATTTGGAAGAGCATGTGGATGTAGT
GATGACTTCAAATATTGTGCAGTGCCTAGCAGCCATGTTGGATACAGTTGTATTTAAATA
GTGAACTGTAATACTACAAAGTATTAATGCATTCTGTTATATTTTCTTTTTTGGATTGTG
TAGTTTATATTCGATGACTTGTAATGCTGAGGCTGCTAAAGACTTTACTTATCAAAAGCA
TCGACATTCGGCACCGTTAGTCTTAGATGCTATCAACGGTGCAGTACCTGTCATTGTTGT
TGCTTTTGAATCAGTTGTTTAGAACAGATGGGTTCAGATCTATTTCAGTCTTATTTTTCC
TTTTTTTTAAAACTAAGTTTAAACCAGTGTCCAAGTTTGATTTTGGTATTTTTATTAATG
TAATTTTCCTTTGGTAGATCGCAAACTATTAATAAAATAAAGTTAGATCTATCTTTGTAT
TTGTATGGTACCTCTTCAGTGTCACGAAAATCAGATTTATACTATCTAAAACGGATTCCG
TCATTTATGAAGACTTCAGAATGATGTGCTGCAGGGTTTTTAAAGCGCAAAACCTCAACT
AGACACACAAAAGCAGTTATACATTTCTCTGATCCTTCCTTGTTTATTAAGAGCTGTTCA
GCGCTGCAGAGGTAGC
>TR108634|c0_g1_i1|m.120808
TGATTATTGATTTCTTGTGCGCTTTCAATCTTGTACTCCTCACGCCTCTCTGCCACAAGC
ATGAGTCGACGAAGCTACTCCTCAATGTCATCTTACGGTGGCCCCATGTATAGCCAGTCC
CAACGGAGGTCCATACCTCTGCAGTCCAGCGCCAGCAGCGTCGGTGGCTACGGCCACAGG
GCATCTGTGAGCCGGGTCGCCAGTAATTTCTCCCGGCCCAACTACTTCGGTGGCGCCATG
GGTGGTGGCGTGGGGGTCGGGGTCGGGGGCCCCTCCAGCGCGAAGGAGACCATGCAGGAC
CTGAACGACCGCCTGGCCAGCTACCTGGAGAAGGTGCGCAGCCTGGAGTCTGCCAACACC
AAAATCGAGCTGCAGATCAAGGAGCACCTGGAAGCCAGGGGACCCAGCGTCCGTGACTGG
AATGCCTACGAGAAGCCGCTGCATGATCTTCGTAAAGAGGTCCATGATATGACCATAGAT
AACGCTCGTTTGATACTTCAGATCGATAATGCTCGACTGGCCGCTGACGACTTTAGAGTG
AAGTGGGAGTCTGAGCTGACCATCAGGCAGTCTGTGGAGAGTGACATCAATGGACTGCGC
AAACTCATTGATGACACCAACATTGGCCGCCTCCACCTCGAGAGTGAGATCGAGTCTCTG
AAAGAGGAGCTCATCTACATCAGAAAGAACCACGACGATGAAGTCCGAGCCCTCCGCTCC
CAGGTCACCGACTCTAGTGTGCAGGTTGAAGTGGATTCTCCTCGCGGTCAAGATCTGACT
ACGGTCATTGCTGAGATCAGGGCGCAATATGAGCAAGTAGCACAGAAAAACAAAGACGAC
GCAGAGAACTGGTACAAGACCCAGATGGAGAGCTATAAAGTTGAATTCCAACAAAATACT
GATGCACTGCAAGGTGCAAAGGTACAAGTCACTGAACTGCGTCACCAGATGCAGTCTCTG
GAGGTTGAGCTAGAGAGTCTTCTAAGCATGAAAAACTCGCTGGAAGGCAGACTCAGAGAT
ACAGAACTGAGGTACGAGAGGGAGCTGCAGCAAATAAACAACCATGTCGCCAAGCTGGAG
GCAGATTTGAGGAGGCTCCACAGTGAGTTGCACGCCCATGCCAGTGACTATGACGATCTA
CTGAACATCAAGATGAAGCTCGAGGCTGAGATAGTAACATATAGACGTCTGCTAGATGGA
GAGGACATGAGCACACTTGTTGAGTCAACTTCAGGAACAGGTGTTGCATCACAAACTATC
AAGGTAACAACGACTCAGAAAGTTGTGTCTGCGAATGAAGCGGTCCACGTCAAATAAATG
CCATGAAGCCACATCCACTTTCAATTGCCATGACAGATCATCTCTAGTTGCAATGTAATA
ATCTGCTGTTTGTTGGCTTTTTGAATCTTATAAAAATAAAGATCCTGCTTCACTTTCAAA
AAAAAAA
>TR108636|c0_g1_i1|m.120813
ACATTGGAGTTCAGGAGCTTCTCCACCAGAGAGGGCTGCGAGGACACCACCACCCGATCA
AAAAGCTGGCAGGCTGACGTGGGCAGGAATCCACTTACAGGACGGACTTTCTGGCAACTG
ACCATTTAGCTGTGGCATACCCGGACCTCGTGTACGTGGGATATCGACAATGAGCTCCGT
AGCCGTACTGACGCCTGAAAGCTTTGCTGAGCACAGGAGTGGCCTCAATGAGCAACAGGC
CAAAGCAAATGTTGGTTCTGAAGATGAGACCGATCAGGTACCAACTTACAAGGAAGCGTT
TCCTCCTCTCCCTGAGAAAGCTGCTTCCGGAGAGACTACAACGGAACCGTCTGGAGCATG
GACCAAAATCCGACCACTCAAATCTTCTCTCATCACCCAGGTTTTTCATGTACCATTAGA
AGAGCGCAAGTACAAGGAGATGAACCAATTTGGAGAAGGAGAGCAGGCCAAGATCTGTCT
GGATATCATGCAGAAGACCGGTGCACACATTGAACTCTCATTGGCCAAGGACCAAGGCCT
CTCCATCATGGTTTCCGGAAAGCTTGAGGCTGTCATGAAAGCGAGGAAGGAGATTGTTGC
TAAGCTGCAGACTCAGGCCTCAGCGACAGTAGCCATCCCCAAGGAACATCATCGTTTTGT
GATTGGAAAGAGCGGAGAGAAACTGCAGGAGTTGGAATTGAAAACTGCGACTAAGATCCA
GATTCCTCGCCCCGAAGACCCCAGCAACCAGATCAAAATAACTGGCACGAAAGAAGGCAT
CGAGAAAGCACGGCACGAAATCTTGCTGATCTCTGCTGAACAGGATAAGCGCGCAGTCGA
GAGGATCAACATCGAGAAAGTCTATCACCCATTCATTGCTGGACCCTTCAACAAGATCTC
CGGGGAGATGATGCAGGAGACGGGGACTCGAATCAACATCCCGCCACCGAGTGTCTTCAA
GAATGAGATTGTCATCACCGGTGAGAAAGAACAGGTTGCACAGGCTGTTGCCCGCATCAA
GAGGATCTATGAGGATAAGAAAAAGAAAACCACGACAATCGCAGTGGAGGTGAAGAAATC
TCAGCACAAGTATGTTATTGGACCCAAAGGCAACTCACTGCAGGAGATTTTGGAACGGAC
TGGAGTCTCGGTCGAAATCCCACCCTCGGACAGCAACTCTGAAACAGTCATCCTTCGCGG
TGAACCCGACAAACTCGGGCAGGCCCTGACTGAAGTCTACGCTAAAGCAAATAGTTTTAC
AGTAGCAAGTGTCACCGCCCCATCCTGGCTACATCGCTTCATCATCGGGAAGAAAGGTCA
GAACCTGAGTCGCATCACGCAGCAAATGACAAAGGTATACATTGAATTCACTGACGGCGA
GGATAAGATTTGTCTGGAAGGCCCAACCAAGGAGGTGAAACAAGTCCAGGAGCAAATTGA
GATTGTTGTGCAGGACCTGGTGAATCGTATGGACTACACTGAATTGACAGTTGATCCCAA
GTTTCACCGCCACCTTATTGGGAAGAATGGAACAAACATAAATCGTATCAAGGATCAGTA
CAAAGTCTTAGTGCGAATCCCCCCTGATAATGAGAAGAGTAACCTAATCCGGATCGAAGG
AGACCCTCAGGGAGTTCAAGATGCCAAGAAGGAGCTGTTGGAACTTGCGTGCAGAATGGA
AAATGAACGCACCAAGGATTTGATCGTCGAGCATCGCTTTCACCGTACAATCATTGGCCA
GAAGGGAGAGAAGGTCAAGGAGATCCGTGACAAGTTCCCTGAGGTCATTATTAATTTCCC
GGATCCAAGTCAAAAGAGTGACATTGTGCAACTGCGTGGCCCCAAAAATGAAGTAGAAAA
ATGTGGCAAGTTCCTGCAGAAAATCGTGGCTGAACTGGTGGAGAATAGCCATTCCGTCTC
TGTGCCCATCTTCAAGCAGTTTCACAAAAATATCATTGGAAAAGGAGGAGCAAATATCAA
GAAGATCCGTGAAGAAACAAATACAAAGATTGATTTGCCGGCAGAAAACAGCAACTCTGA
GATGATCGTTATTACAGGAAAGAAAGCCAACTGTGAAGTAGCTCGCACTAGAATCCTGGC
CATCCAGAAAGAACTGGCAAACATCACAGAAGTTGAAGTTTGCATTCCCGCCAAACTCCA
CAATTCTCTGATTGGCGCGAAGGGCCGCTTTGTCCGCTCCATCATGGAGGAGTGCGGAGG
GGTGCACATCCACTTCCCTACTGAAGGGTCGGGCAGCGACACAGTCACCATCAGGGGCTC
TACTGAGGAGGTCGACAAGGCCAAGAAACAGCTCCTTCACTTGGCTGAGGAAAAGCAAAT
CAAGAACCATACCAGTGAGCTGCGCGCCAAGCCAGAGTACCACAAGTTCCTGATTGGACG
CGGTGGCGCCAACATCCGTAAGGTGCGCGATAACACGGGAGCCCGGATCATTTTCCCTAC
GGCAGACGACAAAGAACAAGAACTGATCACCATCGTCGGTACAGAGGAAGCTGTCAAAGA
GGCTCAGAAAGAACTGGAAATCCTCATAAGGAACCTGGACAACGTTATAGAGGACGCGAT
GACCGTTGACCCCAAGCACCACCGATACTTTGTGATACGCCGCGGGCAAGTTTTGCGGGA
CATTGCAGATGAATATGGCGGTGTGATGGTCAGCTTCCCCCGTACTGGAACTCAGAGCGA
CAAGGTGACACTGAAAGGTGCCAAAGATTGCGTGGAGGCTGCCAAGAGACGCATGCAGGA
GATCGTCGAGGATCTGGAAGCTCAGGTAACCATCGAGTGCGTAATTCAGCAGAAGTTCCA
CCGGATGGTGATGGGTGCCAAAGGCTTGAAAGTGCAACAGATCACCAAGGACCACAACGT
GCAGATCAAATTCCCTGAGCGTGAGGAGACTTCAGCACCCGAGCAGCAAGTCCATGAGAA
TGGAGAGACCAATGGAGAAGTTAAGGAGGGTGATCCCTCTGTGCCCCGGAAAAATGACAT
CATTATAATTTCTGGGCGGAAGGAGCGATGTGAGTCAGCCAGAGATGCTTTGCTGGCGCT
GGTTCCTGTCTCAATAGAGGTAGAGGTGCCCTTTGACCTGCACCGTTACATCATTGGCCA
GAAGGGAAGTGGTATACGCAAGATGATGGAGGAGTATGAGGTGAACATTGCTGTCCCCCC
TCCTGAGGAGCAATCTGACACCATTAAAATCACCGGGCTGGCTTCTCACCTGGACCGAGC
TCGGGAGGGACTGAATGAGCGGGTCAAGGAACTGCAGATGGAGCAGGAGGACCGGGCTCT
GAGAAGCTTCAAGTTGACAATCGCCGTGGATCCTCGATATCACCCGAAGATCATCGGCAG
GAAGGGCGCGGTTATTACTCAGATTCGCATCGATCACGACGTCAATGTGCAATTCCCTGA
CAAGAATGATGAAAATCAGGATCAGATAACTATCACTGGGTACGAGAAAAATACAGAAAC
TGCCAAGGAAGCCATCATGAAAATTGTGTCTGAGCTGGAGGAGATGGTATCCGAGGACAT
TACTCTCAACCACAGAGTCCACGCCCGTATTATTGGTGCCCGTGGGAAAGCCATCCGCAA
GATCATGGAGGACTTCAAGGTTGACATCCGTTTCCCTCAGTCTGGGGCAGAGGATCTGGA
CCGTGTCACTGTGACTGGTCTGCCTGAGAATGTGGATGAGGCTATCGACCATCTCCTGAA
CCTGGAAGAGGAATATATGTCGGATGTTGTTGAGAATGAGGCAATGCAGGCGTACATGAA
GCCAGCGTCGCGCATGGATGAACCGAAAGCCTCCTCCAAGGGCTTTGTGGTGAGAGATGC
TCCATGGACTAGCAGCACGGAAAAGGCTCCGGATATGAGTAGCTCTGAAGATTTCCCGAG
TTTTGGTGCTCCGGTTGCTCCAAAGACTTCACCATGGGGACCGAAGAGGTTCTGAGCTGG
AAGAAGCTCCACTCCCCCTGCCCCACCTCCCCCATACTGCTGGGCTGCCAAGATGTGCTT
CCTGTTTGATTCCAATTCAGCAGCCTAGCAAATAATTAGCATAGCAAAAACTACTTCCTG
TGTCACAATCGTTTCCAAAAACACACAACGCCGTGATTGAAGGTCATACTCGTGAGCCTC
ATTTATAACCACGCAATCGCGTGCTCTTAAACCCCCCACGGCATTCCACATACCCTGACA
AACACAACTCGATTTGGAAACAGCCTGGCGCTGACTTTTGATTGCTAACCTGTTTCACAT
GCAGCGGCCCAAATTGTAACTTTTATCCAGACTCCACACTAGACACACAACTTGGTCCGC
AGTTTATTTCAGAGTCGAATCGACATTTGCAGGGGTTTGAAGCAAAGACTGGGTGGGGTT
GTGGTCTCCTGTTTGCCCCTGGAGCCAGCATCCTTTTGCCTGCCTTTGCAGTTTTCCTGG
TAGAGTGCAATCGCTTTAACCCTTCAGCTGCCAGTTGCCATGGCGCCCTAAGCCCATTTT
GACACCTGTGCTTGGAACAAGGCTGGGGATCTGATCGGCAATCCCAACTAAACCACAGCA
CACAAAACTGACGTAGACTGACCCCATTTAAACCAAAACCTGAATCCTAAATTGGCCATG
TTCCTCCCGATCAAGTAGACCCTGTGGTAGGCCATTGTTCCAGGGTCGCTCAACATTCAT
GGCCTCTTTGTTGCTTCCTCCCAACCTCGGGGATAGGCCATTGTGCACACAGTGATATCG
CTTTGTCCAAAAATGAGGCCCTGAACAAACCCCTAAGCACAGAGTGTAAATGGAGCTCTA
CTTATCATAACAGGGCCAACAGCAGATGAGCGCTGAGGGGATTAAAAAAATGCAGAAATA
AGCCAAATGGATTCTCTTAAATTGTCCCACAGCCAAAGACTCATTGGCTGACTTGCCGTT
TGCAAACGGCACAAAGCCAGGGCAGTGACTGATGAGCTATCATGAAGGGTGAGGTCTCAA
ACTTGCAGCCTGCTCCTATTGCAAAGACCCCTGAAGTGGTGGGTTTATTTCTTCCTAACC
TTATCTTTCATAATGCAGATTTTCTTTTAATAAGAAATTTTGGTTCCGTTGAGAAAACCC
GAGACAAATTAGAATGACATATGTTTGTTTACCCTTGGCTTTACTTAGTGTTTCTGAACA
GTTTCCGTGTACAGAAAAGGCACTAAATTATCAGAGTTTTGTGCATGTGTATATATTATA
CATATCTCACATACATGATATTGACTTAGGGCCAGTCAGTGCATCAATTCCAAAGAGCTT
GGGAGAGGCTAAATTATAGAATGTACATTCTAACGTCAATGTACAAAAATACACCGCCTA
CTTGTATTTTGATGTAAACAGTATCTTAAAGGGGAAAGGGAATCTCTCCCGTCCTAAAGT
GGGATTTGTTTTCTCATGCAGGTAAGGACTGCGCAAGTCGAACAGTAAGAAGGGGGGAAG
CTGTGCAATTCCCCCGCCAACACTACAGGTTCTGGGCCAACACTGTCCGGCCGGTAAATT
CCTGACAAAGCGTGCACTCGGTTAATCCACGCACAGCTTGGCCAACCCTCTCACACAGTA
CAGTGTACCCAAAAGTTTGGGTACAGGACAGGGGTGGGGAGCGGAGAGCAGACTGCATGG
CCTGTGAAAAGGAAGTGCATCTTCTTTTATAGCTTGGGTCTCACCCACCATCAGTAATGC
AGCTCCCAGCGACTGGGTCCTTACTACCTTCATGGGGTGGGGGGAATGGGGATAGAATGA
GTTAGTCGTCCTTTAGGGTTGGATGGTTTGAGAAACTGAACTTGCTGAAATCTAAAAAGA
AAAAAAAAACTTAACAAAAACACTAAGGTATTGGAAATGAGGTCATCTCTTTTGATTTTA
ACTTCTCCCTGTTGTCACTGGTTCCCCGCAGTTTCACTTCACTATGAAAGAGACTTTTGC
CTCAGGACCTGCAGCCCAGAGAGTTGAAGCCATTTTATTTTCAGACTTTTGTTTCCAAGT
CATTTTTCAGTGTGGTTTCTGTCGACCTAATGGAAAACCCAGTCACGTCGCTGTGAATTT
CTCTTGATTCTTAACCTTAGCTGGTTCTGATTTTGGAGGGAACCTATCTTTTTAATCTTG
CTGAATACTGGTACTGAATTGATTTGTAATCAATTGAAAGTCGCCTAGTTTGCTGAGCAT
TCCTGTCACACGTGTAAACCAGAAGAAAAAAAATTCAGCCTTTTTTTCCCCTTGTACCCT
TTACTGCCCCCCCACCCCCCACCCAAAAAAAAAGAACTGGTTTGATTAGGCTCTGCTCCG
GTTGACAGCCAATATCAGGCTGTTTTCCTACAATTTGCCTGGAGACGTAGCAGTAATTAA
GTGGTTTCTGAATGGGTAACTGCGTTAGATTAGTGGCCCCTTCATGTGTAGGGACGTACT
GCCTCTCTCAGAACCTGGCTGTCTTTTTTTTAGTCTCTTTGCTGGCACTTTAAACCCGAG
GTGGGACTACACTTGTGTACTTGCACGCCTGTGGAGTTTGCACCTTGCAGATTTAAACAA
AATTTGTCGATCTCTTTGTTCAATAATAATTTGATTTCCTGGGGTGAAAAAATGGCTTTT
CTTTTGAAACAACTTGCTAATCTTCTCAGGGCTTCAGTGTGCAATTCCCTTCCCTGGCAC
AGGCTGAGAACGCTAGCTGAAGGCTGACTTTCCCCTAATGTAGAGGACAAAGTGGAAATC
ATGTACCGAGATCACCAGTGTGCATATTTGGTACCGCATTCTCCAACGGAACACAGCTCA
GCCGGTGTTGCCAGCCTGATGGCACAATATAGGTTCAGCTTACTTTCAAAGTCAATGTCC
AAGCTGTAGGTACCATGTCCTTTTTATTTGTCCTTTTGTTCAAACCATCAGTGTTCCAAT
GCCATTTTTCTTGTCTGCTATTGACCCCTGCCCTGTTGATATTATAGTTAATGAAGGATT
TGAGAAACAGGCCTGTTTTCACTGCTCACACCTGTTCAAGTCTTCCATGTTGATGCAATA
CAAAGAACAAGCAGTTTCCATGTAAGACCCATTGGCCTTAACTCTGAATGGAGATATGCA
AATGTACAGGAGATATGGATGACACTGGAATTTTATAAATCCAAAATAAAAAATTGAATA
ACTAGTG
>TR108760|c0_g1_i1|m.120857
CTGGAAGTACGGAGTTAATTTAACCAATTGAAATACAGTAATTAACCGGATGTCATCGGA
TAAATAATAGAGTACTCTTCCTTCTCAGAACAGTTTCTGTAATATGTTCTCTGTTACAAA
CTGCAGGATATGTACCTTGTTATAATCAACAACTGAATTAATGCTAGAGCATTATGTTGC
AATGAGGATGGAATGTATTGTATTGTCTTGTATGCCTGTATGATGAAATCTGTTGCTGAG
CATTGCACCAACAAATCCAAGATTGATGATTATGAAGAGATAGTAATGGCTTGTGGCATC
TGGGGGATATTGGTGGATAGATCACTGAAACCAAAAGTACAATGCATGGCAGCAGTAAGG
AAAACTAACTGGTGATGTATCC
>TR108770|c0_g1_i1|m.120859
TCATAGTTGAGACCGGCAGGACATTCCCTGAGCTTGATACGGTGCAGTACTCAAGAGTGT
CAGGTTGTAGCAGCGTTTTGTTTCTGTTTGGCAAATAGATACTTTTGTACATCGGGCAAC
ATGAAATGGATGTTTAAAGAAGACCATTCATTAGAACACAGGTGTGTCGAATCTGCCAAA
ATTAGAGCTAAATATCCAGACAGAGTGCCAGTGATCGTGGAGAAGGTATCTGGCTCACAG
ATCGTGGATATAGACAAAAGAAAGTACCTGGTGCCCTCTGACATCACAGTGGCTCAGTTC
ATGTGGATTATTAGGAAACGGATCCAACTGCCATCTGAGAAAGCCATCTTCCTTTTTGTA
GATAAGACAGTCCCTCAGTCCAGTTTGACCATGGGCCAACTGTATGAGAAGGAAAAAGAT
GAAGATGGATTTTTGTATGTGGCTTATAGCGGAGAAAACACATTCGGCTTCTAAATGTCT
GTGCTTTAGCTCACAGCCACAGTTAATGCTCACCAATGGAAAGCCTACTTGTACTGTAGA
TACATTATCTTTTTGGAATATGATCTTGTGCGGAACATTAATCATTATGAATGCATTTAT
TATTTGTTTCACACTATATTCAGTTTATTGTGTTTAAATTAATAAATTATATAAACAGAT
TAGTTTTCTTTGTTGCAGCTCAGTATTGTGACATGCCTGCTGTTTGAGATTTTTAATTAG
TTGAGATCCGTATTTAAGAAAAGTTGTGTAAATATTGAATGATAAGGTGGCTGGAACAAC
CTAACCAATAATAAAAGACATCAGAATTTAAAAAAAAAAAAAAAAAAAAAAAAAAAA
>TR108777|c0_g1_i1|m.120862
TCCGGCGGGAGGCTTCAACGCGGTCGGGCAGCCTGAGTTAGCGAGGCGGCGGCAGCGGGA
TATCGAGCAGCATGAGTCTGTTAAACAAGCCCAAGAGTGAGATGACTCCCGAGGAGCTTC
AGAAGCGAGAGGAGGAGGAATTTAACACGGGGCCCCTCTCCGTTCTGACACAGTCCGTCA
AAAATAACACGCAGGTCCTCATCAACTGCCGTAACAACAAGAAGCTGCTGGGCAGAGTCA
AGGCCTTCGACAGACATTGCAACATGGTGTTAGAAAACGTCAAAGAGATGTGGACCGAGG
TGCCCAAGAGCGGCAAAGGCAAGAAGAAGTCAAAGCCCGTCAACAAGGACCGATACATCT
CTAAGATGTTCCTCCGAGGGGACTCTGTGATTGTTGTACTTAGAAACCCACTCATCACGG
GCAAATGAAACGCCGGTTTCTGCCAGAATTGTAACTTATGGCGCTGGAAGAAAAACTTAG
AACTAAGAACAAAAATTAGGGGGTTTTTTGTTTCTTGTCTGTTGTCACTTTCCCAATAAT
GACATCATTTTTGATAATCTGTCC
>TR108789|c0_g1_i1|m.120865
GAGTGCCGGAGCCGAGCCAAGGCGGAGCCGGAGCGGAGAGAGGAGCCGGGCCGGACTGGG
GAGCCGGGGGTTCGGGCTCTGATCCTTGTCCTTGGAGCAGCGACTGAGCGCAGCTTCCGC
AAAGATGCACCGAAGGGGAGTCGGAGCCGGCGCCATCGCCAAGAAGAAACTTGCAGAAGC
CAAGTATAAAGAGAGAGGAACGGTGATGGCCGAAGATCAGCTGGCTCAGATGTCAAAGCA
GCTGGAAATGTTCAAGACACATCTGGAGGAATTTGCCAGCAAGCACAAGCAGGAGATTCG
GAAAAGCTCGCAGTTTCGAGTTCAGTTTCAGGACATGTGTGCAACAATCGGAGTGGACCC
TCTCGCGTCTGGGAAAGGATTCTGGTCTGAGATGCTGGGCGTTGGAGACTTTTACTATGA
GCTGGGAGTGCAGATTATTGAAGTGTGTCTGGCTCTGAAACACAGAAACGGAGGTCTGAT
CACACTGGATGAGCTGCACCAGCGCGTGCTGAAAGGAAGAGGCAAGTTTGCCCAGGATGT
CAGTCAGGATGATCTCATCCGGGCCATAAAGAAACTGAAATCCTTGGGCAACGGCTTCAG
TATTATCCCAGTCGGAGGCAGGTACCTGGTGCAGTCTGTCCCCGCGGAGCTGAACATGGA
TCACACGGTGGTGCTGCAGATCGCCGAGAAGAATGGATATGTGACAGTCAGCGAAATCAA
ATCCGGTCTGAAGTGGGAGACTGAACGCACTAACCAGGTGTTGGAGCACTTGTTGAAGGA
AGGCTTGGCGTGGATTGACAAACAGGCTCCCGAGGAGCCTCAGTACTGGCTGCCTGCACT
CTTCTCTGATCTATACTCCCGGGACGTTACTCCGGAAGAAGCTGATGAAAGCTTGCCATG
AGAAAAATAAAAACTTCAAACTGGGGAGGAGAAAAAAAAAGTCTCTTAACTTGACTTTAC
AGTTCTGGTACCAGCATCAAAGATTAGTGTAAAACTGCGTGTGTTCAAATTCTGGGATTG
CTAAGGGTCTTATTGCAGCTGGTAACTTCCAGTATTGCTGTACCTGATACTTGCGCAGTT
ACATGGTTTGATCTTTCTCCCAGTCTTTACACCTCAGCTAATTGAGTTTGTGTCCGGAGG
TGATTGTACTTTAAAGTGCTGGTGACAGGGTTTGGATTTTGAGGGAGAGGGAAGTGACAG
GGAAGAAAGGGGAGAGAGAAGGGG
>TR108916|c0_g1_i1|m.120903
AGTTCCTTGGCGCGTGCGTGCTGGCGGCCTGGCGTGAAGTGAGGTGAAGTGAAGCGGGCA
GCGATGGCGAGCTCGGGTAGGAAGCGCCTCCTGAAGGATGAGGACATCTCCAAGGTGGAG
TTCGAGACCAGCGAGGAGGTGGACGTCACCCCCACCTTCGACACCATGGGCCTGCGGGAG
GACCTGCTGCGGGGCATCTACGCGTACGGCTTTGAGAAACCATCAGCCATTCAGCAAAGA
GCCATCAAGCAAATAATCAAAGGGAGAGACGTCATTGCTCAATCCCAGTCTGGTACCGGG
AAGACAGCAACGTTCTGTGTGTCAGTATTACAATGCCTGGACATTCAGGTCCGTGAGACC
CAGGCTTTAATATTGGCACCAACTCGGGAGCTCGCAGGGCAAATACAGAAGGTACTCCTT
GCACTCGGTGACTATATGAACGTGCAATGCCATGCTTGTATTGGAGGGACCAACGTTGGA
GAAGACATTCGGAAGTTGGACTATGGACAGCATGTAGTTGCTGGTACTCCAGGGCGTGTA
TTTGATATGATCCGAAGACGAAGTTTGAGGACACGTGCCATCAAAATGTTGGTTCTTGAT
GAAGCGGATGAAATGCTGAACAAAGGTTTTAAGGAGCAGATCTATGATGTGTACAGATAC
TTACCTCCAGCCACACAGGTGATTCTGATCAGCGCCACGCTGCCTCATGAAATCCTGGAA
ATGACCAACAAGTTCATGACTGACCCGATCCGAATCCTGGTCAAACGCGATGAGTTGACC
TTGGAAGGAATCAAACAGTTCTTTGTGGCGGTTGAAAGGGAGGAGTGGAAGTTCGACACA
TTGTGTGACCTGTATGACACACTGACCATTACTCAAGCTGTTATTTTCTGCAACACCAAG
CGGAAGGTGGACTGGCTCACTGAAAAAATGAGAGAGGCCAACTTTACGGTGTCGTCAATG
CACGGTGACATGCCGCAAAAGGAGAGGGAATCCATCATGAAGGAGTTCCGTTCTGGTGCA
AGCCGAGTGCTTATTTCTACAGACGTTTGGGCGAGAGGATTGGATGTCCCTCAGGTCTCG
CTGATCATAAACTACGATTTGCCAAATAACAGAGAGTTGTATATCCACAGGATTGGTCGG
TCAGGCCGATACGGCCGCAAAGGTGTGGCCATCAACTTTGTTAAGAACGATGACATTCGT
ATACTGCGAGACATTGAACAGTACTACTCTACGCAGATTGATGAAATGCCAATGAACGTT
GCTGACCTTATTTAAAGGAAATGAAAGACCAGAGGACCTGGATGGGCAATGGATTACATT
TCTTCAGTTTTGTAAAGGAAATACCTGGCATTGCACAGGGACTCTGTATATGCATCTCCT
ATCTTCTGTTTTTAGAATTCGGATCCTTTTTTCAGTACCACATGGTTTTGTAAACTCGTG
TCGTTGCTTTCTTTTGTACACAAGGGATTACTAGACTTTTTTTTTTGCAAGTATTAAATA
ATACGAAATTTTAATGTTGAACTCGATGATAATCTAC
>TR108987|c0_g1_i1|m.120921
ACAGATGTTCAAGGTCTGAATACTGGAAGAAAAATGGGACACACAATAAATGGTTTTCAA
CAAGCTGGGGGTGGGAGCTTGAAAAAGATGTGGGAGTTAAATAGACCATACACAGACCAT
GTCCAATCATTGCAGGGCAGCAATTAACTAAGTAAACAAATTGCTGAGCTAGACTAGATT
TCAAAATCGATGTCTGTGATGGCAAAGTTGTATTGGATTCTAGTTGGGTGCACCTTGAAT
ACTGCATTTAGTACTAGTCGTGAAGTACAGTAGAACCGTACAAATCCTGGAACGTGTGCA
GAGAAGGGAGACTAGGCTGATCCCTAGTGTCAGCGAACCAAATATGAGGAAAGGTTGAAA
AATACTTGCCCTCTAGGTGCATGAGAAGGCACCGTGATACAAGATACTAAGTAGAATTAA
AAAGATTAATCATGTATAATATTTCAAGTTCAAACACAAGTGCAGGAATAGAGGGCATTG
TTTTACAATCTGGTAAAAGGCAAGTACAGGACACATGTCAGGAAGCCTGGAGTGATCTTT
CAATTAGGGTAGTGGAGGCAAAAAAAATTGAAAAGGCAGTTGGATGCTTTGGTGATCATG
CGTTTCTATGAAGGATGAGTGAGATGGGTCAAAATGGCCTT
>TR109145|c0_g1_i1|m.120966
CGGCTTGTTTTTCTCCAACGGTCGCGGGGAGCCAGAGCAGTCAGGATGGCGATGCAAGCG
GCGAAAAGAGCCAATATTCGTTTGCCTCCTGAAGTAAACCGCATCTTGTATATAAGAAAT
TTGCCGTACAAAATAACGGCAGAAGAAATGTATGATATATTTGGGAAGTATGGACCAATC
AGGCAAATCAGAGTTGGAAATACACCTGAGACGAGAGGAACTGCATATGTGGTGTATGAA
GACATTTTTGATGCCAAGAATGCTTGTGACCATTTATCTGGATTCAATGTGTGCAACAGA
TACCTTGTGGTTTTATACTACAATGCAAACAGGGCATTCCAAAAAATGGATACAAAGAAG
AAGGAAGAGCAACTCAAAATTCTCAAGGAAAAGTATGGAATCAATACAGAAACAAAATGA
ACCATTGCGTCTTTATATTTTAATTTTGCAGTGTAAATATTGTTGAAAGGGCTCTTGAAC
ATTTCTAATAACTGTCAGCAATTTGGATAAATCTCAATTTATTTTGTAGTTTAAGAAAAC
CATTTACTTAGAATAACAAAGTGGATGGTTATTTTAAATGTTAGTGCCATTTATTTTGGC
TTTATCAACTATAGTTCAGACATCAAAAATCAGTCACGTCTATGTAACTGTTCTTCCTGA
TTTAAAGCATAGCATAATTAAGTTGAAATACAAAAGATTAGTGTTTGCGTTTCCAAGTAC
TTTTACTGGGGCTGCACAACAGTTACCAGAGAGTGATTCAAGTGTTGAAGCTTTTTCACT
GTCAAGTATGTGCTCACTTGTATTCAAAAACTTGTTTATGTACATTAAAATGTAAAATAT
TTTTATATTTGAGGCATTTGTGATAATTGTGCTCTCTGTGATGAGTG
>TR109169|c0_g1_i1|m.120975
CTATGTACCCTATCAATTCCCTTCATTGTGTAGCAAACCAAGATACAGGATTGGATGAGC
TACCTTTTATTTAATAGTTGGTTATGTCTCGGTAGTGGCACATTTGCACATGTATTCAAT
GTTGTGGGAAAATGTCCAGGCACAGGCATGTTATTTAGTCCTCTTCAGGTTATGATTTCA
CTGTGGAATGGAATTGAGATAAGGTTGATTAACATGCTCACTGTTGCTGTTAAAGGCTTC
ATGAAATGCAGAACAGCTTTGCACCACCTTCAGCTTTGCCAAATAACATATATTGACCAA
TGTCCACATGAACTAACTTTGCTGAGCTTCAGGTGAAGCCAGAGGAAAATATTGGTACAG
ATCTCATGTTAACAAACATTATTTGTAATATCAAGGTTATACCAAAAATTTAAATGGAAT
TGATTTGCAACTGCCCC
>TR109237|c0_g1_i1|m.120994
AGCAAAGGTTTCAGTACGTAAACAAGCTTAATTATTGGTACAGACTGGTATATCTAGGAT
TGGTATTGACATATCTAGAATTATATTTATATTTAAACCATAATTTTTCACTAGAAGACT
TCTACTGTTATAAAATTAATTGCATTTAGGAAATTAAATGTAATATAGAATCATTTCTAG
ACTTGAATCTTTTACATTGGAAGCTAGAAGTGCTGTGATCACATAAACTGGACAAAATTA
CCAGTTCCTAGTCTTCTTTGTGACATGTCTGGTTTATGTCCTCCTTCTCCCCTCCCCACA
CATTCCAAGCACTTAAAATCCATCTTCCAAACTTTGTTCCAAAGCATGTTGAAGCTCCAA
TTGTACTGGGCAACAAACTCATACAAACGCAAATCTGTGTGCCAAATTCTGCATTAATAT
TAAACACAGTTTATTTCAAATTTATTTATTTGGATGTTTAAAAGATTCCACCCAGAAGTA
CATTTCAAGCAACTAAACATTTTTGTGGTTTGCTTAAAACAAAGACTTC
>TR109269|c0_g1_i1|m.121007
TAAGAGGGAAAGATGAGTAATAGCCATTTCCCTGTGCAAGGTTAAGACAAGAGCTGGAAT
TAGAACCCCATGAAAACATGTAACTGGGTGGGGAACTTATGAACAGCAACAAGCACACTC
TACACGTTACAGACACCCTATCCGGTTTGAGTTGGATGTCAGTTCAGTCAAAGAACCTCT
CAGTAACTTTGAACAGCATAGACAACAGTTGTATGGCAGAACAGGAGGATTTTTACTGTA
CAATAATTTTTTTGAATGAACAGCAAGGTTATGTCTATAGCCTGTGAGGGCTGGAGGGGG
GGGAAATGGAATTAGGCAATGTCAGCGTGGCATTTAGCTGACGGGCACTGAAATCAGATC
ACAGATCGAGGGATGATGATGAGGAACTACCACAAGAACGAGTAAGAAAATATTTCAATT
CTAAATTCCATGCAGGAGAGGTTTTATTACTCTACTCATTTTCCTTGTAACCTGATAAAC
ATCTACGGTGGTTTAGCGAAGAGCCATTTATCATCGTGTTAAACTGTTGTCACAGCAGCA
AAATTTATCCTGTCAGATTATCAGCAGACGAGGAGGCAGCTAGAAATACTGCTTTGACAA
AGACACAAGAGAAAGATGTGAAAGGTCAAGAGGTTGGCTGGCTGA
>TR109358|c0_g1_i1|m.121024
CATGATTTTAAAACATGGGCACTGTCATTGCATGTAGAAGGCACTGCTATCTCTACTGTA
AAGTTATACCCAGCCTGCTGATCAGGAAGAGTAATTACAATGCTGACATCAGGCTGCCAA
AATAACTGGAAATTGTGTTACAAATGTTCTATTATTGAGGAATTATTTAATGAGAAAACA
GACATTGCAATAAACAATTTGAAAAATGGTTATGGAGAAATCAATGGTAGATACTATCCC
ACCGTCCTGCGTGAAGCAGGAAGAGTCAGTATTTTACAATAATAGCTGGAAAACAAATAA
>TR109390|c0_g1_i1|m.121031
TATCCATTGGCGAGGAGCTCGGCGCACAGCCGCAGCTCTTTGGACAGCGGCTGATGAATT
CAGTAAATTGTTTTTCTTCATTCAACGGAGAATTGGAAGTCAGTTGATGTTATTTGCTAA
CTGACACGGAGAACGAGCCAGCACATCTGGTTTCAGAATAGCCAGTATTAAAGATGGCCG
TCCAAGATGTGGGAACTCAAATTGAAGCTCAGTTTAATGATGTTGTGAGGAGACTGCAGA
GCAAGCAGCTCTTTCAGTCTGACTGGGATATCGCCACGTTCGCCATTTTCTTTATTTTTA
TTGGCGCAGTGTTGTTTCTGGTTCTCTTGGTCCTAGTTCGCTGTTGCTGGGGCTGCTGCT
GTTCTTCCTCACCAAGCAAGAAGTCTCGAAAGCGCAAGGTGGGTGTTGACAACCTGGCAA
TGGAACCTTAGTACCTGGATCGGACTTCCAACCAGAAACCAGATCATTTAGCAATCTTCT
TCACTGTATTAACCCAGTCTGTCATGAATCCCGTGCAAATCTTCCATCAATACTTTAGTT
ATTTTGACAGGCATCTTTTCTGAATCGCATCCAAATGTGATATCTATCATTTTTACCAGT
CTTGCACCAGTTTGGTAATAATGGCTTAACAGCACTTTTAATTTGCACAGTTCTTACTTA
TTGGAATCTATTCTTTGCAAATGTAATCATGTGAAATAATACAAAATCAGCCATTTTAGT
TTTGATAAATTCTGCTTTTTAAAGCAAATCAGTTTGGTTGATGAGTTGCATGGAACTTTT
CAGTTGAAAAATCATTGTGACATGAAACAGCAGTCAAGTCCATTAACTATACTTAAAGTA
CTGTTAGCGCATAGCAAGGTCATACCCCAGAAAGAGACCATATGATATGGGGCTATACCG
TATGTCCAAGTTTGGAACACTCAAATGTGTGTCATTGAACTTTGTTGTATTGTGCCAATA
AAATGCACAGTGTAGACAAGTTAGGAGTAGTACAAGACTTTGGGATTCTGCTACGTGCTA
CTTGTGTACAATTCACTGGTGCAAAGA
>TR109537|c0_g1_i1|m.121066
AGCTGTTGGACTGTAGCCTGGTGTTGTGCGACTTCTCACTTTTGTCCACCCCAGTCCGGC
ATCTCCGCATCATTTGTAATTGAAGTTTAGCTGTATTATTTTAAATCTTACGTTGGCTTT
TACTGAGCCAACATAAGATTCTGTAATTTTGATTTAGATAAGACAATCAGACAAATACAC
ACTTTGCATGAATCTTTGGTTAGCTTAATTTTAGAGTATATCTTGTACATTGCAGTGACT
ACAGTATGCTTAATTTTGCATAACCATGTCACCTTGTGTTCCAATCATCAGTATTAAAAG
ATAGGATTTGTGTTCTTTTTATAATTGTTTTAAATATAAAGTGCAATGTGTGAAATAATA
AATGTAACATACTTCAACATTGTGGGAAGGGAGCAGAACCCCAAGTATTACACTTCAGTT
TTAACATACCAAAGTAACTTCATAAACTACTGTGTATAAATACATGTGCCTCATTTCTGC
AACATTACTTGCAGCTTTCATGAATTTACTTTGTCACAATATTCTTGGATAATACCACAT
TATTTATGAAGAGATCGAGATGGGTATTGGCTACAGCACTATGTCTAATTGACACTTCTT
TAAATGTTGGTCGGAGGTTTAACTTGGCCTTTATTTCCAATGGATGAAAGTGAAGAAAAT
TCCATTATCAGTGAGGTAAATGCCAGTGAAGAATTGCTTGAACCAAAGGAACCTCGCTCT
CAAGCAAAGGTTGTTTTGTCATTTAATCAAGTTTTCAGAGCAGACTTGATCTCCCAGTCA
TAAATTTAACATTAAATTTTAATCATATTGGAAGTCCTAATTCTGTGAGTCTATTGTTTT
GCTTGTGACTGACCAGCCTGTATAAAGTGAGACTAATCGACAAGTTACAAAATAAAGACT
GTACTACTATGTTTATAATGCATGAACCTCTAAAATTCAACAAAATAAAAATCCATACCA
CTGTAGTTTGAGCTTTCTGATATTGTTTCCCTGTCATTTAAGAACTTATTAGTCAGTCTA
TTGGTTTTGTAAAACAGTACATGCTTCGTGATATAAAAACAGAAAATGCTGGAAATACTC
AGCAGGTCAGGCAGCATGTGTGGATAGAGACAGAGTTAATGTTTCAGGTCAATGACCTTT
C
>TR109565|c0_g1_i1|m.121074
ATGGCTCTGGATGGGGCCGGCACTTTCGGCGGAGCTGAAGTTAAATCACAATGCAGGAGG
TGAAGGATTTGGTGTCACTCGAAACGGTTAAATTAAAAATACCATTTGGGGAAAAAATTC
TGAATGCAATCTATACAGTACCAAATGTTCCTTTCACACATGGAGTAATCCTCACGCACG
GTGCAGGTGGAGACATGAACTTCCATCAGCTAGTATCCATGACAAAATTCCTTGCATCTA
ACGGGATCCTATGTCTTAGATTCACATGCAAAGGCCTCAACCTAGACTATAGAATTAGAG
CTTACAGGGCAGTGATGGAATATCTAAAATCATCAAAGGAATATGAAGTGAAAAGCTGGT
TTCTTGGGGGTCGTTCCATGGGATCTAGAGCTGCTGCCTGTATCATCAAGCAGTGTAAGG
ACAGCCCCGATGAAGACCTTGTGCAAGGTCTCATTTGCCTGTCTTATCCACTACACCCAC
CAAAGCAGCAGAGTAAGCTTCGATCAGAGGATCTGCTTCACGTGCGCCACCCAGTCCTTC
TGGTATCCGGATCAGCAGATGAAATGTGTGAGAAAGATTTGTTGGAAAGCATATTGAACC
AAATGCCACTGGCTGTCAAAGTACACTGGGTAGAAGGAGCTAGCCATGGAATGGAAGTTA
AAGGACGAGCAGCAGAAGACATCATGGCCGAGATTAATACTGAGGTCCTTTCATGGATTA
GAGAGATCCTTCAAGAAAAATAAGATTTAAATGATTTGTCTGGTGGTCATAGATGTCAAC
AAGTAAAACTTTAAAAAATCTAACTAGTAATATGGGTATTTTGAATGGTTTTGATTAACT
AGCTGGTGTGAAACCTCCAACACAAAATATTGGACAGGAATTGTTTTACCCTAATGTCCA
TTGTTACTTAATGTAAAACAAACTTTCCACTATTTGAGCATTTAAACTAAATGTTACTGC
AATTTATACTTAGGGGCTTCTGCATGTAAAGAAAACATATTTTACCAACTTATTCACTCT
TGGGGCTGGATTTTAAGGAGGAGGGCAGGTTGTGGGTGGAGCTTGGGAGGTGGGCTCCGA
GGCGGTCGGGAAACCCGAGAGGCCGGGTTTCCCACAGGCCCTGCCAACTTTAACAGCACG
GCCTGATTTGCATGCGAGGCCTCAGTTTCCCGCTCGCATCCAGCCAGATTGAGAGGCTGG
CTGGCTCCGGGTGGGTAGGCCTGTGGCACTAGGCCACACAGAGGAGGGAGGGAAAGATCG
GCCCGGGCCATTAAAAGGATGGGGGC
>TR109626|c0_g1_i1|m.121089
TGCTACCATTCTAGTGGGTGTGTATGTGTAGAGAGAGAGAGAGACAGGCCTGGCCGCAGG
AGCTTCTGGGAAGGCCCCAGTCAGCCATCTTCTTCAATTGTGTTTTAGCAGCGAAAGGGG
GAATTATATTAAAAAAATATTTTCAAAAGAGGCTCGCGCGGGGGGAAACAAGGCAGGGAG
AAAAAGACAAGGTCCTAGCACAACTCGGAAGGAAGGAAGATGGCTCGTACCAAGCAAACT
GCCCGCAAATCTACCGGTGGCAAAGCGCCACGGAAGCAGCTGGCGACTAAAGCCGCCCGT
AAAAGCGCGCCCTCCACCGGTGGTGTGAAGAAGCCTCATCGTTACCGCCCGGGTACCGTG
GCCCTTCGAGAAATCAGACGCTACCAGAAGTCCACTGAGCTTCTGATCCGCAAGCTTCCC
TTCCAGCGCCTTGTTCGTGAAATTGCTCAGGACTTCAAGACGGACCTGCGCTTCCAAAGT
GCTGCCATTGGCGCTTTGCAGGAAGCAAGTGAGGCCTACCTGGTGGGACTGTTTGAAGAC
ACCAACCTGTGCGCTATCCACGCCAAGCGTGTGACGATCATGCCAAAAGACATACAGCTA
GCTCGTCGCATCCGCGGGGAGCGTGCTTAAACATCGCATCAGCGGGGGGC
>TR109791|c0_g1_i1|m.121130
GTTGCCATCTTTTTCATGCCAAAAATTCCAGTTGGCATGCCACTATCTTCACAAAACACC
TCTTCCTACTTTATGGTAATTAGATTGCAGGAGTAAGTACTGACGCCTCCATATTTTTCA
AAAAGTATTTGTTAGATGATATGCTACTCAATTTTATTTTCATGCATGAACAAACATTAC
CTTTTGTTTTTAATTCCTCTGTTTACAATTCTTCCTCTGAAGTGGTGACTCCTGCAAGGG
CACAGTTCCACCGATACAGGCAATCCTCTGATATCTTGCTATTTTCATATGTGAGCTCAA
CAGCTTATTTCAGCAGGGAGGCTGATTATAAGAATTAGGAGCAGGAGTCG
>TR109827|c0_g1_i1|m.121142
TGACTGCTTAGTGTTTACATGGTGAAGTGAGCTGAGTGCTGAACGGCAGTTTGACAAAAG
AGCCCAGACAGCGCGACGCGTTCTAACAATTGAGAAAGATGGGAGGTGCTGTGAGTGCTG
GTGAAGACAATGATGATTTAATCGACAATCTGAAAGAAGCACACTACATCCGAACAGAGG
TGGTAGAGCAAGCTTTCCGAGCCATAGATCGTGCCGATTATTACTTGGAAATTTACAAAG
ATAATGCCTATAAAGACTTGGCTTGGAAAAATGGTAATATCCATTTGTCTGCACCCTGCA
TTTACTCTGAGGTAATGGAAGCACTGGACCTACAGCCAGGATTGTCCTTTTTGAACCTTG
GAAGTGGCACTGGCTATTTGAGTACAATGGTTGGCTTAATTTTAGGCCCCTTTGGAGTAA
ATCATGGAATAGAGCTACATGTTGATGTTGTGGAATATGCTAACCAAAAGCTTGAGAACT
TCATCAAGACAAGTGACAGCTTTGATAAGTTTGAATTCTGCGAACCATCCTTTGTGGTGG
GTAACTGTCTGGAGATTGCTTCAGATAGTCGTCAGTACGACCGAGTCTACTGTGGGGCAG
GAGTTCAGAAAGATCACGAAGAGTTCATGAGAAATCTGATTAAAGTTGGTGGAATCCTTG
TCATGCCATTGGAAGAGAAGCTTACTAAAATAATGCGTACAGGATTGAATACTTGGGAAA
CTGAGAAAATCTTGGCTGTCTCCTTTGCTCCTCTAATCCAACCTTGCAGCACAGACGCTG
GGAAAGTACGAACAGTCCATTTGCCTTCAGTTAGCGTTGGATCTCTCCAAGACTTAACTC
GGATCTGCATTCGTCGGACTCTTAAAAATACAATAAATCAGGACAAGTCAAATGGCGGAG
TTCCTCCAAAGGTTCCATCCAAATTTAAAAGGCGGCGGATCCGCAGGCGACGCATGGATG
CAATCGTCCTTGTTGACAAGCAAGTTTTTGCAAGTCGAATTCCAAATCCTTTTGATAACA
ACAATAATAATGGTGAGGACATGGAGGATGTTAGGAGAGATGATGATGAAAAGGAGTACA
GCGACTTTAAACCCGAGTCTCCATTAAATCTGCTTCGAGAAAAAATCCTGAGTCTGCCTT
TACCTGAGCCATTAAAATTATACCTACTGTACTACAGAGATAAATAAGTCTTGGAAATGA
CTGCTAGTAATAACTGTAATATATTGCACTTAAGCTAAAGTTTGAAAAATATAGGGGGAC
ATATACTGCAATGAAATAAGTGAGCACTTTTACAGACTTGGTTGATTAGCAATTTCCTAT
TAATAGTTTACTACTAAATTGACTAGTTTCTCTCACTTTAAAAAAAAAAGTTCTGGCATT
ATCCATGTAGAGTATTTGCAAAACCTAAGTATGCTTGGCTCTGCTGTACATTACTGCATC
ATTTATGGCAAGCACTTCTTTAAAATCAACATACAAGATGAATAGAGAAATTTAAAATGA
CTATCCCTGTAAAACTGTTTCCGGTGGCTTGTATCTCGTCTGTATAACAAAATATTGTAA
TTTGTAATAACTTAGTAGTTGAATATTTAATACTGTTTAGTTTAGAGTAAAGATGGTAGA
TTTTAAGCACGTTCCGTGCTTTATATGCCAAAATTGTTTTTTAAAATGCAATTGTTAAGA
TGTAACTTCTTTAGAAATTCTTTTCCGATTAGCTTCTTAATTTAAAAAAAGGTTTTAAAA
AATAACATTGGTTACTGCTCTAACATTTTCATATTTTTGCAGATTGCTTGGTAGATGAAC
TGATGTAAGCAAGTACTTGTTTAGTCATTTCTCTGCAATAAATAAAACGAAATAAAAGTT
GGCAC
>TR109960|c0_g1_i1|m.121176
CCAGGACTTGAGCACATAATCTGGTCTAATACTTCAGTGCAATACTGAGGGAGTGAACCC
ATGACCTGCTGATTCATAGGTAAGAGTGCTGCCACTGACCATTTAAGTTAGTTGGGTCTG
CATTGTGCTGCAGAAGCCATCAATCTGCATTTCTTTGCATTATTAGTTTCAGGTTAGTGT
TTAGTTTGAATTAAATTTCACATTTATGAGATATTCTGTGAGTGAAATAGTGAAATGCAC
AAAACTTGCCAGAAGTTTTAATAGAATTGGTAATGTATGTGTAGCAGTAGAAAAGCCAAC
GGTGAGAGGATCTACACAACCCCAACTGGGCCCAGAAACACAAGCTGCATTACTCCTGTC
TCCATTCCACTGTCAGCAGAATAAGTGACAGATTTCCCACTCTTCACAGCTAAAGAAATA
AAATTCTAGTGAGAATGCTTCTTCTGGTTTTAGATAAATTAAGAGAAAAAGAATCGAAAT
GAACTGATGTAACTGGCCAGATCTCTCTCAGTGCCGGCTGATACTTTTTATTCAGGAGCT
TCTTAAAATATCAGGGTAAGAGGGGCTGTTGCATGTGTGCACGATATCGCATGACTGATG
GTGACTGACTCAAGAATCAGCAGTGCTAGTGAGAAAGTGAAACAGGAAAAGTCAGGAGGA
CGAATAATCTGAAGATTTAGTCTGAAGCCAAGGCTGCCGAATAAGCACGGGTCTGTCTAG
GAATGTTCGACTCTGGTGGTGTGTGCTGGCGCTGGGTGTTGGGGCGTTGGAGGGCACAGT
GTCGGACC
>TR109963|c0_g1_i1|m.121178
AGAGGAGGCCCCTGGAGACGTGCGCAGGGTTCGCCGTGGCCGAGTGGTTCATTGAGGCGG
TTCGATCACTTTATGAACAACGTATTGTCGGCGTTACATGATTACACTGGACATTGGTGA
CAGTCGGAAAGATTTATGAGATGGCCACTACTGAAAACGCAGACTCGGAAAACAAAGGAG
AAGCAAAACCAGCCAGCAATAAGACACAATGTCCATTAAAAGTACTCTACTGTGGAATCT
GTTCATTGCCAACAGAGTATTGTGAATACATGCCCCAGTATACCAAGTGCAGACAATGGC
TGGAAAAGAATTGCCCAGAGGAATTTGCAAAACTCAGTATAGATCAATGCCCACAACAGG
ATGCAGGAGGGGGAGAGCCACCAGTTGGAGAGGAAGAAGAAAAGAAGAAACAAAGACGAG
GTGGCAGAGGTATAATTAAACAAAAAAAGAAGACAGCACCCCAAAAGGTTACAATAGCCA
AAATTCCAAGAGCAAAAAAGAAATATGTAACAAGAGTCTGCGGCCTTGCAACTTTCGAGA
TAGAGCTAAAAGAAGCACAGAGATTCTTTGCTCAGAAGTTCTCCTGTGGAGCATCAGTTA
CAGGAGAAGATGAAATCACAATTCAGGGTGATGTTACAGATGATATTATGGATGTTATTC
AAGAGAAATGGCCAGAGGTGGATGATGACTCCATTGAAGATCTTGGAGAAGTGAAAAAGT
GACCTAGCAGACTGCACTTTTATTGTTCAATTCAACTGGCAAAATAAATTTGGCCAAACA
ATAAAAAGGCTTTTTATTACAGACATCCTCTCTAGTCAAACATCCTCAATGGATTTGAGG
CTATTTTCTTGTACTTTGGTTGCCAAAGCTCCTGTGAAATTTCTGGATTATGTTTTAAAA
AACATTTGTGTGCACTAAAGAGATCCTTAGTTTAATAAAATATCTGTTTTGATCTCTTGT
GGATCATTATATTTGTGATTTGCTTTCACCTG
>TR110073|c0_g1_i1|m.121209
AGGCTCAACAATTGCAGAACAACCCGACCAACACTCAGTCTAAGTTCATACCTGAAGAAT
GTTGAGGTATTGGAAGGCTGAGAGTGGAATTATACTGCAGCAAAAATCAGCACCTTCAGG
AAATGAGAGCAGGAAGCTGGAAAATAAACCCCCCAAAATTAATCTCTGCATCTACCTGTT
AATTATGTATTTTACGACAACCCCCGATAATAGCCTCATACCCACAGGCCTCAAGAACTC
TTAAGCCACCACATATGCAACTGTTGTTGAAGGCAGCTATGCCTTCAGCCTTCAAGGCCC
TAAGCTCCGTAATTCCTTCCCTAAATTTCTCCGTCTCTTCACCTTTTGCTCCTTTAAAAC
ATACGTCTTTGACCAAGGTTTTAGTCACCTGCCCCACTATCTCTTCCTTTGCCTCG
>TR1100|c0_g1_i1|m.520
GGAACTGTTGTGTGCGGGCTGGCGGAAGGCGGCCGGTTTAGCGGAAGGACCAGTTCTGCC
CGTATGTTGCCATTAGCAACCAGCCGGGAGGAGGAGGCAGTGTGTGAAAGAGAGAGAGAG
GACACGCGGGGAGAACCATGGTGGGGAAAGTAAAGCGGCCCCGCCACAAGCTGCACTCGG
CTGCAGTGAAGCTGAGTGTCGCGGCCCAGACCCAGGCGGAGAGCGGGCCGCCCCGGGACC
CCCCGCTGTCTTGGCCGCCGCTGCCGCCTGCTGTGGGGAACCAAAGGCTCCTGAAGGAGG
ATGCAGATCAGTTGTCCACGTCACTATTCGCTGGAACCAACATCGACCCAAAGACACTTG
TTCGGAAGCTGGACATTGATGATTGCAAGACTGTGGTGTCCAGTAAGAAAGGTGACAAGG
TTCAGCTCTCCAAGAAAGAGAAAACAAAACAAAGGCGTGAGCGATGGCTTCAGAAGATCG
AAATGATCAAACTGGCACAACAGAAGAAGAAAGCCCAAGAGAAGCGCAAAGCCACCCCTG
TGGTGGGAGACCTGCAGCCACTTGCTGATGCACTGCCGGAGCTGACAGATTTGATCAGTG
CTAGCAGCGTATCTGTGGCTAATAAATCAAAGAGTGCAAAAAAGAAACCTGAACCAACAC
AGTACAGTAAGATGCGGCATGCTCAGAAACGGAAACTAATAGAGGAAGAAGTGGCCAGAT
TCAAAGCTACGATTGATGATCCTGCATTTAAGGCAAACCCTTTTGCAGCAATCAGTGAGC
ATCTTCTCAAGAGAATGAGACAAGAGGATGAGGATCTGTAATAAGAACTGAAACTGCACC
ACAAGCAGATCTGGAAAATAGAGGTTTTTACCAGTGAACATTTGATTGCTGAGGAAATGC
AACTAATACAGATGCTCTCACCTGACCATGTTTGCCACATGTGCAGAAAATGCTAACTAT
TACTGTGTGGTGTCCCTTATGACAATAAAACTGAATTATTCTTGCACTGCCTAGCTAATG
AGATAGGGCAGAATCACTTTTCAGATGAAGAGACATTGAGGATAGGCAAGTAGAAATTAA
GCTCAATACTGGTATGTACTGCAAGAATTTTTATTTTGGGATTTTACAAAATGTTTTTGG
TTATTTAAAAAAATATATAATAAC
>TR110228|c0_g1_i1|m.121232
CTTACACAATGAAATGGTGCAGACCATTGCACATTGTTGCCATCCTGATCCATACATAAC
CAGTGCACTTATATCGCAAATCCAGTGTAGTGGGAGGAAATGGGATCAGGGTCTTGCTCC
CAATCAGGGACTGTTTGCATCAAAGATGTAACTTGTCTTAACGCAGAAGCTGAAAACAAT
GATTTCATCTCGACCCAGCGCCCATGACTACTGCGGCTTTGCGATTTGCAGTGTGGCTTG
TGGAAGGAGAAGGGTTCTACATATTGTATGTTTGGATAGTGAAGCCAGCCCTGTGTTACA
GACATCGACCAATGATTGCTGCAAAGAAGAGCTTGAAGGCTGTGATTGGAACTGCTCTAC
AGCCATTGATAACAACTTTCTAAAGTGCTGCCCATCTCTTTTGAAAGTTTAACATTTCCT
TGTTTTACCCATTTACTAAACGCTCTATCACACAAGCTCCAGCTTTATACTGTTCGTAAT
AAATACTTTGTCACGTGGATTTCTGATCCAGACTGGAGCTGGTCGAGCTAGTCAGAGCCT
CGCAGGACAGAAGCTGCCTTCCTTTAAGTTTCTTCAATGTAATATTGTTTAACTCTGGAC
ATATTTTAATTTAAGTGATTGGTTAATGTATCATCTTTCACAGAAAATGTGAGAAGTGTT
GAATTATTGCACGAAAAGTCAATGTTAGCGTCCAGGATAGCTTGGCACATGTGCTGGGCT
GCAAACTATTATTTATGTTTTGTAACAAACTACAAGA
>TR110280|c0_g1_i1|m.121242
CCCAAGAAGGCGAACAACAGGAGGAGCCGGGGAGCCTTTAACCTGCTGGCTTTCCAGTCT
AATGGTAACAATTAAAAGCGGTTTCCTGCACAATGTCGCTTGTGCTGAGACAGATGTACC
AGCTAAGACTTACGTTCTACAAATTCCGGCCGCTTCTCATGCGATCAGCAGTGGAGAGCC
GGGTAGGACCTGCAGTTCTGTTCCTAGACAACTGCAAGCAGTTTGGGGCCCTGCATGTAA
CACCAAGCCGACCGCTTGCTACCAAGAAGACCAAAGTGAAAGCTAAAGGACAGCCAGGAC
CGCGAGTGAACATCAATGCTGCTTTAGTGGAGGACATTATTAACCTCAGCGAATTAAAAC
AAGAAATGCTGGAAATCCTAGAGAATCTCAAAGATGATTATGGGAAGAATCTAAATATAA
GAACCTCACCAGGTGCTTTGGATCATATAACAGTTACTACCAGCGATGGAAAATTTCCAT
TAAACCATCTGGGACAAGTCTCCCTGAAGTCACCTCAACTCATCTTGGTAAATATGATGA
GTTTCCCTGAGGCGACGGTGGCTGCCACCAAGGCCATAAGAGAAAGTGGAATGAACCTGA
ACCCAGAAGTGGATGGGACTCTGATCAGGGTGCCAATTCCTAAGGTGACCAGAGAGCACA
GGGAAAATCTAACCAAACTTGCTAAACAGTTTACAAACAAGTCAAAAGAATCACTGCGAA
AAATTCGCACTAATGCTATTGCTCATGTCAAGAAATCAAAGGACTCTGTCTCTGAAGATA
CGATCAGACTACTAGAAAAACAGATTCAACAGATGGCAGACGATGTTGTTGCTGACATGG
ACAAACATCTGATGGCAAAAACCAAAGAGCTCTTAGGATAAGCAAGATGGGAAGTATATG
AAATGGGCTGGTGATAAATAATTCCATTTATTCCCCCACCTCCTTTCCCAAAAATGGTTG
TTCATGCTGGGATACAGTTCCATAGGTACTGGCAGCCATCCATCTGTTTATTCCCGAGAC
CATTCTTTGTGTGTTAATCAAGAAAGATTTGCATTTAGATAGCACCTTTCACCCATCCCA
AAGCGCTTTACAACCAATAGAGTACTTTTGAGGTGTAATCACTGTAGGAAACGCGGCATC
CAATTTTTCGCACAGCAAGCTGCCACAACAGCAATGAAATGTGACCAGATAATCTATTTT
AGGTATTGGTTGAGGAATAAATGTTGGACCCCGGGAGCACGCCCCTTTTCTTCTTTGAAT
AGTGCCGTGGGATCTTTTACGTCCACCTAAGAGAACAGACAGGGCCTCGGTTTAACGTCT
CATCCAAAAGACTCCTTCAGTACTGCACAGTAGTGCCAGCCT
>TR110346|c0_g1_i1|m.121257
CAGTTTCTCAGTGGTTATCTGTGGCTTTTGTCCCTAAATGAGTACAAGCATTAAATGTAG
CCTTGCAGCCAGATGCTGGGAGGTGCACATGAGCAATACTTGTGTCCATGGTGTGTTTTC
CTTTTTTTCGTCTTCTCCCTCTCCTCAGTTCCTCAGAGAAGCCTTTTGCCTCCATTCCGT
GTCTCCTATAGACAGCTCCAACTGAGACAAGGGAGCTTAACCATGTTGTTCGTTGTCACT
GTTAGGTCAGTCCCACTTTATCTCACAAACAGCTCTGATTGAGATTCAGGCCCTCACCAT
GTGCTTCATTAAGTAACCCAGGATCCTAGTAAACAACAATATGGTTGATTCTGGAACTGA
GGAACAACTTGCAGAGTTGATCTTTTCATTGGAGATAAGA
>TR110359|c0_g1_i1|m.121259
ACCCCAACACAATTTACATCGATTATCCCAGACTTCATTTCCATGCATTAGAGAAAAATA
ACAGTCGGGACCCACACAGAACCCAGATCGAGTCCCAACACAGGAACGACATCCAGTCCA
GCACCGTTCACACTTGGCTCTCCGAGAGGATGTGAATAACACCCTGGTGGAAATCCGATG
AAACTCGCAGAAAGAGCTCCCTGACGTCAGCCCACAGTCTTTTTCTGAACTTCCTCGTCT
TTAACGCTTCCTGTACTTGTGCTGTTCCTAGTTGGATTACTTGTGATAACCCACCGAAAG
CAATTTAACAGAAGAGAGAAGGAAGCAGACGTGAGAATGAATACTGAGCATGAGGTCGGT
CTTCTAATTGAAGAGATTCGTCGCCTTGGATCTCCAGGTGCGGATGGTAAAATCAGGGTG
AAGTTTGGAGTGCTGTTCACCGACGATAAATGTGCCAATCTTTTTGAGGCCCTGGTGGGG
ACTCTGAAAGCCGCGAAAAAGAGGAAGAAGATCAGCTTCACTGAAGAACTGCTACTTCAA
GGGGTTCACGACAACGTTGACATCGTCTTAGAAGTGGATTGAAGACAGGCTGATGATTCC
AGATTGCAACAGCAGTACTAGCAACGTCTAGAGTCTCTGGGATAGGTTTGTGATACCACT
GTAAACATGAGTGTGCTTTGGACCCACACGGTGGACATTTTTTATATGTAATTTGTAGCA
ATATTGAAATTTTGGATTTTTGACTTGTGTACTTGGATGGTTTGAAATTGGAAACCACAG
CAATAAAGTAAAATCGATCTGCCA
>TR110685|c0_g1_i1|m.121329
AGGAAACGGTGAAATTTTAGAGCTGAGTTTTGAGATACCAGTGTGAAGCCTTGCCTGTTG
GCTATGAACTCAAAAGGTGAGCTGTTTGGTATCAGTTCTGTTCATCTCTCTGTTTTTGTG
TTGAACAAGTTCAAGTCACATCGGAAGTTAGAAGAAGCTGTTCTTCGCCCGCCACCCGAA
GTGGATGAGGGACAGGCTGAGAGAATGAACTCTTCAATAAGGAGTTGGATAGCTAACCGG
TTGGAATAGGATAAGAGGGATAGTGATAGGCTGAGATACTCCGTGGAATATTGTACCTGT
GTTGATGGTGCTGGGGGACAGAAGGGAGATATATTGCTGAATATATGGCTGAAC
>TR110744|c0_g1_i1|m.121350
CATACAGCTTGACGACTGAGTAATGCTAATTACCACTTCACATATGAATGGATGTAAATG
TAGTAGATGGTATGACTATGAATACTATACTGTGAAAAGGATGATGTGTATCCATCTATG
TGAGGATACAAACTCTTTTTTTCCCCCCTCCCCTCCCTTGCTGGTGCCTTCTCCCAGTGA
TGGAGCTAATGACAGGAGCTGGTGGTATGGAGAATTAAACCAATGGGTCCCATGTATTAT
TATTTTTGGGTGAATTTTGTATTCATTGAGATGAGGGAATATCAGTGTTGGGTTTGGAGA
GTGGAAGATTTTTCCATTTCTTAGTATTCAGTTTCCACATTATGTATTAAATTAAGTACA
TCATAGCC
>TR110817|c0_g1_i1|m.121370
CCAGTAGGCAACAGCAATGTGGTGCTGAGTAATACTGACCTAAAAAGTCCCAGGTTGTAC
TCCCAGTGTATTATCTCTTAGCATCAGTATCTGCTCCATCCCCCATCCAACTGTTCCACT
GTATCCCAGACTCCCTGTGAGCAATGCCGCAGAAAATCTAATACTATTTTTAAAAAAACT
CCAGTGTTTAGCTTTAGTAATACAGTGAGAGTTCATGGCTTCTGACAAATCCTATGTTTT
TTGGAGAGGACCAGAGCAGTCAGGTGGGGAATGCAACATTGGCTCAGGGAGTGGTGCGAT
TGGGTGCAGTGGGAGCCAGAGTTGGAGTGGCACGCAAGGCCCAAGTTGAAGCAGGGATGG
AATGGGATTGGTTTCCTGTTATATGGCAACTGATAGCAGCAAGGTCCCGAGCCTGAGGTG
GGTGGAGACATTTCTGAGGCTGAAGACAGGAGTAGAGGTGTTCCTGGGACTGAGGCCGGG
AGTGGTGGCATTCCTGAGGTTAAGGCTGGGATGGAGCTGAGTGAGAACTGCCGTCTCAAT
TTTGTATAAGCAAAC
>TR11092|c0_g1_i1|m.4343
GCCCTGCTTTATGATCTCGGTGCAACCCGGAGACGGTCTTTTGGGCGGCGGATCGCGAGT
GGAGAAGAATGACTGAGTGGGAGAGTGTGCCCGCGGTCGCAGAGACCCCCGAGATCAAGC
TGTTTGGCAAATGGAGCACTGACGATGTTCAGATCAACGACATTTCTCTGCAGGATTACA
TCGCTGTCAAGGAGAAATATGCCAAGTACCTCCCGCACAGCTCTGGGCGCTATGCTGCGA
AACGCTTCCGCAAGGCCCAGTGTCCCATCGTGGAGCGTCTGACCAACTCCATGATGATGC
ACGGCCGCAACAACGGCAAGAAGCTGATGACCGTGCGTATCGTGAAGCACGCCTTCGAGA
TCATCCACCTACTGACCGGCGAGAACCCACTGCAGGTGCTGGTGAACGCCATCATCAACA
GCGGTCCCCGTGAAGACTCCACCCGTATTGGCCGGGCTGGCACCGTCAGGAGGCAGGCCG
TTGATGTGTCCCCACTGCGGCGCGTTAACCAGGCGATCTGGTTGCTATGCACCGGGGCCA
GAGAGGCTGCGTTCAGGAACATTAAAACCATCGCAGAATGCCTGGCTGATGAGCTCATTA
ATGCTGCTAAGGGCTCCTCTAACTCTTACGCCATTAAGAAGAAGGATGAGCTGGAGCGTG
TGGCCAAGTCCAACCGTTAAGTTTTGTAACATCTGGTATCTGCATTATCTAATAAAAGTG
TTTGAAAGATAAAAAAAAAAAAAAAAAA
>TR111047|c0_g1_i1|m.121423
CCAGGGTGTCGGAGCTGAGTGAGAGAGTGTGTGAGGGGGAGAGGGAAGCGAGTTCAGGCC
CACTCCCAGGATGTCGGGTCCGGCGCAGAAAACTGAGAGCCGCGCCATCCCCACCCGCCG
GGTGACCGTCAGCGACTCGGGCCAGCTGCCGCACGACTACAGCACCACCCCCGGGGGCAC
CCTCTTCAGCACCACGCCGGGAGGCACCCGCATTATTTATGACCGCAAATTCCTCATGGA
ATGCCGCAATTCCCCTGTGGCCAGGACTCCTCCGCGTGACCTTCCGAAAATCCGGGGTGT
CACGACTCCGAGTACAACAGAGAAGGTGAAGCCGGCAGCCAACCACGTGAACAGCCATGA
GGAGAAGGCAGCTGGTGGAGATGATGCCCAATTCGAGATGGACATTTAAGGCGCACCATA
TGGTTTACTCCAGAGTGAGGAACTTTGGTCCTGGAAGCTCTCCAGCTGGGCTTGTAGATC
AGCCCATGTGTCTTCTCCAAGCCACCAGCTCTGCTTAAAAAATAAATAAATATGCAAATA
TTTCCTGCCATTGATGGAATCCATCCACTTCTATCCGGCTACAGACAGTGGCACCTTCTG
CAAATGCTGTGAAAAGTGTAAGTGCCACGTGTTGTGCGTGGCGGGGCATCTACTGTTCTA
GTTGGCGATGGGCATTGTAAAGAGGGGGCATCTCTCGGGTTCTTGATCTGTTTAATCTGG
TTTCAAATTTGTCCGCCTTTGGTAATCGAGGCTAAAGGTTAACCTTTCAGAGATGTAATT
CTTGGTGGGTGAGAAAGAGAAAGCTAATAAATAAAGTGAA
>TR111093|c0_g1_i1|m.121434
GTCGCCACAAAGTCATATTAAATTACATATAAAAAAGAAACTATGTTCATATTACAATCT
GATATATGTGCAGTACACTACAAGGTGAACATGATCAGTGTATGCGAGCACTGAAGTCCT
TTCCGTTTTTTAAAGGAGGCTTTCGAAGGTTCGGTACAACTGATGCGGGGAACATCCGGT
CTGCACAAACAGTCGATGCTGCTTTAAGTGCAGTCCTTCATAGTCATCAGTCTTACCATT
CTCAGAAAACGTCCACCAAAATACAGAAAAGCCTTTCCAATGCCTTAAGATCTAGCTAAG
ATCGATGAAGTGGGATTGAATCCATGTGTACATTGAGCTTCATTTCATTGTCCAGAATCT
GCACAAGCTGTTGCATGGATGGAAGATGGCCAGACTCGAGTTTGGACCACACTGGAACAT
CATTTAATGTAATCTCAAATGCACCAGTAGACATACACTGATTTTCAATCATGTTACTAA
GGAAGAACACCATCATACATGCATAGATCTTGTTCTGCTGACTCCAGTGCCAGATGCTAG
GTGCTTCCATGCCCAAACTAGGAAAGGGGTCTCTACCAACTATAATTAGTCCTATTAAGA
CCAGCTTGAAGACTGATAGAAAGGATGCTACATGTCTGTAGATAGGTTGTGGAAGGTAAT
TTTCTCCTTCAATACGG
>TR111622|c0_g1_i1|m.121557
CCTGACTAGTTTGAAAAGAACAGAAAAGAGCCGAATTGATGGCTTGGCAGAATCTGCTGG
AAGAAATGCTGCATTTTAGGCTAAGGAAATCTGATTTCAAAATCCGTTCAGTGATTTTAT
GTTACCGGAGAAAGGGACACTTTGCAAACGGACATTCTGCTCTGCCCGTGTGTTTCAAAG
CGGGGTCCTTGAGTCAGCTCATTGAAAAGCCAAAATAGTGACAATCACTCCCTGTGCAAA
AGCAACATCAGGCAGCTCAATTAAACAAAACAACGAGCTGCTTTGCAAGTATTTAGCAGG
GTT
>TR111733|c0_g1_i1|m.121586
CATGTATTTACCTCAGCTCCGTTTACCTGCCATAGCTCCATATCCCTTGATACCCTTATC
TAACAATCTATCGATCCCTGTCTTTAAAATTTCAGTTGACCAGTATCCAAAGCCTTTGAG
GAGAGTTCCAGATTTCCACCACATTCATCAGAACCGCAAGATTTATATCGACTTCAGCAC
GCGAGTTATGTTCAGGAGCAGCAGCTTTCTAAATATGGAACTGAAAGAACTATTGTGCAG
TTTCTTGAGTAGTGTTCAAGAGACAGCTGTAGCTAGCCAAAGGAGAACCTTCGATTTATG
ATCCTTTTCATGAGTTAAATTGTTCCAAAACTTGTATTTAAATGAAAAATATAGTTGTAA
AATTTGTTGCCGCAGAGTAAAGGAAAGAGAAC
>TR111758|c0_g1_i1|m.121590
TTTGTTTTCTGTGAGTTTTAATTTCTGTTGAAACAGAATCATTTTTGAATAGCCTGAACT
TGATACATTGTCACTCCTTCCCAACCAACATCCACTGACATGGATTTTCTGCCAGAAGAA
CATTTTTGGAACACCTCCTTGTGAATTTTATGCTCGTCAAGGTGATGAATGTTAGCGCTG
GGGAATGTGGCACTTGCTCATGTTTTAGCACTCAGCATCAATCACTACGTACTCCCAGGT
CTGTATAGTATCATTAAATGCAGATTAAAGCTCCCCCCTGCTCAGTGTGTCAACAGTGTG
TCTCAGCCCCAACCTCAGAAGAAAATCTCAGACCGCACGAGAATAGCACTTTTCCACTTT
CCTCACGAGCCATCCTGTCATCTCTCTGAGTAGGATTGCTAAATTATGGGCAGTTTTTGT
GCAGTAAGCCATGCTAACTAGTAATTGTGTTCAGACTGCCCTAACTCATTTTATATAGGA
CTGACAATAATGAGCAGAGATTTTTATCACTTCAGTCTGAGCTAGATTTAAAGCCATGCC
CCAT
>TR111853|c0_g1_i1|m.121608
CCTGAATATGGGATACAGGATCACTGGACTGACCAACAGTGGGACGGCCTCAGATGATGA
GGAAAACTCTGAAGGCCAGGTGCAGTGCCGGCCGAGTTAAACAGCGGCCCCAACAACAGC
GTACTTGGGACAGACCAGGGAACAACTCTCGGTTCAGAGTGTCTGTGGCTGAAACACTGC
ACTGTCCTCAGCTACGCACCGTAAGCTTTGTTCAGGAAGCAATGTCAGGGTTTGCATCCT
TTCAAACATCTTTCCAACATCTATCACACTCATTTATGGATGAGCCCTACAGTCTGCGGA
AGCCTCAGAGAGTGATGCTGCCACCCTCTTGGGAACAGATGACTGGGCCAAACCTGGCCT
GAGACGCATACAGGAGACTTCAAATTGTTTCTGGTGATTGAA
>TR111879|c0_g1_i1|m.121610
ACTGCGTGGGGTCTCCCTAGGGAAGGAATATTGAAAAGACAGACATGCAGTTATACACTA
CTTTTAGGAAATTATTCAGAAATTTAAATATAGAAATAAGCCTTTCAAGTCACTATCAAC
CTTTGTCTACAATATTTTTTATCTCCTTTCCTTTGCTCTACTGGGTGCTCCCCAGATGGT
GCTGGCTGAGGGTGGAGACTCGCCCTGTAGGCAGCGGGCTTGCGTCTTTCATCTTGTATT
GTGGTATACCTTTTTGTTAGTTTTTGAGAAGCATGTATAAATATTTAGAAACAAGATTCC
AAATAACGAGCAGCAATCAACAAAAGGGACTGACCTTCAGTTTGAGTTACATCTTTATAA
TAAAATTTGTGATATTCTCAAGTCCACTGTTTGTTTTCCACACTGAATCAGAATTTAAAA
AGCCCCCAAAGTTGTTGCTTTTAATATATTTCAATCAAAATTACACAAGAAATTTGGAAC
ACAAAATTGAATAGTAAAACTGGTGAAACTTGTTATTTCTGACAAAAACTATCTGATATT
GTAAGGCATTTGTTCAAACTGTATCTTATTTGAAAAGCTTCTATTTACTTGTGACTTGTC
TGCTACCAACAGGTCCAGAGCGCAGGAGTATTGAGATTGATAGTAGAAACAAAACAATCA
CCGCATACCATGAATCAGGAC
>TR111885|c0_g1_i1|m.121614
TCAGAGCCTCTAATGTGGTTGTTGTCATGGTTACTGTTTCCTGCTTATGCTGCAGAGCTC
CCAGCATTACTAGAGTCTTCAGCAACTCCTTTTAATGAAAGTATGCAGTACACTTAATCC
ACTTGCCTGCATGTGAGCTCTCAACGGCCACAAATGACATCTCTGAACCACACCACTAAA
TATGACATGGTTAGCATGTTATAGTTTTTATGAGAATAATACAAACCTTCTCGGAGATTA
TTTCTCCCTGCTTTGCTGCTCCCTTAATAATTCTGAAGATTATGCATTGTAGACATTTTC
AGTATGAATATTTTTTTAAAAAAGGAACAAGATTAAAAAATGAAGAGAGCAGTCCTTTCA
TTATAATACACTTAGTTGGCAAATGTTAATTCTCTACTGATTGTGATTCTGCGATATTAC
ATCTCATGGAATTGTTTTTATGCATTCTTCTGTGAAACATTTTGGCTTCGATAATGAATA
ACTTCAAAATATATTACTGTTTTTACACCTGAAACACACATGGGTGAACCTTAAGACTGG
ATTACTTCTTCATAAAGTACATACACCTTTCAGCTTAAGGCCATAATGCAGCATACTTGT
ATTCAAGCAGTAACCTTCGGAAG
>TR111982|c0_g1_i1|m.121633
TGGGATGAACATTTCCTTTGCTGGCTTTAAAGGTTGTACATAAAATGAGTTTGAGCAGCC
TTGATCCAGTTCCAAATGGGCATGGGCCTACAGCACAAAACGACCCCTAATTTGAGTTCA
AATTGCCAACCTCACACACAGGACGGCTGGTGTGCAAAATGCAAAGAATGGCATACTAGT
GCAGTAGGAGGTGCTCTTCTGAAACTGGAACTAAGGCGCATTTCGAGCTCTATTCTACAT
CTAACTGTCTATATGTGGGAGTGCTTGATGCTGACACTGGGTGCCTTCCCTGAAAGGAAA
AATGTTCCATTCCCCAGTATTAGTAGCGCAAAAATTGCAAACCCAAGAACCCCAATGGTA
CTGACAAAATAATGAGCTTGTAACAAAAGGTCATACTAAAGGTTATGATTATGTCCCTAT
GGTTGGCTATACGAGTGACGATCTGAGC
>TR112063|c0_g1_i1|m.121647
GGGCAGATCCTGATTTGACACCATGGTTCGACACAGCAAACTACAGAAGCAGGTCTTAAA
TCTTTACAAACAATTCCTCCGAGCTGCCAAAGAGAAACCTGGATTTTTGCCTCTGATTCA
GGATGAATTTCACAAAAACTCCCAAATAGCCAGAACTGATGTGATGCACATCGAGTACCT
GCTGCGAAGAGGGCAGAGACAGTTAGACCTGTTAAGGGATTCAAACACCAAACAGCTGGC
GGCTTTCATCAGATTCAATCCACCAAACAATCTGGGGTCACAAAAGACCAAAGACTCGTC
ATGATAGTTTAAAGAGCGGGACTGACGTTTGTTAACATCCTGATTATAAAACACATCTGT
AGTGATTGTGCGAAACTGT
>TR112069|c0_g1_i1|m.121650
TGTCCACAATATAATAAAACCATAACATATGAAATATAAAATAATGTACAATATATTAAA
CGTATCATACTTAATATATAGAATGTATAAAAAATAAAAGCCAACATTAAAAGTATAAAC
TTTAATTAAAGAAAAATTGAAATGAGAAGCTTTGATAACTTGTATCGAGGAGTCCCTCGG
CATAAAACTATGGAAGATGTTTTAATTAAAGTGCATGATCCACTTGGAAAACCTGAAAAG
AATTTAAATGTAATATGGCGAGTAAAGAGATCGATCAGCCTATCTGTCAAATGTGTACAC
TTATGGAATGATAAAGTATGTCAGCGGGTATGTTCAATTGGGATGGAGTGTGCCAGTCTT
GGTCTGACCACTCTAACATTATGAGTCTTCTGTTTGAATCCATTTTCTAAGCCCGACTGG
AAAAGAAGGGAGTATTGGGTGACCTTGTGGGGAGCAGCAATGGTGTTGGAGGGCCGACCC
TAAAGATGCTATTAAGAATCCTTAGAGCAAGGAAGATTTGTTAGAGGCGTTCAAAATCTT
GGCGGG
>TR112118|c0_g1_i1|m.121668
GAGTATAGCACCTCACTGAATACAGTCTGTTCGTCTTTGTAACTACTGCAACTGTTGACT
TGCTTTTTATATGTACTAGTTGATCTCTTGTGGTGTTGCTCATGGCTAAACAAAGCTCAT
GGCTGAAAGGGCAGGCAGGTGACTCGCTGCCAAGCTTTTGCCAGAGTTACCACACGAAAA
TATGTGACTGGCCCAGAGCATGGGTGAAATCAATTGGGCTCATGCCCTTGGACAGAATTA
CAGGCCTGCACCTTTACATTGCAAGACACAGCATGCTGGAGCACAACCATGCCTCCTAAA
GACAGGAATACATTTTTCAACTGCTCATCACGTCCC
>TR112299|c0_g1_i1|m.121708
CTAACGCGTATTGCGTCGGATTGAAACGGTCGGCGAAAGGACGCATGAAGGTGGAAAACG
AATGAAACAATTTCGTTCAGAACAAAAAAAATAACAGGCAATTAAAAATAATTTCAGACG
AAGATGTCTGAATTAAAGGCGGCTACATCCTTGGGGACGGTGCCCGCTGGACAGGCTGGG
GAGAAGAAGCCTTTGAAACCATGTTGTGCGTGTCCTGAGACCAAGAAAGTCAGGGATGTC
TGTATAATTGAGAAAGGGGAGGAGAACTGCAAAGACCTGATTGAAGCTCACAAAGAATGC
ATGAGGGCATTGGGATTCAAGATCTGATGAGGCAGCACTTTGGAAGTGTGTGGATTGTGT
TTGGGAATAAATTTTATGTGTGCTGCTCTGCCTGAAGGTGAATGAAGAGGAGTTGTATGT
GGATACATTGCTATACAAATGAACTGTTACGACAAAAGCTGGAACTGAAAACTCGTCTTC
AGTGATTTGTTCCAGAAATTAGTCAGATGATCACTGTCTTTTCTTGTCCGCAGTTATTTA
AAATCAGC
>TR11229|c0_g1_i1|m.4397
AACCTGATGGTGTCTGACTTGGTAGGGTCAGTATTGTCTTCCACTTCTCTACTCAAGAGG
GATATGGGACCAGATGAGATTAAAAACAGGGGGTGGTACTGATGGTTAATATGGCGTGGA
GGACAAATGGAGGTTCAGGCCCCACCTATACAAAGCAGAGAACATGGTGTCTTGCTATGA
GAAGGAAGGATAATTGGAGAGCCTGGAGCCCGGGCAGTCTGCAGTATCTCCTAGTGGCTA
GCTACAGGGGCCTTTGGTAGCAGGGATCTATTCTCTCAGCACCAGAGCTGCACAGGTCAA
AGCACTAGTGGCTCATACACAAGGGATAATTAACAATATAAAACTTTTATTAAGTGGAAA
ATACGGAAAACAAGTATTCTGAAGGATGAATCAGCGATGCATTAATGCAGATGTTTGGAG
CACCAGTGATCAGTGCCACACGGCAGCTGTGGGTTTGTGCCTGTGGAATACTTTGGAAAA
TACAACAGATCTCTCAAAATTACATTTTAATCACCAGTCTGGGGATGCATCTTTGAGGCT
CAGCTATGTACATCTAGAACTGAACCTAATGTGCTGACAGAGACAAAAGAGCAA
>TR112394|c0_g1_i1|m.121735
GATCTGTATGTGCTACTTTGCATGTGTTCATCCAGCTTGTTTGAGTGGCATAGGCTGGGT
CATTGCACTTTTATGATTTTTAAAATTAATATACAAAACTTAAATGACTTGCTCTCGAGT
ATTCAATAATCCTCATCCATTTCAGTTTAAGTTAGTTGCATGTGCTCCCCTGGTCCCCAG
CTGCTCTCATTGAGAACAGCTGAAAACCCCTTGCATGAGACTTTCAGACAACAGCCTGTG
CTGGTCAGTTGGGAGACACACAAGCCTTTGGTGCAAAATTATCCTGCACTTCATGGGGCA
CACAAATGTGGAAACAGCTGGGAACACAGCAGTATGACGCAGGAGGAGGACTTGATGTTT
TCAACCCCATTTATTTTGGGGGGGTTACTGGATTGTCTAATATAAATTTAAAGTTGATGC
AGGC
>TR112555|c0_g1_i1|m.121768
TCCAATTGAATGGCGGAGCAGGCCCATGGGCTGAATGGCCTCCTCCTGTTCCTGTGTTCC
TTTTCCTATGTTCCTTTCCCAGTACTTGGAGCATCACATTACATATACAAAGGGGCTTCT
ATTCCCAGTAACCAGGGCCGAATAGGGGTAATTTCCCAAGGCCGTGCTGCTGGCCCAGAG
CCTCACTAACGGTGAGCGTGAGTCAGAGAGTTGGGGCAGCAATGGTGTAGTCATATCTCT
GACCCACACTCACATCTAGCCAGGCTCCACACCCCGAGCAGAAATAAAGTTCCTCTTTCG
TTAGAGCTTTCCTTGTGTTTCCTTGTGAGCCAATGCCACCGAGGACAGGCCAACTGCACA
TTCATCTAATTAATGTTTGTTAGATCTTAGATCTGCCGTGTACCAAGCCACCGCACTTCA
AAGTAATTTATTGCACAAGAAACACAAACCAGATGTGATAGGGTGCCTCATA
>TR11255|c0_g1_i1|m.4411
GATTGAAGAGTCCGAGTAAAGCGGCGAGCGAGCGGCGTGAGTGAGAGGAGAGATCCGAGG
GCTGAGCGAGAGAGAGAGCGAGGGGGAAAAAATTACCGACTGGTTCGACGGTGCCGAGGT
GGGGGAAGAAGAATAATTCAAGGGCCTCCCGATCATGAAGCAGGCCTGGGTTCTGGCGCT
GCTCTGCGCGCTCTTGGCGTTCGCTTTTGTTAGAGCAGAAGATGAGACGGTAGTGGAGGA
GGATCTGGGCAAAAGCAGGGATGGATCTCGAACCGACGATGAAGTTGTTAAAAGGGAGGA
AGAAGCTATCCAATTAGATGGATTGAATCCTGCTCAAGTTAAGGAAATTAGGGAAAAGGC
TGAAAAGTTTCTATTCCAAGCAGAGGTTAACAGAATGATGAAGTTAATCATTAATTCTCT
TTACAAAAACAAAGAGATATTTCTACGTGAACTGATTTCTAATGCTTCCGATGCTCTGGA
CAAGATCCGGTTGATATCTCTAACAAATGATACTGCACTACATGCCACAGAAGAGATGAC
TATAAAGATAAAGGCTGACAAAGAGAAGAACATGCTACATGTCACAGATACAGGCATTGG
CATGACTAAGGATGAGCTCATTAAAAACCTTGGCACAATTGCAAAGTCTGGAACAAGTGA
ATTCTTAAATAAGCTGACAGATATGCAAAGTGATGACCAGTCTACCTCTGAGCTGATTGG
TCAGTTTGGTGTTGGATTCTACTCTGCTTTCTTGGTCGCAGATAAGGTTATTGTTTCCTC
TAAGCACAACAATGGTACACAGCACATCTGGGAATCTGACTCCAATGAGTTCTCTATAAT
TGAGGATCCACGAGGAAATACACTAGGACGTGGTACTACTATCACATTAGTCTTGAAGGA
GGAGGCATCTGACTACCTTGAACTGGACACCATCAAAAATCTAGTGAGGAAATACTCTCA
GTTCATCAACTTCCCCATCTATATCTGGAGCAGTAAGACAGAAACTGTAGAGGAACCAAT
GGATGAGGAGGAAACAAAGGGAAAGGAAGAGACTGATGATGAGGCGGCAGTTGAAGAGGA
AGAGGAAGAAAAGAAGGCTAAAACTAAAAAGGTTGAGAAGACAGTCTGGGATTGGGAGCT
GATGAATGACATTAAACCAATCTGGCAAAGACCAACTAAAGAAATAGAAGATGATGAATA
TACAGCTTTCTACAAGACCTTCTCAAAGGATTCTGATGACCCAATAGCTCATATCCACTT
CACTGCTGAAGGAGAAGTCACATTCAAGTCCATCTTGTTTGTGCCTAAAACTGCACCCCG
TGGTCTATTTGATGAATATGGATCAAAAAAATCTGACTATATTAAGTTGTTTGTTCGTAG
AGTGTTCATCACAGATGACTTCCATGATATGATGCCAAAATATTTGAATTTTGTCAAGGG
TGTAGTGGACTCTGATGATCTACCTCTGAATGTGTCCCGTGAGACTCTGCAACAGCACAA
ACTGCTGAAGGTCATTAGAAAGAAGCTAGTACGCAAAACTCTGGACATGATCAAGAAGAT
TGCAGAGGAGAAGTATGAGGAAGTCTTCTGGAAGGAATTTGGGACCAACATCAAACTGGG
TGTAATTGAGGATCACTCCAATAGAACACGTTTGGCTAAGTTGCTGCGTTTCCAGTCCTC
TCATCATGATTCCAAATCGTCTAGTTTGGAGCAGTACTTGGAAAGAATGAAAGAGAAACA
AGACAAGATCTATTTCATGGCTGGAGCGAGCAGACAAGAGGTTGAATCTTCTCCCTTTGT
TGAACGACTTTTGAAGAAGGGTTACGAGGTGCTGTATCTGACCGAACCTGTAGATGAATA
CTGTATCCAAGCTTTGCCTGAGTTTGATGGAAAGAGGTTCCAGAATGTTGCCAAAGAAGG
GCTGAAATTTGATGAAAGTGAAAAGGCTAAAGAAAAACATGAAGCAATGGAGAAGGAATA
TGAACCACTCTTGACCTGGCTCAAGGACAAAGCACTGAAAGATAAGATTGAAAAGGCCGT
TCTGTCCCAGCGTCTCACAGATTCTCCTAGTGCTCTTGTGGCTAGCCAGTATGGATGGTC
TGGTAATATGGAAAGAATCATGAAGGCTCAGGCCTACCAGACTGGAAAAGATATTTCCAC
AAATTACTATTCTGGTCAAAAGAAGACATTTGAAGTTAATCCAAGACATCCTTTGATCAA
GGAGATGCTGAAGCGAGTTAAGGACAATGCAGATGATCAGACTGCTGCAGACCTTGCTGT
AGTGTTGCTTGAGACTGCCACGCTGCGTTCAGGTTACCAGTTACCAGACACTAAAGCATA
TGGTGATAGAATTGAAAGAATGCTTCGTCTAAGCATGAACATAGACCTTGATGCACAGGT
TGAAGAATATGAAGAAGTTGCAGATGAAGAGGTTGAAGAACAAGATGAGGCGAAAGCAGA
TGATGATGATGACAATGATGCAGAGGAAGATGATGAAACAGAAGAAAAACAGACTGAGGA
ATCCACAGATGTAAAGGTTGAATTATAAGGAATTAATAGACTACAATCTACATTGAATGG
GGAGGTGTAAAGTACTGGGACGTGAAGCCATTGAACAGGATGTTGAAGAGCAAACAATTC
AGATTTAACCCTCTTAAAAGGTCTGGGTGGGCAAAGGAGTTTTGTATGTTATTTACATTC
CTTGTGGAAGTGAAATGACTGTAAATTTGTAATATTTAAAATGACAATTTCTTGTGAAAC
TAGTCATGTAAACCATAATAAAACTTTTCCACAAACTTAAAAA
>TR11259|c0_g1_i1|m.4412
GAGGCCAGGCTAGCCGGTTGCCAGGGAGGCCGGGCTGGAGCCGCTGCGGCTGTGCGAGGA
GCGGAAGGCCGAGCCGCTGAGGAGAGCGCTGTCTGTCGGGCCTTTGGAGGGAGCAGCACG
ACTGGAGGTACTACTGCTACATGGACAAGCCTTCAGCTCGAAGACCTGGGAGGGTCTGGG
AACACTCAATCTGCTAGCGCAACAAGGATACAGAGCTGTAGCAGTGGACTTACCAGGGTT
TGGGAATACCCCACACATGGAGATTGGGAAAGTGGACAAGGACAGAGCTGACTTCCTGTT
GGCTTTCCTGAATGCTGTGGGACTGCAGACCCCAGTTCTGGTCAGTCCATCGATGAGTGG
TCACTTCTCCATTCCTTTTCTGATGCTTCAGAACCAGCGACTGAAGGGCTTCGTCCCTGT
TGCACCTGTTGGAACAAATTACTACAGTGCTGAGCAGTATCGGAAAATCCAGACCCCAAC
CCTGATTGTATTTGGAGAATTGGACACAAATCTGGGTGTGCAGTCCCTGAAGAATTTCAG
ACACCTTCCGCATCACACTCTCTTCAAAATACCAGCAGCACATCATGCTTGTTACCTCGA
TGAGCCACACAAGTTCCACATCGCTTTACTGGACTTCCTAACTAAATTTCGGTGAAGAGA
GTACATTACTGATGCTACTGTGCACCATGTCCTTGCAAATCAGTCAAGATCAGCACTAAA
CTAGCTTCCTCAGCCGTTGAATTTATTAACTTTTCCCATTCTTAAGGAGAGAGACTCTGC
AACATGGACCCATTTGAAAATAAAACTGTAAAGAATTCAAATTACTATTTTAAAAACATT
TTCCTGTCTGTGAAGTTCCAGCAGAGATTAATTAAAGCTGAAAAACTGAC
>TR11259|c0_g2_i1|m.4414
GAGGCCAGGCTAGCCGGTTGCCAGGGAGGCCGGGCTGGAGCCGCTGCGGCTGTGCGAGGA
GCGGAAGGCCGAGCCGCTGAGGAGAGCGCTGTCTGTCGGGCCTTTGGAGGGAGCAGCACG
GTTTCTCCTTTGTGAGGAAGAATATGCATACCTGTTGGTTTAATCAAAACAGACTGCTGG
CCTTCCTGCTTCTTGTTGGTGCTGTACTTGTGGTCTACTATTTGCTCCCCCCCATCCTGC
TGGACACGAGGCCCTCAGGGCCACCTCGGGGACTCCGCATGGCCAACACTAAATTGCTCA
CAGTCAATGTCACAGTGCAGAAAACCCAAAATACAGGAACCCTGGATGTTTTCTACCGGG
AAATGCTACCTCCAGAGATGGATGGAGCAAGCCTACAACCTAGACTGGAGGTACTACTGC
TACATGGACAAGCCTTCAGCTCGAAGACCTGGGAGGGTCTGGGAACACTCAATCTGCTAG
CGCAACAAGGATACAGAGCTGTAGCAGTGGACTTACCAGGGTTTGGGAATACCCCACACA
TGGAGATTGGGAAAGTGGACAAGGACAGAGCTGACTTCCTGTTGGCTTTCCTGAATGCTG
TGGGACTGCAGACCCCAGTTCTGGTCAGTCCATCGATGAGTGGTCACTTCTCCATTCCTT
TTCTGATGCTTCAGAACCAGCGACTGAAGGGCTTCGTCCCTGTTGCACCTGTTGGAACAA
ATTACTACAGTGCTGAGCAGTATCGGAAAATCCAGACCCCAACCCTGATTGTATTTGGAG
AATTGGACACAAATCTGGGTGTGCAGTCCCTGAAGAATTTCAGACACCTTCCGCATCACA
CTCTCTTCAAAATACCAGCAGCACATCATGCTTGTTACCTCGATGAGCCACACAAGTTCC
ACATCGCTTTACTGGACTTCCTAACTAAATTTCGGTGAAGAGAGTACATTACTGATGCTA
CTGTGCACCATGTCCTTGCAAATCAGTCAAGATCAGCACTAAACTAGCTTCCTCAGCCGT
TGAATTTATTAACTTTTCCCATTCTTAAGGAGAGAGACTCTGCAACATGGACCCATTTGA
AAATAAAACTGTAAAGAATTCAAATTACTATTTTAAAAACATTTTCCTGTCTGTGAAGTT
CCAGCAGAGATTAATTAAAGCTGAAAAACTGAC
>TR11293|c0_g1_i1|m.4421
TAGGCACGGGGGGAGGTGGAGAGGGAGCTGAGGCTTTTGTTTTAGGATGGGCGACCTAAA
ATAGACTAAATGGCCCTCCTCATCTCTTCTGTGCTTCAAATCTCTGTGGACAAGAACGTA
GGAATTCTGGCCCGAGAAGCAGATTCCCGAATCCATGTGATTTTTGTGGCGTTGACTGCG
CAGCCCTCGAAGCATTCATGGGAAAACAAAAAGCTCTGGCTTTGTGTTGCCTTACCTCTC
AACCTCCGAACTTCAAAATTGGGACACAGGCCTCAAGAAATCAGGAATAACCACCCAAAA
TCAGTACACAGAACTAAAAGTCAGGAACAAAATTAAGGACACAGGCCCAAAAGCATTGAG
GACAAATTGAGAAAATCCTTAAAAATCGAGAATAAATAATAAAATCAGGACATAGGCCCT
AACAATCAGGGACAAATGGCCAGAAAAGGAAGCTTTTATTTTATAATGTGAAGTGCCATG
AATATTCAAGTAACCTGATAGTTTCACTTTTTTTATTATTATTTATGTGCTTCTAATGAG
CTTAATGCATTGTTATAGTTTTCACAAATTCAAAGGCAAAAAAATGAATCTGTAAAGAAA
AGAGGCCAGAGTTAGCTGTGTTAATATTTAGCATCAGACAATTTAAGGAAAGGGTAATTA
AACCACATTTTAAAAGGGAGGGGGAAAATAGATTATAAAAAACCTGAGGCCCTTTAAAAG
ATCTAGCCCAATAAACCAACACAAAACTCCCAAATAGATGTATCTCAGAACCAAAACAAA
ATAGCACAGCTCAGAGCATTGTAGAACCCAGTAATGACCTTCCAAAATTGAGAGGGGAAA
GTAACAGTGGGAAAGGATTGAAATTAAATTATCAAATTAGGATGTCCCAATAAAATGGAA
ATGGTTGAGAGGCAAGTGTGTAATATTCCAGCCCTTTAAATCTATTCGGTCTGATTGCCA
TTCATTTTTATATGCATGTATTCCAGAGTTTGTGTGGTTCGCAGTGCTGAACTTTTATAG
GTTGCTCTTTTTTTTGTATTTGGGTAATTGTTTTTCTCTGGCTTTTTGGTAGTTTTTAAT
AAGATTTACAACAAAAAAATGTCCTAATTATTAAATTTCTGTAAATGCTTCAATAGAGTT
TAAAGTTTGTTCTTGTTGGAATTGTAACATAAAAATTAATTAAAAATCTAAACGAGGATA
>TR113075|c0_g1_i1|m.121879
ATAATATTAAAGGTCATTCTCTGCAACCAGTACTGCAGAAAGGTGGACTTGAAGAAGCTT
TACTTGTTTCAGTTGGGGTATGTGCATAATTAAAGTGGATTGTCTTCCAAAGCAGTTGGA
TCACTGCAGGTAACATTATTAACAGTACCTGATTCCATATGCCTGAAATGCAATGCCTTG
CTGAAGGAGACAAGATGTGACAACCAATGCGGTGATTGGGAATGTTGGAATTCAATAGCC
TTGATTATCATTGTCCATTATGGGATGGCCTGAGAATGGGTAAAGAGTGCATGAAAGAGG
CTGCTGGTTTCCTCTCATCCTCTCCAGTGTATGTCGGGCATTGTATGGTGAAAATAAATC
AATTTATCCTCTCTCAAGCAGATACTGATGGAAATATCAGAGCAAGTAACCTGTGTCCCA
TTGCTCCTCAAGTTAGATCTTTGCACACCTTTTGAAGACACCC
>TR113099|c0_g1_i1|m.121884
TCATGTCGTGGCTCTGCAGACTTTTGTGCAATGAGTGCCCACTGCTTGCAGTGACTCAGT
GTGGGGTGTTTTAATATTCAAGGCAGCGTGCTTTTAATCTGTCTAAAATAATGCTGTGGT
CGATGTACCTGAGGGCACCTAAAGGCCATTTTGGTCCGATTGGTGTTGCCAACATTGCCT
CAAATGCACATTCCAACTCGTAGTCTCCAGGAGTGGGAAGTATACGCTGCTCAAGTAAGT
GCTGCACTGTGTCCAAAGGAAACTATGGTTAAAAAAAAAAAATCCAAAGAATACTTCGGC
CAGGATATGTTTGGAATAGGAAGCTGGGGGCTCAGAGGAATGTGGAGTCCAGTTCCAAAA
ATATTCCCCATCTGCGATAATGCTCTTTGTCAGTAACAGTCATTATCATTGGCTCATTAA
CCCA
>TR113235|c0_g1_i1|m.121905
GACATATTAGATTTTGCTATATGATCCATCTATGCTTATTCCTGCGCTACGTTTGAAACT
GAAGCTTCTGTCCCATTATCCTAAAGGCTATTTCCATGCCAGTGTGTATGTAATGTATAT
GCTGGCAGTGTGTGCAGGAAGGGAATTGGGAGGAAGAGCAGCCTCACAAGTCCGGTCTCT
TGTAGAGAGGCTAACTCGTCAGTGCACTTCCATTTGTTTCAAACTCTGAGTAACTGTGCA
GTTTCCTCCAGACTGAAACGCAAAGTAAGACATCTTGGGAGATCTTTAGCAGTTAGTTGA
ACCAAAACTTTAAACCAAATACTAGCTATTGTGAGCACCTTGTTGATTTTTCCAAGATGG
GAACTATAAACTACACAGATGGTAATATAAACTCAGCTGCTGTCATATCTGATGAGCCTA
GCCAGGCTGACAGTGTGCCTCTTGATATCCAGGAGACTGTCTCGCTTAAGGAC
>TR113241|c0_g1_i1|m.121906
GCACTATTCTATGATTTACTCCTGAGAACGACAACAAAGGGGCATGGGATGAAGCGCAGA
AGAGGGATGGTGAATGGACAGATCAGATAGAACTATTTCCACAGAGGGTGCTGAATGTTT
GAAACGGACTGCCCAGGGAAGGTGTCAAGACCAATTACATCAGCACTTTTAAAGAGGCAA
TTGGAACTTGGTGAGAAAAATCAACCGAGCACTGAACTGTGTATTCTGCTTTTGAACTCC
CAAGACCAGCCACATGGACCAAAATGGTCTGTTCCTACCTCTACTTTTTCATTAACTTTA
ACACAGAGTAAGTATGCCCTAAACATGTAAACAATCACAGGGCCTATAATTGGCAGG
>TR11330|c0_g1_i1|m.4447
GCGGTCTCGGAGCAGAGATAAGCGATCCAGGAGTAGGGACAGACGGACTCGAAGCAGGGA
CAAGCGATCTCGGAGCCGGGAAAGGCGTTCAAGGAGTCGAGGCAAGCGCTCAAGAAGCAG
AGAAAAAAAACGACGTCCAAAATCCCGTTCAAGATCACGATCAAGGCACAGGATACGCAG
GAGTAGGAGCAGAAGCAAAGAAAAAAGAAAACGTAAGTTCAGTAGAAGCAGAAGCCGTAG
CCGGACTCCCCCAGCATTTAGGGGCCGCAATGCTGCCATGGATGCTCAGGAAGCATTGGC
TCGAAGGCTTGAAAGAGCAAAGAAGCTTCAGGAGCAAAAAGAAAAAGAGCTACTGGAGAA
ACAGAAAGTGGAGCAAACCGATACTGCAGATACAACTAATGGATCACTTGGAAATGTCAG
CCAGCCAACAGTTAGCAGTGGATCAGTTCTCAATGTTGCTGCTCTCCTGGCATCTGGTAC
TCAAGTTACACCTCAGATTGCAATGGCTGCACAGATGGCAGCACTCCAAGCCAAGGCACT
GGCCGAAACTGGTATAGCTGTGCCTAGTTACTACAACCCAACTGCTGTCAACCCAATGAA
GTTTGCAGAGCAGGAGAAGAAACGTAAACTCCTCTGGCAGAACAAGAAGGAAGGGGATAA
GTCACAGACTGCAGAATTATGGGAAAAGCTAAATTTTGGTAACAAGGACCAAAATGTAAA
ATTCCGAAAATTAATGGGCATCAAGGATGAGGAAGAGGTAGGAACCCCAATCCCAACTCC
TGCTGAAAGTTTCAAAACTCTAAAGCAGCAGGAAGAAGTGTTCAGGAACTTGGATGCTCA
GTACGAGATGGCACGGTCACAAACCCACACACAGAGAGGCATGGGCCTGGGTTTCTCGTC
TTCGATGAGAGGAATGGACGCAATTTAAGAACAACCATTGTACTTGTGCTTAAGTACATG
ATTTTTTTATATCGTCTTCGTCCATGTTGGAGATTTAAAGCTTCATCTTGACTTTCACTT
TCCCGTTTACTGAAAAAGCTAGCAGTCTAGCTTGCATGGTTGTTGCAATGCAAAATAATT
TATTGAAAATGGTTTTGATTGTAAAGATAACTGGGTGTATCAACAATCATACTGTGATAG
TTACTCTTCCTAAACATTGGGACTTCATTGAAGAAACAGTTGATGGCAATGTTTTGCAAC
TAGAAAAAGGGAAGTTCTATCATATCTTTTTTTTTTCTTTTTATGTATTTGAAGTGATGT
ATGCAGACTGGATTCAAACAGCCTAATCTCATTCATATTTTGTTGTAATACTTCATGTTG
CTGTATTATGTGATTGCTTTTGTACTAAAACTTGTACAGTTATTTTCATCTTTTGAAATG
CAAATGATGATTGTGTAGTTGTAAATTAGGATTTAGTTTGTTTGTAAGTACTTATTCCAG
TGCTGAAAAGCGCTTTATAGTGTACTGTTCATTATCAAGCTTTCTGGACAATAAACGGA
>TR11330|c0_g2_i1|m.4450
GCGGTCTCGGAGCAGAGATAAGCGATCCAGGAGTAGGGACAGACGGACTCGAAGCAGGGA
CAAGCGATCTCGGAGCCGGGAAAGGCGTTCAAGGAGTCGAGGCAAGCGCTCAAGAAGCAG
AGAAAAAAAAACGACGTCCAAAATCCCGTTCAAGATCACGATCAAGGCACAGGATACGCA
GGAGTAGGAGCAGAAGCAAAGAAAAAAGAAAACGTAAGTTCAGTAGAAGCAGAAGCCGTA
GCCGGACTCCCCCAGCATTTAGGGGCCGCAATGCTGCCATGGATGCTCAGGAAGCATTGG
CTCGAAGGCTTGAAAGAGCAAAGAAGCTTCAGGAGCAAAAAGAAAAAGAGCTACTGGAGA
AACAGAAAGTGGAGCAAACCGATACTGCAGATACAACTAATGGATCACTTGGAAATGTCA
GCCAGCCAACAGTTAGCAGTGGATCAGTTCTCAATGTTGCTGCTCTCCTGGCATCTGGTA
CTCAAGTTACACCTCAGATTGCAATGGCTGCACAGATGGCAGCACTCCAAGCCAAGGCAC
TGGCCGAAACTGGTATAGCTGTGCCTAGTTACTACAACCCAACTGCTGTCAACCCAATGA
AGTTTGCAGAGCAGGAGAAGAAACGTAAACTCCTCTGGCAGAACAAGAAGGAAGGGGATA
AGTCACAGACTGCAGAATTATGGGAAAAGCTAAATTTTGGTAACAAGGACCAAAATGTAA
AATTCCGAAAATTAATGGGCATCAAGGATGAGGAAGAGGTAGGAACCCCAATCCCAACTC
CTGCTGAAAGTTTCAAAACTCTAAAGCAGCAGGAAGAAGTGTTCAGGAACTTGGATGCTC
AGTACGAGATGGCACGGTCACAAACCCACACACAGAGAGGCATGGGCCTGGGTTTCTCGT
CTTCGATGAGAGGAATGGACGCAATTTAAGAACAACCATTGTACTTGTGCTTAAGTACAT
GATTTTTTTATATCGTCTTCGTCCATGTTGGAGATTTAAAGCTTCATCTTGACTTTCACT
TTCCCGTTTACTGAAAAAGCTAGCAGTCTAGCTTGCATGGTTGTTGCAATGCAAAATAAT
TTATTGAAAATGGTTTTGATTGTAAAGATAACTGGGTGTATCAACAATCATACTGTGATA
GTTACTCTTCCTAAACATTGGGACTTCATTGAAGAAACAGTTGATGGCAATGTTTTGCAA
CTAGAAAAAGGGAAGTTCTATCATATCTTTTTTTTTTCTTTTTATGTATTTGAAGTGATG
TATGCAGACTGGATTCAAACAGCCTAATCTCATTCATATTTTGTTGTAATACTTCATGTT
GCTGTATTATGTGATTGCTTTTGTACTAAAACTTGTACAGTTATTTTCATCTTTTGAAAT
GCAAATGATGATTGTGTAGTTGTAAATTAGGATTTAGTTTGTTTGTAAGTACTTATTCCA
GTGCTGAAAAGCGCTTTATAGTGTACTGTTCATTATCAAGCTTTCTGGACAATAAACGGA
>TR1134|c0_g1_i1|m.537
CAGGCTAGTGTACTTATAACAGCTGGAGAAAGATGCTCCCTTTTGTTTGTTGAGGTGTTT
TGATATGGTGTACCATCACGATATTCAATAAACTATTGAATGAGCATTTACATTAATTTG
TGTTAGATAAACCTAAACTGAGTAAAAATTTCCCTTTTCTAATTTTATTTTGACAGAAAC
GTCTTCACACATGATAAATACAGCATGGTGTAAAGATTTTTTACTACTTTGATTGAAGTA
GGCTTCTCGTAAGTCTCAGGAAATGCAATGGACCTGCACGTGACCCAGATATGGGTAGTT
TTCCACTTTCTTTAGGGACTGCAATGAGATTGGACGGCCAGTTTTTAGCAGCAAGGGCTC
TACAGTGTTTGCCCAGAGCTATGGACTGTTGCTATTCAGCGATGTGTTTACAGGGACTGC
AAGTTGACAGGAGTAACTTAACCAGGATTCATGGCGCTGTGCTCTCTGGTCATCCAGAAC
TCCCAAGCAGAGCCAGTACGCTGACCCCCACAAACATTGGGATGAACCTGAATTTGCTAG
GTACAGCCAGTCAGTATATCAGGGAGTTGATTCCCTGCTACAGCATTTACTAGTAAATTA
AATGGTAATTTTTTTCAAACAAAAACTAGTGTTTTATTGTTGACGAACAAGAAAGAGACA
AGGAAGGAAACAATTACATTTGGAAAATGAGTGTTCAGAAGGAAAATGAGGACCACGCAC
ACCAACATTTATATTAAAAATGGTGTTTGCTAGCGGATTTCGGAATCATAAAACAAAATT
GCACTAGTGGTCAAAAAACCATTTGAAACCATGCAGCTAGCAGTTTTGGGTACTTCAAGT
CACTGCATGACGGGCATCGAGTTTGAGCGTAAGATATATTACTGCGTGAAAATTGTGCTT
TTCCCAGAAATGTGAGTAGGCCTAGCACTTCCTGGAACTGTGTACAGTCATTGTGAAATT
AATGTTTTGATGTGGTGGGTTACGGGCTTTCCCATGTGTACAGCGATTGACTTACATAGC
AGGATGGTGTTGCTGCTGTTTTTACTGTGCGTTTTGTTCTAACCTCGGCTTTACATTTCC
CTTCTACTTCTGTAACGGTTTCACTGTGTTCTGTTTCTTTAAATGACTTGGCCAGAGCTC
ACTGATAAGGTTCTCCTAAAGTGATCTGTTTATGGATTTGAAGATGTTCACACTTGGGTA
CAGAGAGCCAGTGAAGCAGGAATTTACTCCTTTTTTAAAAAAAAAACTTTGGTTTAAAGA
TGTTGCACGATACACTGCACATTCATAATGACTTAAAGTAATGCACTTTTTGTTTTCTGC
GTATGTATGTATATTTTTTTCCGTTTACTGGATGCTTTTGCACTGCTTTAATCCGATACA
GATTCTCACCTGGGTGGTTGGTCCTGTTTTTCAAGGTGAGCTTTGCGGAAG
>TR11354|c0_g1_i1|m.4458
TGGCGGCTTCGGTGCGTTGATTCAGAGCAAGCGGCCTGAGAGCGGCTTCAGACCTGGAGC
AAACGCTGGGGCATGGCAGTGAATGTATATTCCACCTCTGTGACAAGTGAAAATCTGAGC
CGACATGACATGCTGTCATGGGTCAATGACTCCCTCCAGCTCAACTACACCAAGATTGAA
CAACTATGCTCAGGCACAGCATACTGTCAGTTTATGGATATGCTTTTTCCAGGCTGCATA
CTTCTAAAGAAAGTGAAATTCCAAGCAAAGTTGGAGCATGAATATATCCATCATTTTAAA
GTCCTACAGGCAGCCTTCAAGAAAATGAATGTTGATAAAATTATTCCAGTAGAAAAATTA
GTAAAAGGAAAGTTCCAAGACAATTTTGAATTTGTTCAATGGTTTAAGAAATTTTTTGAT
GCAAACTACGATGGAAAGGATTATGACCCAATTTTTGCAAGACAAGGACAGGATGTAGTT
CCACCACACAACCCAGGTGAACAAATATTCAACAAACCGAAGAGACCTGTGGGCACTGCA
GTGCCGCAGAGAACATCTCCAACAGCACCTAAGATGACAACAAGAACACCAATTGTACCA
TCCTCAATGGGTATAAGGAAAACCCAACACGTAGCCAGAAATGGAGCCAGTGATGCGGAT
GCCCAGATAATAGAGCTGAACCAGCAGCTAATGGAACTGAAACTGACAGTGGATGGGCTT
GAGAAAGAGAGAGACTTTTACTTTAGTAAACTAAGGGACATTGAACTCATCTGCCAAGAA
CACGAAAGTGAGAACAACCCTGCAGTTCAGAGGATTGTGGAAATTCTGTATGCAACTGAG
GACGGATTTGCTCCTCCGGAAGATGAAAACATTAATATTAATCACCCAGAAGCTGACCAG
GATGAATATTAAGCCTATGTAATTGTTACCCATACCTCTCCCTATCTGTCTTCTCTCTGT
GAGTGAGAACCTCCCAGGCTGTTTAACTAACATTAATTTGAGTTGAGTTTGTACAGCCAC
TGCACAATCACAATAATTCTGTGCATTCTGTATCGCAGATTGCTACAGTTGTCATCTTCA
TCACTATTACTGGCAGACTGTATTATAAAATATATTTAATTTGTATATTTTTCTTAAATG
AATAACTTGCACTTTGGTTTGAAAGTAATTGGAAATCCATGATGATGATGCAAGTCGATT
GCCTTTGTGTTATATGCAGCATGTAGTTCGGGTTTCTTTTAAAATTGAAACAGCTTGGAT
ATACCTATGGTCATTTTATAACATCTGAAAGCATGCAGACATTTTAGTAGATGGTCTATG
ACACAGAATATGGTGTTTTTACAGTTTTATGCAGATCGATGGCTTTTAGACAAAGGAAAA
ACAAACTGACTTGGCGGATTGAAGAGGTCTGGAGTGTAAAATTTAATAGTGCTTTTAAGG
GGATTTATTTATTATAGTTTGCTCTAAACATGAGGAATAAGGGATGCTTTTATGATGTGA
CTAAGATCAAATTAACTTGGTTCCAGCTGCTTTTCATCAGAAACCACTAAAATATGCCTT
TGGCATCACATTTTGCGCCACCTCTCTGATACTGTGCCCATGACACTAGTGTGCGAAAAA
ACTTGCATCTGTGAAATTTTATTTAAAATAAACGTGTGAAAAATGACAGA
>TR11354|c0_g2_i1|m.4459
TGGCGGCTTCGGTGCGTTGATTCAGAGCAAGCGGCCTGAGAGCGGCTTCAGACCTGGAGC
AAACGCTGGGGCATGGCAGTGAATGTATATTCCACCTCTGTGACAAGTGAAAATCTGAGC
CGACATGACATGCTGTCATGGGTCAATGACTCCCTCCAGCTCAACTACACCAAGATTGAA
CAACTATGCTCAGGCACAGCATACTGTCAGTTTATGGATATGCTTTTTCCAGGCTGCATA
CTTCTAAAGAAAGTGAAATTCCAAGCAAAGTTGGAGCATGAATATATCCATCATTTTAAA
GTCCTACAGGCAGCCTTCAAGAAAATGAATGTTGATAAAATTATTCCAGTAGAAAAATTA
GTAAAAGGAAAGTTCCAAGACAATTTTGAATTTGTTCAATGGTTTAAGAAATTTTTTGAT
GCAAACTACGATGGAAAGGATTATGACCCAATTTTTGCAAGACAAGGACAGGATGTAGTT
CCACCACACAACCCAGTGCCGCAGAGAACATCTCCAACAGCACCTAAGATGACAACAAGA
ACACCAATTGTACCATCCTCAATGGGTATAAGGAAAACCCAACACGTAGCCAGAAATGGA
GCCAGTGATGCGGATGCCCAGATAATAGAGCTGAACCAGCAGCTAATGGAACTGAAACTG
ACAGTGGATGGGCTTGAGAAAGAGAGAGACTTTTACTTTAGTAAACTAAGGGACATTGAA
CTCATCTGCCAAGAACACGAAAGTGAGAACAACCCTGCAGTTCAGAGGATTGTGGAAATT
CTGTATGCAACTGAGGACGGATTTGCTCCTCCGGAAGATGAAAACATTAATATTAATCAC
CCAGAAGCTGACCAGGATGAATATTAAGCCTATGTAATTGTTACCCATACCTCTCCCTAT
CTGTCTTCTCTCTGTGAGTGAGAACCTCCCAGGCTGTTTAACTAACATTAATTTGAGTTG
AGTTTGTACAGCCACTGCACAATCACAATAATTCTGTGCATTCTGTATCGCAGATTGCTA
CAGTTGTCATCTTCATCACTATTACTGGCAGACTGTATTATAAAATATATTTAATTTGTA
TATTTTTCTTAAATGAATAACTTGCACTTTGGTTTGAAAGTAATTGGAAATCCATGATGA
TGATGCAAGTCGATTGCCTTTGTGTTATATGCAGCATGTAGTTCGGGTTTCTTTTAAAAT
TGAAACAGCTTGGATATACCTATGGTCATTTTATAACATCTGAAAGCATGCAGACATTTT
AGTAGATGGTCTATGACACAGAATATGGTGTTTTTACAGTTTTATGCAGATCGATGGCTT
TTAGACAAAGGAAAAACAAACTGACTTGGCGGATTGAAGAGGTCTGGAGTGTAAAATTTA
ATAGTGCTTTTAAGGGGATTTATTTATTATAGTTTGCTCTAAACATGAGGAATAAGGGAT
GCTTTTATGATGTGACTAAGATCAAATTAACTTGGTTCCAGCTGCTTTTCATCAGAAACC
ACTAAAATATGCCTTTGGCATCACATTTTGCGCCACCTCTCTGATACTGTGCCCATGACA
CTAGTGTGCGAAAAAACTTGCATCTGTGAAATTTTATTTAAAATAAACGTGTGAAAAATG
ACAGA
>TR11361|c0_g2_i1|m.4464
TCCTGCAGCGGCAGTTCCTCCGTGTTTGGAGTATTTATTTCCCGATTGCCGGGACTTGGA
GCAGACCCTGGACCTGACCCAGGACCTGAGTCGGCAGGGCAGGACTCGCAGGCCGTGTGA
CTGAGCAATGAGTGGGATAGATGACAGATTGCCAAGCCATTTCATTGAGAAACATCGACA
GGACCTGGTGGAAAGGGTTTCCATTGTTGAACCTCTTGTGGACATCCTGAAGCAGAGAGA
TGTTCTCAACCAGGATGAATATGAGACTATCCGAGCCGGAGAAATACGAGCTGAGCGGAC
CAGACGGTTGCTGGATGCTGTCATCAATAAAGGAAGGAACGCTATGGATGTTCTTCGAGA
GGCACTGTGGCAACAAGATCCCTACCTCATGAACGAACTTTCTTGATAAATAACCATCTA
AT
>TR11394|c0_g1_i1|m.4489
TGACTGGTTGATTGACCGAGGTAGCTGCGATGCCCGACGACTGGGACAAGGACGTTTACC
AGCAGCCGGCCAGCCGGACTCCGGCCGCGGATAAGCAGACCGGCCTGCCCAACCCGGCGG
TTATTGTCAGCAAACTTTTCTACTACTCGGTGGATTTGCCGGTTACAACCTTCAGAGAAT
GGGTGGAACGGCAGCGGGAAAAGAACAAATTCTACTACTACCATCAGCATTTCAGACGCG
TGCCGGATTTGACTGACTGCCAGCTGGGTGATTACCTCTGCTACTATGAGGCGGAGATGC
AATGGAGAAGGGACTACAAGGTAGATCAGGAAATTATGAAAATTCTTCAGGAGCGTCTGA
GGGCCTGTCAGCAAAGGGAAGGTAACAGCTGCATACAGAACTGCGCTAAGGAGCTGGAGC
AATTCAAGCAAGCGGCCAAAGGCTACCAATCGAGATATGGCGATCTGGGAGCTTATGGTA
GTTCCAGAAAATGTCTAATGAAACAGAAGCATCGAATGATTGAGGAGAGAGAAAAGGCAG
CATCAGAGACATAAGAGTGCCGCAAACCACTGGGGACTGGAAAGTCATTTTTTTTTTTAA
TGAAGTTTGTGACAAACCTTCACCTATAATGTACAGTCTGAACGTGTTCGAATTGTGCAA
AAATGCTGAATTTCACATGAATGTGACTAAGATACATAGACCTAAATAATAAATAATGCA
TCACCTGT
>TR11408|c0_g1_i1|m.4498
AGGTCGCCATGTGATTTCTCTCCTATAACTTCCGGGGTAGTTGCAGTTGTTGGGTTGTCC
ATGTGGATTTTGTAAAAAAAATATTGTATTTATAAGAAATATTATGAGCTCAGAGAGAGG
AAATGTCGCACGGAAGAGGGTGCCAAAGCATCAAAATGTTATTGCGTTTAAAAATGACAA
ATATGACAAAAGTAAGAAGGTGAAGCGATTAAATGCTATCGTGCATGCAGGTGTCTGTAA
GCGTTGTAAGGAAGTGTTGGAATGGAAAATAAAATACAGCAAGTACAAACCACTTAGTCA
GGCTCGAAAATGTGTTAAATGCCTTCAGAAGACGGTGAGGGATTCTTACCACATTATGTG
TAAACCGTGTGCTTTCAAATTGGAACTCTGCGCCAAATGTGGGAAGAAAGAGGAGATTGT
GAACCCATTGACTTCTGCAGGAGACCAAAAAGAAAATGGCGATGTTGAAACAAATCCTGG
CACAGGAAGTAGAATGAAGAGTGGAAAAGGGGATAATGACGATGACGGTGACGACAGTAT
TGATGACTCTGATTTTGATAGTGATGAGGGCAGTGGTGTAAAAGATGAAGGCCAGTCCAA
TTGGTCCTCTTTGACTCATCTGTCCACCCAGCCTATTGCTGCAGCATTGCAGAAAGCGAA
ACCACCCAAGACTGAAGGGACTGAGGCACAGGGAGTGCCTGATCTTTCTGGCTTGACTCT
AGAGGCTGGTAAAAACAAACCGTATGCGTGATGCATCTTGATCATTGCTGTATGATGTTA
ATTACAATAATTAGTATGCATAACCTATGAATCTTGCTGAGCCACGTTTGTTTCAGTGGG
CTTTTTACACAGAATGATGTAGAGTTGCCAGGAAAATGTAAAGACAAAATGTGCTGGCCA
ATAACATTGACATCTCTGAATTGAAAACTCGCGTTGTAAGAGCAAGTTATGGACAGATGT
GGTGACTTAAGTTTTGTTTCGACTGATTGCGTGTACCTCTGAACTGTTAACGTTATGATG
TGATTTACATCCAATTCAGATCTCACCATTTTAGTTTTGTATTTGTAACTAGCTGGTGCT
CTCCCTAGCAGTAGCTATATAGGGGCACAATTGACTGTATTCTGTAATAGTGGCCCAATT
TGGACTTGATCCTGTCAGATTGTTTTGATAATTATCTTTAAAATAAAAAAAAACATTGGG
AA
>TR11420|c0_g1_i1|m.4506
AGAAAGGCGGCGAGATTTCGGGAGGGAATTCTAGATCTTGGGACCCCGGCAGCCGCCAGT
CGTGGCGTGATTAAAATTAAATGCCATTCCTAATGGTGAGTCAGGCTTGATAATAGGTCT
GCTGGAAGGACGGGGGATGCATTTAGGAGAGATTTGCGGTGCTGGCCGATTAGGATCAGT
TTTGGATTATTCCCCGTTGTGATTGTTGCAAGATGCCCTCTGGCAGCTTTGACTACGTGT
TGTGTGCACACTGGGCTGGCGGCGGGACGTGCCGTGCTCCACGCTGCAGTGGGAGGAGTC
TCCGCCAGCGCTGCAGGGGGCGCTCTCGCCTCTTTAAACGGCGCCGAGCCGCTGCTGCTG
CGGACGGGAGAATCGGCCTGTAATTGCAATGATTTTTCAGTTCACCACCAGGAAGCTTGT
TTCGCAGGTGGGCAGTTGCTTTAAACGACCTTCCAAGCTGCAGCTTGCCCAGGTTGAAAT
GAGCCGCCCAAGTTCAGATTTGGCCGAATTTCGGGATGTCTTTGCAAAAGCCAAGCACAT
AACCATTATCACAGGTGCTGGAGCTAGTGCAGAGAGCGGAGTCCCCACCTTCCGTGGAGC
AGGGGGCTTCTGGAGAAAATGGCAAGCCCAGGACTTGGCTACCCCAGAAGCATTTTCAAG
AAATCCTTCTAGAGTATGGGAATTCTATCACTACCGCCGTGAACTGATGCTGAGCAAAAA
CCCAAATTCTGCGCATATTGCTATTGCTGAATGTGAGGCTAGACTGAGCAAGCAAGGCCG
AAAGGTTGTGGTCATCACTCAAAATATTGATGAACTTCACAAAAGAGCAGGAACAAAAGA
GATTTATGAAATTCATGGCAGTTTATTCAAAACACGCTGCACAAACTGTAAACATGTCGC
AGAGAATTACAGGAGTCCAATATGTCCTGCTTTAGCTGGAAAAGGTGCACCAGATCCTAC
TACCGATGATGCCAAAATCCCAGTTGAGAATCTTCCCAGGTGTGAAGAGTTTGGTTGCAA
TGGTCTACTTCGTCCACATGTGGTGTGGTTTGGAGAGACCCTGGATTCTGATATCCTGAT
GGAAGTGAACAAGGAACTTGAGATCTGTGACCTTTGTCTATTGGTTGGGACATCATCAAT
CGTTTATCCAGCAGCATTGTTTGCTCCCCAAGTAGCTGCGAGGGGTGTGCCAGTAGCAGA
GTTCAACACTGCTATCACAAATGCCACCACAAAGTTCAGATTTCATTTTAAAGGCCCCTG
TGGAACAACATTACCACCAGCACTTGCTCGTCATGAAAGTGAAGTAATTTTTTAAAAGAA
CTTTTGCAAATCTTCACTAGACCTTGCCAAATATTTCAACCCGTGAACAGCTCATTCCCT
GGTATAAGATATGTTTTCAAATGCAGCACTTTTAACAAATTGTGTTGTTTTCAACAATAT
GAAATCAATGTCACCACTTAAATGACAAAGAATGCTTAATGACGCTAATGAATGATTTAA
TTACAAGATTCTTAACTGTTTTGTTCCTTAGGATTTATAAGGTTATTCCTTATTATAAAC
TCCTGTCAGCTGAATAGTACGGTCAGAATATTCAATCATTGTATTGTACAGATATGCCTA
TAAATAAAACAATTG
>TR11428|c0_g1_i1|m.4510
ACTGTCTTTAAATGTGTTGTGTAACAGTCCGAATGAGCTAGCAGCACCAACCATTGAGTT
CTGTTGATGGTCAAGTTTGGAGTTGAATCTCAAGACCTCAATAGGAGTCTCGTTATGTTG
GCCCAAGAGCTACTGAACAGCCAATGGTGGACTATGTTGGCAAATGCTGTAGAGCTACCA
CTTTTAGCCCTGTTTGTTGCTGGGTACTATCCTACCTCTACAAGCTAGAACTATCTCTCC
TGCTGAGGGCAAACAGCCACCCAACAGCACTTGAAAACATGTGGGAGATGGATAAAATGC
AAATAACTGATGTTTCTCAGTGCATTGAGTGTGTATACTAGGGTACCGGTTAGATACAAG
TGAATGCCATCAACAGGTACGTGTATGGAGATTCTAACACGTGTCTTCTTCAGTCTAATT
CGCTCATCTATATGTATCTCAGCAGTATTCAATGCTGCCTTCTATCTTGTAACTGAGACC
CAATATAAACAAAAACAAAGATTTGCTTTAATTGTACAAGAATAATATGTGCATACTTTA
CAAAGGGGGGGTAATTAAAAATATTCAAAACTTGAAATGTTTTTAGAATGACATTACATC
TAGGCTCATCATATAATGTATTTATTAAGCAAACAATGTATTTTCTTTAATGACTTCAGC
CTGTGCTGGTATTCCTCCCCAGTCTGTCGTCATTCCTCAGTGTCGGCCTGATAATTTTTG
CCCTCCTAGTTGATAGGACCAAGACTTATATCTAATGACTACCGTCCCTGTCCCCAGC
>TR11429|c0_g1_i1|m.4511
GAAAACAGTCGAGAGCAGCGCGAGGCTCAGTCGTTCAGCAAGGGACTGATCGGATATGGC
GGCTTACTTGAAGGTGTGGAGCCGGCTCGGGTTGAGTGCTGCCCGGAACCCCGCGGCCCT
GGCACCGGCCCTCTGTCACTCGGCACAGCGGCGGAACTATGCAGACAAGCGCATTAAAGT
GGCTAACCCTGTGGTTGAGATGGATGGCGATGAGATGACCCGCATCATCTGGGCTTTTAT
CAAGGAGAAGCTCATCCTTTCGAATGTTGATGTGGAGATGAAGTATTTTGATCTGGGTTT
GCCATATCGGGATACCACTAGTGATCAGGTTACTATTGACTCTGCACTTGCAACCCAGAA
ATATCATGTTGCAGTCAAGTGTGCCACAATCACTCCTGATGAGGACAGAGTAGTAGAATT
TAAACTGAAGAAAATGTGGAAGAGTCCAAATGGCACAATCAGAAACATCTTGGGTGGTAC
AGTCTTCCGTGAGCCAATTATCTGCAACAATATCCCTCGACTTGTTCCTGGCTGGGCGAA
ACCTATTACCATTGGCAGACATGCACATGGTGACCAGTACAAAGCTACAGACTTTGTGGT
GGACAAACCTGGAAAATTCAAGCTAATCTTCACTCCCAAGGATGCAAGTGCTGTCAAGGA
GTGGGAGGTGTATGACTTTCCTGGAGGCGGTGTCGGAATGGGAATGTACAACACTGATGA
GTCCATCAATGGCTTTGCGCACAGCTGCTTTCAGTACGCCCTACAGAAGAAGTGGCCACT
CTACATGAGTACAAAGAATACTATTCTAAAGGCCTATGATGGACGTTTCAAAGACATCTT
TGAGGAGGTTTTTCAGCAGAAGTACAAAGGGGACTTTGAGAAGGCTGGTATCTGGTATGA
GCATCGTCTCATTGATGACATGGTTGCTCAAGTGCTGAAGTCCTCTGGTGGTTTTGTTTG
GGCATGCAAGAACTATGATGGTGATGTACAGTCTGATATTCTAGCTCAAGGATTTGGCTC
TCTTGGCTTGATGACTTCTGTTTTGGTTTGTCCCGATGGAAAGACGATTGAAGCAGAGGC
AGCCCATGGCACAGTCACACGCCATTACAGAGAGCACCAGAAGGGCAATCCTACTAGCAC
TAACCCTATTGCTAGTATTTTTGCTTGGACTCGAGGCCTTGAACACCGTGGAAAGCTGGA
TGGCAATAAAGAACTCATTAGGTTTTCTCAGATACTGGAACAAGTTTGTGTTGAAACAGT
TGAGAGTGGTATCATGACTAAGGATCTGGCTGGCTGTATCCATGGCCTCAGTCATGTCCG
ATTGAATGAGCACTATGTGAACACCACTGACTTCCTGGATGCCATAAAGAACAACTTGGA
AAAAGCCCTGGGCAAGAAGTAGATGGCTTAGAATATCCATTTTACCTCATTTTTAACTTA
AGACTAAAGTCACATCAAACAGAAGGAAAAAGCCAGTCATTTACGTATTTTTTTAAGTTT
AAATTTATTATGGATAAGATTTCCCAGCATTGCCTGGGAGGACATTGTACAGAAAGTTTG
TTGGACTGATATGGGTTTTGTATTGTGATACATTTCATTTAAAATCTGTAATATATTTGT
CACTAGGAATGAAGTTGGCATTAATTAAAAAGAAGCAATAAAAACCTTTAAATGTGAAAA
AAAAAAAAAA
>TR11430|c0_g1_i1|m.4513
TTAACTATTGATTTGTCAGAGCAGAGTGGAAGCTGTTATTTCTCAGAAGAGATTGAGGAG
AACTCATGATAGTCAGTTTTACCATGATTCTCTCAGTGTCTCTGCTCTTTTTAATGTGCC
TCTCTGTTATTGCGGATGAACAACAGATTCCAAAATCTTCAATTACTCACCTTCAAAGAT
GGTTTGAAGATTGCAAAGAGAAACAATTCACCTATAAATCATGTCAGAAAATCTTCTGTC
AGCCCTGGGAAAAGTGTATTTATGGAAAGTGTGTGTGCAAGCTGCCATATCAGTGCCCAA
AGGTTGGAGAACAAGTCTGCTCAAGCAACAATAAAGCGTTTAGGTCATACTGCCAGCTGA
AAAGTATTGAATGTCAGCGAAACTCGGAAAGGTTCTCTCACTTTGGGAAATGCTCATTGG
GACATGCTACTGTTTCTTTGAATCCTGTTAATACATCAGAAGGAATCGTTTTGTTCAGTT
TTAATCAAACAGAACAATTGCCTGTGTGCATGGAGCTGAAGATGTGGACAATGCATGAGG
CAAATGTAGTCTGCAAACAGCTCAACTTTATCTTAGGAGCAGAGAAAGTTTTAACAAACT
TTACAAGTAGCATGGAGGCCACCTCCTGGGTGAGATGGACTAACAGCACACGCTGCAGAG
GGTTTGAGAAGAGCCTATCAGAATGTTTCCGCTTCACGGACATTCAAGGCCCATTGAAGA
CGAGTGGAATAACAAAGATTGCTGCGGTTAAATGTTATGATTATCCTCCAGATAAGAACT
GCACCGATGATGAATTTAAATGTGTAAATGGCAAATGTATTCCACTGGAGGATCTTTGCA
ATGGCATCGATGATTGTGCTGACCTAAGTGATGAGTTATGCTGTAAAGTATGCAAAGAGG
CTCACCACTGCAATTCAGACATATGTATTCCAAAGTTTTCTTTATGTGATGGTGAAGATG
ACTGCTTGGATGGAAGTGATGAGAATAACTGTAATGGAACGACCACAATCACAGATTATA
ATGCAGAAAGAATCCTGCTCAAGTCATCACTTGCTAAAATATCCTGTGGGATTTCAAACG
TTACGAGAGACACACGTAATAGCACCTTAAAGAGATCTAAAAGGCTTGTGGGAGGTGCTG
AAGCTTTACAGGGCGAATTTCCTTGGCAAATAGCAGTTTATGAAGGTCCAAATTTGAAAT
GTGGGGGAGTCTTCATTGGTGGTTGCTGGATTCTGACAGCTGCACATTGTTTAAGGGCTT
ACCGAGTGTTCGACTATGCAGTGAGAATTGCAAAGTACAGTAAAACTGACCCTACAAGTC
ATGAAGAAGTTTTACGAGTCGAGAAAATCATTATTCATTATAACTACAATCCTAAAACGT
ACCAGAATGACATTGCCTTAATAAAAGTGTTTCACATTTATAAAGAAAGGGAATGCATTC
CACTGAGTTATGACGTCCGACCTGTCTGCGTTCCCTGGTCTGAGTATCTATTCAGACCGA
ACAAGACTTGCACAGTATCCGGTTGGGGTTACGCAAAAGATAAAGTAAACATTCTACGCT
GGGCTGCGATTGAAATTATTGGAAACTGTTCAGCGATTTATGAATCTGATTTTTTTGAAG
GAATGGAATGTGCAGGAAAACTTGATGGAACAGTCGATTCCTGCAAAGGTGATTCTGGGG
GTCCATTAGTCTGTTATGATGAAAGAAATGAAGCCTACGTGTGGGGAGTAGTTAGCTGGG
GTCAACAGTGTGGAACACTTGGATATCCTGGCGTGTACACAAAGGTGTCTCATTACTTTG
ATTGGTTAAGCACCCACGTTGGTAGGGCTCTTATTAATAAATACAACGTCTGAATGTTTA
AAGTCGTCTTCATTTGTACCAATACTTAAATTGGTTGCAACATATGCATACATTATAACT
CACGTTTTCATTAGAAAAGTTCTAAAAATTATAACATAATTACATTCAATATACAAATGC
AGATACAACCAATGATCTTGTGTTATCAGGAAGAAAGTAGAAAACAACAGTGATGAGAAA
CAGAGGTGGACATTGATGTGTTGCTTTATAACCTTCAGTACTAATAATAAAGACATG
>TR114382|c0_g1_i1|m.122134
CCCACAGTCTATTGTATATTTTAAGCTGCTCTTATATTGTCGAAGCCGTATGCTGGTCTC
AGTGAATCCTGACATGTTTAGTTCAGGTTGCCATGAGCTGTGAGACACACCCACCCACAG
CAGATGCAGTGCCCCAGGCACCCAGTTTTCAATCTGCAGGAATTATGGGGATGTGCATAG
CAACAGATCACTGCAGTGAAGGTGGAGAGTTCTGTAGTACCCGCATGTTGAAAATCTCTC
TATACAGCAGCATAATGGTTCGGGTATCAGCCTAGCAAGTTAAAGTTCCGATCCCACCAC
AGTGGTGCAGTGGTTATGTTGGTGGACTACTAGATCAGAGATTGTGTCCCATGGCGGTTT
GAGAATTTAAATTCAGTCTACAAATCTGGAAATAAAAGCCTGGTAGCGGTAGAAGTGACT
ATGAAGCTGTCAGGTTGCTGTAAAAGCCCAACTGGGAAGGAAACCTGCCGCCAGTCTGTG
ACTCCAGCTCCACACCATGGTTGCCTCTTCGCGGCCCTGGCAAGACACTCGGTTGTATCA
AACCGCTAAGAAAACACCTCACGGACTGCAGCGGTTCAAGAAGGCGGCTCACC
>TR114505|c0_g1_i1|m.122160
GTGAAGGAGAAAGAGGTTGCTCAGAAACAGTACAAAGCGGCAGTTTCCCGGGGGCAGACT
GCAGGTTTGGTAAAGTAAGGGCTAAGCTATACTCGTCTAATTACAGAATAATTGGCAAAG
ACTAGTGAGATATATGAAAATAATTCACAGGACGGTGCGGTGGAAACATGATTCACAACC
CTACCCTCACCCCACAGAGTGCTGGGGTTACAAGCTTTCCAATATCCACCGTTGAATTAT
TTTCATGCTCTGTTCTCAAAATGCTGCCAAAAGCACCATTATTTGACAACTCTTATCTTT
TAACTGTTACTTGTTTTCTGGTGAACAAAGAGCATCCGGAAGAAAAATGGAGAAGTTTAA
AGTGTCAGTAAATGTTGCAGCAGGCAAAAAAGTCACATTTGAACTAACTTATGAAGAATT
ATTAAAACGCAAATTGGGGAAATATG
>TR114506|c0_g1_i1|m.122161
GGCCTGGATTGAAGGTTTGTGCACTAGTATATAAAATAATTCAATGACATGGCTATTCAG
TGTACAAGTGATTTATGTTGTGGGCCTGCGCCCAATAGGAAGCAGTGCAAAACTCATTCA
TGCAAGATCTTTACAGCCAGCAGAAAAAGGGGACTTTCATTCCATCAGTCTGAGCCAGTT
TTGAATGGAGTTCCAAGAGGGTTAAGGGATAATGTTGTAGCCGACTATGTTGCACAGTTC
ACCCTGTGGAGAGAGTAAAGTAGAAATTCAATTATGCCGAATTAATAAAAAATGCAATGG
GTAGTAGAAAGTTGCAGAGTGGTGATTGATACAACCATTTGAAAGTTGTAGTCAAAAGAA
AGCTTGTATAATAAAATCAGAAAATGCTGGAAATATTCAAGC
>TR11450|c0_g1_i1|m.4526
GCTATATAAACACTGGGGTTAAACAAAGTCCTGCAGTACTCGAACCAGAGGAGAGAGACT
CAGAGAGACAGACAGAGACAGAGAGAGAGAGAGCAACACAAAGCAGCTGGCAACATGAGC
TGGTTCTCTTTTTCATCAGCTGGCAGAACTTCAGGTGGTGGAAAACCCCATGACTTGCAG
ACAAAACCCCATGACTTGCAGACAAAATCTCAACTTACTGAACTGTACAACCAGCGTGTG
GAAAAGGCAGAGAGAGTGCAGAGAGCCTTGAGTGGATCATCAGTAAGTGGAGTACCAATT
ATGGCTGGACCTTTCAGACATGAAGGTGTGAGGGTTACCACAGTGAATGGGTCAGAACTG
CTGATTCACAAGGGGAATAATTTTGGTGATAGTCATCAAACAGTGGTGGTTGATGCCAAG
CACATGTCAAGAGACTGGAAGGTAGTGGAACAAAGTAATGTCCAAGGATCAAAAGTCTCA
GACTTTGTTAAAGCTGGTGGCAAAGATTACAACCTCTTCAATGACAACTGTCAACATGCT
GCAAGGAACATGATGAAAGAAGCCAAATAATGGTCTCAGAGGCATTGCTTATTTTTCTTA
GGTCATTGCTAGTAGAATTTAGGAATTGTTTGCATAAACTGATCATTGGTCTTAATGAAA
AAGTAGGAAAATGTAAGCTTTTATCTGCCGGCTCTCTTCATGCTACCTGTTTTGTGGCTG
GTGTCACAACTATATTGCGCTCAGACCACCTGGAGTCCAAAGTAACAGCAAATTACAGCA
ACAAAAAATAAAATACTCTACAAACTGC
>TR11450|c0_g1_i1|m.4525
GCTATATAAACACTGGGGTTAAACAAAGTCCTGCAGTACTCGAACCAGAGGAGAGAGACT
CAGAGAGACAGACAGAGACAGAGAGAGAGAGAGCAACACAAAGCAGCTGGCAACATGAGC
TGGTTCTCTTTTTCATCAGCTGGCAGAACTTCAGGTGGTGGAAAACCCCATGACTTGCAG
ACAAAACCCCATGACTTGCAGACAAAATCTCAACTTACTGAACTGTACAACCAGCGTGTG
GAAAAGGCAGAGAGAGTGCAGAGAGCCTTGAGTGGATCATCAGTAAGTGGAGTACCAATT
ATGGCTGGACCTTTCAGACATGAAGGTGTGAGGGTTACCACAGTGAATGGGTCAGAACTG
CTGATTCACAAGGGGAATAATTTTGGTGATAGTCATCAAACAGTGGTGGTTGATGCCAAG
CACATGTCAAGAGACTGGAAGGTAGTGGAACAAAGTAATGTCCAAGGATCAAAAGTCTCA
GACTTTGTTAAAGCTGGTGGCAAAGATTACAACCTCTTCAATGACAACTGTCAACATGCT
GCAAGGAACATGATGAAAGAAGCCAAATAATGGTCTCAGAGGCATTGCTTATTTTTCTTA
GGTCATTGCTAGTAGAATTTAGGAATTGTTTGCATAAACTGATCATTGGTCTTAATGAAA
AAGTAGGAAAATGTAAGCTTTTATCTGCCGGCTCTCTTCATGCTACCTGTTTTGTGGCTG
GTGTCACAACTATATTGCGCTCAGACCACCTGGAGTCCAAAGTAACAGCAAATTACAGCA
ACAAAAAATAAAATACTCTACAAACTGC
>TR114525|c0_g1_i1|m.122163
ATATGCCTTAAAGAATGGTTGGTCACCTATGTCATGAATTGTGAAATTAAGTGAGTTGAC
TTCAAAATGTTTGTCCTCACCTTTTAAATCCTTCTATGGCCTTGCCTGTACCTTTTTCTT
CTAGTCCTCCCTTTCTTCTAACAGCCCTATTGGCTGATTCTTCCAGTCCACCATTGGTGG
CTGCTCATTCCATCACTAAGCTTCTAACCCTGGAATTTCCTGCCTGGTTCCCTCCACCTT
ACCACCTTCCTTCCTCTCTCCTTTCAGGAAGCTCCTCACAACAACAACAACAACACCAAC
AACATACAGCAGCTTTAATGTAGAGAAACA
>TR11475|c0_g1_i1|m.4536
TATATGTTAATTGGGGACCTAACGCCTGCTGAAGGACCCCTTGCTGAAATTACATCCAGT
TTCAATGGATGATAAGCCGGGAGTTGTGGGTCCCTGGTTCCTTGGTCTACGCCTCCTCAT
TGGGAGTTGCCTGATCAGGGAATTAGCCCTGATGTTTGCTCCCAGTGTACAAAGCTCTGC
CGAAGACAAAGATTTACCCGTGTATACCTTCTCCTATGCAATGTCTGACTGGACAGTGCT
CTGGTCAGACCACGTCTTGAGCATTGCGTCCAGTTCAGGTTGGGGAGACACGCGGGAGAC
ATTCAAGCTGTTTTGAGAAGAGCCACAGAGATGATCCCTACTGTCATGGTCTGTGTTATG
AGGGAAG
>TR11481|c0_g1_i1|m.4541
GTTTCTTTTACTGCACAGTCCTTTTAAATTTCTGTGCACGGTACTTACAATGGAAAAGCC
GTTGAGTGGCCTGCATGGGACCTTTCCCATTACTGCACGGCTTAGAGGTAGCATTGGTCA
GGCCTCTGGATTATATACCAATTAATGCCGGGATGCTCCATCTTTGGAAAGGGAGGTGGC
ACAAAAAACAGATGATGAGGACCAGTCTCATCCTGTTGAAATCCACCTCCAGATTAGCAC
TGTTGTATCTCTGAGACAACCAGTGCCAAACACCATCTCCGCCTTCTGCATGAAAGAGAA
AGCTGAATGCATACAACAGCAATGGGCATTGAAAATAGGGGAAGGGCAATAAAAGAAAAT
CTCCTATGAATTTAAGTTCTACTATCCTCCAATTGTTGGGCATTGGAAGTATTCTGCTTT
AGAATTATAATCAGAATGTCCTATGACGAGACCATTCATGTTGCAACACCAAATATAGTA
GATACAAGCATTGAATCCAAATTTCAGATAACACTGAGCTTTGCCAGCAGTGAAGAGAGA
CTTATAGCTTCAAAAACTCTGGAAATCCGCAGTGTGTTTCCTGCAGGGAGGCAGGAACCG
TCATCTGCGGATCAGTAGCAAGAATCTTTTTGACAGTTTTAAAGTCAGGCTTTGCTTATT
CTAAGCAGAATTTCAAATTCCATACATTACTGTTTTTGAACACAAACTGATCAGAATGTT
TCCCATTAGAGCACTGTATATGATTTTAGTAAATTATTATACATCGTTATACTTCTCAGT
AGCCAACAATTGACCCACTTGAGTCGATTGTCAAAAATCACTGATCGTTCAACAACGTCG
AGTTCATTGACCATTAGCATCTGCTGAAAGTCACTGTTGGCAATAAAAAGACCCCAAACA
AATAAAACCAACCC
>TR11481|c0_g2_i1|m.4543
GTTTCTTTTACTGCACAGTCCTTTTAAATTTCTGTGCACGGTACTTACAATGGAAAAGCC
GTTGAGTGGCCTGCATGGGACCTTTCCCATTACTGCACGGCTTAGAGGTAGCATTGGTCA
GGCCTCTGGATTATATACCAATTAATGCCGGGATGCTCCATCTTTGGAAAGGGAGGTGGC
ACAAAAAACAGATGATGAGGACCAGTCTCATCCTGTTGAAATCCACCTCCAGATTAGCAC
TGTTGTATCTCTGAGACAACCAGTGCCAAACACCATCTCCGCCTTCTGCATGAAAGAGAA
AGCTGAATGCATACAACAGCAATGGGCATTGAAAATAGGGGAAGGGCAATAAAAGAAAAT
CTCCTATGAATTTAAGTTCTACTATCCTCCAATTGTTGGGCATTGGAAGTATTCTGCTTT
AGAATTATAATCAGAATGTCCTATGACGAGACCATTCATGTTGCAACACCAAATATAGTA
GATACAAGCATTGAATCCAAATTTCAGATAACACTGAGCTTTGCCAGCAGTGAAGAGAGA
CTTATAGCTTCAAAAACTCTGGAAATCCGCAGTGTGTTTCCTGCAGGGAGGCAGGAACCG
TCATCTGTGGATCAGTAGCAAGAGTCTTTTTGACAGTTTTAAAGTCAGGCTTTGCTTATT
CTAAGCAGAATTTCAAATTCCATACATTACTGTTTTTGAACACAAACTGATCAGAATGTT
TCCCATTAGAGCACTGTATATGATTTTAGTAAATTATTATACATCGTTATACTTCTCAGT
AGCCAACAATTGACCCACTTGAGTCGATTGTCAAAAATCACTGATCGTTCAACAACGTCG
AGTTCATTGACCATTAGCATCTGCTGAAAGTCACTGTTGGCAATAAAAAGACCCCAAACA
AATAAAACCAACCC
>TR11507|c0_g1_i1|m.4557
TTGATGGTGTCACGTGGGGCCGGCGAGCTTTGTTACTTTGTGGCTGGCGGCGGGTGAAAG
GCAGAGATCGCAAGCGGCCGCGGGATGGCGAGCAGCTCCGCCGTCAAAGAATGGGTTGCA
GCAATTTCACTGACTATTGGAGCAGCTGCTGTTGGTTACGTGGCCTACAGAACTTTATAC
TCCAGAGACAAGGGCCGTAAGTCATTGGTTAACCTAGAAATCCAGAAGGATACCCCTAAA
GTAGTGCATGCATTCGATATTGAAGACCTGGGAGACAAAGCTGTCTATTGCAGATGCTGG
CGGTCTAAACAGTTCCCAATGTGTGATGGTTCTCACACTAAACACAATGAAGAAACTGGA
GACAATGTAGGGCCACTGATAATCAAAAAAAGAGAAGTCTGATGCAGGGATATTTAAAAA
AAAAGCTATGACATGTTTTGTGTTAATGTACAAATAATTGCTGCACACCATCACGGCAGG
CGTGAAATGAAATAGATGTAAACTGTGCGGTGCAGCCTTTTAATTTTCAGCAAGGTCCAC
GCTGTATGACGGTGAAAACACTAATCTTGGACTTGAAATCATTTGAGTCGTTCTTCCAAA
TGTCTGTGGTGGTTGTTATTGTTTTCTTTCTGTGTATGTAAAGTAAAATATTGGCGTAAT
ACAATGCAATATGATCATTTTCTCCAAATTGTAGTTAACAAATACATTATTTTGATCATT
TTACCACGGTCAAATGAATAAAGGATTGGGAGTTGTTTGAAATCTGATTATTGTTATAGA
CTATTTTATCTAATGTCATGAGAAAAGTACATGCAGTTGAATAATATTTGCTTTGGGCTG
GATGTAGGAATACAAATCCTTGTTTTGCAAGGGCCTAAAGCCTTCTGCTTACTTCCAAAT
TGGATGTAGAGGAGCATGGGAAAGTACAGGACTGGAAAAGACTCTGCTGTCGATCTGGCC
AGTTCCAAAACCTAATACCTCTAAAGTGCCCACG
>TR115188|c0_g1_i1|m.122310
TCTTGGCTATGATGTTTCCTTCCCATGATCAAATAGCTTACCGATGCTCGCTGTCAAAGC
TCACGAGAATAATGGCTACTTGGGTGGCATATTGGAGAGCACCTGTGAAACTGTATCTCA
GCAAAGAGAAAAAAGAGGAGAATACCGGAAAATATATTTCAATCCAGATTTGCTTCACCT
CCTGCATCCTCCAACTGTCTGTTATTTCCAACTTAACAAAGCATATCAGAATTCTAGAAT
GATGTTTCTGTTGCAGTGATGCTGGGAACAGTGACCGAGTGGTTATTCAAGAACTAATTA
AGACAGTAGC
>TR11543|c0_g2_i1|m.4574
CGCCGGCGCGAAGAAGGAGGTTGATGAGGCGGCGGTGCGGAGACCTGTGGAGCCTCTGAC
AATCAGGCCTGGCGTTGACGATGCCTCGCAACGTGGAGATCAAAGCTGCAGTTCGTGACT
GGGGTCAGCTGATAGAAAATGCTAAAAGATTAAGCCAATCAGAGGGAATTTTAATAATGC
AAGAAGATACCTTCTTTAACGTGTTGAAAGGACGCCTTAAACTGCGTAATTTGAAGAATG
GAGCCGGCCAGCTCATATTCTATCAGCGTGCTGATATGGACGGACCCAAGCTCTCTGACT
ATTCAATATCCCCCACAGCGGATCCAGATGGGCTCACGAAAGTGCTGTCTGATGCTCTGG
GAGTAAAAGGTGTGGTGAAGAAAGAGCGTTGGTTGTATATGGTTGGGCAAACACGGATTC
ATGTGGATCAAGTGGAAGGGTTAGGGAACTTCATGGAGTTGGAGGTGGTTCTCAGTGAAG
ACCAAAGCCTGGAAGAAGGAGAGGCCATAGCTCAGAAGTTGATGGGTGAGCTGGGAATAA
AGAAAGAAGACCTCCTGACAGGGGCTTACATGGACTTGATTTTAGCTGACAAGTAGCATG
TGGAGAGTTGGTTCAACATTCACTGGCTCTCCAGTGAGGCTGGGACAATGGGCAACGAGT
ATGGACATCGGCTCGGAACAGTATCATAGAAGACCAGGCATGAGGAGCAGTTACTAGCTA
CTGT
>TR11545|c0_g1_i1|m.4575
ATGTGACCGAGAGCCCAGCCCAGCGGCGGCAGCAGCAGCAGCAGCCACAACAACACGAGC
ACAAGCCGCCTGTATTCGCCCAGCCTCCGCGACATGGCGGCCACTACCATCGCCACCCAG
AGGGGCCCGGTGTTCATTGGAGAGTTGCCACAGGACTTCCTTCGCATCGTACCAACTCAG
CAACAGCAGCAAGTACAACTCGATGCACAGGCAGCGCAACAATTACAGTTTGGAACTGGT
ATGTCTACTATGGGCAGACTAAGCATCACTGTGGTACAGGCAAAACTGGCAAAAAACTAT
GGGATGACCCGCATGGACCCATACTGCAGAATACGTCTCGGGTATGCAGTATATGAGACA
CCTACAGCACACAATGGGGCAAAAAACCCAAGATGGAACAAAGTTATTCCGTGCACTGTG
CCACCTGGTGTTGATTCATTTTACTTGGAGATATTTGATGAGCGAGCTTTTTCCATGGAT
GATAGAATTGCGTGGACTCACATAACTGTCCCAGAAATACTAAAAGAAGGGAAAGTAGTG
GATGAGTGGTACAGCCTTAGTGGGAGGCAGGGTGATGACAAAGAAGGAATGATCAACCTC
GTTATGTCTTACGCAACACTGCCGCCAAACATGTTGGTGCAGCCACAGCCAGTAGTGCTG
ATGCCCACTGTCTATCAACAGGGACTAGGATATGTGCCTATTACAGGAGTGCCAACTGTC
TACACACAAGGAATGATCCCAGTTGCAGCACCAACACAGGTATCTGCTCCACAAAGTCTG
TACAGTGAGGAAGATCTCAAATCCATCCAAGATATGTTCCCTAACATGGACAGAGAAGTG
ATCCGCTCAGTGCTGGAAGCACAGAGGGGCAACAAGGATGCAGCAATTAATTCTTTGCTC
CAGATCAATGAAGAATCCTAGGAGTATGTGCAGTCACTTGTCAATATTGCCAAGGCCCCA
TAATAACCAACGTATCTCTGCATCAAAGACTTTGAGCTTTCTCGCTGCAGATCTTTCTTG
TTTAAGAATGCACGTGTCCGGTAAACAGCACATTGTACAAAGTTTGTAACTGTATTAAAC
ATAAAAAGCATTCCATAATCTAAGTGCATATGTTTAAGTTCAGAAAGGCTGGTAAAATCA
TCTCGTGTGGTTATCGTATACCCAAAGTTTCCCTACTGAGCTTAGTTGAACTTGATGCTT
ATGTTTTTGAAGTATGTCTGTCGTGCATTCTGCAGCATTCAGTGCAGATCGTCCACTTGT
CAAGTGCTTTGACAATTGTCTGTTATTTCTCAGAGTTTATTAAAAATGTATATTAATTGG
AA
>TR11573|c0_g1_i1|m.4598
CGGCTTTTTTGCGCAGCCGGGCGAAGGCGTGAGGGGGAAGCGAGAGAGAGAGAGAGAGAA
AAACCCCACTGAATAAAACACCTCCAACCCCTGAGAGAAAAACACACAATCCGTCAAACA
GAACCATTTATGGCCGTTTCTGCTTGAGGGGGGGAAAAAAAAAATCCTGGTTGTTTCCCA
CATGAGATTCGTAAATATGGAGCTTATCACAATCTTAGAGAAAACCGTCTCTCCAGATCG
CAATGAGCTGGAAGCAGCGCAGAAGTTTCTGGAACAGGCGGCTGTTGAGAATTTGCCTAC
CTTCTTGGTGGAACTCTCAAAAGTACTAGCAAACCCAGGAAACAGTCAAGTTGCTCGAAT
TGCCGCTGGTCTACAAATCAAGAACTCGTTGACATCCAAGGACCTTGATGTCAAGACACA
ATATCAGCAGAGGTGGCTGGCAATTGACAGCAATGCTCGTCGAGAAATCAAAACCTTTGT
CTTGCAAACTCTGGGAACAGAGACCTACAGGCCCAGCTCTGCATCTCAGTGTGTTGCAGG
AATCGCATGTGCAGAGATCCCTGTTGTTGAATGGCCTGAACTCATTCCTCATCTGGTTGC
AAACGTAACGAACCCTAACAGCACCGAACATATGAAAGAGGCTACTTTGGAAGCTATAGG
TTATATATGCCAGGATATAGACCCTGAGCAACTACAGGACAAATCGAATGAAATTCTTAC
TGCAATTATTCAAGGAATGCGGAAGGAGGAGCCCAGCAACAATGTGAAGTTAGCTGCAAC
AAATGCACTGCTCAACTCCTTGGAATTCACCAAAGCTAACTTTGACAAAGAGTCTGAGAG
GCACTTTATTATGCAAGTAGTCTGTGAAGCAACCCAGTGTCCTGATACAAGGGTACGAGT
TGCTGCCTTGCAAAACTTGGTGAAGATCATGTCCCTTTATTACCAGTACATGGAGACGTA
CATGGGTCCTGCTCTTTTCGCTATTACCATTGAAGCTATGAAGAGTGATATTGATGAGGT
AGCCCTACAAGGAATTGAATTCTGGTCCAATGTCTGCGATGAGGAAATGGATCTTGCTAT
AGAAGCTTCAGAGGCAGCAGAACAGGGAAGACCTCCTGAGCACACGAGTAAATTCTATGC
CAAGGGAGCACTGCAGTACTTGGTCCCCATTCTTACCCAGACACTGACCAAACAGGATGA
AAACGATGATGATGATGACTGGAACCCATGCAAAGCTGCTGGTGTTTGTCTCATGCTGCT
TGCAACTTGCTGTGAGGATGACATCGTCCCACACATACTTCCATTTATCAAGGAGCACAT
CAAAAATCCAGACTGGAGGTACAGAGATGCAGCAGTGATGGCATTTGGCTCTATTCTGGA
AGGACCTGAACCCAATCAACTAAAACCACTAGTGATACAGGCAATGCCCACGCTGATAGA
GCTAATGAAAGATCCTAGTGTCGTGGTTCGGGATACTACGGCCTGGACTGTGGGCCGGAT
TTGTGAGTTGCTTCCTGAGGCTGCCATCAATGACATGTACCTGACTCCTCTACTGCAGTG
TCTCATTGAAGGTCTGGGCGCTGAACCTCGAGTGGCTTCTAATGTTTGTTGGGCATTCTC
CAGTTTAGCAGAAGCTGCTTATGAAGCTGCAGATGTGGCAGATGATCAGGAAGAACCAGC
AACATATTGCTTGTCGTCGTCATTTGAATTGATAGTGCAGAAACTGTTGGAAACTACTGA
CCGGCCTGATGGGCACCAGAATAACTTAAGGAGTGCTGCATATGAGGCACTGATGGAGAT
AGTCAAGAACAGTGCCAAGGACTGCTACCCAGCAGTGCAGAAAACAACTCTGGTCATCAT
GGAAAGGCTACAGCAAGTATTACAAATGGAGTCTCATATTCAAAGTACCTCGGACAGAAT
TCAGTACAATGATCTTCAGTCTCTGCTGTGTGCTACCCTACAGAATGTCCTGCGGAAGGT
CCAGCATCAGGACGCACTGCAGATTTCAGATGTGGTGATGGCATCGCTGTTAAGGATGTT
CCAGAGCACTGCTGGCTCTGGAGGTGTGCAGGAAGATGCCCTCATGGCTGTCAGCACTCT
CGTTGAAGTACTAGGTTCAGAATTTTTGAAGTACATGGATGCCTTCAAACCGTACCTAGG
GATTGGACTGAAGAATTATGCAGAGTATCAGGTTTGTCTTGCGGCAGTAGGCCTAGTTGG
TGACCTGTGCAGGGCCCTGCAATCTAATATGCTGCCTTTCTGTGACGAAATGATGCAACT
CTTGCTGGAGAATCTGGGGAATGAAAATGTCCACCGGTCTGTCAAGCCACAGATTCTATC
AGTGTTTGGGGATATTGCCCTTGCTATTGCAGGAGAATTTAAGAAGTATCTAGATATTGT
CCTGGATACCCTTCAGCAGGCTTCACAGGCTCAAGTAGACAAAACAGATTATGATATGGT
GGATTACCTGAACGAACTAAGAGAAGGTTGTCTGGAGGCATATACTGGCATTATTCAGGG
TCTGAAGGGTGACCAAGAGAATGTACATCCTGACGTGATGTTGGTGCAACCAAGAGTAGA
ATTCATTCTCTCCTTTATCGATCACATTGCACGAGATGAAGATCACACAGATGGAGTAGT
AGCCTGTGCTGCTGGACTGATAGGAGATTTGTGTACAGCATTTGGGAAGGATGTACTGAA
ATTAGTTGAAGCCAGGCCTATGATACATGAACTTTTGACTGAAGGAAGACGATCAAAAAC
GAACAAAACTAAAACTTTGGCTACATGGGCTACTAAAGAGCTTCGAAAACTGAAAAATCA
AGCTTGATTTCTGACAGCATTGGGATAAGGAGGACACCTGAGACCCCACTGGAATTCTCA
AATCTTTGGAACAGAAGTGAGGAGTGTGCAAGGATGTTGAATGTTTGAGAATGTGAGAAT
GAGTGAGTGAGGTTTGCATCACACCACCTGATCCAGCAGTATCTTGGACAGAACGCCGAA
ACAAAAAAAGGCCAACATAACCTGCAACAAGAACGAGAAGAAATCCCCTTCTGTCAAACA
GCGGGAGTGTTTTAAGAAAATAAATTCAAAAGGATTATGAACATTGCTGCTGGGAGGAAA
ATTGGATCCTCAGCCTGGCTGATGTAATCGTACTACGTGGAAATTCGTGCATGAATAATG
AGGTTGAGGTTCTTGGTCAGGGATGAGTGTGTGTGAGTGAGAAGGCATACACTTTCTCTA
CTTCAGATTCATTACAATTTACTTAAATGGTTAGCATTTGCATTAAAGAGTTGAATCTAC
TGAAGCAGCACAAAAGAATTGAATGAGAGTTGCTCTTATTGGGAAACACTGATGAATGCT
CAGAGCTTCCTTGTGCGAAGCTTTCAGTTAGTCTTCAGCCTAGTTTAAGGAGATGGTATC
CCCTTTTTAAATAGCTTGCATTGGCTGTATTTTAAACCGTTGAATCAGATCCACGCAACA
TGCCATTTAACCTATTCCAACTATTTTTGAAAATATCCATATAGTTTCTCTAAAATGCAA
CAAATTTTGTATAGACCTTTAATAAAAGGTGGCCTATTTTTAGCAGTGTTACTGCCATTT
GCTTTGAAAAATAACGATGCGTTGTGTTTTACAAGAAGGCTGGGATAGATAAATAAATGG
TGTGTTTAGGTGTTTTTTTTCCATACCTCTAAATTCAGCGCATGTAGGCTAACAAAGGGA
TCGTGGTCAAGCAAACGTGGTGGCCGGTGACACAAATGATCGGGAATGACCTTAAAATAG
TTCTACATGGTCAAGATGGCAACTATATCTCCACTGTTGTATCTTGCCACCATTGTCACA
CCACCATCTTTGCCTACCAGGTATTTTTGAATCGGTGGCCAGTTGGCTGAGGGCTTGTCG
CTTTTTCTTCACATCATGAAGGATACTATCTCTTTAAAAGAATTAAAAAAAAGCCTTTCT
TCCCCTGTAAAGAGAAATAAAACTGTGAAAAGTGTAAATGATGCAGAGGGATTTGAAAAG
GTTAAAGAAATCAAAATGGAAATGCATCATGCCCTAATCTGCCGGATAGCACTTTGGAAC
CCCTTTCCCCTCCACAATTTGTACTGTAGCAGCTGAAACAACGTAGAGTGCCAAAGATTT
ATTAATTGTATTCAGGTCATGCTTTGGATTTCTAAAGAGTTTGGAGGAAAAAAAATCAAA
TTTCATATTGAAAGTAGGCATGTAGGATGCCATTCAAACTGCTTGGTGATCTATCTGCTT
TTATTTGATTAGGAAAATAAAAAGAAAAATTGTGGTATTGATGTCTCGCTGCACTTGGTA
TCAGACGTTAACTAAACCGGAGACACTTGTAAAACGAAAGTGGCATATTTTTCCAACCAA
GTCTGAATTTAAAAAGTGTCAAAACATTCCCCAGCACAACTTGTACTTAGTCTTACATTA
TGTGATCGCTGAAATAACTATACTTCCACACAATGATGTAATACAACTGTATACAGGGTA
TTGGATATGTGCCTTAGTGTCAGAAGGTGAATGCAGTTTGGTGCATTTGTTCATACCACT
TCAGTGCAGGCTGAGAGGAGAGGCACCATGTATTTACACTGGCAAAAGGGTGTTTTATCC
AGTTAATAATTGCATACTGGGAAAGGTCTGGGCCTTTTCATGCCTTTATTTTGTACTTTG
GAGATCGTACTGATGGGGAATTCTGATCATTCCTCAGTGCTACCTGTTGCTGTCCTGTGG
GCTTTCAGCTGTAGAAAACAGGATAATAAAGTACACTGAGAATAATAAAAAAAAAAAAAA
AAAAAAAAAA
>TR11573|c0_g1_i1|m.4601
CGGCTTTTTTGCGCAGCCGGGCGAAGGCGTGAGGGGGAAGCGAGAGAGAGAGAGAGAGAA
AAACCCCACTGAATAAAACACCTCCAACCCCTGAGAGAAAAACACACAATCCGTCAAACA
GAACCATTTATGGCCGTTTCTGCTTGAGGGGGGGAAAAAAAAAATCCTGGTTGTTTCCCA
CATGAGATTCGTAAATATGGAGCTTATCACAATCTTAGAGAAAACCGTCTCTCCAGATCG
CAATGAGCTGGAAGCAGCGCAGAAGTTTCTGGAACAGGCGGCTGTTGAGAATTTGCCTAC
CTTCTTGGTGGAACTCTCAAAAGTACTAGCAAACCCAGGAAACAGTCAAGTTGCTCGAAT
TGCCGCTGGTCTACAAATCAAGAACTCGTTGACATCCAAGGACCTTGATGTCAAGACACA
ATATCAGCAGAGGTGGCTGGCAATTGACAGCAATGCTCGTCGAGAAATCAAAACCTTTGT
CTTGCAAACTCTGGGAACAGAGACCTACAGGCCCAGCTCTGCATCTCAGTGTGTTGCAGG
AATCGCATGTGCAGAGATCCCTGTTGTTGAATGGCCTGAACTCATTCCTCATCTGGTTGC
AAACGTAACGAACCCTAACAGCACCGAACATATGAAAGAGGCTACTTTGGAAGCTATAGG
TTATATATGCCAGGATATAGACCCTGAGCAACTACAGGACAAATCGAATGAAATTCTTAC
TGCAATTATTCAAGGAATGCGGAAGGAGGAGCCCAGCAACAATGTGAAGTTAGCTGCAAC
AAATGCACTGCTCAACTCCTTGGAATTCACCAAAGCTAACTTTGACAAAGAGTCTGAGAG
GCACTTTATTATGCAAGTAGTCTGTGAAGCAACCCAGTGTCCTGATACAAGGGTACGAGT
TGCTGCCTTGCAAAACTTGGTGAAGATCATGTCCCTTTATTACCAGTACATGGAGACGTA
CATGGGTCCTGCTCTTTTCGCTATTACCATTGAAGCTATGAAGAGTGATATTGATGAGGT
AGCCCTACAAGGAATTGAATTCTGGTCCAATGTCTGCGATGAGGAAATGGATCTTGCTAT
AGAAGCTTCAGAGGCAGCAGAACAGGGAAGACCTCCTGAGCACACGAGTAAATTCTATGC
CAAGGGAGCACTGCAGTACTTGGTCCCCATTCTTACCCAGACACTGACCAAACAGGATGA
AAACGATGATGATGATGACTGGAACCCATGCAAAGCTGCTGGTGTTTGTCTCATGCTGCT
TGCAACTTGCTGTGAGGATGACATCGTCCCACACATACTTCCATTTATCAAGGAGCACAT
CAAAAATCCAGACTGGAGGTACAGAGATGCAGCAGTGATGGCATTTGGCTCTATTCTGGA
AGGACCTGAACCCAATCAACTAAAACCACTAGTGATACAGGCAATGCCCACGCTGATAGA
GCTAATGAAAGATCCTAGTGTCGTGGTTCGGGATACTACGGCCTGGACTGTGGGCCGGAT
TTGTGAGTTGCTTCCTGAGGCTGCCATCAATGACATGTACCTGACTCCTCTACTGCAGTG
TCTCATTGAAGGTCTGGGCGCTGAACCTCGAGTGGCTTCTAATGTTTGTTGGGCATTCTC
CAGTTTAGCAGAAGCTGCTTATGAAGCTGCAGATGTGGCAGATGATCAGGAAGAACCAGC
AACATATTGCTTGTCGTCGTCATTTGAATTGATAGTGCAGAAACTGTTGGAAACTACTGA
CCGGCCTGATGGGCACCAGAATAACTTAAGGAGTGCTGCATATGAGGCACTGATGGAGAT
AGTCAAGAACAGTGCCAAGGACTGCTACCCAGCAGTGCAGAAAACAACTCTGGTCATCAT
GGAAAGGCTACAGCAAGTATTACAAATGGAGTCTCATATTCAAAGTACCTCGGACAGAAT
TCAGTACAATGATCTTCAGTCTCTGCTGTGTGCTACCCTACAGAATGTCCTGCGGAAGGT
CCAGCATCAGGACGCACTGCAGATTTCAGATGTGGTGATGGCATCGCTGTTAAGGATGTT
CCAGAGCACTGCTGGCTCTGGAGGTGTGCAGGAAGATGCCCTCATGGCTGTCAGCACTCT
CGTTGAAGTACTAGGTTCAGAATTTTTGAAGTACATGGATGCCTTCAAACCGTACCTAGG
GATTGGACTGAAGAATTATGCAGAGTATCAGGTTTGTCTTGCGGCAGTAGGCCTAGTTGG
TGACCTGTGCAGGGCCCTGCAATCTAATATGCTGCCTTTCTGTGACGAAATGATGCAACT
CTTGCTGGAGAATCTGGGGAATGAAAATGTCCACCGGTCTGTCAAGCCACAGATTCTATC
AGTGTTTGGGGATATTGCCCTTGCTATTGCAGGAGAATTTAAGAAGTATCTAGATATTGT
CCTGGATACCCTTCAGCAGGCTTCACAGGCTCAAGTAGACAAAACAGATTATGATATGGT
GGATTACCTGAACGAACTAAGAGAAGGTTGTCTGGAGGCATATACTGGCATTATTCAGGG
TCTGAAGGGTGACCAAGAGAATGTACATCCTGACGTGATGTTGGTGCAACCAAGAGTAGA
ATTCATTCTCTCCTTTATCGATCACATTGCACGAGATGAAGATCACACAGATGGAGTAGT
AGCCTGTGCTGCTGGACTGATAGGAGATTTGTGTACAGCATTTGGGAAGGATGTACTGAA
ATTAGTTGAAGCCAGGCCTATGATACATGAACTTTTGACTGAAGGAAGACGATCAAAAAC
GAACAAAACTAAAACTTTGGCTACATGGGCTACTAAAGAGCTTCGAAAACTGAAAAATCA
AGCTTGATTTCTGACAGCATTGGGATAAGGAGGACACCTGAGACCCCACTGGAATTCTCA
AATCTTTGGAACAGAAGTGAGGAGTGTGCAAGGATGTTGAATGTTTGAGAATGTGAGAAT
GAGTGAGTGAGGTTTGCATCACACCACCTGATCCAGCAGTATCTTGGACAGAACGCCGAA
ACAAAAAAAGGCCAACATAACCTGCAACAAGAACGAGAAGAAATCCCCTTCTGTCAAACA
GCGGGAGTGTTTTAAGAAAATAAATTCAAAAGGATTATGAACATTGCTGCTGGGAGGAAA
ATTGGATCCTCAGCCTGGCTGATGTAATCGTACTACGTGGAAATTCGTGCATGAATAATG
AGGTTGAGGTTCTTGGTCAGGGATGAGTGTGTGTGAGTGAGAAGGCATACACTTTCTCTA
CTTCAGATTCATTACAATTTACTTAAATGGTTAGCATTTGCATTAAAGAGTTGAATCTAC
TGAAGCAGCACAAAAGAATTGAATGAGAGTTGCTCTTATTGGGAAACACTGATGAATGCT
CAGAGCTTCCTTGTGCGAAGCTTTCAGTTAGTCTTCAGCCTAGTTTAAGGAGATGGTATC
CCCTTTTTAAATAGCTTGCATTGGCTGTATTTTAAACCGTTGAATCAGATCCACGCAACA
TGCCATTTAACCTATTCCAACTATTTTTGAAAATATCCATATAGTTTCTCTAAAATGCAA
CAAATTTTGTATAGACCTTTAATAAAAGGTGGCCTATTTTTAGCAGTGTTACTGCCATTT
GCTTTGAAAAATAACGATGCGTTGTGTTTTACAAGAAGGCTGGGATAGATAAATAAATGG
TGTGTTTAGGTGTTTTTTTTCCATACCTCTAAATTCAGCGCATGTAGGCTAACAAAGGGA
TCGTGGTCAAGCAAACGTGGTGGCCGGTGACACAAATGATCGGGAATGACCTTAAAATAG
TTCTACATGGTCAAGATGGCAACTATATCTCCACTGTTGTATCTTGCCACCATTGTCACA
CCACCATCTTTGCCTACCAGGTATTTTTGAATCGGTGGCCAGTTGGCTGAGGGCTTGTCG
CTTTTTCTTCACATCATGAAGGATACTATCTCTTTAAAAGAATTAAAAAAAAGCCTTTCT
TCCCCTGTAAAGAGAAATAAAACTGTGAAAAGTGTAAATGATGCAGAGGGATTTGAAAAG
GTTAAAGAAATCAAAATGGAAATGCATCATGCCCTAATCTGCCGGATAGCACTTTGGAAC
CCCTTTCCCCTCCACAATTTGTACTGTAGCAGCTGAAACAACGTAGAGTGCCAAAGATTT
ATTAATTGTATTCAGGTCATGCTTTGGATTTCTAAAGAGTTTGGAGGAAAAAAAATCAAA
TTTCATATTGAAAGTAGGCATGTAGGATGCCATTCAAACTGCTTGGTGATCTATCTGCTT
TTATTTGATTAGGAAAATAAAAAGAAAAATTGTGGTATTGATGTCTCGCTGCACTTGGTA
TCAGACGTTAACTAAACCGGAGACACTTGTAAAACGAAAGTGGCATATTTTTCCAACCAA
GTCTGAATTTAAAAAGTGTCAAAACATTCCCCAGCACAACTTGTACTTAGTCTTACATTA
TGTGATCGCTGAAATAACTATACTTCCACACAATGATGTAATACAACTGTATACAGGGTA
TTGGATATGTGCCTTAGTGTCAGAAGGTGAATGCAGTTTGGTGCATTTGTTCATACCACT
TCAGTGCAGGCTGAGAGGAGAGGCACCATGTATTTACACTGGCAAAAGGGTGTTTTATCC
AGTTAATAATTGCATACTGGGAAAGGTCTGGGCCTTTTCATGCCTTTATTTTGTACTTTG
GAGATCGTACTGATGGGGAATTCTGATCATTCCTCAGTGCTACCTGTTGCTGTCCTGTGG
GCTTTCAGCTGTAGAAAACAGGATAATAAAGTACACTGAGAATAATAAAAAAAAAAAAAA
AAAAAAAAAA
>TR11574|c0_g1_i1|m.4602
TGGCCTCTACGGTACCTTGCCCTCCTCGGACCTGTGTGTGTGCGCGCTCGGGGATGTAAA
GTACATCGATACGGCAATTTAAATATTAATATCGGCTTCCAAATCAGATTAGTTCAAGCG
GCCTGGACTTCGCTTTACACAACTTTTAACTGGAGAGAAACTTTCCCTCCCACTTTCTAC
TTTACCGGTGCCGGTCGGCGGTTACTCAGGACGCGTGAACCCCTTCTCGTGTGAAGACGG
TTGGCGGCGCGTGGATCGGCCATGGGCTCGCGGCGGTGTTGGGGCGTGGCGCTGGCGGTG
CTGCTGGCGCTGTGTGCCCAGGTGCGAGGGGAGAAGGAGCCGCACCTGTACTGTGGAGTT
TGCAGGGCACTAGTAGATGAAATAGACTGGGCAGTTAAGAAAGTGGATCCAAAAAAAACT
ATTCAAGTGGGATCTTTCCGAATTAGTGCTGATGGCTCTCAAAAACCAAATGAGATTCCA
TATGCTAGGTCAGAGACCCATCTACTTGAACTCTTTGAAAATGTATGTTCAAATATGGAT
GATTATGCACTATATGTGGATCCAGAGACCCAGAAGAAGACTTATATGAGATTTGCTCCA
AGGGATTCTGAAAAAATGAGTTCATTAGATTTCAAGAATTTCAAGTTTGATCCTGAAAAT
TCAAAATCGCTAAAGTTTGTGTGTGAGAGTATAGTGGAAGAATACGAAGATGAAATAATT
TCTCTCTTCGCCCATGAGGCAGACCATGTGGCTGACAAGCTATGCATCGAGAAATCAGAG
ATGTGTGATCCATCCACACAAACTCCCCACTTTGAACTATAATCCTGCAAAGAACTGGTG
CGTATCAAGTTGGAATGGGAGAGTTATAAATGACTACATCAACAACTGGCGAATTTACAC
TGGACCAGAACTGCTGCTCTGAATTTGTTGTCTTCTCATACCCTTCTTCTACCCAAGAAC
CACTAATTCAGATATTTTCATTATGGCTGTATCTTTTGATAATTCTTGATCTGTTCTCGT
GTTTTCAGATTATCCACAATTTATTAGAGATTTTATAACCAAGAGTCATTTGGATTAAAT
TAGTGCCTATCTTCAGAAAATTTTTAGCTTAACACTGGAACCAGAAAATAAGACTTGCTG
TGTTTTCCCTCTTTTTGTTCAAATAAAGTGTGCAGTGATTCTTTCTAGGTTTATTTCAAT
TTTATAATCTAGTACTTGCAAATAAAATTACATTTTTATTTAAAATTAGTGGATTTGTTT
TAGTTTCATGCTAATTACTGAGATTGCCTTTTTTCTTACAGATATTGGATTCAATAATAA
AATTATACTCTGCATTTAACCTCTTCCCCCAAAATTTTACTTTCATGTTGTCCTCAGATT
GTTCCTAAAACTTTTAGATTGGGTTTGTGCTGGTTTGGGGTTCCCTTTCTCACTGCATCT
CGTCTATTTGATATTCTTGTTCAAGATTCAAGAATCTGTTAAGGCACAATGGATATCACA
TTACACTGAGTAGAAGTCCTTTTATCTACACGATAAAATATAAATCTTCATTTTTCAAGT
AAAAATCCTAGATTGTCTTATAACTCATGTTTATTTTGAATTTGTACTCATTTATTTGTG
TGAACAGTTTTGTGATATCAAACTGAGCCTAATGAAAACTGTCCTTTTTCAAAATCTACA
ATGTGTTTATAATCCACTTAGCGCACAATCATTTTTAAAGTCACCTTGTCTGCTTAGAAC
ATTTTAATGTTGTTTATTCCAACATGATTTTTTCATGTAAATAAAAATCCACACTCTCCT
AATTTCTGGTGTCTTTAAACTTGTTATTTCTTAATTGATATTGAGGCTTTTTGTAATACT
GATTTTGAAGCATTACATGCTTTACGAGACAACTTTACCTCAAATTAGGTTCATTTTCAA
TTATGCACAATTCTTTAGCGGGAGTGTGTGTTTTTTTTCTAAATGTACTGTTCAGTGGAT
TAGAAGAAAAGGAAGACAATGTGCAAGTGTCAGCAAATGTGGTTTTATGTTTAAATCGAT
GACTTTTTAGCAGCTCTACAAGTAAACTTCATTGTCACTTGATGAAGCCAA
>TR11581|c0_g1_i1|m.4608
AATCAAACAAATGTAGACGTCTGTAAGCACTTCACCAATCTCTGCCTGAATGGACGCTGC
ATCCCCACACCCTCAAGCTACCGCTGTGAATGTAATATGGGTTTCAAGCAAGATGTACGC
GGAGAATGTGTTGATGTTGATGAGTGTACTTCGAGCCCCTGTACAAATGGTGACTGTATT
AACACTCCGGGTTCCTACTATTGTAAATGCCATACTGGTTTCCAGAGCACCCCCACCAAA
CAAGCCTGCATTGATATTGATGAGTGTATTCAGAATGGACTTCTTTGTAAAAGTGGTCGT
TGTGTGACAC
>TR116007|c0_g1_i1|m.122461
TTCAAGGAGTTTGTTGGTATAAAGTCTATTGTAAATATATCTATCCATCTATATATTATA
AAATGTGTGAATGTATTATATTACTGTTATATATTTACCTGCTCAACCATTATTTCAGAA
ATTTGCTCTGTCACTTTTTGAAAATGGAAGAAAGTTCCAGTGGAGGAACAGGATAAATCC
AGTACTAGAGGCAATTTACACCAAGGTTTGCCGTTTGTTACCTTGGGCTTATTATCGAAA
GCGTACCAAGATAACAGAGCCAGTGAAGGTACTTGAGACCATGGAGAGATAAGACCTATC
TGCAAGAGTAATCTAAAAAGCAGAAGCCAACGTCAACAG
>TR11606|c0_g1_i1|m.4617
GTAGCCAGTTGAAACTCTTCCGAGTCGGAGGCCGCTCTCGGTTCACACACACACCCTCCG
GCTTTCTCTCTCTCTCTCTCTCTCTCTGTGTGTGTGTCTGCGGCAAGCTGCCATGTCGGT
GTCTGTCTGGGGGTTCCTGGGGTTATCCGCCTGGTGCTGGAATCACTTGCAGAGGCTGCT
GAAATTGAACAGGGGCCGGGGTCGCTCCGCGGCTCGGCTCTTCAGCAGTGGTTCGAAGGA
GGACAAGAAGCTGGTGATCTGCATCGAAGGGAATATTGCGAGTGGAAAGACAACATGCCT
GGAGTACTTTTCAAAATCTAGTAATATTGAGGCCTTGATGGAGCCAGTCTCAAAGTGGAG
GAATATCTGGAACCACAACCTACTGGGTCTGATGTATGAAGATCCCTCGCGCTGGGCGAT
TACGTTACAGACCTACGTACAGCTCACCATGTTGCAGCAACACACTCTGCCCCAGACGAT
GCCGATCCGAATGATCGAGAGGTCCATTTACAGCGCTAAGTACGTCTTCGTGGAGAACCA
CTACCAAAGGTCCATCATGCCCGCTGTGGATTACGCCGTGCTGTCCGAGTGGTTTGATTG
GATCGTGACGAACACCAACATTCCAATTGATTTGATTGTGTATCTGCAGACTACTCCTGA
AACCTGTTACCAGAGACTGAAAACCAGGTGTCGGAATGAGGAGAAAGTTATTCCCTTGGA
GTATTTGGAAACTCTTCATCAGCTTTATGAAGACTGGCTGATCAGACAGACTTCCTTCAA
AGTACCTGCCCCAGTGCTGGTGATCCCTGCAGACCACGATCTCCAGAAGATGCTGAAACA
GTACGAGGACCACAGGAAGGACATTCTGTATCGCAGTCCCACAGAATCCTCAGGAATCTG
CACATAAACAGCAGGAGCAAGAACTTCAACCCGTCACGTTACAACCCATGGCACGCGACC
AAGAAAAAGTTAACCATCCCATTCAAATTTTTACTCCCGTTTGCCATAAGCTCCCACTTT
TGGACCAGTTGGAACTACAGTAAACTCTTTTGTATCCGGCACCTTCGGGACTGGGATGGT
GCCAGTTGATTAAAAATTCCGGATAATGGAGAAGTATACCTACCAAGGAATGAGAGCCCC
ATTACACAACCACAGACCCAGG
>TR116098|c0_g1_i1|m.122473
GCTCCATAGATGTTTGCACTCATTCGCTCCGATGCTGGCAGCCAAAAGCTCAATGGCCAG
GACAACGAGATGGGTTATGTTGGTTTATATAATAACAAAAATATTACTAGTAGAGATAAC
CAATGGCATCACCATGGCACTGGACTTTCTTCAATGATGACATTGCCTCTTTTAAGATCC
ATACCTCTGCCTATTCCGGCTGCACAATTTCAACTTGTTACGTAGCGATAATGCAAACCT
TCCCTCTCTCATTTTAAGGCTGAAAAAGCATAGGGGGTATTAAAATTTTTTATTTTTTTA
TTATTTCCTTCGAACACTTTCATTTATTAGTTCTAAAAATATTGGAGAT
>TR116138|c0_g1_i1|m.122483
TTCCCGCATTTTACTCACACATAATGAGCATTGCAAAATATACTTGCCACTAAGATGCAT
GCTACATGCAAAAGTTTAATAAAAGGAGATCTAAGTGGAATTATTGCAAATGTACACTAT
TTTATATTGGAAAATAGGCACAGAGCACAGGTATGTTGTGAAAAAAATGACAGCAGTAGT
AATTTACAGTACTCTGAGCCAGCACCAGGCATTCACTCCAAAGTCACGGATAGGACTGTT
TACAAGCAGGGTGAAGTTCCCTCGACCCAAGAACGGGTTTTAACTACAGCTTTAGAGTAC
CCTACCGAGATGTCGTAATGTTTCAATTTTCCACATCAACTATCTTTACAGCATG
>TR11648|c0_g1_i1|m.4635
AGGTCTCTTTAAGCGGGTCACGTGAGTGATAGGCGGCGCGGGGAGAGCGGCGGAGATGAG
TTTCCTAGGTGGTTTGTTTACTCCGGTGTGTGACATCGATATCGTCCTCAATGATGCAGA
CACCAGGAAAACGGCAGAGATCAAAAGTGAAGATGGCAAAGTAGAGAAACATTATCTGTT
TTACGATGGCGAGTCTGTAACGGGGAAGGTAAATCTTACCTTTAAACAGACGGGAAAGCG
TTTGGAGCACAAAGGAATTCGAATTGAGTTTGTTGGACAGATTGAGCTGTTTAGTGATAA
GAGTAACACACATGAGTTTGTGAACCTGGTGAAGGAGCTGGCCCTGCCTGGAGAGCTGAC
ACAGAGCAGGACCTATGACTTTGAATTCATGCAGGTGGAAAAGCCGTATGAATCGTATAT
AGGGGCCAATGTCAGACTGAGATATTTCCTGAAAGTCACAATAGTGCGGAGCCTGAGTGA
CCTGGTGAAGGAGTATGATCTGATTGTGCACCAACTTGCCACATACCCTGACGTCAACAA
CTCCATCAAAATGGAAGTGGGCATTGAAGACTGCTTACACATAGAGTTTGAATATAACAA
GTCCAAATACCACTTGAAGGATGTGATTGTCGGTAAGATCTACTTCCTGTTGGTGAGAAT
CAAAATCCAGCACATGGAGCTTCAGCTGATCAAAAAAGAGATCACTGGTATCGGGCCCAG
TACAACCACTGAGACCGAAACTATTGCCAAGTATGAAATAATGGATGGAGCTCCTGTTAA
AGGTGAATCCATTCCAATCAGACTCTTCCTGGCCGGATATGATCTAACACCAACAATGAG
GGATGTAAACAAGAAATTCTCTGTGCGCTACTTCTTAAACCTGGTTCTAGTCGATGAGGA
AGACAGACGGTACTTCAAACAGCAGGAGATTGTACTGTGGAGAAAAGCTCCTGAGAAGTT
GAGGAAACGAACCAATTTCCATCAGCGTCTGGAGTCACCGGAGCCGCAGGCCTCTGCTCA
GCAGCCTGAAATATGAGGAAAGAGTGAGCGAGGCAACGGTCGAGTTGTCAAAACCCACAG
ACATTGTCGCTGTGCCGTGACCCCATGGTTTCTTCGTGATACTAAACTTCCTGCAGATCA
CTAACGGTTTCTCAAACACTGGAACAACTAAAGCTAGCATTTTATACCGCACATTTTGCA
ACTTTTGTTTGAACTTGTGCACTAAAAATCTACACTGAGCAGGATGTCTGTTTACTGGTT
CTGTACTTGTGCATGTAGGCTGATTTATTTATGCTTCATGGGCCTGGGAATTACTGTTGA
TGGTGTTGTACAGATGCTTAACATGCTCTGGTCAGATTCTGCTCCTTCCATTTCAAACAG
GTTAATGCTTGGTGGGGAGGGATTTGAAGAGTGTGTTTATTGTTTGTACATTTCCAGCCT
GTTAGATATTGCAGTTTGGTGATTGGTCCTGTTTCCACTAATATGTTTGTTTTTGCATGG
TGTAAATTCGTAGCTTGTTCCAACTCCCAGCAGTGCTCCAGACAGCAGCACAACTTCTAG
AATCTCTCTCCATTTCAGACACAGCACTGGGT
>TR11648|c0_g1_i1|m.4634
AGGTCTCTTTAAGCGGGTCACGTGAGTGATAGGCGGCGCGGGGAGAGCGGCGGAGATGAG
TTTCCTAGGTGGTTTGTTTACTCCGGTGTGTGACATCGATATCGTCCTCAATGATGCAGA
CACCAGGAAAACGGCAGAGATCAAAAGTGAAGATGGCAAAGTAGAGAAACATTATCTGTT
TTACGATGGCGAGTCTGTAACGGGGAAGGTAAATCTTACCTTTAAACAGACGGGAAAGCG
TTTGGAGCACAAAGGAATTCGAATTGAGTTTGTTGGACAGATTGAGCTGTTTAGTGATAA
GAGTAACACACATGAGTTTGTGAACCTGGTGAAGGAGCTGGCCCTGCCTGGAGAGCTGAC
ACAGAGCAGGACCTATGACTTTGAATTCATGCAGGTGGAAAAGCCGTATGAATCGTATAT
AGGGGCCAATGTCAGACTGAGATATTTCCTGAAAGTCACAATAGTGCGGAGCCTGAGTGA
CCTGGTGAAGGAGTATGATCTGATTGTGCACCAACTTGCCACATACCCTGACGTCAACAA
CTCCATCAAAATGGAAGTGGGCATTGAAGACTGCTTACACATAGAGTTTGAATATAACAA
GTCCAAATACCACTTGAAGGATGTGATTGTCGGTAAGATCTACTTCCTGTTGGTGAGAAT
CAAAATCCAGCACATGGAGCTTCAGCTGATCAAAAAAGAGATCACTGGTATCGGGCCCAG
TACAACCACTGAGACCGAAACTATTGCCAAGTATGAAATAATGGATGGAGCTCCTGTTAA
AGGTGAATCCATTCCAATCAGACTCTTCCTGGCCGGATATGATCTAACACCAACAATGAG
GGATGTAAACAAGAAATTCTCTGTGCGCTACTTCTTAAACCTGGTTCTAGTCGATGAGGA
AGACAGACGGTACTTCAAACAGCAGGAGATTGTACTGTGGAGAAAAGCTCCTGAGAAGTT
GAGGAAACGAACCAATTTCCATCAGCGTCTGGAGTCACCGGAGCCGCAGGCCTCTGCTCA
GCAGCCTGAAATATGAGGAAAGAGTGAGCGAGGCAACGGTCGAGTTGTCAAAACCCACAG
ACATTGTCGCTGTGCCGTGACCCCATGGTTTCTTCGTGATACTAAACTTCCTGCAGATCA
CTAACGGTTTCTCAAACACTGGAACAACTAAAGCTAGCATTTTATACCGCACATTTTGCA
ACTTTTGTTTGAACTTGTGCACTAAAAATCTACACTGAGCAGGATGTCTGTTTACTGGTT
CTGTACTTGTGCATGTAGGCTGATTTATTTATGCTTCATGGGCCTGGGAATTACTGTTGA
TGGTGTTGTACAGATGCTTAACATGCTCTGGTCAGATTCTGCTCCTTCCATTTCAAACAG
GTTAATGCTTGGTGGGGAGGGATTTGAAGAGTGTGTTTATTGTTTGTACATTTCCAGCCT
GTTAGATATTGCAGTTTGGTGATTGGTCCTGTTTCCACTAATATGTTTGTTTTTGCATGG
TGTAAATTCGTAGCTTGTTCCAACTCCCAGCAGTGCTCCAGACAGCAGCACAACTTCTAG
AATCTCTCTCCATTTCAGACACAGCACTGGGT
>TR116675|c0_g1_i1|m.122579
GGAATGCCGACGCTCTTTCCGGTGGGCGCCGCGCTGTTCGGTCGCTCGAAGCCGCGTGTC
CCGGTGTGAGTGCGAGAAATGCCGGCCAGAGTCAGCTGCGAACCCCAGGACCCGGAGCTC
AGTATGGAGGCAGAGCCCGAGAGCAGGAAGGCGCTCAAGAAAAGCAAGAAAGATAAAGAG
AAGAGAAAACACTTGGAAGGAAGCGGCAGCTCTGAAAAAAGGTCAAAGCACAAGGAAAAT
GGCGAATTGGAAGAACACCAGCAATCCTCTGATGAAAGTGACCTGACGCCTCCAAAATCA
AAAAAACACAAGACAGAGAACAACGAGGGTGACGAGAAGGCTGCAAGAAAAAGTAAAAAG
AAAGAAAAAAACGGATTGGTAAAAGAGTTAAAACCTGAACCCACTCCACGTTCCAGTGAC
GACTCCAGCCAGTGCTCGGAGGGCGAAATAGAGGAGGATCTAACCCCCGAACAGAAGGAA
GGGGCCTTTTCAAACTTCAGAATCTCTCAAGAGACTATTGAACTGCTGAAGGGCCGAGGG
GTGACTTACTTGTTTCCAATCCAAGCACAGACGTTCAACTGCATCTACGACGGGAGTGAC
TGCGTGGCACAGGCTAGGACCGGCACCGGCAAAACCTTCTCCTTCGCCATCCCACTGGTG
GAAAAGCTGCAGTCGGATGCTGCTGACCGGAGGAGGAATCGGCCTCCCAAGGTCCTCGTG
CTTACTCCGACAAGGGAACTGGCGAATCAAGTGGCGAGAGATATCAAGGATGTAACCAAA
AAACTGGCCGTCTCTTGTTTTTATGGTGGGACAGCATACAATGGACAGATGGACAGCATT
CGCATGGGCATTGACATTCTGGTGGGGACACCTGGCCGGATCAGGGACCATCTGCAGAAC
ATGAAGATCGACCTGTCTAAACTGAAGCATGTGGTCTTGGATGAAGTGGACCAGATGCTG
GACATGGGCTTTGCGGAGCAGGTGGAGGATATTCTGAGAGCTGCATACAAAAAAGATTCC
GACGATAATCCTCAAACCCTCCTCTTCTCTGCGACCTGTCCTCCCTGGGTTTACCAAGTT
GCAAAGAAGTACATGAGAACACAATACGAACAGGTTGACCTCATTGGAAAATGGACTCAG
AGAGCAGCTACAACCGTTGAACACTTGGCCATTACATGCCATTGGTCACAGCGAGCGGCA
ATCATCGGTGATGTCATTCAGGTATACAGCGGCAGTCACGGGCGAACTATCATCTTCTGT
GAAACAAAGAGGGAAGTAAACGAGCTGGTGATGGATAACTCTATAAAACAGGACGCTCAG
TGTCTACACGGGGACATTCCACAGAAGCAGAGAGAGCTGACATTGAAAGGTTTCCGGGAT
GGCTCCTTCGAGGTCCTGGTCGCCACCAATGTGGCCGCCCGCGGCTTGGACATCCCAGAA
GTAGACCTGGTAATACAGAGCTGTCCGCCAAAGGACGTGGATTCCTACATTCATCGTTCT
GGTCGTACAGGCAGAGCTGGGCGCACGGGGATCTGCATCTGTCTCTATCAGCGCAAGGAG
GAGGAGCAGCTGAGATTTGTGGAGCACAAGGCTGGTTTGACATTCAAACATGTTGGAGTT
CCGACGGCCACGGACATCATCAAAGCTTCCAGCAAGGACGCCATACGGTTCTTGGATTCC
GTTCCGGCGTCAGCGATCGCACATTTCCGCACAGCTGCTGAAAACCTGATCGAGGAGCGG
GGAGCACTGGATGCCTTGGCTGCGGCATTGGCACATATCTCCGGGGCAAAGAGCATTGAA
CAGCGCTCACTCCTCAACTCGGATGCGGGGTATACAACAATGGTGTTGGCTTGTTCAACA
GAGATGCACAATATCGGCTACGCATGGCGAGGGCTGAAGGAACAGCTGGGAGAGACTGTG
GACAGCAAAGTGAAGGGGATGAGGTTCCTGAAGGGTAAAATGGGCGTGTGTTTCGATGTT
CCCCAAGATTCTCTGGAAACCTTGCAGGGCAGCTGGCAGGACAACCGGCGCTGGAATCTC
ACTGTAGCGACCGAGTTACCGGAGCTGGAGAATGACAGGCGGGATGGTGGTTCTGACTTC
AGGAAGCGCTCCTTCAACAGGGGAGGAGGATTCAACAGGGGTCAGAACGGGAGAGGCATG
AAGAGGAATTTCAACAGAGCGTTCGACCGGTAGTGAGGAGAGAACAGGTGCCTGCCAAAC
CTCGAACCAGGATGCTTTTACATAACTCAATGCAACTTTACCTTGGAGACCAACGATATC
CCAGTTACTGATCTACGGGCCCCACCGGACCGGACCGCGCCGAGCCATGCTGACAGGCTT
GTGTATTTATCCCGCAGCTGTTTTAAATTCACAGGACACTGGCTGGAATTTGTTGGGTAA
CAGCTGGGTGTTGGAATCAAGGGATTAGCCTGGATGAATGGGTCCAAAGAC
>TR11667|c0_g1_i1|m.4645
AGTTATTGCACAGCTGTTGGATTTTGCAATTGATTTGTTTTGCAGTTGTTTAAAATTTTG
TGAAAGCTCTTCTCACCCCACACCACTTCCTTCCAGGAAGAGGGGAAAAAACGTATTTTG
TTGCACTTTCTTTTGATGGAGCTGTCCTGGTACTGATGACTGAATGATGTCTTGGTGAAT
GACATTTCAAAGCTTAACTTCTCCTTTAGTGTTAGAGGTTTAAAGTAACATCTAAAGAAT
TTTCTTTTTGTTTTCAGAAGTTAATTTTGATTTGTGATCAATGACTGTGCTTCAGACAGG
ATTCCCTGCCTATTAATAAGTGAGAAAACTATTTACACCATCTTATATCGACTGTATGTG
GCTGTTGAGTGTCCAATTGGACAAAGTAGATTGAAACTAAAAATGTGCAAGACGGTATGA
AGTTACAAAGTGTGATGCGGTACTGTTTTTTTTTTGAACCTCATGAGAGCCACCCCAGAT
CAGAACGAGGGGGGTTGGGGGCCGGTGAAGTGGGAGGAAAAGAAATAATCTCTAGCAAAA
TTAGTTTATGTAGTTTCAGTGGAGTTCCTGTTCAAGACTCCACAGTGTAAAAAGAATGGA
AGGCTGTGCTCAGCCATTGAAGGGGGAGGTTGAGCAATATTTTCAGAATAATGTAGGAAG
GATTCTACTTCTCATGGTCCTTTCTATATTTGACCTCGGTGTTAAGTGGAAAAATATTCA
GTTTCCCAGTAATCCTTACCTTGCTTATGAGTATGTACAAAAAAAGGCCCAGGCTTTGTT
TTTGAAACACAAAATAGTTCCCATTTTGGTGATTAGTATTGAAACAAGTTAAAATGCCAA
ACTTTTAATACTTTCCAACGAATTACAATAAAGTTTAATTCAACCAATCTTGGCATATTT
CATGCGTGTGCATGGAAGTATATGTGTGCGTGTATGTTCACGTGCACACACTTGTTTTAA
TCCCCTTATGGGTTAAAAGGGTATTTCAATCATATACTGGTACCTCTGAGCTCTGTTGAA
CCTCTGAATGCCTCATTTCAAGGTTACTTTTGGATCTTTGATGTTAATTATGTGAGTAAG
CCATTTTGGAAGTTTGGAAAATAAACTGGACAGCCTATATTGGAATTCTTTTTACTAAAA
TAATTATTAAAATATGACAGACTC
>TR11667|c0_g2_i1|m.4646
AGTTATTGCACAGCTGTTGGATTTTGCAATTGATTTGTTTTGCAGTTGTTTAAAATTTTG
TGAAAGCTCTTCTCACCCCACACCACTTCCTTCCAGGAAGAGGGGAAAAAACGTATTTTG
TTGCACTTTCTTTTGATGGAGCTGTCCTGGTACTGATGACTGAATGATGTCTTGGTGAAT
GACATTTCAAAGCTTAACTTCTCCTTTAGTGTTAGAGGTTTAAAGTAACATCTAAAGAAT
TTTCTTTTTGTTTTCAGAAGTTAATTTTGATTTGTGATCAATGACTGTGCTTCAGACAGG
ATTCCCTGCCTATTAATAAGTGAGAAAACTATTTACACCATCTTATATCGACTGTATGTG
GCTGTTGAGTGTCCAATTGGACAAAGTAGATTGAAACTAAAAATGTGCAAGACGGTATGA
AGTTACAAAGTGTGATGCGGTACTGTTTTTTTTTGAACCTCATGAGAGCCACCCCAGATC
AGAACGAGGGGGGTTGGGGGCCGGTGAAGTGGGAGGAAAAGAAATAATCTCTAGCAAAAT
TAGTTTATGTAGTTTCAGTGGAGTTCCTGTTCAAGACTCCACAGTGTAAAAAGAATGGAA
GGCTGTGCTCAGCCATTGAAGGGGGAGGTTGAGCAATATTTTCAGAATAATGTAGGAAGG
ATTCTACTTCTCATGGTCCTTTCTATATTTGACCTCGGTGTTAAGTGGAAAAATATTCAG
TTTCCCAGTAATCCTTACCTTGCTTATGAGTATGTACAAAAAAAGGCCCAGGCTTTGTTT
TTGAAACACAAAATAGTTCCCATTTTGGTGATTAGTATTGAAACAAGTTAAAATGCCAAA
CTTTTAATACTTTCCAACGAATTACAATAAAGTTTAATTCAACCAATCTTGGCATATTTC
ATGCGTGTGCATGGAAGTATATGTGTGCGTGTATGTTCACGTGCACACACTTGTTTTAAT
CCCCTTATGGGTTAAAAGGGTATTTCAATCATATACTGGTACCTCTGAGCTCTGTTGAAC
CTCTGAATGCCTCATTTCAAGGTTACTTTTGGATCTTTGATGTTAATTATGTGAGTAAGC
CATTTTGGAAGTTTGGAAAATAAACTGGACAGCCTATATTGGAATTCTTTTTACTAAAAT
AATTATTAAAATATGACAGACTC
>TR116701|c0_g1_i1|m.122596
TGGGAGCCGGAAGAAGGGCGAGGCTGCAGCTCTGTGTGAAAGTGATTAGGCGTCAAACTG
TGCAGCAAACTGTCTGGAACTCGCTTGGGTCCGCTTAAATTGAACTCTTCATCCTTTACC
ATGGCCGTCATCGTTTACTACTGTAGCATCACTTCAACAACTGAGCTGGATAAGTCGCAG
CAAATAATTATTCAAACTTTGCAATCACATGATATACCCTACCAATTGCTGGATCTGTCA
GCAAATGCAAATTTGAAAGATGAAATGAGAGCGAAGGTGGGAGATCCCAGTGCAATGGCA
CCACAAATATTTAATGGAGACCAATACTGTGGGGATTATGCTGCCTTTTCCGAGGCTATG
GAAGAAAAGAAAGTAAAAGAGTTCTTCAAGGTGGATAACCTTCAAAATCAGTCGAAAAAG
GATTAATCAACAGAATCCAAGATGCACATACAAGTTTAATTTTTTAAATCCTGCACATGC
AGTTTTTGTAAAAATATTGTTACTATTATTTCAGTGCTGGCTAATTTTCCTGAGTTACCA
CACATGGTGTAACAGTACCAAAAGCAATCTTTTCTTGCTCAGATTATGGGTGCTTCCACT
GTTCACTAATTTTGTTGAAATTGAAAGTTTCCTAAATGTATTCATCATTGTATACAGTAG
TGCATCTTTTGTAAGTTTTACAAAATGTATAAAACGCAAACAAAAATAAATTCTGCTTC
>TR116703|c0_g1_i1|m.122599
CCCCCGCCTCTCGCGCTCCAAGAGTCGAGCGGAGCGTTTGATTTAGCGCCCCACTTCCCT
CTTGGAGCAACAAATGGGGAATTTCTCAAATGTTTGAAAAGGCGCTAACCTTCCAAACAT
TATTGACTTAGCGCCCCAAGTGGCCCTCTAGGGGAATTTCTCCCCCTCTGTTTCTCACTT
GTTGGAATCCGAGATCCCATCTACACCTGCAGGTGGTGCCATATTAAACGTTGCTCTGTT
TCCACTAAGCCGTAGGAGTAAAGATGAGGAAATAATCCCAGGAAACCAGATGTATCTCCA
TCTCCCCTGTGTGCTAAAGTTGCCTGCTCTCACCCCAGGGAATAGGCCTGTCTCACGTTG
CAGGGGAAGCTAGGAAGCCCCTGATTCTCGCCACTTCTGCCGGAAGAAACATAAACATCT
GCAGCAGCGCAAAGTTGGACAAAGAGCCAGCAGCAGCTTGGGACAGAATATGGACACGAA
ATGAGCCGATATAGGATTCCAGGAATCAAACAAATTTCAGAATGGTCTCTTTGAAACTTG
GGCCACTTTTCAGCTCTGGTGGCCCAGTGGAGGGGCCATCATCTAACTTCATGCTCCCAG
CAGGGACCCTCGCCCGCTCAGAGCGTGTCATCGGAAATTCCGCCGGGCCTGGCATTCACT
GGAATTTCCGCTCTGCTCTCCCAGCAGGCAAGGCCTTCCCTGAAGGGGCACAAAGTCCGA
AAATGACCCCGACTGTCTCCACACAACAGCTCCGAAATTACACCATTGGATGTCAGCATT
TATCTGAAATTCCTCACGCCTCCCTTTTTTGCCTGTTTAAAATAAACAGGTTGTAACTGC
CACTGAAATAGCCAACGGAGGAATTTTGGGCCAACCCATTAAGCTTTCAAACGAGTAATG
TTGCTTCACCTCTCGATGCTCGAGCTCTTGTCTTGCTCCTAATGTAGGGAAAGCTTGTTA
TTTTGCCAATCATTAAGTAAGATGAATTCTGGTGGGCATGAACTTGGGTACAATGCACAA
AGCTGCCTTCAAATTGGGCTCTAAGTCACACTAATTTGACTATTTACCTCAGAATGGTCA
CAGGTGAAGAAAGCAAGGCCAGCGGATCTCACCTTGGTGATCCAAAGGGTGGTGAGGTGA
GGATTGAGTTACAATGTCAGGGTAAACCGCAGGAATCTCTCCAGATGGAGAACAAATCCG
CCAATCTCCATCCTAACCTGCCGTGCTTAACGGGATTTGCAATTCAAATGTTGTGTTCTC
CTCTTGAGCCTAGCGACCAAAAGAGCTTGTCAAGGGTCTGATCAAAACATGACGGACTTT
GGCTTTGAAGATCTGCTGGCAGCACCAAGGTGAGGTGTCACAAAGCGATTGGCTATGGAA
ACGATAGAAAATTAACAGGCCGCTGTCATGCCTCTCCTGGCAGTTGTCCAAGAGCGGCGT
TGGTATAGCCTGGGAGTAGGCAGCCTTGCACCACCCTGTCTGAGGGTGGGGGCATGTGGC
CCAGGAGAACCGTTGAGAAGGGGAGAAGATGGGGCAATAAAAAGCAGCTAGCAAGAACGT
AACGCGCCCTTTAAAAAAAAAAAATCATCACTGATGCTCTTAAAGAATATATTTATCATT
CAACTAGTTGAGGTCTTAATCTAGTGCTGGCAATTGCCACCTGTCTCCAGAATGATTCAC
TGCTGATTGGATTGTGAGGGTTAAAGTTTCCACCCCCACTGCCCAGCCTCCAGCAGCAGT
GTACCATTAGTCAGGTTCTAGTTAAAGAATGCACATTCAATTAGTTCAAGAGTAGCTGAC
TGGACCGTTTCTTGGGGCAGGATATATGATGCTTCGTCACCCATCCCTCACTCCTTCGCA
TTAATAAAATGGGGCAAATAGTTGCTAAGTCTTCTGGGGT
>TR116703|c0_g1_i1|m.122598
CCCCCGCCTCTCGCGCTCCAAGAGTCGAGCGGAGCGTTTGATTTAGCGCCCCACTTCCCT
CTTGGAGCAACAAATGGGGAATTTCTCAAATGTTTGAAAAGGCGCTAACCTTCCAAACAT
TATTGACTTAGCGCCCCAAGTGGCCCTCTAGGGGAATTTCTCCCCCTCTGTTTCTCACTT
GTTGGAATCCGAGATCCCATCTACACCTGCAGGTGGTGCCATATTAAACGTTGCTCTGTT
TCCACTAAGCCGTAGGAGTAAAGATGAGGAAATAATCCCAGGAAACCAGATGTATCTCCA
TCTCCCCTGTGTGCTAAAGTTGCCTGCTCTCACCCCAGGGAATAGGCCTGTCTCACGTTG
CAGGGGAAGCTAGGAAGCCCCTGATTCTCGCCACTTCTGCCGGAAGAAACATAAACATCT
GCAGCAGCGCAAAGTTGGACAAAGAGCCAGCAGCAGCTTGGGACAGAATATGGACACGAA
ATGAGCCGATATAGGATTCCAGGAATCAAACAAATTTCAGAATGGTCTCTTTGAAACTTG
GGCCACTTTTCAGCTCTGGTGGCCCAGTGGAGGGGCCATCATCTAACTTCATGCTCCCAG
CAGGGACCCTCGCCCGCTCAGAGCGTGTCATCGGAAATTCCGCCGGGCCTGGCATTCACT
GGAATTTCCGCTCTGCTCTCCCAGCAGGCAAGGCCTTCCCTGAAGGGGCACAAAGTCCGA
AAATGACCCCGACTGTCTCCACACAACAGCTCCGAAATTACACCATTGGATGTCAGCATT
TATCTGAAATTCCTCACGCCTCCCTTTTTTGCCTGTTTAAAATAAACAGGTTGTAACTGC
CACTGAAATAGCCAACGGAGGAATTTTGGGCCAACCCATTAAGCTTTCAAACGAGTAATG
TTGCTTCACCTCTCGATGCTCGAGCTCTTGTCTTGCTCCTAATGTAGGGAAAGCTTGTTA
TTTTGCCAATCATTAAGTAAGATGAATTCTGGTGGGCATGAACTTGGGTACAATGCACAA
AGCTGCCTTCAAATTGGGCTCTAAGTCACACTAATTTGACTATTTACCTCAGAATGGTCA
CAGGTGAAGAAAGCAAGGCCAGCGGATCTCACCTTGGTGATCCAAAGGGTGGTGAGGTGA
GGATTGAGTTACAATGTCAGGGTAAACCGCAGGAATCTCTCCAGATGGAGAACAAATCCG
CCAATCTCCATCCTAACCTGCCGTGCTTAACGGGATTTGCAATTCAAATGTTGTGTTCTC
CTCTTGAGCCTAGCGACCAAAAGAGCTTGTCAAGGGTCTGATCAAAACATGACGGACTTT
GGCTTTGAAGATCTGCTGGCAGCACCAAGGTGAGGTGTCACAAAGCGATTGGCTATGGAA
ACGATAGAAAATTAACAGGCCGCTGTCATGCCTCTCCTGGCAGTTGTCCAAGAGCGGCGT
TGGTATAGCCTGGGAGTAGGCAGCCTTGCACCACCCTGTCTGAGGGTGGGGGCATGTGGC
CCAGGAGAACCGTTGAGAAGGGGAGAAGATGGGGCAATAAAAAGCAGCTAGCAAGAACGT
AACGCGCCCTTTAAAAAAAAAAAATCATCACTGATGCTCTTAAAGAATATATTTATCATT
CAACTAGTTGAGGTCTTAATCTAGTGCTGGCAATTGCCACCTGTCTCCAGAATGATTCAC
TGCTGATTGGATTGTGAGGGTTAAAGTTTCCACCCCCACTGCCCAGCCTCCAGCAGCAGT
GTACCATTAGTCAGGTTCTAGTTAAAGAATGCACATTCAATTAGTTCAAGAGTAGCTGAC
TGGACCGTTTCTTGGGGCAGGATATATGATGCTTCGTCACCCATCCCTCACTCCTTCGCA
TTAATAAAATGGGGCAAATAGTTGCTAAGTCTTCTGGGGT
>TR116710|c0_g1_i1|m.122602
TGCGGCAGGGGCACACGGCCGGGCGGGGATGGCGAAGAGGCGGATCCTGAAGGAATACCA
GGACTTGGAGCGTGACCCTCCAGCACTGTGTTCAGCGGGTCCAGTCGGAGATGACTATTT
TCATTGGCAAGCCACTATCATGGGGCCAAGTGACAGTCCTTACCAAGGTGGTGTCTTCTT
CCTGAATATCCACTTCCCCTCCGATTATCCTTTCAAGCCACCCAAGGTTTCATTTACAAC
AAAGATCTATCATCCAAACATTAACAGTAATGGAAGCATTTGCCTCGATATTCTGCGCTC
ACAATGGTCCCCGGCTTTAACACTGTCGAAAGTTCTTCTGTCTATCTGTTCGCTGCTTTG
TGACCCAAACCCTGATGACCCTTTGGTACCAGAGATTGCACACACCTACAAATCTGACAG
GGAGAAGTACAACAAACTGGCCAGAGATTGGACAAACAAATATGCAATGTAAAAGTGACA
AACAAGAAAAAGAAACTCCTTTACATAATCTGGAATGCAAAAATAAACGCTGGCTGCAGT
TTTATGGAATCCCATGTGCCATTCACAATGAATTTTATACTTGGTGAAGGGTGAGGGGCT
CTCTGTGTCTGAATGCTGAGGCATTCTGGCCCTGGTTCGAGCAGTCGGCCTGCCATATAT
GGATGTGTATTTTGAAATATACATATATATATTTCTTTTTTTTTTATCGCCAGTTTCTGT
GGCCGCAGTCAAATGTTCGCTGGTCCCCAGCATTTTACCAGTCACAGAGGGAGGGAGGGA
AGAGCAACTCCATAAGTGTTTTTTTTTTGGAAATGTGAAGCTTGATTTCCTGCTCTATTT
ATGCTGTCTGCAGTGCATCCTGTAGAGTGAGTGTTTTTTTTATATATAGATTATATACCT
GTCTGTATATACACATATAGAAACGACAG
>TR116749|c0_g1_i1|m.122612
AAACACGGTCAATCAAGGGAAAATAACATGGGTTGGCCGGACGTCGTTGGGGGCGGGACT
GAAACCCGACAACCAACAGTCGCGCCCCCATTGACAAAATCCAGCCCGAGTGTGTCGACA
CAGTTCAAGGTCTGACCCAAACCTCAGGTGACCTCATTTTAATGCAGACATACAAGTTAA
TATTCTTTTTTTTCTCTCTCTAGATGTTTAAAGGCAGGACCTTGATCTGTATGTCTTTGA
TCCTTTGTGGCTTAGTGACCGAATGTTTTGGATTAGTTATCATGCCTAAAGACAAGAGAG
GTTGGACATTGAACAGCGCGGGATATCTGTTAGGCCCACATGCTGCGAATGGTCACAGGT
CCCTGAGTGACAAGGGGGGTCTCGCGGGGAAGAGAGATGCCTTCGATGACAATTATAATT
CAGTTGGAGCAAGTTTCAGTAATCCACTGAACTCACTTGACGAAAATGCCCTTCAGACCC
TGATCGAATTCCTGGCCTACTTACGTCTGAGAGAATCTGGTGTCCTGGATAATTCAGCTG
TGCCGGTCTCAGCAGAGCAGATGCAACAAGCGTAGCCTCGGAACTTTGAGTCCTCGCATG
TACAAGCTACAAATGTCCTCGTATGAAAAGGAAACAAGCCCCACCCCCTTGTGATTATTT
GCACGGATTTAAAGGATTGAGTTTTGCTGGTTAATTGTCCCAATAATAAAGTGAAGCGAA
GA
>TR116752|c0_g1_i1|m.122613
GATTCAGGTCAATGTCGCTGGTGCGCTGAGGCAATGTTGATTGACAGCTGGAGTGACGTC
TGTCCCGGCAGCGCTCGCGCCGCTCTCCCCTCAGCACCATGGCGGCTCTCAGTAAACTGG
TGACGGTGAAGAACTCGGCGCTCGGAGCTGCTGCCGTGTTCTTGCTGTTTGCATTCGCCA
GGCGACGCGGGAGAAACGCCTCGCGCAGTAAGAATGAAGGGAAAGTTTCTTATCAGAATG
ATAAAGAAGGCAAAAAAGAGAGAGCGGTTGTGGACGGTGTTTTCTTTGCAAGGATCTGGC
GAATTTTGAAAATTATGGTGCCTGGAATGTTTTCACAAGAGTCTGCCTACCTGATTCTCA
TTGCGGTAATGCTTGTTGCTCGAACCTACTGTGATGTCTGGATGATTCAAAATGGGACCT
TGATTGAAAGTGCAATTATTGGTCGGAGCACCAAAGATTTCAAGAGATACTTATTCAACT
TTGTCGCCGCAATGCCAGCTATATCTGTGGTAAATAATTTCCTGAAGTTGGGCTTGAATC
AACTGAAACTTCGATTCAGAGTAAGACTCACCACTTACCTGTATGAGGAGTACTTAAAAG
GTTATACGTATTATAAAATGGGTAATCTTGACAACAGAATAGCAAATGCAGACCAGCTAT
TAACGCAAGATGTGGAGAAGTTCTGCAACAGCGTAGTGGACTTGTATTCAAATCTCAGCA
AGCCCCTTTTGGACATCTTTCTGTATATATTTAAGTTAACAAGTGCAATAGGTGCTCAGG
GACCTGCAAGCATGATGGCTTACCTGATTGTTTCAGGCCTGTTCCTGACTCGGCTTAGAA
GACCAATTGGTAAAATGACAGTGTCGGAACAAAGATATGAAGGCGAATACAGATATGTCA
ACTCACGGCTTATTACAAATAGTGAAGAAATTGCCTTTTACAATGGGAACAGTAGAGAGA
AACAGACTATACACACTACGTTTAAAAGGCTGGTGGATCACATGCACAATTTCATTGTTT
TCCGTTTCACCATGGGATTTGTGGACAGTATAATTGCCAAATATCTTGCTACTGTTGTTG
GTTATCTGGTAGTAAGCCGACCTTTCTTGAATCACGCCCACCCTCGCCATCTGACAAGTA
GCCACTCTGAACTGCTGGAGGACTACTATCAAAGTGGTCGTATGTTACTGAGAATGTCTC
AGGCACTTGGGAGAATAGTGCTGGCTGGTCGTGAGATGACAAGATTGTCTGGTTTCACAG
CTCGAATCACTGAATTAATGCAAGTTTTGAAAGAACTAAATAGTGGAAAGTATGAACGCA
CAATGGTTTCTCAACAGGATAAAGGTTCAAAAAGTCAGCCTTTGATACCTGGGAATGGGG
AAATCATTATTATGGATCATGTTATCAAATTTGAACATGTGCCGTTGGTGACACCAAATG
GAGATGTTTTGATTCCAGACCTCTCTTTTGAGGTGAGGTCTGGGGCAAATGTCCTCGTCT
GTGGTCCAAATGGGTGTGGAAAGAGCTCACTTTTCCGTTGTTTAGGAGAGTTATGGCCCC
TATTTGGAGGACGTCTGACAAAACCGGACAGAGGGAAGCTGTTTTATGTACCTCAGCGAC
CATACATGACCCTAGGAACACTGAGAGATCAGGTGATCTACCCAGACACAGTGGAAGATC
AGAGGCGGAAGGAAATAACTGATCAGGTGCTAAAGGAGTATCTAGACAACGTCCAGCTTG
GCCACATTCTGGAGCGTGAGGGAAGCTGGGATTGCATTCAGGACTGGATGGATGTACTCA
GCGGAGGAGAGAAGCAACGAATGGCTATGGCTCGATTATTCTACCATAAACCACAGTTTG
CTATTTTAGATGAATGTACCAGTGCGGTTAGTGTAGATGTCGAAGGCTATATCTACAGCC
ACTGCAGAAAGGTTGGCATCACTTTGTTCACTGTGTCACACAGAAAATCTCTCTGGACTC
ACCATGAGCATTACCTGCACATGGATGGCAGAGGCAATTATGAATTTAAGCCAATTACTG
CAGATACAGTAGAATTTGGTTCTTAAGTTCCATCTGTCAATCTGTTTATGGCAGAAGAAG
TAGACCTGAATTGCAGAATAAATCTGTAAAATACGCATTCTGCTGTATACTAACTTAATA
TTTCAACTTGTAATTAATTGTCAGTTTTAATGGTACTGTAATAAAACTGAATAATTACAC
TGATTCATTTGTAGTCTTGTTGAGAGCTGTATATTTGGAAATATTAATATGGAGACTCGT
ACATCTAGTAAAATCTATCTAGGAAATGTTTGGTTGAATTAATATCTTAATTAAGATAAC
TTATAATGTTTTATGTACAATACAGATGAAGTAACCTAGGAATGCACTACATGATGGCAT
GTTCTTGATATGCACTAATTTGATATCTGCAAGTCATTTCCTAATGTTTTACAGAAAAAA
TAAAGATGT
>TR116753|c2_g1_i1|m.122614
GACAGCGGTGAAATTGTTCGCTTAAACTCAGTAGAAGCAGCTGCTGGTGGGTTGGGGACG
ATTTGGTTGATGCAGTCATTCAGACGGAGTTGAGGGATTGATCAGGAAAGGTTTAGAAGT
CCTGGCGTTATGGTCATTATATGTTGGCGAATGAATGTTCGTTCCTCTTTACATTGACTC
ATGTGCACATGTGGTGGTTATTACACTGACTCTGTTAAGAGGGTGACCCAAAGCCCTGGG
TAACAATGTTCATATCTACAACTTGCAAAGAGAACAGGAACACCATGAATTCGGAAAAGC
TCTCCACCGATTACATGATCTGCACTAACTGTCAGAAAGTCCTTCGAAAGGAAAAAGGTG
TGCGGGTCCCTCAACCTCCGACAACTGGACCAACTGCCTTTATACCAGAGAAAGAGATTG
CCCAGGATAATCCTGTAGATGGACATACCAACTTGCTACTTCTGGAAGAATACTCCACCA
CAGGACGCCTTGACAACACCACACAAATCATGGGTTTACACCCTCAATACTTAGAGTCTT
TTCTCCGGACCCAGTACTACATACTCCGCATGGATGGACCGCTTCCCTTTGAATACAGGC
ATTATTTGGCAATAATGGCTGCTGCCAGGCACCAGTGTTCCTATCTGGTTAACACTCATA
TAAATGAGTTCTTGCAGGTGGGTGGAGATGGGGAGTGGCTAAATGGCTTGGAGTACATCC
CACAGAAACTGAAAAACCTCAACGAGGTCAACAAAATCCTTGCACACAGGCCCTGGCTGA
TCACTAAGGAACACATTAAGAAATTGCTTAAAACTGGGGAGAACAGCTGGTCCCTGGCTG
AGCTGGTACATGCCATGGTCCTGTTGGCACATTATCATGCCTTGGCAAGCTTTGTCTTTG
GAAGTGGCATTAATCCAGAGATTGATCAAGATTGCAGTCACAGCTTCAGAACACCAGCCA
TCAGCAACTTGTGTGTGTGCAATGTCACCAATGAGAGCAACGCGGAAGATGTCATATTTA
TGTACAGCAGTCCTGGGACTTCAGACTCGGTCAGTGAGTTGGAAGCTCTTATGGAGAGAA
TGAAGAGACTTCAGGAGGAGAACGAAGAGGAAGAAGCGTCACAAGAAGAGATGGCAACAC
GTTTTGAAAAAGAGAAAAAAGAAAGCCTTTTGGTAGCCTCTGGAGCTTACGAAGATGAGT
TGATTCCAACGTCTTCCACGTCACGCTATGTAGACGACCCAAGCTTTAGGTATAAAGATT
TTGCCAGACGAGGAGAAGATAATCTTCCTACATTCAGAGCACAGGACTACTCCTGGGAGG
ACCATGGTTTTTCTCTAGTTAACCGACTTTATTCTGATATTGGCCAACTGCTGGATGAAA
AGTTTCGCATGGTCCGTAACCTGACCTACAACACTATGGCTATACATGAAGATGTGGATA
CAACCACGTTAAGAAGAGCTATATGGAACTACGTTCATTGCATGTTTGGTATAAGGTATG
ATGATTATGATTATGGTGAAGTCAATCAATTGCTAGAACGGAGCCTAAAGGTTTATATCA
AGACTGTGACCTGCTACCCTGAAAGAACCACAAAACGCATGTATGATAGCTATTGGCGAC
AATTCAAACACTCTGAAAAGATCCATGTTAATTTGCTGTTGATGGAAGCACGTATGCAAG
CAGAACTCCTGTATGCTCTGCGTGCTATAACTCACTACATGACTTGAAATTGGAAGAAGA
TATTTTCTCCAAGAACTTTACTTGGTGACAACGGAAGCTGAACCATTGCTGATTCTGAAT
TTTCAGAACCGTGACGATGAACCCATTCTAGAAGATTGTTTAAACTTTAGCCATTATGTG
CAATTTATGCTGACTGTAGAATAACTGAAATGTTACTAAAGTTTAACACTGAAAAGTAAT
CACATAACTGATCTAATCACTCGCCAAACTCACAGACCCTTGATAATGTATTTGCCTGTG
CTACTGTCCTTGGTTACAGTCAGCTGTAATGTGAAGTGGCTTGTGGGAGATAGGGGGTGA
AAGAGGTCCTTGGTAATTTCCAAAATGTGAATTGAATCATAAAAACAAACATTTCTACAA
GGTATTGTTTGCTTTAAATCTAGCATGGACAATTTTTTCCCCTTCCTGTGAATGTTTTCT
TATTTGCATAATAGTTGAACTCTATTTGCACATCTGCCTTTATAAGCTAAACTGCAGGAG
CTCAGTAAACCTATGATGTAAGAACTGGGCCCACTAAAGATAGACGAGCAGTTTAAAATA
AATGTATTTGTTAGTGTGTGTGAGATCTCAAACATGATGTGAACTTCTGCTTTACTTGTT
GATCATCCTGGACTGTATTCTAGTTGTTACAATCATCTCTTTTATACATGCCTCTTCCTG
TTCTACATAGTCCAGAAATGTAATCTCCAGAATAAAATTTTTAAAGAAGCTATCTACTGG
AATGGTAGAGGCAGCACTATCTTAATCAAATTCAAAGCATATGAGATTACTAAACAATTA
CATTGGTGTAGATAATGGATGTTGGCATTTATTGTTGAAACTTGGATGCAGTAGCAATCA
GATTTTCATTTGATTAGTACATGACATTTACAGAAGAATTGGTTGTAAACTGTGCCTCTC
TAAAGTTCACTTGCTCTTCGTTGTTGCTAATGGATTACGTCTGTTTACGGTTTCCTGAAG
TAAAATTGGTGCTCCATGAATTCATATTGCCTCAACCAATTACACTTGAGGAAATTAGTA
TTCATATCATCTAGTTTTACTGTGTTTAATTGAATAGAGCTTGAGCCATGGATGTTTGAA
TGTTTAAGGCTTAGGAATTACTCCAGAGGTTGCCAACATTAAAATACCTGTTTACAAAAA
CTTAATTGAGAATATTAATTGGGGGAAATTTAAAGGCTGAACTGAGGCTTTAAGTAAACT
ACTATCTGTTACAAAATGCGGATTAATAAATACTGAATGTTTGAGACATAGATTTGTTTT
GATTGCAGTCTGGGAAAATTGGGACAGCGATGAATAATACTTGTATCTGCCAAGATCAGT
TCTTAAAATCTAATTAATCGAAAAATATTTCAGAAACTAGATCATCTTGTGCTGTTGAGA
GAAGTTGGGTTCCATTGTGTTTATTATAGAGACAATGATGTCTATACACACTAACTTATT
TGAATGATTTTTATTTGGCTGTGAAAGCTCTGACCGAATTACCCATTAGTGTGCGTATGG
TGCTGTTTGTCTCATAAAACATAAATTGCTGAGGAAAGTTTGTTTTAAAAGTATCATTTG
AGCAATGAAAATTTCTGCTCAACAATTTTAGTGCACACTCGCACTTAAGACTAGCAGCAG
ATATTGGCTAGCTTATGTCATGGGGTGGGGGGAAGTTTGAATGTTTCAAAGGCAAGTTAG
GATACCTCAAGTTTTACTTTCCCACTCTTCAGACTAGTTAAAACAGGCATTCACGATATG
AATTCTCTGCTTTTGTGGCTGAAGTAGTTTGGAGTCTTGGTAACCACAGTGACTGCATAA
CTGAGTAATGTTGGGTTGTTGTTAGTCAAGCTTGCATGGACATTTTAAACTATTGAGCAA
ATCTAGTTATAAATGTAACCAGATGATGGGTACTAATTCCTAACTATCTGTTGCCCTATT
TTGGGTAAAGGTATTCTATTGCTAGTTGTCAAATATAGTTGGATAACCACAATTAAATTC
AGTAGTATTTTTCAGAATTTAGTGAGGTGCCCTCCATTTCCTACCCCCACCACCCCCAAT
ATCTGACCATATGATCTTCTGATTCCGGAATTAGTCTAAAATCGGGAAGAGTTAATCCCA
CAAGTCATATATAATTTAAAAAGTGACACTGACATTTAGTTTTGTACAAGTTGCTGTTCC
TGTTTACTTATTGGGCAGAGAATCCCTGCCCGATGGGCACTGGACTGTGGGTCCCTCCAA
ACATTGAATGTTGTGCTTTTTGTACATATGGTATAATGATGGGAAATGTGACTTGAAAGA
AAAGATGTAATCTAGGATGGTGATCTAATTATATTAGTTAAATCCTTGAGGGTATTGACC
ATACATTAGCTTGGATTATTATCAATAGAAATTCATCGTGATTATTTTTGTTATGTTTGA
CTTCCCATAAATAAGATTATTCAAAACACAGAATGGTCACCTTGTGCCAAAATTATAACA
AATGACACAAAAGCAATTCAACTGTGCATGCAGCAGGCTAAGAGAAACACATTGAAAACC
AACATTTACAGTTGGAATAATCAACACTCAAAAAATTGTAGTCTTCACCTGTATTTTGAT
AGCTGTAGTACACTTTTCTAGTAGTATACAACTTTCTGCCTGAAGATAGATTTATCCTAA
TTATAAAATGGAAGTACATGGCTTAAGTATCACTAAACTGCTTTCAACATAACATCAGCT
ATTTTACAAGCCTCAGAAGAGGGCCACGTAGTTTCAAAAATAAATGCAAAAAGGAATCTG
GTTGGCTTGGGGAGACCATCTGATTTAATGATGCAATTAGTCATGTTTTTGTACCATTAA
AGTTGACTTCCTGGCCAAATCCGCACCAGTCCATCATTTGGGAATTGCTGTTTCTTTTAA
CAACTACATCTGTTTAGTTGATTTTAATACTCTTCTTTTCATTTAAATCATAAATGCAGC
ACTAATTATGCAGTGCAACTCGTGAGGTTAGCAGGTGTATTTGCAATGCTGGCTTCAGTC
TATAACACCTAGATCAGGCACAATGCCCCATAATTAATTGTGCATCATGTACAGGACTAC
AGGTTCCTAAAGCAACTGGAGTGCCCAGTGTGCATGGCCACTATAATCTGGCTGGCAAAT
TTGAAGTACATTAAAGGTTTAGTTCATGTTGTAAGATGACCTATGGCAAATTTCCCATAA
CGGGTACCACTACATTACAACAGTGACTACATGTCAAAAGTACTTAATTGGCTGTAAAGC
ACTTTGACGTCCTGAGGTCGTTAAAGGCGCTATATAAATGCAAGGCTCTGTTTTTCTTTC
ACTTCAAGCATAT
>TR116754|c0_g1_i1|m.122616
CTGGCACTCGGTACTGTCAGTGAGCTGGGGGGGAGGAACTGGCCGTGGGATCCTGGTCGG
GACACAGTGGGGCACTTATTACTGAGCAGTGATGGTGATGATGTACGTTCAGACTTTCGG
GGGCACGAGTCCTTACAGTACAAGGACGAGTCCTACCGGCGATGAGGGGGATAGTGTGGT
CCAGTTGATGAAGAAACTCCTTCACCATAGCTTCGCTGGCGAAGCGGTAACAAGTTCAAA
GAAAAAACATGGTGAAAGCCCCTTTGAGAGACATTATAACATAGAAGATGAAAGCCTTAT
TCCTGGATCAGATACATATTTCCTGAATCAATCTGGCAATGACTTTATTTTTCTGGAGGA
ATTTTTGGAAGAGAGGACATGCCAGCATCTAGCTAAGCAGATAGAGCACTGCCTGTCCAC
TTCGAAGAAATCCCAGCTGCACTGCCAGGAGCTCTTGATCCCCCAGTACATGAGCAGGAG
AATAGCCCAAGATGTACTTCGAATGGCTGCCAGTGAGCCCTGTGGACTGCGTGGTGCAGT
GATCTATGTTAATTTGGAGCACGAGAACACAAGTAAGAAGCTGGGCAGAATCGTATATGA
CAGCAGTGTCATTCCTACCTTTGAACTAACTCTAGTCTTTAAACAGGATAACAACACCTG
GCCCAGTCTGAGGGATTTCTTCTCCATAGGGGCCTGCTTCACACATGCATCAAGAAGGGT
GCTGAAACTTAGTCCAGGCTTTAGATTGGTCAAAAGAAAATTGTATTCTTCTGTAGGACC
AATTGTTGAAGAATGCTGATCGAGTGCCAAACTAGATCTTTGAGTTTCTGTGGTGACGAT
TCTCTGACTGGCAGTCTATTAAGACTTAATGGGTGCTACTAAGCCTGCAACGGAAGTATT
TCTCTAAATATGCTCATGCACAAGTTGCTACAGTTTCTTACAATGAATGTTAATAACTTG
AATTTCACTAATTATTTTTGAAGGATTCAGAATATTGTATATACAATGTCTACTTAATGA
ATCGGATGCTAAAGTGAGCAGTGCAGTAAGCAGAGGGTACTCAATGGAATTTCACACTTA
TGTATTTTTCACATTTGTGTCCTTATTTACTGATACCACTGCTAGAAGTAGATATTTTTG
GTTATGGATGAAAGCATGTGGTGATGGTACAGAGAGCGCAAAGTGCATGGGGGAGAACCC
GGGGAAAGGAAATGAAGGGCATGAAACGTGTGTAAACTTTTCGTCAGGATGAGGTGATGA
AGAAAGTAATAAGTTGAAGCATCAGATACACTACATTACTAAGATGTTTAGCTGCAAGTG
GTTACTAGGTTAATATGGAGTTTAAAAGTTCTGTGATTTTTATTTTACTGATGTTCAGTA
TTGTTACATGTTTGCACATTTTTGCACTGTATTTGATTGCACTGTTCAATTGAACTATTT
TGTATTTTGTATGGGCATGCTGGACTTGCTCTAACGTAGTATATTGCACTTATATGAACA
GTGCAAGCTTCCTGTAGTGGATGTAAAGTACTGGCAGCTGCTACCTTCATCTACTGCAGT
GCTATGATTGAGTTTTTGTTAAACTGTAAGAGATTGTCCTGTTGTAAACATATTGGCAAT
GTTGCAAATAAACTTTTTATAAAATAAACGTTGTCTCAATGTCTCTAGTTTCACATTATT
T
>TR116755|c0_g1_i1|m.122618
GATAGATCCCGGCATCCCCCGCGCGGCCTTCTCTTCCGCTGCTCCGAGAGGCGGCGTCCA
TTGAGCGGCCGACAGGTACCATGGCTGCCCTAAGACCACTCATCAAGCCTAACATTGTGA
AGAAACGCAGGAAGAAGTTCATTCGTCACCAGTCGGATCGCTATGTGAAGATTGCGCGTA
ACTGGCGCAAACCCAGAGGGATTGACAACAGAGTGCGCAGGAGGTTTAAGGGTCAGATTC
TTATGCCAAACATCGGTTACGGCAGCAACAAGAAGACCAAACACATGCTGCCCTCGGGAT
TCAAGAAATTCTTGGTCCACAATATCAAGGAGCTGGAAGTTCTAATGATGAGCAACAAGA
CTTACTGCGCTGAGATCGCTCACAATGTCTCCTCCAAAAACCGCAAGACGATTGTGGAGA
GGGCAGCCCAGCTTGCGATCAAGATCACCAATCCCAACGCCAGGTTACGCAGTGAAGAGA
ATGAATAGAGTGTCCTGGCAAAACTACAGCTCTTTAATAAAAGTTTAAAATACAGAAAAA
A
>TR116756|c0_g1_i1|m.122619
TGTGGTGAGGAGTCGTGCTGACTAATTCCCATCAGCCTTTGCGAGTATGCAAATCTGCCG
CGGCTGCTATTGGTGGAATCAGTCCAGTACAGCACTGTACCTGGGTTGAGAGTGTAACAT
TTGTGTCGATGTTCTGAGGGGAGAAGGGTTCAGAGTTTTGGAGTTCTTGAAAAGTATATC
AATATGTCCAAGCCCAAGCTCTATTATTTTAATGGAAGAGGGAAAATGGAGTCTATTCGC
TGGCTTTTGGCAGCTGCCGGCGTTGAGTTTGAGGAAGAATACCTTGAGACCAGGGAACAG
TATGAAAAGCTACTGAAAGATGGAGCTCTACTATATGAGCAGGTGCCAATGGCTGAAATT
GATGGAATGAAATTGGTCCAGACCAATGCTATTTTGAACTACATAGCAGCAAAACACAAT
CTTTACGGAAAAGATATCCAGGAAAGAGCACTAATTGACATGTATGCAGAGGGAGCCAAA
GATCTGATGGTTCTTATAATGCATCGTCCATTCCTTCCTTCTGCAGAAAAGGAGAGTAGC
CTTGCAATGATAAAAAAGAAGGCCAAAAATAGATACTTTCCAGCGTTTGAAAAGGTCCTT
ACTCAACAAAGTGATTTTCTGGTTGGTAACCAGCTCAGTGTTGCTGATCTTCATTTGCTA
GAGGCTGTGTTGATGGTTGAAGAACACGATCCCCATATTCTGTCAGAGTTCCCCAAGCTG
CAGAGATTCAAGTTGAAGATCAGCAATATCCCAAATATTCAGAAGTTCCTGCAACCTGGA
AGTCCCAGAAAGCCACCGCCGGATGATCAGTACGTTCAGATCGCAAAAGAAGTTCTCAGA
TTTTGAGAGGCAATTTTGTGAAAGGAGTTGCACATCTCTAAAATGTTTGCAAAAATAGTT
GTATTCATTTCCCCCACCAAGCTTAAAAATCGTTTTATATTAAAGATGTTCTAAGCTGTC
AAATACACTTCATCATAATGCTCTACTGATTGCAGGTGGAATCATCATGAACTTAACTTT
TTAAATGTCAAACTACATTAACAACTGCTAAATATTCTTGATTACCTGAACACTAGTTTT
GTTTACTTAAAGTGCTGTGACTTGCAAAGAAATTCATTTCTAACACCAAGTGGAAGTGTC
AAAAAATAGTGAAATGGGAAGGGGAAAACCTAATAAACTAAGAATGAATAAAAAAAAAAA
AAAAAAAA
>TR116758|c0_g1_i1|m.122621
ACGACGCTCTTCTAACGGCTGCCGCGTGTGTTGCTGCTGCTGCTGCCGCCGCCGAGTCCG
GAGGCTGCGCTCGGAAACCCGCCACACCGCCACACCACCACCACCACAGCCATGGGGTTT
GGAGACTTGAAATCCGCCTCCGGCCTGAAGCTGCTCAATGACTACCTGGCGGACAGGAGC
TACATCGACGGGTACGTTCCATCACAAGCTGACATCGCTGTGTTTGAAGCTCTTGGTGCT
CCACCTTCAGCTGCCTTCTACCATGCACTTCGGTGGTACAATCACATCCGGTCCTATGAA
AGCACAAAGACTAGCCTTCCAGGTGTTAAGCAGCCCCTTGGTAAATATGGTCCACAAAAC
GTAGCAGATACAACACCAACAAAAGCCGTGGCAGACGATGACGATGATGACATTGATCTC
TTTGGATCTGATGATGAAGAGGAAACTGCAGATGCCAAGAGGATCAAGGAAGAGCGTCTA
GCTCAATATGAAGCTAAAAAATCCAAGAAGCCTACACTCATTGCTAAATCATCTATTTTT
CTGGATGTGAAACCATGGGATGATGAAACAGACATGTCCAAACTGGAAGAATGTGTACGT
TCAGTGATAATGGATGGCTTAGTTTGGGGTTCCTCCAAACTGATTCCAGTGGGCTATGGC
ATCAGGAAGCTACAGATTCAGTGTGTGGTTGAAGATGACAAGGTGGGCACAGATTTTCTG
GAAGAAGCTATAACTGCATTTGAAGATTACGTGCAGTCTGTTGATGTGGCAGCCTTCAAC
AAAGTGTAAAACAGCAACTAATGAACACTTAATAAAAATTGACATGTGCAGAAAAAAAAA
AAAAA
>TR116937|c0_g1_i1|m.122665
TGGGGGTTTGGCCGATGTTAATAAGCAGGCGGAGGTGTAGCCACTCCTTGAATGTGAAAA
CAGGGAGTTCTCGTCCCTTCCCTAAAAAAACACACACACACACAGCTCTAAAATGGCGAA
AGCGTATGATTATCTCTTCAAACTGCTGCTGATCGGCGACAGCGGGGTGGGCAAGACCTG
TCTGATCATCCGTTTCGCAGATGACAACTTCAACAACACCTACATCTCCACCATCGGTAT
TGACTTCAAGATCAAAACTGTAGATGTCGACGGGAAGAAAATCAAGTTGCAGGTCTGGGA
TACAGCTGGACAGGAACGATTTAAAACTATCACAACTGCCTACTACAGAGGAGCAATGGG
GATAATACTGGTTTATGACATCACCGACGAGAAGTCTTTTGAGAATATACAGAACTGGAT
GAAGAGCATCAAAGAGAACGCCTCCGCAACCGTTGAGCGAATGCTACTGGGAAACAAGTG
CGACATGGAAAACAAACGCAAGGTGCTCAAAGACAAGGCAGAGAAGCTGGCAAAGGATCA
TGGGATCCGATTCTTCGAGACGAGCGCCAAGTCTAGCTTAAACGTGGAAGAGGCTTTTCA
ATCACTGGCCCACGACATATTGATAAAAACAAGCAAGAAATCGGGTTTTGGGTCCCCGAG
CTACAAGACCACATTGGACAGCCCGCAGAAGAGCAGTTCCTCGAAGTGTTCCTTAGTTTA
AGACGACCACAGCCACCACAGAGCTTTTATCGCCTCCTCCTCACAGACCTATTGTGGATA
ACTTATTGAAATCAACTGCCGGACCGGTCTGTCCGGGGAAGGGAACAGTCGATCATTCCA
GCTTCCCTCGTGGTTTACCTTCGCTATAATCCTTCCCCCCCAACCCCCAACCTTTCCCCC
T
>TR117021|c0_g1_i1|m.122689
TTTGTATTATCATGGCCTGGAGTTGCACAATTTTCTCATTTGCACAGCTGATGTGCGCTG
GGATTACCGAAGCGGACAATCTCCTATACTTTCAAGTACTTATGAAAGTTCAGGACAGGA
AAGACCTCTGCAATCCGGTCCCAAAAACGACACTGGCGAATAAAATCGAAAACGGCGAGA
AAGCGCTTTGTTCCGTCCCCAGCCGGGCCGCCGTAGCGTGGTGCAGTGTGGGATAGCTGC
GCGAGGCGGGCGGTGGGCTCCTGCCTGGAACCGGCGCTCGTTGGCTCAGGAGGAGGAGGC
GGCGGCGGCGGCGGCCCGCAGTATACTTAAAAAATGACTACTGCTGCCCGACCAACGTTT
GAACCAGCTAGAGGAGGGAAGGGAAAAGGAGAAGGAGATCTCAGTCAACTTTCCAAGCAG
TACTCGAGTCGGGATCTTCCTTCACATACTAAAATCAAATACAGGCAACCAACCCAGGAT
GTCCCTGAAGAGCTGCGTAGTCGTGACTTCCGCAGGGAACTGGAGGAGAGAGAACGAGTG
GTAGTACGTGAAAAGAATAGAGACCGACCACCCAGAGAACACACAACATCATCTTCAAAG
AGACCACGGCTGGATCAGATACCTGCAGCAAACCTTGATGCTGATGATCCGCTGACAGAT
GAAGAAGAGGAGGAAGATTCGGATAGAGACAGTAGTAGTGAAGATGATGATGATGATGAC
ACTGCTGCTCTTTTGGCTGAGCTAGAGAAAATTAAAAAAGAACGTGCTGAAGAGCAAGCA
CGGAAGGAGCGTGAACAGAAAGCTGAAGAAGAACGAATTAGAATGGAAAATATTCTGAGT
GGCAACCCTCTACTGAACCTCATTGGACAGTCAAACTTCAAAGTGAAGAGGAGGTGGGAT
GACGATGTAGTGTTCAAGAACTGTGCTAAAGGAATAGATGAGTCAAAGAGGGATAAAAGA
TTTGTGAATGATACACTTCGCTCAGAATTCCACAAGAAGTTTATGGAAAAGTACATTAAA
TAATTGGCCTCAAGTACTCTACAGCTGTTCATTGACTACAGAGAACATGGTTTCCCCCCC
CCCCCCCCCCCCCC
>TR117029|c0_g1_i1|m.122695
ACAGTTGTTAGTCCAGACAGGGAGGCAATCAGCGTTGAGTGCCCGAGTACAGTGTCATGG
CGTTACTTTCCCTGCCGTGTTGTGCAGTCACTCTCTTGTTTTTCTTTGCCACTGTTGAAG
CGATCAGCTCGAAGAAGCCGAATATAGTTTTGATCCTCACCGACGATCAGGATGTTCTCC
TGGGTGGAATGACACCATTGAAGAAAACCAGAAAACTTATTGGGGACCTTGGAATAACCT
TTTCTAATGTGTATGTGGCCAGCCCGCTGTGCTGTCCCAGCAGATCCAGTATCCTGACTG
GAAAGTATCCGCACAATCATCGTGTATTTAATAATACGCTAGAGGGAAACTGCAGTAGCA
AAGCATGGCAAAAAACACAGGAACCGAACACATTCCCAGCTATCCTCCAAAGTCATTGTG
GATATCGGACCTTTTTTGCAGGAAAATATTTGAATGAGTATGGATCGGAGGCTGCAGGTG
GGATTGAACATGTCCCACCAGGTTGGGATTACTGGTATGCTCTGACGAAGAATTCAAAAT
ACTACAATTACACACTTTCTGTTAATGGAAAACCACAATATCACGGCCAGAACTATAGCC
AAGATTATCTAACCGATCTACTATCAAATGTTTCATTGGAGTTCTTGGAATACAGAACCA
AGTATGTGCCATTCTTTATGATGATCTCCACTCCAGCGCCACACTCCCCTTGGACTCCTG
CCCCACAATATGAAAAGAGCTTTTTGGATGTTAAAGCACCAAGAAACACTAACTTTAATA
TACACGGAAAGGACAAACATTGGCTAATCAGGCAAGCAAAGACTCCCATGACCAACTCTT
CAATTCAATTTCTGGATAATGCTTTCAGGAAAAGATGGCAAACCCTGCTGTCAGTGGATG
ATCTTGTAGAAAAAATTGTGAAGAAGCTTGATGCAGTCAAAGAGCTAAAAAACACCTATA
TTTTCTTCACATCTGATAATGGCTATCATACAGGTCAATTTTCTTTGCCAATTGACAAAC
GACAGCTATACGAATTTGACATTAAAGTGCCATTGCTTGTCCGAGGACCTGGAATCAAAT
CTAACATGAGTAATAAGATGCTTGTAGCAAATATTGATTTGGCTCCCACATTCTTGGATC
TTGCTGGCTATGACATTAACAAGACTAGGATGGATGGCATGTCTCTCTTGCCTCTGCTGA
ATGGTATGACACAAAATGTGACGTGGAGGACTGACCTCCTTGTAGAGTATCAAGGAGAGG
GACATAATGGAAGTGATCCTACCTGCCCTTCATTGGGGCCTGGGGTCACAAATTGTTTCC
CTGACTGTGTTTGTGAAGATGCGTACAACAACACCTATGCATGTGTAAGAACAATTGCCA
CTCCAGCTGACTTGCAGTATTGCGAATTTGATGATAGTGAGGTGTTTGTAGAAGTCTACA
ATCTAACTTCTGACCCACACCAAATCATAAATATAGCGAAGACTATAGATCAGGAAGTTC
TTGAGAAGATGAACCATCGTCTCATGATGTTACAGTCTTGTTCTGGATCAACATGTCATA
CACCAGGGGTATATGATCCAAGGTACAGATTTGACCCTCAACTAATGTTCCATCATGGAC
CTGCTGCACCCAAGTTATTCCATAAAACCTTATGAGGCCTTTTTGCCAGCATCATCTGTG
ACATAACCGTGTTCCTTGTCTGTGTGGACTGACGTAAATCACTAGGAATTGTATTTTTTC
TTCCCTTCCTGCCATTTCCACCCCCAACCCAATGTAAAGACATGTTTTCTTGTAAAAAAA
AACTTGCCCTTTTTTGAAATGTAATTTGAAAATTTTTTAATATACTTTTATGTATTGTAG
TTCCGTTACAACAGTAGCTTTATTTATTTTGCAAGGACTATTGTCTTTATTTCAAAAGAA
CATATGCAGCTGATTTGTTTCCACCTGACCATGGGTTGTTCACTTGGGGCCACCATACCA
CTGTTTCCAAAGCTAGGTCACTTAATTCCTCAGCTGTGACTCTTTTTCCCCCCTTTCTCT
TTCTTTCCCCCCCCC
>TR117031|c0_g1_i1|m.122697
CGACATCCGGGCAGCCGGCCGCGGCCGCCAGCTCAGCTCCGATTGGCTGCCGGCGGTTGG
TAACAGAGCTCTGATTGGTGGTTGGCGTGAGCCCCTTCCCCTTCCCCGCGCTCGCTGTGA
GGGAGAGGGTCTGCCGAGCGACAGTGAAGCGCCGCCATGGGAGTGGAAGTGGAGACCATC
AACCCGGGAGATGGACGGACCTTCCCCAAGCCGGGGCAAGTCTGCGTGGTGCACTATGTG
GGGTCGCTGACGGATGGAACAAAGTTCGATTCTTCTCGGGACCGAAATGCGCCATTTAAA
TTTAAAATCGGTCAAAGAGCAGTCATCAAGGGCTGGGAAGAAGGATTCGCTCAGATGAGT
GTTGGGCAGAGAGCAAAACTGACCTGCACCTCTGACTATGCTTACGGAGCTGCTGGTCAC
CCTGGCATCATTCCACCTCATGCTACTTTGATTTTTGACGTAGAGCTCTTGAGACTCGAG
TGAAAGCATTGTTTGGTTTGTCTCCTGCTTTTGGCACATACACATGGGCGAGCTTGAAGA
ATGTGCATTCAATATGCAGGGCCAGGCTATAATCGCACTACATTTACCTTCTCCATCTAC
AACCTGCTGTATGTCAGCAACAAACCTGCTTCTCACATCATGTACCTTTTGGGCTGTAAC
TTAAAATCTGATCATCTTAATCCTGAACTATGTTTTTTCACTTTTTTAAATCATGCTTTG
CTTTCTGAGAGACTAAGTTGCGCATGATCAAGTATTAACATCAAGGTGCCTGTCAAGTAG
AAAGGAAAGCAGATCAATTTGACGACTTAATATTCAATTGTTAAAGCATAAGATAATCAT
TTTGAATTGACTTGATGCATTGAAAAGCCATAAACTGAACAAAAACCAGTGACAACGTGG
CCATGCAGATTGCAGTCTTTTTAAACTTGTCCATCTTTGTATAGAGAAGATTCACTGTTG
TGGCCTGCCTGTATTGCCTAAACTTACTCTTGTGCCAATAATGTCAACACAAACTAATCA
TTGGGGATTTATCCAGAATTGGGGGTAAAGTTGGTCAAACATGAGGGTTTTTTTGAGGGG
GGGAGGAAGGAGATCGATTCAACTAATACCAACACTTGCTTCAATTTTTTCACGCAGTAC
TTTTCTCTGCTAGTGTACAGGCCCAATCCAAGTCGTGTTTAACTTTGTATGTTGTCATTT
CACCAACACCTATCTCATGCTCATTTGATTCCACTCGTGCTAGTATCCTTGATAAGGTCT
GGTCTTCTATTTCGAGCGAAGTTTAACTTGGGACAAAATGATGGATCATTTTCCTGAATG
TTGTTTAAAACCCAGCACTGGGTCGGAATCGAGACTGATTTTTATTTTTTATTTTGGGAG
GGAGGGCGCTGATGCGTCAATTTGTACATTTCCAAAAAATTACCATTGCCTAATATAAAT
GGATGATTCACACACACTCACCTGCAGAAGGTATCCAGTGGCAGCACTACATAGGTTGTG
AATCATAGGAAAGGCTGCAAATCATGGGAGCTGGCATACTCTACTGATTAATGGTGTAGG
GACCATGAAAGTGGTTATGAAGCTGGGCCTCTTACCAGTGGGATATTTGTATTGTACATG
TTCCAGTATTATTCCAGGTTCCACATTAGGCTAGTGACTTTTCCCTCTGAAGTTTCCCTT
GCCTCAAACTTTTTCCTTTGGTGGAACAGCCAGTGTGTCCCTTTGTAACAAGTTAAATAG
GTGCTAGCGACATTTGTAAGCAAGCGATGCTGGTCATCACCGCTGCCATCCCATCCCATT
CTCTTCAGTGTGGCTTATGATCTTTTCATTGCACTGTAGCTCTGATCAGCAATTCAATGA
GTTTGAAAATGCTTTTACAATAAAATGCTTTCTACCAGTTTCAGTAAGTAGTTTCTGGTG
TGATGCTTGTGTCTTTAAAAACTTTGCCCCTCAGACTGGCTGATAGATGCTGG
>TR117122|c0_g1_i1|m.122722
CAGCGGTCGGGCCGGGGTTTCCTGGGCTGTCGGCGCACGGGCTCTTCCTTTCGCTCCGAC
ATCTTGAAGCGGCAACATGCCACCTAAAGACGACAAGAAGAAGAAAGATGGGGGCAAAGG
GGGCAAAAAGGATAAAGATCCAGTAAACAAGACTGGAGGCAAGGCGAAGAAGAAGAAGTG
GTCAAAAGGAAAAGTAAGAGACAAGCTGAACAACTTGATCCTGTTTGACAAAGCCACATA
TGATAAACTGTTGAAAGAGGTGCCCAACTACAAACTCATCACACCTGCAGTCGTCTCTGA
AAGACTAAAGATCAGAGGTTCTCTGGCCAGGGCTGCCCTCCAAGAGCTGCTTTCAAAAGG
TATGATCAAGCTGGTGTGCAAACACAGAGCACAGATTATCTATACACGAAACACCAAAGG
AGGGGATGCACCTGCTGCTGGGGATGACGCATAAACAGGTTCTGGGATGGATTCCAACTG
AAGATATTTAGCTGCAACGGTGTAAAAAAAAAAATAAAGCTGTCATTATCCGTGAAAAAA
AAAAAAAAAAAAAAAAAAA
>TR11718|c0_g1_i1|m.4665
TGCCGCTGGAGGACTGCTAAGCGCCGAACCGCGCGGTGAGTTTGGGGCCTGGAGTTGGAG
TCGAGCGCCGCCACCGCATCATGTCGATCGGAGTTCCCATCAAAGTGCTGCACGAGGCCG
AGGGCCATGTCGTGACCTGCGAGACCAACACGGGCGAGGTTTACCGGGGCAAACTGATAG
AGGCCGAGGACAACATGAACTGCCAGATGTCCAACATCACCGTCACCTACCGGGACGGGC
GTGTGGCACAGCTGGAGCAGGTGTACATCCGCGGCAGTAAAATCCGCTTTCTGATCTTGC
CGGACATGCTGAAAAACGCTCCCATGTTAAAGAGCATGAAGAACAAAAACCAGGGGACTG
GGGCTGGGCGAGGGAAGGCTGCAATCCTCAAAGCTCAAGTGGCTGCCCGAGGGAGAGGCC
GTGGGATGGGCCGTGGCAACATCTTCCAGAAGAGGAGGTGAGGTGGTTTCTGTCCCTCCC
GGCCCACAGAAGGATTTCCAGGATTGCTTTGTGTATTTGTTATTTTATAATTCTGTAGAC
TGACGTGAAGTCCATTTTGTTGAGATTTGTTGTCAATAAACATTTTGTTTTCAATAAACT
ATGTCTGTGTTTGGTCAA
>TR117216|c0_g1_i1|m.122749
AGGCCTGTTGCTAGGGAGCGGCCCGGGCTCGGCCGCGGTTGCTGGGTGTCCGTCAGTCAG
TGGTGCCGCCTGGTCGCTGATTCGGAGAAGTGGGGCCCGACTCTCCGCCCACTCCCTCCC
AGGACAATTATAAAGCGCCCGTCGTTCGCCTCCTGGTGCCGCCATGAGTACCATGTGCGC
TGACACGATCCTGATCGTCTTCATCTCGGTCTGCACCGCCCTCTTGGCCGAAGGTATCAC
ATGGGTACTGGTGTACAGAACTGACAAATACAAACGGCTAAAGGCAGAAGTAGAAAAACA
GAGTAAGAAGTTAGAAAAAAAGAAAGAGGCCATTACGGAATCTGCAGGGAAGCAACAAAA
GAAAAAAATAGAGAGACAAGAGGAAAAACTGAAAAATAATAATCGGGACCTCTCAATGGT
GCGAATGAAGTCTATGTTTGCTATTGGATTCTGCTTCACTGCTTTGATGGGCATGTTTAA
TTCCATATTTGATGGCCGAGTGGTAGCAAAGCTCCCATTTGTCCCCTTGTCGTACATCCA
GGGACTGTCCCATCGAAACCTTCTTGGAGAAGATTACACTGACTGTTCTTTCATTTTCTT
GTACATTTTATGTACAATGTCTATTCGGCAGAATATTCAGAAACTACTGGGTCTGGCTCC
TTCCCGTGCAGCTACCAAACAGGCTGGAGGATTCCTGGGACCGCCACCTCAAGCAAGCAA
ATTCTCATGATTAAACTGCAGTGTAGTATTGAACACCAAACATCTGTCTGCTAAATGTGG
TGGTATAATTTGTACTTTTCACAGCTAAAGAGGCAGTTTGAACTTCTTTTGTATCTAGCA
ATAAGTGAAATGCCTCTTGGATGGCAAGATATAGAAAGGCTGGTGTGTAAAATTGTTGAA
ATATTTACGTGATATAAAACTACCATTTTTGGGAAACAAAATCAGAAGCCAGGTAAACCA
TTTGCTGTGTGAGTGTGGTTTGTTTGAATTGTTGAACAGATAATGTCATTAGGCTTAAGA
TGGTGAAATATTAAAACAAGCCCCAGCCTACAAGAGTTATTTCTTGCGGTTATATTGGAT
TTGGTTAAATGTACAACTTCAACAAAACCATATTTGCTCTGAAGCAATATTTTTTGAAAT
GTTGGCCCATGAAATAGAAGATTAATTTGTGTAATGCAGCTTATATCGGAAAGAATAAAA
GCTTTAATCTTGCA
>TR117217|c0_g1_i1|m.122751
CTGCTTGAGTGTGGTGTTGTGCTGAAATAGACACTTCTGATAGGTGCAGCTGGAGCACGG
CTCCTGTCCAATCAGAAAGCGTGTTATTGGTGGAGTGGCCGGGCCGGTGGAAAGGGAACC
CAAGCGGAGTGAGAGTAGTTCGTTATTTCGTTCGGTCCGGAATGAGCTCCATCGGTACCG
GGTATGATTTGTCAGCATCCACCTTCTCTCCTGATGGACGAGTATTCCAGGTTGAATATG
CCATGAAAGCTGTCGAGAACAGTAGCACAGCCATCGGGATAAGGTGTAAAGATGGAGTAG
TGTTTGGAGTAGAGAAATTAGTCCTTTCTAAACTGTATGAACAGGGCTCCAACAAACGCA
TATTTAACATCGATCGTCATGTAGGAATGGCAGTAGCGGGTCTTCTGGCAGATGCACGGT
CTCTTACTGATATTGCAAGGGAAGAAGCTTCCAACTTTAGATCCAACTATGGATATGATA
TTCCACTGAGGCATCTGGCAGACAGAGTAGCAATGTATGTCCATGCATATACATTATATA
GTGCTGTGAGGCCGTTTGGAAGCAGCTTTATTATGGGGTCTTATGACGAGGACGATGGAG
CTCAGATGTACATGATTGACCCTTCAGGAGTGTCCCATGGTTATTGGGGATGTGCAATTG
GAAAAGCTAAAGAAGCAGCAAAAACAGAGATTGAGAAGCTGCAGATGAAAGACATGACTT
GCAGAGAAGTGGTTAAAGAAGTTGCAAAAATAATCTACATAGTCCACGATGAAGTAAAGG
ATAAATCCTTCGAGTTGGAGCTGAGCTGGGTTGGACAAATTACAAAAGGCAGACATGAGC
TTGTACCTAAAGATATCAAAGAGGAAGCAGAAAAATATGCCAAAGACTCTCTTGAGGAAG
ATGACGAATCTGATGAAGACAACATGTAATTAGTTTCTTTTGAAATATACAGTACTGTTT
GAAACTAAACTCCTGCCTTTTTCTTTGTATTTTTAAAACTGAAATCACAGTATCAAGTTT
AAAGTTTGTTTTCTAATGTCTGTAAATTTGAACTTTACAAAATACTTGTAGAAATGGATC
TGGAGACAACTTCCCATGGGTAAAAGATGTAATGCTATGTCAGATAGTGACCAAAATAAA
AAATCTTGCATTTTAGCTAAGTTAGTTTGTTTGGCTTAATAGGACTTTATTGCAGAGAGG
CAGTTTGGCTTTTCTGGAGTTATAGAACTGTTGTTCACTATATCTACATTCAATGTGATC
GAGCCGCAGCTCAGCTAGCGCTTGTCACCTGTTTTTGAAATAGGATCTTAGTTTTGGGGG
GTGGGGATGGAAACAGAAGGAACACACATTGTATGTTTTTTGTAGCTACCGTTGCTAATT
TGTGAAAAGGAGAT
>TR117237|c0_g1_i1|m.122761
TGTAAGCAGTACTGCAGTTTGACTGGATGCTGGGCAGTGCAGGGTTAAGTGTGAGACGTG
TCAGTGTTTTGCCTGCGTGTTTCCAGTTGGAATTGAAGTCCACTGTTGGAGGAGTTCTGG
GTGAGCTTTGTTGTGCTGCTAGTGCGCTGCCTGATACAGGACCTTTTAAGACCACTGGAA
GCTTTTGTGAAGAATGTGTTGTTCCTCAGCTCTGTTAATGACCCCGCACTTGGTGATTGC
CCAAAACCGCTGCTTGTGCCAGAAACTTAGCTTCCTTCAGTTCCCGAGAAACACAAACAT
TTTTTAGATTCCTTTTTTCGATGCAGTTTTTCAAAAACTGATCACGTTTAAAAATGACAG
TGTTAGGATAGTCCTTAAGAGTGCTTTAAGAACAGCGCGTCCTGTAATATTCAGCAGCTT
TAAATCCCCAATTTTTTGACCCTATTCCTAGAACAGATTGGAGATATCCTACATAAAAAG
AGATACTTGTCCAGGGCAATATTTAATAGGCCTTTGAAGGTGCTACATCTGAACCAAAAC
TTTTGTGCAGAATTTAAAAAAAAAAACAGGAG
>TR117306|c0_g1_i1|m.122782
GACGCGAGGGGGTGACTGCGGATCACAACAAACAGACGGAAGATGGCGGCGGGAGATGGA
GGCTGGGCTCGCCGAGGCTCTGTTTTTAGTCTTGGTCTGGCTGTCGGACTTAGCCTGTGT
TCCTTCTTCACCGTGTCACTGGCTTCCGATGCGTTCGAGGCGGTTTTGGGCGACACGGCG
TCGTGTCAAAGAACCTGCGAGATGACTTACACCCTGCACACTTATCCGAAGGAGGAGGAA
CTCTACGCTTGTCAGAGAGGCTGCAGGCTCTTCTCCATCTGTCAGTTCGTGGATGATGGT
GCTGACTTAAACCGAACCAAGAATGAATGTGAATCTGCATGTGCTGAAGCGTATAAACAG
CAAGATGAGCAATATGCTTGCAACTTGGGATGTGAAAACCAGCTTCCGTTTGCTGAACAG
AGACAGAAACAGCTCATGTCCATGGTGCCAAAAATCCACTTTGTTTACCCCATCAGCATA
ATGTCTGCTTTCTGCAGTGACTTAATGAATTCGGCTCAGAGCTTCTTCACCTCGTGGACC
TTCTACCTGCAAACTGATGATGGCAAAGTAGTTGTATTCCAGTCTGAGCCTGATGTACAG
TTTATGGTTCCACAATTTGAGCTGCAAACAGATGATGTAAAAGAAACTTCTCAGGCACTG
TCAGATCATATAGCCAAGGCTATTTATGATGATACTCGAAAAGCTTTCAGAAGGGAACAT
GGAAATGGCTTGTATTTGAAAGAGGGTCATGAACAGGAAAACCAAAGTGTCTTGGAGTGT
TTGTCAAGGAATGCGGGGATACCTCGCTGGATATTAACCACCACCCTGGTGCTCTCCGTG
CTGGTGCTGTTGTGGATCTGTTGTGCTACTGCTGCCACGGCTGTGGAGCAGCACATTCCA
TCTGAGAAACTGAGCATATACGGAGACATGGAGTTCATGAATGAATTGAAGCTAACTCCG
TATCCAGCATCCTCTCTGATTATCATCAAATCCAAGGATGAAAAGGACATGGCAGGACCT
TTACCGACTAAAGTGAACCTGGACCAGTCGACGATTTAGACAATCGGGATTAAATTTGGA
CTTCTCTTATGTTCTGAAATTTGAAATGGTAATTTTTGCCAAATGTCTGGTTGAGGTGAA
ATTTCAAAATTAAGATAAATATTGTTTTTGTTACATTCCTGGATATAAAGAGTAATTGGA
ACTACTTTTTTTAATTGACCTATAGATATGGCCTGTTTTATTAAAGGTATCTGAGCTATA
GCACAGCTGTATGTTGCACACCACTCTTGTCCGCATGTTTGAAAACTTGTTAGCAGCTGA
CCTTTTCGATCGCACTGGTTGTTCCTTTGTACAGATTAAATGTCATTGCCTGTAACATTT
AATATATGATGCGTTTTCTATTTCTACTATCAGAATGGACATTTAACTGACGTTTTAATC
AATTTATGACCTGATGTATTGACATTTTCCCCTCCTGTTCGCATCCCCTTTCTGTACCTG
CATCATGGCGTATCATGCTCTTGGATATATGAAACAGTTGCTCACACATACATTATGTAA
ATATTGAGCCACAGTAACCTCAGAACACGGTTTAAAGTGTTCATTGGTCAGTAGTTCATT
TGTAATAAACCTTGTGGCTTTTATTTTACATCTTGGCTGAGTTTTCTTATAGTGCATTTC
CTTTTTTCCTCCAAGTTAAAATATTTTTGCTCTGAGTTGCTGTAAAATTTTTACTTTATT
ATAATCAAACTCCAGCTTTTGTGTTTGTAGTTTTTGATCCAAATGTAATATTTCCTGTCA
TGGGTTTTGTGGACAAGATTTTTTTCTTTTGCTCAAGGAATCATAAAATAAATATTGGTT
TGATCACCCC
>TR117396|c0_g1_i1|m.122802
TTCTTTTCCGGTTGGCGCGCCATCATCAGACTGACCCAGGATGGGAGCCTACAAGTACAT
GCAGGAGCTGTGGCGGAAGAAGCAGTCGGACGTGATGCGATTCTTGCTGCGGGTCCGCTG
CTGGCAGTACCGCCAACTCTCGGCTTTACACCGGGCTCCCCGGCCCACCAGGCCCGACAA
GGCTCGCAGACTGGGCTACAAGGCCAAGCAAGGTTACGTTATCTATCGTGTGCGAGTTCG
TCGTGGTGGCCGCAAACGACCCGTTCCCAAGGGTGCGACCTATGGTAAACCAGTGCATCA
TGGTGTCAATCAGCTGAAGTTTGCACGTAGCCTTCAATCTGTTGCAGAGGAGCGAGCTGG
TCGTCACTGCGGAGGACTAAGAGTTCTTGCCTCGTACTGGGTGGGTGAAGATGCCACATA
CAAGTTCTTCGAGGTTGTTCTCATCGACCCATTCCACAAAGCTATCCGACGCAACCCCGA
TACCCAATGGATCACAAAGCCCGTGCACAAGCACAGAGAGATGCGTGGGCTAACGTCTGC
TGGCAAGAAGAGTCGTGGTTTGGGCAAGGGTCACAAATACCACCTTACTATTGGAGGCTC
TCGTCGTGCTGCATGGAGAAGGCGCAATACACTGCAGCTCCGTCGCTACCGTTAATGTGT
AGTGTCTGTATATTTTACCTTGGTAAATAAATTGTTTTGAGGATTTTCCTGCAAAAAAAA
AAAAA
>TR11744|c0_g1_i1|m.4677
GGAATCCGGAAGTGAAGCGACTGGCTGAGGGCCGAGTGAATCTGACTTATGCCGGCACCT
GAGCGGGGGACGGGGAGGCCCCGGGACCGCCACCGGCGTCAGCAAACAATCCGCCGATCA
GTGAGCCTTCCCCAGGCCAAGCAGAAGGCTCCGTGTGCGGCGCCCATGCCTGTCCAGAGA
TCATCGAGTGAAGCGTGTGGGGCCTCCAACAGTGCCGGCCAGAGAAATGATGTCGAACTA
ACCGAACTGCTGGAGGAGAAGACTGAGCCGCAGGCTGGTGGAAATTCTGCAACTGGCATG
GAATTCCAGACGGACCCGGCAGCACAAAATGAGGAGGAAGAGGAAGAGGAGGTGCGAGTC
CTAACCCTGCCTCTTCAGGCCCACCATGCAATGGAGAAGATGGAGGAGTTTGTGTACAAG
GTTTGGGAGGGCCGTTGGCGAGTGATCCCTTATGACGTGCTCCCGGATTGGCTGAAGGAC
AATGACTATCTGCTGTACGGTCACAGGCCACCTATGCCCTCCTTCCGAGCCTGCTTCAAG
AGTATCTTTAGGATCCACACAGAGACAGGGAACATCTGGACACATCTGCTGGGTTTTGTC
TTCTTCCTGTTTCTGGGAATCCTGACCTTGCTGAGGCCGAATGTGTACTTCATGGCCCCC
CTGCAGGAGAAGGTGGTGTTTGGCATGTTCTTCCTGGGAGCCGTCCTCTGTCTCAGCTTC
TCCTGGCTCTTCCACACGGTGTACTGCCACTCTGAGAAAGTCTCCAGAACGTTCTCCAAA
TTGGACTATTCCGGAATCGCCTTGCTTATCATGGGCAGCTTCGTGCCCTGGTTGTATTAC
TCCTTCTACTGCTCCCCCCAGCCCCGGCTCATCTACCTCGGCATCGTTTGTGCTCTGGGA
ATATCGGCCATCATTGTTGCTCAATGGGACCGATTTGCGACACCCAAACACCGGCTGACG
AGAGCAGGAGTGTTTCTTGGACTTGGCCTGAGTGGTATTGTCCCCACTCTACATTTCACC
ATTGCTGAAGGTTTTGTAAAAGCGACTACAGTTGGTCAGATGGGCTGGTTTTACCTGATG
GCTGCGATGTACATCACCGGGGCCGGGTTATATGCTGCCCGCATTCCAGAACGTTTCTTC
CCCGGCAAATGTGATATCTGGTTCCAGTCACACCAGCTGTTTCATGTCCTGGTGGTAGTC
GCAGCCTTTGTTCACTTCCACGGCGTTTCGAACCTGCAGGAATTCCGATACGGGCTCGAG
GGAGGGTGCACAGATGATTCGTTGCTCTGAAACCCGGGACTGCTGCAGAGCATTCTATAT
CAATGAGACCTAAAGTGCATTGAAACTTTTCTTTCTTCATTTTCTTTTTCAAAACAAAAA
AAAAAAATTCCCTT
>TR117474|c0_g1_i1|m.122821
AACACGCTGGCTGCACTCCACGAAGCCGGAGCTTTAATACACTCTCATTAGGTTGACATA
GAAATGTTGTCACCGAAGTTTGTTGATCCGAAGCTCCGACTCCAAAAACTTTCAAATGGC
AGAAAAACTTCAATCGAGTGGAGAAAAAGCCACGCAGTAAAATTTAAGGACGGAAAAAGT
GAAATCCTGAATTCAAATATCAGTAATAAGGAACAATTCCGAGCGAGCTTTCACCACATG
CTCTGCTTTGATCTTTCTGCTGATTTTATGGGCTGAGATGGTTTTTTTTGGTCACTGATT
AATCAGGAGTTATATTAAGCACC
>TR117489|c0_g1_i1|m.122827
TGGTCCTGAGAGGGGCGGCCCGCCGTTTGTCGGAGACTCGCGGCCTCGGAGCGCCGAGAT
TTTTCAGCCCCCACTTTAGTCATGGAGCGAGTGACCGCTTTCCCCTCTCTGCTGCTCAGG
AACGCCAGGCCTCGCGCGCAGCTGAAACGGCGGGGCGCGGGGTTTTGCTGGGCGGGGGCC
CAGGCTGCGCGCTGTCTGAGCGGCGGGGCCGAGAGGGCGATGCTCGGCAGGATCATTCGA
GTGGATCATGCAGGGGAGTTCGGAGCTAATCGTATTTATGCAGGGCAAATGGCAGTACTG
GGCAAAACACCAGTGGGGCCTGTAATCCAGCAAATGTGGGATCAAGAAAAGGAACACCTG
GAGAAATTCAATGAATTGATAGTTCATTACAGAGTTCGACCAACCCTTCTAATACCTTTC
TGGAATGTTGCAGGGTTCATGTTGGGTGCTGGAACAGCTCTTTTAGGAAAAGAGGGTGCC
ATGGCCTGTACAGTAGCAGTAGAAGAGAGTATATCACAACATTACAACAATCAGATCAGG
ATGCTAATGGAAGAGGATCCAGAAAGACACAAAGAATTACTTGACATATTAAAGAAATTC
AGAGATGAAGAAATGGAGCATCATGACACAGGATTAGAGCATGATGCAGAAATGGCACCT
GCTTATTCATTATTGAAGAATATTATACAAGCTGGATGCAAGGCTGCCATCTACATGTCT
GAACGCATTTAAACATTTTCTCCATAAAATCAATCCATCTCTACATTCTGTAATATAGAT
TACCAGTACACAGTAAAATAGGTTAATGTCACAACTTATTTTGGTGTGCACTAGTCCCAT
AATTTTTTCAATTATGAAAATAATAAGGGTGTCTGTGTATGCAGCTGTTTCAATCTGTGA
TTCTCTTTTCCAGGGCTCACTGACGCTTCGAGTTTTACCAGGAGTGTGTATGAAATGCCC
TGGCTGCCTGAGTATTGAGGAAGTAGCCAGTTGGCCTTACAGTCAACACATGCTCAGTTC
ACCAGCACTGTTTAAAATTAGAGCCTGAATTAAAGTGATGCAGGAGAAGAGTGTGTGTTG
TCCGCACAATCAAGTGGTAACTTCCTCCATGCTCAGCTATAAACAGTTCAGAGGTAAAAT
CACTGTCTCTGAGCCGTACAAACCTGAAAGGTCCCAAGTTCAATCTCCATGTCTTTGCTG
AATTAGTTGATCTCAACTGGGCAGTGGTCTGAGCAATTATGTGTTAGGGTAGGGAAAATT
GATCAAGAGTTCTCACTTCTGATCGCTACCTCACAATCCCTGGCTATGGTTTCCTCTCCT
GTCAGATAGTCTGTCCATGCTGAATGTCAAGGTTTTACTAATAACCACTTGGGAGAAGTA
TTGGAGGACACCTTGTCACTTTGATATCATACCTGAGTGAGGAAGTCAATGTCTTCTGGA
GAGGAGGGGAGAATTATGGAAGAGGAAAAAGAAATGTACTCCTGATTACAATTAAAATGC
TAGTGGTCGACAAAACAGTGTCAGGTTGTAATAGCTAACAAAAATATTTTTTGTGATCAG
GGAATTAAATGTTGAGTCCTTATGCAAATATTTAATATTTTACAGTAATTTAATGGGAAA
AATGTTGACATTTTTAATTAAAATATACCACCTGAAATCTTATGAAGTGTTTTTATTCCA
AACTATTGAAGGACTTTGTATGCAGTTCTAAAATATAACTGCTGGGGTCAGTATGCTACA
AACAAAACAATTCCCAGG
>TR117489|c0_g1_i1|m.122825
TGGTCCTGAGAGGGGCGGCCCGCCGTTTGTCGGAGACTCGCGGCCTCGGAGCGCCGAGAT
TTTTCAGCCCCCACTTTAGTCATGGAGCGAGTGACCGCTTTCCCCTCTCTGCTGCTCAGG
AACGCCAGGCCTCGCGCGCAGCTGAAACGGCGGGGCGCGGGGTTTTGCTGGGCGGGGGCC
CAGGCTGCGCGCTGTCTGAGCGGCGGGGCCGAGAGGGCGATGCTCGGCAGGATCATTCGA
GTGGATCATGCAGGGGAGTTCGGAGCTAATCGTATTTATGCAGGGCAAATGGCAGTACTG
GGCAAAACACCAGTGGGGCCTGTAATCCAGCAAATGTGGGATCAAGAAAAGGAACACCTG
GAGAAATTCAATGAATTGATAGTTCATTACAGAGTTCGACCAACCCTTCTAATACCTTTC
TGGAATGTTGCAGGGTTCATGTTGGGTGCTGGAACAGCTCTTTTAGGAAAAGAGGGTGCC
ATGGCCTGTACAGTAGCAGTAGAAGAGAGTATATCACAACATTACAACAATCAGATCAGG
ATGCTAATGGAAGAGGATCCAGAAAGACACAAAGAATTACTTGACATATTAAAGAAATTC
AGAGATGAAGAAATGGAGCATCATGACACAGGATTAGAGCATGATGCAGAAATGGCACCT
GCTTATTCATTATTGAAGAATATTATACAAGCTGGATGCAAGGCTGCCATCTACATGTCT
GAACGCATTTAAACATTTTCTCCATAAAATCAATCCATCTCTACATTCTGTAATATAGAT
TACCAGTACACAGTAAAATAGGTTAATGTCACAACTTATTTTGGTGTGCACTAGTCCCAT
AATTTTTTCAATTATGAAAATAATAAGGGTGTCTGTGTATGCAGCTGTTTCAATCTGTGA
TTCTCTTTTCCAGGGCTCACTGACGCTTCGAGTTTTACCAGGAGTGTGTATGAAATGCCC
TGGCTGCCTGAGTATTGAGGAAGTAGCCAGTTGGCCTTACAGTCAACACATGCTCAGTTC
ACCAGCACTGTTTAAAATTAGAGCCTGAATTAAAGTGATGCAGGAGAAGAGTGTGTGTTG
TCCGCACAATCAAGTGGTAACTTCCTCCATGCTCAGCTATAAACAGTTCAGAGGTAAAAT
CACTGTCTCTGAGCCGTACAAACCTGAAAGGTCCCAAGTTCAATCTCCATGTCTTTGCTG
AATTAGTTGATCTCAACTGGGCAGTGGTCTGAGCAATTATGTGTTAGGGTAGGGAAAATT
GATCAAGAGTTCTCACTTCTGATCGCTACCTCACAATCCCTGGCTATGGTTTCCTCTCCT
GTCAGATAGTCTGTCCATGCTGAATGTCAAGGTTTTACTAATAACCACTTGGGAGAAGTA
TTGGAGGACACCTTGTCACTTTGATATCATACCTGAGTGAGGAAGTCAATGTCTTCTGGA
GAGGAGGGGAGAATTATGGAAGAGGAAAAAGAAATGTACTCCTGATTACAATTAAAATGC
TAGTGGTCGACAAAACAGTGTCAGGTTGTAATAGCTAACAAAAATATTTTTTGTGATCAG
GGAATTAAATGTTGAGTCCTTATGCAAATATTTAATATTTTACAGTAATTTAATGGGAAA
AATGTTGACATTTTTAATTAAAATATACCACCTGAAATCTTATGAAGTGTTTTTATTCCA
AACTATTGAAGGACTTTGTATGCAGTTCTAAAATATAACTGCTGGGGTCAGTATGCTACA
AACAAAACAATTCCCAGG
>TR117528|c0_g1_i1|m.122834
GACTGTGGCGTCTTTGAGTCGCGCATCCCTACGACCATGGCCCTGTCTGTCCTGGTCACC
ATCGAGATGTGCAATGCACTAAACAGCCTGTCTGAAAACCAGTCCCTGTTGAGGATGCCC
CCATGGGTGAATATCTGGCTGCTGGGGACCATCTGCCTGTCCATGTCACTGCATTTCCTG
ATTCTCTATGTGGAGCCATTGCCTCTGATTTTCCAGGTGACAGCTCTGAACTGGCCTCAG
TGGGTCGTGGTCCTGAAGATTTCCCTGCCTGTCATCTTGCTGGACGAATCGCTCAAATAC
GTGTCCCGTAACTACGTAGAGGAAGAAGAAGAGAAC
>TR117564|c0_g1_i1|m.122847
AGGCGTCAGTGGTTGAGCTGCTGGTGGAGTGAGTGAGTGGCAGGTGGCAGCGGGAGGGAT
GCCCAAGAAGTTCCAGGGAGAAAACAGTAAATCAGCAGCTGCCAGGGCTCGGAAAGCGGA
GCTGAAGGCAGCGGCCGATGCAAAGCGGCAGAAGGAGCTCGAAGACGCCTTCTGGAGAGA
TGACGACAAACACGTGGCAAGGAAAGAACAGCGGAAGGTCGAGAAGGAGAAGAGGCGACT
GGAACTGCTGGAACGCAAGAAGGAAACGCAGCGGCTCCTGGACGAGGAGGGATCCAGCGT
GAAACCGAAAGCCTCAAGTTCGGTGACGCCAGCCAAGATAACACGAGCTCAGATCGAGGA
GACGATTAAAAAGGAGAATGTGGGGCAAAGCGCAGAGGAAGGAAAAGAGAAACAGCTGAG
CCACCTGGAGATGCCACTGGAGGAGAACATTAACCGCATTGTACCCGAAGAGGGCGATGT
CGATGCCAGGACCATCGAGGATGCCATCGCTGCCCTGAGCACGGGCGAGAGCGTCGATCA
TCACCCCGAGCGGCGGTTGCGTGCCGCCTTCACCGCCTACGAAGAGGCAAACCTGCCGCG
GCTGAAGATGGAGAACCCCAACATGCGCTTATCTCAGTTCAAGCAGATGCTGAAGAAGGA
GTGGATGAAGTCGCCCGAAAACCCCTTAAACCAGCGCCATGGGGCCTACAACACTAAGTA
GGAGCGAGTGAGCCCGAGAGGAAACCGTCTCTTGTGAACTTTAACCTAAGCGTGAACTTC
AACCCGGTAACATGAGTGTGATATCAATTTGGCATCGTCATTTAAAAAAAAGCACACAGC
ACAGAATAAAATAAACTGCGTCACGACCCTCG
>TR117609|c0_g1_i1|m.122856
GATTGTTTGAGTGAAGAGTGGGCGCGAGGCAGCGAGCGCTGACAGGAGCGAAAGATGGCT
GGCGGGAAAGCTGGGAAGGACTCGGGAAAGGCCAAGGCTAAAGCAGTTTCCCGCTCTCAG
AGAGCAGGATTACAGTTTCCTGTAGGTCGTATTCATAGGCATTTGAAGACTCGTACCACT
AGCCATGGACGGGTGGGTGCTACAGCTGCAGTGTACAGTGCAGCTATCCTTGAGTATCTC
ACTGCTGAGGTGTTGGAGTTGGCAGGAAATGCGTCTAAGGACCTGAAAGTAAAGCGCATC
ACGCCACGTCACTTGCAGTTGGCCATCCGAGGTGATGAGGAGCTGGATTCATTGATCAAG
GCAACCATTGCTGGTGGCGGTGTGATCCCCCACATCCACAAGTCTCTGATTGGGAAGAAG
GGACAGCAGAAAACTGCATAAAACCCAGTTTTGAACCTACCCTCTTCCTCCCTACTGTCG
TACTGTAATTTGGACAGAAGAAACCTGGGGATACTTGGCATATTTTTTTTAAAAAGAGTA
GTTAAAATAAAATGGAAGAGTTTTAGGAGATGACTTTAGTGTTCAATATAATCTGAGACC
CGTTTGTATGTCTTACAGTTTAGATTTGAAGCTGTATGAAAATATAACTAGAAAATACAG
CAGTTTGTCAACAACTAGCTTACACAAGTGTGTTTTATACAATAAAACAATTCATAAAAC
CATTTTTTAAAAATCTTGTGTTTACCGTGTGTCCTTTCAAAAGTTTATTGAAGTAATTAC
>TR11769|c0_g1_i1|m.4695
AGCTGTTAGTGGGCCGGGGTCAGGTGGACGGCCATGGCGGCTCAGGGCGGGGCAGACACT
GGTGGAATGGAAACAGAGGCTTGCACGGACTTACCCGTTCAGAAAGAGAAAGCAAGCTGT
GGGACTGCCGGTGAAGGGGACGCTCAGTCCTCACTGACCGAACAAATGGAGAACGAGGAC
TCGCTCCCCCAAACCTCAGTCAGCAATGGCGGCGAGTCAGATGCCGAGAAGGAAATGGTG
GACCTGAAAGTTATTTGGAACAAAAACAAATATGATCTGAGAGTTCCACTGGATAGCACA
GGAGCCAGTCTGAAAGAAAAGATTCACTCCCTCACAGGTCTCACTCCTGCTATGCAAAAA
GTCATGTATAAGGGACTGCTCCAGGAAGATAAAACTTTACGTGAACTTAAAGTCACCAAT
GGTGCAAAAATAATGGTGATCGGGTCGACGATTAATGATGTTCTAGCAGTAAACACGCCA
AAGGAGGTGGTACAGCAAGAGGCCAAAGCTGAAGAGCCAAAAAAGGAACCTCTATGTAGG
CAAAAGCAACACAGGAAAGTATTAGACAAAGGGAAACCAGAGGACATTATGCCATCCATT
AAAGGTGTCAAGGAACGCTTACCGAGTGTACCATTAGCTGGCATGTACAACAAGTCCAGT
GGAAAAGTAAGGTTAACCTTCAAACTGGAGCAGGACCAGCTCTGGATTGGAACCAAGGAG
AGAACAGAGAAAATCCCTATGGGCTCTATCAAAAATGTGATCACTGAACCTATTGAAGGA
CATGAGGATTATCACATGATGGCATTTCAGCTGGGTCCCACTGAAGCCTCGTACTATTGG
GTTTACTGGGTGCCTTCACAGTATGTTGATGCAATCAAAGATACGGTCCTGGGGAAGTGG
CAGTATTTTTGAATGTGCCTCCACCTCTGGCAGTGAAGGATAGACTGAAACCAAAGGACT
ATAAAACGGATTGATTGGAACTCTCTCGTACTGGATTGTAATTCTTCCTCCCTTCCCCCT
TCCCAAACCTTGGAAGATGCCAACAATGATAAATAGATTTTTTTTTAAAATTGCGTTGAA
GAGCCTCACCAGGAGCTGGAGGTGGTATGTCCAATCTGACTTTACCTGTGAACTTCAAAT
TAAAAAATAACACACCGTTTCGAAGAAGGAATTCTCCAAATTATTCAGGAAGTTCTGTAA
GAGCCACAATTACCCACAGGT
>TR117708|c0_g1_i1|m.122874
TTAACCTCCAGCAGATAGCAATGGTCTCTTTTACCAAAGAAAGACTGTTTTACAGGGCTG
TTGGGTTTTACTACATAGTAAAGCCAGAAAATTCAAATAAGATGAGAAGAAGGGTTTGCT
TTGTAGTGTCAGTAAATGGAAGCTTGAAGCAGAATTAAAGGAAGCAGAAATCCTGCCAGA
ATAGGCCATGGCAACACTGGACTCAAAAACAAAAGATCTGAATTATACAGAGCGTAACAG
GAGCAACAATATTCTCAAAACTCTTTCTAGTGCTGAATATTTCTGTACTTTGTTGTGTGT
TCACGATTCTGCAGTCAATAGTAGCATTGCTTTAATTTTTATTTTCTTCAATTCCTGCGA
ATTTCTGAGCCTGATGTTAATCTATAGTTTTAAGAAGAATTGGCCAGCAGAAAACTTGCC
ACTCGCTCAGGATTTGTAGTTTTACCATGGAGAACA
>TR117717|c0_g1_i1|m.122876
TAGAAGCTTGAGGGTAACCTAATCGAGGGTTAGCAAATTAAATTAATTTTGGTCTGAACT
GGTTAGTATGAGACGGTTTGGCGATCCGTGTCGGGCATCAATCATCCCTAGACCAGACAG
TTCCTTAGTAAAGAGTTAAAGGAGGGAATTAAGAATTCGTCTGGTTCCTCGACATGTATT
TGTCAGGATACCAAAACCCATCATTCTTCCAGCGGACGGCAGTGTCCATATTTAAATTAA
CTGCAGTTAGGTTTAAAAAGTGCTTAGGAAGTCCACGGGAGGTTGCAGAGATAGGTAGTG
GACAGGACATGGAGGGATTTGAACAGGAGGAGGAGAATTTTAAAATCAAGGTACTGATGG
GCCGGGAGCCAAATGTAGGTCAGCGAGTACAGGGGCGATGGGTGAGATGGACTTGGTGCG
GTTAGTATATGAGCTACAG
>TR117732|c0_g2_i1|m.122879
CATATGCTATTAGCAGTTTTTGAGTATAATTTCTTAAAATAAAGGGCAGCACTTCACGTA
TAGGCTATCTTTAGCAGGAGTTACCACAAACTATACACTTAGGTGTGCACTCCTCCCTTC
ACCATGAAGCGGATTGTAAGTGATTTCAGGAGGGTATTGACATACTAATAATTGTTCAGA
TAGATATCAGATGAAACTTATTGCAGAGAAATGTGAGGTGATGTATTTTGGAAGAAGAAT
TAGGAAATATACATTAAATGGTAACTTTTAATGGAGTAGCACAGCAGAGAGTCTTGGGTG
TTCAGATGCACAAATCTTTAAAAATGGGATGACAAGTTGGCAAAGATATATAAAAAATGC
ATATGGAATTGTTTTATAAGTAGGGGCATAGAGTTTTAAAAAAAGGCAAAGATGTAATGC
TAAACCAATACTTCTACAAATCATTGGTTATGCTGCAGTTAGAGTATTACATCCAGTTTT
GGGTTCTCTACTTTAGGAAAGATTGCAAGGCCATGGAGAAGGTACTGAAATGGTTTGCTA
ACACTCCACCAGGGATGAGAGGCTTTAATTATGAAGAGAGACTAGACAAATTGGGATTTT
CTTCATTAGAACAGAGAAGGCTAAGAGGAGATTTAATAAAGATGTTCAAATTTTGAAGGG
T
>TR11775|c0_g1_i1|m.4696
GACAGTAAGAGCAAAGACGTGCCTGGAGTCACAGGGTTTAACACGTAGCCCTGTACACCC
ACACGTTCATTAAAGGCAGGCAAGTGTGGTGCAGCAAACTCCGGCTGATCACAGGCAGCA
CAGAGACAGAGCCAGCCAGACAGACAGAGAGGGATAGGAAAGGAAAACCCCAGCCGGCAG
CAGCAGTAAAATTACTGAAATGGAAAGGATCACAACTGCCCAGCCTCCTCCTTGTATGTC
GAAAATCCCAACTTTTGAAAACAACGAGATGCAAGGAATGGAATTCTCTCACATGTTTGT
TTATAAAGCTAAGAGGGGACTAAAGAGAGGCGACGACAACAAGGAAACATATAAATTGCC
ACACCGACTGATAGAAAAGAAAAGGCGTGATAGGATTAATGAATGCATAGCACAGTTAAA
GGACATGCTCCCGGAACATCTCAAACTGACGACTTTGGGGCATTTGGAAAAAGCTGTCGT
ACTTGAGCTTACCTTGAAACACGTGAAGGCATTATCCGGCCTCATTGAACAGCAGCAACA
AAAAATATTAGCCCTGCAGAATGGTTTACAGATCGGTGAACAGACAGCTAAGGCGTCTGA
GTCCAGCCATGAAATGTTTCAGTCTGGCTTCCAGATGTGTGCCAAAGAGGTGCTGCAATA
CCTGGCAAAGCATGAAAATCTGAGAGAGGTGAAGCCCGCGCACTTGATAAATCACCTGCA
GAAGATGGGAGCAGAGATCCACACAGGGGGATATATTAACGGGATAGGGCAGACCTCGGC
GCGCTTCCCAGAAGGAGATTTCAGGTCAAAACCCTTGAGCGGGGCAGAAGGGCCTGGCAA
AAACTGCGTGCCCGTAATCCAGAGGACTTGTCCGGCCAGCAGTGAGCAGAGCGGTAGTGA
TACCGACACCGATAGTGGGTATGGCGGCGAACCCGACAAAAGTGACTCCAAGCACGACCT
GGAGAGTCCCGAGAGAGAAACCGAGCTGAAACACCCTTTGGCGGAAAGGATCGTCTCCAT
TAAACAAGAATACGAGGAGCCTCCGCTCAAGAAAGCTCGGATGGAGCTGTGTGAGGAAGA
TTTCCGTATTGCTAATGGGGAGCTGGCTGCGGGTAGCTTCCTAGGTCACCACCCGCCTCC
TCTGTGCGTGCCTTTCTACCTGCTGCCTCCGTCGGCAGCTGCTGCATACATGCCCATGCT
GGAGAAATGCTGGTACCCAACTTCTATGCCAGTCTTGTACCCTGGGATTCCTGCGTCGGC
CGCACTGACCGGGCTGATGAGCCCCGATAAACTCTCTCCTCTCTTAATTCCTCAAAGGGG
ACCTTCACCGGTCTCCAACTCTCCAACAATGGACACATCTGCTCTGATCCAAGCCCTGAA
ACAAGTCCCACCCCTGAGTGTGGAAACCAAAGACTGATTTATTTTCATAAGAGAAACTTT
GACTGATCTTGTGTGTTTACATGAAAAAAAAAATCTCAATTTAAAACTAGTTTGGAAATG
ACGTAATCCCAGGATGGCTAGTGTTTACATTTAGATTTGACGCCATTTTCCAACGGTTGT
AGCCTAAGCTAGTGTAAACAGTTTGAAATGGCTGTCGAGACCATCATTCATTCACAGTTA
TAGGAAAGGGCAGCAGATTGCTTCAGATGTGAAGCCTTTGCATAAAATGGCTTTAAAGTG
CAATGGATTTTAAAAAAAAACATTTTATCTTAACCGTTCTTATTTTCCAGCTAAAAGAAA
CCTCCAAAGTTTTCATATAGTTTCAGAAGTGTAAACGCACTGTCTGTGAAATGAATGTAA
ATGGTGAAATTATAGATGCTGCTTAAGCTTTCTGCTGTAATAATAGCCAAGGAACTGACT
TGTGCCCTTCCTATAGCACTGATATGCTGCTAAAAGACCCCACCCAGTCTAAAAGCACCA
AATATTAAATGTAACTGCTTCTGTATATACCTGTATTTTTGCAGGATTGATAAAAGTCAG
TAGTAACTATCCTTGCAGGCTCTTAAAGGGGACGTTGAGTGGTAATGGTGACCATACGTA
TGAGCGAGTGATGTATGAAGTGGTATTTTAAATCTGTCAGCATGCTGTTTGAGGGAAATG
TAAGAATTTGCTGTAAATTTTGATGTGTTAAGTGTGAATGGTGGACAGGTCGAGGTTTTG
AGAATGCCAAAGTCACTACTGGATAGCCTCTTTAACGCACAGTGCTTTGACAACTTGTGT
TTAAAAATGATGAATTTTTTTTTCTTTGCCATTCATAAAAGATGTTGCCTTTCGGGTTCT
GACATCTGGTATAGGTCTGCTGATAAACGCTTGTATTTGTGTAAATACTGGAATGCAGAA
AATATGAGAAGGTTGAATGTAATGTTTTGAAAAAAAGATGAAGATTAGTTTTGTATAGGG
AGAGGTACACAGACTATTTTTGGAAACTTACAGCAGAT
>TR11775|c0_g2_i1|m.4698
GACAGTAAGAGCAAAGACGTGCCTGGAGTCACAGGGTTTAACACGTAGCCCTGTACACCC
ACACGTTCATTAAAGGCAGGCAAGTGTGGTGCAGCAAACTCCGGCTGATCACAGGCAGCA
CAGAGACAGAGCCAGCCAGACAGACAGAGAGGGATAGGAAAGGAAAACCCCAGCCGGCAG
CAGCAGTAAAATTACTGAAATGGAAAGGATCACAACTGCCCAGCCTCCTCCTTGTATGTC
GAAAATCCCAACTTTTGAAAACAACGAGATGCAAGGAATGGAATTCTCTCACATGTTTGT
TTATAAAGCTAAGAGGGGACTAAAGAGAGGCGACGACAACAAGGAAACATATAAATTGCC
ACACCGACTGATAGAAAAGAAAAGGCGTGATAGGATTAATGAATGCATAGCACAGTTAAA
GGACATGCTCCCGGAACATCTCAAACTGACGACTTTGGGGCATTTGGAAAAAGCTGTCGT
ACTTGAGCTTACCTTGAAACACGTGAAGGCATTATCCGGCCTCATTGAACAGCAGCAACA
AAAAATATTAGCCCTGCAGAATGGTTTACAGATCGGTGAACAGACAGCTAAGGCGTCTGA
GTCCAGCCATGAAATGTTTCAGTCTGGCTTCCAGATGTGTGCCAAAGAGGTGCTGCAATA
CCTGGCAAAGCATGAAAATCTGAGAGAGGTGAAGCCCGCGCACTTGATAAATCACCTGCA
GAAGATGGGAGCAGAGATCCACACAGGGGGATATATTAACGGGATAGGGCAGACCTCGGC
GCGCTTCCCAGAAGGAGATTTCAGGTCAAAACCCTTGAGCGGGGCAGAAGGGCCTGGCAA
AAACTGCGTGCCCGTAATCCAGAGGACTTGTCCGGCCAGCAGTGAGCAGAGCGGTAGTGA
TACCGACACCGATAGTGGGTATGGCGGCGAACCCGACAAAAGTGACTCCAAGCACGACCT
GGAGAGTCCCGAGAGAGAAACCGAGCTGAAACACCCTTTGGCGGAAAGGATCGTCTCCAT
TAAACAAGAATACGAGGAGCCTCCGCTCAAGAAAGCTCGGATGGAGCTGTGTGAGGAAGA
TTTCCGTATTGCTAATGGGGAGCTGGCTGCGGGTAGCTTCCTAGGTCACCACCCGCCTCC
TCTGTGCGTGCCTTTCTACCTGCTGCCTCCGTCGGCAGCTGCTGCATACATGCCCATGCT
GGAGAAATGCTGGTACCCAACTTCTATGCCAGTCTTGTACCCTGGGATTCCTGCGTCGGC
CGCACTGACCGGGCTGATGAGCCCCGATAAACTCTCTCCTCTCTTAATTCCTCAAAGGGG
ACCTTCACCGGTCTCCAACTCTCCAACAATGGACACATCTGCTCTGATCCAAGCCCTGAA
ACAAGTCCCACCCCTGAGTGTGGAAACCAAAGACTGATTTATTTTCATAAGAGAAACTTT
GACTGATCTTGTGTGTTTACATGAAAAAAAAAATCTCAATTTAAAACTAGTTTGGAAATG
ACGTAATCCCAGGATGGCTAGTGTTTACATTTAGATTTGACGCCATTTTCCAACGGTTGT
AGCCTAAGCTAGTGTAAACAGTTTGAAATGGCTGTCGAGACCATCATTCATTCACAGTTA
TAGGAAAGGGCAGCAGATTGCTTCAGATGTGAAGCCTTTGCATAAAATGGCTTTAAAGTG
CAATGGATTTTAAAAAAAAACATTTTATCTTAACCGTTCTTATTTTCCAGCTAAAAGAAA
CCTCCAAAGTTTTCATATAGTTTCAGAAGTGTAAACGCACTGTCTGTGAAATGAATGTAA
ATGGTGAAATTATAGATGCTGCTTAAGCTTTCTGCTGTAATAATAGCCAAGGAACTGACT
TGTGCCCTTCCTATAGCACTGATATGCTGCTAAAAGACCCCACCCAGTCTAAAAGCACCA
AATATTAAATGTAACTGCTTCTGTATATACCTGTATTTTTGCAGGATTGATAAAAGTCAG
TAGTAACTATCCTTGCAGGCTCTTAAAGGGGACGTTGAGTGGTAATGGTGACCATACGTA
TGAGCGAGTGATGTATGAAGTGGTATTTTAAATCTGTCAGCATGCTGTTTGAGGGAAATG
TAAGAATTTGCTGTAAATTTTGATGTGTTAAGTGTGAATGGTGGACAGGTCGAGGTTTTG
AGAATGCCAAAGTCACTACTGGATAGCCTCTTTAACGCACAGTGCTTTGACAACTTGTGT
TTAAAAATGATGAATTTTTTTTTTCTTTGCCATTCATAAAAGATGTTGCCTTTCGGGTTC
TGACATCTGGTATAGGTCTGCTGATAAACGCTTGTATTTGTGTAAATACTGGAATGCAGA
AAATATGAGAAGGTTGAATGTAATGTTTTGAAAAAAAGATGAAGATTAGTTTTGTATAGG
GAGAGGTACACAGACTATTTTTGGAAACTTACAGCAGAT
>TR11776|c0_g1_i1|m.4699
GGCCGCCGCCGCCACCACGACGACGAGAAGTTGCATTATCCTGTTGGCCTGCTTAACATT
TGGTTTTCCATAGCATTTGAAAACAGATTTGCTTTCAAAAACAGAGCCAGCCTAGCTGGA
ACGTCATGGTGACAAAGTGTGGCACGGAGCCCAACCTAATGAGGCGCATATCGAAACAAG
ACAGACACCAAAATATATCAAATTTTTTATTTCCATTTTAGGAAGATCAGTAGGTTCTGA
ACTTTTTTTTTTAGTTTCGGCTGTTACGGAAACCCTGTCAGAAGTTGTGCAAATCGGAGT
TTGCTCAGGTCAAAGGCCATCCCTGTATTAGTGATGTATTAAATGTTCTCTCGCTGGCAC
AGGCGGAGGAAAAATCCACCCTCAGCGTGGTTTGACTTGAACAAAATCGAGGAAGTCAGA
CGAGCGCACAGAGCAAGACGGCGGAAATGGCTGCCAAGGCCCGTGTTTTGTACAACTTTA
CTGCTGAACCTGGAAATGATGAGCTGACGGTCAAGGAAGGAGAGATCATCAATATTGCTA
ATCGGGATGTAGGTGGTGGATGGTGTGAAGCAACAAATGCTCAGGGAGTGACTGGACTTG
TTCCAACAGACTACATGGAGATGATTTCAGAAAGTGGGGGTAACACCGTACCCTTGGGGC
CTGGTGGAACAGCACAGAGCACGGCAACTAACGTTGCAGCTTTTGATCCCTTCTCATCAA
CTCAAGCAGGCTGTAGTGGTAGTACAGCGTTCGGAAGTTCATTCACCTCTAACAGTAACA
GTCAGACAAACAACGCAGATGATCCCTGGTCTAACTGGAACACTAGTTCAGTTGGGAACT
GGAGCACTAATAATGCAGGTAACAGTGGAAATGCCTGGAATGCAGTAAACCTGCCGGCAA
ACACAGAGAGTTCAAATGCACAGAGAAATAGCACTGCAGATAATTGGGACACGACTGGCT
ATGGTCATCCACAGGCCTACCAGGGTCCAGGTGCTGCAGATGATGATGAATGGGATGATG
ATTGGGATGAGTCCAAAACGTCTCCAAATATTCTTCCTCGCACAGAGTCTGAGTCAGCAG
AGACTGGTTTGGCTCGTGGAACTCCTCGCAACAGTTCGGTGAAAATGTCACTCAATAGAT
TTCCAACCTTTTCCAAACATGGGCCTGAAGTCTACCTACTTTCAAAGCAACCATTAAAAA
CTACTGAGAAGATTACAATCTATAAAGGAGAAATTGGTCCAGTTTGGGAATATCCTACTT
CCTCGTTGAGCTGTGTAGTGGCTGATCCAAAAAAGGGAACCAAGCTGTATGGATTGAAGA
GTTACATCGAATATCAAGTGACCCCCAATCATACTAACCGATCAGTCAACCACAGATACA
AGCATTTTGACTGGTTATACGAGCGTCTACTCATCAAGTTTGGTTCTGCCATTCCAATTC
CTTCACTTCCTGACAAACAAGTTACAGGTCGCTTTGAAGAGGAATTCATCAAGATGCGAA
TGGAGAGGTTGCAGGGCTGGATGAACAGAATGTGTCATCATCCTGTCGTTTCAAACAGTG
AGGTCTTCCAGCTCTTCATCACTTACCGGGATGAAAAGGAATGGAAATTCGGCAAGAGGA
AAACCGAAAAGGATGATGTTGTTGGTGTCATGATCTTTTCAACAGTGGAGCCACCAGCGG
AGGATGTTGGCTTACTGGAGGCGGAACAGAAGGTTGAATTATTTAGTAAGTTTACAAAGA
CCATGGATGATGGGGTTAAAGAACTGCTCAATGTGGGACAGGAACATTGGAAGAGGTGCA
CAGGAGCGCTGCCTAAGGAGTATCTGAAGATCGGAAAAGCTCTGCAGAACCTTTCACAGG
TCTTCACAACCAGTGGTTACGAAGGTGAATCCATTTTGACTGATCCATTAACTGAAGCAG
GAAAGACGTATGAAGAAATTGCTAACCTCTTCGCAGAGCAGCCCAAAAAAGATCTGCATT
ATCTGATGGAAACCAACCAGGAATACAAAGGATTACTAGGATGTTTCCCTGATATAATTG
GTGTACACAAGGGAGCAATTGAGAAAGCCAAAGAAGGTGACAAGTTGGTTGCTTTGAATA
AGGTAACACCACAGGAAAAGAACACCATGGTGAATCGTATCGGCACAATGTCCTACACAT
TCCAAGCTGAAATGAATCACTTCCACAATAATCGGATTTATGATTACAATTCCGTAATGC
AACACTACCTACAGCAACAAGTCGAGTTTTATGAGACGATTGCAGCAAAGCTGAAGCAAG
CGTTGACCCATTTTACAGTACAACAGTAAACCATGCAGCGCATTTAGCCTGAACTGACCA
CTTGGTGGAAGGATCCCATGTTCTGAAGTGTGTTTATAACCAGGAAGGAAAAACATAGCA
AAGACATCTCAAATTCAGATTTTGTTTGAGATAATGTTAAACATACAAAGCAGTTGTTTG
GACCATATCGTTATTTTTCTATTTCTTTGCGAATGGTATGAAACTGTTAAAGCAAAGTTC
TTTTATAACTCTGCGCAAGCATAAACTAAGTGAACTTGTTTTTTTGTTACTTTACCCATT
TCTTTCTATTTTTGTGATGCTTTCTCTCCCGTTCCTTATTTTTGTGGTACATGCACTATG
CAATTGCATTTCTGAGTAGCACTGGCATCACGTCAACCCTAGGAATGATTGCTGATATAA
TGATGCCATGGTGAGCTGCTACTGCCTGTGTAGCACCCATCATTTACATTTACTTTTATT
ACTAAATGGCCACAGGAATAAGAAACGCTGCATCCAAGGGGATCGTATGAAGTTGATAGC
AATAGTAATGTAATTAAAGGATTGACTTTGTTCTCTGAGCAAAATATTTTGTGGAAGGCA
TTGACTTGTGATTTCTGTTTGCTTTTCTATCTTTTATTTTGTGCAATTTGTAAAATTTCA
TGTCCATGATGCATTCTGTGAATGAAGTGGACAAGAACAAGATTGATCTTAAAACCAAGT
TGAGCAGATAGCAAAGAAAAGGCCATTTCAGAAAGGATTCCCAGGCACCAATACAGTGGT
GTGATAGTCATCTAAAAAGTCCAGCACGATAATGAAGACATTTGGAGGGGAAACCTCGTG
CTGTACATAAACTTCTCATTGCCCATCATTCTGAATTTTCAATTTTGTACTAAGATAACA
AGGACACACCAGACCTCGAGAAATGAGTCTTAAGCATTCCAGCTTTGAACTTTGCCATTT
ATTCTTGACCAAATTTTAAACCATTACATGACACTTCATTCCGTCCCCTTTTTGTGACAG
CTTTAGTAAAATAGTGTCAAAGGTTACACCCTGGGGTGACATTCTGAAAAGCTTATGAGA
AATGGTTGGTTTGCAATTTGTTTTTTATGTTTTGAAGTACATGTCAAAGATTTTTTTGCA
ATAATCACCAGTTTTTTTGACTGCATCCTTATTATTGCTTAGGTTAGCAAACTACCAGGG
GAAATTGCTATTTGAAGAATTAAATGTTAATAAAGTTGTAGGCAGAATGATTGCTGTTCT
CAAATGGTTACCAGTTCTTTTCAGATCTAGCCCCTTAAGTTCAGGGGTTGACTTGAACTC
TATTCAGTTGCCAAAAAATCTGAAAGCCATTCTGAATAGAAGTATTTTCTTGTGTTGCCT
TTAGCCCTGCTTATATTTAAATTTAATATACAAAGATACTCTGTAATTATACAGACACAT
ATACGTTTATGAATCTGAGGACTATAAGAGCATGTTTGCACCAAAGATAAGTATTTAATT
TTGTATTTACATTATTTTTGGATTATGAACTAATAAATGTTCCATGCTTATACATTTTTG
AAATTTGACTTTGTCCTATTCAAGCAGTAAATTTGAGAAAAGTAAATTTGAAATCTATGG
AAAATATATTGTAATGGGGGAAGAGAGAACACATCTGTACATTGGCAGAGATGAAGAAAA
ATCTGTACATAAAGCAGTTAAACTAGGATGTTTTAGAAATGTAAATGCTTGCACTAACTA
ACTGTTTGCGTCCAGTGCTCGGTTTAAGATAATTGCACTAAAATGGATATCTTAAATTAT
TGAGATATATGAACTTTAATTCTTTCAGATTTGTTATGCAATACTATATTTTGTGGAGTG
CTAACTGTACACAATGTATATAAAATATAATGTAAATTATCACTAATGTATTTTTTTTGT
TAAATGCCATGTAAGGAATTTTTGTTGAAATTAAATATCAGATTTATCTTCTTGACCCTT
CCATTATAATGCAGAACTTCTGCTATGAAAGGGTTCATACTTGTTACGTGGTCCTGTAAT
ATCCAATTTAGAGGAGAGGAAATCTCACCAAACTTTGCTTTTGAATAGGAAAATATTTTG
GCAAAGAGACCATCTTGTGCAACTGAGGGAGTGCCAAGAGGCCAAATGGAATGAGGTTGG
GAATATACCACTTCAGTGAATAAATTACGACGAACTCAAGACAAAGGGAATAAAAGTGTT
CTTAAGCTTATCTTAGCAATCCAAGTAGTTCCATCAACTTTTTTAGCAGTCGGCATTCGT
ATTTCACAATTCTCGGTATGGACTAACTTAAGAAGTTGACAAGAAAACATGAAATGGGCT
ATGAAAGCATTCCAGTAAAAGC
>TR11776|c0_g2_i1|m.4701
GGCCGCCGCCGCCACCACGACGACGAGAAGTTGCATTATCCTGTTGGCCTGCTTAACATT
TGGTTTTCCATAGCATTTGAAAACAGATTTGCTTTCAAAAACAGAGCCAGCCTAGCTGGA
ACGTCATGGTGACAAAGTGTGGCACGGAGCCCAACCTAATGAGGCGCATATCGAAACAAG
ACAGACACCAAAATATATCAAATTTTTTATTTCCATTTTAGGAAGATCAGTAGGTTCTGA
ACTTTTTTTTTTAGTTTCGGCTGTTACGGAAACCCTGTCAGAAGTTGTGCAAATCGGAGT
TTGCTCAGGTCAAAGGCCATCCCTGTATTAGTGATGTATTAAATGTTCTCTCGCTGGCAC
AGGCGGAGGAAAAATCCACCCTCAGCGTGGTTTGACTTGAACAAAATCGAGGAAGTCAGA
CGAGCGCACAGAGCAAGACGGCGGAAATGGCTGCCAAGGCCCGTGTTTTGTACAACTTTA
CTGCTGAACCTGGAAATGATGAGCTGACGGTCAAGGAAGGAGAGATCATCAATATTGCTA
ATCGGGATGTAGGTGGTGGATGGTGTGAAGCAACAAATGCTCAGGGAGTGACTGGACTTG
TTCCAACAGACTACATGGAGATGATTTCAGAAAGTGGGGGTAACACCGTACCCTTGGGGC
CTGGTGGAACAGCACAGAGCACGGCAACTAACGTTGCAGCTTTTGATCCCTTCTCATCAA
CTCAAGCAGGCTGTAGTGGTAGTACAGCGTTCGGAAGTTCATTCACCTCTAACAGTAACA
GTCAGACAAACAACGCAGATGATCCCTGGTCTAACTGGAACACTAGTTCAGTTGGGAACT
GGAGCACTAATAATGCAGGTGCTGCAGATGATGATGAATGGGATGATGATTGGGATGAGT
CCAAAACGTCTCCAAATATTCTTCCTCGCACAGAGTCTGAGTCAGCAGAGACTGGTTTGG
CTCGTGGAACTCCTCGCAACAGTTCGGTGAAAATGTCACTCAATAGATTTCCAACCTTTT
CCAAACATGGGCCTGAAGTCTACCTACTTTCAAAGCAACCATTAAAAACTACTGAGAAGA
TTACAATCTATAAAGGAGAAATTGGTCCAGTTTGGGAATATCCTACTTCCTCGTTGAGCT
GTGTAGTGGCTGATCCAAAAAAGGGAACCAAGCTGTATGGATTGAAGAGTTACATCGAAT
ATCAAGTGACCCCCAATCATACTAACCGATCAGTCAACCACAGATACAAGCATTTTGACT
GGTTATACGAGCGTCTACTCATCAAGTTTGGTTCTGCCATTCCAATTCCTTCACTTCCTG
ACAAACAAGTTACAGGTCGCTTTGAAGAGGAATTCATCAAGATGCGAATGGAGAGGTTGC
AGGGCTGGATGAACAGAATGTGTCATCATCCTGTCGTTTCAAACAGTGAGGTCTTCCAGC
TCTTCATCACTTACCGGGATGAAAAGGAATGGAAATTCGGCAAGAGGAAAACCGAAAAGG
ATGATGTTGTTGGTGTCATGATCTTTTCAACAGTGGAGCCACCAGCGGAGGATGTTGGCT
TACTGGAGGCGGAACAGAAGGTTGAATTATTTAGTAAGTTTACAAAGACCATGGATGATG
GGGTTAAAGAACTGCTCAATGTGGGACAGGAACATTGGAAGAGGTGCACAGGAGCGCTGC
CTAAGGAGTATCTGAAGATCGGAAAAGCTCTGCAGAACCTTTCACAGGTCTTCACAACCA
GTGGTTACGAAGGTGAATCCATTTTGACTGATCCATTAACTGAAGCAGGAAAGACGTATG
AAGAAATTGCTAACCTCTTCGCAGAGCAGCCCAAAAAAGATCTGCATTATCTGATGGAAA
CCAACCAGGAATACAAAGGATTACTAGGATGTTTCCCTGATATAATTGGTGTACACAAGG
GAGCAATTGAGAAAGCCAAAGAAGGTGACAAGTTGGTTGCTTTGAATAAGGTAACACCAC
AGGAAAAGAACACCATGGTGAATCGTATCGGCACAATGTCCTACACATTCCAAGCTGAAA
TGAATCACTTCCACAATAATCGGATTTATGATTACAATTCCGTAATGCAACACTACCTAC
AGCAACAAGTCGAGTTTTATGAGACGATTGCAGCAAAGCTGAAGCAAGCGTTGACCCATT
TTACAGTACAACAGTAAACCATGCAGCGCATTTAGCCTGAACTGACCACTTGGTGGAAGG
ATCCCATGTTCTGAAGTGTGTTTATAACCAGGAAGGAAAAACATAGCAAAGACATCTCAA
ATTCAGATTTTGTTTGAGATAATGTTAAACATACAAAGCAGTTGTTTGGACCATATCGTT
ATTTTTCTATTTCTTTGCGAATGGTATGAAACTGTTAAAGCAAAGTTCTTTTATAACTCT
GCGCAAGCATAAACTAAGTGAACTTGTTTTTTTGTTACTTTACCCATTTCTTTCTATTTT
TGTGATGCTTTCTCTCCCGTTCCTTATTTTTGTGGTACATGCACTATGCAATTGCATTTC
TGAGTAGCACTGGCATCACGTCAACCCTAGGAATGATTGCTGATATAATGATGCCATGGT
GAGCTGCTACTGCCTGTGTAGCACCCATCATTTACATTTACTTTTATTACTAAATGGCCA
CAGGAATAAGAAACGCTGCATCCAAGGGGATCGTATGAAGTTGATAGCAATAGTAATGTA
ATTAAAGGATTGACTTTGTTCTCTGAGCAAAATATTTTGTGGAAGGCATTGACTTGTGAT
TTCTGTTTGCTTTTCTATCTTTTATTTTGTGCAATTTGTAAAATTTCATGTCCATGATGC
ATTCTGTGAATGAAGTGGACAAGAACAAGATTGATCTTAAAACCAAGTTGAGCAGATAGC
AAAGAAAAGGCCATTTCAGAAAGGATTCCCAGGCACCAATACAGTGGTGTGATAGTCATC
TAAAAAGTCCAGCACGATAATGAAGACATTTGGAGGGGAAACCTCGTGCTGTACATAAAC
TTCTCATTGCCCATCATTCTGAATTTTCAATTTTGTACTAAGATAACAAGGACACACCAG
ACCTCGAGAAATGAGTCTTAAGCATTCCAGCTTTGAACTTTGCCATTTATTCTTGACCAA
ATTTTAAACCATTACATGACACTTCATTCCGTCCCCTTTTTGTGACAGCTTTAGTAAAAT
AGTGTCAAAGGTTACACCCTGGGGTGACATTCTGAAAAGCTTATGAGAAATGGTTGGTTT
GCAATTTGTTTTTTATGTTTTGAAGTACATGTCAAAGATTTTTTTGCAATAATCACCAGT
TTTTTTGACTGCATCCTTATTATTGCTTAGGTTAGCAAACTACCAGGGGAAATTGCTATT
TGAAGAATTAAATGTTAATAAAGTTGTAGGCAGAATGATTGCTGTTCTCAAATGGTTACC
AGTTCTTTTCAGATCTAGCCCCTTAAGTTCAGGGGTTGACTTGAACTCTATTCAGTTGCC
AAAAAATCTGAAAGCCATTCTGAATAGAAGTATTTTCTTGTGTTGCCTTTAGCCCTGCTT
ATATTTAAATTTAATATACAAAGATACTCTGTAATTATACAGACACATATACGTTTATGA
ATCTGAGGACTATAAGAGCATGTTTGCACCAAAGATAAGTATTTAATTTTGTATTTACAT
TATTTTTGGATTATGAACTAATAAATGTTCCATGCTTATACATTTTTGAAATTTGACTTT
GTCCTATTCAAGCAGTAAATTTGAGAAAAGTAAATTTGAAATCTATGGAAAATATATTGT
AATGGGGGAAGAGAGAACACATCTGTACATTGGCAGAGATGAAGAAAAATCTGTACATAA
AGCAGTTAAACTAGGATGTTTTAGAAATGTAAATGCTTGCACTAACTAACTGTTTGCGTC
CAGTGCTCGGTTTAAGATAATTGCACTAAAATGGATATCTTAAATTATTGAGATATATGA
ACTTTAATTCTTTCAGATTTGTTATGCAATACTATATTTTGTGGAGTGCTAACTGTACAC
AATGTATATAAAATATAATGTAAATTATCACTAATGTATTTTTTTTGTTAAATGCCATGT
AAGGAATTTTTGTTGAAATTAAATATCAGATTTATCTTCTTGACCCTTCCATTATAATGC
AGAACTTCTGCTATGAAAGGGTTCATACTTGTTACGTGGTCCTGTAATATCCAATTTAGA
GGAGAGGAAATCTCACCAAACTTTGCTTTTGAATAGGAAAATATTTTGGCAAAGAGACCA
TCTTGTGCAACTGAGGGAGTGCCAAGAGGCCAAATGGAATGAGGTTGGGAATATACCACT
TCAGTGAATAAATTACGACGAACTCAAGACAAAGGGAATAAAAGTGTTCTTAAGCTTATC
TTAGCAATCCAAGTAGTTCCATCAACTTTTTTAGCAGTCGGCATTCGTATTTCACAATTC
TCGGTATGGACTAACTTAAGAAGTTGACAAGAAAACATGAAATGGGCTATGAAAGCATTC
CAGTAAAAGC
>TR11777|c0_g1_i1|m.4703
ACGTTAGCAAGTTGAGAACTCTGATCTTTGACCCCTATACTTCCACATAGTTAAAACTTA
CCAAGCACAGTTTATAGTTCTCTTCCTTATCAGATGTGATAACAGCTGAGTGATAAATAC
AAGGAGACTTAGGATCCAGGCAACAGAAGAAGCGAAGGAGAGAAGACAGGCGAGGAAGGA
CTTAAACGGAGATAGTGTCTAAGACTACAGCCATCATGAAGGCAATTGTTGTGACCTTGG
CCCTCTTTGTGATCACAGGAACTCGTGGTGCAGTCCTGTGGCAAGATGAGCCCCAAACTG
GTCTGGATGAGCTGAGAAATACCCTTCAGAACTATCTCAGCCAAGTGAGTGACTCAGCCA
GAGGCACTATTGATCAGATCGATAACTCCGAGATTGGCAAGCAGATGAACCTAAGAATTT
CAGAGAGCTTGGAGAACCTCCGAGGCTATGCTACAGAGCTGCAAAAGATAGTAACTCCTC
TGTCAGATGAAGTTCGTGAGAGATTCCAGAAAGACAGTGCGAAGCTCGAGGAGAAGATTC
AGAAGGACTTGGAAGAGCTCAAAGTCAAAATCCTTCAGTACACTGAGGACCTCCGTAATA
GGGTCAACCAGAATGTCGAGGAGTACCGCCGTATGCTAGGCCCCCTGGCCGGCAGTCTTA
AGGAGCAAGCTATTCAGAATGCTAAGGATCTTAAGCAAAGGCTGACCCCTTTAGCTCAGG
AGTTCCAGGAGAAAATCAAGACCAATATTGAGGACTTTCACGCAAACGTCTCCCCATATG
CTAAATCTGTTCAGGAGAAGGTCAACCGACGACTGGATGAATTCCACCAGAATGCTTCTC
CTTATACCAGTGAATTCAGTGAAAAAATCTATCAAAATGTTGAGGAGATGAGACAGAAAT
TCACCCCTCTGGCCCAGGACGTCCAGGAGCGCCTCACTCCATATGCTGAAGACCTTAAAA
GCAGGTTGACCTCTCTGTGGGACACATTCCGCCAAAATTTTAATTAAGGACAGTAGAGCA
AGTCAAGCGACCAAAATTGTACTTTAGACCATGCTCAACTGTGGCCTGTCTTGTTTTGCA
TTACTAATACATTAACATTCCAATGTTTACATTAATACAAATAAGTTGCCAATGTTGTAT
CATTTTATTTATTCACTAGGCAGGATACCAAAATGCCATATTAACAAACATGTACCACTA
TCTTTACAAGAAGAATGTGCTGCAGGTTGTTCCTAGTCTTGTGAAAATTGCTGTCACAAA
GTATGTTTATGTCAGCTACTAGAGACTGACTACCTAGGTGTTAGGGGTGCCATTTCTAAA
TACACGATGACTTTACAATGGAGAAAGTCGACATCAGTAGATTACCTTGATATGTTCTTA
CTGAAGACTGTGAACATTACAAATTGAACTGCTACATTAATCTGATCTACTGCACAAAAT
AAACTTGGGCAAATGTTTTAATAATAGCATTGAAAGGTGTACTGTGTTGATTTTATGATC
TAACGTGCATTGCTATTTAATAGAAATGTATCTTAAATGCAAGTGTGTTTTCCATTGGTA
CTAGGATCAGTGCATGTGCAGATAATTAAGCCAAAGGGAAATCTGCTGAAGGAGATACAT
CTCTTTTAGTTCTTCTACTTCTTTTTATTTTATCAATTTCCCTTTTAAAAAAAAAATAAA
TTATGGTTTTTTTTAACCTCATGAAGATGAGAGTAATAAGGAAAAGGAGCGTTTTCATTT
TTTTTTACCCCAGTGTCAGCATTGGATACCCCAGGATCGCTGTAGCATTGCTCGGTACAA
AATAAACCTCCTGCTGCGCCCC
>TR117784|c0_g1_i1|m.122898
CCTGACCTGCTGAGGATTTCCAGCATTTTGTTTTTATTTGACACTGTCCCTTGTCGACAT
CCGGGTATTTCCTCCGTTGCCGGGGAGACGCACGAGCGTGGAGGGAGCGGTTGGAAAAAT
GGACGAATATCAGAGCGGAGAGGAGACTGCATTTATTGTTGATGAAATAAGTGGCATTAT
TAAAGAGTCAATAGAGGCTGCAATTGGTGGAAATGCGTATCAGCCTAGCAGAGTTAACCA
GTGGACAACAAGTGTGGTGGAATTGTGTCTGAGTCAGCTCACAAAACTGGGCAAACCCTT
CAAGTATATTGTGACCTCTGTAATAATGCAGAAGAATGGAGCTGGTCTGCACACAGCTAG
TTCCTGTTTCTGGGACAATAATGCTGATGGGAGCTGCACTGTGAGATGGGAGAATAAGAC
CATGTATTGTATAGTCAGTGTCTTTGGGCTGGGCATCTGAAACCATGACTGCTGCCAGAC
TTCATCCTCAACCTTTTATATCTGCTACTCAAAGACCATGACTGTGAAGCACTTCCTTGC
TGCCTTTATTAATATTACACAATATCCTTACTAAACTTGAACTACTGTCCAGTGCAGTAT
CTCACCTTCAGTATTGTGCTTTGGTGCTAAGGTTTTTAGTTTTGACCTAGCATTGGTTTA
ATCTATACTGCTAAGAAAAAGCAAGCAAGTACAACTAACATTAGTGTTTTCATGTAAAGT
TATTTGTGATGAAGTTTTTAAATAAATGTGGAATGTTTAACTTGCC
>TR117791|c0_g1_i1|m.122901
AAACCAAGTACTGTGGCTTAAAATTGGATTAATCAGGTTTTTTGACGACATGTTTCTCTT
CGGAAAGATTCAGGCGCTGCACACGCTACTGGGCTTCTAACAACATGTCCAATTTCACCA
AGGCTGCTCAGCAATGGGCCTCCTTTTCAAAAATTTGGTATTTGATTGATGCCAAGATGC
AGCCACCTGGGAAAATTGCTACAATGTGCTCAGTCAGACTACAAGGGAAACATAAACCCA
TCTACCATGCACTGAGTGACTGTGGCGACCATGTTGTAGTGGTAAATACAAAGCACATTG
CATTCTCTGGAAATAAGTGGGAACAAAAGGTGTACTCCTCTCACAGTGGTTATCCTGGTG
GATTTAAGCAAGTGACAGCTGCCCAACTGCACCAGAAGGACCCCACCGCAATTGTAAAAC
TGGCTATCTACGGTATGCTGCCAAGGAATTTGCATCGAAGGACCATGATGCAAAGGTTGC
ATCTCTTCCCGAATGAGGTGATTCCAGATGAAATTCTTAAGAACTTGGTAGAAGAGCTTC
CACAGCCACGGCATGTACCCAGAAGGTTGAATGAGTACACACAAGAGGAGATTAATGCTT
TCCCAAGGCTATGGACACCACCTGATGACTACAGAATGAAGTGAATACATTCCCAAACCA
GGATGAAGATAATCCGGAA
>TR11779|c0_g1_i1|m.4705
GCACTGCTGGATCCGTGCAGCATCTGCACCCTTCGCGCGTCGATCACACTCGTTTGTTGT
GCTTTTTTTCTCTCTCTCTCTCCCTCCCTGGGAAAAAAAGACAGTCCATCTAGACTTTTC
CAGAAAGACCCAGAAACCTATTCAACATTGCGTATTGGTGACTCAACAGAAATGTAAATG
TAACCTTGAGAGTCCCAGGATAAAAGGGCCCAGGACCGCTGTGCGAAGCGGAGATCACAG
CAGGGCAGGGACAGGCTTCTGTGCAAGACTGAGAATTTGTGAGCCCCATTGACACCAGGA
GAAAGAAATGAAGGACATTGTGTTCACCGTGTGGCTCGTTCTCTTGCTTGCTGTGAGTGA
AAGCTTGCAACAGGTTCCACCAGAGAAGCTCAAAAAGCTGTCAGTAGAGGGAGAAAAATA
TCTAGGTAAACAAATCGAAAATGCTATCAATGGAGCAAAGATTATGAAGTCTATTGCGGA
TAAAAATGACCAAGAGCACCAGGTGTATCTACGAAGTTTGGAACTAACCAACAAGCAAAA
AGAGGAAGCTCTGGTAGCTGCTAAAGATGCTCAGAAAAAGCTGAATGATGTTGAGCAATG
TCAGTCAAAGGAGGCCCTCTGGGAAGAGTGCAAGCCATGTTTGAGGCAAACATGCACACA
ATTCTACTCAAAGGTTTGCAGAAGAGGCTATGGTATGGTTGAAAGAGAAGTAGAAAGGTT
CTTTAATGAAACACCAGTGGTTTCTGTATGGGTCAATGGGGATAAAATAGACTCGCTGAT
TGAAAAGAACGAAGAACTGGGTGAACAATTTGAACATGTTGAAAAACAGTACGAAGACAT
TGATGAAATGTTCAAAGACAGCATGAGGGCCTTTGATGGAATGGATAGATTGGCTGATAA
TTCCTTCGGCAACATTGGAATTTTCCCGAAGCAGTTTTCTTTGTTTCCAGATTCATCCTT
TTCCCCCTTTAAACATTCCATGTTTGATGGCCGTGGGATGCTTTACTCTTTCTTCGAGAT
GACTCAGAGGATGTTTGACAGATTCCATAAAATTATGCATGATTCTGAATTAGATAGAGA
AATGTATCCTGAGACAGATGGACAAAACATGACAAATTCACCAGATGGACAGGACCAGCT
TATCTGCCGTGAAATACGTCGGAACTCTTCTGGCTGCATGAAGCTTTCTGACAAGTGTGA
AAAATGCAAGGAACTTATGTCCTTAGAGTGTTTTGATATGGATCACAAACCTTTACGAAA
GGAGTTTGAAGAGGCTCTCACCAGGGCAGAACATTTTACAAAGAAATACGATAATCTAAT
GAAAGAATTTCAGCACAACATGGAAAATAACACCAAGAAGTTAGAGATGCTGAACAAACA
GTTTGGATGGGTGTCTAAACTGGCAAATTTCACACAGACCCCAGATGGATTATTCCAAGT
TAAAGCTGTAATGTCAAGATCCCTAACCAACAACGGTCCATCCAAAGATCCCGACACCAC
TGTTACTGTCCAGATCTTTGATTCGTCTCCATTGACTTTCATGGTCCCAGGACAGATCAA
CTGGGATGATGCTGAGTTCTCAGAAATGCTGGCACAGCAGGCATTGGACCACTACAATGA
GAACAAGATGTTAGAAGGAATACCAGATCATAAGCTGGAGACCATAGAAGCATGAAAGGA
GAAAGATCTCGCTTTACCTGCTTTGAAGACTACTTCCGTAAACCTTATTGTATAGCAAAT
AGGTTTATAGCACAAAGCTACTGAAAATCTCTGCACTAATGTGTCGCTGGCAGACTGCAC
TATGCTGAAATCCCTTAACATGAACTACTAAATAAATGCTATTGTATGCAAAACAAAAAG
ATTTGTGGCTTTCATTGACTTGTAAATGTAGCTCCTTCACTTAGGGTTTGATGAGTAACA
CAGAAGCTGCTAACTGCAGACACTCTGAGCAGGTTTCAGTCTGTAGTGATCAATAAAGAA
ATGCACCATTGAAATTTGCCACAGTTTCTTTTGAATCATTCTGCAGGGGTGCCCCCCAAA
GGTTGGGGGATTGGAGAAGCAACTCCAACTCTTTCATGAGCACTTGGGTGGGGGAGTCTT
TTTTTTCATTTTATTTACTTAATTTAATTGAGAAAGAAAGTGAATTGGGAAA
>TR117890|c0_g1_i1|m.122924
CCAAGTCAGTGCAGTAGGCCGTGCCCCTCCGAGAGGCTGGTTTGAGGCACGTTGCTGGGC
AGAGTGTACAACGCTTTTACTGTGCATGTAGCAGTGCTAAACCTGACCTGGGAGCGCTTG
ATGCTGACACAGGATGCCGAGAAAGAAAGCATCCATTTCCTCAGCACCAACATCCCTCTA
CTTGATGAGCACAAAATTGACAAAAGAAAAAGCGACAACAAAATTTCAGTCAATGAAATA
CCCACTGCAGCTTCAAAATAATCCACCAGCAGAACAGCAAAAAATGCAAAGTTTATGTTT
TGGAAGTTTTATTGATGTACTTATCGAGCTAGAAAAGTGCAGGGAAGCATAGAATGGATT
CATTTTCAGTCAGTTTTGACTGGATTAAGACACCGTGGTTATATTTTTAACAAAAAAAAC
CAAAAAAGAGTA
>TR117949|c0_g1_i1|m.122941
ACACAAACAAAGGAGAGGATGACAAAAGAGAATATGATAAGCTTAGGAAAGAGGTAGAAA
AAGACAATTAGGAAGGCAAAGAAGAAATATGTATTGAAAATATTGAACAATATGAAAAAG
TTATCCTGTAGGCATATCATTAACAAAAGGAGAATTAAGATATTGATAGAGCCATTAACA
GATGAGCAAGATAAACTTGCAGGGGATGATACTGAATAGATACTTTTTCTCAGTTTTAAT
TGAAGAGGCTAACAAAGAGGAAAATACTAACTGTAGAAGAAAGCAAAAGGGACATTGCAA
CAGTTCAGCTAGAAAGAAAAGCGACAAACTAGCCAAACTTAAGGAGGACAAAACCCCCAG
GTGTAGATGGATTGTATCCGTGGATACTCAACAAAAAAAAACTAGCGAAGAGATGGCAGA
GGCACTCTGATCGATACATAACATATCAAT
>TR117949|c0_g2_i1|m.122942
CAGGCAAAGAAGAAATATGTATTGAAAATATTGAACAATATGAAAAAGTTATCCTGTAGG
CATATCATTAACAAAAGGAGAATTAAGATATTGATAGAGCCATTAACAGATGAGCAAGAT
AAACTTGCAGGGGATGATACTGAATAGATACTTTTTCTCAGTTTTAATTGAAGAGGCTAA
CAAAGAGGAAAATACTAACTGTAGAAGAAAGCAAAAGGGACATTGCAACAGTTCAGCTAG
AAAGAAAAGCGACAAACTAGCCAAACTTAAGGAGGACAAAACCCCCAGGTGTAGATGGAT
TGTATCCGTGGATACTCAACAAAAAAAAACTAGCGAAGAGATGGCAGAGGCACTCTGATC
GATACATAACATATCAAT
>TR11800|c0_g1_i1|m.4713
TAGGCGCACAAAAATAACCCCGAATTAAACGCTGAAAAGGCGAGTTAAGAAATGAGTACA
TGACTGACATGTCAATCACATAGAGGTGTCCAATTACATCAAGTGAAAGGGGAAGGGCCG
GCTCGACACAGTACAAATATGCCTTGAAGAAGTATCAGAAAAGACTTTTGACTTTGAACC
TTCCAGCACCTGGTCCGAGAATGCTGCTTTTTGCAGACTCTTTGCTGAATGGCGCCCTGG
CATGGATTGGCACACTGACGTGCCTCTACTACCTTGCTACGTACACTTGGGAGCTCCTGG
TTGGCATCAGGATTTACGTCCTATCCAAATTTTGGAGAACAGACCTGATGTCCTACGGGG
AATGGGCTGTTGTAACAGGTGCAACCGCTGGGATTGGAAAAGCCTACGCACATGAGTTGG
CAAGAAGAGGGCTCAATGTGGTGCTGATCAGCCGGTCGTTGGAGAAGCTGAGAGCCACAG
CAAAGGAGATAGAGCAGCAGCAAGGCAAGAAAACCAAGATTATTCAGGCCGACTTCTCTT
CTGGCGCCGAGATCTACGGACCGATCGAGGCAGCGCTGAAGGACCTGAACATTGGGATCC
TGGTTAACAATGTTGGAAAGACGTACGAAGTGCTTCCATGTTACTTCCTTGATGTTGCAG
ATGTCGATAAGGCAATTCTTGATATCATGAACTGCAATACCCTTTCTGTGCTGATGATGA
CCAGAATTGTCCTGCCCCACATGCTGGAAAGGAAAAAGGGCGTCATCATCAACATCTCTT
CAGAAGCTGGGACTCACCCACATCCGCTGCTCACCATGTATTCAGCTACCAAGGTCTTTG
TTGACTTCTTTTCTCGAGCACTGAACGCAGAGTACAAGCCAAAGGGGATTATCGTACAGT
GTGTGATGCCTCTTATGGTCTCCACCAACTTGACACACGACGCAGAAACCAATCTTTTTG
TGAAGCAAGCAGATGACTACGTCCGAGAAGCTCTGAACACGGTCGGGATAAGACAGCGGA
CGAATGGCTGCTTGTCCCATGCCTTGCAGCATTTCCTCTTCGAAAGGATGGTTCCGGGAT
GGCTCCGACTGACCCAGCTCAGCATTAATAATTTGAAGAAACTTAGTGAATCCAGAAAGC
CGTTGGTGGAGAAATGGCGCAGGAAGTACAAGACGACATAGTCGCAACGTGATTTGAGGG
GGGTG
>TR118091|c0_g1_i1|m.122962
ATGTCAGAGAGGAGAAAGTACTGAATGGGATGCTTCAGGGCTCAGTGTTGTGACCACTAC
TGTTTTGAATTTATGTAAATGACCTGGATTCAGAAACTCAATGCAAAATGGTACCAAGCT
AGGAGGGACAGTGGAATCAACAGAGGCAGCTCAAACTACAGAACAAGTTGGACAAGATAT
GTAAGTGCACAACAATGGCAGATGAAATTTCATGCAGACAAATCTGAAGTACTGTACATA
GGAAGGCAAAGTAGATGACATTGTGACTTTATAAATTGGGTTGAGATAACTAAGGATGAA
TATGGAAGAC
>TR11812|c0_g1_i1|m.4718
GACATGCGCACCATGAGCGGCCTTTTCCCAGTCTGGCGGAATTTGCCTGCCCGAGAAAAT
CGCCTAGGTCCCGGGTGATAGAGGGTAAAATCTACTAAAAATGGGATTTGTTAAAGTTGT
GAAAAGCAAGGCGTACTTCAAGCGGTACCAAGTGAAGTTTAGAAGGAGGAGAGAGGGAAA
GACTGATTACTTTGCACGAAAACGCTTGGTGGTACAAGATAAGAACAAGTACAACACTCC
AAAGTACCGGATGATTGTACGATTCACCAACCGGGACATCATATGCCAGATTGCATATGC
GAAGATTGAGGGTGATCTAATTGTATGCGCTGCCTATGGGCATGAATTACCCAAGTACGG
CATAAAAGTTGGGCTCACAAATTATGCTGCATCTTATTGCACTGGTCTGCTTCTTGCCCG
CAGGCTGCTGAACAAATTTGGGTTGGACAAGACCTATGAGGGTCAGGTGGAGGTGACCGG
TGATGAATACAATGTGGAAAGCATTGATGGACAGCCTAGTGCTTTCACCTGCTACCTGGA
TGCTGGGCTTGCCAGAACCACCACTGGCAACAAAGTCTTTGGAGCTTTGAAAGGCGCAGT
CGATGGTGGCCTGTCTATTCCACACAGCACCAAACGATTCCCTGGTTATGACTGTGAGAG
CAAGGAATTCAATCCTGAAGTCCATCGTAAACATATCTTTGGGTTGAATATAGCAGAGTA
TATGCGCTACCTGACGGATGAGGATGAGGATGCCTACAAGAAGCAATTTTCTCAGTACAT
CAAACATGGAATCACAGCTGACATGATAGAGGATTCTTACAAGAAAGCTCATGCTGCTAT
CCGAGAAAACCCTGTTCATGAGAAGAAGCCCAAGAAAGAAGTCAAGAAAAAGAGGTGGAA
TCGCCCCAAGTTGTCATTGGAACAGAGAAAGGATCGTATTGCTCAAAAGAAGGCCAGCTT
CCTCCGGGCACAGGAACAGAGTGGCGACAGTTGAAAGGTTGCCTTTGGCCATTGTTGAAA
AAAATAAAACTGATAATTCATATAAACTTTGTCCAAATAAATTTAAAGGGAAAAAAAGTG
CTTCTGTTTGTACTGATTGCTAATGACGGAGG
>TR11812|c0_g2_i1|m.4720
GACATGCGCACCATGAGCGGCCTTTTCCCAGTCTGGCGGAATTTGCCTGCCCGAGAAAAT
CGCCTAGGTCCCGGGTGATAGAGGGTAAAATCTACTAAAAATGGGATTTGTTAAAGTTGT
GAAAAGCAAGGCGTACTTCAAGCGGTACCAAGTGAAGTTTAGAAGGAGGAGAGAGGGAAA
GACTGATTACTTTGCACGAAAACGCTTGGTGGTACAAGATAAGAACAAGTACAACACTCC
AAAGTACCGGATGATTGTACGATTCACCAACCGGGACATCATATGCCAGATTGCATATGC
GAAGATTGAGGGTGATATAATTGTATGCGCTGCCTATGGCCATGAATTACCCAAGTACGG
CATAAAAGTTGGGCTCACAAATTATGCTGCATCTTATTGCACTGGTCTGCTTCTTGCCCG
CAGGCTGCTGAACAAATTTGGGTTGGACAAGACCTATGAGGGTCAGGTGGAGGTGACCGG
TGATGAATACAATGTGGAAAGCATTGATGGACAGCCTAGTGCTTTCACCTGCTACCTGGA
TGCTGGGCTTGCCAGAACCACCACTGGCAACAAAGTCTTTGGAGCTTTGAAAGGCGCAGT
CGATGGTGGCCTGTCTATTCCACACAGCACCAAACGATTCCCTGGTTATGACTGTGAGAG
CAAGGAATTCAATCCTGAAGTCCATCGTAAACATATCTTTGGGTTGAATATAGCAGAGTA
TATGCGCTACCTGACGGATGAGGATGAGGATGCCTACAAGAAGCAATTTTCTCAGTACAT
CAAACATGGAATCACAGCTGACATGATAGAGGATTCTTACAAGAAAGCTCATGCTGCTAT
CCGAGAAAACCCTGTTCATGAGAAGAAGCCCAAGAAAGAAGTCAAGAAAAAGAGGTGGAA
TCGCCCCAAGTTGTCATTGGAACAGAGAAAGGATCGTATTGCTCAAAAGAAGGCCAGCTT
CCTCCGGGCACAGGAACAGAGTGGCGACAGTTGAAAGGTTGCCTTTGGCCATTGTTGAAA
AAAATAAAACTGATAATTCATATAAACTTTGTCCAAATAAATTTAAAGGGAAAAAAAGTG
CTTCTGTTTGTACTGATTGCTAATGACGGAGG
>TR11813|c0_g1_i1|m.4722
GTCTAAGTCAGGACGAGGCTCTTTCTTTCCCCGGCCGAGCGTTTGGTGACGGTAACTCGA
GGCCTGGTCCGCGTCACTCGCCAAAATGCGTTACGTTGCAGCTTACCTCCTCGCTGTATT
GGGTGGCAATGAAGCTCCGTCATCAAAAGACATCAAGAAGATTCTTGACAGTGTTGGTAT
TGAAGCTGACGATGAGCGACTGAATAAGGTTATCAGTGAGCTGAAAGGCAAGAATGTGGA
TGATGTCATCACTGCTGGCAATGCCAAGCTTGCGAGTGTCCCAGCTGGAGGTGCTGTCGC
TGCTGGTGCTGCAAGTGGTGCTGCTGCTCCAGCTGCTGCCGCTGCTGCTGAAGAAAAGAA
AGAGGAGAAGAAAGAAGAGTCTGAAGAGTCAGATGATGACTTGGGCTTTGGTCTCTTTGA
CTAAATGCAAAACTGTCTTTAAAATAAACTCTTCTGTGTTCTAATGGAATGTTCCTTGTG
TTTGTACATTGGTATTAGGGGATACAATGGTGCCAGATATTTGATGATGGCAATTGCGTT
TATATTTAAAACTGCCACATAACTCCTGTAACAGCTCATTGGGGCAAATGCACCTTTTGG
TAGTGCCATGGAACCAGGAGGTCACAGATTGAATCAGTTTGGTGGCTTCAGCCAGGGTGG
AAGTTGGGCCTTGACAATTGGCCTCTTGACTAAGGAGGAGGAACATTAGTGTTCCTGATC
AACTATTTAGAGCCTTCTGGAAAAGGGTATGGAGTAGAACCTGTTTCCAGTATGTAATTT
TAGGTG
>TR11814|c0_g1_i1|m.4726
GCAGGGAGGGGGCGGGGCGGGCGATTTGTGTTACCCGAGCTGTGCCGGACTTTGTCTTAT
TTGGGAGCTGCGTCAGGCAGACGATTAGAGTCGGGACTGAGCTGAGCTGTTGGAAGTGCC
CTGCCGAGTTCCGCCACGGTCCGACGATGGTGAAAGTGTCCTTTAACTCGGCGCTGAGTC
AGAAGGAGCCCAAGAAGGAGGAGAACAGCGAGACGCTCATCATCCCCGAGAAGGATCCAG
AGTATGTTGTTGTTCCGTTTAGACACCAGTCACGTGTCTGGTGCTGGTGCATGTGTCTTG
GACTAGCTCTCATGTTGTCTGGTGTGGTGGTTGGCGGTGCATATCTCTACAGATATTTTA
TCTTGCAGAAAGACGAAGTTTTCTTTTGTGGCCTCAAGTACAGTGATCCTAAAGACTATC
TTGTCCCAGATATTGATGCTGATTCAGAATTGGCTCCGTACCAATTGATTGAAGAAAACA
TTCGGATCCTGGAGGATGATGGAGTTGAACTGATGACTGTTCTTGTACCAGAATTTGATG
ATGGCGATCCAGCAGATATTGTTCATGATTTCCACAGAGGTCTAACCGCATACCTGGATC
TCACTTTGAACAAATGCTACGTGATTCCATTAAATTCATCTATTGTCATGCCACCACGCA
GCTTGTTTGAGTTGCTGATCAACATCAAGGCTGGTACCTACTTGCCCCAATCTTACTTGA
TCCATGAAGAGATGGTGGTTACTGATTACATTGAAAATGTGGATGAGCTTGGATACTTTA
TCTCTCGCCTTTGCCGTGGAAAGGAGACCTTCAAACTTCAACGCAGAGATCTTGGAAGAG
GTATCCAAAAGCGAGAGGTGGTGAAATGTTTCAAGATTCGCCATTTTGAAAGCCGTGTTG
CAGTTGAAACACTCATCTGTGAACAATAATTGCGGAAGACTATCCAGTGCAGCTCAGTGT
CGAGCCCACAAAATCACTTTTTTTTTTCCTGGTGTGCAATGCATTTATCTTTTTAATTTT
TTTAATATAGTGTTGTAAACAGGGTTTATTTTGTACATCTGCAATTTTCATCTCGGCTTA
AACACTATTGGAAATGTAAGATTTAAGACTTTTAATGGTGCAATAGTAGCTTGTGAGAAA
AGGCTAACAGCAAGATTTCTATTCATTTCAATAGTGGGCTGTATTATAGTAGACTGGAAT
TTAATTCAATACAATTAACACTTTCTTTGACCTGGGTGGGAAGAAACTGGAGATTTTCCC
ATCTTAATTTTTTTCATTTCAAGAACCTGCTGTATTAATCTATATACTAAGATACTGGGG
TAGGGTGGAAGAGAAGAGAACATGGTATGATATGGTAAACCCATGCTGATTTTGTGTATA
TAACCTATGTAAGGTAAAAGGTAACAAAATAAAATCTTTTAAAATTGTTTTGTGGGAATG
TACAACAACTTTTATTTGCATAGCACCTTTTTAATGTAGAGAAACATCCCAAGGTGCTTC
ACAGAAGCGCAGTCAGACAGAAGGAGATTTACATCCCAGGTGGCCGCATTCTCAGTGCAA
AAGGGTCATGTGTCAGATCTAATCCACCAGGAGAATGGCTTCATGCCTGTGAGCATGGTT
GTACCTTCTATTCCCCCCCTGGGTCCTCGACCTGTGTCACTCACTCTAAGTGGTCCATAT
CTGACACATGAGAGCAGTTTGTGGTGGCTCCAAGCTGGATTCCTCGTCTCCACTCAGCAT
CTCTCTCTTGCGATCTCCACTCTTTCTCTCCGTCTCTCTCTCTCTCTTTCCCCCTCTCTC
TCATATTCCTTCCTCTCCCCGCACCCCTCCACGGTGCTACTGAAACAATAGGAGCCTGGG
ATAATCCTGGCATCCTGTGCTATTCGATGCCACAATTTGGGGCGTCACAGCCCCTTGGTA
CCATACTAGACAATTTTTAATTTTTTGTTTAGTTGACTTATCTATGGTGTATAAAACACA
GTGAAGTGTTTAACTCCTCACCAATCCAAACACCAACCCTTGCGCTCAGCGCTGTAACTC
AAATGTACCCGAGGCAGTTCAAACAATGAGGGCACAGAGGGCGGGGAGTGGGGAGACAAC
AGTATTCTTTCAGTGGGATTGGAGGGTCTTCTACCTTGCACAGTGACCCTGGACAAACAC
GCATGAAATAGGTGACTGAGAATGGGTGGGAGGAGGCACTGGGGAGATCGAGCCATGGGC
GCCGCACCTGATACCCTTACGTTTACCTTAATAGAAACCGCGAGCACCTGGTTAGCTCAC
ACTCACCAGCCGCTCCAGTGACGCATAGGAAATTCAGGGATGGCGCTGAGATAGCTACCT
CCCCACGTCTAAAAGGCAGCAAAGTGTCTCCCAAAAGGAAACCCATGACCCCTAAGTATC
GTACGCTGTGCATTCTGTGACCCCGCCATCGAGCACCTAACCCTTCGGCCACTTCTGGCC
GCACTTAACTGTATCTTAACCGTTAGATTATCTCCTGAAATCCCGCCTGTTGAGAACACC
TTTGATACCATGCACGTTCTGTGATAACTCCCCGTAGAAATTAACCAAGATATTCATCTC
GGCTTCTCTTGACTACAATGAAGGTCTGGGATTGAGAAAATGGCAAGTGATTCCCTTCTC
CGAAAGGTTAAAGATCAATCCTGGAATTAATGGCGGATGGTTATTTGAGGTTCTTTTAAT
ATTGAGTGTTTTTTTTAAATACAAATCCTAAGCTTAAAGGAGCTCTATCTTCAAAAAAAT
GTTGGCAACCTACTTACAGAGGATAGAGCCATGAATGATTCCTCTCACTCCCCGATAATA
TTTATTGCATTGCTTCATGTGTTTGTTTCCGTATGAGTAAAAGTTTGCCCAACACTTATT
TAAGGATGACATTGCCCCTTTAAATATTACTATAGTATTCTCTGGTCCTGTGACCACTCC
AGTGAATCATGGTAAAGAAGACCCTTGTGAGGTCACAAGGGGAGCAACATGAACTCTGAC
GATACAATCAAGGCTATGTAGCACAGAGGGTTAGTACACTGTCCATTCAACCCTGGTTGA
CGGGATGAGAGTTTCCTTTGCTCGCTGGTAAAGTCAATCCTGCTGCTAATGGGCACAAAG
CCAAGGTGCACATGTGACATAGGATGACTGGTGTGGGGAAGTGCCAGAATGGTGCAGTAG
TGGGCTCACTCCTGCGACTGGGCACGAGGCCAGAGTAAGAGTGAGCTTTACTTCGCATCT
GGCTGTGCAGCACCTGCTGACACACGGTGTTGAAAAGATCTCCCTGCCAATATAAATATA
TTCAACATTTTAAAATTTCAAACTATAGTTCAAAGAAGTGGTAAACGTGGCTTTTAACAC
TGAGTAAGTCATTACTGGCCAGTACGTCTAATACTGCAACGTATCTGTAGGCTGTGTGTA
TATAAAACTGTCTATCATGTACTGACAATGGATTGTGTCCTGGAT
>TR11814|c0_g2_i1|m.4728
GCAGGGAGGGGGCGGGGCGGGCGATTTGTGTTACCCGAGCTGTGCCGGACTTTGTCTTAT
TTGGGAGCTGCGTCAGGCAGACGATTAGAGTCGGGACTGAGCTGAGCTGTTGGAAGTGCC
CTGCCGAGTTCCGCCACGGTCCGACGATGGTGAAAGTGTCCTTTAACTCGGCGCTGAGTC
AGAAGGAGCCCAAGAAGGAGGAGAACAGCGAGACGCTCATCATCCCCGAGAAGGATCCAG
AGTATGTTGTTGTTCCGTTTAGACACCAGTCACGTGTCTGGTGCTGGTGCATGTGTCTTG
GACTAGCTCTCATGTTGTCTGGTGTGGTGGTTGGCGGTGCATATCTCTACAGATATTTTA
TCTTGCAGAAAGACGAAGTTTTCTTTTGTGGCCTCAAGTACAGTGATCCTAAAGACTATC
TTGTCCCAGATATTGATGCTGATTCAGAATTGGCTCCGTACCAATTGATTGAAGAAAACA
TTCGGATCCTGGAGGATGATGGAGTTGAACTGATGACTGTTCTTGTACCAGAATTTGATG
ATGGCGATCCAGCAGATATTGTTCATGATTTCCACAGAGGTCTAACCGCATACCTGGATC
TCACTTTGAACAAATGCTACGTGATTCCATTAAATTCATCTATTGTCATGCCACCACGCA
GCTTGTTTGAGTTGCTGATCAACATCAAGGCTGGTACCTACTTGCCCCAATCTTACTTGA
TCCATGAAGAGATGGTGGTTACTGATTACATTGAAAATGTGGATGAGCTTGGATACTTTA
TCTCTCGCCTTTGCCGTGGAAAGGAGACCTTCAAACTTCAACGCAGAGATCTTGGAAGAG
GTATCCAAAAGCGAGAGGTGGTGAAATGTTTCAAGATTCGCCATTTTGAAAGCCGTGTTG
CAGTTGAAACACTCATCTGTGAACAATAATTGCGGAAGACTATCCAGTGCAGCTCAGTGT
CGAGCCCACAAAATCACTTTTTTTTTCCTGGTGTGCAATGCATTTATCTTTTTAATTTTT
TTAATATAGTGTTGTAAACAGGGTTTATTTTGTACATCTGCAATTTTCATCTCGGCTTAA
ACACTATTGGAAATGTAAGATTTAAGACTTTTAATGGTGCAATAGTAGCTTGTGAGAAAA
GGCTAACAGCAAGATTTCTATTCATTTCAATAGTGGGCTGTATTATAGTAGACTGGAATT
TAATTCAATACAATTAACACTTTCTTTGACCTGGGTGGGAAGAAACTGGAGATTTTCCCA
TCTTAATTTTTTTCATTTCAAGAACCTGCTGTATTAATCTATATACTAAGATACTGGGGT
AGGGTGGAAGAGAAGAGAACATGGTATGATATGGTAAACCCATGCTGATTTTGTGTATAT
AACCTATGTAAGGTAAAAGGTAACAAAATAAAATCTTTTAAAATTGTTTTGTGGGAATGT
ACAACAACTTTTATTTGCATAGCACCTTTTTAATGTAGAGAAACATCCCAAGGTGCTTCA
CAGAAGCGCAGTCAGACAGAAGGAGATTTACATCCCAGGTGGCCGCATTCTCAGTGCAAA
AGGGTCATGTGTCAGATCTAATCCACCAGGAGAATGGCTTCATGCCTGTGAGCATGGTTG
TACCTTCTATTCCCCCCCTGGGTCCTCGACCTGTGTCACTCACTCTAAGTGGTCCATATC
TGACACATGAGAGCAGTTTGTGGTGGCTCCAAGCTGGATTCCTCGTCTCCACTCAGCATC
TCTCTCTTGCGATCTCCACTCTTTCTCTCCGTCTCTCTCTCTCTCTTTCCCCCTCTCTCT
CATATTCCTTCCTCTCCCCGCACCCCTCCACGGTGCTACTGAAACAATAGGAGCCTGGGA
TAATCCTGGCATCCTGTGCTATTCGATGCCACAATTTGGGGCGTCACAGCCCCTTGGTAC
CATACTAGACAATTTTTAATTTTTTGTTTAGTTGACTTATCTATGGTGTATAAAACACAG
TGAAGTGTTTAACTCCTCACCAATCCAAACACCAACCCTTGCGCTCAGCGCTGTAACTCA
AATGTACCCGAGGCAGTTCAAACAATGAGGGCACAGAGGGCGGGGAGTGGGGAGACAACA
GTATTCTTTCAGTGGGATTGGAGGGTCTTCTACCTTGCACAGTGACCCTGGACAAACACG
CATGAAATAGGTGACTGAGAATGGGTGGGAGGAGGCACTGGGGAGATCGAGCCATGGGCG
CCGCACCTGATACCCTTACGTTTACCTTAATAGAAACCGCGAGCACCTGGTTAGCTCACA
CTCACCAGCCGCTCCAGTGACGCATAGGAAATTCAGGGATGGCGCTGAGATAGCTACCTC
CCCACGTCTAAAAGGCAGCAAAGTGTCTCCCAAAAGGAAACCCATGACCCCTAAGTATCG
TACGCTGTGCATTCTGTGACCCCGCCATCGAGCACCTAACCCTTCGGCCACTTCTGGCCG
CACTTAACTGTATCTTAACCGTTAGATTATCTCCTGAAATCCCGCCTGTTGAGAACACCT
TTGATACCATGCACGTTCTGTGATAACTCCCCGTAGAAATTAACCAAGATATTCATCTCG
GCTTCTCTTGACTACAATGAAGGTCTGGGATTGAGAAAATGGCAAGTGATTCCCTTCTCC
GAAAGGTTAAAGATCAATCCTGGAATTAATGGCGGATGGTTATTTGAGGTTCTTTTAATA
TTGAGTGTTTTTTTTAAATACAAATCCTAAGCTTAAAGGAGCTCTATCTTCAAAAAAATG
TTGGCAACCTACTTACAGAGGATAGAGCCATGAATGATTCCTCTCACTCCCCGATAATAT
TTATTGCATTGCTTCATGTGTTTGTTTCCGTATGAGTAAAAGTTTGCCCAACACTTATTT
AAGGATGACATTGCCCCTTTAAATATTACTATAGTATTCTCTGGTCCTGTGACCACTCCA
GTGAATCATGGTAAAGAAGACCCTTGTGAGGTCACAAGGGGAGCAACATGAACTCTGACG
ATACAATCAAGGCTATGTAGCACAGAGGGTTAGTACACTGTCCATTCAACCCTGGTTGAC
GGGATGAGAGTTTCCTTTGCTCGCTGGTAAAGTCAATCCTGCTGCTAATGGGCACAAAGC
CAAGGTGCACATGTGACATAGGATGACTGGTGTGGGGAAGTGCCAGAATGGTGCAGTAGT
GGGCTCACTCCTGCGACTGGGCACGAGGCCAGAGTAAGAGTGAGCTTTACTTCGCATCTG
GCTGTGCAGCACCTGCTGACACACGGTGTTGAAAAGATCTCCCTGCCAATATAAATATAT
TCAACATTTTAAAATTTCAAACTATAGTTCAAAGAAGTGGTAAACGTGGCTTTTAACACT
GAGTAAGTCATTACTGGCCAGTACGTCTAATACTGCAACGTATCTGTAGGCTGTGTGTAT
ATAAAACTGTCTATCATGTACTGACAATGGATTGTGTCCTGGAT
>TR11815|c0_g1_i1|m.4729
CACCCCTTTCGGCGGAGGCAGCGGAGCGGCGAGGAGCGCGAATAGGCTGATCTACCCCAG
CACCGGCCCGAAATACCCCCACCCGGCTCCAAATACCCCCGGCACCGGCCACAACTACCG
GAGAAATCCACCACACTCGCGGAATAAACCAGCCCGGCACAACACAGCAAGATGCCTGAA
GAGATTCGCACCGCTGATGATGAGGTGGAGACCTTTGCCTTCCAGGCTGAGATTGCTCAG
CTTATGTCCTTGATCATCAATACCTTCTATTCCAACAAAGAAATCTTCCTCCGAGAACTC
ATCTCCAACGCTTCTGATGCTCTGGACAAGATCCGATATGAAAGCCTGACTGATCCTTCA
AAATTGGAGAGTGGCAAGGATCTGAAGATTGAAATCATCCCCAATATCCGTGAGCGCACC
CTCACCATCATCGACACTGGCATTGGGATGACCAAGGCTGACCTGATCAACAACTTGGGC
ACCATTGCCAAGTCTGGCACCAAGGCCTTCATGGAAGCTCTGCAGGCTGGTGCAGATATT
TCCATGATTGGGCAGTTTGGTGTTGGCTTCTATTCTGCCTACCTGGTGGCTGAGAAGGTT
ACCGTGCTGACCAAGCACAACGATGACGAGGAGTATGCCTGGGAATCATCGGCTGGAGGC
TCCTTCACCGTCAAAACCTACACTGGAAAGGATGAAGGAGACGACCCTACTAATACAATC
ACTCGCGGTACCAAGGTGGTCCTGCACCTAAAGGAGGATCAGGCTGAGTACCTGGAGGAG
AAGAGGATCAAGGAGGTTGTGAAGAAGCACTCTCAGTTCATTGGCTATCCCATCACACTC
TTTGTTGAGAAGGAACGGGAAAAGGAGATCAGTGACGATGAGGCAGAGACTGAGGAAAAG
TCTGAGAAAGAGGAAGGTGCAGAAAAGGAGGAAGGGGAGAAGCCCAAGATCGAAGATGTA
GGGTCTGATGAGGAAGAAGATGGTGAAAAGAAGGACAAGAAGAAGACCAAGAAAATCAAG
GAGAAATATATTGACCAGGAAGAACTGAACAAAACGAAACCCATCTGGACCCGCAACCCC
GACGACATCACACAGGAGGAGTACGGCGAGTTCTACAAGAGTCTCACCAATGACTGGGAG
GACCATCTTGCTGTGAAGCACTTCTCTGTGGAGGGCCAGCTGGAATTCCGAGCCCTCCTC
TTCATTCCCAGGCGGGCTCCCTTCGACCTCTTTGAGAACAAGAAGAAGAAGAACAACATC
AAGCTGTATGTTCGCAGGGTCTTCATCATGGACAGTTGTGAGGAGCTGATCCCAGAGTAC
CTCAACTTTGTTCGTGGTGTGGTGGACTCTGAGGACCTGCCCTTGAACATTTCCCGGGAG
ATGCTGCAACAGAGCAAGATCCTGAAGGTCATCCGCAAGAATATCGTCAAGAAGTGCATG
GAGCTGTTCTGTGAGCTGGCGGAGGACAAGGAGAACTACAAGAAATTCTACGAGCAGTTC
TCAAAGAACCTCAAGCTCGGTATCCACGAGGACTCTCAGAATCGCAAGAAGCTGTCTGAG
CTGCTGCGTTACCACACCTCACAGTCTGGAGATGAGCTCACCCCACTGGCAGACTACGTC
TCCCGCATGAAGGAAAACCAGAAGTGCATCTACTACATCACTGGTGAAAGTAAAGACCAA
GTTGCTAACTCTGCCTTTGTGGAGCGTGTGAGGAAGCGGGGCTTTGAGGTGGTCTACATG
ACTGAGCCCATCGATGAATACTGTGTGCAGCAGCTGAAGGAGTTTGACGGTAAGCAGCTT
GTCTCCGTCACAAAGGAGGGCCTCGAGCTGCCAGAGGACGAGGACGAGAAGAAGAAGCGT
GAAGAAGACCGAGCCAAGTATGACAACCTGTGCAAGCTGATGAAAGAGATCCTGGACAAG
AAGGTGGAGAAGGTGACTGTTTCCAACCGGCTTGTGTCCTCCCCATGCTGCATTGTGACC
AGCACCTATGGCTGGACTGCCAACATGGAGAGGATCATGAAGGCTCAGGCTCTGCGGGAC
AACTCGACCATGGGCTACATGATGGCCAAGAAACACCTGGAGATCAACCCCGACCATCCA
ATCGTGGACACCCTGAGGCAGAAGGCTGACGCAGACAAGAATGACAAAGCCGTGAAGGAC
CTGGTGATCCTGCTCTTCGAGACTGCGCTTCTATCCTCCGGGTTTTCATTGGACGACCCC
CAGACACACTCGAACCGCATCTACCGAATGATCAAGCTGGGTCTTGGAATTGATGACGAT
GAGGTGATTGTGGAAGAGCCCACTCCACAAGCTGCTGAAGAGATCCCACCCCTGGAGGGA
GACGAGGATGCGTCCCGCATGGAGGAAGTGGACTGAGGATGCCCTCTTCCTTTCCCACAA
TCTTCCTACGTTTATTCAAACTGGACTGATGTATTTAATTTGGACTTTCAAAAGGATCTG
TTGTGCAGTGTGTGTAAAGTAATGATCGCCTGACCAGTCTGGTCAGCTCAACGTGGATGG
GGCCTTCTCCCTTTAGGGGAGTGGGGAGTGAGCCTTGCACTACAGCCTTTATCAGATGTT
GCTGTCCTTTTTTTTTTATTTTAAAAAGCATGTCATTTTTATTTGCAGCTATGCTGTAAA
ATAAAATCTGAAACCACTGGCGCAAGTGAGGATCTGGTTTTCTTGTGCCTTGGAAAGTTG
GC
>TR118194|c0_g1_i1|m.122985
GAGAGACGGAGCGAGCGAGAGAGGGGGGTGGGGAAGAGAGAAAAAAAAAATCGGCTAAAA
TTAAGCGTCGGGCGCCATCAGCCAGCAAGTCTCTCAGTGTCACCCGACAATGGCCAGGAT
GGAGCAAGTGCTGATCCTCGAACCGCCCATCGAGCTCAAATTCAAAGGTCCATTTACAGA
TGTAGTAACTACAAACCTCAAATTGAAAAACCCAGCAGATAAGAGGGTATGCTTCAAAGT
GAAGACTACAGCACCGCGCCGGTACTGTGTACGGCCTAACAGTGGGATTATTGACCCTGG
ATCAACGGTTACTGTTTCCGTAATGTTACAGCCATTTGACTATGATCCCAATGAGAAAAG
CAAACACAAATTCATGGTACAGACAGTCTATGCTCCGCCTGGCGCTGCAGACATGGAGGC
AGTATGGAAGGATGCAAAGTCTGAAGACCTCATGGACTCCAAACTGAGATGTGTCTTTGA
ATTGCCTTTGGAGAATGAGAAATCGAATGATCTTGAAATAAGCAAATCTGCTGGAATAAC
GAATGCACCTAAATCAGATGGACCGGCAATGCCAAAATCTGCCAGTGCTTCACTGGATGA
CACTGAAGTGAGGAAACTAATGGAAGAATGCAAGAGGCTTCAAGTTGAGTTGGTGAAAGT
TACAGATGAGAATCGACAGCTGAAAGATGATGGACTGAGGCTGAGGAAGGCAGCTCAGTC
AGGCAACCCAGTGTCTTCCACATCTAATGTTGCAAACAGAGACAACGGCTCCACTGCTCT
TCCCTCCCTCCTTGTTGTAATTGCAGCCATTTTCATTGGATTCTTTCTAGGGAAATTCAT
CTTGTAGAGGAAGCATGCAAGTTATTGAGGCCTGAAATGTCCTGTTGATCTGCCATATCA
TTGGTAGTATGGCTCACAGTGACCATGTTTGTGTACAGCATCTTACAGGCCTTGCCTTTA
ATGATCTCACCCGGTTAGAACACACAAATTACTTTCAGTTCTTGGATAATTGGAGTTGTA
CATTGTCAAAACATCAATAGCAGGTGTCTCAAGGTTTCACATAAAGGTCCTTGGAAATAA
TGAGTTGTTCTCTCTGTGGTTTAATAAGAGTTGAATGAAATGTTAAGTGTCTTGTAAATG
TTATTTTAATCCTTTTAAATTTTGTTACCTGTTGCTGGATTACCTCTTGAAATTCTTCAT
TTTATAGTCAGGTTGCTCATGCCACTTGTTTACCAGTGATGAGAGATGTACTGAAAAAAA
AGGTGCCTCCTTGTAAATTACCCCCTTCCTTTCCTTGCTGCTGAAGGCTGACCAGTTTAT
CAATGCAGAGTTTCTCCCTAGCCACAGAAACATCCCCTGTGAGGCAAATGTTGATTGAAA
GCTCTCCATTCTTACCAATCCTGTCCCATGG
>TR118219|c0_g1_i1|m.122994
GCTCGATTTAAAAAAAAAGCTGATATATGCTTGGCCTCAAATTAATTGCCACTAGTTATC
AAGGAATATATGCACAGTGCAATGACTTTTCAGTTTATTTCTCTGATTGTAGCAACAGGC
TGTGAAGAATATGGAGATGATTTTAAATTATGCAAACCACAGAGCTCTCAACTAAGGATC
AGCAGCAGAAAGAAACTTTGATTGACATAGCCCTACTATTCTGTATGACTCTGTGCATCG
TTGCTCTATGTGAATTGAAAGTAACTGAGAAACAGCCCTTGAACTTATTTACAAAATATT
ATGATATCATAGATTTCATTGATGTTTACTGTCAGTAAATCAGAGTTGGGAAAGAGTGGC
AGTGGCAGACACCAGGAAATAGTGCACCTGCCCTCATGGCATTGGAGGGCCACAGAAGAA
GTTTTATGACGGC
>TR118259|c0_g1_i1|m.123006
AACAAAACAGTGCTGTCCTTATTGGGAATAAAGTAAAATTGACGCTCTGAGCCTGTTTAT
AGCTACAAGCTGTTCTCTTTCTGGAGCACATGCCAACGATCATCTACCAATCACTCGCTC
TTTAGGTAGCAAATAGAGCTACAAAAGCTGGCAAAACAAGCAAAGGGTGAGGCAGAAAAT
TGGAACTTTTCCCCTCTTTAAAATAACTGGCCTGTTTTATATCCTCTCGCACTGACCCAT
GCTGTATGTTTACTGTATCAAAACCAAGTACGTGCCTTCTCAGTTGGTACATGTTGCCAA
CTTCTGTTGAAGGCTTTAAATATTTTGCAAAACACCATAGCCAATTCATGATCAATGAAC
ACAATCAATATTATAAAATGCTCATCATTGAAACATGGTGCCACTGGCACATTTTCCTTC
AGTTCTCAAACAGCACCTGCAAAGAGCAACTGAACCACATTTCCTGTGTTAGTCAGGAGA
AAATTGAGAAACAGAAAAAGCTAAAGAAACATGACCACTTCTGATCAGGAATTGCTGATC
TATGTACATGGGCCTTATGAATTGGATGTCCACCAAGCGTTTATCTCTTTCCACCCACCC
CACCCTTCCCATCAATACCAAGCACTGATGCACACCCTCTAGATGGACAGCAGAGCATTT
CACATCGAGGCTAATTCAACAGATCCATTTGTGCTATGACTGACCGTGTTCCTTCTGAGA
AGAGGAGGCTGGACCCC
>TR118352|c0_g1_i1|m.123024
CCCCATGACAATTGTGTGAATGTTTTTATATCTGGACAGGGTGCAACATGCTCTTTTGAG
ATTAAGTCTTGAGTGCAATTCCCAGAACCATCTTTTGAATGAGATTCAGTTTGTCAAATT
CTGGGCAGTTTTGAGCAAATTGTCCAAACTAATTTTGTGCTTTGAACCATTAAACTTGAT
GACGAGAGCAGAAACTTTTAAGTTTGTGTAGCATTGTACCCTGTTCCCAAAAATGAAAGG
ATAGTCTTCTAATCCAAGAAATTGGTTTTGTTAAGTTTTTTGTTACAATTTATAAAGGAC
>TR11836|c0_g1_i1|m.4741
CAGCCCGGGGCGGCAGCAGCCTGAACTTTGCTTGTGTTCCTCCTGGCCCCACAAAGAAAA
CGTTGACACTTACCTTACAGGGCCTCTGCTTCTTGCCCGCAAGGTTTATTCAGCGGGCAC
CAGCATCAGTCGCCCCACTCAGTAGGCTATTAAAATTGCATCAGGGTCCTATCGAAATGA
TACTTTGCATAAACTTATGAGGCTGCTACCTGAGTCAAGTGGGCAGTTCAGCTGCCCAGA
AAAAAAAATGGCATTAAGATGGCCGGAGGTTATGAATCGAGCGGCAATTTTAATTCCAAT
TCCTCCCGGTTTCAGTCAGGCAAAGGGAGTTAAAAGCCCCCCATCAGATAAGTGGAAATC
GGTGCAAGGTGGTAATCAGATGTTCAGAAATATCAGTACACACACGAGCACCATTTACCT
GCTCAGTATTTAAATCTGGTAAATTCAGACAATAATAACAGTAATACAGGAGGGGAAAAT
AAAAACCTTAGGAAATCTCATTTCTACATCTTGACAAGTATTATAGCAAATGTCGTTTTA
GAATTAGAAGTGCTGTTTGTTGATTTTTGTTTGATAATGGTGCTGCACTGGAAAAATTCA
CGTGCTCTGAAGAGAACAAGGGCT
>TR118433|c0_g1_i1|m.123044
TGGTAAGTGACGCATGGAAAAGTTACAACCCAAGTTGTTGCTTTTAGTGATCTTTTGAAA
TGTTGGTTTGCAAAAGTATAAATTCAGGCACAACAGAGACACAGTTGCTTCTGTTTGCAA
ATATTCTCACTGCTGTTTCACCACAGGAAGGTGAACGTTATTTTCTTTTAAAGCTAGAGG
TGTATATGTACTTAACAGTGATGGTACTTAACCCAGTTACTTGCAATTGTAGAATCTAGT
CTAAATTGGGATCTTTGGAATTTTGCATCATCTTGGGGAAATGTGGGCAGAAACTTTAAA
AATCTGTGTTTGTGACAAATGCTTTTGCTCTACCCAGAACCATGGCAC
>TR11846|c0_g1_i1|m.4747
CTTGGTGCTGAGCTCTCATCTGGGCCAGAACAGACAGACAGCAGTTGTTTGCAGACGGAG
AGGCTGTTTGTTGCGTAACGGATGCTGATCCCATCATTCCAACATGTACCTCCTCATCTT
CACCATCGTAGTCGGAGCTCTTCTTTATTATTTGCTTTTCCACAAGAGCCCCAAGACCAT
CCCAGAGGGGGACGGTTGGTGGGGGGCCGGTGAGCAACCGGATACAGAGAAGAAGGATGA
AAGAATCCACCCATTCACAATTGAAATGTCTAAGGAGATGATCAAGGACCTGCACTATCG
CCTGGACAACACTCGCTTCACCCCGCCATTAGAGGACAGCCGGTTTCACTACGGCTTTAA
CTCCGCCTACCTGAGGAAAGTGGTGTCTTATTGGCGGAAGGACTATGACTGGCAGAGGCA
GCTGGAGGTCCTAAACAAATTCCCGCATTTCAAAACCAGAATCGAAGGAATTGATATCCA
TTTTGTCCACGTGAGGCCCCCCCGCCTGCCCCAAGGCCATGCCGCCAAACCGCTGATGAT
GATCCACGGCTGGCCAGGGTCTTTCTACGAGTTCTACAAGATCATCCCTCGCCTGACTGA
CCCAGCCAGCCACGGCCTGAGCGAGGAAGAAACCTTTGAGGTCATCTGCCCGTCCATCCC
CGGCTATGGCTTCTCTGAAGCGCCATGCAAGCAAGGCTTTAACACCATCGCTGCTGCTCG
TATTTTGTATAAACTGATGCGTCGTCTGGGATTCGATCAGTTCTACCTGCAGGGCGGAGA
CTGGGGAGCTCAGATCACCACCAACATGGCCCAGATGAAGCCAGACAATGTTAAAGGGAT
CCACTTGAATTTCTTCCCGATTTCCAGGATTGGATTGTGGATCCTGCCCTCCCTGCTCCT
CGGGCCATACTTACCCTCCCTGGTTGGATTCACACAGACCGACCTTGAGCGAATCTATCC
CTTCTTCAAAAAGAACGTGTATAACCTGCTGAAGGAGTCCGGTTACATGCACATCCAGGC
CACGAAACCTGACACACCAGGCTGTGCACTGAATGACTCCCCCGTGGGTTTGGCTGCCTA
TATACTGGAGAAATTTTCAACCTGGACCAGCACTGATTTCTGGGACCTTGAAGATGGAGG
GCTCACGAGGAAATTCTCTCTGGACGAGCTTCTGAACAATGTGATGATCTACTGGGTGAC
GGGCTCCATCACCTCTTCCATGCGGATGTACAAAGAGAACCTGGGCTTGAATTTCAGAAA
CAGGATCGATGCCAAGGTTGGAGTCTATGTTCCTGCCGGATTGGCCGCGTTCCCCAATGA
GTTGATGCACATGCCGCTGGTCTGGGCCAGGCAGAAGTACAAGAAGATCGCGACCTACTC
CTACATGTCCCGTGGCGGCCACTTTGCCGCCTTCGAGGAGCCCGAGCTGCTGGCTGAGGA
TCTCCGGCTCTTTGTTCAAAGTGTAGAAAAGAGCGGCTGAGAATTGCATATTGCCGTTCC
TGCGCGTTGGGGGATCTGGTCCCCGTGCCTTCACCCTCGGAACATGAAGACCTGTCAGAT
AATCAATCCCGACACTGCTCTGTCACATTCACCAGGCCAATGAACTCGAATCACTGCTTT
CAGAACAAGAATCACTTTCTGCTAACTAACCTTCAGATACTCTAGGCTTCCAGATGCTGT
TGATTTTGATGGCTGGTTGTGGTATGAACACTGCCCTATTGAAGGAGCTGGGTTCAATAT
TCACAGTCAGCGTCTTGTTTATCGATTTCTATGTATTATTGCAATTGAAAAATAAAACAT
AAACATGCCTGAG
>TR11846|c0_g2_i1|m.4748
CTTGGTGCTGAGCTCTCATCTGGGCCAGAACAGACAGACAGCAGTTGTTTGCAGACGGAG
AGGCTGTTTGTTGCGTAACGGATGCTGGTATGTCTGTTGCATTTTCAATTTAAACCAGGC
AAAAGATCCCATCATTCCAACATGTACCTCCTCATCTTCACCATCGTAGTCGGAGCTCTT
CTTTATTATTTGCTTTTCCACAAGAGCCCCAAGACCATCCCAGAGGGGGACGGTTGGTGG
GGGGCCGGTGAGCAACCGGATACAGAGAAGAAGGATGAAAGAATCCACCCATTCACAATT
GAAATGTCTAAGGAGATGATCAAGGACCTGCACTATCGCCTGGACAACACTCGCTTCACC
CCGCCATTAGAGGACAGCCGGTTTCACTACGGCTTTAACTCCGCCTACCTGAGGAAAGTG
GTGTCTTATTGGCGGAAGGACTATGACTGGCAGAGGCAGCTGGAGGTCCTAAACAAATTC
CCGCATTTCAAAACCAGAATCGAAGGAATTGATATCCATTTTGTCCACGTGAGGCCCCCC
CGCCTGCCCCAAGGCCATGCCGCCAAACCGCTGATGATGATCCACGGCTGGCCAGGGTCT
TTCTACGAGTTCTACAAGATCATCCCTCGCCTGACTGACCCAGCCAGCCACGGCCTGAGC
GAGGAAGAAACCTTTGAGGTCATCTGCCCGTCCATCCCCGGCTATGGCTTCTCTGAAGCG
CCATGCAAGCAAGGCTTTAACACCATCGCTGCTGCTCGTATTTTGTATAAACTGATGCGT
CGTCTGGGATTCGATCAGTTCTACCTGCAGGGCGGAGACTGGGGAGCTCAGATCACCACC
AACATGGCCCAGATGAAGCCAGACAATGTTAAAGGGATCCACTTGAATTTCTTCCCGATT
TCCAGGATTGGATTGTGGATCCTGCCCTCCCTGCTCCTCGGGCCATACTTACCCTCCCTG
GTTGGATTCACACAGACCGACCTTGAGCGAATCTATCCCTTCTTCAAAAAGAACGTGTAT
AACCTGCTGAAGGAGTCCGGTTACATGCACATCCAGGCCACGAAACCTGACACACCAGGC
TGTGCACTGAATGACTCCCCCGTGGGTTTGGCTGCCTATATACTGGAGAAATTTTCAACC
TGGACCAGCACTGATTTCTGGGACCTTGAAGATGGAGGGCTCACGAGGAAATTCTCTCTG
GACGAGCTTCTGAACAATGTGATGATCTACTGGGTGACGGGCTCCATCACCTCTTCCATG
CGGATGTACAAAGAGAACCTGGGCTTGAATTTCAGAAACAGGATCGATGCCAAGGTTGGA
GTCTATGTTCCTGCCGGATTGGCCGCGTTCCCCAATGAGTTGATGCACATGCCGCTGGTC
TGGGCCAGGCAGAAGTACAAGAAGATCGCGACCTACTCCTACATGTCCCGTGGCGGCCAC
TTTGCCGCCTTCGAGGAGCCCGAGCTGCTGGCTGAGGATCTCCGGCTCTTTGTTCAAAGT
GTAGAAAAGAGCGGCTGAGAATTGCATATTGCCGTTCCTGCGCGTTGGGGGATCTGGTCC
CCGTGCCTTCACCCTCGGAACATGAAGACCTGTCAGATAATCAATCCCGACACTGCTCTG
TCACATTCACCAGGCCAATGAACTCGAATCACTGCTTTCAGAACAAGAATCACTTTCTGC
TAACTAACCTTCAGATACTCTAGGCTTCCAGATGCTGTTGATTTTGATGGCTGGTTGTGG
TATGAACACTGCCCTATTGAAGGAGCTGGGTTCAATATTCACAGTCAGCGTCTTGTTTAT
CGATTTCTATGTATTATTGCAATTGAAAAATAAAACATAAACATGCCTGAG
>TR118511|c0_g1_i1|m.123061
TGGTGGCGGATAAAACGGAACTTGAGGCCCAGGTGCGGTCCCTGGAGCCGGGCAGCGAGC
GACGCCGAGGCCCCGGGACTCGGGCATGGAAACGCCCTTCTACCATGACGCCGGCCGCAG
CATGAAGAAGAGTTTGAGCCTGAGCCTGCCCGTGTCCGGCCGCGGCCTCAAGAGCCCGCG
GGAGCCCGAGGCCGCGCCGCCCTCGCCCGACCTCGGCTTCCTCAAGCTGGCCTCGCCCGA
CCTGGAGCGGCTCATCATCCAGTCGAGCGGCCTGGTGACCACCAGCCCCGGACCGGCGCC
CGGCCTCTACCCCCGCGCCGTGACGGACGAGCAGAACTCGTTCGCCGAGGGCTTCGTCAA
GGCGCTGGAGGATCTGCACAAACAGAACCAGCTGGGCGGCCCGCAGCCCCCGGGTCCCGG
CCCCGGGCCGCAGCCCCCGGTCTACACCGACCTCCGCCCGTACAGCGGAGCCCCGGGCCC
GGCCCCCAGCTACAGCCCCGGCCCCGGGCCCAAGGACGAGCCGCAGACCGTGCCCGAGGT
GCCGGGCCTGGCCGACAGCCCGCCGCTGTCGCCCATCGACATGGACACCCAGGAGCGCAT
CAAGGCCGAGCGCAAGCGGCTGCGCAACCGCATCGCCGCCTCCAAGTGCCGCAAGCGCAA
GCTGGAGCGCATCTCCCGGCTGGAGGACAAGGTGAAGAGCCTCAAGTGCCAGAACTCGGA
GCTGGCCTCCACCGCCAGCCTGCTGCGGGAGCAGGTGGCCCAGCTCAAGCAGAAGGTCCT
CAGCCATGTCAACAGCGGCTGCCAGCTGCTGCTCGCACCCCAGGTCCAAGCCTACTAGGG
ACTGAGCACCAAGCCAGTGCACCAAACCCATGGTCCATGGACCCTCCTGGGCAGGACATC
AGCCA
>TR11856|c0_g1_i1|m.4755
AGATTGACAAGGCGGCGGCCGGGGAAGGTGGGGAAACGTATAATCAAGTTCGGTTGAAGG
GTAGCATAGTGAGAACCAGCGCCCTGTGTCGCTTTGTAGTCCATTGAGGCGTTGTGTAGT
GCGAGCCTGATACAAACTGGTCATGGTTAAAAAAGATCCCAATAGGCCCCGGGGCAAAAT
GTCCTCCTACGCATACTTTGTGCAGACTTGCCGAGAGGAGCATAAAAAGAAACACCCTGA
AGCCAGCGTCAACTTTGCAGAGTTCTCAAAGAAATGTTCGGAAAGGTGGAAGACCATGTC
AGGCAAAGAGAAGTCAAAGTTTGAAGACCTGGCTAAGACTGACAAGGTCCGTTATGATCG
GGAGATGAAGAACTATGTTCCTCAAAAAGGGGACAAGAAAAAGAAGAAGGATCCAAATGC
CCCCAAGAGACCACCATCAGCATTTTTCATTTTCTGCTCTGAAAAGCGTCCAAAGATCAA
GAGTGAAACTCCTGGAATGTCCATTGGTGATGTTGCAAAGAAGCTGGGAGAGATGTGGTC
TACAGTGCAACCCAAGGATAAGCAACCATATGAGCAGAAGGCGTCTAAATTAAAGGAGAA
GTATGAAAAGGAAGTTACAGCATATCGTGCCAAATGCAAGGGTGATATTGGTAAGAAACC
TGCTGCCAAGCCAGCTCAGGCTGCAAAGAAGAAGAAGGAAGAGGAGGAGGAAGATGATGA
CGAGGATGATGAGGAGGAAGATGATGAGGAAGAGGAGGATGATGATGAGGATGACGATTA
AATAACTACAGATGTAAAAAAATAAGATCTTTGTCTAAGCTTGATCTATTTTTTTTTTGC
AGAGACAGGAAATGTGAACTCATTTGTAATTTGGATCAATGGCTTAGGTGTAAAGAAACT
GTACAAAACTGTGTATAGTTAGTGTTGTATTTTTACACTGCATAGCCAGGCCTTGTACTG
TTTTAATTGTAAGTAGCTGATTTTTTTTTAAGGCACTGCCTTTCAAGAAGAGAGGGACTC
CAGAGTGATGGAATGTTATTGCCTATTTAATGTTTTGTGTGAAATTTCCAATGGCAAAAG
TAGTGAGGATTTTTTTTTCATGCAGTTAATACCAATTTTTTGCAACTGGTTTTTGTAGAT
CTTTTGTCACTACATGTGATTGCTAACTTCTCATGGTTAGATCATGATAAGAATCAATAC
TTTTTTAATAAAACTGAAACATTATCTTGCGGTTGGTGTTTCTTTTTGCATTCAGATTCT
AAGATGGGCAGCATTT
>TR11856|c0_g2_i1|m.4758
AGATTGACAAGGCGGCGGCCGGGGAAGGTGGGGAAACGTATAATCAAGTTCGGTTGAAGG
GTAGCATAGTGAGAACCAGCGCCCTGTGTCGCTTTGTAGTCCATTGAGGCGTTGTGTAGT
GCGAGCCTGATACAAACTGGTCATGGTTAAAAAAGATCCCAATAGGCCCCGGGGCAAAAT
GTCCTCCTACGCATACTTTGTGCAGACTTGCCGAGAGGAGCATAAAAAGAAACACCCTGA
AGCCAGCGTCAACTTTGCAGAGTTCTCAAAGAAATGTTCGGAAAGGTGGAAGACCATGTC
AGGCAAAGAGAAGTCAAAGTTTGAAGACCTGGCTAAGACTGACAAGGTCCGTTATGATCG
GGAGATGAAGAACTATGTTCCTCAAAAAGGGGACAAGAAAAAGAAGAAGGATCCAAATGC
CCCCAAGAGACCACCATCAGCATTTTTCATTTTCTGCTCTGAAAAGCGTCCAAAGATCAA
GAGTGAAACTCCTGGAATGTCCATTGGTGATGTTGCAAAGAAGCTGGGAGAGATGTGGTC
TACAGTGCAACCCAAGGATAAGCAACCATATGAGCAGAAGGCGTCTAAATTAAAGGAGAA
GTATGAAAAGGAAGTTACAGCATATCGTGCCAAATGCAAGGGTGATATTGGTAAGAAACC
TGCTGCCAAGCCAGCTCAGGCTGCAAAGAAGAAGAAGGAAGAGGAGGAGGAAGATGATGA
CGAGGATGATGAGGAGGAAGATGATGAGGAAGAGGAGGATGATGATGAGGATGACGATTA
AATAACTACAGATGTAAAAAAATAAGATCTTTGTCTAAGCTTGATCTATTTTTTTTTTGC
AGAGACAGGAAATGTGAACTCATTTGTAATTTGGATCAATGGCTTAGGTGTAAAGAAACT
GTACAAAACTGTGTATAGTTAGTGTTGTATTTTTACACTGCATAGCCAGGCCTTGTACTG
TTTTAATTGTAAGTAGCTGATTTTTTTTTTAAGGCACTGCCTTTCAAGAAGAGAGGGACT
CCAGAGTGATGGAATGTTATTGCCTATTTAATGTTTTGTGTGAAATTTCCAATGGCAAAA
GTAGTGAGGATTTTTTTTTCATGCAGTTAATACCAATTTTTTGCAACTGGTTTTTGTAGA
TCTTTTGTCACTACATGTGATTGCTAACTTCTCATGGTTAGATCATGATAAGAATCAATA
CTTTTTTAATAAAACTGAAACATTATCTTGCGGTTGGTGTTTCTTTTTGCATTCAGATTC
TAAGATGGGCAGCATTT
>TR11857|c0_g1_i1|m.4761
CGACAAAGGGAAGGAACGGGCGGGCGCAGCCTGAGTGTGGCAGTGAGTGCAGCGGGAGCC
GAGCAACATGTGCGATTTCACGGAGGATCAGATCGCCGAATTCAAAGAGGCATTCTACCT
CTATGACCGAATTGGTGAAGGTAGAATTGGCTACAGCCAGTTTGCTGATCTCTTGCGTGC
TCTTGGCCAGAATCCATGCAATGCTGAAGTCTTGAAAGTCCTTGGGAACCCAAAGCCTGA
AGACATGAATGTGAAAACTCTGGATTTTGAGCAGTTCCTTCCCAAGCTTCAGGACATTGC
AAGAAACAAGGAGCCAGGAACCTTTGAAGACTTTGTAGAGGGTCTACGTGTCTTTGATAA
GGAAGGCAATGGCACAGTCATGGGTGCTGAACTGCGCCATGTGCTGGTCACTCTTGGTGA
GAAAATGACTGAGGAAGAAGTGGAGACTCTGCTGGCTGGTCATGAGGATGCCAATGGCTG
CATCAACTATGAGGAGCTGGTCCGAATGGTGATGAGCGGCTGATGGTTCACTTGTACCTG
AATTTTTAAGTGCCTTTTCTACCTGTATACAAACCTCGTTTCTAAATGAATTATTTTCTG
TTTATCAACACGCACGCAGGCCAGAGAATGAGTCTCTAATGCACGGAGCCTATCTGGAGG
GTGATGGGAGCTGAATAGGTATCGAGGGAGGAAATTATTCCTGGATACACTGCAGCCTTC
TGGATCTCCTCAGTAGGAATAAGTGTCCCACACGGTTCTAGTTGAACCCCCTTCCCCACC
AAATAAAACCTTTTGTAGACCGACTGATTTGGAGTGAGGGGGATTTGGAGGCCTCTGAAG
GTCAAAAAGGGAAAGTGGCTCCAAGTTCATTGGCTTCTGCTCAAATTGTATCTGCACATC
TTTAGTCCTAAATTATCTTCTGTATTTCATTGCTTTCATGTAATAAAATCTCAGTGAAAT
GAAAAAAAAAAAAAAAAAAAAAAAA
>TR11857|c0_g2_i1|m.4763
CGACAAAGGGAAGGAACGGGCGGGCGCAGCCTGAGTGTGGCAGTGAGTGCAGCGGGAGCC
GAGCAACATGTGCGATTTCACGGAGGATCAGATCGCCGAATTCAAAGAGGCATTCTACCT
CTATGACCGAATTGGTGAAGGTAGAATTGGCTACAGCCAGTTTGCTGATCTCTTGCGTGC
TCTTGGCCAGAATCCATGCAATGCTGAAGTCTTGAAAGTCCTTGGGAACCCAAAGCCTGA
AGACATGAATGTGAAAACTCTGGATTTTGAGCAGTTCCTTCCCAAGCTTCAGGACATTGC
AAGAAACAAGGAGCCAGGAACCTTTGAAGACTTTGTAGAGGGTCTACGTGTCTTTGATAA
GGAAGGCAATGGCACAGTCATGGGTGCTGAACTGCGCCATGTGCTGGTCACTCTTGGTGA
GAAAATGACTGAGGAAGAAGTGGAGACTCTGCTGGCTGGTCATGAGGATGCCAATGGCTG
CATCAACTATGAGGCTTTTGTCAGGCACATCATGTCTGGGTGAATGGCAGCCCATGAGCT
GGTCCGAATGGTGATGAGCGGCTGATGGTTCACTTGTACCTGAATTTTTAAGTGCCTTTT
CTACCTGTATACAAACCTCGTTTCTAAATGAATTATTTTCTGTTTATCAACACGCACGCA
GGCCAGAGAATGAGTCTCTAATGCACGGAGCCTATCTGGAGGGTGATGGGAGCTGAATAG
GTATCGAGGGAGGAAATTATTCCTGGATACACTGCAGCCTTCTGGATCTCCTCAGTAGGA
ATAAGTGTCCCACACGGTTCTAGTTGAACCCCCTTCCCCACCAAATAAAACCTTTTGTAG
ACCGACTGATTTGGAGTGAGGGGGATTTGGAGGCCTCTGAAGGTCAAAAAGGGAAAGTGG
CTCCAAGTTCATTGGCTTCTGCTCAAATTGTATCTGCACATCTTTAGTCCTAAATTATCT
TCTGTATTTCATTGCTTTCATGTAATAAAATCTCAGTGAAATGAAAAAAAAAAAAAAAAA
AAAAAAA
>TR118667|c0_g1_i1|m.123095
TACTGAGTTGGACAAATCATGTGTAATTGTAAGATTGCACTGTGGTAATAAATGTCAATA
TTAAAGGAACTTGGTAAGAAGTCAAACTCTGTGCCGTGGCAAGCATGGAACCTCTATGGT
AGATTTTATGGAACAAGTTTACCTGAATTTGGCTATGTATTGTACAATTACTTTTTCTGT
GTGGTATTTTTAAAAGACTTCAAAACTCACAATGTCAGTAAGGTGAAAATGATTGCGTAC
TTATTTCTGATGGTTTCCAAAGGCCTTGAGGATCAAAGAACAAGCCATGATGAATTGCCA
TAACTAAGTGGGTTTGAACATGTTACATTCCGACAACCAACCTTTTTTTGAAATAGACAA
TCCACTGATATCCTGCCATAGTTAACTTTCTTCCAGATTTATATACTGTATTCCAAACTA
ACGTACTGGGTTCTGGTGATACAATTGTTCACAATCCACTTGCAAGTTTAAAGGTCGCAA
TGCAATTCATTCCCACCTTACCACAAACGTGCCCATTATGGTAGTCTGTGGATCAAAAGG
GTATATGTTGTGAAGTTTGTTTTAATAAAAAGAAAAATTGAGTACATTAAAATTGGGATA
GCAACTGTGGTGAGGGAACTTGCTCACTTGTAGAGATCAGAATGAATGGGTGTTTGGGGT
TTCGAGTGTGTTTTTTAAAACAAATCTCATTGTAAGTGTTTGACACATTGAATTATATGT
GTGACACCACATTGTGTAGCTGTGACTTGATGATACTTCAGCTGATTTACTAAGTGATGC
TGTTTATGGGATGTTTGTGACATTACAAAGTAATAGTGACCAAAAACTGTTCATGCCTAA
TGCCCGGGTAAGTGACTGCAACCAACCTTGTGACTGTCGAAATTTACTATCATCCTTAAT
TCACAGAAGTTCCGCTGATGACTTGTAAAAATGAATAGACTGCGAGCATAAAGAATCTGC
TTAAACACTTGCATGCAGTTTTATCTTCCAGATATGGAAAGCACCAGCCTTACAGCTGGC
TGAGCAGCAACTCACAATCCTCCCATTATCTGAATAATGTTTTATGTGTCAAACTGCAGC
TGTGTATGGTATTTATGTCTTATAATCCTGCAAAATTCTATCCAGTCATATCTAATGTAG
AACTTAGTTTTCAGTGAAAGTATTATGTAGTGCTTTTCAGATATTGTGTGCAATATCCCC
TGCCACTGGAGTATTTGATGTAAAGGGAACAATTAAATTAAAACCCAC
>TR118688|c0_g1_i1|m.123100
ATGGAGAGACCTACAGCTACAAAAAAGATGAAACTGGGACAAAAGTGCCTCAGATATAAT
AGAGCACAGACAGAGAGATGTGCTGAAAAGAATGCACGAGGCATGAGTGAAATAAGACCC
AGAGATCAGAAAATTGATCTGGTAAGTGAATATGAATCATACATGATTCTCATGTTCTCG
CATTGCAATGCAGGGGCAAATAGTTTTGGGCAAAGGCAATGAGAAAACCCAGTTAATGTT
GACAATGCTAAAGAAAATATCTAAAAATGTTTCTGAGCACTCCTTGGAACACTTGAGGTA
AAACAG
>TR11875|c0_g1_i1|m.4775
AGATAGTAGATTGGCGGTTAGGATCAGATCAGCCATGATCTTATTGAATGGCGGAGCAGG
CTCGATGGGCCGATTGGCCTACTCCTGCTCCTATTTCTTATGTTCTTATGTTCTTAAATC
CGTTGCAAAAGAATTCACTAAATGTACCAAAGATTTCAGAGGGTCTTTGCGAAGAAGGGA
GCACCAGTCTGAAAATAGAGGGCAGTAAAATTAATCCAATTCATTTCCAGCTCAGATATG
TCGCAATCAGCCGTGTTCCATCCCAAAGTATCTGAAAATCAGTTCTAACCTTTTTAAGTG
CGTCATGC
>TR118845|c0_g1_i1|m.123136
TGACTGAGCGGCCTTCTCGGGGCTTGTCTCCGGCTTCATCTGTTTGCTTCGCTTCCTTTC
TGCACGCCTTACACTTTCAGATACAGCGAATATATAAAGTTCAGTCACTCTGTAACTTTT
GACACGGGCGGGAATGTCTTCTGCACAACATTGGGAAGCACGGCGCAGGCAGTGGATTCT
GGAGAAAAAAGTCAAGGCGTACCAGGATGAACTTATAAAAAGGAAGCAGTCTAACTCTTC
AGATCAACCAAAAACCAGCAAAGATCCGCAGCCTGAAATTTCAACTACAACTCAAATCCC
TAGTTACAAACCCGTTAGAAGATACACATCCACAGATTATAATCAACAATGGTGAAGAAT
TGAACCATCAGGCACCACAACCTCAAGATAATGAAGACCCTTCCCTCCAACTGAGAAAAG
TCTTGTTTTTAAACAGTATTTTTAAATGGACAGTAC
>TR118915|c0_g1_i1|m.123150
TGCTTCTGTGATTTATGATGTGGAAATATTCGCCTTTTAAGAGTCGCAATGACGAACATC
AGGACTGATGCTCACCTCTCCAACCCCCTTGCCTGTCCAGCTTGGGGCTTGGTAAATACG
TGGCAAATCAGATGTGCAGAATACTGGAACATTTTACCAGCTGACGATCTCCGTCTAAAA
AGAAAACCAGGTGTAAATAGGTTTTCACTGTTCTCTCTGTTGCTTTTTTAATCTCCCAGC
GCTGGTACTGGTTTCAACAGATTAAAGTGATTGTTTTAACACCAGAACTGTTTTAATTCC
CCTGTG
>TR118919|c0_g1_i1|m.123151
GCAGTAGGGGGGGAGAAAAGGAGTACCAGTATCAATGAAATATTCCATTACAGTGCTGCA
ACATAAAGAAGATACAGTCGATGGTGCAAAAGCTGAATTTATTTGGTTAAAGAATAGGAA
AGGAACAGTTGCTCTATTGGGAGTTTATTATAGGTTATCCAACAGTGAAAATGAGATGGA
GGAAGAGCTGTGTAGACTAATTGGTGAAATATGCAGAAATAATAGGCTTCCTTTTAATTA
TTCAGTGATAGACTGGAGTAAATGTCATGTAAATAGCAAAGAAAGGGGTGGATTTCTACA
ATGTCTTCAGACTGTTTTCTAAATCAGTGTGTTTTGGAGTCCCAGCAAGGAAGGAAGCAA
TGGTGAAATCTAGTTTCTAATGAAGAGAGCAGGTAATGTAAAGGGT
>TR118967|c0_g1_i1|m.123162
TGCCCAGAAATCCAGGATGTCTTTTAAAAAGCTACCCTCCCTCAAAAAAGCAACCTTGTG
GATAAAATGAATACTTATGGACTGTAAAAATGTATTCCAAGATGAAAAGGCAGTCAGTCT
TCTGGAGACAGACCAGTGCCTCCCTACCTAAAGATGCTCTGCTCACATGTGCAGCAAGGC
TAAGTTTGTTCAGTTGGCAGTCAACCTGCATCCTAGTGGCAGAAGCTGATCCCACAACTA
CAATGCTATTGGAGTTCTATACCAACCAAACTCCCAACTAAGTGAAATCTGCTCAGTGAC
AGGCCTAATGGCAGACCTGATAGCAACTTCCTCACTGGGGAAAAAATCTTTCCAGGATCC
CTCCAAGAGAAAACATTTTACAATTGCTATTGCAAGGGAAAGATTAATAGCACTCATAAG
TATTACATCAACATGTATACAGCAATTCCAATCATACAAGTCAATGTCTCAGATACCATC
AGGAGGTTACAACTGAAATTTTATACAGCAATTTTATACAGCTT
>TR119271|c0_g1_i1|m.123231
CATTTAGGGCAGAAGGGTAGGGCAGCATTTTTATTTTTCTTGCCCATATCAGGTCATTAA
ACTTCATGCCTTCCTGCGTTAGCAAAATAGCACACTATTCCCTCCGCAACACTTGAGCCA
CCATCGCCTCCTTTGCCTCATCAGTCCCAAGAGGAGCGCCAGGTTCTCATCAAAATGGGC
TGCCTGCTGCTTGGAGGCTGGGCGTCCTGCCATCCCCTTAGCTGCTCTGGTGCGAGTCCC
ATAGATGGTACTCAGTGTGGAATCTCTCTCCCCGTTTGCCACAAGGGTCTCTTCCCATTT
GCCAACATGGTCGCCTGCATCTCTTGACAAACAGAATTATAAGCTCTTCATTCATCCAGG
CAGATCTTTGCAATACTGCAGAATGGGGGAAAAAATATACAATTCTGGCCTCTTGCACAT
TCCCGATTCTCATCGCTCCACCATTGGTGGCCATGCCTTCAGCTGGCTTGGCCCCAAGCT
CTGGAGTTCCCTCTATAAACCTCTCCCTCCTCCTTTAAGAACATAAGAA
>TR119398|c0_g1_i1|m.123261
ATGGACCGCTTCACCTTCACACTAAGTCTATCAACTCACATGCTGCAGCCAGGTTCCAGC
GTCCAGTTTGCTATCAAGTACACAGTCGACGGAATAGAGTTCTGGGACAACAACTACAGT
AACAATTACAGGCTGACCTACCAGACTTTTCAGATCACTGTCCCCAACGACAGCGAGGAC
AGCTTGATCAATTTCATCTGACCATCGACACTTGCAACAACCGAGAACAGCGAGGCAAAT
CAACCTGGAGCAGCAGGAGTACAATCAGGAAAAGCCCATCAGCCCGGAGGGAAGAAACTC
CAAAGATGCAGGA
>TR119496|c0_g1_i1|m.123286
GACTCTTGGAGAATGCATTGAAAACCCATGAGTATGTGACAGGCTGGAATGGTAACTGAA
GTGGTAGCAGTAGTGCTGGATGTCTATCCAGAAAACTTGAGTTTGAATCCCAACTTTGAC
TTTCATTCAGAGTCTCTTACCATCAATGAGTTATTTTTAATAGCCCTTGACTGGGCTATG
AAACAGAAGACTTTCTACCAGTGGAACATAAGAAACAGGAGTAGGCCATTCGGTTCCTCG
ATCCTGCTCCTTCGGCATGGTTTAGATTAGGTCATTCCAACACTAGGGTGCATTCGTGCA
CTAATGAAGATGACGTATTGTCCCTACTGCCGTGGACTCCCCACTGTGAAACCTTGCAAC
AACTACTGTCTTAATGTAATGAAGGGCTGCCTGGCCAATCAGGCCGATTTGGACACAGAG
TGGAATCTTTTTATTGATGCTATGCTCTTGGTAGCAGAAAGGTTGGAAGGGCCTTTCAAC
ATTGAAGCGGTCATGGATCCAATTGATGTGAAGATTTCTGAAGCCATCATGAATATGCAG
GG
>TR119688|c0_g1_i1|m.123325
CACGGTGACCCCCGAGTTGCAGAGACTCGCGCTCGGTCCGTTACTGCAGCAACGCGCGCG
TGGCCCTCGGCGGGATGGACGGCTTCAGCTCGGATTTTTCTTCGGGAGGCCCGGGCGGAG
GGAAGGTGGACGCGGGGGTGATCATGGAGCAGGTGAAATTACAGATCGCCGTGGCAAACG
CCCAGGAACTGTTACAGCGAATGACTGATAAATGTTTCAGGAAGTGTATTGGCAAACCAG
GAAGTTCACTGGACAACTCTGAACAGAAATGTATAGCTATGTGTATGGATCGATACATGG
ATGCCTGGAACACGGTATCGCGAACATACAACTCCAGACTGCAGCGAGAGCGTGCACGAA
TGTAACTACACAGCAAACGGGGAAAGGGACGGCTTGTACTGCACTCGGACCGATCCGGGG
GAAGAGAGAAGAATTCGAGAAATGGAAAGATGTACAACACAAAGCGCTGGGTAAATCTCA
GAGAAAAGCTGCTAGCCTGCCTAGGTTATAACACAATTGTATCAGCCTGTATTTTGTGGG
CTTGATGATTATAATAAAAGTACAC
>TR119693|c0_g1_i1|m.123329
GTAGGTGAGACTGCTAACTCTGGGCACCAGCTGACATTGAAATGGCATTTCTTAATTCTC
TGCCACAATGCTGGATAGACGGAATGCTGTCAGGACTAGGCCCGCCCATCAAAAACAGAC
ATCCTGTTTGGCAGTCACTGAGTTATATTGATGAGAACTCTGAAGATGTCCTCAGCTCAT
TGTATCGCACCCTAATGGCTGAAGGAAAAAGATATTTTCAAGAGGTGACCGTTGAGGATC
TAAAAAGAGTAAATCAGTAGAGAAAAATATATAAATTTTAAAAAGCATAAAATATAATTA
TCCTTACAAGGTTATCAATCTACCAC
>TR119939|c0_g1_i1|m.123381
AGGTAGCAGTTCAAACCAACAATGCACAAGGCTAGAGGGAACTTAGCAAGGTGTGGCTGT
TGGCTTTAACTAGTCACGTTGCAACATGAATTGCAAACCTGTGGAAATCATTACTCATCG
GATATATTTTTATATAATCCTGGTTGTGGAAGCCTCCCTTGTAGTACAGAATTTCGATGG
TGATTTGTCATGTGGTATTAAAGTAAAAAAACTGCATGCTGGAATTCTGAGAAAGGCTCA
GCAGTCAGGCACTATCTGTGGAGAAAGTTAGTTTCAGGTCGATGACCTTTTGTCAGAATG
GGGAA
>TR120443|c0_g1_i1|m.123483
GGCTGGTTCAGTGGGTGCTAATGAAATACAAGTAAGTAAAATAAGCAATGAAATAGATTT
CCTTTTTGAAGTCTCATAATATGATTCAAATTTTGATTGCAAATGTATGTGAACTACTGG
ATTTAGTTCAACTTTTCTGGATTTTTGCTTTATAAAAAATGTTCTTTTTTCAGTTGCCTA
AAACAAGACAGCAAATTAAAAATGACTTCCTGGTTTTACCCTTTAAGGCAAAGGATCATT
GTTCTGTAACACTAGAAAATTCTGTGAAGATATCAGAACTCTTGTATTGTAATGGGCTAA
CTGAATTGAATTTGTCGTCATTGGAGAGAATAATATTGAAAATTAAAATGTAGAAACCAT
G
>TR120563|c0_g1_i1|m.123516
GGCTATATAAGGTTGTATTGGTGACTCTCCTTGGCTAGCCTGTCGTCCTCTGATGTCCTT
GTCACATGCTTCCATGTGGCAGTATGGTGGAACTCAGATTTGCACCTCACACTCAACAAC
GCCACCACAAGAACTTGGCGTGGACGTCATGCAACTCTCAGCAAGCGTAACTTACATCGT
ATGTAATCCTGAGTTGCTGTTGTGTATCTTCAGTGCCCAGTTTGAAGGGGGTATTAATAA
ATGCCAACGAGCAGATTCTCTGAAACTGTGTTTGTGAAAGAGAAGTTAGCAAGTTTTGCC
TTTTCGCACTTCAGATCAAAATTGTATAACTATGGAAATTTCCAAGAAGCCT
>TR12069|c0_g1_i1|m.4849
AGATGTTGGCCATATCACTGCAACCAGCGAAACAAGTGTTGGTCATTTCCCCATATTAGG
CACTATAGGATTGTGTAAGACACCTGGCCAGCTCTATAAAACCCAGCCAGTGCAGAAAGA
TATAGTTCATTACAAGATTCTTCCACCCAGAAAATGAGCTACTTCAAGATCCCCGTTCTT
TTTGCATTGGCTAATCTAGCATTGTGTTTAGCTCTACCACTCAGCTCTGAAACCAATCGA
TTCAGCGAAAACGACTGGAACCAATGCCGGAAATACCTGAAGAAATTTTACAACATGACG
GAAGTAACTTTCAAAAAGAGCGGTAACGAACTAACAAAAAAGATTGGAGAAATGCAAGAA
TTCTTTGGTCTGCGAGTGACTGGGACCCTAAACCGTGAAACCCTGGCAATGGTCAATAAG
GACCGCTGCGGGGTCCCTGACCTTGAACAGTACTCGTTATCTCCAGGACAACCTCGGTGG
CGCCGCAACAGAATCACTTACAGAATTGTAAACTACACGCCGGACCTGAAGAAACGAGAG
GTGGACACTACTATTCCTTTGGCCTTTAAAGTCTGGAGCGATGTCACTCCTCTGAACTTT
GTCAGACTCTACTCTGGAGAAGCCGATATCATGATAATGTTTGCAAGGGCCAGTCACGGC
GACTTTAGCCCATTTGATGGACAGGGTGGAGTTTTGGCTCACGCTTTTGGTCCTGGAGTG
AACATCGGTGGCGATACTCACTTCGATGACGATGAAAGGTGGACGTTGTCAAGAGATGGA
GTCAATTTGTTCCTTGTTGCGGCCCATGAATTTGGACATGCTCTCGGACTGGGTCACTCA
AAGGATGGATCCGCTTTGATGTTTCCCATCTATTCATATGTCAATACGAACGGGTTTCGT
CTCCCAGCCGACGATGTAAGAGGGATTCAGGCTATATATGGAGCTCGTCAAGATCCAAGA
CCCCAGCCAAGACCAACACAACCACAGCCAAAACCACCTCAACCGACAAAAACCCTGGAC
AAATGTAATCCTCAATTGTCATTTGATGCAGTTACTAGTCTGCGTGGAGAAGTTTGGTTC
TTTAAGAATGGAATCTTTTGGCGAAAACATTCTCGACGCCCAGATGTGACATCAGTTCCA
ATCAAGAATATTTTCCCAACCATCCAGTCAGTTGATGCTGCAGTTGAATTTAACAAATAT
ATGGTTGCTCTTTTCAAAGGATCACAGTACTGGCTAACTGTGGGATTCAGGACTTTGAAA
GGCTATCCTAGGAGCATCAGGTCCTTTGGATTTCCAAGATCTGTTACACACATAGATGCT
GCCCTATTTATCAAGGAGAGAAAAAAAACACTATTCTTTGTGGGAGATGAGTACTGGAGT
TACAATGTGATGAAAAAGCGAATGAACAGAGGCTATCCAAGAAAAATAGAAGATCGCTTT
CCTGGAATTGGGAATAAAGTAGAGTCAGCATTTCAAAACTCTGGCTACCTCTACTTATCT
AATGGAGCAACACAGTATGAATATGACTACAGGAACAAACGAGTTATCCGTGTTTTGAAA
CCATGTAGCTGGCTAAATTATTATTAGTTAAGAATAAGTAATTTACCTTAGCAGCTGTCT
AACGCATTTCTCTCAGAGTACTGTACTCTTTGAAAGCAGGGGTGCTTCATGGCAAGTTTT
ACATTTCATTATATTGTGGTGTGAAAAAGGCAGTAGTTTTTAATAATTCAAAATTCGTAG
CACATAAATGTATCATATTTTCATACATTTATCTTTAAATAACTGCTGAATATTCTTTCA
CGATGATTCATAAAATATATAATTTTGCTAAAATTTATCGAGATCTTAATATGTAATTAA
AATATACAGGCACAATGAAAGGACAGAGACAAGATTAATGCACAGTTAACATTTTTGTGT
TTGTACAGTCCATATCTGTATGATTTTAGTATTGTTTAAAATAAATAATACTTTTTTAGT
TGATAAATGTTTTACATAATAGAAAATAACCATTCATTAATCTATTTTTGATGTAAGTTA
TATATAATGCATAATTGCCAATTATAATTTTAATTCATGCCAAAATATAGATTGAATCTT
TGTTTAGATTGTATGTTACTGAAGTGTTATTAAGATTGACTTCCTCTGTTTTTCAAATAA
TTTGTTACTGTTATAGAGCATGCTTAATAATGTCATTTGGTATTTAGTCATTAATTTGGA
GAGTAATCATTCATTTTCTGTAGTTAACACAACCAGTGCTATGATCATTTGAAAAGTAAA
TGACTGTGGTTTAGTATAATCTCTGAACTTTTACCAAATTGTGAGATTCAGATTGCTGGT
ATGTTTCATATCTTAACACTGTTGAATCACTTTAATGTATAATCATTTGTAATTAAATCA
TAATTCTTTAAATCATACTAACAGAGATAGGAAAT
>TR121026|c0_g1_i1|m.123607
TGGGTCAGAACACTGTAAGGGAGAGCAGGAAAATCAGGCAGAATCATGTACTTCCACACA
CAGTTTTAGAACTGCATTGGCAAATGCCTGAGAGCAAGTTGTCTGTCACCTTTAGCTATA
GGTGCTGCTTGCACACGCAGGGCAATTTGAGGAAAGCACGGAAAATAACTCTTTATTAAA
AAAGTGACTAAGTAATATTCTGTATAAATAAAGCTAGCGGATCTTCTATGGCATTGCTCG
TGGTATTCTGGTGATACATTGCTTTAAAAGGACAATAGTACTATACCATGTAACAATGTA
TTATTCTGCTGCTAAGATACAGCTGTTCACCTTTAAGGCCACAAAGTCCAATTGTTCTCC
ACTAAACATAGCTTCAGGTCAGTCAGAGTTTAATTGTTGTTTGGTGAGGAAACTTGGCAT
AATGGAAAATGTTGGTGAATTTCACCCCCCAGGTCCAAAACACCCAGCCTTGGCAATAAA
TAACTTTTTTTGCATCTGTAACAAACTATGATGTCTGGCACAGTCACTGCATATATCAAA
CAATATGTGATGGTGTCCCAGCTATTTACATATTACCTTAGTCTCTTAGGAGGTAGAAAT
AAAGTTTTAGTGTGAAACAATTCACCTAAAATATTAGTTGCTAAAACCAGGG
>TR121522|c0_g1_i1|m.123717
CTGCCCCCACCGAGCCTGCACCCGCTCCAGCTCCCTCACCCTCACCATGGTCCGCACCAA
GGCCGACGGCCCGGCCGTCTCCACCGGCTCGTTCCGCAAGGCTGTGGCTGCTAGGGCACC
AAGGAAGGCCCTTGGATGTACAAGTACAGCCAACATCTCTCTAACGTCTCCTGGGAAAAA
GGAAAACAAATATGCTGGTGGGAACCCAGTGTGTCCGAGACCTACACCAAAGTGGCAGAA
AGGAATTGGAGAATTCTTTGGTGGTCCTTCCAAACAGCCGGAGAAGGAGAATACAGTCCC
CTCAGATGATGAGCCCAGTAGCAGCAAGGCTGGAACAAGCAAAGCTCCAAGGAGGGCACG
TCGTCTGTCTGAAGACTCCTCAGAAGACGTTGCATCAGGTGAAGAAAACTGAGCTCCACG
TTCCTATGACCACGTCTGATACTTGAACAGATCTTCCTTGACGTGTATATTTGTATATAT
GTCTATTGCTATGTAGTATGGATTTGTTGAGTTGTCTTGTACAGAAATGTAATAAAATGC
C
>TR12166|c0_g1_i1|m.4887
TGTCCTCCCCGCCATGCCTGGTGTGTGAGGGGCGTAGCAGCAGGATGTACAGCAGCGGGG
AGCTGGTCAGCGACTTTCTCCGCTACAAACTGTCCCAGAGAGGCCACAGCTGGAACCGGC
TCTGTGAGCAGGATGGAGCAGCAGGCCTGGGGCCACAGCCCGACGAGGGAGCTGCTGATT
GGAGTGGCAGGCCCGAGGCCGAGAGGGCCTGCCAGGCCCTGCGGGACGCCGCCGAGGAGT
TCGAGCTCCGCTACCGCCGGGCCTTCAGTGACCTGTCGGCCCAGCTGCGGGTCACCCCGG
ACACGGCCTACCGGCGCTTCGAGCAGGTGGTGGGCGAGCTGTTCCGGGACGGAGTTAACT
GGGGCCGGCTGGTGGCCTTCTTCTGCTTCGGGGCGGCGCTGAGTGTGGAGAGCGCCGAGA
AGGAGATGGGCGCGCTGGTGCCGCGCATCGCCGACTGGATGAGCACCTACCTGGAGAGCA
ACCTGGAGCCCTGGATCAGGCAGCACGGCGGCTGGGATGCCTTTGTGGTGTTGTATGGAA
ATAACGCTGCTGCTCGTAGCCGTCAGTTGCACGAGTCGGTCGTGAATTGGATTATGGCAC
TAACGGCTGTGGGTGCGACGCTGGCCATTGCTGCATTCCTGGCCCACAGAAGGTAACGGC
TGCGAGACTACACTAAGAGGCAAGCCTCGGTCAACAACAGCTGCATTGGAAGAATATCTT
ATCCGACTGGCATGACTGTGAAAGCTGCACTAATAGATCTCAGCTTATTCCTTGTGTTGG
GACTGATTTCTCAGCTATTTGTACATTATGTATTGTGTATGTGTATTCAGTTTACAAGTA
TGAAGCATTCAGGGTGGTGCTGTGATGGAAGTGGAGATTATCTACAAACAAATCAACTAC
ATCAGTTAGTGAAGCTAACTTTTTATTCAGGAATATTAAACCTGGAGTGGAGGTGCTGAC
CAGCAGCTTATACAATGAAGATCTCTGTTAGGTGACTGTGCTGGATCGCCAAGAGTGCGG
GATACAGGTCCGATCTCTCTCGGCACTGTGGTGTTAATTTTGAGACGCATCCTGTTGGAT
GTGACTGAGCAGATCGGGAGCCAGGCTGTACAGGAAGGAAACCTAGTCACTGGGATTCGA
GAGCGGCCTGGGAAAAAGCTGCTGCTTGTTCTCTGGATGCCTGTGGCCTGAGAGGGCTAG
AAACCAAAGGAAATGGTGGGCAACATTCTCAACAAAAAGACACACACCCTCTATACAGAG
CTGCCGGGATAACACAAGCAATGGATGGGAGAGGAGAGCTATCTTGCTACTGAAGGCTGA
CTTTGACATTTTATTTACACCATATTTAAAATTCTTTTTAACCAGCTGGTGTTGTGATGT
GTTTGGATGGGGCGGGCACTCCGTGTTGGCACCACGCCAGTGCCATTTGGAGCTGGTCTC
GATGGGCAGCCTATGTCCTCGGGGCCCTCTTGGTGATTCTCAAGAATGGATAATGCAGAA
GAATTTGAGTCAGCTGTCCTGGAGCGGACTGCAGGTTGATGCTCCCACTGCTCCTCAGCA
GGAGCGAGAACAGGGTTTTGGCCATTTTGTCAAGATGACGTGAAGTGATCATTTGTGAAT
GAGTGCGGGTCCCCATATTTCTTTAATGCGTCAAATTTATTTTAAAAAGGTTTTCAGCTG
CAACGTGTGGATGCTGAAGGTGTGACTACTGGTCACTATATTCACTGTAATCATTCCTCC
TTAGATTGCTGCTCACACCACGTTAGAAGCGAGCCTATTTTACACAGAA
>TR12196|c0_g2_i1|m.4903
GACTACACAGAAAGTTGCTGCACTAAGGAAATGTGATGCTCTGTCATGCCTTGGGTCTGA
GAGGAGAGCGCTTTGGACGTGCGGGACTCCCCAACAACACCAGGCACTTCGAACACTCCT
CAAGCCAAACAATAATGTAGAGAGAGAGAGAGAGAACAGTCAATCGTCGAGATTTGTAGG
ATCTCTACTTTTTTTCCCTCCCCTGGCGATCGGACCCGAGGAGAATTGAAAAAAAGAAAA
TGTTAAGTACAGTCTTGGACTCGGTGATCGCAGTCCTCCTCTTGTGTAAAGCGGCGACAT
CGCAGTATTCCAGCAACCAATGCAGCTGGAAGGGAAGTGGATTAACACACAACGCTCACT
CCAGAGAAGTAGAACAAGTGTACCTGCGCTGTTCCGAAGGCTCACTGGAATGGTTGTATC
CTACTGGAGCCTTAAGGGTTAACTTAAGAACCAATATAGCAACATCCTCCTACAAAGACT
TGACTGTCTGCGTTAAGCCTTTCAAAGACTCCAAGGGAGCTAATATTTATTTGGAAAAAG
TTGGTGATCTGAAACTTCTTGTGTGTGAAGAGGACCACATCCCTAACAAGGTGTATTGCT
TTGGAATGGACCAGGGGGCACTCTTTATCCAGGCCACCCCTCAGATGGACATAAGCAGAA
AAATCACTGGCTTCCAGTATGAATTATTTAAAGACAGGACTGTTGCAGATTTACACAATA
CACCGGCTTCTTGTCGTCCCTGCAATGACACAGAAGTCCTGCTCGCTGCCTGCACTAGTG
ATCTGGTGGTCAGAGGAAGCATTCGTTCTGTGTCACATGATCCACAGCAGAAAGAATCAA
CAATAGATATATTTGCAGACAAGATTTACAGACAAAAGAACAAAACATTCCAGCCAATTG
GGAAGAGCGGGAAGTGGCTGGGGCACATAAAGACCCTGCTACACTGTGGCGTCAAGGAAG
GAGAAGGGGACTTCCTGTTCACAGGCAGCATGCACTTTGGTGAGGCCCAACTCGGCTGTG
CACCCCGATATAAGGACTTCAGAAGGATCTACAAAGAAGCAAGGGACAAAGGCGAAAACC
CTTGTGAATTGTCCACAGATTGAAGCCACTCTTTCACGATTGGTTGCCAGTATCCAGATA
AAGCAAATGGAGCGAAAGGAACACTATCCCATAGTGCACTGCATTTGACACGTGGTACTG
ATGGAACTAAGCATTATGCCACTTTATTAGAGCTCAGTGTTGCTAGGCAACAGTACAGAT
TTTCAGCTAAACTAAAATGGACAAGACTTAATTTGTTTCTCTTAAAAATGATCATTGCTA
TTCAAGACTGCCATGAAAATATCAATACTAATGAATTTCAATGTCTTAAAGAACGTGAAT
GTAGTATAAACTTGTATATGATGTACAGATGTTCATTGTGACAACCAGAAGTTGATGTTT
TGTAATGAAGCTGATGTACAGTGCAGGCATTTCTTATGACAGAAAATTATGAAGACAGAA
TGTTTCTGGGAGAATGTACAGTCCAAGGGATATGGGGAGAAAGCAGGGACAGGGTACTGA
ATTTGGATGATCAGCCATGACCTCATTAAATGGCGG
>TR122371|c0_g1_i1|m.123885
CACTGGGGAATGTAGAAGGGCGTGCCAGGAGCAGCGCCAGGCATACCTCGGAGGCTCCAA
GCTGCAACATACGTGAAACACCAAAAGCAGTAAGTTATAGACCGAACTAAGTGGTTCCAC
AACCAACAAATCAGAGCAAAGCTCTGTTGCCCTACATATCAGGTTGGTTACTTAAAATCA
GGCAACTAACAGGAGGGTGAGGCTTCATGAACATCGTTATCCTAAACTATGGCAGTGCCC
AATACATGTGCAACAGACCAGGCTGAAGTGTTTGCAAATGTCTTTAGCCAAACATGCCAC
ATAGATGCCAGTGTCCATCCAATTTCGTTCACTCCGTGTGACATTAAGATGCAGCCAAGT
GCAGAGGATAGAGAAAAGGCTATGGGTCCTGACAGCATCCTGGCGGTAATGCTGTTAACT
TGCATGCCTTAACTAACCGG
>TR122450|c0_g1_i1|m.123899
ATTTGGGTTAACTTTCCCATGTAAATCCCTGTTGAAATATCTCACTCCCAGTACTTTTAT
AAAAAAAAAAAATTCCATTCCTGGCACTTGCGTTTGTCCCAGTGCCAGTTTTTTGTTTGT
TTTGAGCTCCCGCTCCCTGTGTTTGGATTTTTTTAAGTCCCGCTAATGGTATTGTTCTTT
ATTAGTCCTAGTTTGTTTAGTCCAGCCTTCAGTATTTGTGTGTATTTTAATTCCATTCCT
GGCGTTTGTGCTTTTTTTTAATGTCTGCACACCCTGAAATTTCCCATCCTTCCAAACTGC
AAGACTCACTTCCCCAGTGCTTATTAATATATATTTTTAATTTCCCTCCGCATTCTCTTC
ATAACTGCCCTAACCCCCTCTTTCCTGCACACACCTTATTCCTTTTCTGTGCTCACCACT
CACTGTCACCAAACTCGCTGAAATCCTTGATGTTCTTCCTTCTCATTTCCTTGCCAAACC
CTTCACCACTCCCTGCCACACAACTTCCACCTCACAACCGTTTTCTCAGTCAGCACCACC
AACTTCTCTGTAGCCCCATTCTTTCCTCCTCTTAACATTTTGTATGTCTCAGCACTCGGT
CC
>TR122518|c0_g1_i1|m.123914
TAGGGAGAGTTTGTATAGATGATACCACCTAATGAGATATGCAAACAAGCAGGATGTGAC
TTATTCCTGACTTTTGTCTCGCTACCATGCAGATATGGCAATTGTGTCACAACTTCAGTC
CTTTCTGCTCAACAGCTTGAAGGCGTGCAGAATGTCGCTGTGGATGCTCTGAGGAGGGAC
AGTTCGGCTGCACCAACAGACACACTATCAGGAGACAGCTCAGCTCTTTTGACAGGTGGG
GTTTTCCAGCAAGGGATATTATGACTACATTTCAGACGAGAAGCTGACTATTTTGTTGCA
GGCGTGGATAGTTCAGGTATAGAATTTGATGGCAAACCTCATTTGCCTCTTATATTACAC
CCAAGATCATTCATGTTTGGAGAAAGTAAAAGGCAGTCGTCTTAGAACCCCAGGCTTGCC
AAGAAATCCTTGGAT
>TR122563|c0_g1_i1|m.123922
ATGAGCGACTTGTCACCCAGTTCCCGAGCTCTGGCAGATTCTGGAAACTATACATTGAAG
CTGAGGCTGGCATTATCAGCGTTCCCTTCTCAAGCGGTTGTGCAGAAACATCACGATTGG
TCTTGCCGTGCGCTGCCACTACCTTGGGCAGGCATGCCTGCAGCAATGAACTCTGATCGC
TTTACATTATTAGGTGTGAAATATTCTGTCGGCGTGGGACAATGGTTTTTATGAAACAAG
AATCGGTGCGCTTAGGTGAGTAAATGGTCTATGAGAAGCCGCGAAAATCTGTGCACTGAA
ACGGGATGTGCTTTAAACCAGAATATTTAAGATTAAGTTAATGGCAACAAAAAAAACAA
>TR123334|c0_g1_i1|m.124099
GCACCAACAAACATAATCAGAAAAAGAAACGGAAAGTGGAACCTCCCACACCACAGGTAA
AGAAAATGTAGGAAGGTAATGTGCAAATAAACAAGATAAATTAATGCGAGATATACATGG
CACTGAGTTGAATTTAACCCTATTATCTGCATGTGCCTACACCAGCGTGTTTAAAATCAA
GTTTTTAAATGTTCTCCAATTACTCAAAAGATTCATTTTCAATAAGAATGGAGTTTGTGT
GGCTGAGCTGCCTGCAAGAAGGAAAGAACATGCATTTATATAGTGCCTTTCATGACCTCA
GGACGTCCCAAAGCCC
>TR124038|c0_g1_i1|m.124235
TCAATGCAGTTTAAAAAAAAGACAAATAAGATACTCGATTAGAGGGTTACAGTAGAAATC
TAAAGAAGCCCATATGGCTGTATAAGAAAATGATAACCCCCCGCTCCCGAGGTAGTGTAT
GCAATTCTGGTCATCTTATCAGGAAAATACTGTTACTCTTGAGAGAGGTGACCGAGAATG
TGGAGCTTGTTCTAGATGACCCAGTTGAAGTTTTTAATATTATGAAGTGGATTAACAAAG
TTGATCCAGACAAGTTAACTGTAGTGAAGGGTTGAAATGTCAGGGGACAGAAGTTAAAAG
CAGG
>TR124656|c0_g1_i1|m.124333
AGCATTGTGACAGTTTACTCTTGGATAGGGAAATAATTCCATATCTGAGCAATTTTTAGC
AAAGTATTCCAGGATTTTGTGTCCTCTGGTGAAATCACATTCCCTTTACTGCAATGAACA
ATGGATGCTAGAGCAGTACGACTCTTGCCATTTCACCAAGAGCAAAATATTCATGCAATG
TCTCCATAATACAAAAGTAAAAGAAAAAGATACAAAAGCAAAATACTGCAGATGCTGGAA
ATCTGAAATAAAAACAAAAAATGCTGGAAATGCTCAGTGGGTCGGGCGGCATCTGTGGAG
AGAGAGGCAGAGTTGATGTTTCAGGTT
>TR124656|c0_g2_i1|m.124334
AGCATTGTGACAGTTTACTCTTGGATAGGGAAATAATTCCATATCTGAGCAATTTTTAGC
AAAGTATTCCAGGATTTTGTGTCCTCTGGTGAAATCACATTCCCTTTACTGCAATGAACA
ATGGATGCTAGAGCAGTACGACTCTTGCCATTTCACCAAGAGCAAAATATTCATGCAATG
TCTCCATAATACAAAAGTAAAAGAAAAAGATACAAAAGCAAAATACTGCAGATGCTGGAA
ATCTGAAATAAAAACAAAAAATGCTGGAAATGCTCGGTGGGTCGGGCAGCATCTGTGGAG
AAAGAAGCAGAGTTAATGTTTC
>TR124721|c0_g1_i1|m.124361
AGACTCAATAAAGTTTTGTGAAGCGGCGCGTGCGCAGTGAAGAACTAGGAGCGGCGCGCG
GAGCTTGAGAGCGTCAGAGTCCGAGAGTCATGCCCAAAAATAAAGGTAAGGGAGGTAAAA
ACAGGCGACGTGGTAAGAATGAAAATGAATCCGAGAAACGTGAGCTGGTGTTTAAAGAGG
ATGGCCAGGAATATGCCCAGGTGATTAAGATGCTGGGAAATGGGCGTTTGGAAGCCATGT
GTTTTGATGGTGTGAAGAGGCTTTGCCATATTCGAGGGAAGCTGAGAAAGAAGGTTTGGA
TAAACACGTCAGACATTATATTGGTTGGGTTGAGAGATTACCAGGATAATAAGGCTGATG
TCATCCTAAAATATAATGCGGATGAGGCAAGAAGTTTGAAAGCATACGGTGAACTTCCAG
AACATGCCAAAATCAATGAAACAGATACCTTTGGACCTGGTGATGATGATGAAATCCAGT
TTGACGATATTGGGGATGATGATGAGGACATCGATGATATCTAAATTGGAAATGAACTTG
GATTCCAACATTGTACCAAGCTTCCTTTCTGAATTGAATTCTTTTTTGGATTGCACATGA
GCATTGTGTGTGGATGAGTTGATTTGTTTATGACTAATGTATCTTTAAACAATCCATTCT
GTAACAATTTTTGGTTTAAAAATCTATTTTAGTGTATTTATATTCTTTAGTCACAAGTGA
ATAAAAAGGATTTGGAGTGAAGAGTTTTAGGAAGTGCAACCCTTTCCAATAAAATGTCAA
ACCTCAGATCTGGTTTCTGTGTCGTGGGTGAGTGATAACCAGGATGGACTGCTTCATGCT
ATTGTCACCGTGAAAAATTGTCATGCAGTAGTGTGAAGTATAATTCTTACTAGTCCTTTA
ATTTTACACCCTAATTTCAATTGCTTTGTCAAAATGGGGTTGAGACCAATGTCACAAAAT
TCACATTTACTTTCATGCATCTGTAACAATCAATTTTTTTAGAAAATTAGGTCTTAAACA
GCAGTTGAATATTTCTTGCATCATCTGAGTAGGAAGAAAGTAGCC
>TR124727|c0_g1_i1|m.124362
GGTAACTGTAACGTGGCAAGTCGGGCTCGCGTCTGGTGCCCGCGGCCACGCGCGCTCCCC
CCTCCCTCTCCCTCAGCACCGAGACACAGAGAGAAACACAGACAGAGAGAGAGAGAGACA
TGGCTGCTCCCAACGACGTGATGGGCACCGCCGAGGACTTCGCCGACCAGTTTCTGCGAG
TGACCAAGCGTTTCCTGCCTCACATTGCCCACTTGTGCCTGATCAGCACGTTCCTGGAAG
ATGGGATTCGCATGTGGTTCCAGTGGAACGAGCAGCGTGATTACATCAACATGACCTGGC
ACTGTGGCACCTTCTTCGCCACCATGTTTGTTTTGTTTAATATGATTGGGCAGCTAGGTG
GTTGCATTCTGGTGCTGAGTCGGCGGTTTGTGCTTTATGCTTGCTGTGGCTTATTTGTAC
TCATTGCTATGCAGACTGTTGCTTACAGTATTCTCTGGGACCTTAAATTCCTTATGAGGA
ACCTGGCACTTGGAGGTGGCTTGCTGCTGCTGCTGGCCGAGTCTCGATCAGAAGGGAAGA
CCATGTTTGCAGGTGTCCCGACCATGGGCACTAATTCCCCACGTCAGTACATGCAGCTGG
GCGGCCGTGTCCTGCTTGTCCTGATGTTTATGACTTTGTTGCACTTCTCCTTCAATGCGC
TTATGATTCTTCAAGACATTATTGGCACTACTTTGATAATCCTCGTGGCCATTGGTTTCA
AGACTAAGTTGGCTGCTCTCACACTGGTCATTTGGCTCTTTGCGTTGAATCTGATTCAGA
ATGCATTCTGGAGTGTCCCGGTGTACAGGCCCATGCATGACTTCTTAAAATATGACTTTT
TCCAAACAATGTCTGTGATTGGCGGCCTTCTCTTAGTAGTAGCACTGGGGCCTGGCGGAG
TCTCGATGGACGAGCATAAAAAGAAGTGGTGAAGAGGGTCTTCGGAAGAGAAATATATAT
ATATATTTGTGTAATTTTTTTTTAATTATTTTTACTACCGTATCAGTTCTCTCTGTCTGA
GTCTGAATTGTTTTTTTCAATCCGATTTCTTTCATGTGAAGCATAAATTAAAAACCACAC
ATCAGTTTTACCGCTTTTCTTTCCCTCCCAGTATTTCGGTATTAAGTGGTGGTAAAATCG
GTGCCAAAATTTACCAGGCAGTCAGTTCTGGTGCAATATTCTCTTTACAGCACCTTCTGG
TACAACTTCAATACTGGGAACTGATTGGCTGGAGACTGCTTCTTCCCCTTTCTGAGCCTT
GATGCTTCAGACAATCTATTTAATGAATTTTCTGTGTGCGGGATGACTTAATGGGAAGTT
CGAATATTCTCTGAGGTTCGATGGTAATGTGAATGTTGAAGGTGCCATATCTCGATTCAG
GTGTACAACATGTGGCTCTTAAACATTCCTTAACCTTGGACCTTCATTCCAGCTCGTATC
ATGAATAAACTAAACTGATAAATTGGACCAAATTATCTTGAATATCCTATTGATTGGCAG
TGTAATGAATGGAATATTCAGATGCTGCAAACCTTTAAAGCGTGGTACAACTGCTTTGCT
ACAAACTGAAGTGCCTTGCACAGCAATGTGTTGAATTTCAAGCATAGCTCTTCTTGTACA
GATAGCTACTTTGAGATAATACCTGTGTCCTGTTTCCCAGCGAAACTAAAGACCAACGCT
TTGGTAACGTGTTTGTTTTTGTTTCTAATATACCTGTCTTCTGCAAAACAGCATCTGAAT
GACTGAATCAAGGATTTGCACAATACAGTGCCGTACCGGCACACTGTCTGCCTCAATGAG
CAGTCAAGTAACCAATTGGAAGCAAACTTAGTACAGCTCTTAATACAGAATATTTTGACA
GATACTGTACCTAAAATGCTTGAGTTGTTGACAATATTTTGCTTGTCCTTATTAGCTCCT
TACAAAGCTCGATTTTCTATGTGTTTGAGCGTTTGCCAATGGTAACATGCCACAGGGAAG
TACCCTGGACTGGTGCACAGCAATCTTCCTTTGTTCCTCTTCCTCGTGCTGGTGTGGAAA
CGCCTACGTTCTGCTTGGTGTCACCCCACAATAGCACAGGTAAAATTAGGCGCTCTGTGG
AGAAATTCACCTGTGACGCCATGTGTTTTTGTGAGGCTATGTGTAGCATTGCCAGTCAAG
CGATTTAATTTGCGAGATGTGAGGATGGTTAAAACATTTTGACAGCAAGATCTTCTCTGG
TGACCAATGGGCTTGTCACTTGGCTTTCTCGCTGGAACTGAAGTGATACAAGATTCGGGA
GGGAGGGAGGGAGAGAAGGCTACAGGTTACACTTGTTTAAAATCAAAGTTGCAACCCTTG
CAAAAATTCAACAGTTCTACTCTTTGAACCCTGCGTTAACTTTTCCACTGATACCTCGGA
TACACAAATTGCCAAAACCATCTGTTACAAACACACAACCATTTTATAAATAGATTTTAA
TGTGTTTAGTACAAAAGTGTCTTAAAAATCTGCAGCAGTGAGCGCAGACAATGCTGATTT
CTGAATGTCTTGACATTGTGGTTGTATTTGCAGTTCTGCTGGAAGACTCATTAAATGCA
>TR124728|c0_g1_i1|m.124365
AGACCGACCCTTAGTGACCCCCCACAATGCCTCGCTCCTTCCTTTCCGACATTTTCCCGA
CAGAGTGAGTAGGAGCCGCTGATCGGGGCCGCGGCAATCCGAACCCATCCGGCCGGATTA
TCGCTCACAGATCGGGATGGCTCCTGCTAAGAAAGGTGGAGAGAAAAAGAAAGGCCGTTC
TGCCATCAACGAGGTGGTTACGAGGGAATATACAATAAATGTACACAAGCGTATCCATGG
AGTGGGTTTTAAGAGACGTGCTCCTCGTGCCATTAAGGAGATCCGTAAATTTGCAGTGAA
GGAGATGGGAACTCCTGATGTTCGCATTGATACTCGTCTGAACAAGGCTGTTTGGGCGAA
AGGTGTAAGGAATGTTCCATATCGCATTCGTGTGCGTTTATCCAGAAAACGCAATGAGGA
TGAGGACTCTCCTAACAAACTCTACACGTTGGTAACCTATGTTCCCGTCACATCCTACAA
AGGGCTGCAGACAGTCAATGTTGATGAAAACTGAAATGTAAATGTTTTGTTAAAATAAAC
TGCAAAAAGTGAAAAAAAAAAAAAAAAAAAAAAAAAAAAAAAAAAAAAAAAAAAAAAAAA
AAA
>TR124733|c0_g1_i1|m.124368
AACGACGCTCTTTCCCCCATATTGACGAACTGGCATTATGGTGCGCATGAACGTTCTTGC
CGATGCCCTTACAAGCATCAACAATGCAGAGAAACGCGGAAAACGCCAGGTTCTCATCAG
GCCTTGCTCCAAAGTGATTGTGAGATTCCTGACTGTAATGATGAAGCATGGCTACATTGG
AGAGTTTGAGATTATTGATGACCACAGGGGTGGGAAAATTGTTGTTAATCTCACAGGCAG
ACTGAACAAGTGCGGTGTCATTAGCCCCAGATTTGATGTTCAAGTAAAGGAACTAGAAAG
GTGGCAAAATGGTCTACTGCCTTCCCGTCAGTTTGGGTACCTCGTTCTAACGACCTCAGC
TGGCATCATGGACCATGAAGAGGCCAAGCGAAAACATACAGGAGGAAAAATCCTAGGATT
CTTTTTCTAAAATGTGAAACCAGCCTATAATAAAACTTTCAAACCCTTAAAAAAAA
>TR124734|c0_g1_i1|m.124372
TGAGGCAGACAGAACCCAATGACTGGAGCGGCAACAATGTCTTTTCTCTGCAGAGCCGCC
GCCTCCTCTTCACTCTGTGCCTCCAAAACCCTGCCTTATGCATTCAATGCAGCCAGAGCG
TACAGCGCAGGTACCCAGTATCAACATATACTAGTGGAAAAGAAGGGCGAGAAGAAGAAC
GTCGGCTTTATCCAGCTGAATCGGACGAAAGCTTTGAACGCATTGTGTGATGTGTTGATG
AAAGAAGTCAGTCAGGCACTGGACGCGTTTGAAGATGACCCCGCGATTGGAGCCATTGTC
CTCACAGGAAGTGAAAAGGCATTTGCAGCTGGTGCCGATATCAAGGAGATGGAGAACAAA
ACTTTCCAGGAGTGTTACGCTGGCAACTTCCTTTCCCACTGGAACCGGGTGGCTACGGCT
AAAAAGCCCGTGATTGCTGCTGTGAATGGCTACGCTCTCGGAGGAGGCTGTGAGCTGGCC
ATGATGTGTGACATCATATACGCAGGCGAAAAGGCACAGTTTGGGCAACCGGAGATTCTG
CTGGGAACTATTCCTGGTGCTGGTGGAACGCAGCGATTGACTAAAGCAGTAGGGAAGTCA
CTGGCGATGGAAATGGTTCTCACTGGAGACCGGATTTCAGCTCAAGAAGCCAAAACAGCA
GGGCTCGTAAGCAAAATATATCCAGCAGCTCAGGTGGTGGAGGAGGCCATCAAATGTGGG
GAGAAAATAGCGTCCAACTCTAAGCTTATTACAGCAATGGCAAAGGAGGCAGTTAATGGT
GCTTTTGAATTGACATTGGCAGAAGGAAACCGATTGGAGAAGCGTTTGTTTCACTCAACC
TTTTCCACTAGCGACCGGAAAGAAGGCATGAATGCATTTGTTGAAAAGAGGAAGGCTAAT
TTCACTGACCAATGAAGGTATTAACAAGTTCTGAATCGCAATGGGAACTGAATTATTAAC
GTCACTGAGAAAGCTGGAAATCGAGCAGATCAGGGGTGAAGTAATGAAAAGAATGCAGAA
TACCACAACTACAATAACAAGTTTCCTGATTTCAAATAAATATTATATTTCTAATGATTC
TGTATTTTGGTTTTTTTCTTTTAAGGTAATGGAGGGGGGTGATGTGAGCAATAATTTAAC
TCTTTAGTAACCTTGATTTTCAACAACCATTCTGTTAGACCCTCTGATTTCAGTGAATCA
TGCCAGCTTTCATGCCTTGGGTTAGAAGGTTGTGGGTTCAAGTCCCACTCCAGGAACTTG
AGCACATACATAATCGAGGCTGACACTTCAGTGCAATACTGAGGGAGCACTGCACTATCG
GAGGTGCTGTCTTTTGGATGAGATGTTAAACCTACATGT
>TR124734|c0_g1_i1|m.124370
TGAGGCAGACAGAACCCAATGACTGGAGCGGCAACAATGTCTTTTCTCTGCAGAGCCGCC
GCCTCCTCTTCACTCTGTGCCTCCAAAACCCTGCCTTATGCATTCAATGCAGCCAGAGCG
TACAGCGCAGGTACCCAGTATCAACATATACTAGTGGAAAAGAAGGGCGAGAAGAAGAAC
GTCGGCTTTATCCAGCTGAATCGGACGAAAGCTTTGAACGCATTGTGTGATGTGTTGATG
AAAGAAGTCAGTCAGGCACTGGACGCGTTTGAAGATGACCCCGCGATTGGAGCCATTGTC
CTCACAGGAAGTGAAAAGGCATTTGCAGCTGGTGCCGATATCAAGGAGATGGAGAACAAA
ACTTTCCAGGAGTGTTACGCTGGCAACTTCCTTTCCCACTGGAACCGGGTGGCTACGGCT
AAAAAGCCCGTGATTGCTGCTGTGAATGGCTACGCTCTCGGAGGAGGCTGTGAGCTGGCC
ATGATGTGTGACATCATATACGCAGGCGAAAAGGCACAGTTTGGGCAACCGGAGATTCTG
CTGGGAACTATTCCTGGTGCTGGTGGAACGCAGCGATTGACTAAAGCAGTAGGGAAGTCA
CTGGCGATGGAAATGGTTCTCACTGGAGACCGGATTTCAGCTCAAGAAGCCAAAACAGCA
GGGCTCGTAAGCAAAATATATCCAGCAGCTCAGGTGGTGGAGGAGGCCATCAAATGTGGG
GAGAAAATAGCGTCCAACTCTAAGCTTATTACAGCAATGGCAAAGGAGGCAGTTAATGGT
GCTTTTGAATTGACATTGGCAGAAGGAAACCGATTGGAGAAGCGTTTGTTTCACTCAACC
TTTTCCACTAGCGACCGGAAAGAAGGCATGAATGCATTTGTTGAAAAGAGGAAGGCTAAT
TTCACTGACCAATGAAGGTATTAACAAGTTCTGAATCGCAATGGGAACTGAATTATTAAC
GTCACTGAGAAAGCTGGAAATCGAGCAGATCAGGGGTGAAGTAATGAAAAGAATGCAGAA
TACCACAACTACAATAACAAGTTTCCTGATTTCAAATAAATATTATATTTCTAATGATTC
TGTATTTTGGTTTTTTTCTTTTAAGGTAATGGAGGGGGGTGATGTGAGCAATAATTTAAC
TCTTTAGTAACCTTGATTTTCAACAACCATTCTGTTAGACCCTCTGATTTCAGTGAATCA
TGCCAGCTTTCATGCCTTGGGTTAGAAGGTTGTGGGTTCAAGTCCCACTCCAGGAACTTG
AGCACATACATAATCGAGGCTGACACTTCAGTGCAATACTGAGGGAGCACTGCACTATCG
GAGGTGCTGTCTTTTGGATGAGATGTTAAACCTACATGT
>TR124735|c0_g1_i1|m.124373
CGCTTTTTTTACTGCGGGTGGCGGCCATTGAACAGCACTAGCCGAAATGGGAAAGTTTAT
GAAACCTGGGAAGGTGGTTCTGGTGCTGGCCGGCCGCTATGCTGGACGCAAAGGTGTCAT
CGTAAAGAACATCGATGATGGGACCTCTGACAGGCCTTACAGTCATGCCCTTGTTGCTGG
TATTGATCGTTACCCTCGTAAAGTGACTGCTAAAATGGGCAAGAAGAAGGTGGCCAAGAG
GTCCAAGATCAAGTCCTTTGTGAAAGTGTACAACTACAACCACCTGATGCCAACCAGGTA
CTCAGTTGACATTCCCCTGGATAAGACCATTGTGAACAAGGATGTTTTTAGGGATCCTGC
TTTGAAGCGCAAAGCCAGACGGGAAGCCAAAGTAAAGTTTGAGGAAAGGTACAAGACAGG
AAAGAATAAATGGTTCTTCCAGAAGCTCCGATTCTAAATTGTGTATCAATATAAATAAAT
ATTCATTTAAAATGTTTTGAGTATTAGTGTGATATGTGAATAAATTCCTTTGCCTGATTA
ATGGAATTTGTTACTCTAAAGTGTTCAGTATTGCCCTCTATCTGCCATAAACTTGCACAT
TGGAAGGGCCTATCCTGTTTTTCTACATTTGATCCATTTAAATTTGAACCTGTGTTTAAC
CCAACTAAATGTAGTCAAAGCAGCCTTGTGACAGGATTTTGCTTTATATATTTGGTTTGA
AGATTAAAGGTAAACTAGAAGGACCAATTGCTGTAAATTAGCGCAATGATGTCACGTCTA
GGAATAAAAAATGCTTTCCCTGCTTGGAGAAAAATAATTGGGAGGGGGAAAAGGTAGAAA
GGAAGGGTTTTTTTTAGAATTAAATGCTAATTTTGTAGTAACAGTCTGATTCTGTTTGGG
AAGCAGCATGTGTGATCCCGGTCGCCTGTCACTTTAATTCACCGCTTCACTCCCACTCTG
ACCTCACCGTCCTCGGCCTATTACACTGTTCCACGGAAGCGCAGCGTAAGCTCGAGGAAC
AGCACCTCATCTTTCGTTTAGGCACGCTACAGCCCTCTGGACTCAATATCGAGTTCAACA
ATTTTAGATCATAACCTC
>TR124736|c0_g1_i1|m.124375
AGTTGCGTGACGTATTCCCGGGGCGCTTATACCATCGTGGCCCGGATGTTAGATCCTTCC
TTTTGAGTTAAGATGGCAGGAGAGAAAAAGGAGCAGACGGCAGGAGAGAAAAAGGAACCA
GTGGCGGAGGAGAAAAAGGAACAGAAGAAAACACGGCGCCATGCTAGCCGCAACCCTGTG
CTGGCCCGGGGCATTGGCCGATATTCCCGCTCTGTCATGTATGCTCGGAGAGCACTGTAC
AAGCGCAAGTACAAGGCTCCCGAAACCAAGATCGAGAAGAAGTTGAAGGAAAAGACACCC
TTTTCAATCACCAAGCCTGTTGGAGGAGACAAAAATGGCGGTAGCCGTGTCGTCAAACTC
CGCAAAATGCCACGGTATTACCCCACTGAAGATGTCCCCCACAAAAAGAGTAGCCACGGT
AACAAACCGTTCAGCGAGCACAAGAGGCGCCTGCGTGCATCCATCACCCCTGGGACGGTC
CTTATCCTGCTGACTGGTCGCCACAGGTGTAAGCGTGTGATTTTCCTGAAGCAGCTCGGT
ACTGGCCTGCTGCTGGTCACTGGTCCTCTGGTTCTCAACCGTGTCCCACTGCGTAGAGTC
CACCAGAAATTTGTCATCTCAACATCCACAAAGATTGACCTGTCTACCGTGAAAATCCCC
AAGCACCTGACTGACTCTTACTTCAAGAAGAAGAAGCTGCGCAGGCCCAAGCACCAGGAG
GGCGAGATCTTTGACACTGAGAAAGAGAAATATCAGCTAACAGAACAGCGGAAGGAAGAC
CAGAAGGCTGTGGATTCCCAACTCCTGCCCATTATTAAACAGATCCCACAGCTCCGTGGC
TATCTCCACTCCACGTTCTGTCTGTCTAAGGGGGTTTACCCACATAAATTGGTCTTCTAA
ACAAGCTGTAAAAAGTGGCATTTTATTAAATCTGGGATTTCAACAGTTCTGCCTCCTGTT
TCATATTTCTGAAAACAGGATTAAAAATTAAAATGTTGTAATTTTTACAATTTTGTTTGC
AAACTTTTGAGTTTACTTTTATTTTTTGCACCAGATGTTTGCTGTGGAAGATGCAGTTGA
AGCTCCAAAGAAGCCATAAACCAGGTTGTCCAAACTGCAGCCTGTGGGCCACATTACTCT
ACTCTATTTGTGCTTCTATTTCTTATTTGTGGGCTGGTGGTTTGCAAAAGGATGTTGTAA
AGTTGCCTCAATGAAGGATAAAGCCTAAATCGGAGCACGGAGATGTGTTTAGTATCTGCA
AATTAATGTATCTAAATTAGAACAAACATGGATTTAAATATGTGCCCCCCCACCTCCCAA
GGCTCCATGGTACACATCCAAGCAGTCCATAGAAATAAGAAACTTAGACACTGCCATAAA
CCACATGGGTAAAAGCATACATAGTTTACAAAATAGGTGGCAGC
>TR12476|c0_g1_i1|m.5000
GACTGACGTGTCTGCACTCAGACTGGGAGCCTGGCTCAGAAGCCAAGCGAAAACTCTCAG
GAACCCCGTTACCCGCTTGCAGTAGACCGAATCCCGTGAGTTGCTGGCAACTTGTCTCTC
AAACTCTCTCATCATTTCCGGTGCGGAATGCCTAACTGGGGCGGTGGTAATAAATGTGGG
AACTGCCAGAGAACAGTGTACCATGCAGAGGAGGTGCAGTGTGATGGCAGGAGTTACCAT
CGATGCTGCTTTCTGTGCATGGTCTGCAGGAAAAATCTTGACAGTACAACAGTGACGATC
CATGGCAATGAGATCTACTGCAAGTCCTGCTATGGGAAGAAATATGGTCCGAAAGGCTAC
GGGTATGGACAAGGGGCCGGCACTCTCAGTATGGACAGGGGAGAAAGGCTGGGCATCCCC
GTTCAGAATCCGCAGCCTCACCGGGCAACAACCAACGTCAATACTTCAAAATTTGCCCAG
AAGTTCGAGGGCGCGGATAAGTGTTCCAGGTGCGGGGATTCTGTTTACGCGGCGGAGAAA
ATAGTCGGTGCCGGAAAGCCGTGGCACAAGAACTGTTTCCAATGTGCCAAGTGTGGGAAG
AGTTTGGAGTCGACCACGATGACTGAAAAGGAGGGTGAGATCTACTGCAAGAGTTGCTAC
GCCAAGAACTTTGGGCCTAAAGGATTTGGATTTGGTCAAGGTGCCGGTGGCCTTGTACAC
ACACAGTAACGGCCGCTAACAAGAGCACCCCTTATGAAGCTCAGAAACTAGTTATCCCGG
CAGTACACAGCACCAGGTGTCGGGACCTTCAGTTAGCTGATGTAATCTCTCTCGTAACTA
CAGCGAACATCACAGCCAGGTGGATACCGTACCCAGAACTCTTAAGGTGGTCGCCAGGCA
AATGTTCCAGCGTGGAGTTTATTCTAAATGCGCCGCCTCTTCTAGTTTACTGGGTGCAAG
TGGGGCAATTGTATTTCCATAGAATCTACAACACTGTTTGTTATATACGAGCACACTTTG
TGAAGCAATAAAGGTTTTTTTTTCTCTGGCGTCAT
>TR12476|c0_g2_i1|m.5002
GACTGACGTGTCTGCACTCAGACTGGGAGCCTGGCTCAGAAGCCAAGCGAAAACTCTCAG
GAACCCCGTTACCCGCTTGCAGTAGACCGAATCCCGTGAGTTGCTGGCAACTTGTCTCTC
AAACTCTCTCATCATTTCCGGTGCGGAATGCCTAACTGGGGCGGTGGTAATAAATGTGGG
AACTGCCAGAGAACAGTGTACCATGCAGAGGAGGTGCAGTGTGATGGCAGGAGTTACCAT
CGATGCTGCTTTCTGTGCATGGTCTGCAGGAAAAATCTTGACAGTACAACAGTGACGATC
CATGGCAATGAGATCTACTGCAAGTCCTGCTATGGGAAGAAATATGGTCCGAAAGGCTAC
GGGTATGGACAAGGGGCCGGCACTCTCAGTATGGACAGGGGAGAAAGGCTGGGCATCCCC
GTTCAGAATCCGCAGCCTCACCGGGCAACAACCAACGTCAATACTTCAAAATTTGCCCAG
AAGTTCGAGGGCGCGGATAAGTGTTCCAGGTGCGGGGATTCTGTTTACGCGGCGGAGAAA
ATAGTCGGTGCCGGAAAGCCGTGGCACAAGAACTGTTTCCAATGTGCCAAGTGTGGGAAG
AGTTTGGAGTCGACCACGATGACTGAAAAGGAGGGTGAGATCTACTGCAAGAGTTGCTAC
GCCAAGAACTTTGGGCCTAAAGGATTTGGATTTGGTCAAGGTGCCGGTGGCCTTGTACAC
ACACAGTAACGGCCGCTAACAAGAGCACCCCTTATGAAGCTCAGAAACTAGTTATCCCGG
CAGTACACAGCACCAGGTGTCGGGACCTTCAGTTAGCTGATGTAATCTCTCTCGTAACTA
CAGCGAACATCACAGCCAGATGGATACTGTACCCAGAACTCTTAAGGTGGTCGCCAGGCA
AATGTTCCAGCGTGGAGTTTATTCTAAATGCGCCGCCTCTTCTAGTTTACTGGGTGCAAG
TGGGGCAATTGTATTTCCATAGAATCTACAACACTGTTTGTTATATACGAGCACACTTTG
TGAAGCAATAAAGGTTTTTTTTTCTCTGGCGTCAT
>TR124825|c0_g1_i1|m.124400
AGGCAGTTGAGCGTCTGTTCCTTTTGTGCTTTGTCCAAGTGGAGGAGGCGATTGGAATCC
GAAAGCAAGCAATATGAGGGAAATCGTGCACCTTCAGGCCGGCCAGTGCGGCAACCAGAT
CGGGGCCAAGTTTTGGGAAGTTATCAGTGATGAACATGGCATCGATCCCACTGGAACCTA
CCATGGAGACACTGACCTGCAGTTGGAGAGGATTAATGTCTATTACAATGAGGCTTCAGG
TGGCAAATATGTACCTCGTGCTGTTCTTGTGGACCTGGAGCCTGGTACTATGGACTCTGT
TCGTTCTGGACCCTTTGGGCAGATCTTCAGGCCAGATAACTTTGTGTTTGGGCAAAGTGG
TGCTGGCAACAACTGGGCCAAAGGTCATTACACTGAAGGAGCTGAATTGGTCGACTCTGT
TCTGGATGTGGTGAGGAAAGAGGCAGAAGGGTGTGATTGCCTCCAGGGATTCCAGCTCAC
TCATTCACTGGGTGGTGGTACTGGCTCTGGCATGGGCACACTCCTTATTAGCAAGATCCG
TGAAGAATACCCTGACCGAATCATGAATACTTTCAGCGTTGTGCCTTCACCAAAAGTATC
AGACACTGTAGTAGAGCCTTATAACGCAACTCTGTCTGTCCATCAGCTTGTGGAGAACAC
TGATGAGACCTTCTGTATTGATAACGAGGCTCTGTATGACATCTGTTTCCGAACCCTCAA
ACTCACCACTCCCACTTATGGTGACCTGAACCACCTTGTGTCAGCCACCATGAGTGGTGT
GACGACCTGTCTGCGTTTCCCTGGTCAACTCAATGCTGACCTGCGTAAACTAGCAGTGAA
CATGGTCCCCTTCCCCCGTCTGCACTTCTTCATCCCAGGCTTTGCTCCTCTGACCAGCCG
TGGTAGCCAGCATTACCGCGCCCTCACAGTACCAGAGCTCACCCAACAGATGTTTGACGC
CAAGAACATGATGGCTGCCTGTGACCCTCGGCACGGCCGCTACCTGACCGTTGCTGCCAT
TTTCCGGGGCCGCATGTCCATGAAAGAGGTGGATGAACAGATGTTGAACGTACAGAACAA
AAACAGCAGCTATTTTGTTGAATGGATCCCCAATAATGTCAAGACAGCTGTCTGTGACAT
CCCACCTAGAGGCCTCAAGATGTCTGCCACCTTCATTGGCAACAGCACAGCCATTCAGGA
GCTGTTTAAGCGCATCTCTGAGCAGTTTACTGCCATGTTCCGGAGGAAAGCCTTCTTACA
TTGGTACACTGGTGAGGGCATGGATGAGATGGAGTTCACTGAGGCTGAGAGCAACATGAA
TGACCTGGTATCTGAATACCAGCAATATCAGGATGCCACAGCTGAGGAAGAGGGTGAATT
TGAGGAGGATGAAGAGGTTGCCTAAGCAGTATTGTGGTCAGAGCTAAGAATTTATTCATT
TCACTGAGACCTGTGTCTAATGTCCCTTTCTTCTTATACTTTTACACTGTTCATGTGTTC
TGCATTTCTATCTTGAAAGCTGTATAAAATTGCTGTATAAAATTTCAGTTGTAACCTCCT
GATGGTATCTGAGACATTGACTTGTATGATTGGAATTGCTGTATACATGTTGATGTAATA
CTTATGAGTGCTATTAATCTTTCCCTTGCAATAGCAATTGTAAAATGTTTTCTCTTGGAG
GGATCCTGGAAAGATTTTTTCCCCAGTGAGGAAGTTGCTATCAGGTCTGCCATTAGGCCT
GTCACTGAGCAGATTTCACTTAGTTGGGAGTTTGGTTGGTATAGAACTCCAATAGCATTG
TAGTTGTGGGATCAGCTTCTGCCACTAGGATGCAGGTTGACTGCCAACTGAACAAACTTA
GCCTTGCTGCACATGTGAGCAGAGCATCTTTAGGTAGGGAGGCACTGGTCTGTCTCCAGA
AGACTGACTGCCTTTTCATCTTGGAATACATTTTTACAGTCCATAAGTATTCATTTTATC
CACAAGGTTGCTTTTTTGAGGGAGGGTAGCTTTTTAAAAGACATCCTGGATTTCTGGGCA
GATGTTGATCATTGTGAAAGTGAGAACTTTGTAAAAGTTGGTATTTTTGATTTTTAGTAT
GAATCAGTGCCACTGTATTGATCAAGATTTCCATTGACCTGAATTGGTTACCTCTATTCA
GTAGGGTTGCTACTGCCCTGATTTTTGTGACCCAACAGACTGGTATTTGAGTGGATTGTC
CACCAATTCCATTCTGTAAATTGGGCAGAAAAAATACTTTGAATGTGTAATCCATTTCTC
ACTCACATTCTTTATGTAAAAGGTTTACAATAAATTTTCATATGCTCAGTAGAGCAAATC
AAATTCAGGCAGTGACCCTACCCTCTGGCCTGTCTGAATTCTAGTTTGTGGCAGCCCTAC
TGTTGCAAAGCAGACTTGTTCTGCAAAGGTAGACAGTGGCTTTCAGACATGGCTGCCAGC
ACTCCAGGCAGAATGCATAAACACTTCATGTTTTGTTTTTTGGCAACTTTGTTAAATGTC
ACTATCCAAATTCAGGCTGTTTGACTGCTAATGTTCTGAAATCTTTGTATGGAGAGACTT
GCTCCTGTAAAGAAATCATGTTTGACCATTAAATTAGCACAGCACAACTAAAA
>TR124826|c0_g1_i1|m.124405
ATGCCGCCATCTTAACTGGGCCCTTTTTCTCTTGGGCGGCCGAGGCGCCCGCCTGACTCA
TTAATACATGCAAATCGGGGTCCTGTTACGGCATAAGGACCCCAAAGGCACATCAGCTGC
GGCCGCCCTGCTCATCAAGAAGAACAGACCCTGTAAACTTTAAAAGATGGTTCAGCGCCT
GACATACCGTCGTAGGTTGTCCTACAACACCACCTCCAACAAGAAAAGATTGTCTCGCAC
ACCCGGTAACCGCATCGTGTTCCTGTACACCAAGAAGGTCGGCAAAGCACCAAAGTCAGC
ATGCGGCATCTGTCCCGGAAGACTCCGCGGTATTCGGGCTGTTAGACCCAAGGTCCTAAT
GAGATTGTCCAAGACCAAGAAGCACGTCAGTCGAGCCTATGGTGGGTCCATGTGCGCCAA
GTGTGTACGCGACAGAATTAAGCGTGCGTTCCTTATTGAGGAACAGAAGATAGTCGTGAA
GGTTCTGAAGGCACAAGCACAGAGCCAGAAGTCGAAGTGAATCATCTAGTTTTGTATACA
CATGGAAGTAAAATACTAATTGGAAAAAAAAAAAAAAAAAAAAAAAAAAAAAAAAAAAAA
AAAAAA
>TR124828|c0_g1_i1|m.124406
GACTGTGATTGGTGGTTTCTGGGAGCGGGGCCGGCGGTGTGCCGCGCAGGCGCGGATCTC
CCCCTCTCTCTCTCGCTCCGCCATCTTGTGCAGACATGGCTCCCGCGAAGAAGCTTCTGA
CAAGAGGCAAGAAGAAGAAGCAGGTGCTGAAATTCACCTTGGACTGCACACATCCAGTGG
AAGATGGCATCATGGACGCCTCTAATTTTGAGCAGTTCCTGCAGGAACGCATTAAAGTGA
ATGGTAAAGCTGGGAATCTGGGCAATGTGGTAACCATTGAGAGGAACAAGAGCAAGATCA
CTGTTACCTCGGAGGTGCCATTCTCAAAGAGGTACCTGAAATACCTCACCAAGAAGTACC
TCAAGAAGAACAACCTGCGTGACTGGCTTCGCGTAGTTGCAAACAGCAAAGAGAGCTACG
AGCTCCGGTACTTCCAGATCAATCAGGACGAAGAGGAGGAGGAGGATGAAGATTAAGCAT
AAGGCTGGTCTGGACTTTTGTACAAATTATCTTCAATAAAATTGATGAAAAGGAAAACCA
CGCC
>TR124830|c0_g1_i1|m.124409
TGGCAGATGGTACTAGGCGCGGCGCAGGGCGAGCTCTGGTCTTTTTGCTGAGAGGCAGAG
TCTGCAGCAATGGGTAAGTGCCGTGGTCTTCGTACAGCCAGAAAATTACGTAACCTTCGC
CGTGATCAGAAATGGCATGATAAGCAATACAAGAAGGCCCACTTGGGGACTGCCCTGAAG
GCCAACCCATTTGGTGGTGCATCCCATGCCAAAGGAATAGTCTTGGAAAAAGTTGGTGTT
GAGGCTAAGCAGCCCAATTCTGCCATCAGAAAATGTGTTAGAGTCCAGCTTATTAAGAAT
GGCAAGAAAATCACAGCTTTTGTTCCAAACGATGGTTGCTTGAATTTCATTGAGGAAAAC
GATGAAGTTCTGGTTGCTGGTTTTGGTCGTAAGGGCCATGCTGTTGGTGATATTCCTGGT
GTCCGCTTCAAGGTGGTCAAAGTAGCCAACGTATCTCTGTTGGCCCTGTACAAAGGCAAG
AAGGAGAGACCAAGATCTTAAATGTTTCAGTGTATTATCAAAGATTGAAAATAAAACATT
TTAAAATAAAAAAAAAAAAAAAAAAAAAAAAAAAAAAAAAAAAAAAAAAAAAAAAAAAAA
AAAAAAAA
>TR124926|c0_g1_i1|m.124441
TCAGTGCTGTTGCGGAACTTGTTGAGGAAGGAGTGGAGGAGGGAGTCCGGGAGAGAGAGA
AAGAAAAAAAGAGTGCCTGAGAACCACTGACAGCCCCACGCTCAGCTTGAGCAGGCTAAC
GACATGCAGAACGTCATTAACACTGTCAAAGGCACTGCGCTTGGAGTGGCAGAGTTCTTG
ACGCCAGTACTTAAGGAGTCAAAGTTTAAAGAGACTGGAGTAATTACCCCAGAGGAGTTT
GTGGCAGCAGGAGATCATCTGGTCCATCACTGTCCCACTTGGCAATGGGGAGCAGGGGAG
GATGCCAAAGTCAAACCTTACTTACCCAAGGAAAAGCAGTTTCTGGTGACTAGAAATGTT
CCCTGCTATAAGCGCTGCAAACAGATGGAGTACTCTGATGAATTTGAGGCGGTCATTGAA
GAGGATGATGGTGATGGGGGATGGGTGGATACTTATCACAATTCAGGTGTTGCTGGATTG
ACAGAAACTGTTACAGAGATTACTTTAGAAAGCAGAGACAACTCAAAGTGTATAGGGAGC
ACCACAGCATGTATGGATGATAACGAGGAAGACGATGAAGAAGGAGAAGCAGCTGACATG
GAAGCCTATGAAGAGAGTGGCTTGTTAGAAGATGCAGACGATGCAACCCTGGATACTAGT
AAAATAGTAGAAGCGAACAAGCCCAAAGCAGATATTGCTGGAGAAGATGGGATTCTTCAG
ACTAGAACCTATGATCTGTACATTACTTATGACAAGTATTATCAGACGCCAAGACTTTGG
TTGTTTGGTTATGATGAGCAACGACACCCACTGACTGTTGAAGAGATGTATGAAGACATT
AGCCAGGACCATGTCAAGAAAACAGTGACAATTGAAAATCATCCTCACTTGCCTCCACCT
TCAATGTGTTCTGTTCATCCATGCAGACACGCGGAGGTGATGAAAAAAATAATTGAAACA
GTTGCAGAAGGCGGAGGTGAACTCGGTGTACACATGTACCTTCTTATTTTTTTGAAATTT
GTTCAAGCAGTCATTCCAACAATCGAGTATGATTACACAAGACACTTCACCATGTAACTC
CAAAAGTTTACACAATCGAAACATTCTCAGAATATGTTCTTGGTTGACAAAATGCTGCTG
CCTTTCAATTGTAGCTAATAATTCACTCAACTTAATTCTGACCATTGCTTGTTCAGGTTC
AGTTCCTTTTCACAGAAGTTCTGTAATGAGATTGTCGAGAACTTGTCTGCTTATACATAC
GAAGAAGCTGAATTCAATTACCAGACTTATTTTTCTTTTATTTTTTTCCATGAACTCTGC
ATTTTGTGCTCCCCTGTTCTACTTTTGAGTAAACAACTAAAGCAAATACAGACTCTCTAA
TTCATATTTCATTGCTTTTTGAAAATAAGATGTGTTTACTTCTATTAAACCTGTTTATAT
TTGCAGTATACAAATAAACTAAAA
>TR124950|c0_g1_i1|m.124448
CTCTATTTTCAGTTCTGTAGGGTCATCTAGATTCTGTGGTTTGGCATTTAAATAGCATCA
CCTATGTATGACATTGCATCAAGAGGTCTACAAAAGTTTCTTTCATCCAGAAGTCTTGTA
GGTTAACAGATTGGGTAACACATGTTCAGAAGAGGGCATTCTGACCTCTTCTGAACTGAT
TCTGTGTTGTTTTAACTAATGTACTATTTGCTTTTTGCTGTGCCTTACTGCTTCTATGTA
TTATACTTGTAAATAAATGAGACTGTTAGTTTTAGCCTGATAATGGTCTGAATGTGTGAT
ATTTACTAGCTTCTATGCTAAAGATACAGATTTCAGTTCATGAGATCCTGCTTGCTTTGG
AAACTGCCTGTCTGCTTACACCGCGTATTAAATCATTGGGAGAAAGCTCAAACCGTAACA
ACCGCAACCAAACCTTATGAAGCAGTGATGTTTTGTGATAACTGTGGAAACTATTGATGT
CTTTTATATTGTAAAACCGATGTGAACTGAATTTTAAACAGGCAGGTTAGCACACTTGCT
GTCACCTGCTGACAGCTTCTAGGCAGTGTCAGTACAACACAGAGCCACACGCATACTGTC
GTGAGGTCATGTGACATTCAGCTTGACGTTTAGCCATTTCTATCAACAGAGGAAGATGAA
TGAAGGGACTGGAGCCAGCTTAAGTGAAAAGTCTGAGGTTTCGCAATTAACAGTGACCAG
TCCAGATAGAAACCAATGCTCAGCCATGAAGATAACTTCAAGTATTTCCTTCCCTATCAA
TGCAGACAAGGTCCAGCTGACTAACAATTTTTATCTCTATTTGTCTCAGTGTCTACAAGT
TAGTTTCCCTAATGAATAAAACAAAGTGAT
>TR125012|c0_g1_i1|m.124456
ATCCTTCCCTGGGTGTGGGCTTGGTTTTTTTTTCCCCCTCATAGGCCGTCGCCGTCGCGA
CCCGTTAGCCGCCGTTCGCACACAGATACCGCCCGCCGCAACAAAACATGTCGGATTCTA
ACACGAACATAATCTGGGCCGTCAGGAACGGAGACGTGGAGGAAGTGAAGAATTTAGTGG
AACAGGGTATAGATGTGAACAAGGTAGAAGTAGCTGGTCGACACGCCATCCACTTTGCAG
CAGATTGTGGTCAGCTTGAGGTTCTGGAGTTCCTGATTCAAATGGGAGCAGAGATTAATG
CTCCAGATATACATGGTTTAACAGCACTTCTGTCAGCTATTTACGAGGGACATTTAGAAT
GTGTGAAATTGCTGGTATCCAAGGGTGCTGATAAAACAGCGAAAAGCCCTGACGGAAGGA
GCTATTTGGAAGCTGCTGGAAGCCCTGAAATGAGAGAACTTCTCAAGTGATGGTTGTCTT
GCTTTGTCGTGGCCTTGTGCTGCACCATCTCATATTGTTTTTTTTCCTTCTCACTTCTTT
CCGCTTCCGAGTGCACCTTTTAATTCTGACTAAACAGACAAGTTTGTAGCATGTTTTGTA
CAGTTACAGACATCTTGGTTAACATAAATATCAGAGCTCTTGCACAGCGTACAATGGACT
GATTCCACGCCTCATTAGAGATAGTTCAACACAAAAATAAATTGCCGCGATTATTGAAGG
CAGTTCGTATCACGATTATTCTACACGTGCCCATCTCCCTGAGTCACCTTTACTCAGGCT
TGTGTTCCTACGTTGTGGACCATAGAGTGAAGCAGAAGCTCTTTAAATGATTGTGCTGAA
AAGTTATCCAGAATTAAGAGGTTTATTGTTGTGTTCCCCTCATACAGTACCTAAAGTGTG
GCAGGTCAGTTCTGAAATTTGAGGATTTGGCAGTGGCAAAGCCTCACTGTTTTGAAGACA
CCTTCTAAGTGTTTTGTTTTCCATTTTGACTTTTGGGTATTGATTATCATGTGAACCATA
ATGATTCTTGAATGTTGTAAAAAAAAAATACAATTCTAAGGATGATCGTGATAACAATTG
GATTATTGAGTGATGAACTATCACTATTCCTGTTGCATAATCAGTGACTTGAGAAATCTG
TTTTAATAAAATAAAGATGT
>TR125079|c1_g1_i1|m.124474
AGGATATGCTGCTACGGTTTAATGAAGAGTGGTAGGAGGAGGCTCATGTGGAGCATAAAC
ACCGGCACGGACCAGTTGGGCCGAATGGCCTGTTTCTGTGCTGCACATTCTATGTAACTA
TTAACAGAAAAGTGTGATCCAAATTGTAAGGTTTGCGGACAGGATTTGAGCTCTACACCA
GATTTTGCGTCTGCATTAAACCTGAATATTACTTTAGAGTAAGTCAGGCTAGTAGCACCA
GATGACATCAGTTTGTATTAATAAAAAGTTAACTTAAAACTCATAGTTAGAAAAAATATT
TTGTCTCTCTGGTTCTCATGTCTTGTCATTTAGCTGATTTCAGCCAGGGCAGCAGCAATT
GGCCTCAGCACTGCTGGGCTAGGGAAGGGAGTAATCAAAAAGGGTTCCCACTCCTGATCA
GTAGGCATTGACCCATCCTCATAAAGTATGCAGGGGAGGGACGTTGGCTGAGTAGCTGTG
ATGCTCTCCACAGTCGAATGTCACAACAGCACTCAGTCCTGGGGATCAGGCATGAGTAAT
GGCCACCAGGATAATATAATGGGTGCTGCCAGCACACATGGAACTATACCTGAATCAGTG
TCTTCAGCAGAGGAAGGATGTGGAGAGAGAACATGTGTATGTGGTGGTGAAATGGGGTAC
AGTGTATGCTATTACTCCATAGCGCTGTACCATATAACATTTAGGGGAAGATTCATATCT
CACTTTTCCCCCTGCATGAGTGTTTACTCTCAGCCAGGCCCTCAGCAGGAGAGCGACTTC
CCCATTACAACATGCACACCTGAAAGCAGCAGATTCACCTTGCATTGCTGCCAGGAACAC
GAACCTGCCCGAGAAGTGTCTCAGCTGGGGAGTTCAGTGGGAGACTGAAAGAAAGATGAG
CAGAAGTATAAACTGGAAGGTAAAGTCTTCAAAGAAAACCCAGTTGTATAAAAGGATGTG
GAATTTCTGATGAAAGGTCATCGACCTGAAACGTCAACTCTCTTTCTCTCTCTACGGATG
CTGCCTGGCCTGCTGAGTTTTTCC
>TR125217|c0_g1_i1|m.124505
ATAGCAAATGTCCAGTTATGGTGCTCCAACCATCATGGGTGTAGGGCGGGCTTCATAGAC
CAGATGCTCTCTTCCTGCCTGTCATTTTTTGTATGTCCGTACTGCTAAACCGAGCCACAG
AGACCAGGTTCAATCCTCAGCCTGTGCCGAGCTAGCTGGGCCACCGGCAGGGTGACTATA
TCCGGCCTCAGCACGCCCAGGATGGGCAGAGAGAAAAATCAAAGCCAGGGTCCCACCTCG
CTGCTGAACAGTGTGCAAGTACGGACATTGGGTGTGGACAGAGATGGGCTGGACAGTGAT
GCTGCCTCCCCCAGGTTTAATCGCCTGCTCACTGCTTACGCTCACACTTGGGCACTTGAT
GGCATGAAACCAGACCTTAGCAAGAATTGGTGACTCACGGAGGGGAAAAAAACTGAAGGG
GGAGGAGGTTACTATTTAGATATCTTAACGACAAC
>TR125301|c0_g1_i1|m.124525
GCTGTTGGTCTTCACTTCTGTTTGGCTACCTGTATATTTTTTAAATAATTTTTAGTCCAC
TGGTTATTTTTGATTTCCTCACTGAGTCATTGTGGTCTTAGTCATTTTTCTTTGAGCGAT
ATACTTCCTTTCTACACTTAAAAGTAGCCTAAAAAATCCAGTTTTCTTCTGTTTCTAGTT
CTGTTTCCTACTTAATAACCCCTAGATTTTTCCCATAGCTCCAAAGTGTGCTCTAATTGG
GGGAGGGGAATTCTGTATGATGGATTTTTTTCAGACAGTGAGATGGCACCTGGAAACTGC
TGTGCTGCATGGGTCAACATTGGGGCTCATCCATTGGGATGGAGGCTACACATTTCTAGT
GCCTATTTCTGACATTGTAATTAGGCTGCCAAAGCTGTCAGAAAATTCAATGAAGCTCAT
TAACAAGGGGGAATATCTAAGTAAATGAGCCATATTTCAGTTTTTGCAAATTTGAGGGGC
CTACAGACCTGTCACATTTAATTTTGGAATAATGCTAAAGGAACA
>TR12530|c0_g3_i1|m.5025
AAGTCACATCGGCCTCGACTGCAATTGGAACAGGCACACCTGAAGTCACATCGGCCTCGA
CTGCAATTGGAACAGGCACACCTGAAGTCACATAGGCCTCGACTGCAGTCACCAATACTT
CAGAGATTGGTGGACATGTCCAGCTAGATGTAAAGGTGCAAACCCAATCTCCGCCAACCA
GCAAAACGACTTCTACAAAGAAGCAAACTAAAGGCTTCCATCCAGCGACCACTGCTGCCC
CAACTATGACAGCAATAACAAAGGGAAATGAATCGATCCCCTTGAAGCCAACCATTCCCT
TTGTCAGCAAAATCACCAAAGCAGCCACCAGAAGTTACAATAGGCTTTCAACAACTCAGG
CTACAACCAAGAAAATTGGCCTCGTTACTCAGTGCCTCATAGCCATTGCTATTCTAGCGG
CGATCTGTACCATCTTCGTCATATGTACCATAGTCCTTTGCACCAAGCTCTCCAGCCAAA
GACAGAACTACAGGGTCAACTCGTCAAATGGCACTGAGCTGATTTGCATTTCTGCTCTGC
TGCCCGAAGAAGAAAGAAAGTTGAGGAAAAAAATGAAGCCGAAACGGTTAAGAGATTTCA
AAGCGACCTCCACTGGGCAAACCAGCGACAGCGACGATGATGACCTTACCCTCCACAGCT
TTGTGACCGAACACTAGACCTTCCCATTAACCT
>TR125347|c0_g1_i1|m.124540
ATTTTTTTTTTTGTGGGGGGGGGTCAATTGGCAGCAATTTGAACTTGGGCACTTAACATT
CATTTAGCCACTCAGTTTGTTTATAATCAATCACTGTTTATTTTATAGTAAAACAGTGTT
TATTCAGAGTATTGAGTAATGTTGAGTTCATTGCCAATGCATTGCTCTTTGAACTGTCAA
GTAAGTTGTATCCTTTGGACCTACTTGTAGGATTTGTATTTCTTTGCCTTTTATTACAGG
CACATTTAATTTTGAGTGTTCATATCAAGCAGCAACATGCTTCCACCTTCCATTTAGATC
TCTGGATTCCCTTGTCCAGTTAATTGCTAATTATTCATAAACTCTCCTTTCAAAATCAAT
TTGGGAAATAATTAAAGGGCAGATTTCTAATGCATCAAAAGCAAACTGGCAGATTTATAA
GAGGCAGCATGTTGAAGCTGTCATAGTTTGTGTTCAAAGTTTAACTTCTCTTTTAATGTG
AAGACCTTGTGTTTAAAATGGCATTTGATAAAGTAGTTTGAACACTCTGATCCTCTTTTA
TATAGCACCATATGTGGTCTTGCAGTACAGCTAAACTTGCAACTTGTGCCATTCATTGGA
GGGAGAGGAGAATGATTAAAAGCCTAGCTTTCTGCTGGCTACTGAAGTCAGATTTATTAA
AGCAACTACTAGCTTTAACAAAGTCCAGAGAAATAATTTCCCATGTGCAGTATGATCACG
TTCTGCTGTTCGTGCTCATTTTTAGTTGTAACAGATTGGAGGTACATTCTCGACAAAATT
CACCTCTAGTGTGAAGCCTAGCTAAAAGAAAGACTTGTGTGGG
>TR125569|c0_g1_i1|m.124599
ATTCCGCGGCTCTCTTTCTGCAACATGTCGGGGCTGCTGAAGCTGGACAATGCGCTCCGG
ACCAAGGTCGATGCTTTTCGGGAGCGGGTCACTGCTGAAGCAGAAGACTTAGTTGCAAGT
TTCTTTCCAAAGAAGTTATTGGAACTAGATGGTTTTCTGAAGGAACCCCTCTTGAATATT
TCGGATTTGGCTACCATTCATTCAGACCTCAACTTGCCTGTGCCAGAACCTATAATGCTC
ACCAACAGCCATGATGGTTTGGATAGTGCACGCAACATTAAGAAGAGAAAACTGGAAGAT
GGTGAAAGTAATTGCCCAGGTACAAAGGTATTTGTTATGCCAAATGGAATGCTGAAGAGC
AACCAACAGCTGGTTGAGATGATTGAGAAAATAAAACCAGAAATCAGGACACTTATGGAG
AAATGCAATACAGTTAAAATGTGGGTTCAGCTATTGATACCGAGGATAGAAGATGGCAAC
AACTTTGGTGTTTCTATTCAGGAAGAGACTGTTGCAGAACTTCGAACAGTTGAAAGTGAA
GCCGCTTCATACTTGGACCAGATCTCCAGATACTACATCACAAGAGCAAAATTGGTGTCC
AAAGTAGCTAAGTATCCCCACGTGGAAGATTACCGGCGCACAGTGTCTGAAATTGACGAG
AAGGAATACATCAGTCTTCGATTAATTGTTTCCGAACTGAGAAATCAATATGTAACGTTA
CATGACATGATCATCAAAAATATTGAGAAAATCAAACGACCCAGGAACAGCAACGCAGAT
GCACTGTACTAACATGGATGCTTCGTGAAATGGAATTTGACCTTTGTAACCCCAAATAGA
AGACCAGGATTGCCTTGGCTTGTTACGTGAGATTGGTCTTGCTGAGATGGAAAGAATTGG
GTTGAAAAATGAAGCACAGTTAGTTTCATTTTAGTGAAGTAGCTGAAAAAGGATTTCCAT
TCATCTTTTATTTTTGTGATGTATAGAGGTTTTTTAATCCTCAGGAATTCTTTCCCATTC
TGCTTGACAGAATCTCTTTGTAATGTACAGTATTCGTGATCTTAGCAAGGAATTCTGTTC
AGAAGCAGATTTTATTTCAAAACACATTTTTCCATTTCTTTCCCATCCTTCACCCATTTA
AAAAAAAAAATCTTGTGATTCATGAAAGATGATGTACAAAATATCCTGTAAATTCTAAAT
GGTTAGTCATGTACAACTTTTACATACAGGAAACCACCCACAAAACACCAGCCACATGTT
TGCAGGCTGCAACTTGTAGAAAGGAGCAACAATTGCACCATATTTTACGGTACACATACT
GTCTGTTCCCTTTCCCTTCCCTGATCACCTGCGAATGTTTTTTTTTAAAAGAGAAGTATT
TGAAAATGTTCTTTTAAAATAAAAAGTTGTGCTGTACGCTTAGTGTGAGCCTCCATAGTG
GGGATAAATGAAGTTACAAATTCTACGTAAATTACGTATTGCTATGATTTTTCTAATTAC
CCTAAATTAGGATACTGAGCTTTAGTTTCTCCAGCTTAACTTTGTTTTCAGCTTCCTTTT
CTTGTGAAGTTGCTTCCCGTTTTTAACTCCATCTCTGCACTTTGCCAAGTGCTGCCCATT
CACTTTTTTTTTCTTGCAAGGGTTGAGAATGTTGTGCTCATTAGTCAAGAGCTGGGGGGG
TAGGGGGGAAATTGCAAGTCATAAAAGTTTCTAGTGAGCCCAACCTTCAGACCATGACTA
CTACAAAATTCTAATAACTTAATAAAACATTCCTCCCAGATCATGTGTGTTGGGGTCTGT
GTGTCTGATAATGTGTGCAGTAACTTTGTTGCATTTTTGTAATCTGATAATTGCCTTGCG
TAACGCACAAGAGTTACAGGAGG
>TR125610|c0_g1_i1|m.124609
TGGACAGGCGGCGGCTCCACGTCGACAAGGGAGTTTGAATCAAGATGGAGGCGGTGGCGC
TGGAACCCACCCTCTACACCGTGAAAGCTATCCTCATTCTGGATAATGATGGGGAGCGAA
TCCTCGCCAAGTATTATGACGCCACCTATCCATCAGTCAAAGAGCAAAAGGCCTTTGAGA
AGAACATATTTAACAAGACGCACCGTACGGACAGTGAGATCGCGTTGCTGGAAGGGCTGA
CGGTGGTGTACAAGAGCAACATTGATCTGTATTTCTATGTCATCGGCAGCTCGCATGAGA
ATGAGTTGATGCTGGTGGCTGTATTAAATTGCCTGTTCGATTCACTCAGTCAGATGTTGA
GGAAAAATGTGGAGAAAAGGACATTGCTGGACAATATGGAAGGGTTGTTCCTGGCCATCG
ATGAGATTGTAGATGGGGGGGTCATTCTGGAGAGCGACCCACAGCAGGTGGTGCAGAGAG
TGGCACTAAGGGCTGATGATGTCCCTCTAACGGAGCAAACTGTGGCACAGGTACTACAAT
CGGCGAAAGAGCAGATTAAGTGGTCGCTGCTGCGATAGTAACGCCCGTCCGACATTCCTC
TCCTGCGACGTTTCTGCGACATGGCAACGTTCGACGACCTTACTGTGACTGTCCTTCTCC
GCGCGGCCGACGGCGGTGCACCGTGCGTGCCCCCGTCCGGCTGCGCAATCCTGGTCACGG
GACCAACCTTTCCCGTAATCGCGCACTGAAACCGGGGATTCGCCAATGCATCTCCACTTT
CCAAAACCGGCCCTCGAGGAAGGCTCCCCCTCGGGGGCTGGTGTCTTAACTCTATCTGAA
CAGCGGGGGGTGGGGGGGGGGGG
>TR125617|c0_g1_i1|m.124610
AACAGTTGCTAGTACTTAAGTCAGGCATCGATGCTTACACCAGGACTACATGAGCTGCTG
CAACGGAACTCAATATTCTGAACTAAACCGAAATATCTCTATTTATACCTATGGCAAAGC
TGTACATATCACTCACTACCTTGCCTGTAAAACTGGCCCCCAGACAGAATTATCATCTAG
AACCTATCCTTATGTGCTGAAATTGAAATACAGAGTTAACCATCTTTCTGAACCAAGATT
GCTGGACCATGCATTCAGCTCTGGACTTACCATTTAGCACCAAAGTGCACATTTTCCATT
TCTATGCTTTCTACAACCACAAAACGCAATATGATATCTGTCTTCATTCCAGTTGCCTCC
AGCTGCACTCTGTTATTATCCCACCCAATACACACA
>TR125620|c0_g1_i1|m.124611
AACTGGGCTGCAAGTGCTCAGAGCCGAGTGTGAAACAAGCAGTAAGAACTTGGTAGTTTG
CACACTTTTTGCTTTGCGAGCTTTCTTACTGAAAACAGTTATAGCGGGAGAGTTGGGGGG
AAGAAAATCAACTGATTTCCAAAAGTACGTTTGTTATTGAATTTGCGAGTTAGAGAGGTT
ACGTAGTAGCATTTCTGAACTCTTTTAAAAACTCTTGCTACATTTCTATTTTGAAACACT
TTGTATCAAGAGGTTTTTTTCCATCGGTATTCTATGTCTACGAAGATGGAGCAGCCATTC
TACCACGACGATGCACTCAACGCAGCTTTTGCACAGCCTGAAAATGCTGGTTATGGATAC
AGTCCGAAAATGTTGAAACAAAATATGACTTTAAACCTGTCGGATCCAGCCAGCAACTTG
AAACCGCATCTGAGGAACAAGAACAGTGAAGGTATCTTAACGTCGCCGGACGTGGGACTT
CTCAAACTCGCATCACCTGAACTTGAACGTCTTATAATTCAGTCCAGCAATGGGTTGATC
ACTACCACCCCAACACCGACCCAGTTCCTGTGCCCCAGAAATGTCACGGACGAACAGGAG
GGTTTCGCTGAAGGCTTTGTCAAAGCTCTTGAAGAACTTCATAAGCAGAATATCCTGCCC
AGCGTGACATGCTCAACTCCGTCTGCGAACACGGCGATCCCGGTGTCTGCCTCTCTGCCC
AGTGCAAGCACTGTTTACAATTCAAATTTGCACCAGGAGCCTCCTGTGTACGCTAATCTC
AGTAATTTTAATCCTAATACCATTACCACGCAACCTAACTACAACACCAATAATATGAAC
TATGCAGCGCCCCAGCATCATCCGATGAACCATCAAATGCCGGTCCAGCATCCCAGACTC
CAGGCCCTGAAGGAAGAACCTCAGACGGTGCCCGAGATGCCCGGGGAGACCCCGCCGTTG
TCTCCTATTGACATGGAGTCTCAGGAACGAATCAAGGCGGAGAGGAAGCGAATGAGAAAC
CGCATCGCCGCCTCAAAGTGCCGGAAAAGGAAACTGGAGAGAATTGCCAGGCTGGAAGAT
AAAGTGAAAACCTTAAAGGCACAGAACTCTGAACTGGCATCCACGGCAAACCTGCTGCGG
GAGCAGGTTGCCCAGCTGAAACAGAAAGTTATGAATCACGTAAACAGCGGCTGCCAACTC
ATGCTAACGCAGCAGCTGCAAACGTTTTGATTCAAGAACTTAAAGGGAGAACTATTGGTG
AACAAATGCAGAGAAGAGGACTGAATTAACTAAATCAAGACAGAAGAAAAGTCCTGATTG
CGCCCTGAGCGCGCATGTACGGAGGAAAACGTGGAGGACTGTGCTTGATGTTAAAAAAAA
CAGTATGACTGAAATGCTGTTTGCGGCAAAAAAATAAATATCGAGTCATTGTTTTACTTT
GACCAAGTCTTGCATGGACCGAAACAGTTCAGGATCATCCAGTATTACCGAATTAAAAAC
TGCGATAGAGTAGATCGCTTCTGATGTAGTATAATGTGGGGGAGGGCGTGGGAGGGAGTT
AAGGGAGGTTAAAGCTTTGAGGCCGTCTTGCCTTGAAAAAATGTACAGACTATGTTTTGT
TTCATGAAAGATGATTTCTGTCAACAAAACGTAACCGCTTTAAGCGATAGCCTTTGTAAG
TTATTTTTTATGTTGCTTATTGGGATAGACCCCAATATATTCTTGTAAATAAGAGACTGG
>TR125644|c0_g1_i1|m.124616
TGGACAGCAGGTTTGTGCGGAGCGCGGGAGACAAAGGGAGCAAGAGAGCCACAGAGTGAG
GGATCTGTTGCACACATTGGACAGCTTTCAACACTTGAAATTAGCAGCTCATCTTGTCTT
GTTTCATCATGGCATCAGCTGATATCAAGGTGAAAGAATTGGACAAGCGGTCTTCAGGCC
AGGCTTTTGAATTGATCCTAAGCCCACCTGCAGCTGAAGCCATTCCAGAGTTTCCCCTCT
CTCCCCCTAAGAAAAAGGACCTGTCATTGGAAGAAATCCAGCGCAAGCATGAAGCCGCAG
AGATCAGGCGAAAGTCACATGAAGCGGAAGTGCTGAAGCAGTTGGCTGAAAAACGAGAGC
ATGAAAAGGAAGTGCTTCAGAAAGCTATTGAAGAAAACAACAATTTCAGGAAAATGGCAG
AAGAGAAACTGACCACCAAGATGGAAGCCAACAAAGAGAACCGTGAAGCCCAACTAGCGG
CCAAACTGGAGCGCCTACGAGAGAAGGAAAAGCGGATGGAAGAAGTGAGGAAGAGCAAAG
AGATCAAAGAAACTGAAGACTAAATCCTGACCTTGTCCTCCTTTTTTTGTTTGGAATTTG
AGGGTTTTTTCAAACATCCAAAGATGTGTTTTGTTTTTTTATGGCCAGTGTGTTAATGGA
AACTTACATTTGTAATAATGCTATTAAGTGTGCAACTGAGAGCCAAAAAGCTGACCAGAG
GACAAGGAGCGAAGGCTTGTATTTTGTATGCTTTCCACCTTTTGTAAGCATTCTTATGGT
GTTTTTTTCCCGATGT
>TR125868|c0_g1_i1|m.124680
CATATGCAGCAGGTCCTCAGCACGTGAACGAGAAATAAAACAGGTTAGCGTTTCAGGTGC
AGACTCCCTATCAGAGTGTATCAGCGGAGAACTGATGAAGGGCATCACCCGAAATGTTAA
CCTGCCTTTTCGCTCTCAGATGTTCACGGACCTGTTGTGCGTCTCCAGTATTTCCTGCTT
TTATTTCATCTGGTGATTGAATTGTCAGTGCTCTAAACTTAAGCTTGCAATTCAGTCGGA
GATGGCAGAGGTGAATAGCACAGAGGACGAGCCAGTAAATAATAATTATAAAGGACCAGA
AGCTGCACATGTTCAGGGGAAACTTTCAACTTTTCCAAACAGGGTAATAATGAAGAGAGG
CCACACAAAGCTAAACTGCACTAGTGTTGTCGCTTATTTAGTGTCTTGGTATCAATATAC
TTTTGAAGAAGAAAGAATTACAATTAAGCCAATATGCTTCTTGTGTGAGACTCTTCAAAT
TGCTCCCCAGTGACAGGCTCTGTAACCACCAGTACATCACCCC
>TR125935|c0_g1_i1|m.124702
CCTGACTGGTAAAACGAGTACCCTCTTCAGTGAAGTAATTTGGTCTTTCGTATTGTAATT
GTGTATGTGGCATGTGGCACTCCATGGTAAGCCATGCATTGGCCCTTGAGAAAAAGTTTG
GACACCTGCTCTAATGTGACGGGAATTCATGGCCCTGATTTTTACATCGTAGAGTTTGAT
ATCAGTCAAGTTACCATGAGGTTGCCAAATGAACCAACCATTCAATTACTAAATTTTGTT
CGTGTCAGCCTTGGCTTAGTGGTAGCACTCTCGCCTCTCGGTTGAAAGATTTGTAGGTTC
ATGTCCCAC
>TR125994|c0_g1_i1|m.124714
CACCAGCTCTAGTATGGCTTTCAGTATAAAAGTAGCATTAAATTGATGATAGTACAGCAT
GTTGAATTGCTGTTTTTCAGCTATTGTCAAAGCTCAACCCTCAAAGATTCCAAGTCACTG
CAGAAAATCATTGACTCCTTGTGCACAGTTTGAAATCTCTAGCATTTGCCTAACCAAAGA
ATTGAAAGTCTGTATAGCACATGGGAATTTGTTGGGGAAACAAGTTCTAATAACAGGTAA
GGGGACCAGAGTTCCCAAGTATTGGTACATCAGATAGACTGCGGCTCAGTTTCTGATGGA
TTTAATTGCAGGGA
>TR12600|c0_g1_i1|m.5067
TGAACAAGTATGAGAAGACTCTCAGCCCATCCAGGTTAGAGACAACTAGGATTGATCACC
TGAGCTATTAATCACTTGTGTAGTGGTCCATGGTTTTTACAATTGTCCCATCAGGGAGTC
CCTTAAAGAAGGCTTTCAGTCTGGCTTATGTCCTGAACAGGTGTGGAGTCCTTGGCTGAT
ATGTTGTCAGGCAGTCTCTGTGTCTTTGAAACCTATATGTTATTGGTAGCATTATGGTTG
CTTTATTTAATTGTGAAGGATACTTTATTGATTTTCCTTTGTCTAAGTGTGGACTTCAAA
GTGAAGAGAGCGGTACAACTAAAAGAAAGAAAGACTTGCATTTATATGGCCAGCAGCAAT
GATTCTTTAGTGTTTCTATTTTAGCAGGCAGC
>TR126064|c0_g1_i1|m.124733
GCTGGATTGTGCCCGTGTTGGACAGGAGTGGACTTTGCTGTGATGTCCTCCACACTCAAT
TTTTTGCTGTCACTCGCTGTCTAGGCTGATGAATGAAGGATGCTCAAAAGGTACCAATTT
AACATTTGCTCCATCAAAGGATGGCCAGCTCTCTCAAAACCAAATGCAAAAGTACAAGTC
AGTGCATTTAGGTGGAAGAAAATGAAAAGAATTTGTTCTCGTGAACAGAAGAGAGGTATT
TCCCCACTGGCAAGGCCTCTTTCAAAGACCTATGCCCCTCCCTCAGGTTTCAGTTATTGT
AAAAACATTGGCAGAGTCCTCAGAGCAGATCGTTCACCCATTTTCTCTGCTTTGAAATGT
TGTTTCCTGTGCTGGAAGAGGGAATAGAAAGAGAGTGATGACTTCAAAAGAAGGATTAAA
AAATTTAATTAAGGAAAAAAGGACAGTCAAACATCCTCAATATTATTCCTGCTTAATTTA
TTTTCCTATTGTTACCA
>TR126172|c0_g1_i1|m.124763
GCACAACAAACTCCAGCTCCGATCAGTGTTGTATTTTGCAAACAAAAACTGATCTTAAGA
GATCAACCGGGCCAACTACTCGGTATTCCCCCTTTGTCGTGAAACTGTAAGCAGCAGTCA
TCATCAGTGGATCGGACTCAGTAACTCTATCAGGGACCAGTTAGTCTGCCGTGTACTATG
ACTGGGACTTTAAACCAGTTCTGTGGACTGTTGCTCCCCCGCCAAAACAAACACTTGTGA
CCCTTCAAGCGCAGACAGTCCCAAATATCCCCAAAATGATTGTACTGGAGGTATTGCCCA
TCACTAGAACCAGTGCTAACACCGAGTTAAAGAACAAAGGGACAGAGAACTCTCTCCCAC
ATTCTGAATAAGACATATGCCAACTGCTATCAGCTCTGTGAAGATGCACTTTCTTGAATG
TATTTTGTACTGAACTTATTTTTTAACTTCCTCTTTGCTGATGTAATTTATGCCTCTTTA
TACTTTTATTTTATTTTTTTATTTATACGAGAGATGCTATTTGATGGTTTTATATAAGAC
TTGAGACTGTTGCATAAATCTAATGCAAATATGGTGCCTTTAAGAAAAAGCAGCTGGTTT
TGCAGGAGTTGGCGGGAGACTGAGTACCGTTCTGTGCTGCCCAGCACATTGTGCAGTGAT
GGATGTGTTCAACTATCTTTATTTTCACCAAAGAGTGGAGGGAAGGCAAGCTTTTGTGAT
CGTAGCAAAAGTTTCTGGTAGCCTTGTACAGACAGTTATTGCAAGGCCTGTCAGAGCAGC
AAACACCTGCTATCAAAATGTGGCTTACTTAGAAACCGTTGTGCCAGAGGAATGGAAATG
AGTGAAACATACATTTGGAACAGATACCAGGGGAAGTTCTTTATTCAGAGATAGATGCAA
GTCCTTTGCAAGATGCAAGGAAGTGGCTTTGAGCCCAAGATCAGCCATGATCTTATTGAA
TGGCGGAGCAG
>TR126206|c0_g1_i1|m.124773
TGAACCTGAGTAATCTGGGCTTAAAACAACTTTGGACTTGGAGGGTTTGTCACTATTTGT
GTTCTGCTCCATATTTCCATTCTTGCAATGGACAGCCATTAGTACTAGAAAATACAATAT
GACTGTCATTATGTAGGGTTGCAGGCAGTAAATTTTGGACTATACACACACCTTCCAAAT
CATGTTCTCCTCATTCTATGGTGTGTGGATTTCTAGGGTATTCTGGGGGCTTGGTCCAGG
GGAAAGTTTTAAATAAGAATGGTGCATTTTATAGGCAAGTCACAGTAACTGATGTACGAC
CTCCGCTGAGAGAGGTGAAAGTATCAAGCAGCCTGGACATTTCCACGGAGGTCTGTACAA
GACCCCTTTCACAAACCCCACAACAAAGCCTGCAGAGGGAGAGGCAGCTGATGACATGAA
GAACACGACACCATTGTTTCCAGCTGTACAGAGAGACCCAACACATAGACATCCTAGAAT
AGTTTGGATAGTCCCTGGGCATCTCTCTCAGGCTGTGCACTCCTAGCCCATGTCTGCCCC
AATCCTGAAGCATGTTAAACTACTATCAAAATATGAAAAACTCAGCTGTCAATGTACTGT
AACCTCCTGTAAGTGCTGTGTTGATGCGTAGCACAGCTAGATCAATAGGAACAGAAAATG
CTGGAAATACGCAGCAGGTCAGGCAGCATCTGTGGAGAGAGAAACACAGTTAACATTTCA
>TR126632|c0_g1_i1|m.124864
CTTGGGGGGGCGCAATAGGGAAAAAGATGGGCTTGTATATAGTGAAACACATCAAAATAG
CAGAGAAAGTAATGCTTTTGTGTTCTAGTTGAATGCTTCTTTCCAATCTTATTTTGTGAT
GTTTTAAAAGCAACGCAATTATTTAAAGATATCTGTAGATAAGAAAAGCATTTAATGGGG
TTGGGGGAACTCCATCCATGTATAAAAAAAGAACCTGGTATTTTAAACGGTATAGATAAG
TTAAACCCAGACCATTACTTTAAAGTAAATCAGGAGAATAGGGTCAAAAGACACAAATTT
AAATTGATTAAAAGTACATTTGGAACAGATATCATTAGTATCTTCACTCAAAATGGTGTT
TGGAACAAACTGCTGAGCAAGATATAAAGAAATAAATTAGGTAATTGGCAATGGTTAGGG
TGCTAGTGGGATCTGATTCAATGGGCTTTTCTTATGTCTTCAAGATATCCAATTTCATTT
AATCAGATATAACCCCATGCAAAAAAAAATAAGAACTTTAGTTTTGGTCATGCAAATGAT
CGAGTTGAATAGTCTACTATTATTTTGATATGTTATACTTTGTGTAAATATTTTTTTAAA
TAAACTATTTTTTGCACTGTTTTGTTCTCACTTAACTTGAGACATGATAGGATTTTATTG
AACTAGACTATGTCCTAGAATGGGA
>TR126692|c0_g1_i1|m.124879
CTGAAGCCATGGTAAGTGAGGACCACAACAGAATAAACAACCAATTAGAATCAGCTACAC
CACTGCCAGAAATAGCCGGATAGGCAATTTTCTGAGGGTAGATCAGGATGTACTAAAGCC
TGTTCAGAAACCTACCCAGTGTAGTAAACACCTGCAGAGCAGAAAGAACCTCACCTATTT
CTGCGTTGCTATGGTTTCACTCGGTGATAGGCAGTACCTGTGCCTATGTTCCATTAGCTT
CAGTGAAAGGAGGAGGGGAAAGCACCCAGCATCGGCTCTGCTTACAGGCTGGCCTTCGAT
GAAAATTTGGTAATCCAAGTTAAATATTAACCAGCAGTTTCAACGTTGTGTCTTCCATTA
CACTCATCGGCAAGAGCAGGAACAGTTTCACAGACGACAATGGCCAGCTACAGCGTCGAT
CCAGGTCCCGAAAGGTTATCTAACCTGCAGGGTCAGGTGAATGATGTAAAGGGCATCATG
ACACAGAACATTGAAAAAGTTCTGGACAGAGGGGAAAGGCTGGATGACCTCATCATTAAA
ACGGATGACCTCCAAGCTTCTGCTGATTCTTTTCAGAAAACGTCCACAAAGATTGCAAGG
AAGATGTGGTGGAAAAACACAAAAATGATCATTATCATTGTGGTAATTGTGGTTGTGATC
ATCATCTTCATCATTCTCTTTGCTACAGGTGTCATCCCAACATAAAACCTTTCTACTCGT
ACTGATGGACCAGCTACTGGAACAATTTCACCTTCTTGTATATAATGCAGCTTTTCTTTA
GAAATATGTATTAAATGCTATAAATTAAAAATAACTTTACAATCAGATGTATGTAAACAT
TTTATGTACAACAAATTTTAGAAAAGCAAATGAATAATAAAGGTATTTATATTTGAAAAA
>TR126721|c0_g1_i1|m.124884
CAGGGGCGGAGGGAAGAGAAAGAAAATTTAGGGGTAAATCTAATTTAAAAGATAAACCCA
ACAATACGACTGCTTTTATTCCGTGATCTTCAGCCAGTTAATATAAAAGCTAGCCAGATG
TAGCCTGTACTTCTGGTCACTCACCTAAACAACCTTTTCAAAAGCCAAGAAACCACGGCG
AAAGGCCAAGGCCCATAGTCCAGGGCAACGGAGAGATTACGATGAGGGAAATCCAGCTTT
CAACACAGCACAGATGCAGGGAGGAGGAAAAGTGTGCAGGGCAGTGTCTTCAGAACTCAG
GAGGAAAAGAGGAAAGCTTTAGAGGCGGAGAGAGGAAATGTTGCGATGCATGGAGAGGTG
ACGTAAGGATTGTGTTCACCAAGAATTTGCTAATGCTGACTTGGGCACAAGGAGTTCCAT
CATTTTACAGTGTTGGGATTGTGTCAAATCAACTGGCCATAATGAGTTACAATTTAAGTG
ATAGAAAATTGAAATGATTGTCTTATCAAAGCAGC
>TR126761|c0_g1_i1|m.124898
AGACAGCGTGAGTGAGGAGAGAGAGAGAGAGGGAGTGTGAGAGAGAGTGAAGGAGGGAGG
ATGTCTTACTGCCGGCAGCAAGGCAAAGACAAGGTCATTTTCGTCACCAAGGAGGATCAT
GAAGCTCCCAGCAGCGCTGAGTTGATAGCAGATGACCCCAACGACCCTTATGAAGACCAT
GGTCTGATCTTACCAAACGGCGACATCAACTGGAACTGCCCCTGCCTGGGCGGGATGGCG
AGCGGGCCCTGTGGGGAGCAGTTCAAGTCTGCCTTCTCCTGTTTCCACTACAGCAAGGAG
GAGGTGAAGGGCTCGGATTGCCTGGACCAGTTCCGGACGATGCAGGAATGCATGCAGCGG
TACCCGGACCTGTACCCGCAGGAAGAAGAGGAAGAGGGCGAGGAGGACAGCAACAAAGAG
CACAAGGGCGATGTCCCAGCACAGGAGATACCAGCTGCTCAGAATCAAGGATCTAGCTAA
TACAGGGG
>TR126911|c0_g1_i1|m.124932
ATGGCCTCTGAAGTGTCCTTGGAAGTTGACTCTGGTCATCATCCCAATAAAGGTTAGTTT
GCTTAAAAATCGTAATTGAAATATCTCAATTTTGTTGGATTGCGAAGATCTTGGATCTGA
ATTACCTTGGACTTACTGCTGCTGCATCACCGTAACTTCACCGGAATTGCGGCAGAATCC
CCGCAAAGTTACAGCGAGGCAGAGAAATAAAGTCAGAGAAAATTCAGGGTTTTTATTACA
ACCATTTTCAGATATCTCAAATGTGAAATACTGTAGTGATTTTAATCTCAATCGTTGCAG
CCGTTATATAGAATCAGATTGAAATTACAACACAGAACCAGGCTGTTTGGCCCAACTTGC
CCATTCTCTGTGCCCTGCCTGTCTGCGCGCACATTGGGTGAGCTAAGTGAAACTTTTACC
CGAGGCGCTTTGCATTATTTTCCATATGTACCAATCTATGAGGAGAACACAATGATACTG
AGGAAGCTTTTATCTGCTCACCCTCTGTTACAAAGTCCTACAAGAATCCCCTTAGGTGTT
CATTTGACTATTGGACCTCTCAGCTACAATGGATTAGAATATGCTGTAACTGAAGGAAAT
AATGAATCAACTGGAGTAAACGCACAACTTAAATGTATCACAGCATATTGTTGGAGTGTG
TTATACACCTTGTATATATAACCTGTTGATTTCCCTTTCCCCACAGGCTTGCGGG
>TR127056|c0_g1_i1|m.124969
AGACAGAGACAGAGAGAGAGAGAGAGAAGGGGACGGGATCAAGACAACCATCTAGCAATT
CCCCCCCCACCCCCAAAACCACCATCACCCCCTCAATACCACCATGAGTGAGGGAGAACT
GGAAAAAAACAGGAGCAACGCAGACAAGAGACTCCTAGCCAGCAAGGTCCTGGGAACGGT
GAAATGGTTCAACGTGAGGAACGGGTACGGCTTCATCAACCGGAATGACACGAAGGAGGA
TGTCTTTGTCCATCAGACTGCAATCAAGAAAAACAACCCGCGGAAATACCTGCGCAGTGT
GGGGGACGGAGAGATAGTGGAGTTCGACGTAGTGAAAGGGGAGAAGGGTGCGGAGGCAGC
CAACGTGACTGGCCCTGATGGAGCCCCGGTCCAGGGAAGCCGATTCGCTGCGGAGAGACG
CCGATATCGGCGTGGCTTCTACGGGCGGCGTCCTACGGGTCCCCGCAGTGAGGAGGGTCC
CGCGGAGGAGAAGGAGGGCGACAGCGTGGAGAGGGACGAAGATGGTCAGCGCCCCAACCA
CCGAGGCCCCGCCCATCGGACCCGCCCCCGGTATCCCAGGGGTCCCCCTCGACCGCCCCA
ACCAGCGCAAACCAGAGACGGTGAAGATGACAAGGAGAATCGGGACAGTGATCGAGCCCC
CCACCACCAGCAACCTCGGACCTACCGCCGTCCGAACAACTACCGGAGACGGCCAAGACC
CCCGACCACCAAAACCGAGGAGAGCAAAGAGCCCCAGAACAAAGAGGTTGAGAAGGCAGC
GGAAACACCGGCCCCTCCTACCGAACAGGCCCCAACCAGCGAGTGAAGACCTGGTCCCAG
GCACCCCTGTCATCAAAGGCGGGTGTCTTGACTTCCAAACGAAACAAAAAGACCTGGAAA
AAAATCAACAAAGCAATAAGATCTCGACCCACAAACATCCTTCGAACAGCCACGCCAGGA
AATGGAGGAGGGGGCAAAAGGGAGGAATAACAAAGAACACTAGAAAAAAAAAAGAGGG
>TR127131|c0_g1_i1|m.124984
TACCAGTTTTTCGTACCCGCTGAAGTGGAATGTTACCCTCCAATATCTTTTTAAAAATGT
GGCAAACCACCACATCTGTACCACTTTGTGCATCAATGAAAGAAGATTCACTATTAGCAT
TTAGTGCTAATCTCACCCCAAATTGTGTAGCCACATTTCATTTGGATTCAAATTTGTTCT
GCCAGCATTTGAAGCCTTTGAAAATTGGCTTTTATTTCTTTCCATGATAGTAGCTGTGTT
TTAGGCAGCATTAATGTTATAAAATTGAGCTCTGTGATTGATGTACAGTCGAAGTGTTCT
CGGGAGAAATTACCAACAATTTTGAATTGCTCTAGTCACCTTTCCTTGATCTCATTAAAT
TTGACCCAA
>TR127270|c0_g1_i1|m.125010
AGTGAAGCATTGGTTCATTTCCCAGATGGGTCTGCGCCACCCAGCTGCTTGTAGCCTGGA
GGAACTGGCCTGCTTTCTCAGCGTCACATGATTTCTTCAATCACATCAGTCTTCAAATGC
TGCCAAGTTTAGAAGAGAGTTTGCATTTCTCTCCTCTCCTGAAGATGCTGATGTTTTCTG
GGGTAAGGTTCCATGGGCACCAGCAGCTCCAATGCTCCCTTCTTCAGGTGTTGAGCTTAG
GCCATAACAGACAGCAGACTATTTGTCCATGGGTTCAACACAGCTGATCATCTCTCCTCG
CTTGATATCCACGCACACAGTTCATGCAGGGGTCATCTTATTTGTATCGTGCCAAGTGCC
GCCTCCATTGAGATTAGCAAACTCAGTACAGACCAGGCATTCTAGCCTCCATCATTCAGT
TTCACGCTGGATTGTGCCCCTACCCAGGGTGGAGGGAGGGGAAGGTAACGGGAGATGCAT
TTTTGAGGCTGGCATTTCCTCGGTTTCCAGCCCAATCCTTCTAATTACCTTGGATCAGAC
AGTGGAAAGGGCAGACGGGTAACATTAGCACTTCCTTTTAGCTAAGC
>TR127543|c0_g1_i1|m.125060
ATGCTCATCAGGATGGTCGGCGTCCTGGGAATAAGCGGAATATTGCAGGATGACAACTGG
ACCACTCACTCTTTCGCCTCCAGGAGCTGTGTTCCAATTCAGCCCGGACGACTGGAAAGG
TCATATAAATGCATTTGGACAGTCTCGATCCAACACAGCACTGCCTCAAAATTGGCAGCC
TCTGTCCAGAGGCCACAGGACGGCTGCTGTGCAAACACCGGGACAGGAGTAGACCATTCA
GCCCCTGGAGCCTGTTCTGCCATTCAGTTAGATCACGGCCGATCTGTACCTCAACTCCAT
TTACCCGCCTTTGATCCATGTCCCTTTATGCCCTTGCTGTAAAATCTATTGATCTCCG
>TR127588|c0_g1_i1|m.125072
CATACGTGACCACTCCAGAGGGCTTCAAAGCTGACTGAAGATCATCTAAATGACCACGAT
CAGACAGGCTTTAAACTCTGCCTGGTCTTACAAGTGGTCACGCATATCTGCAGAGCTTTC
CCCACCATTTGAAATTATCCAACAGCTTCGAGATCAGAGCAGCAATGAACACGGCATTAC
GGACTCTAACTTCAAGGTTAGTCAGAACATAATTAGGCTCTCTGCCAGGATCTTCCACAC
CAGTGTGCAGGATTTGATGGACCCAAGCTATGGTCACAAAGCCAGGAGTCTCAAATATGC
TTGACAGCAGCCTGAAACACCGGAGGCAGAGGGTCGTGCAGTTGGGTGGGTTTTGGCAAT
CTCCAGGTGCCCATTCCAGTAAAGGTCAACTATCTACCAAATCTCAGTTGCAGAGAGCAA
CTTGGCATG
>TR1275|c0_g1_i1|m.577
CCCCCTCCCCCCACCATTCATTGAGTATTCCCACTCACGACTGTTTATAATTCAGAGAGT
GAGTGGGGAAGGCGGCTGTCACCTGATTGCAGGCAAGGGGCGGAAATGTCAGCCGCGCTT
TACATCCTCTCCACCCTGGGCGGCTATGCGCTCACCTCGGCTCTCCTGTTCAAGTGCCCG
AGCCTGCTGCACAGCAAGAAGCGGCAGAGCTTCAAGTCCCGGCATATCTCGCACCGCGGA
GGTGCAGGAGAGAACCTGGAGAACACAATGGCAGCCTTCAAACATGCCGTGCAGTTGGGA
ACGGACATGCTGGAGCTCGACTGTCACATGACCAAAGATGAAGAAGTGGTTGTGTCGCAC
GACGACAACTTAAAGCGGGCCACCGGGATGAATGTGAACATAGCCGACCTCAACTTTTCA
GAGCTCCCGCCCTATCATTGCAGGCTGCACGTCTCCTTTCAGAAAGATTGCTTCTGCGAG
GGAGGTGACGACAAACGGATTCCACTCCTGAAGGAAGTGTTTGAAGCCTTTCCGAGCACG
CCCGTCAACATCGACATCAAGGTCAACAACGACATCCTCATTCAAAAGGTGTCGAATTTG
GTGCAAGAGTTTAATCGAGAGGACCTCACTGTCTGGGGCAACGCCAGTGAAGATATCGTG
ACGAAGTGTTACAGAACGAATCCGTGCATCCCGATCCTGTTCAGCCTGCAGCGAGTGCTG
CTGCTGTTGGGGCTCTTTTACACGGGCCTGCTGCCATTCTTCCCCTTGCGGGAGCAGTTC
CTGGAGGTTCCCATGCCCTCGATCATACTGAAGTTAAAAGACCGGAGCAAGATATCCCGA
ACTCGACGGTTCATAATCTGGCTCGCTGACACATTACTGATGAGGAAATCTCTGTTCAAG
CATCTCAAAGCAAGAGGAATTCAGGTTTACATATGGGTCTTAAACGACAAGGACGACTTC
AAGAGAGCCTTTGACTTGGGAGCGACTGGGGTCATGACAGACTACCCCACCCGGCTGAAG
GAGTTTCTGGAACACTCTCCCTGCAAAGAGCAGTAGGAACAGAGATGAGGGGGGGGGGGG
>TR127720|c0_g1_i1|m.125102
CCCAACAGTGCAGAATGAATAAAAAGCCTCAGTTTTATTACTGAAAAGGTGGGGATAAGA
ATAACTACAATTTCCAGTCCTCACTGGGGGCACAATTTTGTTGCATTGGTAACGCTGCTA
ACAGACAGCGTGAGCATGTGTATTGGCGATGTTAGCTCACCACCATCTGGTGGAAGGGAG
TATTGCAAGGATTGCTGCTGAGCTGCGATCCGCTTTAAAAGCCTTACAAGGACAGACTGA
CGACTGGAATCAACTGAAATATGGTGATGAAGTTAAACCATTTTGTACATTTGCCTGTTC
TCCCCCCCCTCTCTCAGCACAGTTATCATGCAGTTTAAGCACTAAACGAGCCTTTTGTTC
CGTAGGATTTTTGCACCAAACTTTACTGACGTGACTCCTATTTTTACATTTAGGAAATGT
CAACCGTTCAGAGGAAGAAAGGAATGCCAGTAACTCCGGGAATGAGTGGAGTCCCAACAC
ACACCGAATGCA
>TR127811|c0_g1_i1|m.125126
CCGCCAAGATTTGGAAGAGGAAGAGAGCAAGAAAAGCTGCTGTAAATATGTTTCATGTGT
TATGTATGCACCTATCCTTACCCCAGAGCATGTCTAAGGTGGCCTGTCTGAGGCATCAAG
CAATGCATTTGTCATTCTCTTTGTGAAAAGCAGACGTCAGCTTGATAAGGCACAGAACAC
CTTCCAGAGTGCAGAGCCTGATGGCCATCTGACCAGCTGATTCATGCTCTTCTTCTGCCA
CCACTTTCTGCCCCTTCTCAACCAGTCGACATTTACATCCTCAACTCCCTACCCCATAGA
ATTCTGCATGATTTTCTCGGGACAGGCCCTCAATGAAGCCTTCACTGTCCTTAGCATGCA
GAAAAAAACTCCTAAGATTTATTTTGGATTGATTTTAAGTTATGAGCAAGACTAAATGTA
ACAGTCCTAATGGTTGAAAAGTCTGTTACTGCATTCTACCAGCTTGCTCGCCTGTTTACT
CCTCTTTCTTTCAAGTTAACATCCGGAGGAAAATACACCCATTGGCATTGGATAAA
>TR127880|c0_g1_i1|m.125136
GCTACAGTGCTTTATGAGGATTGACCTTGATGAGGTCCTCTATAAGGGGCTTCTCCAGCC
AAACTCGTGACACTTCTGATAAAAGGCTACACCCAAAACATCAACATACCTTTCTCTTTC
AGCTACTGATGACCTGCTGTGCACTTCCTGCATTTTCTTTTAATTTCAGATTTCCAGCAT
TTGTTGTTGTACAGTAATTATATGACTACTCTGTATTTCCTAAAGAGAACCAATTGCACT
AAACAAATTGCATCACAGCAACAAAATCTTTAAGAAGCTTTCAATGCAATTCAAAAAGAC
GTTATTTAAAGTCAAGTCACATAATGTTGAAAAACCCAACCCACTGGAACAAATTGCTAT
TAATTCACAATGGGCATCACTGAGGTGGAAGCTGTCGACCTCAGCACGCCTTGAGGTGAT
GGTAAGGCTGAACTCCAAACAAGAAATGTTTATATTTTTCTATTTTGTTTAACCCTTTAT
TTATTGAATACTTAACTGATTTTTCCACTTGACTGAATTCCCAATTTTCACTGAGCCATC
CCGGGACTCTAGTTAGCAACAATAAAGCCATAAAAAGGAAGAGAAAAATCCAAGGGACAA
GTCACCGGGACCATTAGGGCAG
>TR128246|c0_g1_i1|m.125228
TCCCTCAGTCTGATGAAGCAGTGGAAAAGGTAGTGAAAGCCGGGATGGTGAAGAAAATGC
TCCGATTTATAAAGGCTGGTGGGAAGGCAACTACACGATATGCTGTGAAGACCTTGGCAA
TCTGCAGTGGAAACAGCGAACAGGCTCGAGAAGAGATTGTCAAATGTGATAAAAGATGAG
GGTATGTCAACCGAGGCGGAGTACAGGGAAAGCCTGTACGCTCTCCTAGGCCTGATGGTA
AACTTATCCATAGAACAATGCGGCGCCATCCAGGTCAAAGCTCCAGCTATTACAGAAAGG
TGCATCTCCCTGCTTGGCAGCGTAGATGGTGGGATTCTCACAAGAACAACAGGGCTTTTG
AGTCACTTGCTCCCTCAGTCTGATGAAGCAGTGGAAAAGGTAGTGAAAGCCGGGATGGTG
AAGAAAATGCTCCGATTTATAAAGGCTGGTGGGAAGGCAACTACACGATATGCTGTGAAG
ACCTTGGCAATCTGCAGTGGAAACAGCGAACAGGCTCGAGAAGAGATTGTCAAATGTGAT
AAAAGATGAGGGTATGTCAACCGAGGCGGAGTACAGGGAAAGCCTGTACGCTCTCCTAGG
CCTGATGGTAAACTTATCCATAGAACAATGCGGCGCCATCCAGGTCAAAGCTCCAGCTAT
TACAGAAAGGTGCATCTCCCTGCTTGGCAGCGTAGATGGTGGGATTCTCACAAGAACAAC
AGGGCTTTTGAGTCACTTGCTCCCTCAGTCTGATGAAGCAGTG
>TR128261|c0_g1_i1|m.125238
GACAAATGAGCTTAGGCAGCAATGTTAGAGATGAAAGTAGGCTGTTTTTGTAATGGAGAG
GATATGAGATGGACAGCACAGTTCAGGGTTGAATGGATGTTGAAGTTACAAACAGTATGG
CTCAGCCTGACTGTGGCTGGGAGGAGGATAGAATCGGTTGCAAGGATACAGAGTTTATGC
TAGGGACCAAGGACGATGGCTTTGGTTTTCCCAATGTTTATTTGGAGGAAGTAACGGCTT
ATCCAGGACTAGATGTTAGAAAAGCAGTCTGACCGCACAGAGGAAGTAGAGGGTTCGAGA
GAGGTGGAGCTGCATGTCATTGGCATACATGTAAAAACTGACCCTATGGCTTTGGATGAT
GTTGCCAAGGGATAATGGAATTGAAGGCAAATTATTGACCTGGTTAGAAAATTGGCTGAG
CTGCAGGAGACAAAGTAGGGATAA
>TR12839|c0_g1_i1|m.5145
TTCCTTACGATGCCATAACAACGGATGCTGTGCTGAGTCTCGATGAGGACACCGTACTCT
CCACCAATGAGATTGACTTTGCGTTCACCGTGTGGTGCAGCTTCCCTGATCGGATCGTGG
GTTACCCGGCTCGCAGTCATTTTTGGGACAGCAGCAAAGGATTATGGGGATACACGTCAA
AATGGACCAACGAGTATTCCATGGTTTTAACTGGAGCAGCATTTTACCACAGATATTACC
ATCACCTGTTCACACATTACCTGCCAGCGAGTCTACACGCACTCATAGACCAGACAGCCA
ACTGCGAAGACATCCTGATGAATTTCCTGGTGTCAGCAGTCACTAAACTCCCCTCAATCA
AAGTCACGCAGAAGAAACAGTATAAAGAGACGCTGATGCAGCAGGGGTCAAAGAGCACTC
ACTGGGCCAATCCAGACCATTTCACACAGAGACAGAACTGCA
>TR128472|c0_g1_i1|m.125287
AATGTGGGAGTGTGAGGTCATCCACTTTGGGCCTAAGAAAGATAGATCAGAGTATTTTCT
AAATGGTGAGAAACTAGAAACTGTGCAGGAGCAGAGAGATTTAGGGATCCACATACAGAA
ATCACTGAAAGCTAGTGGACAGGTTCAAAAAATAATTGAAAAAGGTAATGGAATGTTGGC
CTGTATCTGAAAGGGGCTTGAATACCAAGGGGTGGAAGTGATGTTTCAGTTATATAAAAC
TCTGGTTAGACCCCATTGTACTGCGTTCAATTCTGGGCATCGCACCTCAGGAAGGATATA
TTGGTCTTGGAGGGGGTCCAGTGCAGATTCACCAGAATGATACCGGGGCTAAAAGGGTTA
AATTACAAAGACAGGTGGC
>TR128534|c0_g1_i1|m.125302
TGAGGAATGAAGTAGGGCAAGTGTAGCATGTTTCAATGGGCAGCATTTGGGGAACAGTGA
TCATAGCAGTGTTAGAAAAATAATGAAAAGGATAAGGAACAATCAAGCATACAAACACTT
AACTGGGTCAAGGGCTAACTTCAGTGAGTTGAGAAGGGATCTGGCCCAGATGGGTTGGAA
TCAAAAATTGGTTGGGAAAACGGTAATTGTAACAGCCTTCAAAGAAGAAATGGTTATGGT
ACAGAATAGACACATTCTCACAAGGGGGAAAGGAAGGCCATCCAAAGTTAGAGCTCCTTG
GATGACTAAAGATAGAGATTAAAATGACAGAAAAAGGAGGCTTATGACAAATGTATTCAT
AATACAGTAGAGAACCAAGCTGATTAGATAGTACAGAGATAATCTAAAACGGAATA
>TR128819|c0_g1_i1|m.125370
AAGCATGCAACAGGTACATTATAACTTTTCAAATACATTGAATTTTGTTCCTGGTGATTG
GAGAAAGAGACAACTGCTACAGTTTTTACAAAACCTTTCAGAATGGAGTTATTTGTGTCT
TTAAAAATGTATCTTAATTTGTAGAAGTTCAGTAATTTTTTAGCATTTAAGAGTATACAA
TCCAGAAGGTTTGTAATAAAATGTTTCTGCACTAATGGCATTCTTTGAATTCATTGGAAC
AGTTTTCCAAAACATGAATGCACATTGCCTCCGAAACCTTGAAGAGCACATTCTCTTTTT
CTTTCTTGGCCTACAGAGTTTGACAAAACCAAATGTAGATATCCCGCGTGCATTTTGTCG
AAGTACTCACTATCCCAATGTTCCATGCAAAATATACGTAAAAATACATATGTTTTCAGA
GGTGAAAGTTTCCAGTGAAATTAGTCATCTGTTTTGGATAAATTGTTTTCAAAACTCCTT
GAGCATTGCTATTAAGAAAGAATGACAGACTT
>TR128875|c0_g1_i1|m.125387
GACAGCAGAGTTGGCCTTCCCATTTTCAGCTAATCATATTTGAGTTTCCCATGAAGAGGA
GAGGGGGCTGGTTTGGCCCTATAGGTAAGTGAATGTATTGCACAGCACTCAATCATTCAG
GCTGAGGAGGTTCCATGATCAATTCCCCAGTCCCTGCTGAGCTTTCTGATCTTGAGCTTC
GCAGGGGTGGTCTTGCAGCATTGCAATTGACCTCTGTTCTTGGAGAGGAAAATTCAGCCC
AGGCTCCTGCCCCCTTTTTTTTCTATTGTGTTTTTTTCCCCCTCTTCTCTTTCCACCCCC
ACCACACGCGCGCACACATGTATGTGGTCATCTAAGGACCGAATTCGGCTTGGTTGGCAT
GTTCTCCTGATTTTAGTTTCCCGCACC
>TR128933|c0_g1_i1|m.125401
TGCTAACAAAACAATTTTACTAAAAGAGTTCAGACATTGTATTGCACATGCTCCACCAAA
CAGAGGTATTAAATCTACCTTGTGATTTTAATGGTTTCTTTAGCTTCTGGTTGTAGTGGC
ACAGTGGACTGGTGTGCCATAGAATGGTAAAATGCAAGTGTGCAGCCATGATTTCCCACA
CACTTAAGTTCCTGATCTTGGCTTTGCTGTCAGAATGTGGAGGCCAAGTCACCCTGGGAC
ACTATTATATACCTTCTCAAGCCCAACTAAAGAGTTGCATTGCCAGAGTGCTTGGGAACA
GGTTGATTGCCCGATCTCTCTGCTGAGGAATGC
>TR129143|c0_g2_i1|m.125450
GTTTCTAAGGGTTGGAAGATAAAAACTGACACTCCATTCTTGTAGATACCCAACTCCTGG
GGTGAGGGTGTAGTTTCTGCCTCATCCAATCAGGTTAGCAACTGTGAGAAAGGGCATGAA
GCTGAGGGGAGGTGGGGAAGGATTTTTAATGCGAACGAAAAATGTCATCAGACACTGTCT
ATCGTACAAGTAGTGAAAGCAGAGGTGCAATACAGATACCGTTTATTCAGCTAAAGCAGT
TACTAGAAAATAGCACAGTTTCAATAAACTTGACAGGAGAAAGTAATTCACCGGCTCACT
ACTTCATGGATGTTCTGGTTTGGTTTTCGAATGCAGAGTTGCTCAAATCCTAGATGGAAA
AGGTGCTGGAAAACGAGG
>TR129190|c0_g1_i1|m.125464
CACAGAAGCACTTCAAAAGGAACAGGAGACTGTGAGAGAGAAGCTTGGTGCACAGACATT
TCACATTACGTTGTTTGGTCAGCCAAGTCCCATTCAACATGAAGTGGCATCAACTCCATC
TATTGCAAAATGGGCATTCACCAGGAAGGAGACTGTGCCAGTCACAGGCAACAGCCCAAC
TACAGCGGCACCAGGTTCTTCAAACTCGGCACTCACCGGGCAGGGGAAAGTCAGCCCAAA
ACCCTTGGTATCCTCCAAGAGGCCTCCTACCAGCAACATGAATCCAAATCTTCTCTCAAA
GCCCAAAAATCAGAGTTTGAAAGGACTAACGGTGGACGATGCCGCCCAGGTTCTATCTAG
CCGTGCTGTGGCCACAACAGGAGTCTCAAACGGACAAGGAGAAATCAACATGACCATTTC
GTCAGGTGTAGGGCTGCCATATATGGAAGAACATGAGAGCATGGTCCCTCAGGAAAAGCA
CAAGGAAAGACTTGAAATGGATATTGACTTGTCGAGGGTGAAATCTGAAGCGGA
>TR12932|c0_g1_i1|m.5169
ACAGGCCAAATGGCTTCCTTCTATGCCGTAATTTCTATATTTTATACAATCATGGAATAG
CCCAAAAGGTTCACAAGAAGTCACTTGCATTTTAACCCAGTATCTACAGTACCAACACAA
TTTCATCTATGACTACACACAAGAAAATGACCCTTAATCTAACCCAACATTCTTTGGCAA
TCTGCTCCCCTTCCTGCCCTCCAGTATTTACCATAATGGGGAACTTGCATTATCTGAATG
TCACTTTTGATGAATTTTGGACCTTGAGTACTAATAGCTTACATGCTTCTCATTCAGTTA
ATCAGCATTAATTCTCATTTATTCAATCCCACCC
>TR12946|c0_g1_i1|m.5173
AGAATGCATCTTGTGGTGAGACTTCTATCTTGCTGTTGGACAGTTTAAAGTGATTGACTA
TAATGGGTGCCTGAACTGATGCATAGGGGAATGCCAATGGGGCTTTGTCTTTCAAGATTG
TTTTGTTGGATGAGGCACCCCCCTGTTTCGGTTTGTTTTCATGTTGAACTGTTATTACTG
TAGAATGTTATGTTGCAGCTTTATTGTGCCTTTTTCAGACAAACCCTGCAGAGTGGTGGC
TGAGTTTTTCAGTCCCAGCCAGGGACAAGATGGAAAAGAGAGAGAGGAGGCTCTTTGCCC
CAGAAGGAGGCAACGCCGAGCCACAAACATCCCAGTGATTAGATCTGAGCAGCTTTAGCA
ACGGGAATGATTTAGG
>TR129473|c0_g1_i1|m.125520
GCTCCATCATCTTTACCATATGGGCAAATAGCCAGGGTGCCACTTCCTTGTGGCAAGTAT
TGTTCAGTTAAATATGGGTGTGCTTTTAGCTAAAAATTTGCAGTGGGTCAGCAAGGAGGT
AGTTCTAAAATTCAGCCTGCGAGCTTTCAGAAGCACAGAAGGAAATATTATTTATTGCTG
CAATTTAAATGTGTTGTCTTTCAGAGAAGTTTCAGCATCATTCCTTATTTTGAAACATTA
TCTAACTCCCTAACTTTAGAGTTTCTCTATGTCTCAGAAGCTGGATGGCATCTATACCGA
GGCAGGATTCCAGT
>TR129634|c0_g1_i1|m.125560
AATGAGGAGCGTGTTGGTTGCAACTTTACAGGAGGTCAAACATTCATCTTGTGGAAAGGC
AGCAGAGAGTCTGGCAGGGCTCATGGCTGCTGTTAGAGTTTATTGTACCCTGAAAAAAAC
ATTTATATCCGTTCAGCAGCTGTGGACTGATTGCAATCTTGCTTTGACAGAAGGTGTCCA
GTGTTTGACTAATGGGTACTCTGAATGATTCTGACAACTTTGGTGATGGGCTGAGGGAAT
GTATTCTCTGTGGCTGTTACAGTAGCGAGTAAAGGATTATGGGTTATTCTAGTCAAAAAT
TAACCCCTGTTCTTTTCTGACA
>TR129829|c0_g1_i1|m.125594
ACTTGGCTTACTCACAAAATCCAAGACTCTGGTCAGCAGTTTTGCGAGCTAACTAAAGGC
ACTTTTATACTTGGTACTTCAGTTTGGGTTGCAAGAGACCCATGTCCGTGTGCTCCCTCC
CTGCACTTACATTGCTACAACAAAATCCATTGTCCCAGTGGCAGAATTGCAGACCACATT
TTAAGATTGGGAACTGTTTATACTATACAAGAGGAGTGCAGTCAACAGAAGGAAACCCAG
TCTCCCACCAACAGCCACACTCCTGTATAGTGCTAAAAGCATATTTAACCCTGATCATAA
CAGAATAGGCCAAGAAGAGTCTAAAAATGAAGTTCATTAATAACAGCGA
>TR130075|c0_g1_i1|m.125654
GGCTGCAAGGCTTTCACTGAATTTTACGTGTTGATTTCTAATTTTCAAGAGATGGGAATA
CCTCAATGCTGTTGGAAAAGATGACAATTAAGAAGGGTTGTTGTACTCCTGTGATGTCTC
CACTGCCGTATTACAAGTCTAATTCTGTGGAGTATTCTACATGGATTTTACATTCCAAAT
TTGTAATGGATCTTAAGACAGCAACTAATTTATGTAGTGCCTTCATTAAGCTTAGAAGCA
AATGCTTTGATTATGAACAGTAATAGGAAACAAAATATTTCACTTGGGCTTCTATTTAAG
AGGAATATTTTATGAGAGGATTTTATTAAAAAATACGAGTTTAAAAAAAAGAAGAA
>TR130132|c0_g1_i1|m.125666
AGCGGATACAAAAGATATCTTCAGAATCAGGAAGCAGAAAACTTCACAGCTGAACTAGTT
CGCTTGGAAGGACACTTTCCCGAGTGAAGATGTTGCGCTTTTTCTCTCTGCTCCGGAAAA
GGAAGGAGCTCATCCCTTTGGTCGGTCTCATGGCTGTCGCTGCATCAGGAGCCACCGGAA
CTTGCATCTACTTCCTCACCACCAAGAGTGACGTCATACTCAATAAGACCAATAACCCGA
CTCCATGGGAGAACGTGGACCCCAACAAACCCCAGAAGCTCATGACCGTCACCCAGAAGT
GGCAGCCTGTGGAGGAGCTGCAGATTCTGAAAGGTTACAACAAATGAGGGAGCGGATTAT
TGGTCCCCAAGTTAGCAACC
>TR13033|c0_g2_i1|m.5199
CAGCTTCACTAAATTTAATGCACTTCAAGTTAACACATCCTGTACAAATCTTCTTAACAT
GCAATGCAAATTACACTCCTATGAGGAAACTGTTTAAGTGTGATACCTTCAAAAATAAAC
TTAAGAATTTAACCCATGAACTCCTCACAGAAATCCAACTCTCAGTGTAATGCTATGAGG
CTTCTTTTATGTATTGAGGTGACTTGTAGCCAATGTTGCCTTCAGGGGCCCCCTGTAGAA
ATGAAGGAATGTTACCTTATGGGCTCTATATTACAGAAGTACTACAAGAATCCCACATTT
ACATTGTGGGATAAATTCCATAGCACCAGAGAAACAAACAGGTAGCATTTGCACAATTGT
ACTTGTGAACTTATTTGCAAATTGCATTTTGCAATTTCATTTCTGGCTACCAGACCTTCT
GTGATAGGTGGGAAAGGCACGGCAGCTAGTGATGGGAAGAGCACAGTGCTAGCCTACGTA
GGCGAGCAGCATTGATATTTGCCACTTGTGGCTGCTGTCGCTGGAGGAGGTAGTCTTTAG
ACACTGCTTCACTTACTTTTGATGCCTCATTTACTTTACATCACTACTGCCAAAGTCATG
GC
>TR130353|c0_g1_i1|m.125714
TGGCTTTGTCCTGAATTTTGTTACTGCTGGGCCTGTGGGAATGTTCTGTAACTGATGCAG
CTGGACATTAGAGCTGGCAATCCAGACATCGAGCCTATAGACAAGTGGCTCATGACACAA
GGAATGGTGAGCTTTCACCACATTGATCTGCTGTACCCTGCTAAACAACCTCCCTCCCCT
AACCACATCCTTACTGATCCTGCACTGCACAGTAAAAGACCAAGCTTCAGCATCAGACAG
ATGTGTGTTTCCTTACAGTGTAATATGCATAGATCTCAACCTATTTTGTGCCAGGGTACC
ATTCATTGAATAAGAGCTGTTTGTATTGAAGATTGCAGTGAGCTGAAGAAAAAAGTCTTG
CATTTCACGACCACCG
>TR130585|c0_g1_i1|m.125760
CTGCAGGTACGTCAGTACAGACATTTAGCCACCAGGTTTTGTTGAATGTGGTACTATGTT
TCAAAGTTTCTGTTCATTATCCACAAAGCCCTTTTGGGACTCCTCATATTCAGTAACACG
CCTCCCTCTCAGTTCTCAGTGTCTGTCTGTTTTGGCATATTCTGTATTGTAACCATAGAC
ACAACCACCGTGGTTCGATTGACCACAAAAATGTTGTGCTTACACAGGCATCTCAACATT
AATATTGGTAATGACCATGAAGAATGCAGAGTTCAAGAAACCCTTGGGGATCCTTAGTCT
TTATACATAGACC
>TR130608|c0_g1_i1|m.125765
AACTGGCTGTGGATTGCAAACTTGAGTTGCTGAAGCTACTACACAAATGAGTGGCAACAT
TGCCATTCCACCAAAATGTTGGCAATACTACAATGATGCATCTGTAGATGAAACCAGAGA
TTCTGGCCACCAGTTACATAGCAGTTTGTTTCTGCAGCATTGTGGAGACCCCTACAAGGG
AGGTGTTTGTTTGTCACCACGCAATCCTAGTAGCTTGACTAATGGCAGTTGGAAGTTGGT
ATGTGTGTGCAGATTTGGAATGCAGAATTTGATCTCTTACTGATACAGAGCAATGAAGAC
AGCACTGCAGAGTACACATGTTTTTTATGCAGACTATAATATGTTGGAAGAAAAAAAAGA
CTCCGTATCTT
>TR131251|c0_g1_i1|m.125888
GGGTCTAAATTGAGTAAGCATTTGTTAAATGCCAAATTGTGTAATAAAGCAACCTGCAAG
TGAGTGTGAAGGTCCTTTGCTGGCCAGCTAGCCTTGGGAATGGGACCAGTATTGATTGGT
CATGGAGTAACACTTACCCCAAATGTCCATAGAGTTTCTTTCCCTTCATGAGGCACTTAT
ACTGTCGCACATGCCAAGACTGATGCATCAGAAACTAGTCTCTACCAAGAATGTAAAACA
GAATTTAGATTTCTTTGCAAAAGATGACAGTGTGAAGGTATTGTGCTGTGTTCTTCGATC
TTTTTCCAGAGATAGACGGATGACACTAAAGTCTAAAGTTAATTAATTAGTTTCCTATGT
GTTTTTCTTTCTCTAATTTTTACTTGATAATTTTACAGTACTCTTGGAAGCTTGTGCATC
CCACGGATAAATACTCCAATAA
>TR131258|c0_g1_i1|m.125891
ATTCCCTTCTCCCTCCTGTGTTTATCCAGCTTCCCCTTAAATGCATCTATTCTATTCGCT
TCAACCACTCCCTGCGGTAGTTTTCTATTCTGTTTGTACAAAGCAGTTTGACACTTCCAG
TGACCGCAGCATCAGATTTCCTGTAAGAGACGTGACTTGTGCTGTGGCTAAGAGCCGAGT
AATGTTTGGAGAGAAATCCGTGAACAATCCTTGTATCTGTTTGGAGACATGTGCCTTCGC
TATGCATCATTGTCTCGTTGTTGAATGGGTTTCACCACAGTTTCGATGTGTTGACTGGGT
ACCTGAGGAGTGCCTTGGAGACTGATAATCATAAGTATGA
>TR131281|c0_g1_i1|m.125898
CACCATGTCACACTAATTATGTCACATTTCTCTGTCACATTTAATTTTAGGTAAATTTAT
TCCAAGTTAATGTCTTGCAGCTGATTGGCTCGTATGCAAATTTCTTCCAATAATCTAGTT
TCAAGAAAGAAAGAAAACCAGTCATTGAGAATGTACAGAGAAACTCCTCCAGTGGCAAAG
AATGTCTTATTGGCACAGCAGTCACAATATCTGTACCTTATAACTTCAAATACTTTTAGG
GTAAATAAGGCAGACATTTCATCCTGGACTCAAATCTATTGCCTGGAGTGCAATTAAACT
CAAACTTACTGCCACATGAGTCAGACATCCTTGATTACACTTAAAAAAAGAAACCCAGGC
ATTTTAACTTGGGCAGGAGGCCTAGAACATGTATCCAATTTATTTCATTGGAGATGTACA
CCCTTCCTTCACTTCCACACCTCAGCATCCTCTGCCTTGCAACAATATGATCCGTGATCC
CGGAATCACCGTGAGCAATGCCACAGGTGATCTGCTACTAATATATTAAGAAC
>TR131425|c0_g1_i1|m.125930
TGACCACCATTCAGCTTTTAAAGTGTCCCCGGATGGTTTATGGTAGAAGCACTAATTTAG
CTATTCGACCATGAATGTCCTGCAGAACCTCAATTGCAACGCTTGTCTACAAGTGGGAGC
ATTTGGACTTCTCCAGTGCAGCAGCCATTTCCAGTTTGGTTTGGATCAGATCAGAGACTG
TCCAGCTGCCTTATTCCCATGTTGGGCAGGGGAAGACGTGACTAGCTGGCCATCGCATCC
ATTGTCACACCTGACCGTGGAACATCGTGGAGAAGCGCATAGATTGGTGAAATTGTAGTG
CTGTATCTTGAAAGAACTTGCATTTTAATTTTCAGCCCCATCCTAAAATACCTATATTTA
AAAAAAAAAAAA
>TR131455|c0_g1_i1|m.125934
AATGTAAAGGCAAAATAACTCCTGTGGATATTTCTACTGAAACTTGGATTTGACCCAACC
TCAGGCAAAATGTTGGCCAGAGAGCTTCTTCCTGCCTAAGGGTTTCCAAATCAACTTGTA
CATGAGTTTGCAGAGCATCTGGGTAGTCATCAGTCATGTTAATTCTTCTCACAGTGCAGA
ATGCAAAGCATCCCTGATTTCAACAGAACTAATGCACAGTGCAGATTGTATTCCAGCATT
TAGACAAGCTAAATCAACAGTGAGATTAGACTGTAAACAATTCTCACTTATCCATAAATA
AAGAGCAAAAAACTACAGATGCAGGAAATCTGAAATAAAAAGA
>TR131865|c0_g1_i1|m.126035
ATGGTGAAGGTGGCTGGAAAAGAGGAAATCTTCAAGAAACCTCAGGCATACTTGGCTCTA
TTGCTGACTTTGGTGTACTACATAGCCTATGTCTCCCAGTGATGAAATATTGTACCTCTG
TTTACATTCTGTGGAGAAAACCTTTCTTGTATTCTGCGCAAGCTATGGAAATCAATTGAA
CTTCATGAGGATAGTCTCGGCCATACCAAATTCTGTCCTTTACAACATGCGAGATGTGAC
CAGGCTCTTAGTCCTCCACAAGATTATGATTGGAGTCCTCGACAAGATTATGATTGGAGT
GGCAGCTTAATAGTTTATAGGGCCTAGGCCAGGCAATGTTAATTCTAAGATCGTAAGAGC
TGCTCAAACTGCAGCTCGGCATTCTGTATCAATCCATTATGGCTACGCACATTGCATTGA
AGCTTCACAAACGGCA
>TR13205|c0_g1_i1|m.5262
TGATGGCGATGGGCCAATGGACTGGCAGCGGAGGCGGATTTAAGGCTCTCTGGTGCCGCC
CCGGGGGTGACTCACTCGCTCGCGTTGTTCCAGGGCCATGATCAGCCGCAGTCGTCACTT
TATACAGCGAGCGTTTCGTGTGGGTTTAGCGGCGGTGAAAGAGCAGGCGAGGGCAGCAGC
GACGATGAGTGCACAACCAGCAGACTGGCAGAAGGCCACATCCATTTTTGAGTTTGATGC
CAAGGACATAGATGGCAATGAGGTCTCTCTGGAAAAATACAAGGGATTTGTTTCCATCAT
CACAAACGTGGCCTCCAAATGAGGAAAGACTTCCGTAAACTACGCTCAGCTTGCTCACAT
GTATACCCAGTATGCTGACGCAGGTTTACGGATTTTGGGTTTCCCCTGCAATCAGTTTGG
CAAGCAGGAGCCTGGAAATGAGGAAGTAATTAAAGAGTTTGCAAAAGGTTACAATGTAAA
GTTCGACATGTACAGTAAAATCGATGTAAATGGGGATAATGCCCACCCTCTCTGGAAATG
GATGAAGGAGCAGCCCAAAGGGAAAGGGCTCTTGGGAAATGCCATTAAGTGGAACTTCAC
CAAGTTTCTGATTAACAAAGAGGGTCAGGTTGTCAAGAGGTATTCTCCCATGGATGACCC
TGTGGTGATTGAAAAGGATCTTCCAAAATACCTATAAATGACCAACAGCTGGTTGGAAAT
CAAACTCAATCTACTGAATTTATATCAGTTTTTCAGTCCAGGCCAATGATGGTCTGCTTT
TAAACCTGTTGACACGTGGAAAAGTGGACCTGACAAATGTGATGTGCATACCTGGAGGAA
ATTCTGATGTATATATTGTTTGCTTGAGTTTCTTGGCAGATCGTTGCTGTATATTCCATT
AACTTGCTTGTAATACTAAATTGTATAGAATAACTTGGACTGTTTTGTTGAATTCCTTGT
TTATGGCAATTAAAAACTTTCACATCAACTGGCAAA
>TR13205|c0_g1_i1|m.5263
TGATGGCGATGGGCCAATGGACTGGCAGCGGAGGCGGATTTAAGGCTCTCTGGTGCCGCC
CCGGGGGTGACTCACTCGCTCGCGTTGTTCCAGGGCCATGATCAGCCGCAGTCGTCACTT
TATACAGCGAGCGTTTCGTGTGGGTTTAGCGGCGGTGAAAGAGCAGGCGAGGGCAGCAGC
GACGATGAGTGCACAACCAGCAGACTGGCAGAAGGCCACATCCATTTTTGAGTTTGATGC
CAAGGACATAGATGGCAATGAGGTCTCTCTGGAAAAATACAAGGGATTTGTTTCCATCAT
CACAAACGTGGCCTCCAAATGAGGAAAGACTTCCGTAAACTACGCTCAGCTTGCTCACAT
GTATACCCAGTATGCTGACGCAGGTTTACGGATTTTGGGTTTCCCCTGCAATCAGTTTGG
CAAGCAGGAGCCTGGAAATGAGGAAGTAATTAAAGAGTTTGCAAAAGGTTACAATGTAAA
GTTCGACATGTACAGTAAAATCGATGTAAATGGGGATAATGCCCACCCTCTCTGGAAATG
GATGAAGGAGCAGCCCAAAGGGAAAGGGCTCTTGGGAAATGCCATTAAGTGGAACTTCAC
CAAGTTTCTGATTAACAAAGAGGGTCAGGTTGTCAAGAGGTATTCTCCCATGGATGACCC
TGTGGTGATTGAAAAGGATCTTCCAAAATACCTATAAATGACCAACAGCTGGTTGGAAAT
CAAACTCAATCTACTGAATTTATATCAGTTTTTCAGTCCAGGCCAATGATGGTCTGCTTT
TAAACCTGTTGACACGTGGAAAAGTGGACCTGACAAATGTGATGTGCATACCTGGAGGAA
ATTCTGATGTATATATTGTTTGCTTGAGTTTCTTGGCAGATCGTTGCTGTATATTCCATT
AACTTGCTTGTAATACTAAATTGTATAGAATAACTTGGACTGTTTTGTTGAATTCCTTGT
TTATGGCAATTAAAAACTTTCACATCAACTGGCAAA
>TR13205|c0_g2_i1|m.5264
GTGGGTTTAGCGGCGGTGAAAGAACAGGCGAGGGCAGCAGCGACGATGGTTGGCTGTATT
GGACTTGTCTTCATACTCTACAATCTCTTTCAGAGTGCACAACCAGCAGACTGGCAGAAG
GCCACATCCATTTTTGAGTTTGATGCCAAGGACATAGATGGCAATGAGGTCTCTCTGGAA
AAATACAAGGGATTTGTTTCCATCATCACAAACGTGGCCTCCAAATGAGGAAAGACTTCC
GTAAACTACGCTCAGCTTGCTCACATGTATACCCAGTATGCTGACGCAGGTTTACGGATT
TTGGGTTTCCCCTGCAATCAGTTTGGCAAGCAGGAGCCTGGAAATGAGGAAGTAATTAAA
GAGTTTGCAAAAGGTTACAATGTAAAGTTCGACATGTACAGTAAAATCGATGTAAATGGG
GATAATGCCCACCCTCTCTGGAAATGGATGAAGGAGCAGCCCAAAGGGAAAGGGCTCTTG
GGAAATGCCATTAAGTGGAACTTCACCAAGTTTCTGATTAACAAAGAGGGTCAGGTTGTC
AAGAGGTATTCTCCCATGGATGACCCTGTGGTGATTGAAAAGGATCTTCCAAAATACCTA
TAAATGACCAACAGCTGGTTGGAAATCAAACTCAATCTACTGAATTTATATCAGTTTTTC
AGTCCAGGCCAATGATGGTCTGCTTTTAAACCTGTTGACACGTGGAAAAGTGGACCTGAC
AAATGTGATGTGCATACCTGGAGGAAATTCTGATGTATATATTGTTTGCTTGAGTTTCTT
GGCAGATCGTTGCTGTATATTCCATTAACTTGCTTGTAATACTAAATTGTATAGAATAAC
TTGGACTGTTTTGTTGAATTCCTTGTTTATGGCAATTAAAAACTTTCACATCAACTGGCA
AA
>TR13205|c0_g3_i1|m.5266
GTGGGTTTAGCGGCGGTGAAAGAACAGGCGAGGGCAGCAGCGACGATGAGTGCACAACCA
GCAGACTGGCAGAAGGCCACATCCATTTTTGAGTTTGATGCCAAGGACATAGATGGCAAT
GAGGTCTCTCTGGAAAAATACAAGGGATTTGTTTCCATCATCACAAACGTGGCCTCCAAA
TGAGGAAAGACTTCCGTAAACTACGCTCAGCTTGCTCACATGTATACCCAGTATGCTGAC
GCAGGTTTACGGATTTTGGGTTTCCCCTGCAATCAGTTTGGCAAGCAGGAGCCTGGAAAT
GAGGAAGTAATTAAAGAGTTTGCAAAAGGTTACAATGTAAAGTTCGACATGTACAGTAAA
ATCGATGTAAATGGGGATAATGCCCACCCTCTCTGGAAATGGATGAAGGAGCAGCCCAAA
GGGAAAGGGCTCTTGGGAAATGCCATTAAGTGGAACTTCACCAAGTTTCTGATTAACAAA
GAGGGTCAGGTTGTCAAGAGGTATTCTCCCATGGATGACCCTGTGGTGATTGAAAAGGAT
CTTCCAAAATACCTATAAATGACCAACAGCTGGTTGGAAATCAAACTCAATCTACTGAAT
TTATATCAGTTTTTCAGTCCAGGCCAATGATGGTCTGCTTTTAAACCTGTTGACACGTGG
AAAAGTGGACCTGACAAATGTGATGTGCATACCTGGAGGAAATTCTGATGTATATATTGT
TTGCTTGAGTTTCTTGGCAGATCGTTGCTGTATATTCCATTAACTTGCTTGTAATACTAA
ATTGTATAGAATAACTTGGACTGTTTTGTTGAATTCCTTGTTTATGGCAATTAAAAACTT
TCACATCAACTGGCAAA
>TR13205|c0_g4_i1|m.5268
TGATGGCGATGGGCCAATGGACTGGCAGCGGAGGCGGATTTAAGGCTCTCTGGTGCCGCC
CCGGGGGTGACTCACTCGCTCGCGTTGTTCCAGGGCCATGATCAGCCGCAGTCGTCACTT
TATACAGCGAGCGTTTCGTGTGGGTTTAGCGGCGGTGAAAGAGCAGGCGAGGGCAGCAGC
GACGATGGTTGGCTGTATTGGACTTGTCTTCATACTCTACAATCTCTTTCAGAGTGCACA
ACCAGCAGACTGGCAGAAGGCCACATCCATTTTTGAGTTTGATGCCAAGGACATAGATGG
CAATGAGGTCTCTCTGGAAAAATACAAGGGATTTGTTTCCATCATCACAAACGTGGCCTC
CAAATGAGGAAAGACTTCCGTAAACTACGCTCAGCTTGCTCACATGTATACCCAGTATGC
TGACGCAGGTTTACGGATTTTGGGTTTCCCCTGCAATCAGTTTGGCAAGCAGGAGCCTGG
AAATGAGGAAGTAATTAAAGAGTTTGCAAAAGGTTACAATGTAAAGTTCGACATGTACAG
TAAAATCGATGTAAATGGGGATAATGCCCACCCTCTCTGGAAATGGATGAAGGAGCAGCC
CAAAGGGAAAGGGCTCTTGGGAAATGCCATTAAGTGGAACTTCACCAAGTTTCTGATTAA
CAAAGAGGGTCAGGTTGTCAAGAGGTATTCTCCCATGGATGACCCTGTGGTGATTGAAAA
GGATCTTCCAAAATACCTATAAATGACCAACAGCTGGTTGGAAATCAAACTCAATCTACT
GAATTTATATCAGTTTTTCAGTCCAGGCCAATGATGGTCTGCTTTTAAACCTGTTGACAC
GTGGAAAAGTGGACCTGACAAATGTGATGTGCATACCTGGAGGAAATTCTGATGTATATA
TTGTTTGCTTGAGTTTCTTGGCAGATCGTTGCTGTATATTCCATTAACTTGCTTGTAATA
CTAAATTGTATAGAATAACTTGGACTGTTTTGTTGAATTCCTTGTTTATGGCAATTAAAA
ACTTTCACATCAACTGGCAAA
>TR13205|c0_g4_i1|m.5269
TGATGGCGATGGGCCAATGGACTGGCAGCGGAGGCGGATTTAAGGCTCTCTGGTGCCGCC
CCGGGGGTGACTCACTCGCTCGCGTTGTTCCAGGGCCATGATCAGCCGCAGTCGTCACTT
TATACAGCGAGCGTTTCGTGTGGGTTTAGCGGCGGTGAAAGAGCAGGCGAGGGCAGCAGC
GACGATGGTTGGCTGTATTGGACTTGTCTTCATACTCTACAATCTCTTTCAGAGTGCACA
ACCAGCAGACTGGCAGAAGGCCACATCCATTTTTGAGTTTGATGCCAAGGACATAGATGG
CAATGAGGTCTCTCTGGAAAAATACAAGGGATTTGTTTCCATCATCACAAACGTGGCCTC
CAAATGAGGAAAGACTTCCGTAAACTACGCTCAGCTTGCTCACATGTATACCCAGTATGC
TGACGCAGGTTTACGGATTTTGGGTTTCCCCTGCAATCAGTTTGGCAAGCAGGAGCCTGG
AAATGAGGAAGTAATTAAAGAGTTTGCAAAAGGTTACAATGTAAAGTTCGACATGTACAG
TAAAATCGATGTAAATGGGGATAATGCCCACCCTCTCTGGAAATGGATGAAGGAGCAGCC
CAAAGGGAAAGGGCTCTTGGGAAATGCCATTAAGTGGAACTTCACCAAGTTTCTGATTAA
CAAAGAGGGTCAGGTTGTCAAGAGGTATTCTCCCATGGATGACCCTGTGGTGATTGAAAA
GGATCTTCCAAAATACCTATAAATGACCAACAGCTGGTTGGAAATCAAACTCAATCTACT
GAATTTATATCAGTTTTTCAGTCCAGGCCAATGATGGTCTGCTTTTAAACCTGTTGACAC
GTGGAAAAGTGGACCTGACAAATGTGATGTGCATACCTGGAGGAAATTCTGATGTATATA
TTGTTTGCTTGAGTTTCTTGGCAGATCGTTGCTGTATATTCCATTAACTTGCTTGTAATA
CTAAATTGTATAGAATAACTTGGACTGTTTTGTTGAATTCCTTGTTTATGGCAATTAAAA
ACTTTCACATCAACTGGCAAA
>TR13206|c0_g1_i1|m.5270
CATCGAGGGGAGAGGAAGATTTGCGTTTTCACATTCCCAGGGCCAGTAACCTATTTGTCT
ATTGATTTAATGAAGTATTTGCAACATATACCCTCGCAGGTCACCTCAGGCTTCCATAGC
ACAGGGATCTATCCAGCTGTGGCAACAAAACATTTTGTGTCCTCCGCATTTCATCTTTCG
AAAAACCTGGAAAATGGTTACCAAATATTTCCTCTTTGCTTTAGTTTATCAACTGTGTTT
ATGTGAATACGTTTTGGCAGTATGTGGCAGACCGCCAAAAGTGAGCAATGCAAACGTTGT
GATTGAGAAAAGGGTGTATGAACCTGGTGAAGAGGTGATGTACTCCTGCGTGTCTGGCTA
CACGGGGCTTGGTATGAACAAGCTTGTCTGCCCGAAGTCTGGGGCTTGGGACAAACCCAG
ACTTACGTGTCAGCCAAAATCTTGCCATGTGCCAAAAATGCTGGAAAATGGAGAAATGCA
TGCAACGGATTTCAAGTTTGGGAGAGAGGTTTACTATAACTGCAATGAAGGATTCATTCT
TAAGGGCTTAAACCGCAGCACCTGTCTATCTGATGCGACGTGGAGTGATCAGCAACGATC
CTGTGAACCTGTGCAATGTTCACCTCCCACTCCACCGAAAGATGGAAAAGTCCTTTTTCA
TCCCACAGGCCGGCCCAATAACGTTTCGGTCTTTGGGGATATGATTTTCTATGAGTGCAT
GGGAGGCCTGGCTTTGATTGGAAATGAAACGGGCTTCTGCCTAGCCAATGGAAAATGGAC
AAATTCACCCCAATGTAAAGAAGTGAAATGTACATCACCACCAAAAATGGTAAATGGATT
TATGGTGTTTGCACTCAAAAGAAACTATAACTTCAGGGAGTCTATTGAGTACGGCTGTAT
TGAAAATTACATCTTGGATGGTTCAAGGGCAATCATGTGTGAGAAAACAGGAAACTGGAC
TGCAACGCCCATGTGTCGAGCTCCTTGTATTCTACCTGTAAAGAGAGCTCGTATATTCTA
CAATGGAAAGAAGCTCTGGATGGACGATCTCCCAAAGAAGAGAATACTGCATGCAGAAAG
AGTGGCCTTTTACTGCCAGAACAAAGAGCAAAACTGTGGATACCCAGTTCTGACTCAGTG
CATAGACAGTAAAGTTGAAATTCCTTCGTGCTTTAAGGAACCTTCAAAATGGTCCTACAA
TGTTAACTATAGATCACTTCCATCGGAAATAACACAGTGTTAAAGCAGGAGCAATAGAAC
CATTGCCGTCAGTCAAGTATCATTTATAATGAAATATGATTCCAACAATGATCAAAACTT
TGTAAAGTGTTCACAAATCTCAATTAGCAACATACAATTTGTTACATAACACAAGTAAGA
TTATATTTGCAGCAGCTACTTTTTTGGCAGGCTACTGATGATTTTCTTTTCAGACATCAC
TTGAGCTGTCAAATATAGTGCAACACGACTAATAATCACAGAATTTGGTGCAATGTACAT
TTTTAGCTGCATCTAGTTTATTGTCAAAATCCAAATTACACCACTTTCATTGTATCCCGA
GGTAATGATATTACATCATATATTGTACTTTGGTTGACACATGAAATCAATAAAACTAAT
AAAAGCTTTGTTAATTGAAGTACAAAAAAAAAA
>TR132338|c0_g1_i1|m.126131
AGGCAGGTGGATGGTGTTAAGATACAGATCAGTCATGATCTCAATGAATGGCGGAACAGA
CTCGAGGAGCTGAATGGCCTACCCCTGTTCCTATGTTCCTCTCTCCACTAGCACTCTTTC
TTGAATGGCAGATGACCCAGGCTCTATTTCAACCCTTACCAATCCCAGTGTCCTTCCCAA
CCAGCATCCAACTCCTTACCTTGGCTTTCGGGGGTCCGACAGCAAAATGTGCAGCTGCAA
CTCCAACCATGTATCCATCAGTCAGGGCTCACTACTGAACCACAAAAACAAGATTAGCGG
TTTAAGGACTGGATGTGGCTCCCTATCACCAAAACCATCAGCCAATGAGGTGATCAACAG
ACTCC
>TR13302|c0_g1_i1|m.5315
GGTGGTTGAGTGTTCGGCGGTGACGCTGGGAGTCAGGGAGTACATTAGTAGGGCGCTCAG
CGAGATTAGCTCAGTAGAAGCAGCCTCATAAATTGTTGAAAGGGTTTTTTTTTGCCGGAG
AAAAAAGAATTAAAACAAAAATGAAGACGTCAAATTTCAGTCTTAAATTTCTTTTGGCCA
TGGGATTGCCTTTCGTCCTGTTGGCCATGACTACAACAGAGGTGCCTGAAGGCTTGATTC
CCGACGACATGGAAGCGTCTGGCACAGATTCTGAAGACGATGACTTTTATTCTGGTTCCG
GTTCTGGTGATTGGTTTTGGCTGAAGAATAGATATTCCAATGCAGAGCATACAACAGCTT
ATCACGGGCTTCCTTCCACAACTTCAAGTAATCTGTATTCATCAAGCCAAGTAACCATGA
CTGAGATCACAAGTGAAGTGATCACAGAAGCAGATATGAATGTAGTATCAATGCATCCAG
ATTTGGCAGTTGTTAATACCACTGTTGAAGCCATAGTGACCAGTTACATATCTTCCACTA
GCGTTGCAGTAGACATTGATGATGTCCTAGTTCCCAAAGTCAACACTAACCTTTTTCAGG
CCCGTGGCGTTCTACCCAAACGTGATTCTTCAACTGTTGCTGTTACTCAAATGAGCAGTG
CTAGCCCTAACATTCGTACCACATTCGCTGATCGTGAAGTTCCTATTATCAATGATGAAT
CCTTAGCTGTACCAAAGGTGGTTGCAGCAAATGAAATAACTGCCACGGTTAAAATAGCTG
ATCCAACTGAAGAGGGTACAGAGATGGTGACTTTAGGTGTGATGCAAATGGACACTACAA
CCGATATGGATGATCTTTTCTTCAATGAAGAAGTAGAAAGCAGAACTGTTCCGAATCAAA
ATCACATTCCAGATTCAAGAAGTTCAGCTCAACCACCAAAGGAAAGTTACTCTCACGACT
TCAGTGCATCCGAGAGCTTTCTGGAAAGACGTGAATTATTGGCGGCTACTGTTGCTGGAG
GATTTGTGGGACTCTTGCTTGCTGTTCTGCTGGTGGTGGTGCTGGTGTATCGAATGAAGA
AAAAGGATGAAGGAAGCTATACATTGGATGAATCAAAGCAGCCAAATGGAGGCTACCAAA
AACCACAAAAACAAGAGGAGTTCTATGCGTAAATGTGTTAAAGTTCTGTATCAAAGTGAA
AAGTTTTTTTTTCTTTTTCTTGCCTGGGTTAGAAAGTGAATCAGAAAAATGCCAGTCTAA
CCTCTATTTCCATGACGATTGTATTTTTGACAGTTCTGAGACAGACAGAGGTAACTTGTT
TGTGTAATGGGATGTCTTGCCATTTGGTTTCATGGGTGAGGAGACTTGGTTAAATTTTCA
CTTCAATTTTTTATATTCTAGAGGATAACTGCCTTCTGAAGTGATGGGGTAAAATAGTTA
GGCTTTTTTTTAAACCAAAAAACCCAGTTGGGAATGCACAGTACAATATTTTAAAGCCTC
AAACTGCCTACACCTGTAAATTTCTATATTGTAAAAACATTAACCAAATGGGAGAGATAA
AAGAAGAGATGGATACTTGTACTATTGAAATTTCAAATTGTATGAAAGCTGATGATGTGT
ACCTAATAATAGAGGTTTACATTAGAGATTCCCTTTATGCCTGGCTACACGTTTTTTATT
TTTGTGTTGTACTATGGGGTGCATTGAAAAAAATACATTTCAATTTTTTTAAGCAGATTT
ACAAAGTTTAATCATTCCTTCAGTTTTATGGCCAATTGAAAGATTCATTTGTAAAATGAT
GTTCTTGCTAAATAGTTTATTTGATCAAAGTGGGAGGGCAGGAATAGTTGAATAATGTTT
CATGAGTTAACTATATTTTTGGTCCTGAAGCTTTCAGCCTCTATCCTGTAGTTGCTATGC
TTTTATACTGGAACCAGCCATTGAAGCACCTGATCCTGATCTATTCCTTTTAGAGAGCTG
GGCCTCTGAGTTTGTATAAGATTAAGTAAAGTTCAGTGTTTTCGCTCCCCCCCCC
>TR13302|c0_g2_i1|m.5317
GGTGGTTGAGTGTTCGGCGGTGACGCTGGGAGTCAGGGAGTACATTAGTAGGGCGCTCAG
CGAGATTAGCTCAGTAGAAGCAGCCTCATAAATTGTTGAAAGGGTTTTTTTTTGCCGGAG
AAAAAAGAATTAAAACAAAAATGAAGACGTCAAATTTCAGTCTTAAATTTCTTTTGGCCA
TGGGATTGCCTTTCGTCCTGTTGGCCATGACTACAACAGAGGTGCCTGAAGGCTTGATTC
CCGACGACATGGAAGCGTCTGGCACAGATTCTGAAGACGATGACTTTTATTCTGGTTCCG
GTTCTGGTGATTGGTTTTGGCTGAAGAATAGATATTCCAATGCAGAGCATACAACAGCTT
ATCACGGGCTTCCTTCCACAACTTCAAGTAATCTGTATTCATCAAGCCAAGTAACCATGA
CTGAGATCACAAGTGAAGTGATCACAGAAGCAGATATGAATGTAGTATCAATGCATCCAG
ATTTGGCAGTTGTTAATACCACTGTTGAAGCCATAGTGACCAGTTACATATCTTCCACTA
GCGTTGCAGTAGACATTGATGATGTCCTAGTTCCCAAAGTCAACACTAACCTTTTTCAGG
CCCGTGGCGTTCTACCCAAACGTGATTCTTCAACTGTTGCTGTTACTCAAATGAGCAGTG
CTAGCCCTAACATTCGTACCACATTCGCTGATCGTGAAGTTCCTATTATCAATGATGAAT
CCTTAGCTGTACCAAAGGTGGTTGCAGCAAATGAAATAACTGCCACGGTTAAAATAGCTG
ATCCAACTGAAGAGGGTACAGAGATGGTGACTTTAGGTGTGATGCAAATGGACACTACAA
CCGATATGGATGATCTTTTCTTCAATGAAGAAGTAGAAAGCAGAACTGTTCCGAATCAAA
ATCACATTCCAGATTCAAGAAGTTCAGCTCAACCACCAAAGGAAAGTTACTCTCACGACT
TCAGTGCATCCGAGAGCTTTCTGGAAAGACGTGAATTATTGGCGGCTACTGTTGCTGGAG
GATTTGTGGGACTCTTGCTTGCTGTTCTGCTGGTGGTGGTGCTGGTGTATCGAATGAAGA
AAAAGGATGAAGGAAGCTATACATTGGATGAATCAAAGCAGCCAAATGGAGGCTACCAAA
AACCACAAAAACAAGAGGAGTTCTATGCGTAAATGTGTTAAAGTTCTGTATCAAAGTGAA
AAGTTTTTTTTTCTTTTTCTTGCCTGGGTTAGAAAGTGAATCAGAAAAATGCCAGTCTAA
CCTCTATTTCCATGACGATTGTATTTTTGACAGTTCTGAGACAGACAGAGGTAACTTGTT
TGTGTAATGGGATGTCTTGCCATTTGGTTTCATGGGTGAGGAGACTTGGTTAAATTTTCA
CTTCAATTTTTTATATTCTAGAGGATAACTGCCTTCTGAAGTGATGGGGTAAAATAGTTA
GGCTTTTTTTAAACCAAAAAACCCAGTTGGGAATGCACAGTACAATATTTTAAAGCCTCA
AACTGCCTACACCTGTAAATTTCTATATTGTAAAAACATTAACCAAATGGGAGAGATAAA
AGAAGAGATGGATACTTGTACTATTGAAATTTCAAATTGTATGAAAGCTGATGATGTGTA
CCTAATAATAGAGGTTTACATTAGAGATTCCCTTTATGCCTGGCTACACGTTTTTTATTT
TTGTGTTGTACTATGGGGTGCATTGAAAAAAATACATTTCAATTTTTTTAAGCAGATTTA
CAAAGTTTAATCATTCCTTCAGTTTTATGGCCAATTGAAAGATTCATTTGTAAAATGATG
TTCTTGCTAAATAGTTTATTTGATCAAAGTGGGAGGGCAGGAATAGTTGAATAATGTTTC
ATGAGTTAACTATATTTTTGGTCCTGAAGCTTTCAGCCTCTATCCTGTAGTTGCTATGCT
TTTATACTGGAACCAGCCATTGAAGCACCTGATCCTGATCTATTCCTTTTAGAGAGCTGG
GCCTCTGAGTTTGTATAAGATTAAGTAAAGTTCAGTGTTTTCGCTCCCCCCCCC
>TR13361|c0_g1_i1|m.5330
CCAAGCCGCGTAGACCAGAAGGTTTCTGGCCCATTCCCAGGTCTGTGCTGGGTTATCTGA
TCTCACCTGGGGGGTGGCACATACCACTAGCCTCTGCTCCCCGGAGTTACAGAGGGAGAG
GTCAGCCAGAGTTCCTGCTTCTGATGGGTGACCTTTGTTGGGAGGTGTGAAGATTGGGCT
CTGCGATGATGCCCTCAATGGTTGAATTGCCTATTCTCAGTCTGTGCTCCGACATGAAGG
ATGGTCATCTTAGTGAGGTAACATTGGGCACCAGTGCCCATGGAACTGTACCCCAGCAAG
GAGTGGAAGGAGAGAAAATACACATTGGCACACAAACTGCGTGGGATGTGTGGATGGCCC
CTCCTCACTGGAAATGCTACTGTCCAAGACACCCCAGTAACTGAGACTCTGCCTCTTTAA
AAATTCTGAATGTCATTGTGCACTAAGAAATGTAACTGCTTTAAAAATATATATAATGTC
G
>TR13424|c0_g2_i1|m.5357
GACTAGTAAGGGCATCAAGAGATATGGCGATAGGGCCGGTGAATGGAATTGAGGCAGAAG
ATCAGCCATGATCTCATTGAATGGTGGAGCAGGCTCGAAGGGCTGAATGGCCTACTCCTG
CTCCTATTTCTTTATGTTCTTAATTGCCAAAAGTCCTTTCCCTATCTTGTTCTCCAGTTA
GAAAAAGAAAGGGAACATAATGGGAGGTGCAACTGCACTAGATCCTACAGACGAGTGAAA
AGGCACTAGCACGTAGAATGCCAAGGTAGTGGCAGTTTACTCACATTAAAGGCTGAGACA
GCCTCTCTCCCTCCTACTCTCTC
>TR13434|c0_g1_i1|m.5362
CCTTGCATTCCCAAAAAAGCTTTGAATGATCTCAAAAGCCAATGATTACACAAATCAGCC
AACTCTTCTGTAACTTTGCCTCCAAGTGTTTGATTCGCCAGCCTGCGACAACTATTCCAT
ATCGACAAATTTTATAAAAAAAAGAAGACTTGAACCATCGCCTGCGTCGGTCCTTGCGTC
TGTGAAATGGGTCCACGTTTTTTCCTGTTGGCCAGTGAAGAAGGCTGGTTAGCCAGTGAC
GGGTAAGATTCCTCAGGAGAGGAACAACCTAAGACAGGCACAGCCGCGCATTGGCCTTCA
GAATAGCAATGTGTGGTCATGTGGCTTTGGCACATTCCTGGCTTTTGCATCTGACTGGGA
GAGTTTGACTCGTTGAAGAGTTTTGCCAGGCAAAGCAACTTGATGGGAGAAAATGACACA
GTTTGCACACGGCATGCAACCTCGGGTGTTTTGTTTTTTGACAGTCAAATACCAAATTTG
TGGGCATGCGAAAACATCGCCTTTTGGAAACAATTTTTAAAAACAAATCTGCCTCTGGGA
GGGATGAAGAACTCATTGCGGCAGACCACAATTAATGTGGCGCAAAAAACTCACTAATGC
CTTATGTAATAAAACATTTGAATATAATTTAATATGGCCAGTGCTAATAGGGGTA
>TR13566|c0_g1_i1|m.5393
TGATTTCTGTCCTGTGTCGCAATGTTTGACTGCATGGATGTGCTGACAGTAAATCCAGGA
CAGCTGGTGGATTTTTATTCTCAGAGCCCCTCCTGTATGCTCCAGGAAAAAGGATCGAGC
CCACCCTGCTTCATTGGGATCAGACACAAAGACTGGCAGAGGCTACCTAACCCTCAGTGT
AGGTACCACAAACTCACTTCATCCATACTAGTCTTTTTCCAGGAACTTCCTTAATTTTTA
TAGGAATTCTTGTGTGTGTATTGTTCAGTCGATCGCTTCCAGTTTGAGCTATTCAATGAT
TTAAACTTGTTAAAATCCAGTTCAGGAAGAATACTAAAAAGTAATTTAGACTTACAGCAG
TAGAAAATGCCACAAAAGTCCTGCTGCACAAGTTGTTTAAAAAAAAAAT
>TR13599|c0_g1_i1|m.5406
CAGCAACTGAGGTGTCTTAAAGACCCTTTCACAATAACCAGCACGCTTTGGTATTGGGGC
CGGATGTACATCGATCGATGATTTAGGGACGCCTTTTCGTTTATGTTGCTTTTAAGATTT
CTTAACGTGGATTTTGTTTGATGGATGAAGCAGTGGAGGAAAGGGACCACGCCTGCGTAC
AGACATTGATGCCAGGCACATGTGCGTGAATTGGCCTTGGGACACAGTGCTTTTCTTCTG
TCAGTGTGTCTTTAATGAAACTCAGATTATATTTATGAATGTTCTATTTTTTTTTTGGTT
AGGGATTGGGTGGTGAATGCAGACTGTTTGTTTTTGTCTGTCAGGATACATTTACACTAC
AATTTTAACTCTGATGCGAAGCGGTTTTCCTGAGGAGGAAGAATCGCTCAGCTTTGCTCT
GGAGTCAGATTGGGCCCTGACTCTGTATTTACAGTGCAACCTTTGTGTCGGTGTGAGGCT
TCCGCTGCAGATCAGTGCTAAAGTTATAGCATACGTGCACCCCGAGACCAGGGTTCACAT
GCGACCCGGACTTTGAGGGGAGGAAAGTCTTTTCTCTGCGCTCGTCATTTTGGGCGGTCT
GGAGCCACTTTCGAAAGGGCC
>TR13599|c0_g2_i1|m.5407
CAGCAACTGAGGTGTCTTAAAGACCCTTTCACAATAACCAGCACGCTTTGGTATTGGGGC
CGGATGTACATCGATCGATGATTTAGGGACGCCTTTTCGTTTATGTTGCTTTAAGATTTC
TTAACGTGGATTTTGTTTGATGGATGAAGCAGTGGAGGAAAGGGACCACGCCTGCGTACA
GACATTGATGCCAGGCACATGTGCGTGAATTGGCCTTGGGACACAGTGCTTTTCTTCTGT
CAGTGTGTCTTTAATGAAACTCAGATTATATTTATGAATGTTCTATTTTTTTTTTGGTTA
GGGATTGGGTGGTGAATGCAGACTGTTTGTTTTTGTCTGTCAGGATACATTTACACTACA
ATTTTAACTCTGATGCGAAGCGGTTTTCCTGAGGAGGAAGAATCGCTCAGCTTTGCTCTG
GAGTCAGATTGGGCCCTGACTCTGTATTTACAGTGCAACCTTTGTGTCGGTGTGAGGCTT
CCGCTGCAGATCAGTGCTAAAGTTATAGCATACGTGCACCCCGAGACCAGGGTTCACATG
CGACCCGGACTTTGAGGGGAGGAAAGTCTTTTCTCTGCGCTCGTCATTTTGGGCGGTCTG
GAGCCACTTTCGAAAGGGCC
>TR1372|c0_g1_i1|m.609
GCTCCCAGGCAACACCAGCATAGATAACCAGGAAACTCCAGTTTCTAGTATTTAATGCTA
AACTCTTCTCTCTGCCGCGCTTCTTTCTCCTCTTTTGTCTCCAATATTTCTTCAATCTGC
TTCTGCCTTTTAACATTAGCAGCTTCTCTTCAGCTTCCTTTCCCGGCCCCCTTTATTTTG
CCTAATTTTAACATTCACCACAGTATTGCCAGTATTTACAATTGTGTTAAAGATTTACTG
GATCTGCACTATTTTAATGCATCCAGTTTACTGTGATAGATGGGAGACACAATTTATACC
TCTCCTCTTCCCCCTCCCCCCCCTCCC
>TR1372|c0_g2_i1|m.610
GCTCCCAGGCAACACCAGCATAGATAACCAGGAAACTCCAGTTTCTAGTATTTAATGCTA
AACTCTTCTCTCTGCCGCGCTTCTTTCTCGTTTGTCTCCAATATTTCTTCAATCTGCTTC
TGCCTTTTAACATTAGCAGCTTCTCTTCAGCTTCCTTTCCCGGCCCCCTTTATTTTGCCT
AATTTTAACATTCACCACAGTATTGCCAGTATTTACAATTGTGTTAAAGATTTACTGGAT
CTGCACTATTTTAATGCATCCAGTTTACTGTGATAGATGGGAGACACAATTTATACCTCT
CCTCTTCCCCCTCCCCCCCCTCCC
>TR13755|c0_g1_i1|m.5463
AAGTGGCGCGGGGAGCCTTGGGCTGTGGGACACCGGAAATCACCCACCCGGTCCGTCACT
GAGCGGCTCCGGTGCGACAGGATTGTGTTCATCCCCCGGCCATTGATCCAATCATTGCTG
TGTGTGCGCGCCGGGCGGAGCTCCCTCAGTCATCGCGGCTGAATCTCCAGGCAGCGGAGG
CGCTTTGTAAAAAAAAATATATAATTTGGGCTGAAGCTGCGCAGACTCGCTGCTCCCTCA
GTGGCCAAGATGGCGGCGTTTTCAGAGATGGGTGTTATGCCGGAAATTGCCCAGGCTGTA
GAGCAGATGGACTGGCTTCTCCCAACAGATATCCAAGCTGAGTCCATCCCTTTGATCCTG
GGTGGTGGTGATGTGCTAATGGCAGCAGAAACCGGCAGTGGCAAGACTGGAGCTTTCAGC
ATACCTATTATACAGATTGTATATGAAACACTCAAGGACCAAGCAGAAGGCAAGAAAGGG
GGGAAAACATCTGTCAAGACTGGTGGTGCAGTGTTCAACAAGTGGCAGATGAATCCCTAT
GACAGAGGATCAGCCTTTGCTATTGGAGCTGATGGCATGTGCTGTCAGAGCAGGGAAATA
AAAGAATGGCATGGATGCAGAACCACAAAGGGAGTGAACAAGGGAAAATATTACTATGAA
GTATCTTGCCATGACCAAGGCTTGTGCAGAATTGGTTGGTCTACCATGCAGGCTTCACTG
GATTTGGGTACTGACAAATTTGGCTTTGGATTTGGTGGCACTGGAAAGAAGTCCCATAGC
AAACAGTTTGACAGCTATGGAGAGGAATTTACCATGCATGATACCATTGGATGCTACTTT
GATCTTGACAAAGGATCTGTAAAATTTTCAAAAAATGGGAAAGACCTTGGGAATGCCTTT
GATGTTCCTCCACATCTAAAGAACCAAGCCTTCTTTGCCTCTTGTGTTTTAAAGAATGCT
GAGCTCAAATTTAACTTTGGCGAAGAAGAATTCAAATTCCCTCCAAAAGATGGCTTCATA
GCACTAGACAAGGCTATTGATGGTCATGTTGTGAAGTCGCAACATACTGGTAGTGCACAG
GTAGCTCAAGCTAAAAACTTACCAAATGCTCCGAAGTCACTTATCATTGAACCATCGAGG
GAACTGGCTGAACAAACCCTCAATAATATCAAGCAGTTTAAGAAAAATGTTACTGATCCC
AAAATAAGGGAACTTCTGATTATTGGTGGTGTGTCTGCAAAAGATCAACTGGCTGTCCTG
GAACAAGGAGTGGATATTATTGTTGGAACCCCTGGAAGAATAGATGACCTTGTCTCAACA
GGAAAACTGAATCTGTCCCAAATTAGATTCTTGGTGCTAGATGAAGCTGATGGATTGCTC
ACTCAAGGCTATTCTGACTTCATTTCAAGAATGCATTCTCAGATCCCTCAAGTGACATCT
GATGGCAAGAGGTTGCAGGTAATTGTTTGCTCTGCCACACTTCATTCATTTGATGTTAAG
AAGCTCTCGGAGAAGATCATGCATTTCCCAACCTGGGTAGATCTTAAAGGAGAGGATTCT
GTTCCTGAGACCGTACATCATGTTGTTCTGCGAGTTAATCCAAAAACCGATCATCACTGG
GAGAAACTTGGACGACATATCCGGACAGATGAAGTTCATGCAAAAGATAACACAAGACCT
GGTGCCAATTCTGCAGAGATGTGGTCAGAAGCTATTAAAGTTCTAAAGGGCGAATATACA
GTGCGTGCAATCAAAGAACATAAGATGGATCAGGCGATTATTTTTTGCAGGACAAAGATT
GACTGCGATAACATGGAACAATATTTTGTTCAAATGGGAGGAGGACCAGATAGAAAGGCA
CATCAGCTCTCTTGTGTCTGCTTGCATGGTGATAGAAAACCAAATGAAAGAAAGCAAAAC
TTGGAAAGATTCAAGAAAGCGGATGTTAAATTCCTGATCTGCACTGATGTTGCTGCCAGA
GGAATTGATATTCGTGGTGTTCCTTTTGTAATTAATGTGACTCTTCCTGACGAAAAACAA
AACTACGTTCATCGGATTGGTAGAGTGGGCAGAGCTGACAGGATGGGTCTGGCTATTTCC
TTGGTGGCAACTGAGAAAGAAAAGGTTTGGTACCATGTTTGTGGAACTCGTGGAAGAGGT
TGCTACAACACCAGGCTAAAGGATCAGGGTGGATGCACCATATGGTACAATGAAATGCAG
CTGTTGACCGACATTGAAGAACACTTGAACGTCATCATCTCTCAAGTTGAGCCTGACCTG
AAAATACCAGTGGATGAATTTGATGGCAAAGTTGTCTATGGAAAGAAAAGAGCATCAGTA
GGTGGGCAGTACAAGGGCCATGTTGATGCTTTGGCACCTACAGTACAAGAGCTGGCTGCC
CTTGAAAAGGAGGCTCAATCCTCTTTCTTACATTTTGGCTATCTTCCCAACCAACTGTTC
AGACGCTTTTGATTGTAACATGCGTCTCAGTTTAATGCAACAAAGAAGCTGACAAGTAAC
AAAAGAAGTTTGAAAATGTTTATTACTGCAGAGCGACATCCAGGAATGGTTAACAAACAC
TAAGGTCTGTATGTCGACCTGTATTTCAATGTTTAACAGCATTTACACATGAGCCTAATG
TGATGGTGAAACATCAAGCGCC
>TR13773|c0_g1_i1|m.5470
GTCATCATCACCCTCAAAAAAACACTTGTGACCCCTCTATCCTTGCAAACTACCACCCCA
TCTCCAACCTCCCTTTCCTCTCAAGTCCTAGAATGTGTTGTCACCTCCCAGATATGTGCC
CATCTTTCCCTTAACTCCATGTCTAAATGGTCCTAATCAAAGTCATAAATGGCATCCTCT
GTGACTGACCATGGTGCACTATTCTTCCTCATCCTTCTCGACCTCTCTGCAGCCTTTGAC
ACGGTTCATCATGCCATCCTCCTCAAATGCCTCTCCTTCACTGTCCAGCTGAGTTGGAAT
GCTCTCACCTGGATCCATTTTTATCTATCCAGTTGTAGCCAGAGAATCTCCTGCAATAGC
TTCTCTTCTCGCCTCTGCACCATTATTTATGGAGTTATCCAAGTATCTATCCTTGGCCAG
TCCTGTTTCTTATCTACATGCTGCCCCTCAGCAATATCATCCGAAGGCACAAAATCAGGT
TCCAGATGTACGCTGATGATACCCAGCTCTACTTCCACCACCACCTCTCTTGACCCCTCC
ACTGCCTCTGTGTTGTCAGACTATTTGGCCAACATCCAGCCCTGGATTAGCC
>TR13929|c0_g1_i1|m.5530
TGGTGCTGAGGCGGCGCGCGGGCCTAGCTCGCCCTTTCTCTCCGCGCGCTGGTGAAGCAG
GTGATTGAAAATGTCAGCTCACCTACAGTGGATGATTGTCCGGAACTGCTCCAGTTTCCT
TATTAAAAGAAACAAGCAGGTCTACAGCACTGAGCCCAACAATCTGAAGTCCAGAAACTC
TTTCCGTTACAATGGACTTATTCACCGCAAAACTGTAGGTGTGGAGCCAGCAGCTGACGG
AAAAGGAGTGGTAGTCGTCCTCAAAAAGCGAGCCGGTCAACGCAAACCAGCAACATCCTA
TGAAAAGATCACCATCAACAAGAATGGCCGTGCTACCCTGAACAGTTTGCGACACATCAT
CCGTAAGAACAACTACCGAAAGGATCTTCGCATGGCTGCACTTCGTCGTGCTAGTGCCAT
CCTGAAGAGCCAGAAACCAGTTGTGGTCAAGAAGAAACGCACCAGGGCTACCAAAAGTAC
ATAAACTTGTAAAGATTGTACATGGTTTATGATAATAAAGCAAGATTGAAGTAAAAAAAA
>TR13977|c0_g1_i1|m.5547
GAACACTTCAGCAATGACTGGGTATCTGATGCAGGGATATGAAATAATATATTCAAGGGT
TCTCTTATGTCTGTAATTTGCTGTAATTTTTGAATGTGAAAATAATGTAAATTAGAGCAG
TGTCTGGTTACATTGTTGAGATTCCATGACAGTACACATGCCGTTCTATAGTGATGTTTG
TTCTCTGGGTGTTGTTGCGACCCTGAGCCTAACTGCAGTGCAAATGCGATCATGTCTAAC
TGCAGTGGAAATGCGACCATGTCTAACTGCAGTGCAAATGCGACCATGTCTAACTGCAGC
TAGTGAGCACTTAACTGATAACAGGGCTGATACATTCCAGTATTGGAGGAATGAGGGGTG
CGTCCCCCTCTTTACTGAATCCCAGAATCCCCGATGTCCCCCCCAACCCTTTAGGCATTG
GCTGTGCCTCTGTATCCCAGCATCATTGGTGCACGAGGCAGCGCCCTCTAGCACGAGAGA
CCTGAACCTGCTGGTGCCTGGAGGGTTCCCATAATGCATCAGTCCTGGCGTGACATCGAC
AAGCAATTGAACTGTCAAGTTTTGGGCGGAACTTAAGGATCTCTCAACCAATCACAAGGA
GAAAGCATTAACTGCGGGATCCTGGTGCAGGCTGTGAATGGCCTGGGGGATTTCCATAGT
TCATCGACATTCCCACCGTACCTCAATAACCACAGATTACTTCACTTACTGTTGATTACT
TTAAAACGGGTAACACGGGCAGCTGTACATCTAGCCTCAGTAAAGCCTCACAAGACTTTA
AAAGAAGTTTCTAAATGTTTTTTTCTTAAAGTCCTTTCCTCCTCTAAAATGTCCGACTGT
GGAAGGGGGGCTAAATGTAATTTATCTGGCCGCACAGTGGCTCGGTGAATTCCTCCAATG
AGTAGTTGAGCCGCACAGAGTGTGAAAGTCCCAGGTTCGATGTGCAGTCGGTGCTGAGCT
GGTTGATCTCAGCCAGGGTGAGAGTTGGGGTTCTACAATGGGCCATGGTACCTCTGGGCC
AGGGAGGTGATGTTTAGTCAGTGCTCCCCCTCCTGGTCACCATCCAGTGACCCCCGATGG
AAGTGTGCATGTGTGGACATGGGGTGAGGAGAAGGTCAGGCTCGACTGTGATGCCCCCGC
TGGTAGAATAGCCGACCAACAACTCACTCACCATCAAGGCTCGCACGTGAATAGTGGCCA
TTTTGGTGCCGGGGGCAACCAGTGCTCATTGAGAACCAAAGCCCAGCAAGA
>TR14113|c0_g1_i1|m.5611
TCGAATCCATCCAAGTGCGCAGCGGCCGCCATCTTGTGAGCTGCCGTTGGGCGCGCGCTG
ACGGCAGGCCGTTTTATTTATTTTTTCACCCCAAAACGTTTTCATTTAAAAAAGTAAAAT
GGTAAAAATCTTTATCGGGAATCTGCCGCGCACAGTGACCAAGGAAGAGATTAAGGAGCT
GTTTGAGAAGTACGGCAAACTGACCGAGTGCGACATTATCAAGAATTATGGCTTTGTGCA
CATGGAGGATAAAGAGGCAGCAGATGAGGCCATCAAGAACCTGCACCATCACAAGCTCCA
CGGGCTCCCCATCAATGTCGAGGCCAGCAAGAGCAAGGTGAAGACCTCGACTAAGCTGCA
CGTCAGTAACATCGGCGCCGAGTGCACCAACCAGGAGCTGCGGGCCAGGTTCGAGGAGTA
CGGGCCTGTCATCGAGTGTGACATTGTCAAGGACTATGCCTTTGTGCACATGGAGAGGGA
GGAGGATGCCATGGAAGCTATCCGAGGGTTTGATGGCACGGAGTTTAAAGGCAAACGGAT
CCATGTCCAGCTGTCGAGGAGCCGGCTCCGGACCCAACCCGGGATGGGCGAGAAAAACGG
CTGCTTCCGGAATGATAAGTATCCCTTGATGAGAGAGTCGGGTTCCCCAGTACTCGTGCG
AATCTTCGGGTTGTGCGGGATGCGTCCATCAGCGGGATATAGCGCAAAGGATGTTTGGTG
CGATACCTTACCCTAATTTTAAAAAGAAAAGTTACTAAAATGAAACTCGGTTACAGACCC
GAGCTCACTTTATCCGTCGTGAGCGTAGCCTGTCTTCCCCCCCC
>TR14126|c0_g1_i1|m.5621
TCTATAGTTTAATGTGACTTGCTGAATCTGCTTTGAATTTATATCAGCTTTGGGAACCCC
CACCCTCCACAGTCCATTTTTAACATTTGGATTATTGGAGTTCTTTGCTTTCCTACCTGC
ATTTGAAAGCATTTTGCTAACCATGAACTTCTGTGAAAGAACAATTTAGGGAACAAAGTA
GGCCAGCATCTGAAATAGGAAGTTCCCTGTCAAGTACATAATGAGATTACTACAGGCGCA
TTGCTTTTGAAGTCAAATCCCACATCTGAAAAGGTAGATTAAAGAAGGGATTGTCACTGA
ATTGCTATGAAGTACAAAGGTGATGCTTTGCATAAGAATAATTTACCCATGATGAAAAGG
CTAGAGGAGAATAAAAGCAGCATAATGGACCAAGGTGGACTGCAGCAGCATTTTCATTGT
AATGTTATTTTAAATATGACTGTTTTCATTTGCCAGGCCTTAAAACAGCCAGCTCAAGTA
CACGTGAGTTACTGGATACAGCTGTTCTTTTTAGCAATAAATATCCAATGTTAGCTGCTA
CATACATAATCACCTATGTCGGC
>TR14132|c0_g1_i1|m.5623
GCTGGCCGAGCTGTGAGCGAGTGAGTGGATTGGTCAGGTCTGGGTCTGAGTCTGAGTCTG
AAGGGGAACAACATGGCAACCTCCCTGCAGGCAGGTGCTGTTGCTGTGAGGGGTCTGCTG
ACACACATCCAAACAAGGTTGCTGGCGTCATGCAGTCTCGTTCCTCAGTCGAACATACAC
ACGAGCCTCGCTCTGGCAGCGAAAAACTGGGAAAGGAAGAACCGAGTGGTGTACCCTCCG
CAGCTGCCACACGAGCCTCGCAGACCGACGGAGGTTTACCACTGCAGGAGGCAGATCAAG
TACAGTAAGGACAAAATGTGGTACCTGGCGAAAATGATCAGAGGGATGACCTTTGACCAG
GCCGTTGCCCAGCTGCAGTTCAATGACAAAAAGGGAGCAAAGGTTATGTTGGAGGTTCTT
TTGGAAGCTCAAGAAATGGCGGTGAGGAGCCACAATCTGGAGTACAGAACAAACCTGTAC
ATAGCCGAGTCGTTCTCGAGTAAGGGTCAGTATCTGAAGAGGCTCCGTTACCACGGCCGC
GGCATGTTTGGGATCATGGACAGAGTCTACTGCCACTACTTCGTCAAGCTGGTGGAAGGA
AGCCCCCCAGTGGAGGAGAAGACCACCGGCTTCGACCAGGCCAAAGAGTACGTGCAGCAA
CTGCGCAACAGGACCATCATTCACGCCCTGTAACGTGGCCCAGCGTGGCCCAGCGTGGCA
CCAGTACCCACGGCCTGGCGCAGCAGAGCAGTGCAACATTGCATGGAACAGGCGTGTTAA
GACTATTGTAAATAAAAACTCGGCATTCAGTGACAA
>TR14285|c0_g1_i1|m.5680
CACCACTCTAGAGTCTTTTCCCCTCATCAGTCACGGACGTCCTTTGTGAATGCAAGAAAA
AAAAAACCATTCGCACTGTATCCCACTTCTCCTCTGCATTCTCTCACCATGCCAAGGGAT
TGAGAGCCACATCTTGCCATGTTTAAAAATGCCATAATGCACCACCAGGTCTCTGCACGC
GCTCTCTCCTTCCTCGCTCATACTAGCCCTCTCATTCGTCGGCACCACCATAGCATCAAT
CCCACACCAGGCTTCAAATTAAGTCATCACAGCTCTGTCACATCATCTTGTTTCATAGCG
CTGATAAACGAATCCATGAAAAGAACAGTAGAGGACAAAAATGGAACACCCACCGTGGTC
CCTTCGAATAGAACCTGCAACTCCATGTAGCTTGAAGCAATGCAGTGAGATGGTTTAGAG
AAAGCATTTTCTATACAGCATGTAGGTGCGCATGCTCGGAGATCCAGACCACTCCCCTTA
AAAGGACATTTCAATTTTGAAAAATCTACACAATACGCTATTAAACATATTCCAGCCTTC
>TR14353|c0_g1_i1|m.5707
ACTCCAGGCCCACACTATGTGGTTGACTCTTAATACTATCAGGGCCATTAGGGATGGGTA
ATTTGCTGCTTTGCCAACGTTGCCCACATCCCAAGTCCAAATAAAAAACATGCACTACAG
CTTTACCATCAATACAAAGTAATCCTGCTTTGCACTGATGTTACCGCTGGAGATGTAAAC
GAACCCTTAAAAACATGCAAGTAACATCGAAGCACTCATCTCCTCAAATCAATTGTTTGT
CTCTACTCTTTTGCTGCCTCAGATTCCTTGTGGACTGTTGCAGGATCTGCAACCCCACTG
ACCATCCCCTTGTCAATACGAAGGTTTTGTTTAGCATTATTGTTCTGTGGGTTAAAGTTC
AAGAAATGGTTTTTGGTGAGCGAGGAATTAAATTAGATGAGAACAATTTTTCACACACTG
ATGTACAGATTCCCCAGCTCCTCCTGAATGCCGGACCATTGTGAAGGTCTAAAATGAGTA
TAGGTGTTACTTAAGGCAGGAACTCGTGGTCTTAAATCGGTAAAGGTGTTACTTACGTTA
TCTGCTGTGGATGCATTTCATTAGATTGATTTTACTAGGTTTCTTCAGGTACATTTTTTT
TCTAAAGAGG
>TR14374|c0_g1_i1|m.5713
GGGTGACCTAAGGTGTCACTATGTGTCAGCTACAACGTGCGATGTATCGCCTGTAGTTTG
CGCCACGTATTGATCCAAAAGTCAAGGCACAGAGGCTGTGCAGATCAGCAGAAACACCAG
AGAACTTTCAAAATCCTTGGCCATAAATTGCTGCTGTTGACAAATTCCTGACACAAGAGC
AAGCACCCATTGATCATTAGTCAACCGGATTTGCCTTATCTTAACCTGAGTGGCCTTATC
AGGAGGTATATATAGGAGCAACTCGCTCCAAAACAGGCCAGAGAAACCTTCAGACATTCA
GGCAGAAAACAGAGACAAGAAAAATCAAAATGAAGATCTCAGTTGTAGCTCTGGTCGTTC
TAGTGGCCTTTAGCGCAGTGCTGGCTGTGTCTGATGCAGCCCCGTTGGAGGAAGCCATTG
GTGTACCCGAGCCCTTACATGCTCTCCAAGAATATGCATCGGGCATCGCAACTCAGGGGA
TGGCTTTGTTGGAGCAGATCAGAGAGTCTCCTCTGGTTCAAAAGAGCAAGGAATATTTAT
CCACTGGCCTAGAGCAGCTGCCTGGATATCTTAGGAACATGCAAGAATCAGTGACCAGTA
CCTGGCAGCACTACATCACACCAAGCGCGGGTGCGCAATAAAAGTGTGATTTTCATTTTT
GTGTTCTTTGTCAGATTTGTGTCATGTCAAAGAAATAAATAAATTCACCTTAAAAAAAAA
AAAAAAAAA
>TR14387|c0_g1_i1|m.5716
AGGCTGATTGGCGGGCTCGGTGCGGGCGGAGGAGTTGGAGCGGCGGCGGCAGGAGCGCGG
ATTCGGGATCGCGCTGAGAATTGGGTTTGCCTCGTGTGAAATTTTAAAGGAAAATGGCAG
ATGACTTGAAGAGATACCTTTACAAACAGTTGCCTAGTGTCGAGGGCCTTCATGCCATTG
TAGTATCTGACAGAGATGGAGTGCCTGTAATTAAAGTCGCTAATGATAATGCACCAGAAC
ATGCACTGCGGCCCGGATTCCTCTCTACCTTCGCCCTAGCAACAGATCAAGGAAGCAAGC
TGGGACTTTCAAAGAACAAGAGCATCATTTGCTATTACAATACTTACCAGGTTGTGCAGT
TTAATCGGTTGCCTTTGGTAGTTAGCTTCATAGCCAACAGCAGTGCTAACACAGGGTTGA
TTGTCAGTTTGGAGAAAGAACTGGCACCGTTGTTTGAAGAGTTGCGGCAGGCTGTGGAAG
TTTCATGAAGCATAGCAGCCAGAAAATACACCGTCTCGAAGGTTGTGAACTTATTGGCAA
GTCATTAGTGCAGCATACAGTTCCCAGATATTTGCTCATTTGGATGGTGGTCTTAAAAGC
AATTCATCAAGTTTAATGCTTCTTAAACGGAGAAGTGGATTATACACGGCTTTCCTCCTG
AGCTCCAGTTGATGGTTTTCCCTGCTCAACACCTCACTACCACTAATAATTTGTGGGGCT
TCTTTAAGACCCCAATGTTTTCCTTTGTTTATGAAATAAATTAGCATTTCTGGTATCATA
ATTGGATTGTCAGAACTCATGGGCTGTAATTGGCTTACTTTGGGGGCACAGGGAAGAGGA
GAGAGAATCATGGCTGGCTTTAAATTACTGTTTGAATTGCATTCATTTTGGATGCACAAC
TGCTTAAAACTGTTTAATTATGTACTATCACCCACGTACTGTTTGGTTTTGATGTCTTTC
TACTAAATGCAGAAGAACCACAAACAATTTACCGAGTGCAGTACAATTTGGAATAAAACA
TG
>TR14401|c1_g1_i1|m.5722
TGGTAAACTCTAGGGGGAGGGGTATATGGAGGAATGTACTTTGGGGCAGATAGGAGAGAA
GTTATGGAGAAGGATATTGAAAGAGTTAAGAAAAACATTGAAAAGAGTGATGAGAATCAT
GAATGTTTCAGGGGTGCCTTCTTTACATGTGAATGTGCAAAGTGTTAGAAATAAAGCTGG
GGAACTGGAGGCACTAATTAGAATGGACGCTCATAATGCTGTAACCTTGATAAAGCTTGT
GGTCAGTCAAGGCAAGACTGGGAATTAAATATTCCCAGCTATAACTTTTCAGGAGATATA
GAGACGTAAAATGAGGGATCGTTGGATGACCT
>TR14542|c0_g1_i1|m.5780
TTCCTGGACTCCAGCAAACAAAATTATGGTGCAGAGAATATACACTCCACCAATAACTCC
AGCTGCCATCATGTATGCACTTTTCAGTTGGGTGATGGAACTGTTGGGGTTGTACTGTGT
ACTGTTGACGTCAATTGTGGATATTGAAGTGTTAATGCCATTTTCATGAATGCAGGGAGC
ATCAGCCCCACCTACAATCTGGCCTTGTATTGCTGTTCCTAGTACTGTTCCCAGCACCTC
CACAGTCATACGATAAGCTGTTGCAGAATCCCTTTCCTTTTGGTCTGTGCTTATGAACAT
TGTAAGTGCAGAGTAGGGTACATGGAAGCATGTTTGCAGGGTTTGAAACAAGCAGTAGAA
GATCAAGTACCAAAAGATTTTTCCAACCTCAGATATATTTCCATCTGGTACATACCACAG
GAGAAAGTAAGAGGCTACTGCGAATGGTGCAGAGCAAACGATCCATGGCAACAGTCTCCC
GAATCTTGTCCATTTACTTCTGCTTATGAAAAAACCAACAGCTGGATCAGTGATGGCATC
CCAGGCTCGGCCAATGAAGAGGATAAAGGATGCAGATGATGGATCAAGCTGTGCTACATC
CAACAGGTAAATTTGTAGGAAGAATCCTATGGCACATCCTGTTATCTGGTAGGGCTGC
>TR14637|c0_g1_i1|m.5810
TATCTTTATATACATACCACTACTGGTTAGATGCTTCTTCAGTGTGGTGCGTGCATGCCT
GTGTACAGACACGCGTTGTTTCAGTTGCTCAGTAAAGAGCTAATTAAAAATGTGCCTGCT
TCTCTTTGGGGGAAGGAGAGCAGACCTTCTTCAGCCCCCTCCTTTTTACCAAATGCTATT
CTTGTTTTAGGGGGTTATCAAGCTATCTGGTATTACTGTATTCAGCTACAAGAAAGTACA
TTGCTGTAATCGCCTCCATCCCTACGTTCCTCCGAGATCTCTGCGCTCCTCTAATTCTGG
CC
>TR1463|c0_g1_i1|m.638
TGCCATCCTCCCCCGGCTTTGGGCCTTTTGAGCCAGCCCTGGGAGCCACTGCCTTCTCCT
CTCGGGTGAAAGTCCGCGGGGAGCGAGAGGCCGGGCCCGCAGTAACCGCTCCAACTCACA
CAAGGAAATGCTGTTTTCCAGCGAGGTCGGTTTAGACCTGGTGAAGAGCAAAATCAAATG
TCTCACCGAGTTCCTGGATATTTACCTCCGAATAGCCAACGTGCACACGGTTGATTTTTA
CACCAAAGACGTTTGGAATGAGTTTGTGGCCGTGCCACCTGAAACTGTCATCTCACATCT
CCTCTAGCAGC
>TR14710|c0_g1_i1|m.5843
CCCTGTATCTAATCCACTGTGGCTGCCTGGTTCTGTGCTCTGCTGGTGTTTAACCGATCA
ATAGTACATTTGGGGTCATTTTAACTTGATGTGATATTGCCTGTTTTAAAAAGTTAAACT
TTCCCCAATTGTTTCCCTGCTCCAGTCTTAAAAATATGGCAAATGCATGATGGCCTAGTT
TGAAATAATACTGGCCAGTCAGCTTCATAGATGGTGGTTGGTAGAAAGATTGGAAAGTAA
AATAAAATTCAGATTAAGCAGAATGTGTTTTAGTAGGACCAGGTGTAAACTAATTGAATC
ACTAATTGTGCAGATGGTTCAATTAATATTCCTTGCAACAAGTTTGACTCAAAATTTCTA
CATGTTTTATGTTGTTTCACTCGCTAAAGATGTGCAAGATAGTTCCCCTGACAGGAAGTT
CATGGATATTGAACTGTCAATCATTTTGACTTCTATGCAAGCTGCTGAACCTTGGTATAA
GACCTGTCTTTCAAGATGCTGGATTGGCCAAAAAAATTAACTGCAGATATTTATGTTTAA
AGTGTATTATTTCTGATTTTATTACTTCATGCCAAGATTAAGAATCAAATTACAATTTTA
TCTATTTATGTACATCTAGACATTTTGTACTTTCATTGATGTAAATATATTTACTACATC
GTAAACGCATTCAGAATGGCCATCAGTTTACTATCCTACTTATTAAATATGTAATGACGT
>TR14732|c0_g1_i1|m.5852
TTTTATAGATTCATTTATAATTTAAGTTTAGAAAGACAATATTTTACCTTAACTCATAAG
ATGAACTAGTTAATTTATGAGTAACTGTATCTCACAAGTTGGATATGTGAACGAAAGAAA
ATGTGGAATAAGATTAAGACGTGGTGCATCAAGTTGGTTCCTTTCACAAACCAATATAGT
AAAGACAGAAATCCTAGCAAAGCACAGTGTTTATGAGGCTGACTCTTTTAACAACAGGCT
GAAAAATTCCAACCCTCTTAGAACAAAAGAAAAAAAATGTGTTTTGTAGATCGAAAAGCT
GTAACTCCTTGATACAGGATGTCAGGTCATGTATGGATGTAGCCTA
>TR14762|c0_g1_i1|m.5868
GTCATGGTGCCCGAGGCCTGCCGAGCGAGCCCGGCCCCTCCAACCCCGGAGTAAATCATC
AGTCCACGTTGGTCAGAAGCCAGAAAAATGAGCACACAGTACAGTATCCTGTTCAAACAA
GAGCATGCTCATGAAGACTCTATCTGGTCTGTGGCTTGGGGAAAGAGCGAGAAGGATGGC
TCGGAGACCATAGTGACTGGCTCTTTAGATGACCTAGTTAAAGTCTGGAAATGGGTGGAT
GAGAAGCTGGAACTCCAGTGGACTCTAGAGGGACACCAGCTAGGAGTCGTATCAGTTGAT
ATTAATCACACGGGCACCACTGCGGCCTCCAGTTCTCTGGATGCGCATATCCGCCTCTGG
GATTTGGAGTCAGGCAAACAAATTAAGTCTTTGGATGCTGGGCCAGTTGATGCCTGGGCC
GTGGCCTTCGCTCCAGATGGCAAGTTTTTAGCAACAGGGAGTCACCTGGGGAAAGTTAAT
ATATTTGGCGTTGAAAGTGGAAAGAAAGAATCTTCCTTGGATACAAGAGGAAAATTCATC
CTCAGTATTGCATATAGTCCTGATGGGAAGTACCTAGCCAGCGGAGCTATAGATGGCATC
ATCAACATTTTCGACATTGCAACTGGAAAGCTTCTGCATACGCTAGAAGGTCACGCCAAG
CCAATTCGATCTCTGACATTTTCTCCAGACTCGCAACTTCTAATTACAGCCTCTGATGAT
GGTTACATCAAGATTTATGATGTCCAACATGCCAATCTTGCAGGTACCCTAAGCGGTCAC
GGATCCTGGGTACTGAGTGTCGCTTTCTGCCCGGATGACACACATTTTGTATCAAGCTCT
TCCGACAAAAGTGTCAAGGTTTGGGATGCTGGCTCCAGAAGTTGTGTGCACACGTTCTTT
GATCACCTGGATCAGGTCTGGGGTGCTAAGTACAATGGAAATGGATCCAAAATAGTCTCT
GTTGCAGACGACCGTGAGATCCATATTTACGACTGTCCGATCTGAAGTTTTCTTCCACTG
TTCCGAATATAAACCTGCACCCAAGGTTCTCCATTCACAATGACAGACTGGTGCCTCTCT
GGGAATGTCTAAAGGCCAATAACATGCTTTTTATGACAACAGAAATCTGTAGTTACAATG
CATCATGAAACCAAAGGAGCCATCATGAAATCTGTCTGGATTAGATAAACCATTCCTTGT
TTCATTTTAATTTGGTGTCTCTGGCACGCTTTGCCCATGTAAGAAAACTTTTATTATGTT
TGAGTTTATGTTGTATCCCCTGTGTAAGGTGTTAATTGTTTTTGGTTCTATTTTTGAAGT
TGCTCAAATAAACCTGGT
>TR14776|c0_g2_i1|m.5875
GCAGTTGGCCACAGCAACCCGAGCTGGGCGAAATCAGCCAGCATACTGCTCCTGATAGCT
GCTGAAAAATGCATGTGTTTGGACATCAGGTGAGGACTGTATGGGGCTCTGCTGTGATGC
CTTTTGTGATGGAATATCCTACCAGGACTCACTTAATCTGGACTCATGTATGAAGAATGG
CCACTTGAACAAGATGCCACAGGAATACCCAGTCGAAATTGGTGCCTTCCGGGAGAAAAT
TTGCAAAAAGAAATTAAGTCCAGACTGTATTGAGAAAATCTACAAGAGACACAGTAAATG
CTAAACTAACCAGGTTAATCTCCATATCTTGGACTAACATAAAGCAAACCTGAGACAATA
GATCATGCATGATTTAGAGATGACAGGATTGTAGG
>TR14777|c0_g2_i1|m.5877
TGGTAATTAATGTTGCTTTATTTAATGAGCCCAAATGAGTGTATCCCATCACTGGAAATA
GATTGCCTACCAGATGAGATTGTTATTCTTCTTCTTCGAGTAGAGGAGATCCTACACACA
TTGGATTTGCCAGGCATGTGGAACATGTTCCAATTGGGGGAAAATCCATTACTGATGTCC
CTTGCTTTTCACATTGGGATGTTGCCATTGTGATCCCCCTTGATGCTGTGCAGTTCAAGG
CTCTGCCGGTGTAGCACCAATCTGTTTTAAATTGGCCCTAAGAAAAAAAGGAGGGAGTGA
TGCAAGATCCCACACATTCTCTAGCAAAGGTTAGAGGGGGATGTAGAGCGTGGGGGTGTC
TACATTTGAAGATTGGTAAAGGTCCTCGCAGCTAGGCAGTCTTTCTTAATCCCTGACCCA
GTGATGGAATTTGATGAAGCAATGAGGCAAGGAGGCGGGTGCCTGTTTTGCAGTAGGTTG
ATATAATAGACACACATCTTATGCAGAGCTTCAGGACTGATGTAAGGTTGAAGGGG
>TR14832|c0_g2_i1|m.5901
GCTGGGGAGGGCGGGATCTGGTTGGGGTACCAGCTGAAAGGCATGGATAAGATCCTCCAT
TTTATTCTGTTGCTTCGAGAGGTTGGAAAAAACTAGAGGAATGGAAGTTGAGTGGGTGAA
GAGATTTTTGCTCTTGCTCATAGTTCTCCAAGTACAGACTCTGTCTCTCACTGCAACACG
TCCTGCCTCAGACATCTGTGCAACTCACGTAATCTTGCCAGGTCCAAAAGGTGAGCAAGG
TGAAACGGGTGACTCCGGTGAACCTGGGAAAACAGGAAAACTAGGTCCAACTGGACCAAA
AGGATTGATTGGTGAACCTGGTCAGAATGGAGAAATTGGACAAAGGGGTAAAATCGGTCC
AATTGGTTCAAAGGGTAACAAAGGGAATAGAGGTTATCCAGGACCTCCCGGATTGAAAGG
TGAACCAGGCAGCTTCTGTGACTGTGGAAGATACCGGAAAATTGTAGGACAGATGGATAT
CAACATTGCTCGTCTGAACAACACGATGCGCTTTGTAAAGAACGTTATAGCAGGCATCAA
AGAGACAGAGGAGAAATTCTACCTGATTGTGAAAGAAGGGAAGAATTACAATGCTGCTCT
TGTGCACTGCAAAGACAGAGGAGGATCACTGGCGATGCCAAAGGACGAAGAAACAAACAC
ACTGATTGCTGCCTATGTGAACAAGACTGGCTTATCTCGAGTGTTCATTGGGGTGAATGA
CTTAGAAAAGGAAAGGCAATTCATGTACACTGACTCTACCCCTCTACAGAATTACAGCCA
TTGGAGACCAGGAGAACCCAACAATGCATTTGGTGGTGAGGATTGTGTAGAAATGGTAAG
TGACGGAGGTTGGAATGATGTGGAATGCCACCTCACCATATACTTTGTCTGTGAATTTTT
AAAAAAGATTTCATGATCTAAAAGGAGACTTACGTTTCACCGAAGATAACAGTCACTAGT
AGCTTATAAGAAGATAACGGCTGTTTATATCTTTGGTTTGTAACATATTGGGGTCATAAT
TAAATACACATAATTAGATCAACCAATTATATATTAACTCATAAAACTATGCACGAAGAT
TTTCAATTTAAAGGGAGGATGTTGATGGAAAACAT
>TR14868|c0_g1_i1|m.5918
AGGCCGCTTGGTTGGGCGCCTGATGACGTAGACGCACGGGTGTTAAACTGCTCATGTGTG
ATGTCGAGCGCTTTCGCAGAATTTTGTCAGGAGTGTTCTGGGCTATTAGAGTCACTTCAC
ACTGGAGCCCGCTGAGTGTCGAGTTGGATACGCGGCTGTCGGGATGAACTCGGTGCTGGT
GACGGGCGCGAATCGCGGTCTGGGTCTGGAGCTGATCCGCCAGCTGGGGCGGGCTGAGCG
GCCGCCCCGCTACCTGTTCGCCGGCTGCAGAGACCCCGAGGGCCCAAGGGCAAAAGATCT
TAAGAACATGGCAAAAAGTTTCTCAAATCTAAAAATATTTAAGTTGGACGTGGATGACTT
TGACAGCATTCAAGAGTGTGCTGATCAGATTCAGAAGGTATTGGAAAATACTGGTCTAAA
TCTGTTAATAAATAATGCTGGAATCAACTTTGGTGGAGGCCTGAATGAAGTTACTCCTGA
AACAATGATGAAGAGTTACACAACCAATGTTGTTGGACCAATGATGGTAACCAAGGCTTT
GCTGCCAGCTTTGCAGCGAGCAGCTCAGCTGAGTGATGAACCTGGTATTAGCTGTAAGAA
AGCAGCAGTTATCAACATGTCCTCTATCATGGCCTCCATAGAGTTGTTTGACGATATAGC
TGGGAAAGCATATCCGTACAGGGTCAGTAAGGCTGCATTGAATATGGTAACCAAGTGCTT
AGCTAACGAGCTGAAACCCCATGGAATACTTTGTGCTTCAGTGCACCCTGGCTGGGTCAA
AACAGACATGGGTGGTGAACAGGCACCGCTAACGAAAGAGGAAAGTATTCAGGGGATTCT
CGGGGTGCTGTCAAAGCTTTCAGACAAAGACAGTGGATCATTTCTAGACTGGAGAGGTCA
GCGTTTACCTTGGTAAAGACTGTGCATTAATTTTACTCACAACCTTCACCAAATGGAAAA
GTGACACAATATGATCTCTGGTGCAAGATTGTTACTGATTTTTCAGCAATGCTGCTAATA
AGTACTGAAAATGAGTATGAAATAAGAAATGGTGCTGTTACTTTTTTAGTTGTTTCATTT
TGTCAATTAATGGATTTAATTTACAGTGTTCTTGGGATGTACCTAACACTATCTTTTTAA
TGATTGGATATAAATTGATGGCTTAATAAAATAACCA
>TR14921|c0_g1_i1|m.5933
TTGACAGTGCAAAATGGGGAAGATCACCTTTTACGAGGACAGCAACTTCCAGGGTCAGCA
CTACGAGTGCAGTACTGACTGTGATGACCTGCAGTCTTACTTCAGCCGCTGTAACTCCAT
CCGTGTTGATAGTGACTGGTGGGTGCTGTACGAGAGACCCAATTACATGGGATACCAGTA
TGCTCTGAGCAGGGGAGAATATCCTGACTACCAGCGCTGGATGGGATTCAATGACAACAT
CAAGTCATGTCGCACTTACCCATATTCCAGCAGTAACTCCTACAGAATGAAGATTTACGA
GAGGCCTGACTTTGGAGGACAGATGATGGAATTCATGGATGACTGTCCATCTGTCTACGA
TTGTTTCCGCTACCGTGACATTCACTCCTGCCATGTGATGGACGGTTACTGGACCTTCTA
TGAACAGCCCAACTACAGAGGCCGCCAGTACTTCATGAGCCCCGGTGAATACAGGAGATT
CAGTGACTGGGGCAGCAGTTGTCCATCCGTTGGCTCCTTCCGTTGTATGATGCATTCCTA
AAATTTCATGGTGCTGCTTTAATTTGTTCAAACAAATGGTTAAATCAAGCCGAAGGAATA
AATAATTGAG
>TR14921|c0_g2_i1|m.5935
ATACGCAGTTCTAATTTTCGGCATGTGTTTTGCTACTTTGCTCTTTCAGGAAGCAGTATA
AATAGCCCAGCTCAACTGTCCCTCATCACAGTGCAAAATGGGGAAGATCACCTTTTACGA
GGACAGCAACTTCCAGGGTCAGCACTACGAGTGCAGTACTGACTGTGATGACCTGCAGTC
TTACTTCAGCCGCTGTAACTCCATCCGTGTTGATAGTGACTGGTGGGTGCTGTACGAGAG
ACCCAATTACATGGGATACCAGTATGCTCTGAGCAGGGGAGAATATCCTGACTACCAGCG
CTGGATGGGATTCAATGACAACATCAAGTCATGTCGCACTTACCCATATTCCAGCAGTAA
CTCCTACAGAATGAAGATTTACGAGAGGCCTGACTTTGGAGGACAGATGATGGAATTCAT
GGATGACTGTCCATCTGTCTACGATTGTTTCCGCTACCGTGACATTCACTCCTGCCATGT
GATGGACGGTTACTGGACCTTCTATGAACAGCCCAACTACAGAGGCCGCCAGTACTTCAT
GAGCCCCGGTGAATACAGGAGATTCAGTGACTGGGGCAGCAGTTGTCCATCCGTTGGCTC
CTTCCGTTGTATGATGCATTCCTAAAATTTCATGGTGCTGCTTTAATTTGTTCAAACAAA
TGGTTAAATCAAGCCGAAGGAATAAATAATTGAG
>TR15008|c0_g1_i1|m.5965
TAGTCAGCTAAAAAAAAAGTAATCATTTGGTATATGATAGTACTTTAGCTGTGACCAAAT
GTAAAGTGAAACTTTCTTTCCCTTGTCTTGCACTTTCTGTCTGAATAAACAGAATGCCGA
AATGGACTGATGCTGGATTACAATGTTGCAAATGGTATGAGGGCAATATTATACAAATCT
GGGCATTTGACATCAGTATGCCAAAAGTACACTTGCCCTCAAGTGAGGAGAGGAGAAAAG
GAAAGAAAATCAATCAAATTCTGGAAATGCACATCAAGCTGATGAGAAAGAATAATGTTG
TGTGTGACTACTCATGGACCAGTTGTACAATTTTCAAGATAATTTAAATTGTCCCATTTT
AAGAGATGGCCCCAAATACGAAC
>TR15081|c0_g4_i1|m.6000
TCAGGAGAGGGAGAGAGTTGTTCGGGAGAGAGAGAGAGGAGCGGGAGAGAGAGAGAGAGA
CTCACAACCACCACCACTACCAACAGCAGCAAGGCAGCTCCAGCAACACTTCCCCCTCCT
TCCTCCTCCCCACTCAACACCCCGCGGAAGGACTGAGAGCGTGTGGTGACGAGACGACAT
TGAAAGTGCCCACGTCCAACTTGAAGGGGACTGTTGAAGTAAAACAATGTCCGGAATTGC
TGTGAGTCGACTTGCACAAGAAAGAAAAGCCTGGAGAAAGGATCATCCTTTTGGCTTTGT
TGCAGTACCCACAAAGAATCCAGATGGTACTCTAAACTTAATGAACTGGGAATGTGCTAT
TCCGGGCAAAAAGGGGACGCCGTGGGAAGGTGGGCAGTATAAACTTCGAATGCTGTTTAA
GGATGACTACCCCTCATCGCCACCAAAGTGTAAATTTGAGCCTCCAATATTCCACCCGAA
TGTGTATCCCTCTGGTACGGTGTGTCTATCCATTCTAGAGGAGGATAAGGATTGGAGGCC
AGCCATCACTATCAAGCAGATATTACTAGGAATTCAAGAACTTCTTAACGAGCCAAACAT
TCAAGACCCAGCACAAGCAGAAGCATACACAATCTACTGCCAGAACAGAGTAGAGTATGA
AAAGCGAGTGCGAGCACAAGCCAAGAAATTCGCTCCAACATAAAAAAAACAAGCGACAAA
AGGATGTGGATTTCTGACTGTCGACTGAGAAAAGAAGGCACGCTTTTCACATTTTAGCAA
GTTCCTGTTACAAGCAATTGGCAGTCTTTGGGGAAAATAAATTGCACCGTTTCTCGGACA
GTTCTAGTTCACGACAAAAAAAAAAGTGAGGCAAATCATCTCGGCACGAAACTTGCTGTG
TTTCTGTGACGGCTGTAGTAAAAAAAAAAAAAAAAAAAAAAAATTTTTTTAAATTGCCCT
AGTGTTCG
>TR15081|c0_g7_i1|m.6006
TCAGGAGAGGGAGAGAGTTGTTCGGGAGAGAGAGAGAGGAGCGGGAGAGAGAGAGAGAGA
CTCACAACCACCACCACTACCAACAGCAGCAAGGCAGCTCCAGCAACACTTCCCCCTCCT
TCCTCCTCCCCACTCAACACCCCGCGGAAGGACTGAGAGCGTGTGGTGACGAGACGACAT
TGAAAGTGCCCACGTCCAACTTGAAGGGGACTGTTGAAGTAAAACAATGTCCGGAATTGC
TGTGAGTCGACTTGCACAAGAAAGAAAAGCCTGGAGAAAGGATCATCCTTTTGGCTTTGT
TGCAGTACCCACAAAGAATCCAGATGGTACTCTAAACTTAATGAACTGGGAATGTGCTAT
TCCGGGCAAAAAGGGGACGCCGTGGGAAGGTGGGCAGTATAAACTTCGAATGCTGTTTAA
GGATGACTACCCCTCATCGCCACCAAAGTGTAAATTTGAGCCTCCAATATTCCACCCGAA
TGTGTATCCCTCTGGTACGGTGTGTCTATCCATTCTAGAGGAGGATAAGGATTGGAGGCC
AGCCATCACTATCAAGCAGATATTACTAGGAATTCAAGAACTTCTTAACGAGCCAAACAT
TCAAGACCCAGCACAAGCAGAAGCATACACAATCTACTGCCAGAACAGAGTAGAGTATGA
AAAGCGAGTGCGAGCACAAGCCAAGAAATTCGCTCCAACATAAAAAAAACAAGCGACAAA
AGGATGTGGATTTCTGACTGTCGACTGAGAAAAGAAGGCACGCTTTTCACATTTTAGCAA
GTTCCTGTTACAAGCAATTGGCAGTCTTTGGGGAAAATAAATTGCACCGTTTCTCGGACA
GTTCTAGTTCACGACAAAAAAAAAAGTGAGGCAAATCATCTCGGCACGAAACTTGCTGTG
TTTCTGTGACGGCTGTAGTAAAAAAAAAAAAAAAAAAAAAAAAATTTTTTTAAATTGCCC
TAGTGTTCG
>TR15166|c0_g1_i1|m.6058
[truncated: 34,076,670 more chars]
