# Supplementary material for: Multi-tissue RNA-seq and transcriptome characterisation of the spiny dogfish shark (Squalus acanthias) provides a molecular tool for biological research and reveals new genes involved in osmoregulation
Source: PLoS One. 2017 Aug 23;12(8):e0182756. doi: 10.1371/journal.pone.0182756 (PMC5568229; doi:10.1371/journal.pone.0182756)
Supplement: S4 File — (ZIP) [file pone.0182756.s014.zip › ovary.complete_length.0FPKM.0TPM.0IsoPct.300bp.emvecFree.fasta]

>TR1001|c0_g1_i1|m.410
ATGTGCAAATTGGCTGCTGTGTTTTCTACATTACAACAGTGACTACACTTCAAAAGTACT
TTGGGATGGCCTGAGGTCATGAAAGGCGCTATAGAAATGCAAGGTTTTTTTTATTACCTG
AGGCATATGGAGACATTGTTTTCAGGGGAAGAGGAAGAAATCTTGTCTGTCTCACTACAC
CAGGAAGCTTTTTATGTTGGATAGGGTGCATTGTTCCCAGGTTTACATTAATTTTACTGA
GATTCTCAAAGTTTTAAGCAAATGGTTGAAAATCAGCAAAACTGAGGCTTCTGGTTTTTC
TAGTCATGTGGCTTTTGATCAGCATTTTAAAAAAATGGTGCTTGTTTTCTGTAGTGTGCA
GGTTCTTTCTAAAATGTTTATGCCTGCAAATCTGTCTAAACAGCTACAGATAACTGTCTC
ACCCTTTTAAATAAAGATGAGAAAAAACATAGGATAACCAACCTTTGTGAAACTCATCAT
GTCCCAGTATACAGCACAGCATCCTGAAGCTGCCTGACCTGTTGCTACTTTTGTATCTTC
CCGACTGCAGCCGTGCACCTACCCCCTCCCTCACTCCAGATTGCATGCTCTTTAAAAACT
GCAGTTGCTTACCAATTTAACTTTGGTTGAATGTTAAGACTTTTATATAAAATATTGGAA
ACTGTTTGCAAA
>TR100693|c0_g1_i1|m.133743
CCCATTATCAGGGATTAGATTTTTTTTTGTAATCTGGTGAGAGCTTGGTGTCATACTGAT
TGCTGACTAAAACTGCATCATACTACAAATGGTGCTTCATGCTAACACACAGTGCACATC
TAAATGAATATGCCAAGGACATCATGGTAGCACAGTGCAGTAGCAAGTTGTCACCTTATA
AGTCTCCACTGGGTGAGTTCTTGTTCTTGGCTGAGCTGAGAGAGGAAAAATCACGAGTCA
AACCGAAAGATGTTCAATTGGAACACAGCACATGCCTAAGCCTAATAAGGTGGGGGGAGG
GGGAGCAAATGCTAAAATAGCACAAGTTTATGTAATACAG
>TR100787|c0_g1_i1|m.133763
GCCTGCATCATGAAGCAAGCAGAAAAATGCACAGCATCAGCTCCACATATTTATTAGACA
GCATAGGGGGCATCTAATCCAATGCCCACTCAGAGCACCCACATAAGTTTCTCTCCAATC
CGATCAAAACTACAAAGGTCACACTCTTCATACTTGCAAGTGTCATTGATAGCAGGAGAA
CTGAGTGCATCAGTTGTTGAAGCACTCCTCAAAGTAGAACCTAAACAAACCCTTCCTGTT
GAAATGCACAATTTTATAATTGAGTAGTTGGTGCAAAGAGTGAAGGTGGCTGCAGCAGGT
TTTGGTTAATGGTAGGTGTAGCATCTAAGAGTGTCTAATACTTGGGGTTTTATAGTGTTG
GTTGTAATGCTTCCAGACATC
>TR100963|c0_g1_i1|m.133792
TGCAACTTGGTAGAAATATGAATCAAAGGCAAACAACTTTGAGATTCAGTTCTTCGAGTC
ACATCCCACTGCATTCTGAATCATTCTTATAATGTCCATTAGATTATCTCTATGGCAATG
ACTCATCAAATCAGCAGCATACAGCATGTTTGTTAGAGAAATTATTAAGAGCAAGTTGGG
CGACTCTGCAGCAGGTTTGGAGGGTTGGGTGGAAGATGGTATCTGGGTGGATACAACAGA
ATCAAGGGTTTATGCACGCCACCAGTGCCAAATTCAAAGTGACTACATTGTTTTTTTGTG
GAAATGGAAGAGAAGGCTTGGTTATTGTTAATTTCTTTATCAGCAAATTGGCAATCAATC
ATTAAAAAAAAAAATCACAAAGTGGATCCAAACATAACTTTGCTCATCTTGTATCCAGGC
GC
>TR100993|c0_g1_i1|m.133796
CCCAATGCCTATAAATATTCCTATTTTTCAAGCAACTATCTAATACCTTTTTAAAATAAT
TCTCACCGGCTATTTCTCTCAGGTTTTTAAATCCGCTCATATTTGTTAAATCATTTACCT
GACGGTTTACATATAGCAATAATGGTTTGTGACAGAGAATTATTTTCTATCTTTCTCATT
GATTCTTTTTGTGTTTATCTTAAATTTGTGTCCTTTGGTTACTATCCTGCTGACCAGTGG
AAACTATCTGTTACTATTTATCTCATCATAACTCTTCATCATCGTGAAGATATCTATCAG
GACATCCTTAAACCTTATCAGCGCTAGTAAATATAGTCCTAATTTCTCAAGTATCCTCAT
AACAGTAACATCTCACCCATGTTAACATTAGTGAATCTGGGCTGCACCTTTTCCATTTCT
TTTATATCCTTACTATAATGGGCTGCCCAGAACTGAACACAATAATCCAACTGTGGTCTA
ACTAAGGATAGACAGAAATTCAGTATTAACTCCTTTTGTATCCTATGTCTCTAGATACAA
AACTAAAAATTTAATTTGCATTTGTATTCCCTTATCTACTTGCTATGCCACTTTTACTGA
CCTGTTTATCTGCGCACCA
>TR10107|c0_g1_i1|m.4054
GCTGGCTGAGGGTGGAGACTCGCCCTGTAGGCAGCGGGCTTGCGTCTTTCATCTTGTATT
GTGGTATACCTTTTTGTTAGTTTTTGAGAAGCATGTATAAATATTTAGAAACAAGATTCC
AAATAACGAGCAGCAATCAACAAAAGGGACTGACCTTCAGTTTGAGTTACATCTTTATAA
TAAAATTTGTGATATTCTCAAGTCCACTGTTTGTTTTCCACACTGAATCAGAATTTAAAA
AGCCCCCAAAGTTGTTGCTTTTAATATATTTCAATCAAAATTACACAAGAAATTTGGAAC
ACAAAATTGAATAGTAAAACTGGTGAAACTTGTTATTTCTGACAAAAACTATCTGATATT
GTAAGGCATTTGTTCAAACTGTATCTTATTTGAAAAGCTTCTATTTACTTGTGACTTGTC
TGCTACCAACAGGTCCAGAGCGCAGGAGTATTGAGATTGATAGTAGAAACAAAAC
>TR102076|c0_g1_i1|m.134030
TAGGGGAAAAAATAGGTAATCGCACACATTTAGTATTTGTGCAATACAATGCCCAAGTTC
AGTTCCTCCAAAGATAGAAATCTTCCCATTCTTGACAAAAGGACACCAGTAGAAGTCAAC
TTGGAAGGCTTTTCTGGCACAGTGCCTAAAACTAAAAACTATGAACCTAAATACACAGTC
TTTCATTGCCATCAGGAGAGACACAGGCACTTCTTTTCACTCAAAGCTGTACCTGTATTC
AACTGATTCAGTTTTGAAGGGAAGCAGGAAAAGAAAAGCACCTTCCACCATCCCACTTCC
CAATTTGTGTGTCTGTCCTGAGGATTCAGGAAAGGATAACGCAAGAGAAATGTCAAGGCT
GTAGAACAGAGTAGCGATTTGGGTAAAAATAAGTAGTGAGTCAGGAAAGGACAGGGAGCT
TAACAAAAGTAATAGGGCAC
>TR102076|c0_g1_i1|m.134029
TAGGGGAAAAAATAGGTAATCGCACACATTTAGTATTTGTGCAATACAATGCCCAAGTTC
AGTTCCTCCAAAGATAGAAATCTTCCCATTCTTGACAAAAGGACACCAGTAGAAGTCAAC
TTGGAAGGCTTTTCTGGCACAGTGCCTAAAACTAAAAACTATGAACCTAAATACACAGTC
TTTCATTGCCATCAGGAGAGACACAGGCACTTCTTTTCACTCAAAGCTGTACCTGTATTC
AACTGATTCAGTTTTGAAGGGAAGCAGGAAAAGAAAAGCACCTTCCACCATCCCACTTCC
CAATTTGTGTGTCTGTCCTGAGGATTCAGGAAAGGATAACGCAAGAGAAATGTCAAGGCT
GTAGAACAGAGTAGCGATTTGGGTAAAAATAAGTAGTGAGTCAGGAAAGGACAGGGAGCT
TAACAAAAGTAATAGGGCAC
>TR10228|c0_g2_i1|m.4119
TGCTATTTCGGGTGTATTACCAGTTGCAGATAAGCTTGGGACCCACGCTGCAAGTGCTCA
GAGCCGAGTGTGAAACAAGCAGTAAGAACTTGGTAGTTTGCACACTTTTTGCTTTGCGAG
CTTTCTTACTGAAAACAGTTATAGCGGGAGAGTTGGGGGGAAGAAAATCAACTGATTTCC
AAAAGTACGTTTGTTATTGAATTTGCGAGTTAGAGAGGTTACGTAGTAGCATTTCTGAAC
TCTTTTAAAAACTCTTGCTACATTTCTATTTTGAAACACTTTGTATCAAGAGGTTTTTTT
CCATCGGTATTCTATGTCTACGAAGATGGAGCAGCCATTCTACCACGACGATGCACTCAA
CGCAGCTTTTGCACAGCCTGAAAATGCTGGTTATGGATACAGTCCGAAAATGTTGAAACA
AAATATGACTTTAAACCTGTCGGATCCAGCCAGCAACTTGAAACCGCATCTGAGGAACAA
GAACAGTGAAGGTATCTTAACGTCGCCGGACGTGGGACTTCTCAAACTCGCATCACCTGA
ACTTGAACGTCTTATAATTCAGTCCAGCAATGGGTTGATCACTACCACCCCAACACCGAC
CCAGTTCCTGTGCCCCAGAAATGTCACGGACGAACAGGAGGGTTTCGCTGAAGGCTTTGT
CAAAGCTCTTGAAGAACTTCATAAGCAGAATATCCTGCCCAGCGTGACATGCTCAACTCC
GTCTGCGAACACGGCGATCCCGGTGTCTGCCTCTCTGCCCAGTGCAAGCACTGTTTACAA
TTCAAATTTGCACCAGGAGCCTCCTGTGTACGCTAATCTCAGTAATTTTAATCCTAATAC
CATTACCACGCAACCTAACTACAACACCAATAATATGAACTATGCAGCGCCCCAGCATCA
TCCGATGAACCATCAAATGCCGGTCCAGCATCCCAGACTCCAGGCCCTGAAGGAAGAACC
TCAGACGGTGCCCGAGATGCCCGGGGAGACCCCGCCGTTGTCTCCTATTGACATGGAGTC
TCAGGAACGAATCAAGGCGGAGAGGAAGCGAATGAGAAACCGCATCGCCGCCTCAAAGTG
CCGGAAAAGGAAACTGGAGAGAATTGCCAGGCTGGAAGATAAAGTGAAAACCTTAAAGGC
ACAGAACTCTGAACTGGCATCCACGGCAAACCTGCTGCGGGAGCAGGTTGCCCAGCTGAA
ACAGAAAGTTATGAATCACGTAAACAGCGGCTGCCAACTCATGCTAACGCAGCAGCTGCA
AACGTTTTGATTCAAGAACTTAAAGGGAGAACTATTGGTGAACAAATGCAGAGAAGAGGA
CTGAATTAACTAAATCAAGACAGAAGAAAAGTCCTGATTGCGCCCTGAGCGCGCATGTAC
GGAGGAAAACGTGGAGGACTGTGCTTGATGTTAAAAAAAACAGTATGACTGAAATGCTGT
TTGCGGCAAAAAAATAAATATCGAGTCATTGTTTTACTTTGACCAAGTCTTGCATGGACC
GAAACAGTTCAGGATCATCCAGTATTACCGAATTAAAAACTGCGATAGAGTAGATCGCTT
CTGATGTAGTATAATGTGGGGGAGGGCGTGGGAGGGAGTTAAGGGAGGTTAAAGCTTTGA
GGCCGTCTTGCCTTGAAAAAATGTACAGACTATGTTTTGTTTCATGAAAGATGATTTCTG
TCAACAAAACGTAACCGCTTTAAGCGATAGCCTTTGTAAGTTATTTTTTATGTTGCTTAT
TGGGATAGACCCCAATATATTCTTGTAAATAAGAGATTTGGAGGACTCTAAGTTTACCAT
TTGTAATAAAGTATATAATTTTTTATGTTCGTTTCTGAGAACTTCTGGAAAAAGTTCAAT
TATATTTAAGAAATGTATGAATAAAGTATTTGAAAAGACAC
>TR10234|c0_g1_i1|m.4122
AGTGAGAACTCTGTCCATGTTTCCCTAACCCAGGTGCACTGAGGTCAATTGTAGCTAACT
TCCCACAGACTAGGAATTTACCGTGGAATTTTTCTGGCCTGTATGGCTCAGTTACTCATT
GGATAAACTGACTGAGCCATCAATGAGTGTTGGCAGGAATCATCTGATGGCTTGGCTTCT
TCCTGGATAAACTCAGCCGTCAGCCAAGTTACTTTTTTTCCTTTATTTTTGCATGCAACC
TTTATCTGGTCCACTTCATTCACTTCCTAGTGGACAAAAACCCAGAGCACTAAAGTGCCT
TCACATTTGGCACAAACTTCACGACTTCAGCAAGCATACGCTGAGGGGCTTTGAAGGAGA
AATGGAAACGAAAATCACAGTTGTGCAACCGAGTAAGTGGCCAGTATGCTCCCAGGCCTT
TGTTAATGCTGCTTTCTAGCAAAGAGACATGCAACAGCATGTCAATGACAAGACTCCCCA
ATTTTTCCCTCC
>TR10234|c0_g2_i1|m.4123
AGTGAGAACTCTGTCCATGTTTCCCTAACCCAGGTGCACTGAGGTCAATTGTAGCTAACT
TCCCACAGACTAGGAATTTACCGTGGAATTTTTCTGGCCTGTATGGCTCAGTTACTCATT
GGATAAACTGACTGAGCCATCAATGAGTGTTGGCAGGAATCATCTGATGGCTTGGCTTCT
TCCTGGATAAACTCAGCCGTCAGCCAAGTTACTTTTTTCCTTTATTTTTGCATGCAACCT
TTATCTGGTCCACTTCATTCACTTCCTAGTGGACAAAAACCCAGAGCACTAAAGTGCCTT
CACATTTGGCACAAACTTCACGACTTCAGCAAGCATACGCTGAGGGGCTTTGAAGGAGAA
ATGGAAACGAAAATCACAGTTGTGCAACCGAGTAAGTGGCCAGTATGCTCCCAGGCCTTT
GTTAATGCTGCTTTCTAGCAAAGAGACATGCAACAGCATGTCAATGACAAGACTCCCCAA
TTTTTCCCTCC
>TR10241|c0_g1_i1|m.4129
ATCAGTAGACTGGCAAACTGCTTGCTATAACTGCGGGGCATTTGTCTATTTTCCAGGTTA
TCTCCGGAGATCAGCTCATTCCTCTATAAATACCAGCTGAAGTCTGCAAGAGCCAGAAAA
GCTACGTCCAGCTTCAGACGAGTTTCATTCTCAGAAAGGCTACAACAAAGCTCATGGCGT
TACTGTGGAAGTGTCATTGTCTGGTGGCGGTGCTGTGTGCCTCCTTCGTGGGGGTCGGGG
CAGACTGTGACCAGGATTGCGCTTACTGCGCCTACCATCTGGCCGGCCACTCGACTGAGT
TTAACCCGCTGAGTTGCACATTAGAGTGTGAAGGTAAGCTGCCATCAGGAAAGGCATGGG
GGATGTGTAAGGAGCTAGAAGAAGTCAACAAACTCCATGATGACAGTCAAAGTTCTCCTG
AAAATGACAAAGAAAAAGAAGAGCAACGCCTGCTATTGAGCAAAAGGTATGGCGGCTTCA
TGAAGCGCTATGGAGGCTTCATGAAAAAAGGAGACAGTGGTGATACGTATATTTCCGAAG
TCGACGATGAAAATAAGGGAAGAGAGATACTGAGTAAGAGATATGGAGGGTTTATGAAGA
AGGACATTGAGAGCGCTTCTTCAGTAGATTCTGCTGACATTCTGAGAGAGCTGCTGAACT
TAAGTGAGCTCAATGAACGGAAGCATTACTTGGACCACAGCAACTCTGATAGCCGCAGCG
AGATCATGAAGCGGTATGGAGGATTCATGAATGGATTCAAGAGAAGCCCTGAATTAGAAG
ATTTGCCAGAATTGCAAAAGAGATATGGGGGCTTCATGAGAAGATTTGGTAAACCAGATT
ACCAGAAAAGGTATGGTGGATTTATGAAACGCTGGAATGATGCTTTCATTCCTTCTGATG
AAGATGGTGAAATTTATTCCAAAGAAGTCCCTGAACTTGAAAAGAGATATGGTGGATTTA
TGAGAATTTAGACGTACAATCAGAAAGACTGTCTCTGTTCTCATATTTAAGTGTACTGTG
TTGCTTAGAATGTACAGGTGTTTTTTTTACTGTTTAGTTTACCAAGAACAGGCGACCTGC
AACCTACATGTTACGTGCAGATCTATGTTGCCTTTAGTCGAGATGAGATTGTCAGATTTA
ATTGTACGCCTTCTTTGTGCACTTTCTTCTCGAACTGTAATTTGTTAAATGTTGTCTAAT
ATTCATTAAATGTAAGACAAAGATAAAATCTCAACTGCCTAGTTGTACATATTCAAATAA
ATCTAACCGCAAA
>TR10264|c0_g1_i1|m.4138
CTGGCTGAGGGGGTGGCGTGGAAGGCGGCGGTGGATTTGGGCGTTAGATGGTCCCCGGAG
TGGAGTCCGGGGCTGGATGAAGGCCGCTCGGTTTTAAGGCAGCCAGTGTGAATCCCCCTG
GGTAACCGTGATGACGACCAACGAGGACCAGACGATGGAGCTTGAAGCTCTACAATCCAT
TTATGAAGGAGATGAATGTTTTAAGGAACTCAGTCCAGCATCTTTTCAATATAGGGTAGG
TAACCTTGGCGATCCTAAAGCCTTCCTGCTAGAAATTTCATGGCCTGAAATGTATCCAGA
ACTGGCCCCAAACATATCATTGAATGCATTCTTCAACAATAGCATTTCTTCCTCAGTGAA
GCAGAATATAATAGCCAAGCTGCAAGAACAGGTTGAAGCAAACCTAGGGACTGCCATGAT
GTACACATTGTTTGAATGGGCAAAAGATAACCAAGAGCAGCTCATGGAAAACCACCGCCC
AGTAGTTACTGCAGTGAACATGTCAATGAATGAAAATACTGGAATGTCTAATACTTCTGT
GGCTAAGAAAAAGGAGAAAAAAGAACAGTTATCAAAATCCCAAAAGAAGAAGTTGGCTGA
TAAGACAGATAACCGAGGGGAACTGCCACGAGGATGGAATTGGGTGGATGTCGTTAAGCA
TTTGAGCAAAACTGGCTGCAAGGATGATGAGTGACCCAAGTTTGTGGACTGGCGTGAACC
TAGAATGTCAGATTTAATTTGCTGGAACACATTCATTTCCCATGTTTGTGTGGAAAACCT
CTTTGGTAAAATTACAGCATCTGTTTGGTATGAAATCATTGTGGGTTTTTTTTACTCTAC
AGACTAGCTGCATATTACAATGGCAATCGATGCACTAAATCTGTCATCTCAATGGGTCTG
ACTATTTACAAAGCAAAGCAACAGAATAAATTGAGCTACTAAGTTGAAAACACAGTAACA
GATTGCTTTAGTGCACATATTTCTAGTGGCGTATACCTCTCAAAGTCATGTTTTTAAATT
ATAAAGCCATGGCTGAATAATTTCCTGAGCAGCATGGTTAAGAGGGTGAACTATCTGCAA
TCATGCTAACTGTTTTGCTATTTTAACAAGGGCAAGATAGTATTATGGACTGTGCCTCTT
TCCCTCCCCCGCCCCCTTTTGATATCCTGTCTTATCATGAGGAAAATCAACCGGAAATAT
TCAGGATTTTAATAAAGCTTTTAATATTTGTTAAAAAA
>TR10264|c0_g2_i1|m.4139
CTGGCTGAGGGGGTGGCGTGGAAGGCGGCGGTGGATTTGGGCGTTAGATGGTCCCCGGAG
TGGAGTCCGGGGCTGGATGAAGGCCGCTCGGTTTTAAGGCAGCCAGTGTGAATCCCCCTG
GGTAACCGTGATGACGACCAACGAGGACCAGACGATGGAGCTTGAAGCTCTACAATCCAT
TTATGAAGGAGATGAATGTTTTAAGGAACTCAGTCCAGCATCTTTTCAATATAGGGTAGG
TAACCTTGGCGATCCTAAAGCCTTCCTGCTAGAAATTTCATGGCCTGAAATGTATCCAGA
ACTGGCCCCAAACATATCATTGAATGCATTCTTCAACAATAGCATTTCTTCCTCAGTGAA
GCAGAATATAATAGCCAAGCTGCAAGAACAGGTTGAAGCAAACCTAGGGACTGCCATGAT
GTACACATTGTTTGAATGGGCAAAAGATAACCAAGAGCAGCTCATGGAAAACCACCGCCC
AGTAGTTACTGCAGTGAACATGTCAATGAATGAAAATACTGGAATGTCTAATACTTCTGT
GGCTAAGAAAAAGGAGAAAAAAGAACAGTTATCAAAATCCCAAAAGAAGAAGTTGGCTGA
TAAGACAGATAACCGAGGGGAACTGCCACGAGGATGGAATTGGGTGGATGTCGTTAAGCA
TTTGAGCAAAACTGGCTGCAAGGATGATGAGTGACCCAAGTTTGTGGACTGGCGTGAACC
TAGAATGTCATTTAATTTGCTGGAACACATTCATTTCCCATGTTTGTGTGGAAAACCTCT
TTGGTAAAATTACAGCATCTGTTTGGTATGAAATCATTGTGGGTTTTTTTTACTCTACAG
ACTAGCTGCATATTACAATGGCAATCGATGCACTAAATCTGTCATCTCAATGGGTCTGAC
TATTTACAAAGCAAAGCAACAGAATAAATTGAGCTACTAAGTTGAAAACACAGTAACAGA
TTGCTTTAGTGCACATATTTCTAGTGGCGTATACCTCTCAAAGTCATGTTTTTAAATTAT
AAAGCCATGGCTGAATAATTTCCTGAGCAGCATGGTTAAGAGGGTGAACTATCTGCAATC
ATGCTAACTGTTTTGCTATTTTAACAAGGGCAAGATAGTATTATGGACTGTGCCTCTTTC
CCTCCCCCGCCCCCTTTTGATATCCTGTCTTATCATGAGGAAAATCAACCGGAAATATTC
AGGATTTTAATAAAGCTTTTAATATTTGTTAAAAAA
>TR10273|c0_g1_i1|m.4140
ATAGTTGTATCTTTCGAGCCCTCCGAAGAAATGCTGAAAACCATGCTTCTTTATACACCA
CATTTTGCCTACATCAAAGGTAAATGTGATAGATAAGACTGCATGATGTATCTATTCCCA
AATCCTTTGGAAACAGACTATTCATGTCAACCTTTGTAGTTGTTTATCCCAAAACTACTT
CCCTTAAACAAGACTTCCTGATCTAACAGTTACTAACACTTTTGAAGAAAAAGCTTTATC
AACTGTTATCTTTCTATACTGCAGCTAATGGATACCACCTACCCATATTTATTACCCTAG
TTATGTTTATTACCCTAGCTATGTTTATTACATTTTATTCACTCATGCCTGATACCATTA
CTGTCATGTATATCCTTACACAAGCACTTTTCATATCAGAAGACAAGCAATGCATTCCTT
TCATGACTCTTCAAGGTCACCCTGTTTATATTGGAAAACCTGTTGCTCCAAGATACAAAG
AAGTTTGACTGTTAACCCTTAACTCCCCAAGATGTCCAACATGCAT
>TR103113|c0_g1_i1|m.134234
AGGTACTGGATTGAGACTGATAAATCTCATTTAATTTAGAACTCTCGGGAGATGAAATTG
GTCTTCAGCACTACTGCAAAACGGGCAATAACGAATCGGCAGCCCGACCGATTTTCTTTT
CCATTAACTTCCAATAAAATCAGGCAGGGTGCAAAACAGGCTGCTGGTTCCCGAGCACCC
ATTTTTGCACTACCACCAAAGACCAATTTCACCCACTTACAGGATCATCCATCAGGTTGA
GCTGGATTTGAACTCCTGTCCCATAGGTGAAAGGACAGTGCACTTAACCCACCATAGCAC
CCTGTAATCTGTTACTTAGTTGAGCAAAC
>TR103861|c0_g1_i1|m.134389
TGGGCATTGGGAATTACTTTCATGATTTTTGTGTGTTAAAATGGCATTGAGGTTCTAATT
GCGTTATTGGCCCCCGATTTGCATCTAGTCATGAAGCCCTCGCTTGTATCTGGCAGGCAC
CTTGTCTGACTAAAGAAACTGCACGTTTAAAATGGCAATCAGCAGCAATGGAGCGGCATG
TCCTCTACAGTGATTATAAACACCTGCCCATCCCATTCCCACTGGGCCGGCAGGGTTAAA
ATCATCTCTTCAGACTTTACCACTTTTCTTCTGACTTACAGTTCCACCTTTCTAAATCAT
AATCCCAGAGTCAGTATTTTTGCTGGTTTCCCACCCCACCATACCCCACCACAAAAGGTA
GCTAGGTTCCTGACTTCACAGTTTTTAGCATTTATATGAAATAGCT
>TR105137|c0_g1_i1|m.134635
GTAATGCTTCCATTTTTTATTTGCTAATGTACTGATTTAATATTAGTTTGATAGATGCAT
GCAAGGTTCGCTTGAGGTTTGTGCTTCTGCAGGCTTCTGTTTCATTCAGTCCAACAGCCG
TGTCCCTTTCTGTGTAATAAATAACTTTTTATACGTCACACTTGGAATAATTGGGATTCT
GCTTGCTTTAACTTTACAGTATTTGTATATTAAAACAGAAGCAGTGCCCTTTTTAATAAC
TGATCGTTGATTAGCCAAGATCTGAGTATGCAGCTACATTCTTTATGGGGAGAGGGTATG
CCTTTGATTAACAATTAAGACAATGATTAATAGCGAACATCTATTTGAAATAGTAATGAT
ACG
>TR105490|c0_g1_i1|m.134714
TGTGGCCCAGTAGATTCGTATCATGTGGCCCGGAGGCTAAGTGTGAATGTTGGTGTCAAA
GGGAACAGGGTCGCTAAGGTGTGATGTTACATTCTATGGGTCATAATTTGAAGAAGTGGA
CACATGCATTCCCCCATATATTGAAGTGGGAAAATGCAGTCCTTTTGTTGAAGAGCAATC
TTTTCATCTTTGCTGCTGGGTTGCGTATAAGCCTTGGCAGTGAGCTGACCACATGCCCTG
ACCTCATTAATCTGAAATTGGGCTCATTTGTTTTTAAGCATGGCAGGAATGATTGGATCT
GACAGCTCTCTGACTCCTAATGAATAATCTAATTTAAAAAAAAGAGATTTTGTTTTAAGC
CAAGTTCAGCATAGTTCAACTTTCTGGTGTTTACACTTTCTAGGAAC
>TR105513|c0_g1_i1|m.134721
AGTGTTTGAAAATGTGGATTAGAGTCTCTATTAAAAGACCAATAACGTTTAAAAAAAAAT
TCAATCGTGCCCCAATAATTCAGTTGTCCAGCGTCCGATTTAGAATTGAGTCATAATGGT
CCCAAATTCAACTCTAGCTCTGAGTGAGTTGACCTTAGCTCGGGGTGGCGAAAGAAGCAA
TACAATTGACTCATGGCTCAAAGGCCGAGGTGGAGAAAAAAGATCAGCAATTAATCTTGC
TCACAATCGCTATTCTGTGGACCCTCTGGATAATGGATGTCAGGGTAGAGATTGGGTGAG
GCTGTGATGCTTCCGCAATCAAGTAGTCCATTGATATATAAAGAGCGTCAGAGGTACCAG
AGGGCTCACGGCACCTGTGGAACTGTCTCACAGCAAGAGTCAATACTACAAGGACAGAAG
GC
>TR105523|c0_g1_i1|m.134726
ATATAGATCCCGGCATCCCCCGCGCGGCCTTCTCTTCCGCTGCTCCGAGAGGCGGCGTCC
ATTGAGCGGCCGACAGGTACCATGGCTGCCCTAAGACCACTCATCAAGCCTAACATTGTG
AAGAAACGCAGGAAGAAGTTCATTCGTCACCAGTCGGATCGCTATGTGAAGATTGCGCGT
AACTGGCGCAAACCCAGAGGGATTGACAACAGAGTGCGCAGGAGGTTTAAGGGTCAGATT
CTTATGCCAAACATCGGTTACGGCAGCAACAAGAAGACCAAACACATGCTGCCCTCGGGA
TTCAAGAAATTCTTGGTCCACAATATCAAGGAGCTGGAAGTTCTAATGATGAGCAACAAG
ACTTACTGCGCTGAGATCGCTCACAATGTCTCCTCCAAAAACCGCAAGACGATTGTGGAG
AGGGCAGCCCAGCTTGCGATCAAGATCACCAATCCCAACGCCAGGTTACGCAGTGAAGAG
AATGAATAGAGTGTCCTGGCAAAACTACAGCTCTTTAATAAAAGTTTAAAATACAGAAAA
AAAAAAAAAAAAAAAAAAAAAAAAAAAAAAAAAAAAAAAAAAAAAAAAAAAAAAAAAAAA
AAAA
>TR105524|c0_g1_i1|m.134727
GGAGAGCGAGAGCGACAGAGAGAAAGGGCTTTAAACGTGGTTGACGTGAGGGCCATCTGG
ATAACTTGCTTTCGGGCATCCACCAGTGCCATTCTGAAACCAGATGTTCGGAGTGACTAC
CCTGGAACAACTTTCTCTTCTGATCATTTCAACAGCTGAGGAAAATGACTGATTCCTTAG
ACATGAAGGCACCGAATATGACAAACACAACGTCAGGCTCTGGGGCACAGGAGGTTATAG
TATCCAATGGGCACACTGAAAGTGAGCCTAATCCTTTTGCTGAGTACATGTGGATGGAAC
ATGAAGAAGAATACAACAGACAGGTAGAAGAGGAATTATGGGAGGAAGAATTCTTGGAGC
GTTGTTTTCAGGAGATGCTGGATGAGGAGGACCAGGAATGGTTCATTCCAGAGAGGGATT
TGCCAGGCATCAACCAGATGCAACAACAAATGAATGGCCTGTCCATAAATGACAGCAGCA
AGACAGAGGACCTTGTGAGTAAAAGTACTCTGAATCCTGACGCCAAGGAATTTGTTCCTG
GAGTGAAGTACTGAAATTCTGAGAGTCTTGCAGGCTGCCCTCTGCTGGAGGAAGCAACAA
AAAAAATACAAATTTCTGAACACTGTGAAGCGAGTCACTTTTTAGGAGGGCCTATTTGTT
ATAGATGCTATTGGATTACCCACCCTCTCCCTCTCCCCAACCCAAGACTTGTTTAGATTT
AATGTTTTTTTTTGGCTTGGTTCGGCTTCATTGCAAAAAAAAAAGCTCGGCCCTTTCACA
CTTTCCGATACGTGCAAGGTCAAGTCGGCATACCTTTGCTGGGGTACAGTATTCCGTCTG
CCACGTATCACGATGGGTCTGTTTCTTAAAACGACTGGTTCCATGGCTTGGCGGGTGGGG
AAGGAGGTGAATTGAACGCGATGCCAGAACCTGCTCAGTTTAGGGTACTTTGTATCTCCT
GAAAGATGAATTTAAAGTGACAGTATCCTTTTTTTAAAAAAAAGAAATTAAAAATTGGCT
TTAGCGAAATAACAAAAGCACTTTGCCAAAAAAAAATTGATTCTAAAAGAATTGAATAGC
TACAAACTGCTGGAACCCAACGCACGCACAGCCTTTGGCTATTTTGCTGCCTGATCATAA
ACTTCCCTCTCTTCCCTGTTACGAGAGCCTCACAAGGGGGGGAATGTAGAACAGCTATAA
CAGATTACAGTATTACCACTACCATTACAGGTAGTCAATTTTATGGTCTACAAGATTTTC
CTTCTAAAATAACATTGAAAATAGCAGTAAAGCTGTAGAGGCTAAATATGTTACAATGCA
TATTGTAATATTTTATATATACAGTATATGTTATCTTTCGGGGTTTTTTTTTTAAAGCGC
AGCCCAAATGGGCTAACAAAAAAAAAGGGATGCTGTTTGTCTAGAATGAGGTTGTGTGGG
GAAATCCTTTACCGACAAAAAAAAATTGGGTTGCACTTTTCACACTTAGTGGGGGTTGGG
TGGGGGGGGAGGGGTGCGTGACGAAAAGTTGCCCAAGGTACAGAGTCCACAAGTGCTCAG
CAAAGAGCTTTTTATCCAACAAACGCCTGACCAGGTGATCCAGCTCACTTCAGTTTTTGC
AAAAACAGTCATCGCTTGTGTCTTGTCTCGATGGTGAAAATGGCACTGCTGTTCCAGCCT
CTCTCTCTCTCTCTCTCTCTCTCTCTCTCTCTCTCTCTCTCTCTCTCTCTCTCTCTCTCT
CTCTC
>TR105524|c0_g1_i2|m.134729
GGAGAGCGAGAGCGACAGAGAGAAAGGGCTTTAAACGTGGTTGACGTGAGTGACTACCCT
GGAACAACTTTCTCTTCTGATCATTTCAACAGCTGAGGAAAATGACTGATTCCTTAGACA
TGAAGGCACCGAATATGACAAACACAACGTCAGGCTCTGGGGCACAGGAGGTTATAGTAT
CCAATGGGCACACTGAAAGTGAGCCTAATCCTTTTGCTGAGTACATGTGGATGGAACATG
AAGAAGAATACAACAGACAGGTAGAAGAGGAATTATGGGAGGAAGAATTCTTGGAGCGTT
GTTTTCAGGAGATGCTGGATGAGGAGGACCAGGAATGGTTCATTCCAGAGAGGGATTTGC
CAGGCATCAACCAGATGCAACAACAAATGAATGGCCTGTCCATAAATGACAGCAGCAAGA
CAGAGGACCTTGTGAGTAAAAGTACTCTGAATCCTGACGCCAAGGAATTTGTTCCTGGAG
TGAAGTACTGAAATTCTGAGAGTCTTGCAGGCTGCCCTCTGCTGGAGGAAGCAACAAAAA
AAATACAAATTTCTGAACACTGTGAAGCGAGTCACTTTTTAGGAGGGCCTATTTGTTATA
GATGCTATTGGATTACCCACCCTCTCCCTCTCCCCAACCCAAGACTTGTTTAGATTTAAT
GTTTTTTTTTGGCTTGGTTCGGCTTCATTGCAAAAAAAAAAGCTCGGCCCTTTCACACTT
TCCGATACGTGCAAGGTCAAGTCGGCATACCTTTGCTGGGGTACAGTATTCCGTCTGCCA
CGTATCACGATGGGTCTGTTTCTTAAAACGACTGGTTCCATGGCTTGGCGGGTGGGGAAG
GAGGTGAATTGAACGCGATGCCAGAACCTGCTCAGTTTAGGGTACTTTGTATCTCCTGAA
AGATGAATTTAAAGTGACAGTATCCTTTTTTTAAAAAAAAGAAATTAAAAATTGGCTTTA
GCGAAATAACAAAAGCACTTTGCCAAAAAAAAATTGATTCTAAAAGAATTGAATAGCTAC
AAACTGCTGGAACCCAACGCACGCACAGCCTTTGGCTATTTTGCTGCCTGATCATAAACT
TCCCTCTCTTCCCTGTTACGAGAGCCTCACAAGGGGGGGAATGTAGAACAGCTATAACAG
ATTACAGTATTACCACTACCATTACAGGTAGTCAATTTTATGGTCTACAAGATTTTCCTT
CTAAAATAACATTGAAAATAGCAGTAAAGCTGTAGAGGCTAAATATGTTACAATGCATAT
TGTAATATTTTATATATACAGTATATGTTATCTTTCGGGGTTTTTTTTTTAAAGCGCAGC
CCAAATGGGCTAACAAAAAAAAAGGGATGCTGTTTGTCTAGAATGAGGTTGTGTGGGGAA
ATCCTTTACCGACAAAAAAAAATTGGGTTGCACTTTTCACACTTAGTGGGGGTTGGGTGG
GGGGGGAGGGGTGCGTGACGAAAAGTTGCCCAAGGTACAGAGTCCACAAGTGCTCAGCAA
AGAGCTTTTTATCCAACAAACGCCTGACCAGGTGATCCAGCTCACTTCAGTTTTTGCAAA
AACAGTCATCGCTTGTGTCTTGTCTCGATGGTGAAAATGGCACTGCTGTTCCAGCCTCTC
TCTCTCTCTCTCTCTCTCTCTCTCTCTCTCTCTCTCTCTCTCTCTCTCTCTCTCTCTCTC
TC
>TR105524|c0_g1_i3|m.134731
GGAGAGCGAGAGCGACAGAGAGAAAGGGCTTTAAACGTGGTTGACGTGAGACTGATTCCT
TAGACATGAAGGCACCGAATATGACAAACACAACGTCAGGCTCTGGGGCACAGGAGGTTA
TAGTATCCAATGGGCACACTGAAAGTGAGCCTAATCCTTTTGCTGAGTACATGTGGATGG
AACATGAAGAAGAATACAACAGACAGGTAGAAGAGGAATTATGGGAGGAAGAATTCTTGG
AGCGTTGTTTTCAGGAGATGCTGGATGAGGAGGACCAGGAATGGTTCATTCCAGAGAGGG
ATTTGCCAGGCATCAACCAGATGCAACAACAAATGAATGGCCTGTCCATAAATGACAGCA
GCAAGACAGAGGACCTTGTGAGTAAAAGTACTCTGAATCCTGACGCCAAGGAATTTGTTC
CTGGAGTGAAGTACTGAAATTCTGAGAGTCTTGCAGGCTGCCCTCTGCTGGAGGAAGCAA
CAAAAAAAATACAAATTTCTGAACACTGTGAAGCGAGTCACTTTTTAGGAGGGCCTATTT
GTTATAGATGCTATTGGATTACCCACCCTCTCCCTCTCCCCAACCCAAGACTTGTTTAGA
TTTAATGTTTTTTTTTGGCTTGGTTCGGCTTCATTGCAAAAAAAAAAGCTCGGCCCTTTC
ACACTTTCCGATACGTGCAAGGTCAAGTCGGCATACCTTTGCTGGGGTACAGTATTCCGT
CTGCCACGTATCACGATGGGTCTGTTTCTTAAAACGACTGGTTCCATGGCTTGGCGGGTG
GGGAAGGAGGTGAATTGAACGCGATGCCAGAACCTGCTCAGTTTAGGGTACTTTGTATCT
CCTGAAAGATGAATTTAAAGTGACAGTATCCTTTTTTTAAAAAAAAGAAATTAAAAATTG
GCTTTAGCGAAATAACAAAAGCACTTTGCCAAAAAAAAATTGATTCTAAAAGAATTGAAT
AGCTACAAACTGCTGGAACCCAACGCACGCACAGCCTTTGGCTATTTTGCTGCCTGATCA
TAAACTTCCCTCTCTTCCCTGTTACGAGAGCCTCACAAGGGGGGGAATGTAGAACAGCTA
TAACAGATTACAGTATTACCACTACCATTACAGGTAGTCAATTTTATGGTCTACAAGATT
TTCCTTCTAAAATAACATTGAAAATAGCAGTAAAGCTGTAGAGGCTAAATATGTTACAAT
GCATATTGTAATATTTTATATATACAGTATATGTTATCTTTCGGGGTTTTTTTTTTAAAG
CGCAGCCCAAATGGGCTAACAAAAAAAAAGGGATGCTGTTTGTCTAGAATGAGGTTGTGT
GGGGAAATCCTTTACCGACAAAAAAAAATTGGGTTGCACTTTTCACACTTAGTGGGGGTT
GGGTGGGGGGGGAGGGGTGCGTGACGAAAAGTTGCCCAAGGTACAGAGTCCACAAGTGCT
CAGCAAAGAGCTTTTTATCCAACAAACGCCTGACCAGGTGATCCAGCTCACTTCAGTTTT
TGCAAAAACAGTCATCGCTTGTGTCTTGTCTCGATGGTGAAAATGGCACTGCTGTTCCAG
CCTCTCTCTCTCTCTCTCTCTCTCTCTCTCTCTCTCTCTCTCTCTCTCTCTCTCTCTCTC
TCTCTCTC
>TR105524|c1_g1_i1|m.134733
CTGGTCTCTCTCTCTCTCTCTCCGGTCTCTCTCTCTCTCTCTCTTTCCGGTGGGCGCCGC
GCTGTTCGGTCGCTCGAAGCCGCGTGTCCCGGTGTGAGTGCGAGAAATGCCGGCCAGAGT
CAGCTGCGAACCCCAGGACCCGGAGCTCAGTATGGAGGCAGAGCCCGAGAGCAGGAAGGC
GCTCAAGAAAAGCAAGAAAGATAAAGAGAAGAGAAAACACTTGGAAGGAAGCGGCAGCTC
TGAAAAAAGGTCAAAGCACAAGGAAAATGGCGAATTGGAAGAACACCAGCAATCCTCTGA
TGAAAGTGACCTGACGCCTCCAAAATCAAAAAAACACAAGACAGAGAACAACGAGGGTGA
CGAGAAGGCTGCAAGAAAAAGTAAAAAGAAAGAAAAAAACGGATTGGTAAAAGAGTTAAA
ACCTGAACCCACTCCACGTTCCAGTGACGACTCCAGCCAGTGCTCGGAGGGCGAAATAGA
GGAGGATCTAACCCCCGAACAGAAGGAAGGGGCCTTTTCAAACTTCAGAATCTCTCAAGA
GACTATTGAACTGCTGAAGGGCCGAGGGGTGACTTACTTGTTTCCAATCCAAGCACAGAC
GTTCAACTGCATCTACGACGGGAGTGACTGCGTGGCACAGGCTAGGACCGGCACCGGCAA
AACCTTCTCCTTCGCCATCCCACTGGTGGAAAAGCTGCAGTCGGATGCTGCTGACCGGAG
GAGGAATCGGCCTCCCAAGGTCCTCGTGCTTACTCCGACAAGGGAACTGGCGAATCAAGT
GGCGAGAGATATCAAGGATGTAACCAAAAAACTGGCCGTCTCTTGTTTTTATGGTGGGAC
AGCATACAATGGACAGATGGACAGCATTCGCATGGGCATTGACATTCTGGTGGGGACACC
TGGCCGGATCAGGGACCATCTGCAGAACATGAAGATCGACCTGTCTAAACTGAAGCATGT
GGTCTTGGATGAAGTGGACCAGATGCTGGACATGGGCTTTGCGGAGCAGGTGGAGGATAT
TCTGAGAGCTGCATACAAAAAAGATTCCGACGATAATCCTCAAACCCTCCTCTTCTCTGC
GACCTGTCCTCCCTGGGTTTACCAAGTTGCAAAGAAGTACATGAGAACACAATACGAACA
GGTTGACCTCATTGGAAAATGGACTCAGAGAGCAGCTACAACCGTTGAACACTTGGCCAT
TACATGCCATTGGTCACAGCGAGCGGCAATCATCGGTGATGTCATTCAGGTATACAGCGG
CAGTCACGGGCGAACTATCATCTTCTGTGAAACAAAGAGGGAAGTAAACGAGCTGGTGAT
GGATAACTCTATAAAACAGGACGCTCAGTGTCTACACGGGGACATTCCACAGAAGCAGAG
AGAGCTGACATTGAAAGGTTTCCGGGATGGCTCCTTCGAGGTCCTGGTCGCCACCAATGT
GGCCGCCCGCGGCTTGGACATCCCAGAAGTAGACCTGGTAATACAGAGCTGTCCGCCAAA
GGACGTGGATTCCTACATTCATCGTTCTGGTCGTACAGGCAGAGCTGGGCGCACGGGGAT
CTGCATCTGTCTCTATCAGCGCAAGGAGGAGGAGCAGCTGAGATTTGTGGAGCACAAGGC
TGGTTTGACATTCAAACATGTTGGAGTTCCGACGGCCACGGACATCATCAAAGCTTCCAG
CAAGGACGCCATACGGTTCTTGGATTCCGTTCCGGCGTCAGCGATCGCACATTTCCGCAC
AGCTGCTGAAAACCTGATCGAGGAGCGGGGAGCACTGGATGCCTTGGCTGCGGCATTGGC
ACATATCTCCGGGGCAAAGAGCATTGAACAGCGCTCACTCCTCAACTCGGATGCGGGGTA
TACAACAATGGTGTTGGCTTGTTCAACAGAGATGCACAATATCGGCTACGCATGGCGAGG
GCTGAAGGAACAGCTGGGAGAGACTGTGGACAGCAAAGTGAAGGGGATGAGGTTCCTGAA
GGGTAAAATGGGCGTGTGTTTCGATGTTCCCCAAGATTCTCTGGAAACCTTGCAGGGCAG
CTGGCAGGACAACCGGCGCTGGAATCTCACTGTAGCGACCGAGTTACCGGAGCTGGAGAA
TGACAGGCGGGATGGTGGTTCTGACTTCAGGAAGCGCTCCTTCAACAGGGGAGGAGGATT
CAACAGGGGTCAGAACGGGAGAGGCATGAAGAGGAATTTCAACAGAGCGTTCGACCGGTA
GTGAGGAGAGAACAGGTGCCTGCCAAACCTCGAACCAGGATGCTTTTACATAACTCAATG
CAACTTTACCTTGGAGACCAACGATATCCCAGTTACTGATCTACGGGCCCCACCGGACCG
GACCGCGCCGAGCCATGCTGACAGGCTTGTGTATTTATCCCGCAGCTGTTTTAAATTCAC
AGGACACTGGCTGGAATTTGTTGGGTAACAGCTGGGTGTTGGAATCAAGGGATTAGCCTG
GATGAATGGGTCCAAAGACATTAAAA
>TR105541|c0_g1_i1|m.134742
GCTTGCTGAATAATTATATTGATCTTTAATGTATTAATTAATGTTGTAAACTAACATTTT
TAAGCTGGATATAAAAGGCAACTAACCTCAGGCACGACCAGCATGTAACACTTGCTTTAT
TCCCTGCAAATATTGGGCATGGATGCATGCACCTGGTTGGTAAGAACAGGGATTGTAAAG
TGATATTTTATCTTGAAAGCATTGAGTTATATTCACACCTGTCTGATCTAATAGTTTTAA
AAATATGCTGGATAGCGGTTTGGGGACTTTTTAAGTTAGCTGAAAGATCAAACTACATTG
ATGAGCATTTATAAGTTGAACCTTTCCCCACAATCTTTGGAGCTGCATAAATCTCATCTT
TCCCTTTTAGTGGCACAGAATGTTTTCTTGCTCATCTTGATGTTTATTGCACTAAACACT
GTAGTGAGAGAAATACCTGGAACTGTGGGGCTTCCGGTCACAATACACAAATATATTTAG
CTTTCTGTCGGACTTTTTAAAGAATTAAATATGGTGAT
>TR105562|c0_g1_i1|m.134750
GATGGATGAGACCGAGCCGGCGGCGCAGTTCGAGATCGTCTTCATATCTTCCGATAAGAG
CGAGGATGATATGGCGAACTACATGGGAGCGATGCACGGAGACTGGCTGGCACTACCCTG
GCACGATGCATACAAAGCAGAGTTAAAGAAGAAATACTGCATTACAGCAATACCAAAACT
GGTGATTGTAAAACAGAATGGGGATGTCATCACTGACAAAGGCCGTAAACAGATACGAGA
TCAAGGCATGGCATGCTTCAGGAACTGGATCGAGGTGGCAGAAGTTTTCCAGAATTTTTC
AGTTGATTGAGAACTACCATGAAATATACTGTAGAATATGGAAATTAATGTGCAGGGAAA
GCCTGTGACATTTGAATCTAAATTTTATAGTTGAAGCATAGGTCTGCAACAAAAAAGAAG
CTCGAGTTTTACATGCACATTCTTATTTTAAACAAAGCTCTGTAACCAAACGTAAC
>TR105705|c0_g2_i1|m.134790
ACACACCAACGAACAGAGGCGCAGTAGCCTCGGGGTAAATAGACGCTTAGTAACGGGTTC
TTCCTACGTCTTCACCACCGGCTTCCCACTTAATCAAAAGCAGTGCAAACTTTTTTCTAA
AAGTTAAAACAGAAAAGTTTTCGTGCAGAATGTCGTACCGCTCCCAGTCCAGGCAATTCA
GCAGCCAGTCTTACACCCCTGGCTCGGCAATGCAACGGGCCATGAGTGCCCGCTCGACCA
GGTTCCTGGGCGCAGTGACCGGGCAGCGACTGAGTTTAACACCAGTGGGCAAGATGTCCC
TCGACTTCCCCCAGTTCGAGGATAGCCACGAATTGCAGGAACTTCGCATCACCGAGAAGG
ATCAGATCAAAAGCTTAAACAACCAGTTCGCCGTTTTCATCGACAAGGTGCGGGCACTGC
AGCAACGCAACAAGCAGTTGGAAATGCACTGGAGTCTGCTGCAGGAGAAAGGTGTACGCA
CTTCCAACATTGACAACGTGTTCCAGGCTTATTCCAATAACCTCAAGCAGCAGAACAATA
CCTTGACCCAGGAGAAAATGCGCCTGGGTGCCGAACTGGAAAGCATGCAAGCGCTGGTGG
AAGACTACAAGACAAAGTATGAAGATGAAATCAACTTGCGTACGGATAGGGAGAACGAAT
TTGTAATGATCAAAAAGGATGTTGATGAAAGCTATCTCAACAAGGTGGAGCTGGAGGCTA
AGCTTGAGAGCCTTACTGATGAAATCAATTTCCTGAAGGACATATTTGACGAGGAAATCC
GTGATCTGCAAATCCAGATGAAGAGCACGGCTGTTACTGTGGAAGTTGACACCAGCCGCA
ACCTGGACCTTTCCAGCATCGTCGAGGATGTCCGGGCTCAATATGAAGGAATGGTGAACA
AAATTCGCCAAGAGACCTACGTTTCATATGAAGACAAGTTTGACGATATGAAGAAAAGTT
CTGGAAACTATACAGATGAGCTCCGTATCATGAAGACTGACATTTCAGACCAGACAAGAC
AAGCTGCAAGACTAAATTCTGAAATCCAGGCTTTGAAGCAACAAAAAGAGCATCTGGAGG
CAGAGATCATGGAGGCGGAGGAACGTGGGGATAGGACCATTCTGGAAGCAAGGGACCGCA
TTGCCGAGCTACAGAAAGCCTTGGATAAGGCTAGCCAGGAAATAATCCGTCATGTGCGAG
AGTACCAGGACTTGATGAACACAAAGCTGGCCCTGGACATTGAAATTGCCACTTACAAAA
AACTGCTTGAAGGAGAGGAGAGCAGATTGTTAACGCCAATGAATGTGGTCTATCGCCACC
AATCAGTCAAAAATTACGGAGCTCCGGTGAGGCATTTCGAGAGCACAGTCCATGGTGGGA
TGGAAACGAGTGGAGTATCCAAATCCCTGATCGTCAAGACGATTGAAACCAAGGATGGCA
AAACACTCTCCGAGTCCCCCTTTTATCCAAGAAAATGAGAAAGTTTTACAAAAAGATGTC
TCGTCATTTCAATCATTTTTAACTTCTTGCGTTTCAAATTTTGTTGGTTAAATTTTACCT
CAAATGTACATCAATGGGTCCTTAAAGGATTTTGAGAATAAGGAATTATGAAGGATTTTA
CCCCATTCCTGGTACCAAATATGAAATAAAGCTTGATAATACGATACATGTGCATTTTCT
GTTCTGAGTAATTTTACAATTAACTCTCATCAATTAGCCATGTCTTTGCCATTTGGGAAA
CTGGCAGATTTGCATGTATTTCAAAAGACAATCTCTTATGAATTCCCTCAAAGAACTTGG
TACCAAATATGAAATAAAGC
>TR105711|c0_g1_i1|m.134792
GCCTGCGGCCGGGCGCAGCGAGCTGACGTTGGCTGTTCCCGGGCTGACGGGTGAAGGAGA
GGAAGATGAGCGCGGGGTGGAATAGCTCCTTGCTGCTGTTGCTCCGTGTCGTGATCTTGT
CCTGTGTCTCGGTGCCCGGCCCCCTGGGCGCCTCCGAGCTCAGTTATGTGACTTGCGGCT
CCGTTATCAAATTACTGAACACCAAGCACAACGTGCGGCTGCACTCGCACGACGTCAAGT
ACGGTTCGGGAAGTGGCCAGCAGTCCGTGACCGGAGTAACTGAAGCAGATGATAGTAATA
GTTACTGGAGGATACGCGGAAAAAGTGACATCGTGTGCCAGCGTGGAAATCCAGTAAGAT
GTGGCGAGACTATTCGATTGACCCACATCAACACAGGCCGTAACTTGCACAGCCATTACT
TTACATCACCATTGTCAGGAAATCAGGAGGTGAGTGCATTTGGTGACGATGGAGAAGGAG
ACAACCTGGATAATTGGACTGTCGTGTGTGGTGGAACATACTGGGAACGAAATAATCCAG
TAAGGTTTAAGCATACTGCTACAGAAGTCCTGCTATCTGTTACAGGAGAACAGTATGGGC
GACCAATAAATGGCCAGCGTGAAGTTCATGGCATGCAATATTCAAACCAGTACAACTCTT
GGAAGGTGATGGAAGGAATCTTCATGAAACCTATGGAGGGGTCAAGGGCTGGATTAGATA
TACATTCTGAACTATAATTAAAAAAGAACTGTCAGTACTGTTGTGTGGTTTAGTTCGCAA
TTGGGTCCTGAACAAAATCTGAATCCCTTAATCCACTTTTAAATATGGAAAATCTTTTTC
AGTATTATGTGTACTTTGACTTAAACATACAGAATCTTGCACCTTAATGGTATGTTTTTG
AAATATTGATAATCCCGAGGAGAACACTTGTTTTGTGTGAAGCCCTCCTCAACATAGGGT
GGGTGAAGAAGTGTTTTAAAACTATTTGAGTTGATCTGAACTGTATTTGTGCAGGTTTAT
ACTTCTAATGGAAGAACAAAATTTAGGCTGTGTTAAATATGTTCTTCAACTGAAACATAC
CCAAGTAAGTATTCAAATTTAGAAATCAATCCAGGGGAATAATATAAGCAATAAAAGCCT
CTAACATTTGGACCACTGAAAAGCAGTGCCAAAGATGATCTAAAACATTGTAGGATTGTC
ATTTATTTGGAGCCCTGATTTTAATTCCAAGTAAATTTGGATTCTTGAGTGTAGGGAAAG
TGGAGTCACTGTTTGAAGTGTGGAATTACTGAAATAAAAACTGACTATGCAAAAGGCTAG
TAATAAACTAGTCTTACTTTACACCCTGCAGATCATGAACTTGCTTTCTTGGTCGTCTGA
GTTTAATAAGATCTCAATTCTTGCCTAAATAGAGTGGGATGTAAAGACAAAGTGCCTCAC
TTCAAGTTTGGAATGGGAAAACTGATGGGCCAGACCCTTACGAAATGAAAAGTAATTTCT
TTAAGCGAATTACAAAACTCAGCTTCCCTAGGAAGACGTATGATGGCAATGAACCTGCAA
AAGGAGAAAAATTGGGACTAGGGGGAAGGGCAGTCTTAAAACGAAACAAATCATTCGGAT
TGTGATTGAGACACTAAGCTTAATAGTTTTTTGAGTGCAAAGTTATGAACTAAGGGC
>TR105712|c0_g1_i1|m.134794
TTTTTTTTTTTCCGTTTCTGTTCCGCAGGGCTGCAGTTTTGGTGTGGTCACCACCCGCTC
AAAATGAAGATTTACAAGTGCATCATCTCCGGGGACGAGATGTTCTCCGACATCTACAAG
ATCAAGGAAGGCGCGAAGGGCATCACCTACGAGGTGGAGGGGAAGGCTATTTGCAGAACT
GAAGGATCGATTGATGAATGTTTAATCGGTGGCAATGCTTCCCAAGAATGTGTGGCGGAA
CAGGCTGAGTCTTCAACTGTCGCTGGTGTTGACATTATATTGAATCACCATCTCCAGGAA
GTTAGCTTTGCAAAATCTGACTACAGAACTTATATTAAGGAATATATGAAATACTTGAAA
ACCAAGATCGAAGAGCGGAATCCGGATGGAGTGAAAGAATTTACAGTCAGTGCCCAGGCA
GTTATTTCAGAGATTCTAGCCAATTTTGCAAACTATCAGTTTTTCATAGGAGAGAGTATG
AACCACGAAGGCATGGTTGGATTGTTAAATTATCGTGAAGATGGTGTTACTCCATACATG
GTTTTCTTCAAGGACGGTTTGGAAATTGAAAAATGCTAAATCTGCTGCCTGCAGTTCATC
ATGTTGAATTCATCGATCATAAAGGCCTGCTGCTCATCATTTTACCTGCAATAAAATTGG
ACTGGTATCATTGAGCTGATTCGTTGTTGGAAATGGAAGTATTGTTTTAACATTTAAGTT
GTAATAAAGTGCATTAATCCCCTAAATGCCTGTCTGATTTGCATTGATATGCGAGGCAAC
AAAGAGGCAGCTGATGGAAGTATGAGGCTGGAGAGTTCAAAGTGTGGCATAAAATGGGTC
CTCTGCACCTCTTCTGAAAATGTTGATCTTTTGCATCTGACCCATAGCAAGTGTTGCTTA
ATCACTTGGACTAAATCACCAGACCAATACGTCTCATCACAGCTGCAACAGTGGAAATGT
CAAAAGAAACTGCAGCATAAGAGAATCCTCCGAACTTGCAGAGGATTCAGACAGTACAAG
TGCTCGGTGAGGAGGTGGGGAGCAGGCAGGCAGGCAGAGAGCAAGTATATAACACCTGGA
CAAATGCTAAGTTTTCCTAAATAACTCGAATATAAATGTTGGGTTTGCTTGATTGCTGTC
ATAAACATCTGTCATTACATGCTATTGTCCAAATTGCAGGTGGGTTTTGCATTAATAAAG
ACATTTTATCTATAGACCCCATGGAAAGTCAGTCTTTAATAAAGGTTACGGGTA
>TR105745|c0_g1_i1|m.134808
CTGTCTGTTGAATTGGGTGATACGTTCGGTGATGTCCGCTGTAAGGTTGGTGGCGGTACC
GGTTGCACTGATCCCGGCTCCCACAGCACTGAGACCCAACGAGGTGCCTAATGTGAAAGG
ACTTGCGAATATTCCCGAGATGGACAGAAGCCCGCCTGCGACGGCGGCTGAAGACCCTGT
GACACTTGCGATGGTGCTGCCCCGGTGATATTCATCAATGCTGGCTGCAATCTCTTGCAG
TTCCTTTACGTGTCCATGAATCTGGTCTCTCCAATCTGGGAACTGCTTCACAAACACGTG
GCAATCCTCAGCTCGCGTTTCCAGTTCAGTTTTCAGCTGTTCCCTGTGAAGATTGTAAAC
ACGTTTTTAATCTCAAGTCATTTCACAAGCCACACATTTACTGAAACAGCACAAACTGAT
TTTTGTTTTTTTACCAACAAGGGTCCCGAGAGGACAGGGAACCCAACCCATTAGCATTAG
CAGCCATCTTGGGTAGGTCTGGGGAGGAGGTGAATGAATAGCAATTGAAGAGGGTCAATG
AATGGTAATGACAGAGGTGACA
>TR10582|c0_g1_i1|m.4262
TTGGCTGCCGGCGGTTGGTAACAGAGCTCTGATTGGTGGTTGGCGTGAGCCCCTTCCCCT
TCCCCGCGCTCGCTGTGAGGGAGAGGGTCTGCCGAGCGACAGTGAAGCGCCGCCATGGGA
GTGGAAGTGGAGACCATCAACCCGGGAGATGGACGGACCTTCCCCAAGCCGGGGCAAGTC
TGCGTGGTGCACTATGTGGGGTCGCTGACGGATGGAACAAAGTTCGATTCTTCTCGGGAC
CGAAATGCGCCATTTAAATTTAAAATCGGTCAAAGAGCAGTCATCAAGGGCTGGGAAGAA
GGATTCGCTCAGATGAGTGTTGGGCAGAGAGCAAAACTGACCTGCACCTCTGACTATGCT
TACGGAGCTGCTGGTCACCCTGGCATCATTCCACCTCATGCTACTTTGATTTTTGACGTA
GAGCTCTTGAGACTCGAGTGAAAGCATTGTTTGGTTTGTCTCCTGCTTTTGGCACATACA
CATGGGCGAGCTTGAAGAATGTGCATTCAATATGCAGGGCCAGGCTATAATCGCACTACA
TTTACCTTCTCCATCTACAACCTGCTGTATGTCAGCAACAAACCTGCTTCTCACATCATG
TACCTTTTGGGCTGTAACTTAAAATCTGATCATCTTAATCCTGAACTATGTTTTTTCACT
TTTTTAAATCATGCTTTGCTTTCTGAGAGACTAAGTTGCGCATGATCAAGTATTAACATC
AAGGTGCCTGTCAAGTAGAAAGGAAAGCAGATCAATTTGACGACTTAATATTCAATTGTT
AAAGCATAAGATAATCATTTTGAATTGACTTGATGCATTGAAAAGCCATAAACTGAACAA
AAACCAGTGACAACGTGGCCATGCAGATTGCAGTCTTTTTAAACTTGTCCATCTTTGTAT
AGAGAAGATTCACTGTTGTGGCCTGCCTGTATTGCCTAAACTTACTCTTGTGCCAATAAT
GTCAACACAAACTAATCATTGGGGATTTATCCAGAATTGGGGGTAAAGTTGGTCAAACAT
GAGGGTTTTTTTGAGGGGGGGAGGAAGGAGATCGATTCAACTAATACCAACACTTGCTTC
AATTTTTTCACGCAGTACTTTTCTCTGCTAGTGTACAGGCCCAATCCAAGTCGTGTTTAA
CTTTGTATGTTGTCATTTCACCAACACCTATCTCATGCTCATTTGATTCCACTCGTGCTA
GTATCCTTGATAAGGTCTGGTCTTCTATTTCGAGCGAAGTTTAACTTGGGACAAAATGAT
GGATCATTTTCCTGAATGTTGTTTAAAACCCAGCACTGGGTCGGAATCGAGACTGATTTT
TATTTTTTATTTTGGGAGGGAGGGCGCTGATGCGTCAATTTGTACATTTCCAAAAAATTA
CCATTGCCTAATATAAATGGATGATTCACACACACTCACCTGCAGAAGGTATCCAGTGGC
AGCACTACATAGGTTGTGAATCATAGGAAAGGCTGCAAATCATGGGAGCTGGCATACTCT
ACTGATTAATGGTGTAGGGACCATGAAAGTGGTTATGAAGCTGGGCCTCTTACCAGTGGG
ATATTTGTATTGTACATGTTCCAGTATTATTCCAGGTTCCACATTAGGCTAGTGACTTTT
CCCTCTGAAGTTTCCCTTGCCTCAAACTTTTTCCTTTGGTGGAACAGCCAGTGTGCCCCT
TTGTAACAAGTTAAATAGGTACT
>TR10582|c0_g2_i1|m.4265
TTGGCTGCCGGCGGTTGGTAACAGAGCTCTGATTGGTGGTTGGCGTGAGCCCCTTCCCCT
TCCCCGCGCTCGCTGTGAGGGAGAGGGTCTGCCGAGCGACAGTGAAGCGCCGCCATGGGA
GTGGAAGTGGAGACCATCAACCCGGGAGATGGACGGACCTTCCCCAAGCCGGGGCAAGTC
TGCGTGGTGCACTATGTGGGGTCGCTGACGGATGGAACAAAGTTCGATTCTTCTCGGGAC
CGAAATGCGCCATTTAAATTTAAAATCGGTCAAAGAGCAGTCATCAAGGGCTGGGAAGAA
GGATTCGCTCAGATGAGTGTTGGGCAGAGAGCAAAACTGACCTGCACCTCTGACTATGCT
TACGGAGCTGCTGGTCACCCTGGCATCATTCCACCTCATGCTACTTTGATTTTTGACGTA
GAGCTCTTGAGACTCGAGTGAAAGCATTGTTTGGTTTGTCTCCTGCTTTTGGCACATACA
CATGGGCGAGCTTGAAGAATGTGCATTCAATATGCAGGGCCAGGCTATAATCGCACTACA
TTTACCTTCTCCATCTACAACCTGCTGTATGTCAGCAACAAACCTGCTTCTCACATCATG
TACCTTTTGGGCTGTAACTTAAAATCTGATCATCTTAATCCTGAACTATGTTTTTTCACT
TTTTTAAATCATGCTTTGCTTTCTGAGAGACTAAGTTGCGCATGATCAAGTATTAACATC
AAGGTGCCTGTCAAGTAGAAAGGAAAGCAGATCAATTTGACGACTTAATATTCAATTGTT
AAAGCATAAGATAATCATTTTGAATTGACTTGATGCATTGAAAAGCCATAAACTGAACAA
AAACCAGTGACAACGTGGCCATGCAGATTGCAGTCTTTTTAAACTTGTCCATCTTTGTAT
AGAGAAGATTCACTGTTGTGGCCTGCCTGTATTGCCTAAACTTACTCTTGTGCCAATAAT
GTCAACACAAACTAATCATTGGGGATTTATCCAGAATTGGGGGTAAAGTTGGTCAAACAT
GAGGGTTTTTTTGAGGGGGGGAGGAAGGAGATCGATTCAACTAATACCAACACTTGCTTC
AATTTTTTCACGCAGTACTTTTCTCTGCTAGTGTACAGGCCCAATCCAAGTCGTGTTTAA
CTTTGTATGTTGTCATTTCACCAACACCTATCTCATGCTCATTTGATTCCACTCGTGCTA
GTATCCTTGATAAGGTCTGGTCTTCTATTTCGAGCGAAGTTTAACTTGGGACAAAATGAT
GGATCATTTTCCTGAATGTTGTTTAAAACCCAGCACTGGGTCGGAATCGAGACTGATTTT
TATTTTTTATTTTGGGAGGGAGGGCGCTGATGCGTCAATTTGTACATTTCCAAAAAATTA
CCATTGCCTAATATAAATGGATGATTCACACACACTCACCTGCAGAAGGTATCCAGTGGC
AGCACTACATAGGTTGTGAATCATAGGAAAGGCTGCAAATCATGGGAGCTGGCATACTCT
ACTGATTAATGGTGTAGGGACCATGAAAGTGGTTATGAAGCTGGGCCTCTTACCAGTGGG
ATATTTGTATTGTACATGTTCCAGTATTATTCCAGGTTCCACATTAGGCTAGTGACTTTT
CCCTCTGAAGTTTCCCTTGCCTCAAACTTTTTCCTTTGGTGGAACAGCCAGTGTGCCCCT
TTGTAACAAGTTAAATAGGTGCTAGCGACATTTGTAAGCAAGCGATGCTGGTCATCACCG
CTGCCATCCCATCCCATTCTCTTCAGTGTGGCTTATGATCTTTTCATTGCACTGTAGCTC
TGATCAGCAATTCAATGAGTTTGAAAATGCTTTTACAATAAAATGCTTTCTACCAGTTTC
AAAAAAAAAAAAAAAAAAAAAAAA
>TR10588|c0_g2_i1|m.4271
GACACCCCCAAAACTACTGGAAACAATCTGCTTCTAGCTACTGTGTCCTAGTCTTTCATA
ATTTTAACATTTTTATCATGTTGCATAAACTACGTTATTCTGATTGAAAAAAGCTCCAAT
CTTCCAAGTACTTGGATTATTGGGCAGTTGATGTCACCGTATATATCTCTGGGGCATAAA
TAAGACACAAAGATTGAGGTCAGGAGCAAACGTATTCTGAGTGCAAACATTGAGTTGGCT
CCTCGTCTGGAACCTGATCGTTACCAATTGCATTTTCAGCTGGCAGTGAAAGATATTTAT
ATTACGGTTGCAATCCTCTCTGAAAGGATGAGGAGCTGGAAGGCAGAGAGCACTAAGCCA
ATTCTCTCAAAGTTTCTTCTACAAATAGTTTCTGAATTTCTCTGAATATCTTTAAGATTA
CTTTTGATTTTTACCTTGTGCCTCACACTTGAGAAGCAAAATGCAGTTTTTTTGGTTTGT
TGCATATCTCCAAGTCTCTCTATTAAAGCAGCTTTATGAGACACGCAGTCTTGAGCCTCC
TGTTTCTAGACAGACAACTGAGTTACAAAGAGGTATTATCGTTTGGCATGAAGTCATTGA
GTCGTGTCAAAAATCATTATTACAGCCTGCTTGAGCCGATCTTAAAGATCAAGTTTGGTA
TCTTCAAAGCTGGTACTTTGACCACCTCTGGTTTTCAGTTTGGTTGTCCTGTATTAAATG
TAGGCCCTGTTGCATATCAAAAAGGTCATCTCTTCTTGAGGGGTAGTACTGTTACCTACC
TTCTACAGCACTTACTCTTCAGATGGAAGTATCTTCCACATACAGAGGGGGCTCTTTCAC
TGTTTTAGGAGTTCTCTTATGTAGTTGAATTTTTATCCTCTGCCTGTTTCTTCTGAGAAG
ATAATATAATTTGTTTGTGGGGGTGACGGCTAAGTAGAACGTAGG
>TR105899|c0_g1_i1|m.134842
ACGCCCTTTCTAGCAGCAGCGGGTGAAAATGGCTGACCAAGTAGAGCAGAAGAAGAAAAG
GACCTTCAGGAAATTCACCTACAGAGGTGTTGACCTGGATCAGCTCCTTGATATGTCCTA
TGAACAGCTGATGCAGTTGTATTGTGCCCGTCAACGGAGGCGTGTGAACAGAGGTCTGCG
CCGCAAACAGCAGTCCCTCCTGAAACGGCTGCGTAAGGCCAAAAAGGAAGCTCCACCGAT
GGAGAAACCAGAGGTTGTAAAGACTCACCTTCGTGACATGGTTATCCTCCCAGAGATGGT
TGGCAGCATGGTTGGTGTGTACAACGGCAAAACCTTTAACCAGGTTGAAATCAAGCCTGA
AATGATTGGCCATTATCTCGGCGAGTTCTCCATCACCTACAAGCCCGTCAAGCACGGCAG
ACCTGGTATCGGTGCCACTCACTCCTCCAGGTTCATCCCTCTGAAGTAAACCGTTTACGA
TGGAAATGTTGTGTAAATAAAACTCATTCCAGTACAAAAAAAAAAAAAAAAAAAAAAA
>TR1058|c0_g2_i1|m.432
TGAAGAGTTGCAGGATTTACTTAACATAAATATCAATGATAACAAGCACTTGGTTACTGG
TTCTATCCAAGCCAAGGGGTGAAACTGTGAAAGACCTTCCACATGACCCAGACTACATCC
TTATGGCAGACTGTATTTACTATGAGCAGTCTTTAGAGCCCCTGCTGAGAACTATGAAAG
AGCTTGCAGGAAACAAAACCTGTATCATATGTTGCTATGAAGAGAGGACAATGGGAAACA
ACCCTAAAATAGAGAATCGTTTTTTTGAGCTTTTGCAGACTGATTTTGAAATACAAGAAA
TTCCATTGGACAGGCAAGATGAGGAATACAGAAGTGAAGACATTCATATTTTACACATAA
AAAGAAAAAGACATTAGGGAATCTTTACCTTGAAATAAAAATTGCTGCTGTTTGTTTTTG
TTCTCAGACACAGGAGTAGCCAAAAAAAAGGTTGAACCCTGATGTGAGAAGGGGCAATTC
TTATGAAAGTTTTTATTATATATTATATATCTACTACACAAGCAAATGTAAAAACAGGTT
TTTTATAGCCCACGAAGAGTGGTATTCAGCTCTGTGGATGTCACAAATGCATTTCTGTTC
TTTATAGGACGTCATTGCATTGTTGTTTTCAACTGTCATCAATGATCGCTTTTCTAGCAT
TCATTCTTGGAAGTAATACAAGCTGCATGGTTTATGTTACAGATTTTTGTTGTTGTTTGT
TTTTGCTTTGAACGTGTAGTTAATGTGTACAATAACTATATATAAATATCAGATGCTGTA
GGAGGGAGG
>TR10592|c0_g1_i1|m.4274
CCTGACTTCTTACAAAATACCCTCAAGTGTTACTAGCTGGGTTGCTAACAATAAGGATGG
AGCTATCAAACGATATCAATGGAACAGATCACTCAGTACAAGGTATAGCAGCCAGCTTCG
TCCTTGGAGTAACGTGCCTTGTTGGAATTCCAGGGAATTCACTCGTCATCTGGGTTATAT
TGTCTAAGGTGAAACAACGACCGCCCAGTGTTGTGCTGATCCTGAACCTGGCAGTTGCCG
ATTTGGTTGTCCTGATTACGTTGCCTCTGTGGATTTATGCCATCACGAACAGCTGGGTCT
TTGGGGAAACTTCGTGCAAAGTCCTGGGCTACCTCATTTATTGCAATTTGTACGGCAGCG
TGTTCTTCGTCACGCTGATGAGCATAGACCGCTTCATGGCTGTCATCTATCCATTCGCTT
CACAGCGATGGCGGAAGAAAGACTTTGTTTACAAAGTGGTAGCTATTGTTTGGTCATTGG
CTTTTCTCTTCGCCATTCCTATCATTTTAGTTAAAAATGTGCAAATTATCGATGACCACC
CCCAATGTTCAGGTCGTGAATATGATTCCAATGCCCAGCAAATTGCATGCCTTGTATTGG
AAACCTTGGTTGGATTTGTAATTCCTTTTTCAGTGCTCACTATCTGTTATGCATCTGTTG
CAAGAAGGGTGGGCCAAATGACTTTTAAGAGCAAAAACAGATCTGAAGTGCTAATTTTAA
GCATTGTAATAGCTTTTGTAATCTGTTGGCTTCCTTATCATGTAATCAACCTGGTCGAAT
TTGCTTCCCTGATGGTGGAGTCAGACTCAGACCCATTGAAGACTCTGGAACACATTTCTG
AGGTTGGATCATACATTACTGGAGCTTTAGCTTTCATCAGCAGCTGCATTAACCCTCTAC
TTTATGCATTTGCTGCCCGGAATTTGCGGAGTGGTTTTCGGTCTTCAGTAATAGCCAAGG
TGTTTGAGCAATTGGCTCAGTCCACTAAAGATGAATGTACCATAGAACGGGTTAGTACCA
CAAAAGTGGAAAGTACCCAAGATCTGTAAGCATTTAATGCATTGTTAATGACGGGTTATA
TTCACATCCTGCATGATTATGCACTGCAAAAAATGTATTGTGTATAATATAAATAATGCA
GCAGAAATATCTAGATCACTCGCCCTGCAGTATAATAGATGAGAAATAAATGTTACATTA
TTAATCATCTATACTGCATTACAAGCATTTGCCTATTGAATTTCTTATTGACAAATTTGT
ACAAATTGACTACTTTTGTGTGCATCGTGTAATTTAAAATTAACACTTACTCAGATGATA
AAGATGTTTCATTCCAGCAGTTATTAAAATTTATGCCATTTTCACCAAAA
>TR106045|c0_g1_i1|m.134875
ACAACTGAAGCATAACTTCCTCCCCTTTGTATTACAACCGCCTTGAGATAAAGGCCAACA
TTCCATTTACCTTTTTGTACCTGTGCACAATGTTCCCTCTAATTTTTATTTTAGGTGCGC
GGTCCCTTTAAATTTGCTGCACGGCCGTGCATGCGCGATATCTTTTCCAGCGTTGCAGCT
GGTGAGCGGGCTGCGTGGGATCTCCTGATAGCTGTGCAGATTAGGGGGAACGTTGCCTGT
GCATTAGCTTTAGTGATTTGTGTACATGAACACCCAAATCCTATTGCTCTGTCTAGAACT
AGTAAGAGATGCTGTTCTGACTACTTCTGGACAATTGCAATCCTCAGATGAATGATTGTG
AGCTGGCTTTCTGCTTTTGTAAAATAAAAATGTACGTGTCAGTTTTAGGGGTGTTGAATA
TGTTTGCTCTGGGCTTAACTACTTGTAGTGATGATGAGAAAAAAACAACTGCAGTTTATT
GCTTGATGAGTGAGACTTGTGCATTTCAAAAAGTCAGCTGTATAAAAGCTTTGATTGTGT
TGTGAATCGTTGAAATTTACGGCACAGAAGGAGGCCATTTGGCCCATCGTGTCTGCCGGC
CGAAAAAGAGCTATCCAACCTAATCCCACTTTC
>TR106103|c0_g1_i1|m.134889
CATGGCCTGGAGTTGCACAATTTTCTCATTTGCACAGCTGATGTGCGCTGGGATTACCGA
AGCGGACAATCTCCTATACTTTCAAGTACTTATGAAAGTTCAGGACAGGAAAGACCTCTG
CAATCCGGTCCCAAAAACGACACTGGCGAATAAAATCGAAAACGGCGAGAAAGCGCTTTG
TTCCGTCCCCAGCCGGGCCGCCGTAGCGTGGTGCAGTGTGGGATAGCTGCGCGAGGCGGG
CGGTGGGCTCCTGCCTGGAACCGGCGCTCGTTGGCTCAGGAGGAGGCGGCGGCGGCGGCC
CGCAGTATACTTAAAAAATGACTACTGCTGCCCGACCAACGTTTGAACCAGCTAGAGGAG
GGAAGGGAAAAGGAGAAGGAGATCTCAGTCAACTTTCCAAGCAGTACTCGAGTCGGGATC
TTCCTTCACATACTAAAATCAAATACAGGCAACCAACCCAGGATGTCCCTGAAGAGCTGC
GTAGTCGTGACTTCCGCAGGGAACTGGAGGAGAGAGAACGAGTGGTAGTACGTGAAAAGA
ATAGAGACCGACCACCCAGAGAACACACAACATCATCTTCAAAGAGACCACGGCTGGATC
AGATACCTGCAGCAAACCTTGATGCTGATGATCCGCTGACAGATGAAGAAGAGGAGGAAG
ATTCGGATAGAGACAGTAGTAGTGAAGATGATGATGATGATGACACTGCTGCTCTTTTGG
CTGAGCTAGAGAAAATTAAAAAAGAACGTGCTGAAGAGCAAGCACGGAAGGAGCGTGAAC
AGAAAGCTGAAGAAGAACGAATTAGAATGGAAAATATTCTGAGTGGCAACCCTCTACTGA
ACCTCATTGGACAGTCAAACTTCAAAGTGAAGAGGAGGTGGGATGACGATGTAGTGTTCA
AGAACTGTGCTAAAGGAATAGATGAGTCAAAGAGGGATAAAAGATTTGTGAATGATACAC
TTCGCTCAGAATTCCACAAGAAGTTTATGGAAAAGTACATTAAATAATTGGCCTCAAGTA
CTCTACAGCTGTTCATTGACTACAG
>TR106289|c0_g1_i1|m.134951
GGGCATGTCTATTGGAGTTGTAATGATTGGAGAAGGTAAGGATGCAATTCCTTCTGTCTC
GAAGAATGTGAGAAGTTGGTGATATGTTGCAAATGTGTCTGTTATCTTATTAATGTTAAT
ATGCACTGGGTTGAAATAAAGCCTGACTATTTGGGTCCAATTATGAAACAGCAAATTTAC
AGCACTGGGTTGTGAGTTTAAAAAAAAATATTTAGGAGTTAAGTTTGAGTTTTGAGGTTC
ATGAGTGGGTATTAGGAGCTGATGCCAATAAAATAGTTGTAAGGAGTATATGTGCAATAT
ATTATTTGATTAGAAGCTAAAGTTAGCTCAGCATGATGAGACCTGATGGCACAGTAAACT
GCACACTTAATGTGTTGCTTCAAGGAGTCGTATAATGTAGATTGGCTCCTATGATTCCGT
CAGAGAAATATAAGGGAAAAAATGTAAGTGGTCATGATCTTTCCAATAACCCTCCCCTCT
CTGTCAGTGGTGCAGAAGGACCTTAAAGTACAGAGACAAATGATTGACAAATTGTGGAAG
GGAGAGAGTTATCAACCGGTGGGCAGTGGCAGGTTCTTTCTACAAGCTGCTGTCTGTAAC
TTCCTTTGTGACCTATTAAATGGTCTAGGGGCAGATTAGTCTACCTGCCCTCTCTATGGA
ATGGTGTTGGCATTGGTGAACAGGGCTAAAGAGGTATATATTTTATTTGTTGAAGTAATC
CTCAGAGTCCATGGGGACTATTGCTTCCCAGCTGAAAGCATTTGGCTTCTTTTTAATTTT
ATGCCCAAGGAAGTAGTGTTGGAACTTGATTTGTAGCACTACAGTTATCTCTACATTAAA
AACAGGCTTTAAACTAGACCTGCTATATGTGAGAGAAATCTGGCAAACTTCAGATTGTTA
ATTTTAACTTTACCCAAGTCACAGATTTACAATTGACTTCCAAAGAAGAGATGTATGGTA
TTATATGATTCATTGAGTTGTATAGATTTAGTTTAATATGAATTTTTTTTGAATGAAATA
TTCATCATG
>TR106293|c0_g1_i1|m.134956
GTGCAATGTAGTCTGAGAATATCATCTCCTATGCATATAACTGCTGCTGTTGCCATGGTG
ACATGTATAGTGAGTTGCTTTAGTCCATTTCTATGATGAGAATTCACTGTTGCAGTGCTA
GGTGTGGCATTTCAATTATTTTTCTTGCATCATCATTTTACTAAAATTGCATTGCAAAGG
TTCTCACTGCAGCAGATGTGGCTGGATGTCTTGATGCTACACTGGGCAACACTATTGTTG
AAGTTGTCTGTTTTGGAGACTTGGTTCAAGGCAATGGCCTGCCTCAAAAGTTCACTGATG
TGGAGTGTTTTAATTGTTTGCGTGCATGAGGTTTACAAGTAAGATGCATGAATAATATTT
GGGGGGGAAAATAACCAATTACAGCAATTTCCTAATGCCTTGGAATATAAGTGAGCTTCA
AAGGCACAATAGTTCTGCTTGTGCTGGCCCTGGATTTCTCCGCATGACTTACTGGAACAA
TGCCAGTTGCTCTTCACAAAGTAGCTTTGTTGCTTGGGTGATCCTTTATTTTGAGTTGGG
AGGGCTTTCCTTCACACTCCTGCTTTCAAGTTTAGTTTGATTACTGTGAAGCTTTGTCCA
TTTCCAGAACTCCCAGAATGGAACTTCGATGGCTCAAGTACGTATCAGTCAGAGGGGCC
>TR10643|c0_g2_i1|m.4303
ATCATCAAGTAGGTATTTGGGTTTTCCACGTTTTCTTGGTATTTGACTCGATTAAATTAG
TTACTGGTGATGTGTCAGAAGGGGTTCCTCCATCAGTACCCCCATTTAAAAATCTAACTT
GCAATTACTTAGAGCTGCTGTGCCTGACTGAGGGAACTGAATTAGCTTGCACAAACTGTC
TTTATGTTTGCCTCTCCACTGATGTTATTACGCCTTCCTCACAATGATTGGCACTCTTGG
ATTTTTAATAAGATTACTGACTGTGACAAATGCTCTGGACTGGACTGTTATTTTGCTCGT
TTTAAAGAGAGGGGAATAGTGGCAGTTCTAAAATGGTTGCCAATAAAAGTGGGACGTGTT
GAATTAACAGCTGCTGCCTAAGGAGTACAGTAGAGTACAAATGAGGTACTAACTTTATTT
GACCGCACTGGATTAATATCTGAAGGTGGAAATTAATGAAGTACGCGCTTTGCATAAACC
TTTCATCACATAC
>TR106456|c0_g1_i1|m.134989
CCCTAGGCTGAGAGATTCACGAATAGGAGGACGCATTTTTCTCTGGGCAAGGGGACGAAA
AGGGCACGGCTTAAAGCGATAGAGACCCACAGCTTGGGCTGTACAATCACAGTAACATAC
TCGTAACCAACTATTTATTACAAATGCACTGCAAAAACTGACCACGAACTTGAACAAGAC
TTTGGACCGAGTACAGACCTGGGTACTTAAATCAACAAGGAATTTGCACTGCGACTATAG
GCGCTGGTACTGCAAGAATTTAAGAAACCGGTACTATACTTGCGAAAAGAGTGGGAAAAA
GGACTTCGATTTCACGATGGCCACCTACCAGCACCCCGAAGATGACACTATGGTTCTGAT
GACCGACAGCACCTCCACGTCTAGCTCCAAAGACCGAGTCAAGAGCGAGTCATCCCCGGA
CAAGACTGCGGAGAAACCTGATCCGACTCAGAAACCGCCCTATTCTTATGTGGCCCTCAT
TGCTATGGCTATCCGAGAGAGCCCAGAGAAACGGCTCACTCTATCCGGCATCTATCAGTA
CATCATCACCAAATTCCCTTTCTACGAGAAGAATAAGAAAGGCTGGCAAAATAGCATCCG
ACACAATCTGAGCCTCAACGAGTGTTTCATCAAAGTGCCCAGGGAAGGTGGCGGGGAGAG
GAAGGGCAATTACTGGACTCTAGACCCGGCTTGTGAAGATATGTTTGAAAAGGGCAACTA
TAGAAGGAGGAGAAGGATGAAGCGCCCTTTCCGACCACCTCCCACCCATTTCCAACACAG
CAAGGCGGCTTTATTCGCCAGTGACAGCTATGGCTACATCGGCCCTCCCAAGTACTTGCA
GTCGACTTTCATGAACAATTCCTGGCCTCTTGGACAGCCGCCTGCGCCGATGTCTTACGC
CTCCTGCCAAATGGCCAGTGGCAACGTCGGCTCTGTCAATGTGAAGGGACTCTCGGGGCA
CGCGTCCTACAACCCTTATTCCCGAGTGCAGAGCATGGCCCTGCCCAGCATGGTGAACTC
CTATAACGGCATGAGCCACCACCATCACCCCCACCCCCAGCAACTCAGCCCTGCTCCCCC
GCCTTCTTCCAGCAATGGAGCCGGCCTGCAGTTCCCCTGTGCCAGGCAGCCAGCAGATCT
CTCCATGATGCACTGTTCCTACTGGGACCACGACAACAAACACAGCGCATTACACACAAG
GATAGACATTTAAGACAAACACCAGCAAGATATTATTAAATAATTGATTTTCCCCAAATC
CTCCCACCTTCTCTTTAAACTGTGCCAAAAAACTTACAGTGCTGATCCCCACCAGGTAGT
GTAAGTGTTTTGAACTTTTATCTTTACAACACAAGAAAAATATGAGACACCCAGCTGGGA
AATGAACTATCTTTTTATGTATTTTAACTATTTGTTATCTATAAGAACATTGGTAGATTT
ATTGTTAATTTTTTTTAAAATTATGTCTGACCAAGCTTTGTCCAAAATAATATTATGTTT
CCTGATGATGAACTTTAATTTTTCTGTCGTCTTAGTTATTTTTACAATGTGAAACCCACT
GAAATCGGTTGAATTTACAACTTGCCAACATTGTTCCCTTTAGAACTATTGCCACAGATT
TTTAAGCAAATTTTTAGCCTGTGTTTTTTTTAAGAATGTTAAAGCTCTTGTAACAGATCT
GCGTGTTGGTAGCACCGCTCGTTCTGCAGTTTGGGACCAATTCAAATGTATAGCACTTTC
CTACTTGTACTTTCTAGATTTGTAATCTTTAATAAACTCCCCTAA
>TR106458|c0_g1_i1|m.134990
CCTTGGCGCGTGCGTGCTGGCGGCCTGGCGTGAAGTGAGGTGAAGTGAAGCGGGCAGCGA
TGGCGAGCTCGGGTAGGAAGCGCCTCCTGAAGGATGAGGACATCTCCAAGGTGGAGTTCG
AGACCAGCGAGGAGGTGGACGTCACCCCCACCTTCGACACCATGGGCCTGCGGGAGGACC
TGCTGCGGGGCATCTACGCGTACGGCTTTGAGAAACCATCAGCCATTCAGCAAAGAGCCA
TCAAGCAAATAATCAAAGGGAGAGACGTCATTGCTCAATCCCAGTCTGGTACCGGGAAGA
CAGCAACGTTCTGTGTGTCAGTATTACAATGCCTGGACATTCAGGTCCGTGAGACCCAGG
CTTTAATATTGGCACCAACTCGGGAGCTCGCAGGGCAAATACAGAAGGTACTCCTTGCAC
TCGGTGACTATATGAACGTGCAATGCCATGCTTGTATTGGAGGGACCAACGTTGGAGAAG
ACATTCGGAAGTTGGACTATGGACAGCATGTAGTTGCTGGTACTCCAGGGCGTGTATTTG
ATATGATCCGAAGACGAAGTTTGAGGACACGTGCCATCAAAATGTTGGTTCTTGATGAAG
CGGATGAAATGCTGAACAAAGGTTTTAAGGAGCAGATCTATGATGTGTACAGATACTTAC
CTCCAGCCACACAGGTGATTCTGATCAGCGCCACGCTGCCTCATGAAATCCTGGAAATGA
CCAACAAGTTCATGACTGACCCGATCCGAATCCTGGTCAAACGCGATGAGTTGACCTTGG
AAGGAATCAAACAGTTCTTTGTGGCGGTTGAAAGGGAGGAGTGGAAGTTCGACACATTGT
GTGACCTGTATGACACACTGACCATTACTCAAGCTGTTATTTTCTGCAACACCAAGCGGA
AGGTGGACTGGCTCACTGAAAAAATGAGAGAGGCCAACTTTACGGTGTCGTCAATGCACG
GTGACATGCCGCAAAAGGAGAGGGAATCCATCATGAAGGAGTTCCGTTCTGGTGCAAGCC
GAGTGCTTATTTCTACAGACGTTTGGGCGAGAGGATTGGATGTCCCTCAGGTCTCGCTGA
TCATAAACTACGATTTGCCAAATAACAGAGAGTTGTATATCCACAGGATTGGTCGGTCAG
GCCGATACGGCCGCAAAGGTGTGGCCATCAACTTTGTTAAGAACGATGACATTCGTATAC
TGCGAGACATTGAACAGTACTACTCTACGCAGATTGATGAAATGCCAATGAACGTTGCTG
ACCTTATTTAAAGGAAATGAAAGACCAGAGGACCTGGATGGGCAATGGATTACATTTCTT
CAGTTTTGTAAAGGAAATACCTGGCATTGCACAGGGACTCTGTATATGCATCTCCTATCT
TCTGTTTTTAGAATTCGGATCCTTTTTTCAGTACCACATGGTTTTGTAAACTCGTGTCGT
TGCTTTCTTTTGTACACAAGGGATTACTAGACTTTTTTTTTGCAAGTATTAAATAATACG
AAATTTTAATGTTGAACTCGATGATAATCTGCAATTGTAACACTATCTGTGGATACCATT
C
>TR106490|c0_g1_i1|m.134997
TGCACTAGATTGTTGTGTGGCTGGAAGGTAGACAACAAAGAGTCAGAATGGAAACTAGTT
ACCAGACGAGTCCCACTGGAGTTCAGTTTGGGCTAATTTTTCTAAATGACTTGAGGGCAG
AATATTGTCCCAAGTGTATAGCAGATGACACCAAATTTGATGCATTGGCCTAGATGCTAA
TCAATGAGCAATAATGAGATATCTGGGCAGCTTAGGTCAATGGGCAGAGGGGTGGCAGAT
TGCATTCAACATGGATAAGTGTAAAGTCATAAGATTAGGCAGAAGAAGCAAGAATGTGGA
TTCCATATTAAATGGCAATCTGCTTGTGATAACAAACCAGGAAATAAATCTGAAGATTAT
GGTGGGTAGGTTTTTAAAACTGTCAGTTGAGTGTTTGAAGGTGGTGAAGAAAGATGGTAA
AATGTTGGGATGTATAGCTAGGGGTGTGTCTTATAAGTCGAATGAGATATGTTGAAATTG
TATCTGGCCTTGATGAGGCACATCTGGAGTACTCTTGACAGTTTTGGTCTCCATTTTACA
GGAAAGATTTAGAATTATAGGATGACGTCCAGCAGAGCTACTAGGTTGAACCCTGAACTA
AAAGGACTGAGTTATGAGGAAAGATTGTCAACACTAGAAATGTCCCCTCCAGAGAAGAGG
A
>TR10677|c0_g1_i1|m.4331
GAAATGAAAGTAAAATTGATTTCATAGCTATATACCTTCTTTGTAGTCCTTGGTTACTAT
AGGAGCAGCCGTGGGCGGCATAATTGGAGGATGGACTGTTGATAAAATCGGCAGAAAGCT
GAGCCTGATGATTTGTGCTGTTCCATATGTCTCTGGGTTTACGATGATCATTGGAGCACA
GAACATCTGGATGCTTTATGGTGGTCGCGTGTTGACTGGATTGGCCAGTGGAGTGACATC
ACTTGTTGTGCCAGTGTACATTTCTGAAACAGCCCACCCTAAAGTACGAGGGCTGTTAGG
ATCCTGTGTTCAGCTGATGGTGGTAACCGGAATCATGGGTGCATATGTTGGTGGAATGGT
CTTAACCTGGTATTGGCTTGCTGTGCTATCTTCCTTGCCACCAACCATCATGGTTGTTCT
AATGTGCTTCATGCCAGAAACTCCAAGGTACCTGCTGCGTAAGAACAAACGTGCTGAAGC
ACTAAATGTCCTGGCATGGCTTAGAGGACCTGAAGTAGATTATGAATGGGAATGCAGGCA
GATTGAAGCAAGTTGTGATGAACAGGATACCACATTTGCACTTTCAGAGCTAAAAAATCC
AACAATTTACAAGCCTGTTCTTATTGGAATATTTCTGATGCTATTTCAGCAGTTAAGTGG
AATCAATGCAGTTATGTTTTATGCAGAAACCATCTTTGAGCAAGCAAATTTTGAGCGTTG
ATAATGTCCATCAGTACAGCGGTGTTTGGGGTATATTTTAAAATCTAGCA
>TR106831|c0_g1_i1|m.135081
TTATGATGGGTTTGTTAGAGTTCACGTTCACCTTCACGTCTGGAAATTTTACCCTGATTT
AGAGAATCATCAGGTGAACTCAACTTGGCCGCTATTTTCCTACTGCCTGGTGCCCAGTTA
TGTGCAGTACTGGTAGATGTTTATCTTTAGATCTAATAATGAGCACAATCGGGATCTGTC
TGTTGTATGCAGGCTCCATTATGACCTTAAGGCAATGATTTCAGACAGTGAGTGGCTGAA
CTCTGAATTGTCAGATAGATGCTACACAGAATGGAGTTTGCCAAGAAGGGGGAAAAAACT
CACTGAAGATCATTTTTTAAATTCCTTTACGGGATGTGGGCGTCGCTGGCAAAGCCAGCA
TTTATTGCCCATCCCTAATTGCCCTTGAGAAGGTGGTGGTGAGCCGTTGCCTTGAACCGC
TGCAGTCC
>TR10685|c0_g1_i1|m.4337
ATCCATTATTCTGCATTCGTTCAACAACGAGTATCTCAGCCGCTTCAGTTGTAAGAGTGT
TCTGTGTCCAGAACTTTGAAAGATGCTGAAAAAGATGCAATTGAGTGCAGTGATTTCACA
ATGTTGTGTTCTGGTTTTATGCTTTTGATGGCCTCCCTGAGCGATCCAGTGTTTGTATCG
AGGTGTGTGTGCTATAGCGGTAAAAGACTCCATACGCTACCACTAATGGAACTGTGCTTC
CTCAAAAAAGTAAAGGAAAATAGAAAGGTAAGAAGACAATTCAACAGACCAGGAAAAGGA
AATGATGCACGGAGTTAGAAGTTCAGGCGGCATTATCCTGATAAAATGATAGAGAGAAGG
AGCTAAGGCTGAAATACGGAATACGGAGCAAACAAAAAGTGAGTTTGGCCATGTGTCCTT
CAATGGCTGACTATTTACACTGGG
>TR10690|c0_g2_i1|m.4339
GGGGAAAGAACAAAAAGTGAATCTGTGCAGTTATCAAAACCAAACTCCAGTCAGTGAGGC
TCCGCCTCCAGCTCTCACTGGTGTCCGCGGTTCCCAGAATGTACATCGGTCAGTTCTAAA
TGCAAGCATCAGGCGATTAAAAACTGACAGTTTCTAATTTTATTAGGCAGTACCAAAGTT
GTGCTTTACAATGTAAAGTTGAAATTCCTATATTTAAGAAAATGTAACAAACTCCTGGAA
GCTGTCGGTAGCCTATTTTAGGGAATTGAACACTTTCCACCTGAAAGAGGGTTACCTGAA
GGCCAAGAATCAAAGGTTTACATGTAAATATAAGGCATTTCAGATGCAGTTTAGTGTTAC
GGTTTTCTCCGATGTCATTTTGCAAAAGAGGTGGAAAAAAACCCAATGATCTTGTGTGGG
ACCTTGTTAAAAAAATCAGCCTTGCGTTCGAATCCAAATTTGTGGTTTTGATGCTTAGCT
GCATCATCGCTCAAAAACCATTTGCAGCACAAAGGAGGCCATTCTGCCCATCGTGCCTGT
CCCAGTGCCAGCTTCTTAACTGGATCCATCTACTCTAATCTAATTTCTCTGCTCTTTCCA
CATATGCTTTTATCTCCTCCTTTTCAAATCTTATCTAATTCCCCTTTTTGACAGTCACTT
CTGGCAAAACATTCCACCTTCTAATAACTTGGGACAAATTTCTTCTTATTTCCTCTTCAT
TCTTCTTCTCGTGATAACCCATAGTCTATGGCCCCTCTTTTTTTACTGATTCAGCAACCA
GTGGAAACAGTCTTTCACTATTAATCCTCTCAAAGCCTTTCATAATTTTGGAAACCTCTG
TCAGCTCCCTTCCTTAATCTAACAGGGGCGTTATCCCGTGAGTCCTGGCTAATATTTATC
CTTCAACCAACATCACTTTAAAAAAAAAAAAAAA
>TR106936|c0_g1_i1|m.135103
CAAACCCTCGTCCAACAGTGGTGTTATTTTGTAGTTTTAGCTGGAACAAAAATGAACTGG
CTGAGCTCCAAGACTTTGTTCAATTGAGGACAATTCCTTGCCTTGTGGGTTACCTACATT
TTGTTAAATAAGCCAGGATGGTAGTGTAGTCCCATTGTTGTATCTATGACACTTACGGGT
GCCGTGCAAGTGATGCATCAGCAACAATTGCGTTTTAATTCAATTACTTTTGGTCTGCAA
GTAATGACGAGCCATCTGCAAATTGTAAAACTCACTCACTGCCCTTTCCACAGCAATAAA
TCCAAACCCACACATGAGCAGAAAACACGCTTTATCGATGTTATTTTATACGGCAGCATT
AAACTTCATCTCTATAGAGATGTGCGGTGTAAAATCATTTTGGCTCTTTGAAAATAATGT
ATTTATCACACACTAGAACTGTAGGAGTTGTCTCTTAATTGATTCCAGTTAAACCATGCA
GTTTCCCAAAATAATTCTAATCCAAAT
>TR106940|c0_g1_i1|m.135104
TGGGTCTGATTTTGTTTCCTGTCTTCATTGGGTTCACCCTGCAGCACAGAGAATATTACA
ACTGGGAAGTGGCCTGATTCCAAATTCCTGCTATTGGTACTGTTGAGAGGTTCCCAGGAA
ATTGGCACGGGTTGACTCTACCTTCTAGGCAACTCGACTGAGATGGTTATCTCTCTGTCA
GGCAATTGTAAAAGACAATCTCTGTTGAAGTACTCTGTGTGCTAATGACCTGTGCTACAG
AAAAGGTGCCCCACCAAGCTATGCACTTGTTTCATATTCTTTATTTATATTTGCCTCATT
TTTGTTTCTCTGTTTTCCTCCACTTGAGTTCCTCTTGTTCTGTTGTTCCTTTCCTATTAT
TTATCCTCTCCAATACTTACATTTTTTGATCAGGAGCCCCTGACAACAGAAACTCAGAAT
TTAACAGACGTGATAAGAAAAAAACCAGCATGACCCACAGAGAAGCGAGTGAGTGCAGTT
GGACTGGAGATTACGCTGAGCTGGAGCTGCAGCGTGCACACAAAATTGATTTCTATTCAA
GTTTGAGTACTGAAGTTGATTCAAATGATTGGAAATGTGAAAAAGAGGAAACTCTTGGAC
ATTTCTGGTCAATGTTGAGCCTAAAGTCAATGAATGCACTGATTGCAATGGAGATAAAAC
AACTTATAATAGACTGCAGGACCGAGCATTTATAAAATTTGATTGTAAAGCGGCTTCACA
GCATTCATCTAATGAACAGTTTCATTTTATAAATTATGCTTATCACTCTGATGCCTTTCT
CTAATTCACAGGTCACAGTTAATTCTTCAATAATTTTATCTTTCCTATTGTGTTTCCGTT
TTAAATTAATCACCTTTGAACCTGTACATTTCCACTTTACTCATTGTACCATCAACATCC
TTTGTTCTTGCTACACATGGCTTTTTTTCTTTGGGGTAAGGTATTATATGGTGGATTTTT
ATGTTTTTCATTTCATACCCTAGTTCTGGCGTGTGCAGCTATGACAAAAATATATTGAAT
GAGATACTCCAGGTCTAGTGCCTTATAGTTACTGAATCAGTGTACTGAGCTGCACTTGTC
GTTCCACAGATTGTTCTGCCAAACTTTTTATCCCAAGCATTGTTTAATTCCTCGATACTT
CCCC
>TR106966|c0_g1_i1|m.135113
TCGGGCTTTCCCGGGCATACGGTCCGCAGCGAGCATCTGACATCGGGGCCGGGTTAGAAC
GACAAGAAGCAGAGAACCTGCTCCTGAGACGGAGCGGGTCTGTGGGTTGAAACATGACGG
GAAGCCAGTTTACTATCAGGCGCTGGACCAACAAACATGTGGCCAAGTGGCTAAAGGAGG
AAGGCTTCAGCGAATACATTGATCTTCTATGTAATAAGCACAGACTGGATGGTATTGCCT
TGTTAACTTTGACCGAGTATGATTTACGCTGCCCACCTTTAGAACTGAAGGTATTGGGTG
ATATTAAAAGGCTTATGGTATCTATTCGGAAACTACAAAAGCAGCACAAAGATATCTTGG
CAGAGATGGGCTATGCCAGCGATGAATACCTTGCTGGTACTGTTGCACATGTTAATTCCG
TACTAAGCAAAGACTGTCAGTGTAATGGTGTGGATCATTCCATGGACAGTGGTGGTTCTA
GTGGAGACTTGAGTACTGAACAATATCAGAATGGTAAATACTACAAACATCAAACCCGAA
GACTCGACCCAGAGTTCTGGAAGACAATTTTGAGTTCTATTTATGTATTCATAGTCTTTG
GGTTTACATCGATTGTCATGGTAATAGTTCATGAACGTGTGCCAGACATGCAAACGTACC
CGCCCCTTCCAGACATATTCCTGGATAGGTAAGTGTTAAGTTAACATGATTTTATTTTAT
GCTTTTAAAGTAATGTCACGACTAATGAGCAGAGTGCATGTTTTTAGTCATTGGGATACA
GCTACCTCTTCAAACCTGAGAAAGGAGTTCTGTAGCCCGAGCATGTGTTGGTCTGCTCTT
CTGAAACATCTAGAGCAAATTTCTGTTCAATTATCCTTCCAAAAATGCTTTAGTATTCGA
TTTGTCTTATTCTGATCTCCTATCTTCACTTGCTGTTCACCATTAAAGAGTTATGGAAAT
TGAATTGATGTAATAGTCATTCCTCTGTAGTTTTACCCCTTTTTCTAAAATTTATACGGG
C
>TR10696|c0_g1_i1|m.4343
TGTCCAGTTTTGAGCACCTTTGTGTAGGAAGGATGTCAAAGCCATGGAGAGGGAGATGAA
CTAAAATGATACAAGGGATGAGCGGTTTTAGTTTTGAGGAGCAATTGGAGAAACTGGGTC
CCTTCATTAGAACAAAGGAGGTTAAGCAAATATCTGATCTGAGCTGCTCAACATTACGAG
GGGATTTGATCAGGAAAATAGGAAAAAACTATTTCCATTGCTCCAGTGAGTGGGTAACCA
GAGAACATAAATTTAAGATTATTGGCAAAAGAATTGAGGTTGTTAGGACTTAGAATGCCC
TACCAGAAACTTTGGAAGTAGCATCCGTAATAGCTTTTAAGAGGGAAGTGGATA
>TR10696|c0_g2_i1|m.4344
TGGGGAGCATGGTTAACTGAAGAGGATTGTAAGTTACTTGATATGAGGACAGGTTAGTAG
ATTGGGCAGATTAAATTTAATGTAGAGAAATACAAGGTGATACATTGAAAGGAAGTATAA
GGGGAGGAAATGGAATGGAATGGTACACAACTTTACAAGGAATAGAGAAGCAAAGAGACA
TTGAAGTTCAGATACATAAATCATTAAAAGTGAGGGGAAGAAACATAGGTTTCTAGGCCT
TAATTAGGGCATTAACAACAAAAGCAAAGAGATGATGCTAAACCTAGATAAACCATTGCT
TAGGCCACTTAGAATATTGTCCAGTTTTGAGCACCTTTGTTTAGGAAGGATGTCAAAGCC
ATGGAGAGGGAGATGAACTAAAATGATACAAGGGATGAGCGGTTTTAGTTTTGAGGAGCA
ATTGGAGAAACTGGGTCCCTTCATTAGAACAAAGGAGGTTAAGCAAATATCTGATCTGAG
CTGCTCAACATTACGAGGGGATTTGATCAGGAAAATAGGAAAAAACTATTTCCATTGCTC
CAGTGAGTGGGTAACCAGAGAACATAAATTTAAGATTATTGGCAAAAGAATTGAGGTTGT
TAGGACTTAGAATGCCCTACCAGAAACTTTGGAAGTAGCATCCGTAATAGCTTTTAAGAG
GGAAGTGGATA
>TR107062|c0_g1_i1|m.135140
GCATAGTTGATGCTGTACATACGGGTGCCAGTGCAATTTGGGTGATTTATGCCAGTGTCC
CAGTTGCCACTGGTCTGCCTTGGGGTTGCTGATGCTCGATGCATCAAGCCCAATGGGTGA
CTTTTTTTTTAAACTGGGAGAAAGTATAGGGACTGATTCTGAATCCTAACAAACCTATGC
TTGTGCTTTCTCTGCACTTGCCTCTAATATATTTACTGCCAGGATACACTACAGCTGATC
AGTTCAGTTTCTTACTGGTTCCCAACTGCTTGCAGCATCAGCTAGAGGATGTTTTGACGT
TTGAGAGGTTGCACCTGCGAATGAAGCTTTACACAGCAGTCAGACCAGGTCCCAGCCACG
GCCCATCTGGATGGTGCCTAGTTTGGACAGTCAGCACCTGCAGGTTGATGGGCTGTCCCT
GGTTTCGAACTCTCTCTAGTACTGAAGCCTCTGTTATGGGACGTGCTGAAACTGGAGGTA
AGGGAGGGTTTGTGCCCTGGAATGGATTGCCTGTCACACAGGGTTATATTGGCACTGGGC
CATTCCATGAGCACTGACACAGGGCG
>TR107070|c0_g1_i1|m.135145
TGATTGATTTCTTGTGCGCTTTCAATCTTGTACTCCTCACGCCTCTCTGCCACAAGCATG
AGTCGACGAAGCTACTCCTCAATGTCATCTTACGGTGGCCCCATGTATAGCCAGTCCCAA
CGGAGGTCCATACCTCTGCAGTCCAGCGCCAGCAGCGTCGGTGGCTACGGCCACAGGGCA
TCTGTGAGCCGGGTCGCCAGTAATTTCTCCCGGCCCAACTACTTCGGTGGCGCCATGGGT
GGTGGCGTGGGGGTCGGGGTCGGGGGCCCCTCCAGCGCGAAGGAGACCATGCAGGACCTG
AACGACCGCCTGGCCAGCTACCTGGAGAAGGTGCGCAGCCTGGAGTCTGCCAACACCAAA
ATCGAGCTGCAGATCAAGGAGCACCTGGAAGCCAGGGGACCCAGCGTCCGTGACTGGAAT
GCCTACGAGAAGCCGCTGCATGATCTTCGTAAAGAGGTCCATGATATGACCATAGATAAC
GCTCGTTTGATACTTCAGATCGATAATGCTCGACTGGCCGCTGACGACTTTAGAGTGAAG
TGGGAGTCTGAGCTGACCATCAGGCAGTCTGTGGAGAGTGACATCAATGGACTGCGCAAA
CTCATTGATGACACCAACATTGGCCGCCTCCACCTCGAGAGTGAGATCGAGTCTCTGAAA
GAGGAGCTCATCTACATCAGAAAGAACCACGACGATGAAGTCCGAGCCCTCCGCTCCCAG
GTCACCGACTCTAGTGTGCAGGTTGAAGTGGATTCTCCTCGCGGTCAAGATCTGACTACG
GTCATTGCTGAGATCAGGGCGCAATATGAGCAAGTAGCACAGAAAAACAAAGACGACGCA
GAGAACTGGTACAAGACCCAGATGGAGAGCTATAAAGTTGAATTCCAACAAAATACTGAT
GCACTGCAAGGTGCAAAGGTACAAGTCACTGAACTGCGTCACCAGATGCAGTCTCTGGAG
GTTGAGCTAGAGAGTCTTCTAAGCATGAAAAACTCGCTGGAAGGCAGACTCAGAGATACA
GAACTGAGGTACGAGAGGGAGCTGCAGCAAATAAACAACCATGTCGCCAAGCTGGAGGCA
GATTTGAGGAGGCTCCACAGTGAGTTGCACGCCCATGCCAGTGACTATGACGATCTACTG
AACATCAAGATGAAGCTCGAGGCTGAGATAGTAACATATAGACGTCTGCTAGATGGAGAG
GACATGAGCACACTTGTTGAGTCAACTTCAGGAACAGGTGTTGCATCACAAACTATCAAG
GTAACAACGACTCAGAAAGTTGTGTCTGCGAATGAAGCGGTCCACGTCAAATAAATGCCA
TGAAGCCACATCCACTTTCAATTGCCATGACAGATCATCTCTAGTTGCAATGTAATAATC
TGCTGTTTGTTGGCTTTTTGAATCTTATAAAAATAAAGATCCTGCTTCAC
>TR107088|c0_g1_i1|m.135148
CCCCTTTTCCTTAATTATTTTTAAATCCGTGCACCACACAATCCAACCACAATATTGGCT
GTCACACTAAACATCTTGGATTGAGTAGAGACATCTATTTGTAGCAACTGATAGTTCAAC
TGTTAAGTCACACTGGAAAATGTTTTTTCATCACTTTCAATTTACTCTCCTCATCTCTTG
AGCACCGTGACACATGCTGGACTTTGAGTTCCAAAGATGGGTTTTGAGGGGCCTTCAGTA
TCTCTCCACCAAATGGCCAGTCTTCACTGTCAGCAAGTAATTTAACCGAGTGAGGCATGC
AGAGGACATCACAAACAAGCATAATCCTCCACTTACCAGACACCTATATACAAGCAGGAC
CCCAACTGATGGCTGCTACGAACACCACCACCACCACCACTGATTGTGGTGTCTCACCAC
TTCCCTGGCTGAGATTGAATAACTCAGTACAGACCACTTATTCGAGTCCATCACGCAATG
CAGTGCATTTGTCTAGGGAGTAAACAGGGTGCTCAATTAAGTTTTATTTATAAAATGTCA
AGACGTATGAGAAGTACGATGATTAACGAAG
>TR107477|c0_g1_i1|m.135256
AGCTGAGCCCATAAAATCCAGAAGCAAAGTCCACAGGAAATAGATACAATGTAGGAAGAA
ATTTAATTACCTCAGCAGAAAGGGAAAAGTGTGAAATATTATATGTATAATGCTATGTAT
GGGACCCCAGGAATAACAAATGCATCCTCCTCCTACAACGTAATATTCTTCTTCAAATTA
CATCGTGATAGCATCAAAGTCTTGTGGCCACTTAGGAATGTCTCCCTGGTCACTATTTCC
ATATACTGACTCCAGACACATACTTCAGACAAGTATCTAATGCATGAAGCAATCTCATGC
AGCAGCACCTGCTACTTCAGTAAATCTCCTAAGTGAACAGCTGAGACACAAGGACCAATG
AAGTTCCAGGTTTTATCCCTGCTCTGTGTTGAGTCAACTGATGCATCAAGGGTAGGAGAG
AGAATGAGGGCAGCAGAAGCAGCAATGGAGGGTGGCAGAGGCCTGATTCTGGGTAGCAGA
AATGCAAAGCTCAAGCAAGTAACTGTAGATGGCGCCAGTCAGAGTCCCAAGCGAGAAGCT
GGAGAGAGGGACTGCGATCAACAACCAGCAGGAAATCCCTGACTAAATCTTTAAATTTTT
ATAAAAATAAGACAAAAGGGGATAAAATGTTTATTTAAACATACACCTT
>TR10751|c0_g1_i1|m.4378
GAACGTAGAGCTGCAACATCAGGGCGAATATCAGCAAAAATGAGACGGAGAGGACGGCGG
CGTTGTTTTTGGTGATTGGTCTGACCACACTACAGGACGTCTCGTCCTCCATGCAGTTCC
AGCCCGCGATGGGCAGTGATCCCAGGCTGATGCATGTGACCCATATGACTAAAAGCATCA
GTGGCATAGAAAAGGTCAAGCTGGAGCACTACTTCAAGGTAACGCATGATAGTAGGACAA
GACATGGCCAAATACTGGAGCTACATCTGGTTTTTGCACCTGGTCAGAAAAAAGAATAGC
AAGGAAAGATAAGTGGAAGAAAATGAGCAA
>TR107525|c0_g1_i1|m.135268
CATGGACATTCACTGGGAGCAAATCAGTAAGCTTTGCTCCCCCTGCCTAATTAATTATGA
CTTTATTGGAAAGTTTGAGAACTTGGAGAATGATGCTAACTACTTTCTGAAGCTGATCGG
TGCCCCTCTGGGACTCCAGTTCCCTAGTTTCAAAGACAGGCACTCCAGCGATGAGCGGAC
TACCTCTGCTGTGGTTGAGCAATATCTAGCACAAGTATCCCCTTTGGAAAGGCAGAAGAT
TTATAACTTTTATTACCTGGACTACCTAATGTTTAACTATTCTAAGCCACATTTTTGACG
GGCATCAGACGTGGGGAGAAAGTAATTTATCAACAGATCTTAATATATTTTGTGATGTAG
AACTTATTTTGATATGTTGTTACGGACTTGGAATAATGTTTGGAGGTTAAGCCTCCAATG
ATATTTGTAACTTTTCTCACTTTATTAGCTGGCGTAACAGGAGACGGAAAAAGAAAGGGT
GAGCCCCCCTAATGGGTTCATGGACAAATACACCGTACGGTGTGGTACTAAAGCCATC
>TR107532|c0_g1_i1|m.135269
GACATAATCATGAGAAATACATGTTTGAATTGCTTTGTTCCGTTCTGAATGAAACTTCAA
AGGAGTTATAAAAACAATGTCTGAGTTTAACTTGCCCCAATTCAGCAGTCTTTCTGAAGC
CATTAGAGAAAGAGGACCCGAGGCTCTGTGGAAGGTGAGCAGGAAACCACCACCAAACAT
TATGGTCAGGACCTTGTTTCAAGATCCAGTAGTACTGAGTTTTAGTGGAGAAGGCATGAC
TGTTTTCCATATTCCAAGGTGGAATAATTATATTTTGTACATTAATGTAAATCTGTTTGT
CTTTCAATGGTTTGCTTATGTATCTATTAATTTATTCTGGGGGTATAAAGGCACACTCCA
GGCCAGTCATCTTTAGTGCTGAGTAGGACAAAAATG
>TR10755|c0_g1_i1|m.4380
TACACGTATCCAATCGCAACTGAGCACAGCATGCGCCATGTGTGCTGCGGTCAGTTTTCT
CAGGCCTAAAGCAGCCAGACAAACAGCCCTTAAAGGGAGTGATGGAGGCTGCCACAAAAC
GATTAAGTCAGAAAAAGGCTTACCTGAATGCAAAGCCAAGAAGAGCAGGTGCGCTGCTCC
TGGCTCTACAGTGAAACTCCCAGTCACTGCTCACACCCTTCTCCTTCCTAAGTTCCCAAA
CCCACCCCCCCCCTCCCCCCAGACTCACTGTGGGCCTGGTGCCAGTGTCTATGCCAGTAG
ATTTTCGTTCTCTGCAGGACAGGCGCATTGCTTCCTCGGCCGCGCAAGAGAACCAATTTC
ACATGATCCTTCTGCACATCCGTTTCAGCACGGTGATCACTGCCACTGCTGCGTTTGCTT
CCGAATTCGAGCGCGAACCAATTTCTGCTCCTAGCTGCTTGGGAATGATTGCAGAATGAT
ATACCAAAGAATGGTCATACTGTAAAATACAGCACTCACTACATATAGATAGCTCTCTGA
AGTAATACAAAGCTTTCAGCTTAAAAAGATTTGTTCAAGTGATAGAAGCCTGAATACAGT
GATCACAGTACAC
>TR107635|c0_g1_i1|m.135292
GATGCCGAGGTTCTGTGACGCCCCACTGCTGAACATGGAGCGATCAGCAACAAGCCTGTT
CGGGGTGAGGCGCTACGGGGTCCACGTGAACGGCTACGTCCGCCGCGGGGAGGGCGGCAC
GGCGATGTGGATCGGGAGGCGGACCCTCAACAAGCAGACCTACCCCGGGAAGCTGGACAA
CCTGGCGGCCGGAGGCCTCTCGGCCGGCTTGGGAGTGAAGGAGACGATGGTCAAGGAGTG
CGCGGAGGAGGCTTGCATTCCGGAATCCATCGCCGTGACTGCGAGACCCGTTGGCAGCGT
CAGTTATACCTACGAGGATGAGCGGGGTGTCTTCCCGGAATGCCAGTTTGTTTACGACCT
GAAGGTTCCCGCGGACTTCGTGCCGGAGGTGGGCGATGGAGAGGTTCTGGAATTCTACCT
CTGGCCGTTGGAGCAGGTGAAAGAGGCCCTCACCACCTCTGAATTCAAACCCAATTGTGC
GATGGTGGTGCTGGACTTCCTCATAAGACACGGAGTTCTAGACGCTGACAATGAGCGATA
TTACCACCAGTTTGTGGAGGGGCTGCACAGGGAGCTGTGAGACGGACAGCCGACGACGAG
ACACGAATCCGCACCGAGCCCCCCGGAATTTCAGGTTGATCCCGAGCGGGTCCGTCCCGT
CGTTTTGTATCTTTCCAATTAAAACAATCCTGAACG
>TR107734|c0_g1_i1|m.135319
CGAGAGGTCAAAGCACAATGCAACTGAGGTACAAGAAATGTAAGATGTATCCTGAAATAT
CTTCGTTATCCTTTGAGGGGGCACATAGCGTAAATGTTTCTACAGCCGGAGAAATCTTTG
TATAAGTCTAATATAAACAGAGATGGATATTTGAAATTTTTTCCATCCCCCTTTCTTTTT
TTTTTCCTTCTCCAAAGTTATGTCTGAAATAAAGGAAGTAGGCTAGTCAGGATTAGTTGT
CTGCCTTGTACAGGAGATTTCAAAATAAGAGCGCTTAATATGGTAACAACAGCAGTTAGT
AATACCTGTGATGGAGCCGATTAGAAAAGACCTCAGAAGAGTTGAGGTACTGATGAGAAA
TGAGGGTGGCCAGCCTGTTAAATCACCTGTGCCTGCTATTCTCCACAAGGTGAGTACTGG
GAGTAAATCACATTCCCATCCTCATAGTAACAAGAACGATATACAGTGTGCACGGCAGGA
GGTGATCTAAAAGAGGACAGAGGAGCAAAAATTAAAAATGGGA
>TR107782|c0_g1_i1|m.135333
AGTTCTGTGCATGGGATAGGGGGGGGATGGGTCTTGTCACTACATTTGTTGGTTAGTTTG
TAAATGGTTGGTGTAACGTGATGTAACTGGACTGATGCAGTTTGCTTTCAGGTTCAGTTA
GAATGGGAAATCATCAGCTTTAAAACATGTTTTCAGTTTATTTTGTTACTGTGTGGATGT
TCCAGCAAATCTAAAATAAAGAAATAGGCAGGCCTGTTTATAGTTTCCTTTATTGTTGGA
GGACTATGGTGCAAAATTGCTTCTTTCCTAATCTCTGACCAGAGCACCTTAAAACAGTAG
TGAGGAAACTAAGCACCAAGGTTTCCACTTAAGATGTATGTTTTGAACAAATCTGAAATT
CTTTGAATCTGCCCACTTTAAACCATTTAACTCATTCACTACACGCTTCTATTTTGAATT
CAGTTACTACAGCTTATGTTAGCTACACAGCTGTAATAATGGCAATTACATTTTTTATGG
TTGGAAGTTTTCAGTGGAAATGGTGGGGAAAATGTTTATTCAGATAAAGGACAGTCGAGT
TACTCGGTATTGTAAGGTGATTAGTGCTTGGCACTGGATTACCATGGGTAATCTTCTTAC
TTCCCTTCCTCCAGTCTCTTCCCCCTCTTCCCAAATTATTGAAGTTACCCTGGTGTTTGG
CTTAGTTCAAACTGGACTGCTTAGTAGAGTGCTTACCATGGTGGAGGAGGAAAGAGAAAG
AAAGATGACTATCCTCATTCAACAAACATAGTTTCTGTCTGCTGACCATGAGGTAATGTT
GACTGCAGTTATGAAGAAGCCTGCAATACTGACTAAAGGGTTGAATTATGGGCAAAAGGG
AAGAAAGAAAAGAGCAACAGAAAAGAAAAGTAAAGTCTTAGCTCAGTAGCTCAAACAATA
TGAAGTACTCTCAACCTAGAGGTACTCTTATCCAGCTTGCATCTTCTAAAGGCATTCAGG
TTCATAAAATTAAAATAAAAGGCTACAGCATTTAATATTGCTTGATCTTTTTTCCTTCCC
CCTCCAAAAAAAGAGACAAGTGTATCATCCTGTCATGCAGCTAGAATGAATACTGGTGAA
AGTATCAAACTTGGAATGTAGTCTTTAAACCATTACCCTACAGGAAGAAAAAAGTTGATG
TCAGGTTTTTGGCAAGAGCAGATCTGACCTGAATCCGAGCATTAAATGCAATGGATCAAT
TCTTTATATTGCACATAATTGCTTTGAAATGAGTTATTCTGAGATATCCAGAGATGCGCA
AAAATGTTCACAATCTCCAAGATTCACTCGCATGTGCACCAAAAAATGGTACTTTTGCCC
CTTGTGAATTACCTGAGAATAGGTAGATTTGAAATAGTCAGATACTAGACTTTTGGTGTG
CTGGAATGTTGCCATGCCACATACATGAGCAGATCTGAATGATTGGAATCATACTGGATC
CTAATTTTTCTTCTGGTTAAATTAAAAAAAAATAAAATATACATGCGCGCACACACACGC
GGTCTGGAAACAAATTAACTGTCCAAGATGAGAAACCTTGTTTTAAAAAAAAAAAATTCT
ACTGTACTTGGTTTTCTTGTATTACATGCACAGCACTTGCTGCTTAGCTTGGCTA
>TR107877|c0_g1_i1|m.135353
ACCTGGCAATGATGACACACTTGCCCTCACTGAGAACAGTGTTCGATAATGAGAATTTCA
ATTCTGTACTCAAAAGACCTGAGCCAGACTGAGTATATTGTTACTGATGAACCCCCAAAT
CCATACCTTTTGCTGCCATTGATAATTTTACTTATCAAAACTATTCTGTTGGGGGTGAGG
GGCGAGTTTGCAGATAACTGGAGAATAAATATAGATCGGCTTTTAAAAATGTGGGAAAGA
AAGGAAAAGTGTGCTTCTATTGGACACAGTCCGTGAACTCCTGTTTTTAATCCATTTGAT
TGATTTATGTTGATACC
>TR107889|c0_g1_i1|m.135357
GCACAATAACTTTAAAATAGTAAGAAAAATTGTAAATTTGATTTTATTTGTCGAATTTTG
CACTAATTTTCAAGCCAATTTAGTGATTTGAAAGTAAATTATTTTCTGAAATAAAATGAC
TTTTTATTCTCATTTATATATTCTCCCTTCAGTTGTAAACTAATTTTCAATTCATCCATA
AATGTTGATGTGTGATAAATTTCAAATAGTTGGTAAATGATGCTTTCTATGATGCATGAA
GCAACAACCTCAGTGTATATGTAGCAAGATTTTACTTTTCCTCTTGAAAATCCCATAATA
GAAAATAGCAAAGTGCAACCTTGTAATGCTAATTTGTAACTGGAGATCTTTAACTAAATC
TTGAATAATATTTTAGCTCTGATTTGCCAGCATTTATCTAACTCTTTTAATGGTCCATTA
ATAATCCAAGTAGACCCCCTGTAATTGGCAGTATTTCACTTATGAAATCATCTTTAATGA
CAAATTTTCTTGGACTCCAATATTGGCATTTTTAAATGTCAGGTGATTACTATTTTTAAA
ACTAACTCATCACTTCAATTATTTGAAGTCTACTGTGTATGTTGAGCAGAAACAGCTGAT
ACAGGATTTCTTGCTTACAGATAGAATTGGTCTCCTCTGGAGTATGTGGATAAAATGGTG
GTTGTTTGTCACGAACAGTATGTCTCAAAGCACGTTACATTTTCTGTTGACCTTTTGATT
ATATTCACTCAAGTGGCACATTCACATCTGGATAAAGTGGAATCCTTCTCTGGCAGCAGT
AATGAGCAGCTGAAACTGATATCTTATGCATCCCAACAGAAATATAGATTGTATTCCTCA
AAGAGATAGTAAAAGGATGTTTGTCCTTGGTAGTTCTATTCATAGATGGCACAGGACATG
ATCTTTGCAGAAAATAAGTGTTCGGTGCAGGAGAGTGTCTAGGGAAGAAAAAAAAACAGA
>TR107925|c0_g1_i1|m.135363
ACACCGCAATTCTCCATTAAATGAGCTTCTAATCTCAATCATACTATTGTGAAGTACCAA
GTGGAAGCTAGATGCTTTCCACAGATGGAAAAGGAGGATTTAAAAAAACCCACTCAGGTT
ATATAGAAGCAGTGATGGAAGCTAAAGAACAGTGCTGGAACAAGTACATGGTACATACAC
ATTCACCTGTTTTAGAAGGACAGCAAGATAAAGTGCAAATGAGAGAAGTAAAGAGACGAG
GGGGAAGGGAGAGAACTTAACAGACTTCATTCTGAAACTTTGTTCATATTAAATAAACTA
CAACTGCAAAC
>TR108135|c0_g1_i1|m.135406
ACAGAGGGGCTTCAAAACGAAAGATCTTAATTCGGGGAATAGATGAAAGATTATTATATT
CTGCTTGATCTTCGTACAGAGTTGAACCCTGGATTTGACCTAACAAAGCTGTTCTAGGCA
GTTGAGTGCGAATTATGACACACAGAAGTGAAAACGTTACCCCTGTAAAAAGCCCTAGCT
CCGTGCTTACTAAAGTTACAGACAGCATTGTGACCCACCAAACCAGAGTGTCAATTTTGC
TCATTTTCCATTGCTTTGGCAGATCACGAAATTTCATGAGAGCTCCTCTTAAACTGACTA
TAATGATGCATGCTAGAACACACTTCTGCAAAGAATAGAACACAGGAGCTAAGAAAAGAA
GCAGCATTAATACCCACAC
>TR10815|c0_g1_i1|m.4400
CGACATGGATAAGAGTAGTTGAATGGTCAGCTGGTCCGAAGAGGATGATCTTTACCTGCT
CTTGTATTATATTCTTCTGAATAGTTGTAGATGCTTTGACAGGTTCCTGGGGTGTGACCA
AGAAATCCAGTTTCTGACCCCACCTGAAGGATCATTTCTTATTTACCAGTTTAAAAAAAA
ACTGAATCTTTATAATGTATCACAGTTACGAAGTACTTTTGTTTTTGTACAAGAGTTGTT
GGGTTTTGTGTGAACACATGCAGGAAGCTGATGTCATTGGCCGCTGTGTGTCTGATTTAT
TACTGTCAGAACTTACTGGGCAGTATCTTATTTTCATATTGAATCATGTTGCTCCTTTTT
GTAATTCAAATAAGTAATTTCACTAGATGTACCCTTTTAATAAAACAGGTGTATAATAAA
TTGTTTTTGAGAGT
>TR10815|c0_g2_i1|m.4402
AAGAAAGAAAGAAAGAAAGAAAGAAAGCAAAAAAGAGAATCGACATGGATAAGAGCAGTT
GAATGGTCAGCTGGTCCGAAGAGGATGATCTTTACCTGCTCTTGTATTATATTCTTCTGA
ATAGTTGTAGATGCTTTGACAGGTTCCTGGGGTGTGACCAAGAAATCCAGTTTCTGACCC
CACCTGAAGGATCATTTCTTATTTACCAGTTTAAAAAAAAACTGAATCTTTATAATGTAT
CACAGTTACGAAGTACTTTTGTTTTTGTACAAGAGTTGTTGGGTTTTGTGTGAACACATG
CAGGAAGCTGATGTCATTGGCCGCTGTGTGTCTGATTTATTACTGTCAGAACTTACTGGG
CAGTATCTTATTTTCATATTGAATCATGTTGCTCCTTTTTGTAATTCAAATAAGTAATTT
CACTAGATGTACCCTTTTAATAAAACAGGTGTATAATAAATTGTTTTTGAGAGT
>TR108192|c0_g1_i1|m.135413
TTCTGATTTATCTTATTTAGTGAAAAATTTAAATGGAGTCTAATACAACTCATTAATATA
GTAGGTTAGATGTTGCTTGTTTTATATTGGCATGGTTTGTAAAGGGGAAAGCACCATTTA
TTATATTTCAAAGCTGATGGATCGTTATTGTGCTGTAGAAATGTATTTGCCCAAAGAATA
CAACACCATCAAAATCTCCAGTTCAGTTTACTTTTTTTCTGAAATGCCGTTAAATGAACT
ATTTGTGTTGCTCATGCCTTATCTGGTCAGTTATGATCTTGCACTGCATGCTGAGTGATT
GAAAACCAATGTCATCCTACTTGCTTTGTTAGTTATTTGTTCATTACAGTCTGGCCCTTT
GAAAATGTTGCCTGC
>TR1081|c0_g2_i1|m.446
ACAGCTGATTTCCTGTAGCAATGTTTATGTCAGTTTCCCGAAGCGATCGGTGAACATGAA
GCGCTGAAGGAGAGAGCGAGGAAAACACGGGCTCGGAGCGGAGATGGCCGAGTCCAACGC
GATCCCGGTGCAAGACGAGAACAACTGTCCCATTAAAGTGGAGCACGACCGCAGGAGGAG
GCAGTTCCAGGTCCGGCTGAACGGTTCGCACGAGCGGGCAGTGCTCTTATATGAGTACGT
GGGAAAGAAGACAATTGATCTGCAGCACACAGAGGTCCCCGATGCCTACAGAGGAAGAGG
AATAGCAAAACTCATGGCTAAGGCCGCCCTGGACTTTGTGGTTGAGGAGGACCTCCGAGC
TCACCTGACCTGCTGGTACCTCCAGAAGTACATCAAAGAGAACCCACTGCCGCAGTACGT
GGAGCGAATACAGCAGCGAGCACCCACGGATTACCACCTGCGCTAG
>TR108288|c0_g1_i1|m.135428
CTTGTGTTGTGGACTTGCAGCTTACTAGGACCTAATTTGAGACTGTCTAAACTCATTGCA
CTTATTTTTAAATAATCAGATTGGTAGTCAATATGAAGTTATGTTTCATAATTGTGAAAT
GGCATCTATGGAGTGCATTGATGTTCTAACATGCTGTGCCACAGAGTGGCTAGAATGTGG
TATTACACCCATGAGTTATCACATGAGAGAGTACCATCTGGAGGCAATACACTTCCTGAA
AAGGAAGAAAAAGGGAAAAATGATGGTGAGTCACCACAGGCCTATGCTTTTATAATGCCC
AGCCTGAGAGTGACGAAGGAAG
>TR108355|c0_g1_i1|m.135447
CACTGATTTAAAAAAAAATGGTGACCAAAAAGATGTACAAAGTAATATTCAAGAGTAGTA
GTTTGTTTTCCTATCTGTCCCTTTAAATCATCCAACAGCTCCTTAGTGATTCTGGATTCC
TGTTTTACATGGGTGGATTTGTGACTCAGTTCACATCTGGTGTAAAAATTGAGAAATTAT
AGGGATGTCAGAATTATATTTCCCCTTTAATGACATTGAAATGAAGCTCCCAGCTGTGCC
TGTGCCAAGCCAAAATCCACTGGAATTAACAGCAGGCTCAATGCACGCAGAAATCTGGCA
TAAGCAATCTCTGCCTATTATGGAGTGTAACCGATCAGAAAATTTGCATGTAAGTGTTCT
ATTGCCTAGCGCAGTCATTCTTCATCTTGGTGAACAAAATATTAACCTTAAATAATATAC
ACTGATCAATCTCCCGTGGCATTGCATGCAGGAATTCCAGACCAGGAGGAGTCATCAGGT
GAAGCAGGTA
>TR108554|c0_g1_i1|m.135487
CAGCTGAAACTCCTGAATGAAGACTGTTTATGTACCTCCAGTTCACAGATGATTTCAATC
AAGATGACATTGACCAGTTGTGTGTCTCAAACACAACGGCAGACCGTTTCAATTTGTTTT
CAGGACCTCATCAACCATTTGACTTTTGTGACATAAAGGTAATTCTTAACAAGCTAGTCA
GTAACCTTATTTTGTTAGTGATACTTGTGACAAGCTCCTCTTGATGACTCAGCAACAACC
AGTGAGTGAACAGCCCTGTTCAGCCCTTAGACAAAAACTTGGCTCCAAACAACATGAGTT
AACAAAAACTA
>TR108581|c0_g1_i1|m.135498
GTCTATTTTTAAAGTCCCCTCGATTAAAGTTCTTGGAAGCTGTGCAGTCTCTGCGCTGTT
AAATCGAGCAGCGATGGTTTGGAACTGATGAAGTCACAAGCGGATGTCGCTCTGTTTCAG
TAATGACTGTCAGCAAAAGAACTCCCAGACCGTGGATGTTGGGAATGGGGAGCAGTGCTG
TCTAACTCCAATCTTCTCTTTCCCTACAGCGCGGTGGGTAAAACCTGCCTGCTCATCAGC
TACACAACCAATGCCTTCCCAGGAGAATACATCCCCACTGTCTTTGACAACTATTCTGCC
AACGTGATGGTTGATGGGAAGCCGGTGAACCTGGGGCTTTGGGACACGGCTGGGCAGGAA
GATTACGACCGTCTGCGTCCACTCTCTTACCCTCAAACAGACGTGTTTCTAATCTGCTTC
TCACTGGTGAGCCCGGCCTCCTTTGAAAATGTCCGTGCCAAGTGGTATCCTGAAGTGAGG
CATCATTGTCCAAATACACCCATCATCCTGGTGGGCACCAAGCTTGATCTGCGAGATGAC
AAGGACACAATTGAAAAACTGAGGGAAAAAAAGCTGACTCCTATTACCTACCCCCAGGGC
CTTGCTATGGCGAAAGAGATTGGCTCAGTGAAGTACTTGGAATGTTCGGCACTAACTCAG
CGAGGCCTTAAGACCGTGTTTGATGAAGCGATCCGAGCGGTTCTCTGTCCTATTCCTGTA
AAGAAGAAGAAGAGAAAATGTTTCTTTTTGTAAATCAATCCTTCCCGTCAGTTTTACCAG
GCCCACAGCATCGATTCAAATATGCCAATATTTTTCCCTGTGTTGTGATTACTTTCCTCT
CCTTTAGAGTCCCTCTATGCAGCACTATTGACCACAGCTACTGTCTAATTTTTCAGACGT
TTACTATGTAATGGAAGAGTATTGATTATAGGTCCTGTTGGCTTTCTGTCCTGTCCCCCC
CC
>TR108600|c0_g1_i1|m.135503
TGGAGGACTAGCAAGTTCTCATGCAACTTGTGAAAACGTATTATTGATGAGTTTTAAAAA
CTGTTTGAATCTGTTGCTGTACAAGGAATGTACCCTGTGAAACTCTTTAAAAACTCATCA
AAATGGTAGTAGAGTTGAACTTCTGGTGATAAAACGAAAGTGCTTAGTTTGTGAACAGAG
GAGTTATGGCTCAGTGGGTAAATTTACAGCATAATGTGGTACTGTGCCATAGGGATCATG
AAGATCCCAGTTTGGCTTCAGTGATATTGGATTAGAAATGGAAAAAAAAAATCAGTCAGT
GTTGGCATTCCTTGACTGCATTCCAGTAACCTCTCCTGGAAATGCATGTGCAAGCCAGGT
GAGGACAGAACAGCCTGCAAACACAATCCAGACTCTCACGTGTAAAATGGGCAAGGTATC
AGAGAGTTATTGTTGTCATAGAACCATACCACAGCATGAATCATCGCATTATGGAGAGGA
AGGATAATTGGAAG
>TR108639|c0_g1_i1|m.135517
CAATACTTATATTCGCATAGCGTATCCATGTGTGCTTTAACCTTTTTGTACATTTGTTGG
TAAAATGGTAAGACGAAAAGCAGAACATGTGATTGTTTTTTGATCGTTGTGTGTGCTGTA
CATCATGTCATTGTGGTCAGCTCGACCATTGGGAATAACTGCTCCAGGACAGCAGAAAAA
AGCAAGTCCAGCCAATGATGAGCAGCTCCAACAGGGCACATCATGGCAAAGAACAAGCAG
CATTCGACCGTGTTCTAGATGGAGAGTAGGGGCGGGTTGTGTGTGCGTGTACGGTGTTGC
CATATTCATGCCTGTGGCTAGTCAGCAATTTCTATTCGACAAAACTGATATAGTTAATAC
AACGATATGTGTGTTATAGCTCAATTTATTTCATCAATGTCTTACGCTGGAATGCAGGCA
TAAAACCTAATCAGTTTCATTGTGCTAACTGAG
>TR10874|c0_g1_i1|m.4427
GCCGCCGAGCGGTGACGCCATTTTTTTCGGTGGATTTTTTTTTAAAAAAAGGAAAGCTCG
GGAGGAGAGAGGGAAGGAGCAGCCAGCGAGAGAGATAACACCCCGAGCTACTGCCCGGAA
CTATGGCCGACATCGACAAGCTGAACATAGACAGCATCATTCAAAGGTTGTTGGAAGTGC
GAGGTTCTAAACCAGGTAAAAACGTACAGCTCCAAGAGAATGAGATCAGAGGCTTGTGCC
TCAAGTCTCGTGAAATCTTCCTCAGTCAACCTATTCTTCTAGAACTTGAAGCTCCGTTGA
AAATATGCGGTGATATTCATGGCCAATATTATGATTTACTTCGATTGTTTGAATACGGTG
GCTTCCCACCAGAAAGCAACTACCTGTTTCTGGGAGATTATGTGGACCGGGGAAAGCAGT
CTTTGGAAACTATCTGCCTCTTATTGGCTTATAAAATTAAGTATCCAGAGAATTTTTTCC
TTCTGCGTGGAAACCATGAATGTGCCAGTATAAACAGAATTTATGGATTTTATGATGAAT
GTAAAAGGAGGTACAATATTAAATTGTGGAAGACCTTTACAGACTGTTTCAACTGCTTAC
CTATAGCTGCCATTGTGGATGAAAAGATATTTTGCTGTCACGGGGGTTTGTCACCTGATC
TTCAGTCCATGGAACAAATCAGACGAATCATGCGACCCACTGATGTGCCTGACCAAGGAC
TACTATGTGATCTCTTGTGGTCTGATCCAGACAAAGATGTATTGGGATGGGGCGAGAATG
ATCGAGGTGTCTCATTCACATTTGGAGCAGAAGTAGTTGCAAAATTCCTTCATAAACATG
ACCTGGATCTGATCTGTCGAGCCCACCAGGTTGTAGAAGATGGATATGAGTTCTTTGCCA
AGAGGCAGTTGGTGACTTTGTTCTCTGCACCCAATTATTGTGGAGAGTTTGATAATGCAG
GTGCCATGATGAGTGTAGACGAAACCTTGATGTGTTCTTTTCAGATTTTGAAACCAGCAG
AGAAAAAGAAACCTAATACAAGCCGGCCTGTAACGCCACCGAGGAGCATGATCACAAAAC
AAGCCAAGAAATAAAACCAGGAACTCTGGCATTGCCTGTTCGGACTTGTATTATACCAGT
TTGTCTCCATTTTTAACTTTTTTTCCCCCCTTCTTTGTGTAAAGTGTATCTGTCGGCTTG
CTTGGATTAGATTACTACTTGTGGTTTATCTGCTGTGATATACTGAACCATGGTTGCTGC
CTCAGAACAGCAAACATGACTGCTCCCCCTGAGATGGAAGAATATTAAAATAGTACTGTA
GCTCTCTAACCTGCA
>TR10874|c0_g2_i1|m.4431
GCCGCCGAGCGGTGACGCCATTTTTTTCGGTGGATTTTTTTTTAAAAAAAGGAAAGCTCG
GGAGGAGAGAGGGAAGGAGCAGCCAGCGAGAGAGATAACACCCCGAGCTACTGCCCGGAA
CTATGGCCGACATCGACAAGCTGAACATAGACAGCATCATTCAAAGGTTGTTGGAAGTGC
GAGGTTCTAAACCAGGTAAAAACGTACAGCTCCAAGAGAATGAGATCAGAGGCTTGTGCC
TCAAGTCTCGTGAAATCTTCCTCAGTCAACCTATTCTTCTAGAACTTGAAGCTCCGTTGA
AAATATGCGGTGATATTCATGGCCAATATTATGATTTACTTCGATTGTTTGAATACGGTG
GCTTCCCACCAGAAAGCAACTACCTGTTTCTGGGAGATTATGTGGACCGGGGAAAGCAGT
CTTTGGAAACTATCTGCCTCTTATTGGCTTATAAAATTAAGTATCCAGAGAATTTTTTCC
TTCTGCGTGGAAACCATGAATGTGCCAGTATAAACAGAATTTATGGATTTTATGATGAAT
GTAAAAGGAGGTACAATATTAAATTGTGGAAGACCTTTACAGACTGTTTCAACTGCTTAC
CTATAGCTGCCATTGTGGATGAAAAGATATTTTGCTGTCACGGGGGTTTGTCACCTGATC
TTCAGTCCATGGAACAAATCAGACGAATCATGCGACCCACTGATGTGCCTGACCAAGGAC
TACTATGTGATCTCTTGTGGTCTGATCCAGACAAAGATGTATTGGGATGGGGCGAGAATG
ATCGAGGTGTCTCATTCACATTTGGAGCAGAAGTAGTTGCAAAATTCCTTCATAAACATG
ACCTGGATCTGATCTGTCGAGCCCACCAGGTTGTAGAAGATGGATATGAGTTCTTTGCCA
AGAGGCAGTTGGTGACTTTGTTCTCTGCACCCAATTATTGTGGAGAGTTTGATAATGCAG
GTGCCATGATGAGTGTAGACGAAACCTTGATGTGTTCTTTTCAGATTTTGAAACCAGCAG
AGAAAAAGAAACCTAATACAAGCCGGCCTGTAACGCCACCGAGGAGCATGATCACAAAAC
AAGCCAAGAAATAAAACCAGGAACTCTGGCATTGCCTGTTCGGACTTGTATTATACCAGT
TTGTCTCCATTTTTAACTTTTTTCCCCCCTTCTTTGTGTAAAGTGTATCTGTCGGCTTGC
TTGGATTAGATTACTACTTGTGGTTTATCTGCTGTGATATACTGAACCATGGTTGCTGCC
TCAGAACAGCAAACATGACTGCTCCCCCTGAGATGGAAGAATATTAAAATAGTACTGTAG
CTCTCTAACCTGCA
>TR10876|c0_g2_i1|m.4437
CTTTGATGATCAACAAAATCTTTCCTATCACTTCTGCAGATTGCAGCAAGGACGGCCTGA
TAGAAACCTGTGCATATCTTGTGTTGCAAACCATCTGCAGGTATATGTGCTACCGTGCAG
AATTCCGAGAGATTTCTGCAATTTGGGCTTAGGTTTATAAAAGTAGTTTAATTGGTTATT
TCTCCGCTAGCTTTTGCATGAAAGCACTGTGGCTCTGGATGTTGCTGGGCACCACTGTCG
TGACTGCAGGATGGACTCAAGGGTTAATGAGAGACCGGGCTTCACGACACACACAGATGC
CAGAATTCCAGAAGAAAACTGTCCACATTAAGGACCCTGAAAGAGTGGAAGAAATCATAT
GTGGTCTTATCAAAGGAGGCGCTTCTAAACTTCAGATAATCACAGACTTTGATATGACAC
TAAGCAAGTTCTTGCACAATGGGAAAAGATGTCCAACCTGTCACAACATCATTGACAACT
GCAAGTTAATCACAGAGGACTGTAGGAAAAAGTTGCTCCAAATTAGGAATACGTACTATC
CGATTGAAGTTGATCCTGCCATTAGTTCTGAGGAAAAGTACCCTTTCATGGTTGAATGGT
GGACAAAAGCCCACAATTTACTGATTGAACAAGGTATTGAGAAAGGGAAACTTGCGGCCG
TGGTGAGGGAATCGGACGTGATGCTGAGAGATGGTTATGAGCTGTTCTTTGATAAGCTGA
ACGAACACAACATCCCAGTATTCATATTCTCGGCTGGTATTGGTGATATACTGGAGGAGA
TTGTTACTCAGGCTGGTGTCTTTCACTCGAATGTGAAAGTAGTCTCCAACTTCATGGACT
TTGATGAGAAGGGTGTTCTGAAAGGCTTTAAAGGTGAACTCATCCATGTTTACAATAAAC
ACGATGGAGCCTTAAGGAGCTCGGAGTACTTCAACCAACTAAAGGAGAATTGTAACATCA
TTCTTCTAGGCGATTCATTGGGTGACTTGAGTATGGCAGATGACGTTCAAAATGTCGAAA
GCATTCTCAAGATTGGATTCTTAAATGATAAAGTGGAAGAATGTTTAGAAAAGTACATGG
ATTCCTACGATATAGTACTGGTGAGAGAAGAGACATTAGATCTGACCAACGCTATCCTTC
AGAAGATCCTGTGATATGAGGACTGAAGGCGTCCAGGCCTGTGGGAGCTCAGAACTGAAA
TACTCTTCTACTTTTTGTTTTGTTTAATTGATCAGCCCCATTTATTGAAAATGCTGCTCA
TTCTTCAACACCTTGAACTGAAGAAAGTATGTATTTTTTAAATTTGCACAAGAGTAACAA
TGAATGATGTGTCCTCACAATGAATGAAGAGAATTTGACCTGTTCTTTACTAAGATAGGC
AGTTAAGAACATAAGAAATAGGAGCAGGAGTAGGCTATTCGGCCCTTCGAGCCTGCTCCG
CCATTCACTAAGATCATGGCTGATCTTCTACCTCAACTCCACCTT
>TR108779|c0_g1_i1|m.135546
CCAGGTATTTCAAAACTCCAATCACCATGGTACTGCACTTGCTTTCTGAATGTATCTCTA
CTTACACATGTAGCTTTCACAGCAGACATGGGTTTTGGGCGAGATGTGCATGAGTTCTGC
TTCCCTTCAGCTCCAGATGTATCCTCATGTCGATATTTCTACATTTCCTGTTAACTTCAA
AATTTATTTTTTGACACAAAATATCAGGGAAAAATTAGAAATGCATAATTTGTTAACCTG
TTTTCAGCATTTCTGTTCTCCTCCCAGACCAGACACCATTTACTTTCTCATGCTCAGTTC
TGTTATTGTATACCACGGTCACTTGCCTTTCCATAACTCTTGTTTTCATGCCTTACTGGC
TTTGTTCCCAGGTTTGAAGCAGCTCCACTCTGCGATTATAGGGTCCTTTCCTCTGATGCA
TTCAAAGCCAAGGTTCACTCTCTAAAACTTAAGAGAGCAGATGCTCTAACTATAAACTTT
GTAAGAACATAGGAAGTAAAAAAAAAAATGTTGTCATCCGTTTAGCTGCA
>TR108785|c0_g1_i1|m.135548
GATAAACTAGGAGTTTTCGTCCACAGGTATGTTTCAGGTATGCAAGGTGGTTAATCAGAT
ACAAAAAGTAAACCCGAAACAACACTTTAGAAGTCTTAAAGGCCAAGGTCAGAGCAACAG
AATATTCGGGAGGGAATTTCTAGCTGGAGGAGATTGCAAGGCCATAGAGGGACTTATAGT
TGAGGACAAGCGTTTTGAATTAAATGCTTCAAGAGGCAGAGAGCCAGTGTACATCAGTGA
GAACAGGGGTGATGGGTGAACAAATCGTAGTGTGGAACAGGACTCTTGCAGTTTTGGACA
AGGTGGAGTCTGTGGAGGATGGGAGACCAAGAAGGTGAGCGTTATACTCTGGAGGTCACA
AAGGTACGGATAAAGAATTCATTGGAGGGGT
>TR108841|c0_g1_i1|m.135563
GCACATAATTAGCTATTTTCTTCAATATTATTTTGGCTTTGTGTGGGAATCAGACAATAT
ATAAATCTGTTTTGGTTTCAGGGGGTGGTTGCCAGCTGGGTTTTCTTAATGCTGTTGATT
GCCTATACTTACAAGTTAATTACTCCAGCAATTCTTTTGCAGAACTTGCATACAACTGTC
AGAAAAATTAGAATTATTCTCAAAATCAAACTATATGACATTCAAGTCATGTCAAAAGTA
AATGAGGCAACAGACAGCCAAGGGCTGCTGTTCACATTTTTCAACTTGAATCGCAAAATT
GATTAGTAATATAATTGCCTGCTTAATGGG
>TR10887|c0_g1_i1|m.4439
TGAGGAGTGCAGTGTCAGAGCAGACGGAGTGTAAGCGAGAAAGCTCCTGCTCGCCCCAAT
AACCCAGCCACGTCTCCCCCTCCCCACCATCACCCCCCTGTCTTCTGTACATTGTAGCGG
CGACAGCTCTTGGCGAAGATGGTGGCGATGACCGCCGCGGGCTCCGCCAAAGTGCTGCTG
ATCCCGGGAGGGAAACAGAACGGGCTGGAAGTCAGCCGGCACATCTCGGTGGTGTACCCG
GCCCAGAGCGGGTCGCTCCACGACTCGTCCTCGTCCTCGTCCTCACCCTCGCCGGGATCC
AGCCACGTTCATCGGAAGAGGCAGCGGCTCACTCACCTCAGCCCGGAGGAGAAGGCGCTC
CGGAGGAAGCTGAAAAACCGAGTGGCGGCACAGACAGCCCGAGACAGGAAGAAAGCTCGC
ATGTCTGAACTGGAAGAGCAAGTGTTGGAGATGGAATCCGAGAATCAGAAACTGCAAATC
GAAAACCGACTTCTACACGAGAAGACGCACAGTCTGCTGTCCGAGAATCAGGAGCTCCGC
CAGAGACTGGGCATGGAAGCTCTGGACACAGAGAAAGAGAAGGTACTTCTACAGGCCAGG
GTGGATGAAATCAGCCTGGCAGCCGGGTCGGCTGAGTCCGCAGCACTCAGACTACGTGTG
CCTCTGCAGCAGGTGCAGGCCCAGCTGTCTGCCAGTCTGACAACTTCCACATGGATACTG
ACAGCATTGACTCTTCAGACTCTGAGTCTGATCTCTTCCTGGGCATTCTGGACTACTTCG
ACCCAGAAACCTTACTCCAATTCAGTGAAGAGGAGTCTAGATCCTTTGCTGATCTGGGAG
AGTGTACCTACAGTGAAGACAATGGTTCCCTACCAGCCTCCCCCTCTGGCCCTCTGGGGG
CCCCATCAACAAAGCTGGAAGCCATTAATGAACTGATCCACTTTGACCACTTCTACCACA
AGCCTCTTGCCGAGGCCAGCTTGGTACAGAGCGGCGAAACTGCCATCAAAATTGAGCAAG
CATCTTTCAGTGGCACAGATGAAGGAATAGCCGAAGCCCCTTTACAAATGGAGCTCAAAC
AGGAACCCTTGGAAGATGAGTTCATCACCGAACTGGGACTTACAAACATTCTTTCATCCA
GGCAAAGTCAAGAAAAGCCCATCTGTCCCTTAGATTCCTATAATGACTCTGACTATGAAG
GATCCTCATCCCCTCTCAGTGACATGTCCTCCCCACTAACTCTGGACAACAGCTGGGAGG
ACACTTTCACCAGTGAACTCTTTCCCCAATTAATAGCAGTTTAATGGTCATGGTGCCTCC
TAAAGCTTGGTTCAGGTGGAGCTGGATTCAGGCTAGTGCATCCAAGGCAGCTTGCTTGCA
ATGCCGAAGGGCATGGTAAGCAAGTCACCTTGTTTGCACCGTAACTTGCAGCTATTTGCA
TGCTTGTTAAAGTGTAACCATAAAACCAAGTCTTTATACACATGGATTTGTCTGTACAGT
TATCAATGTATTTGATGCAACATTTTGTCCAATAACAGGACTGGAGGCTCCTCACGGCAG
ATGCTTTAGCAGGCACCTAAGTGGGTCTATATCATTGGAAACTCATTGATACAGGAGCCT
GTATCTTCAAAGTCTTCATCTGCTTTCTTGTATACCTGGTATATAGATGACAGGTGTAGA
AGTTAAGGCAATGATCTTTGCTTTCTAATGTAAATTATTTGTCCCAATATTTTGCATCTA
TTAGTTATAAACTACTGGAGTACCACAATGCTGTGGTGTACAGATGGGCTATCTCCCCCC
TTTAAATATAGTACATGTATGTGTATAGATGCATACTATATACTAGACTTATTTTCTGTA
ATGAAAATTTACTATGTAAATGCTTCTGACGGTCTGATTTTCACCATGAGCTGTATGTTA
CTGTAAGATGCTTTCTCAATTTTAATATTTAAACTTGTGCAATTAAAAAAAAAGTGCAAT
GAATTATGTGGTCCTGGTGAGTTTGTTATACTGAAACACAAAACGATATCATTATTTGGA
AAACACAGTACTACATGATTTATGATCAAATACTGGACGGAATC
>TR10887|c0_g1_i1|m.4440
TGAGGAGTGCAGTGTCAGAGCAGACGGAGTGTAAGCGAGAAAGCTCCTGCTCGCCCCAAT
AACCCAGCCACGTCTCCCCCTCCCCACCATCACCCCCCTGTCTTCTGTACATTGTAGCGG
CGACAGCTCTTGGCGAAGATGGTGGCGATGACCGCCGCGGGCTCCGCCAAAGTGCTGCTG
ATCCCGGGAGGGAAACAGAACGGGCTGGAAGTCAGCCGGCACATCTCGGTGGTGTACCCG
GCCCAGAGCGGGTCGCTCCACGACTCGTCCTCGTCCTCGTCCTCACCCTCGCCGGGATCC
AGCCACGTTCATCGGAAGAGGCAGCGGCTCACTCACCTCAGCCCGGAGGAGAAGGCGCTC
CGGAGGAAGCTGAAAAACCGAGTGGCGGCACAGACAGCCCGAGACAGGAAGAAAGCTCGC
ATGTCTGAACTGGAAGAGCAAGTGTTGGAGATGGAATCCGAGAATCAGAAACTGCAAATC
GAAAACCGACTTCTACACGAGAAGACGCACAGTCTGCTGTCCGAGAATCAGGAGCTCCGC
CAGAGACTGGGCATGGAAGCTCTGGACACAGAGAAAGAGAAGGTACTTCTACAGGCCAGG
GTGGATGAAATCAGCCTGGCAGCCGGGTCGGCTGAGTCCGCAGCACTCAGACTACGTGTG
CCTCTGCAGCAGGTGCAGGCCCAGCTGTCTGCCAGTCTGACAACTTCCACATGGATACTG
ACAGCATTGACTCTTCAGACTCTGAGTCTGATCTCTTCCTGGGCATTCTGGACTACTTCG
ACCCAGAAACCTTACTCCAATTCAGTGAAGAGGAGTCTAGATCCTTTGCTGATCTGGGAG
AGTGTACCTACAGTGAAGACAATGGTTCCCTACCAGCCTCCCCCTCTGGCCCTCTGGGGG
CCCCATCAACAAAGCTGGAAGCCATTAATGAACTGATCCACTTTGACCACTTCTACCACA
AGCCTCTTGCCGAGGCCAGCTTGGTACAGAGCGGCGAAACTGCCATCAAAATTGAGCAAG
CATCTTTCAGTGGCACAGATGAAGGAATAGCCGAAGCCCCTTTACAAATGGAGCTCAAAC
AGGAACCCTTGGAAGATGAGTTCATCACCGAACTGGGACTTACAAACATTCTTTCATCCA
GGCAAAGTCAAGAAAAGCCCATCTGTCCCTTAGATTCCTATAATGACTCTGACTATGAAG
GATCCTCATCCCCTCTCAGTGACATGTCCTCCCCACTAACTCTGGACAACAGCTGGGAGG
ACACTTTCACCAGTGAACTCTTTCCCCAATTAATAGCAGTTTAATGGTCATGGTGCCTCC
TAAAGCTTGGTTCAGGTGGAGCTGGATTCAGGCTAGTGCATCCAAGGCAGCTTGCTTGCA
ATGCCGAAGGGCATGGTAAGCAAGTCACCTTGTTTGCACCGTAACTTGCAGCTATTTGCA
TGCTTGTTAAAGTGTAACCATAAAACCAAGTCTTTATACACATGGATTTGTCTGTACAGT
TATCAATGTATTTGATGCAACATTTTGTCCAATAACAGGACTGGAGGCTCCTCACGGCAG
ATGCTTTAGCAGGCACCTAAGTGGGTCTATATCATTGGAAACTCATTGATACAGGAGCCT
GTATCTTCAAAGTCTTCATCTGCTTTCTTGTATACCTGGTATATAGATGACAGGTGTAGA
AGTTAAGGCAATGATCTTTGCTTTCTAATGTAAATTATTTGTCCCAATATTTTGCATCTA
TTAGTTATAAACTACTGGAGTACCACAATGCTGTGGTGTACAGATGGGCTATCTCCCCCC
TTTAAATATAGTACATGTATGTGTATAGATGCATACTATATACTAGACTTATTTTCTGTA
ATGAAAATTTACTATGTAAATGCTTCTGACGGTCTGATTTTCACCATGAGCTGTATGTTA
CTGTAAGATGCTTTCTCAATTTTAATATTTAAACTTGTGCAATTAAAAAAAAAGTGCAAT
GAATTATGTGGTCCTGGTGAGTTTGTTATACTGAAACACAAAACGATATCATTATTTGGA
AAACACAGTACTACATGATTTATGATCAAATACTGGACGGAATC
>TR10887|c0_g2_i1|m.4442
TGAGGAGTGCAGTGTCAGAGCAGACGGAGTGTAAGCGAGAAAGCTCCTGCTCGCCCCAAT
AACCCAGCCACGTCTCCCCCTCCCCACCATCACCCCCCTGTCTTCTGTACATTGTAGCGG
CGACAGCTCTTGGCGAAGATGGTGGCGATGACCGCCGCGGGCTCCGCCAAAGTGCTGCTG
ATCCCGGGAGGGAAACAGAACGGGCTGGAAGTCAGCCGGCACATCTCGGTGGTGTACCCG
GCCCAGAGCGGGTCGCTCCACGACTCGTCCTCGTCCTCGTCCTCACCCTCGCCGGGATCC
AGCCACGTTCATCGGAAGAGGCAGCGGCTCACTCACCTCAGCCCGGAGGAGAAGGCGCTC
CGGAGGAAGCTGAAAAACCGAGTGGCGGCACAGACAGCCCGAGACAGGAAGAAAGCTCGC
ATGTCTGAACTGGAAGAGCAAGTGTTGGAGATGGAATCCGAGAATCAGAAACTGCAAATC
GAAAACCGACTTCTACACGAGAAGACGCACAGTCTGCTGTCCGAGAATCAGGAGCTCCGC
CAGAGACTGGGCATGGAAGCTCTGGACACAGAGAAAGAGAAGGTACTTCTACAGGCCAGG
GTGGATGAAATCAGCCTGGCAGCCGGGTCGGCTGAGTCCGCAGCACTCAGACTACGTGTG
CCTCTGCAGCAGGTGCAGGCCCAGCTGTCTGCCAGTCTGACAACTTCCACATGGATACTG
ACAGCATTGACTCTTCAGACTCTGAGTCTGATCTCTTCCTGGGCATTCTGGACTACTTCG
ACCCAGAAACCTTACTCCAATTCAGTGAAGAGGAGTCTAGATCCTTTGCTGATCTGGGAG
AGTGTACCTACAGTGAAGACAATGGTTCCCTACCAGCCTCCCCCTCTGGCCCTCTGGGGG
CCCCATCAACAAAGCTGGAAGCCATTAATGAACTGATCCACTTTGACCACTTCTACCACA
AGCCTCTTGCCGAGGCCAGCTTGGTACAGAGCGGCGAAACTGCCATCAAAATTGAGCAAG
CATCTTTCAGTGGCACAGATGAAGGAATAGCCGAAGCCCCTTTACAAATGGAGCTCAAAC
AGGAACCCTTGGAAGATGAGTTCATCACCGAACTGGGACTTACAAACATTCTTTCATCCA
GGCAAAGTCAAGAAAAGCCCATCTGTCCCTTAGATTCCTATAATGACTCTGACTATGAAG
GATCCTCATCCCCTCTCAGTGACATGTCCTCCCCACTAACTCTGGACAACAGCTGGGAGG
ACACTTTCACCAGTGAACTCTTTCCCCAATTAATAGCAGTTTAATGGTCATGGTGCCTCC
TAAAGCTTGGTTCAGGTGGAGCTGGATTCAGGCTAGTGCATCCAAGGCAGCTTGCTTGCA
ATGCCGAAGGGCATGGTAAGCAAGTCACCTTGTTTGCACCGTAACTTGCAGCTATTTGCA
TGCTTGTTAAAGTGTAACCATAAAACCAAGTCTTTATACACATGGATTTGTCTGTACAGT
TATCAATGTATTTGATGCAACATTTTGTCCAATAACAGGACTGGAGGCTCCTCACGGCAG
ATGCTTTAGCAGGCACCTAAGTGGGTCTATATCATTGGAACTCATTGATACAGGAGCCTG
TATCTTCAAAGTCTTCATCTGCTTTCTTGTATACCTGGTATATAGATGACAGGTGTAGAA
GTTAAGGCAATGATCTTTGCTTTCTAATGTAAATTATTTGTCCCAATATTTTGCATCTAT
TAGTTATAAACTACTGGAGTACCACAATGCTGTGGTGTACAGATGGGCTATCTCCCCCCT
TTAAATATAGTACATGTATGTGTATAGATGCATACTATATACTAGACTTATTTTCTGTAA
TGAAAATTTACTATGTAAATGCTTCTGACGGTCTGATTTTCACCATGAGCTGTATGTTAC
TGTAAGATGCTTTCTCAATTTTAATATTTAAACTTGTGCAATTAAAAAAAAAGTGCAATG
AATTATGTGGTCCTGGTGAGTTTGTTATACTGAAACACAAAACGATATCATTATTTGGAA
AACACAGTACTACATGATTTATGATCAAATACTGGACGGAATC
>TR10887|c0_g2_i1|m.4441
TGAGGAGTGCAGTGTCAGAGCAGACGGAGTGTAAGCGAGAAAGCTCCTGCTCGCCCCAAT
AACCCAGCCACGTCTCCCCCTCCCCACCATCACCCCCCTGTCTTCTGTACATTGTAGCGG
CGACAGCTCTTGGCGAAGATGGTGGCGATGACCGCCGCGGGCTCCGCCAAAGTGCTGCTG
ATCCCGGGAGGGAAACAGAACGGGCTGGAAGTCAGCCGGCACATCTCGGTGGTGTACCCG
GCCCAGAGCGGGTCGCTCCACGACTCGTCCTCGTCCTCGTCCTCACCCTCGCCGGGATCC
AGCCACGTTCATCGGAAGAGGCAGCGGCTCACTCACCTCAGCCCGGAGGAGAAGGCGCTC
CGGAGGAAGCTGAAAAACCGAGTGGCGGCACAGACAGCCCGAGACAGGAAGAAAGCTCGC
ATGTCTGAACTGGAAGAGCAAGTGTTGGAGATGGAATCCGAGAATCAGAAACTGCAAATC
GAAAACCGACTTCTACACGAGAAGACGCACAGTCTGCTGTCCGAGAATCAGGAGCTCCGC
CAGAGACTGGGCATGGAAGCTCTGGACACAGAGAAAGAGAAGGTACTTCTACAGGCCAGG
GTGGATGAAATCAGCCTGGCAGCCGGGTCGGCTGAGTCCGCAGCACTCAGACTACGTGTG
CCTCTGCAGCAGGTGCAGGCCCAGCTGTCTGCCAGTCTGACAACTTCCACATGGATACTG
ACAGCATTGACTCTTCAGACTCTGAGTCTGATCTCTTCCTGGGCATTCTGGACTACTTCG
ACCCAGAAACCTTACTCCAATTCAGTGAAGAGGAGTCTAGATCCTTTGCTGATCTGGGAG
AGTGTACCTACAGTGAAGACAATGGTTCCCTACCAGCCTCCCCCTCTGGCCCTCTGGGGG
CCCCATCAACAAAGCTGGAAGCCATTAATGAACTGATCCACTTTGACCACTTCTACCACA
AGCCTCTTGCCGAGGCCAGCTTGGTACAGAGCGGCGAAACTGCCATCAAAATTGAGCAAG
CATCTTTCAGTGGCACAGATGAAGGAATAGCCGAAGCCCCTTTACAAATGGAGCTCAAAC
AGGAACCCTTGGAAGATGAGTTCATCACCGAACTGGGACTTACAAACATTCTTTCATCCA
GGCAAAGTCAAGAAAAGCCCATCTGTCCCTTAGATTCCTATAATGACTCTGACTATGAAG
GATCCTCATCCCCTCTCAGTGACATGTCCTCCCCACTAACTCTGGACAACAGCTGGGAGG
ACACTTTCACCAGTGAACTCTTTCCCCAATTAATAGCAGTTTAATGGTCATGGTGCCTCC
TAAAGCTTGGTTCAGGTGGAGCTGGATTCAGGCTAGTGCATCCAAGGCAGCTTGCTTGCA
ATGCCGAAGGGCATGGTAAGCAAGTCACCTTGTTTGCACCGTAACTTGCAGCTATTTGCA
TGCTTGTTAAAGTGTAACCATAAAACCAAGTCTTTATACACATGGATTTGTCTGTACAGT
TATCAATGTATTTGATGCAACATTTTGTCCAATAACAGGACTGGAGGCTCCTCACGGCAG
ATGCTTTAGCAGGCACCTAAGTGGGTCTATATCATTGGAACTCATTGATACAGGAGCCTG
TATCTTCAAAGTCTTCATCTGCTTTCTTGTATACCTGGTATATAGATGACAGGTGTAGAA
GTTAAGGCAATGATCTTTGCTTTCTAATGTAAATTATTTGTCCCAATATTTTGCATCTAT
TAGTTATAAACTACTGGAGTACCACAATGCTGTGGTGTACAGATGGGCTATCTCCCCCCT
TTAAATATAGTACATGTATGTGTATAGATGCATACTATATACTAGACTTATTTTCTGTAA
TGAAAATTTACTATGTAAATGCTTCTGACGGTCTGATTTTCACCATGAGCTGTATGTTAC
TGTAAGATGCTTTCTCAATTTTAATATTTAAACTTGTGCAATTAAAAAAAAAGTGCAATG
AATTATGTGGTCCTGGTGAGTTTGTTATACTGAAACACAAAACGATATCATTATTTGGAA
AACACAGTACTACATGATTTATGATCAAATACTGGACGGAATC
>TR108919|c0_g1_i1|m.135574
TGCTGCCTTTTTTTTTTACAAATCGTACATGTATTTTGGTTGAACATGGAATGCTGAGAA
TCTCCTGGAAACTGGTTTGGAGGAGTTACTGATTAATTCAGCATTTGGAGGTTGAATTAA
TATGCCTGCAGTTGAAGTCAAAGTGCTGCTGGGTTAATTATTATGCCGATAATTCAACTC
AATCATGCTAGTAGGTTTCTTTGTTTATATATATTTTAAATTCTGCAATTTGTGTGGGAC
TTTTGTGCAGCTGACTGAACATTTCACTGAGGTAACCAAGAAATGTTTACATATTGGAGG
GTCTGTATGGCAGGAGATACTGGGAGCCAAGATAAGTGAGCAGCAGGAGGATTTTTTTGA
ATGTGCCAGAAGAGATTATTTTTAAATGTACATGAAAT
>TR109400|c0_g1_i1|m.135673
GGTTAATTTTACAGATTGGTGCAAAGCAGCGCGTTAAGGTCAGAAAGCAAGGACTATAAT
GTGGTGGCCCTATCTTATGGTCCATGCGTGCATCTAGCAAGGTTCCATGCCAGCTGCAGA
GACTTATAAATTACTCCTTATGTTCTCACTGTACAACCTCTGTGGTTTGAAAAGTGAAGT
TATGAATCCTGTCACAGTAGCATCCACGTAGACTTTGTTAAAAAGAAAAGTGAAGCTCTA
AACGTAATGAGGAGTCAGTCAGTCATAAATAAGCTGTTCACAGATGCCACACGATCTCCC
TCTCTTGCTAGTCCCTCTGGTAGCTCCCACAGCTTCCTAGCTATTGTTATTCAACCATTC
AGATCTTCCCCTACACAGGTCCACCATCTTGGCTTTAGCCTGAGTAGCCATTTTTCCGTT
GGGACCCATTCATATTATGATGAAAAGATTGCAGTGGGTAGCCATGTGAGCCTGATTTGG
AAGAAGATTGGCATCACCTTTGTAGGATATGTCCTGCTACTGTACTGGGCTACTCCACAT
TACTACAGTGCCTGCATGAAGAGTAGATGATCTTTAATAATGAGAGTCTCTTTGTGTGAA
AGAGGTATGATTCCAGCTGATCATATCACACACCACATGAGCTTCAAACCATGGAATAAG
GAGTGTTAGCAATCTGAAAAAAGAATTCAAGATTGCTGTAGGTGTCCAGCTACTGGAAAA
ATTGATGAAGAAGCTTTTCATTTGGTTCATGTCAGGATTATTAATTCCACACAAGCTTTT
TTGTCCTGCC
>TR10944|c0_g1_i1|m.4466
CCTTACATAAAAGGCTGTTGGCAGTGGGGGTGGATTCAGTGTGAAAGGAGAGTCCGAGGG
AGAGAGTGTTCCTGCTTCAACAGTGATTGAACGGAACCTTCATTCCCAGCTACTTTATCC
GTCCGCCATTAGCAGCCAACTCTATAGACACCACCATTAAATCCTGATTATATACCTAGC
TCTTCCTCCGCCGATCGCCATGAGCTCCCAGGTGCGACAGAATTACCACCCTGACTGCGA
GGCCGCCATCAGCCGCCAGATCAATCTGGAGCTGTACGCGTCCTACGTCTACCTCTCCAT
GTCCTATTACTTTGATCGAGATGACCTTGCATTGAAGAATTTTGCCAAATTCTTTCTGGA
GCAATCCTATGAAGAGCGCGAACATGCTGAGAAACTGATGAAACTACAGAACCAGCGAGG
AGGGCGCATCTTACTCCAGGATATCAAGAAACCAGATCGTGATGAATGGGGAAGTGGCTT
GGATGCAATGGTGTGTTCTCTGGAGCTGGAGAAGAGTGTGAACCAATCGCTTTTAGAGTT
GCATAAACTGGCTACAGACAGGAATGATCCACATCTCTGTGACTTCCTAGAGACCCACTA
CCTGGATGAGCAGGTCAAGTCTATTAAGCTACTCGGAGACTATGTAACCAACTTGCGGAG
ATTGGGTGCTCCTGAAAACGGAATGGCTGAATACTTATTTGACAAGCACACCTTGGGTAA
AGACAGCAGCTGAACACCTGAACTGCTGTCTGTCCCTTGCTGCTTACAGCACTGTCTGTA
AAGCTCAGTGCATGTTTAACTTATGTTTGTAGTCTGTCCAGTTTTCACTACCCAATTATG
TAATTGATTGTACCACCATAAACTTGAATGGGTTCTATTAAGCTATATATTGGTGGATTT
ATTGAAGTGTACTTGTAAAAAATGTTCTTTGGCTTATCTCCAAATAAAGCAACTTGAACA
AAA
>TR109574|c0_g1_i1|m.135722
ATGGTATATGAGGGGAACAAATTTATCTATCTACCTGCAGTGGATAAGGAAAATGCTATT
TATTTTAAGGAACCAACTGAAAAGCTTATCATCATTGGACCAATCTTACAAACTTCTTTG
CAGAATCTTTCAGTGGAGGTTTGCCCGACCCCCATTACAAGTGTGGAACCTCTGACTTGC
CTTGAGCAATGTCACAAGCTCTACTAGTTTTATGAAAACAAAGTTGTACCCAAAGTTGGG
TCATTATAGCACATTTTTCACAAACTTGTGTAAAATTTGAAAGGAGCACTTTGCTTACAG
ATTGCCATTTCCTCTTTCATTTCAGTAGCATGAATTGCTAAATTGTTTATTCTAATGCAT
GATGCAACATTTAAAGGGC
>TR10966|c0_g2_i1|m.4479
CTGGTATTGATTTGGTTCTCTTTTATCGCACAAGCTTGCTGTTTCTTAAATGAATTTTAC
TGTTACTGTTTTTAAAACCACAACAAACAAAAGAGAAAGATTGCTTGCATTATTTTGTGT
AACACAAGCACAGGTTATTCAAAGACTACAGCAGGCAGTGAGCGCTGGAATACAGTGCTT
TTGGCATCAGCCTTCAATGTGTAACCAAAATGCATACGAGATTCCTTCCTGATTACTGCC
TTGTATTTACAGGTTCAGATCTAGGGGAAAGGTTACTGTGAGTTTTCCCTGACCTGTTAA
GTTGGAGAGGAAACCTATTTTGTCATTTTTATATAAAGTCATTGATATTTTTTCTTTAAT
TTTGATACAGAACATTTCGTCAAAAAAATAAAAATGAGAGAAAATAGCTAACAAAAACTG
TAAAAAATTCTTTAAAAAACTGTGTATATGAACATTGTACTTGCCAGCCTAAAAGATATA
TTTATTCTAGGGAAATGATGACAAGTTATATTTTTGTGTTTTTTTTCCTTGTAAATGAAA
GGGGAT
>TR10995|c0_g1_i1|m.4489
GTCTTTTTGATGCATGATGTGATTTTCTTAGGTTATTCCAACCTTAGTCTCTGATGCAGA
CTGTTCTTCCTCATTTTGTTATCCTCCACATACAGTAGCATATTCCAGCATAGGAGGAAC
CACAGGACACTGAGTTTACCGCAAGAACAATGTGCTTTTTCTAGATCTCATATTTATCCT
CCATTCTTTCTCTTCTATCACCGGTATCTCTCTCTGTTCGATTTAAGTATATAATAATTT
TTGGAAAACAATTTTCATGCCAAAGCCCTTGTAATTCAACAAATTATCTTATTAAACGTT
CCAGATGTGAACTTTTTACAAATCTCTCGCCATTTGAATTTAATAGAGCATGGTTTGTTT
TCTTGAAAGGGTTTGACAGTTTATATCTCTTTTACGATAAGAGCAGGGTCTTGGCCACCT
TGAATGTTCTCAGTTGATGCCAATATTGGGATTTAAATTATGCATGCCATGTTGGGCATT
TTCACCACTAGTGCCTGTATTGACTTTGTTTGTTTATTGCACAACTTTGAGGAACTCAGA
GGCTTCTTAAAGCAATCTGAAACACTTGTCATTGATCAACTTTTAGTATTTTTAAATATT
TGTACAAAGGCTTTCACTGCTAAACCGTCCTCTTGCTGCAAGGGGGAGAGAAATTGGACT
CGGTGGAGCAATTGCTCCATGTGCTGGTCTGTCGGAGCCAAGTTTGGCAACGGGCCTCAT
TTGAATAGAAGTGGTGAGATGCACATGCCAAACGGTCATACCAATGCAGCTCACCATTCT
GGCAGAGTCCCAACACTGAACCGGCCTACAGGTAGTTCTTGAGATGGGGGAATGGGACTG
AGCTGGCAGTGGCCCGCTGTATTTTTGTAAAGCCGGGAGGAGCACTCCTGTTCCTTCTGG
CTCCTAAAATATGTAACTTTTTAAAAAGTTTTGTGGC
>TR10998|c0_g1_i1|m.4496
CCTGTTCTGCATATGGTTGCACACACTGGGTTTAGTTAGGTTACCTTAGGGTTCAGGATT
TTGTTTACATTTTGACAGATTTGGAATGGACAGTTTTAATAGTTGCAGCTTTTGTTTGCA
ATACATGCAGATTCCGTCCATAGTTCAAAATACTCTTATAACCAGGCTTCTAAATCTTTC
CCATTTGCAGCTATATTTCATTTTTTGCTGGTTTGTCCTATTTGATCGCCAAGGAGAGTG
ATGACTGTACAAGAAGAAAATGTCAACCTATCTGAATTTGAACGCTGATCTTCACTTTAC
CTCCATCGCCACTGAAACCATTAGCCATGCTTTTCTTGCCCTTAGACTCTTTCCAATGCC
CTCCTTACCAGCCTGCCAAGTCCACCCAACACAAACTTCAACTCAACTAAAATCTGCTGT
CGAAATCCAGTCCCACGCACCAATCACCTATCTTTGTTGACCTTCATTCGTTTCCTGTCC
CAC
>TR110001|c0_g1_i1|m.135805
GTAAACAGAAGGCTAACCATTTGGGTGGGTGAAGACCACAGTGCAGCCCAATCTAAAACA
GGGTGATGGTAGGGATTACATAGGATATACAACACAGAATACAGAATAAAACTTAATGCT
GTCCTTAATGGTGAAACTAAATGGTGCAATGGAGGAAGGTTCTCTACTAAAATCATCAAG
ATTAGTTTTGGAAGAGAAAAGTGACCCAAGGAGGTTAACTTTCTCTTTAAAAGAGCTGGT
AATTGTTCCATCAGGTGGCAATGGGGTGGACAGGAGGATTCACAAAGTTATCAGACACAG
CATTAGCAATGGATCAGAATGAGCAACTAGTGGAT
>TR11006|c0_g1_i1|m.4500
TTAACCACGACGCTCTTTCCGCCATTTTGAGCCGGGATTCGCAAGGAAGCGCCGCCTTCG
GAGCAAATAAGCAGCAACGATGGCCGAGGAATGCATAACTGCAGGAGGTGTCATGGATGT
TAACACTGCACTTCAGGAAGTGTTGAAAACTGCATACATCCATGATGGCTTGTGTTGTGG
TCTCCGAGAAGCTGTCAAGGTGCTGGACAAACGACAAGCCCACTTGTGTGTCCTGGCAGG
CAACTGTGATGAGGCACAGTATGTTAAGTTGGTAGAGGCGCTCTGTGCTGAACATCAGAT
CAACCTAATTAAGGTTGATGACAACAAGAAACTTGGTGAGTGGGTAGGCCTGTGCAAAAT
AGACCGTGAAGGGAAACCTCGCAAAGTTGTAGGCTGCAGCTGTGTTGTTGTCAAGGATTA
TGGCAAAGACTCACAAGCCAAGGATGTCATTGACAACTATTTCAGGGCAAAGTAGTAGAT
TTCATAAATAAAAACACAAACTTCAAAAAAAAAAAAAAAAAAAAAAAA
>TR110186|c0_g1_i1|m.135844
GAATGGCCTGTTTCTGTGCTGTATATCCTATGAATGTTTTTAAAAAATGTCTCAAGGTTG
ATTTTTGTGTACTTTTTGAAATTGGCTTGATGTGTTTAATTGAAATGTTTGTTTTAGAAA
CAGCAGTTCTAGATTTCAATACTGTACTTGTTTGCTGACTACACACATGCAGTACAGATG
AAAGAACCATTGAATGGCCTTTCAGAGCTATTTGATAGCTTTACGTTCAAATTTAGCACA
TCAGAATATGTATTTCTGTCTTGAGACCAAACTAGAATGACCTGGTGGGCCAGATTTAAT
TATTTAGTGTTTAAAGTTAGAAAAAATATTGATGAAGACTCTTCCAGTGATGCCATAGAC
CCAAAAAGGCTGTTTGGTTCTGTTAAAAGGACCTTTGGCTGCTTAATGCTTGCACAAAGT
TTTGCAATACATGAACTTCAGCTTCTGATCTGCACCCTTTGTTGCATATCAGTTCTTCAA
GAGAACCATGTCAATTTAAAATCTTATTGAAAAATAATCAAAGGAACCTAGTAACTAAAT
ATTGGAACATATAACATATTAAAAATAAATTATTAGATGTGAGCAGCTGTAATGGTTTAA
GTATCATAGTTGAATATAATTATGTAGCTAGAAAATGTAGCAGGAAGTGAAAAGACTAGT
CTTTATCTTGTGGGTTCAGTCATGTGTATCAAAAAAATTGGTAAAACCTTTTGTCCCTAA
AATGGTACCGTTTTACCATTTCCTTTTTTTAAATGACTTAAATTTTCTGTATCCCCTTTT
CAACATGCATGGAGGAAGTTCTTAGACCCTTATTTTCTAGAGTCTAATTTTAAAGCAGTG
CTATATACAGAAGGCAACAGGATTTTATGAGCTAGTTTCTCTAAATTGTATTAATTCTCA
GCCACATTTCAGAAAAAAACCCAATGT
>TR11037|c0_g1_i1|m.4512
GACCAAGGCCTCGCCGCAATTAGTGAAGATGGACGATCGCCCATCTCGATTGGACAGATG
GCATATGTTTCAGGTCTCGCCTTCGGAGTCATCAGCGGCGCCTTCTCCGTCATCAACATT
CTGTCCGACTCGCTGGGACCGGGCGTGGTTGGGATTCACGGGGGGTCGCCGTACTTCTTC
CTTACCTCAGCTTTCCTGACGACGGCTCTTGTTCTCTTACACACGTTCTGGGGGGTCGTG
TTCTTCGACGCCTGCGAGAAGAGGAAGTGGCTGGCGCTGGCCGCGGTCGTCGTTAGTCAC
GTGCTGATGTCGGGCTTGACGTTCTTGAATCCTTGGTATGAGGGAAGCCTTCTTCCGATT
TACGGCATCACGGTTGCCATGGGAGCGTGGGCCTACTTTACAGCCGGAGGATCAGCGCAC
AACATCTGGCGTTGCGTCACATGCAAACAGGAGCCCGACCCCCACGTTCTGGTGTATTCC
GCTCTCCAGCCGGCAGCTGAGGATTGAAGATCAGTCGGCGCGCCCTCCTGTCCCCTCCCG
AGTACCCACCACCCGCCTTCGCCCCTTCCCTCGGGGGCAGCGACACCCCAGCTCCCTTCA
GGAAGCCAGCATCAAGAGAACTCGGACTCTGGGGGTGGGGGGGGTGGAGACACTGTGAAG
CAGATGGCGGAAGTGCTCAACACTGAATACCTCAAGCAATGATCTGGTCCACCCACTGGA
TGACTTCTCGGAGAGGAGGCAAGTCGACTACTG
>TR11038|c0_g2_i1|m.4516
CCATCATCAGCTTAGTAATGGGCGTCCATATTGTGACAACATTTGAACATAACATAAGAA
CTAGGAGCAGGAGTAGGTCATTTGGCCCTTCGAGCCTACTCCTCATTCAGAAAGATCATG
GCTGATCTTCGACCTCCTCTCCACCTTCCCGCACTATCTTCATATCCCTTGAGTCCCTGA
GTATCCAAAAACCTACTGATCTTTGTCTTGAATATATACTCACGACTGAGCAGTCACAGC
CCTCATTTAATATTACTGTAGATGAGCTTGCTAAGGCTATCTTAAATACATGTTGTCTTC
TTCTTTGGCTGCCCTCTTACCATGCTGTAGCCGAGACAATCTAAGCCATGAGCTTTTCCA
TGACCTCCGTCAATGCCATTCCTCAGTTGAGATTTTGTTTGTTCTCCGATGGGCCATGGC
CATATGGAATTGAAGTGCCCTGTCTTCAAATGGAGGCAATGGGGGTGATAATCCGTCCTG
TTAGAGAATCTCACTTCTGTGAAATGCTTCATCAAGGTCGGACAACTGAGAAGTTTTGAA
AGCTCACCAAACAACAACAACTTGTATTTATATAGCGCCTTTAACATAGTAAAACGTCCC
AAGCCGCTTCACAGCAGCATTATCAAACAAAATTTGACACTGACCCAC
>TR110482|c0_g1_i1|m.135924
CAACCTTGGTGATTTCCTGCACTACGGACTTTGGCCCTTCACCTAGGTTTTTCAATAAAA
CATGGTAGGCCTCAACAGCCCAACTTAGAAACTAAAGGCTTTGTCAAAAGAAACAAGTAA
CTTGTGGAGGTCTAGCTGCCTTGTTTAATGTCGCCCAACTGCTTCACATATGGTCATATT
CCTGAGAGCAGAAAAATAGCTGGAAAACAAGCTTCCCAGAAAAAAATCCCAAAGCTGGGA
AAAATTAAGCTGAAATTGGAATCTCTACAAATATTTGTGGAAAGTTATAATAAAAGACAG
AAAGCAAACACAGAAGTCATTAAAAAGTTAAATAAGTCACTCTGCATAATGTGCCCAAAG
TGATTAGGTAAAATGCTTCTCCTTGTTTCCATTCTTGATCTAGACACAAGAGGGCAATTT
TACCTCCTTTCCTCCCGTAGAGAATGCCAGTGCTTCCTCCAATGGCAAGACTGGGAACTC
ACTGTAGGAGGAAATCATTGGAGTGACCACATACCCTACAAGCCCAAAGTACGGCCCTTT
AGAGCATCAGGTATTTGTGCCACTGATGGCTGGGACAAAATATTAATGGGTTAAAATTTG
ACTGGCTTGTTTGCCACTAAATCCTGCACAATTTCTTGACCTGTCAGGAAGTCCAAACCC
GTACAC
>TR110660|c0_g1_i1|m.135962
AATCCCCCAAAAAGGTAGTTGAGGCTCAACGCTGTGTGACTAAGCCATCACTGCAAAGTT
CTGCCATTCAGCTTTGCATTAGCATCCAGAAACTTCTCGGTGTTTGTTTGTAATTTTGCT
TAGCCTGCAGGATTATTGCGTTTCATGGTCTGATCTGTGAATAGAGCACCACCTAAAACC
AAATCTTAATGTTTAAACCTGCTTTGACTTTTGTTCAACTCAAGAAATTATTGTGCAGAA
ATGTTATGTCACCACATGATTGTTTGTTTCTTTTTGAAAGGAAGTATTACATCATTTGTT
CTTGCACAGCCCTGGTATTCTATGGGAGTGGAACCAAGCATATTTGTAAGTCCCAGCAGA
TTGTTTGGCAACAAGAATCAGCTCTTGGAGTAATAAAAAGAACCCCTGACTTTCTCTTAA
AGCTCATGATGATGAGCCCATTGGTACTGCTGTACTCTTAACTGGCCTCAGCATTGTCCA
GGAATCAACAGCTCACTTTTTCTTTACTTGACGTAGCTTGCTGAAGACTGGTAGATTACA
TATTGTGCAGGTGTTATGTTCCTTTTTCTTCGGATATAGTTCAACCCCAC
>TR11072|c0_g2_i1|m.4532
ACACCGAGTTCGACGGGACAAGAGTGTACAGCCCGCCAGAGTGGATCAGCCACCACCGCT
ACCACGCCCGCTCCGCCGCCGTCTGGTCCCTCGGCATCTTGCTCTACGACATGGTTTGCG
GCGACATCCCCTTCGAGCGGGACGAGGAGATCCTGGCCGGCGTCATCGAGCTACCCAGTG
GTGTCTCTAAGGAGTGCGAGGAGCTGATCCGATGGTGCTTGTCGATGCGACCCGCCAAGC
GGCCCAGCCTGGAGCAGATCCTGAGCCACCCCTGGATGCAGCGGGACCCCACCAGGCAGA
AGGCCACTGGATTCCGGTCCCCAGGCGAAGAGACCAGCTGCTGCTCCAGCCAGGAGAGCC
TGTAGGGAGCATAAGGGACACAGTGGACACTCTCTGTCACCTCCCGTGAGGCA
>TR11078|c0_g1_i1|m.4534
CCGACATTGGAGTTCAGGAGCTTCTCCACCAGAGAGGGCTGCGAGGACACCACCACCCGA
TCAAAAAGCTGGCAGGCTGACGTGGGCAGGAATCCACTTACAGGACGGACTTTCTGGCAA
CTGACCATTTAGCTGTGGCATACCCGGACCTCGTGTACGTGGGATATCGACAATGAGCTC
CGTAGCCGTACTGACGCCTGAAAGCTTTGCTGAGCACAGGAGTGGCCTCAATGAGCAACA
GGCCAAAGCAAATGTTGGTTCTGAAGATGAGACCGATCAGGTACCAACTTACAAGGAAGC
GTTTCCTCCTCTCCCTGAGAAAGCTGCTTCCGGAGAGACTACAACGGAACCGTCTGGAGC
ATGGACCAAAATCCGACCACTCAAATCTTCTCTCATCACCCAGGTTTTTCATGTACCATT
AGAAGAGCGCAAGTACAAGGAGATGAACCAATTTGGAGAAGGAGAGCAGGCCAAGATCTG
TCTGGATATCATGCAGAAGACCGGTGCACACATTGAACTCTCATTGGCCAAGGACCAAGG
CCTCTCCATCATGGTTTCCGGAAAGCTTGAGGCTGTCATGAAAGCGAGGAAGGAGATTGT
TGCTAAGCTGCAGACTCAGGCCTCAGCGACAGTAGCCATCCCCAAGGAACATCATCGTTT
TGTGATTGGAAAGAGCGGAGAGAAACTGCAGGAGTTGGAATTGAAAACTGCGACTAAGAT
CCAGATTCCTCGCCCCGAAGACCCCAGCAACCAGATCAAAATAACTGGCACGAAAGAAGG
CATCGAGAAAGCACGGCACGAAATCTTGCTGATCTCTGCTGAACAGGATAAGCGCGCAGT
CGAGAGGATCAACATCGAGAAAGTCTATCACCCATTCATTGCTGGACCCTTCAACAAGAT
CTCCGGGGAGATGATGCAGGAGACGGGGACTCGAATCAACATCCCGCCACCGAGTGTCTT
CAAGAATGAGATTGTCATCACCGGTGAGAAAGAACAGGTTGCACAGGCTGTTGCCCGCAT
CAAGAGGATCTATGAGGATAAGAAAAAGAAAACCACGACAATCGCAGTGGAGGTGAAGAA
ATCTCAGCACAAGTATGTTATTGGACCCAAAGGCAACTCACTGCAGGAGATTTTGGAACG
GACTGGAGTCTCGGTCGAAATCCCACCCTCGGACAGCAACTCTGAAACAGTCATCCTTCG
CGGTGAACCCGACAAACTCGGGCAGGCCCTGACTGAAGTCTACGCTAAAGCAAATAGTTT
TACAGTAGCAAGTGTCACCGCCCCATCCTGGCTACATCGCTTCATCATCGGGAAGAAAGG
TCAGAACCTGAGTCGCATCACGCAGCAAATGACAAAGGTATACATTGAATTCACTGACGG
CGAGGATAAGATTTGTCTGGAAGGCCCAACCAAGGAGGTGAAACAAGTCCAGGAGCAAAT
TGAGATTGTTGTGCAGGACCTGGTGAATCGTATGGACTACACTGAATTGACAGTTGATCC
CAAGTTTCACCGCCACCTTATTGGGAAGAATGGAACAAACATAAATCGTATCAAGGATCA
GTACAAAGTCTTAGTGCGAATCCCCCCTGATAATGAGAAGAGTAACCTAATCCGGATCGA
AGGAGACCCTCAGGGAGTTCAAGATGCCAAGAAGGAGCTGTTGGAACTTGCGTGCAGAAT
GGAAAATGAACGCACCAAGGATTTGATCGTCGAGCATCGCTTTCACCGTACAATCATTGG
CCAGAAGGGAGAGAAGGTCAAGGAGATCCGTGACAAGTTCCCTGAGGTCATTATTAATTT
CCCGGATCCAAGTCAAAAGAGTGACATTGTGCAACTGCGTGGCCCCAAAAATGAAGTAGA
AAAATGTGGCAAGTTCCTGCAGAAAATCGTGGCTGAACTGGTGGAGAATAGCCATTCCGT
CTCTGTGCCCATCTTCAAGCAGTTTCACAAAAATATCATTGGAAAAGGAGGAGCAAATAT
CAAGAAGATCCGTGAAGAAACAAATACAAAGATTGATTTGCCGGCAGAAAACAGCAACTC
TGAGATGATCGTTATTACAGGAAAGAAAGCCAACTGTGAAGTAGCTCGCACTAGAATCCT
GGCCATCCAGAAAGAACTGGCAAACATCACAGAAGTTGAAGTTTGCATTCCCGCCAAACT
CCACAATTCTCTGATTGGCGCGAAGGGCCGCTTTGTCCGCTCCATCATGGAGGAGTGCGG
AGGGGTGCACATCCACTTCCCTACTGAAGGGTCGGGCAGCGACACAGTCACCATCAGGGG
CTCTACTGAGGAGGTCGACAAGGCCAAGAAACAGCTCCTTCACTTGGCTGAGGAAAAGCA
AATCAAGAACCATACCAGTGAGCTGCGCGCCAAGCCAGAGTACCACAAGTTCCTGATTGG
ACGCGGTGGCGCCAACATCCGTAAGGTGCGCGATAACACGGGAGCCCGGATCATTTTCCC
TACGGCAGACGACAAAGAACAAGAACTGATCACCATCGTCGGTACAGAGGAAGCTGTCAA
AGAGGCTCAGAAAGAACTGGAAATCCTCATAAGGAACCTGGACAACGTTATAGAGGACGC
GATGACCGTTGACCCCAAGCACCACCGATACTTTGTGATACGCCGCGGGCAAGTTTTGCG
GGACATTGCAGATGAATATGGCGGTGTGATGGTCAGCTTCCCCCGTACTGGAACTCAGAG
CGACAAGGTGACACTGAAAGGTGCCAAAGATTGCGTGGAGGCTGCCAAGAGACGCATGCA
GGAGATCGTCGAGGATCTGGAAGCTCAGGTAACCATCGAGTGCGTAATTCAGCAGAAGTT
CCACCGGATGGTGATGGGTGCCAAAGGCTTGAAAGTGCAACAGATCACCAAGGACCACAA
CGTGCAGATCAAATTCCCTGAGCGTGAGGAGACTTCAGCACCCGAGCAGCAAGTCCATGA
GAATGGAGAGACCAATGGAGAAGTTAAGGAGGGTGATCCCTCTGTGCCCCGGAAAAATGA
CATCATTATAATTTCTGGGCGGAAGGAGCGATGTGAGTCAGCCAGAGATGCTTTGCTGGC
GCTGGTTCCTGTCTCAATAGAGGTAGAGGTGCCCTTTGACCTGCACCGTTACATCATTGG
CCAGAAGGGAAGTGGTATACGCAAGATGATGGAGGAGTATGAGGTGAACATTGCTGTCCC
CCCTCCTGAGGAGCAATCTGACACCATTAAAATCACCGGGCTGGCTTCTCACCTGGACCG
AGCTCGGGAGGGACTGAATGAGCGGGTCAAGGAACTGCAGATGGAGCAGGAGGACCGGGC
TCTGAGAAGCTTCAAGTTGACAATCGCCGTGGATCCTCGATATCACCCGAAGATCATCGG
CAGGAAGGGCGCGGTTATTACTCAGATTCGCATCGATCACGACGTCAATGTGCAATTCCC
TGACAAGAATGATGAAAATCAGGATCAGATAACTATCACTGGGTACGAGAAAAATACAGA
AACTGCCAAGGAAGCCATCATGAAAATTGTGTCTGAGCTGGAGGAGATGGTATCCGAGGA
CATTACTCTCAACCACAGAGTCCACGCCCGTATTATTGGTGCCCGTGGGAAAGCCATCCG
CAAGATCATGGAGGACTTCAAGGTTGACATCCGTTTCCCTCAGTCTGGGGCAGAGGATCT
GGACCGTGTCACTGTGACTGGTCTGCCTGAGAATGTGGATGAGGCTATCGACCATCTCCT
GAACCTGGAAGAGGAATATATGTCGGATGTTGTTGAGAATGAGGCAATGCAGGCGTACAT
GAAGCCAGCGTCGCGCATGGATGAACCGAAAGCCTCCTCCAAGGGCTTTGTGGTGAGAGA
TGCTCCATGGACTAGCAGCACGGAAAAGGCTCCGGATATGAGTAGCTCTGAAGATTTCCC
GAGTTTTGGTGCTCCGGTTGCTCCAAAGACTTCACCATGGGGACCGAAGAGGTTCTGAGC
TGGAAGAAGCTCCACTCCCCCTGCCCCACCTCCCCCATACTGCTGGGCTGCCAAGATGTG
CTTCCTGTTTGATTCCAATTCAGCAGCCTAGCAAATAATTAGCATAGCAAAAACTACTTC
CTGTGTCACAATCGTTTCCAAAAACACACAACGCCGTGATTGAAGGTCATACTCGTGAGC
CTCATTTATAACCACGCAATCGCGTGCTCTTAAACCCCCCACGGCATTCCACATACCCTG
ACAAACACAACTCGATTTGGAAACAGCCTGGCGCTGACTTTTGATTGCTAACCTGTTTCA
CATGCAGCGGCCCAAATTGTAACTTTTATCCAGACTCCACACTAGACACACAACTTGGTC
CGCAGTTTATTTCAGAGTCGAATCGACATTTGCAGGGGTTTGAAGCAAAGACTGGGTGGG
GTTGTGGTCTCCTGTTTGCCCCTGGAGCCAGCATCCTTTTGCCTGCCTTTGCAGTTTTCC
TGGTAGAGTGCAATCGCTTTAACCCTTCAGCTGCCAGTTGCCATGGCGCCCTAAGCCCAT
TTTGACACCTGTGCTTGGAACAAGGCTGGGGATCTGATCGGCAATCCCAACTAAACCACA
GCACACAAAACTGACGTAGACTGACCCCATTTAAACCAAAACCTGAATCCTAAATTGGCC
ATGTTCCTCCCGATCAAGTAGACCCTGTGGTAGGCCATTGTTCCAGGGTCGCTCAACATT
CATGGCCTCTTTGTTGCTTCCTCCCAACCTCGGGGATAGGCCATTGTGCACACAGTGATA
TCGCTTTGTCCAAAAATGAGGCCCTGAACAAACCCCTAAGCACAGAGTGTAAATGGAGCT
CTACTTATCATAACAGGGCCAACAGCAGATGAGCGCTGAGGGGATTAAAAAAATGCAGAA
ATAAGCCAAATGGATTCTCTTAAATTGTCCCACAGCCAAAGACTCATTGGCTGACTTGCC
GTTTGCAAACGGCACAAAGCCAGGGCAGTGACTGATGAGCTATCATGAAGGGTGAGGTCT
CAAACTTGCAGCCTGCTCCTATTGCAAAGACCCCTGAAGTGGTGGGTTTATTTCTTCCTA
ACCTTATCTTTCATAATGCAGATTTTCTTTTAATAAGAAATTTTGGTTCCGTTGAGAAAA
CCCGAGACAAATTAGAATGACATATGTTTGTTTACCCTTGGCTTTACTTAGTGTTTCTGA
ACAGTTTCCGTGTACAGAAAAGGCACTAAATTATCAGAGTTTTGTGCATGTGTATATATT
ATACATATCTCACATACATGATATTGACTTAGGGCCAGTCAGTGCATCAATTCCAAAGAG
CTTGGGAGAGGCTAAATTATAGAATGTACATTCTAACGTCAATGTACAAAAATACACCGC
CTACTTGTATTTTGATGTAAACAGTATCTTAAAGGGGAAAGGGAATCTCTCCCGTCCTAA
AGTGGGATTTGTTTTCTCATGCAGGTAAGGACTGCGCAAGTCGAACAGTAAGAAGGGGGG
AAGCTGTGCAATTCCCCCGCCAACACTACAGGTTCTGGGCCAACACTGTCCGGCCGGTAA
ATTCCTGACAAAGCGTGCACTCGGTTAATCCACGCACAGCTTGGCCAACCCTCTCACACA
GTACAGTGTACCCAAAAGTTTGGGTACAGGACAGGGGTGGGGAGCGGAGAGCAGACTGCA
TGGCCTGTGAAAAGGAAGTGCATCTTCTTTTATAGCTTGGGTCTCACCCACCATCAGTAA
TGCAGCTCCCAGCGACTGGGTCCTTACTACCTTCATGGGGTGGGGGGAATGGGGATAGAA
TGAGTTAGTCGTCCTTTAGGGTTGGATGGTTTGAGAAACTGAACTTGCTGAAATCTAAAA
AGAAAAAAAAAACTTAACAAAAACACTAAGGTATTGGAAATGAGGTCATCTCTTTTGATT
TTAACTTCTCCCTGTTGTCACTGGTTCCCCGCAGTTTCACTTCACTATGAAAGAGACTTT
TGCCTCAGGACCTGCAGCCCAGAGAGTTGAAGCCATTTTATTTTCAGACTTTTGTTTCCA
AGTCATTTTTCAGTGTGGTTTCTGTCGACCTAATGGAAAACCCAGTCACGTCGCTGTGAA
TTTCTCTTGATTCTTAACCTTAGCTGGTTCTGATTTTGGAGGGAACCTATCTTTTTAATC
TTGCTGAATACTGGTACTGAATTGATTTGTAATCAATTGAAAGTCGCCTAGTTTGCTGAG
CATTCCTGTCACACGTGTAAACCAGAAGAAAAAAAATTCAGCCTTTTTTTCCCCTTGTAC
CCTTTACTGCCCCCCCACCCCCCACCCAAAAAAAAAGAACTGGTTTGATTAGGCTCTGCT
CCGGTTGACAGCCAATATCAGGCTGTTTTCCTACAATTTGCCTGGAGACGTAGCAGTAAT
TAAGTGGTTTCTGAATGGGTAACTGCGTTAGATTAGTGGCCCCTTCATGTGTAGGGACGT
ACTGCCTCTCTCAGAACCTGGCTGTCTTTTTTTTAGTCTCTTTGCTGGCACTTTAAACCC
GAGGTGGGACTACACTTGTGTACTTGCACGCCTGTGGAGTTTGCACCTTGCAGATTTAAA
CAAAATTTGTCGATCTCTTTGTTCAATAATAATTTGATTTCCTGGGGTGAAAAAATGGCT
TTTCTTTTGAAACAACTTGCTAATCTTCTCAGGGCTTCAGTGTGCAATTCCCTTCCCTGG
CACAGGCTGAGAACGCTAGCTGAAGGCTGACTTTCCCCTAATGTAGAGGACAAAGTGGAA
ATCATGTACCGAGATCACCAGTGTGCATATTTGGTACCGCATTCTCCAACGGAACACAGC
TCAGCCGGTGTTGCCAGCCTGATGGCACAATATAGGTTCAGCTTACTTTCAAAGTCAATG
TCCAAGCTGTAGGTACCATGTCCTTTTTATTTGTCCTTTTGTTCAAACCATCAGTGTTCC
AATGCCATTTTTCTTGTCTGCTATTGACCCCTGCCCTGTTGATATTATAGTTAATGAAGG
ATTTGAGAAACAGGCCTGTTTTCACTGCTCACACCTGTTCAAGTCTTCCATGTTGATGCA
ATACAAAGAACAAGCAGTTTCCATGTAAGACCCATTGGCCTTAACTCTGAATGGAGATAT
GCAAATGTACAGGAGATATGGATGACACTGGAATTTTATAAATCCAAAATAAAAAATTGA
ATAACTAGTG
>TR11078|c0_g2_i1|m.4538
CTTGGAAAAGCACAGTCCTGTTGTCGCTGTTTGTTTGATCTCCTGTATTATTGTGAAGAG
TTTTGACTGTCTTCCCAATTGTCACCTTTCGTCCTTCTGATGTGGAGGCAGCAAAATGCA
GTCAGCAGTCTACATTAGTGGGGTCTGTAAAGTGCGCCAGGAGTCACAGGCAGACCAGCC
TTGCACTGGAATAAAATGCACTGGGTCAGATGTGTTCTGTTTTTCACAGCACCCGAGCAG
CAAGTCCATGAGAATGGAGAGACCAATGGAGAAGTTAAGGAGGGTGATCCCTCTGTGCCC
CGGAAAAATGACATCATTATAATTTCTGGGCGGAAGGAGCGATGTGAGTCAGCCAGAGAT
GCTTTGCTGGCGCTGGTTCCTGTCTCAATAGAGGTAGAGGTGCCCTTTGACCTGCACCGT
TACATCATTGGCCAGAAGGGAAGTGGTATACGCAAGATGATGGAGGAGTATGAGGTGAAC
ATTGCTGTCCCCCCTCCTGAGGAGCAATCTGACACCATTAAAATCACCGGGCTGGCTTCT
CACCTGGACCGAGCTCGGGAGGGACTGAATGAGCGGGTCAAGGAACTGCAGATGGAGCAG
GAGGACCGGGCTCTGAGAAGCTTCAAGTTGACAATCGCCGTGGATCCTCGATATCACCCG
AAGATCATCGGCAGGAAGGGCGCGGTTATTACTCAGATTCGCATCGATCACGACGTCAAT
GTGCAATTCCCTGACAAGAATGATGAAAATCAGGATCAGATAACTATCACTGGGTACGAG
AAAAATACAGAAACTGCCAAGGAAGCCATCATGAAAATTGTGTCTGAGCTGGAGGAGATG
GTATCCGAGGACATTACTCTCAACCACAGAGTCCACGCCCGTATTATTGGTGCCCGTGGG
AAAGCCATCCGCAAGATCATGGAGGACTTCAAGGTTGACATCCGTTTCCCTCAGTCTGGG
GCAGAGGATCTGGACCGTGTCACTGTGACTGGTCTGCCTGAGAATGTGGATGAGGCTATC
GACCATCTCCTGAACCTGGAAGAGGAATATATGTCGGATGTTGTTGAGAATGAGGCAATG
CAGGCGTACATGAAGCCAGCGTCGCGCATGGATGAACCGAAAGCCTCCTCCAAGGGCTTT
GTGGTGAGAGATGCTCCATGGACTAGCAGCACGGAAAAGGCTCCGGATATGAGTAGCTCT
GAAGATTTCCCGAGTTTTGGTGCTCCGGTTGCTCCAAAGACTTCACCATGGGGACCGAAG
AGGTTCTGAGCTGGAAGAAGCTCCACTCCCCCTGCCCCACCTCCCCCATACTGCTGGGCT
GCCAAGATGTGCTTCCTGTTTGATTCCAATTCAGCAGCCTAGCAAATAATTAGCATAGCA
AAAACTACTTCCTGTGTCACAATCGTTTCCAAAAACACACAACGCCGTGATTGAAGGTCA
TACTCGTGAGCCTCATTTATAACCACGCAATCGCGTGCTCTTAAACCCCCCACGGCATTC
CACATACCCTGACAAACACAACTCGATTTGGAAACAGCCTGGCGCTGACTTTTGATTGCT
AACCTGTTTCACATGCAGCGGCCCAAATTGTAACTTTTATCCAGACTCCACACTAGACAC
ACAACTTGGTCCGCAGTTTATTTCAGAGTCGAATCGACATTTGCAGGGGTTTGAAGCAAA
GACTGGGTGGGGTTGTGGTCTCCTGTTTGCCCCTGGAGCCAGCATCCTTTTGCCTGCCTT
TGCAGTTTTCCTGGTAGAGTGCAATCGCTTTAACCCTTCAGCTGCCAGTTGCCATGGCGC
CCTAAGCCCATTTTGACACCTGTGCTTGGAACAAGGCTGGGGATCTGATCGGCAATCCCA
ACTAAACCACAGCACACAAAACTGACGTAGACTGACCCCATTTAAACCAAAACCTGAATC
CTAAATTGGCCATGTTCCTCCCGATCAAGTAGACCCTGTGGTAGGCCATTGTTCCAGGGT
CGCTCAACATTCATGGCCTCTTTGTTGCTTCCTCCCAACCTCGGGGATAGGCCATTGTGC
ACACAGTGATATCGCTTTGTCCAAAAATGAGGCCCTGAACAAACCCCTAAGCACAGAGTG
TAAATGGAGCTCTACTTATCATAACAGGGCCAACAGCAGATGAGCGCTGAGGGGATTAAA
AAAATGCAGAAATAAGCCAAATGGATTCTCTTAAATTGTCCCACAGCCAAAGACTCATTG
GCTGACTTGCCGTTTGCAAACGGCACAAAGCCAGGGCAGTGACTGATGAGCTATCATGAA
GGGTGAGGTCTCAAACTTGCAGCCTGCTCCTATTGCAAAGACCCCTGAAGTGGTGGGTTT
ATTTCTTCCTAACCTTATCTTTCATAATGCAGATTTTCTTTTAATAAGAAATTTTGGTTC
CGTTGAGAAAACCCGAGACAAATTAGAATGACATATGTTTGTTTACCCTTGGCTTTACTT
AGTGTTTCTGAACAGTTTCCGTGTACAGAAAAGGCACTAAATTATCAGAGTTTTGTGCAT
GTGTATATATTATACATATCTCACATACATGATATTGACTTAGGGCCAGTCAGTGCATCA
ATTCCAAAGAGCTTGGGAGAGGCTAAATTATAGAATGTACATTCTAACGTCAATGTACAA
AAATACACCGCCTACTTGTATTTTGATGTAAACAGTATCTTAAAGGGGAAAGGGAATCTC
TCCCGTCCTAAAGTGGGATTTGTTTTCTCATGCAGGTAAGGACTGCGCAAGTCGAACAGT
AAGAAGGGGGGAAGCTGTGCAATTCCCCCGCCAACACTACAGGTTCTGGGCCAACACTGT
CCGGCCGGTAAATTCCTGACAAAGCGTGCACTCGGTTAATCCACGCACAGCTTGGCCAAC
CCTCTCACACAGTACAGTGTACCCAAAAGTTTGGGTACAGGACAGGGGTGGGGAGCGGAG
AGCAGACTGCATGGCCTGTGAAAAGGAAGTGCATCTTCTTTTATAGCTTGGGTCTCACCC
ACCATCAGTAATGCAGCTCCCAGCGACTGGGTCCTTACTACCTTCATGGGGTGGGGGGAA
TGGGGATAGAATGAGTTAGTCGTCCTTTAGGGTTGGATGGTTTGAGAAACTGAACTTGCT
GAAATCTAAAAAGAAAAAAAAAACTTAACAAAAACACTAAGGTATTGGAAATGAGGTCAT
CTCTTTTGATTTTAACTTCTCCCTGTTGTCACTGGTTCCCCGCAGTTTCACTTCACTATG
AAAGAGACTTTTGCCTCAGGACCTGCAGCCCAGAGAGTTGAAGCCATTTTATTTTCAGAC
TTTTGTTTCCAAGTCATTTTTCAGTGTGGTTTCTGTCGACCTAATGGAAAACCCAGTCAC
GTCGCTGTGAATTTCTCTTGATTCTTAACCTTAGCTGGTTCTGATTTTGGAGGGAACCTA
TCTTTTTAATCTTGCTGAATACTGGTACTGAATTGATTTGTAATCAATTGAAAGTCGCCT
AGTTTGCTGAGCATTCCTGTCACACGTGTAAACCAGAAGAAAAAAAATTCAGCCTTTTTT
TCCCCTTGTACCCTTTACTGCCCCCCCACCCCCCACCCAAAAAAAAAGAACTGGTTTGAT
TAGGCTCTGCTCCGGTTGACAGCCAATATCAGGCTGTTTTCCTACAATTTGCCTGGAGAC
GTAGCAGTAATTAAGTGGTTTCTGAATGGGTAACTGCGTTAGATTAGTGGCCCCTTCATG
TGTAGGGACGTACTGCCTCTCTCAGAACCTGGCTGTCTTTTTTTTAGTCTCTTTGCTGGC
ACTTTAAACCCGAGGTGGGACTACACTTGTGTACTTGCACGCCTGTGGAGTTTGCACCTT
GCAGATTTAAACAAAATTTGTCGATCTCTTTGTTCAATAATAATTTGATTTCCTGGGGTG
AAAAAATGGCTTTTCTTTTGAAACAACTTGCTAATCTTCTCAGGGCTTCAGTGTGCAATT
CCCTTCCCTGGCACAGGCTGAGAACGCTAGCTGAAGGCTGACTTTCCCCTAATGTAGAGG
ACAAAGTGGAAATCATGTACCGAGATCACCAGTGTGCATATTTGGTACCGCATTCTCCAA
CGGAACACAGCTCAGCCGGTGTTGCCAGCCTGATGGCACAATATAGGTTCAGCTTACTTT
CAAAGTCAATGTCCAAGCTGTAGGTACCATGTCCTTTTTATTTGTCCTTTTGTTCAAACC
ATCAGTGTTCCAATGCCATTTTTCTTGTCTGCTATTGACCCCTGCCCTGTTGATATTATA
GTTAATGAAGGATTTGAGAAACAGGCCTGTTTTCACTGCTCACACCTGTTCAAGTCTTCC
ATGTTGATGCAATACAAAGAACAAGCAGTTTCCATGTAAGACCCATTGGCCTTAACTCTG
AATGGAGATATGCAAATGTACAGGAGATATGGATGACACTGGAATTTTATAAATCCAAAA
TAAAAAATTGAATAACTAGTG
>TR11078|c0_g2_i1|m.4537
CTTGGAAAAGCACAGTCCTGTTGTCGCTGTTTGTTTGATCTCCTGTATTATTGTGAAGAG
TTTTGACTGTCTTCCCAATTGTCACCTTTCGTCCTTCTGATGTGGAGGCAGCAAAATGCA
GTCAGCAGTCTACATTAGTGGGGTCTGTAAAGTGCGCCAGGAGTCACAGGCAGACCAGCC
TTGCACTGGAATAAAATGCACTGGGTCAGATGTGTTCTGTTTTTCACAGCACCCGAGCAG
CAAGTCCATGAGAATGGAGAGACCAATGGAGAAGTTAAGGAGGGTGATCCCTCTGTGCCC
CGGAAAAATGACATCATTATAATTTCTGGGCGGAAGGAGCGATGTGAGTCAGCCAGAGAT
GCTTTGCTGGCGCTGGTTCCTGTCTCAATAGAGGTAGAGGTGCCCTTTGACCTGCACCGT
TACATCATTGGCCAGAAGGGAAGTGGTATACGCAAGATGATGGAGGAGTATGAGGTGAAC
ATTGCTGTCCCCCCTCCTGAGGAGCAATCTGACACCATTAAAATCACCGGGCTGGCTTCT
CACCTGGACCGAGCTCGGGAGGGACTGAATGAGCGGGTCAAGGAACTGCAGATGGAGCAG
GAGGACCGGGCTCTGAGAAGCTTCAAGTTGACAATCGCCGTGGATCCTCGATATCACCCG
AAGATCATCGGCAGGAAGGGCGCGGTTATTACTCAGATTCGCATCGATCACGACGTCAAT
GTGCAATTCCCTGACAAGAATGATGAAAATCAGGATCAGATAACTATCACTGGGTACGAG
AAAAATACAGAAACTGCCAAGGAAGCCATCATGAAAATTGTGTCTGAGCTGGAGGAGATG
GTATCCGAGGACATTACTCTCAACCACAGAGTCCACGCCCGTATTATTGGTGCCCGTGGG
AAAGCCATCCGCAAGATCATGGAGGACTTCAAGGTTGACATCCGTTTCCCTCAGTCTGGG
GCAGAGGATCTGGACCGTGTCACTGTGACTGGTCTGCCTGAGAATGTGGATGAGGCTATC
GACCATCTCCTGAACCTGGAAGAGGAATATATGTCGGATGTTGTTGAGAATGAGGCAATG
CAGGCGTACATGAAGCCAGCGTCGCGCATGGATGAACCGAAAGCCTCCTCCAAGGGCTTT
GTGGTGAGAGATGCTCCATGGACTAGCAGCACGGAAAAGGCTCCGGATATGAGTAGCTCT
GAAGATTTCCCGAGTTTTGGTGCTCCGGTTGCTCCAAAGACTTCACCATGGGGACCGAAG
AGGTTCTGAGCTGGAAGAAGCTCCACTCCCCCTGCCCCACCTCCCCCATACTGCTGGGCT
GCCAAGATGTGCTTCCTGTTTGATTCCAATTCAGCAGCCTAGCAAATAATTAGCATAGCA
AAAACTACTTCCTGTGTCACAATCGTTTCCAAAAACACACAACGCCGTGATTGAAGGTCA
TACTCGTGAGCCTCATTTATAACCACGCAATCGCGTGCTCTTAAACCCCCCACGGCATTC
CACATACCCTGACAAACACAACTCGATTTGGAAACAGCCTGGCGCTGACTTTTGATTGCT
AACCTGTTTCACATGCAGCGGCCCAAATTGTAACTTTTATCCAGACTCCACACTAGACAC
ACAACTTGGTCCGCAGTTTATTTCAGAGTCGAATCGACATTTGCAGGGGTTTGAAGCAAA
GACTGGGTGGGGTTGTGGTCTCCTGTTTGCCCCTGGAGCCAGCATCCTTTTGCCTGCCTT
TGCAGTTTTCCTGGTAGAGTGCAATCGCTTTAACCCTTCAGCTGCCAGTTGCCATGGCGC
CCTAAGCCCATTTTGACACCTGTGCTTGGAACAAGGCTGGGGATCTGATCGGCAATCCCA
ACTAAACCACAGCACACAAAACTGACGTAGACTGACCCCATTTAAACCAAAACCTGAATC
CTAAATTGGCCATGTTCCTCCCGATCAAGTAGACCCTGTGGTAGGCCATTGTTCCAGGGT
CGCTCAACATTCATGGCCTCTTTGTTGCTTCCTCCCAACCTCGGGGATAGGCCATTGTGC
ACACAGTGATATCGCTTTGTCCAAAAATGAGGCCCTGAACAAACCCCTAAGCACAGAGTG
TAAATGGAGCTCTACTTATCATAACAGGGCCAACAGCAGATGAGCGCTGAGGGGATTAAA
AAAATGCAGAAATAAGCCAAATGGATTCTCTTAAATTGTCCCACAGCCAAAGACTCATTG
GCTGACTTGCCGTTTGCAAACGGCACAAAGCCAGGGCAGTGACTGATGAGCTATCATGAA
GGGTGAGGTCTCAAACTTGCAGCCTGCTCCTATTGCAAAGACCCCTGAAGTGGTGGGTTT
ATTTCTTCCTAACCTTATCTTTCATAATGCAGATTTTCTTTTAATAAGAAATTTTGGTTC
CGTTGAGAAAACCCGAGACAAATTAGAATGACATATGTTTGTTTACCCTTGGCTTTACTT
AGTGTTTCTGAACAGTTTCCGTGTACAGAAAAGGCACTAAATTATCAGAGTTTTGTGCAT
GTGTATATATTATACATATCTCACATACATGATATTGACTTAGGGCCAGTCAGTGCATCA
ATTCCAAAGAGCTTGGGAGAGGCTAAATTATAGAATGTACATTCTAACGTCAATGTACAA
AAATACACCGCCTACTTGTATTTTGATGTAAACAGTATCTTAAAGGGGAAAGGGAATCTC
TCCCGTCCTAAAGTGGGATTTGTTTTCTCATGCAGGTAAGGACTGCGCAAGTCGAACAGT
AAGAAGGGGGGAAGCTGTGCAATTCCCCCGCCAACACTACAGGTTCTGGGCCAACACTGT
CCGGCCGGTAAATTCCTGACAAAGCGTGCACTCGGTTAATCCACGCACAGCTTGGCCAAC
CCTCTCACACAGTACAGTGTACCCAAAAGTTTGGGTACAGGACAGGGGTGGGGAGCGGAG
AGCAGACTGCATGGCCTGTGAAAAGGAAGTGCATCTTCTTTTATAGCTTGGGTCTCACCC
ACCATCAGTAATGCAGCTCCCAGCGACTGGGTCCTTACTACCTTCATGGGGTGGGGGGAA
TGGGGATAGAATGAGTTAGTCGTCCTTTAGGGTTGGATGGTTTGAGAAACTGAACTTGCT
GAAATCTAAAAAGAAAAAAAAAACTTAACAAAAACACTAAGGTATTGGAAATGAGGTCAT
CTCTTTTGATTTTAACTTCTCCCTGTTGTCACTGGTTCCCCGCAGTTTCACTTCACTATG
AAAGAGACTTTTGCCTCAGGACCTGCAGCCCAGAGAGTTGAAGCCATTTTATTTTCAGAC
TTTTGTTTCCAAGTCATTTTTCAGTGTGGTTTCTGTCGACCTAATGGAAAACCCAGTCAC
GTCGCTGTGAATTTCTCTTGATTCTTAACCTTAGCTGGTTCTGATTTTGGAGGGAACCTA
TCTTTTTAATCTTGCTGAATACTGGTACTGAATTGATTTGTAATCAATTGAAAGTCGCCT
AGTTTGCTGAGCATTCCTGTCACACGTGTAAACCAGAAGAAAAAAAATTCAGCCTTTTTT
TCCCCTTGTACCCTTTACTGCCCCCCCACCCCCCACCCAAAAAAAAAGAACTGGTTTGAT
TAGGCTCTGCTCCGGTTGACAGCCAATATCAGGCTGTTTTCCTACAATTTGCCTGGAGAC
GTAGCAGTAATTAAGTGGTTTCTGAATGGGTAACTGCGTTAGATTAGTGGCCCCTTCATG
TGTAGGGACGTACTGCCTCTCTCAGAACCTGGCTGTCTTTTTTTTAGTCTCTTTGCTGGC
ACTTTAAACCCGAGGTGGGACTACACTTGTGTACTTGCACGCCTGTGGAGTTTGCACCTT
GCAGATTTAAACAAAATTTGTCGATCTCTTTGTTCAATAATAATTTGATTTCCTGGGGTG
AAAAAATGGCTTTTCTTTTGAAACAACTTGCTAATCTTCTCAGGGCTTCAGTGTGCAATT
CCCTTCCCTGGCACAGGCTGAGAACGCTAGCTGAAGGCTGACTTTCCCCTAATGTAGAGG
ACAAAGTGGAAATCATGTACCGAGATCACCAGTGTGCATATTTGGTACCGCATTCTCCAA
CGGAACACAGCTCAGCCGGTGTTGCCAGCCTGATGGCACAATATAGGTTCAGCTTACTTT
CAAAGTCAATGTCCAAGCTGTAGGTACCATGTCCTTTTTATTTGTCCTTTTGTTCAAACC
ATCAGTGTTCCAATGCCATTTTTCTTGTCTGCTATTGACCCCTGCCCTGTTGATATTATA
GTTAATGAAGGATTTGAGAAACAGGCCTGTTTTCACTGCTCACACCTGTTCAAGTCTTCC
ATGTTGATGCAATACAAAGAACAAGCAGTTTCCATGTAAGACCCATTGGCCTTAACTCTG
AATGGAGATATGCAAATGTACAGGAGATATGGATGACACTGGAATTTTATAAATCCAAAA
TAAAAAATTGAATAACTAGTG
>TR11100|c0_g2_i1|m.4553
AATGCACAAATGATATCCAGTGAAAACAGTGTCAAATTCTAGTACTTATTTCAGGTTCAA
TATAAGTGAGAACTCCTGAGGCCGCAAACAGACTGTTTTCTTGTATATTCGGTTTTTTAG
AAATTTATGAAGCATAGGTCTTTATTCTCATGAAGTTCTGTAATGTTTATCAAGAAATCT
CAAAAAATGATTGACTCCAGTCCAGTGGATGGTAACAAATACTATATACAGGGGCATAGC
GTGTTCAGAGAAGATAGAGCAACCAGGGATGGAGGTGGTGGTGCCCTATATTTAAGGGAC
AACTGGGAGACTATTGAAGTTGGATCCTGCAGTCAGTGGAGAGTTACAAAATGAACAACT
CTGGTTAGACATCTTTGTGAAAAAGACAAAACTAACACTAGAGTTATGCTGCAGATCACC
AAGCCAG
>TR111109|c0_g1_i1|m.136059
ACAACCCAGGCGCTGTGAAACCAGATGTAGGCTATACCTGGAGGTGAGGAAAAAAAGCCA
CACTGGATCGGCAGCCCCACTGCACCTTGTCAATTATTTGTTGATGTTCATATGCAACCA
ATACGGGGATGTCCTTTAATACGATCAGGACTGAGAACATTGTTATAACCGCGGCCGCAG
TTCTCTCGGTGCAATACTTTGTTTTAAACTTCTGGCAGCAGATAACAACAAATCGATCAA
ATGTGAAGGAGACGGTGAACCAAACAGACAAATCGAGGGTGACAGCAGTCATATATAGAA
TGAACTTACACACGGGAGTGTGGGACAGGAATGAAAGTGGAAAGTGATAATTGAAAATAT
AATACACCATTACATTAATGATCAAGACCAGGAGATCTGCTGCTGCCATGGCCACCATGT
AGACAG
>TR11144|c0_g1_i1|m.4569
ATGCCCTGGTTTACTGCAGACCTGTCTGGTTCAAGTGTTGGATTCCCAAGTCTATCACAG
AGGGTTGACTTAGTTCTGAGTTTCCATTGCCAGGAGCCAGACAGTACAAGAGAGCTGAAT
CAGGGGATAGTCAATTACCCAGATCAATCCATTAATCTTGCTCTTTCAGCTGTGTATGAT
AACTCAGCTCCCTTGCACTGCCAACTCAGTGACTCTTCCCAGCCAGTTCTCTGTGTACGA
ATATAGAAATAGAGGGGAAAAAGATGTTAAAGTTAATCTTAATTTGTAACACTCTTGTAA
ATAAGTATTGATGTTAAAACATTCCACAAAAAACAAATAAGAATGAGGAAGGGATAGTTT
TTATTTTAGCTGGAACACTTAAAAAAAAAAATTTTCTTTACAAGACTCTTGTGTAGTAAC
TGAGAGCGC
>TR11146|c0_g1_i1|m.4571
TAACGCTTCCGGGTTTAAACTCGACTTTATTTTGTTACAGAAATAGATCGTAGAGAAGAT
GCTCAATTCTTGTATCCACGGCTCGCCCTCCGACCTCGGGCTCTCTCGAACTTATGGCCC
TTTGAGCGGATATAAGGCTTGGTGTGGCTGTGTGGAGTGCCAGGAGCTGGTCCAAAGTGT
CTGTACACCTCCCGACCTTTGCGAGGTCCTGAGAGAAGCACTGTACCCTGCCCCTTAGGA
GAGGCCAGGGCTAACTGGTCAAAGGTCATGATCTGACCTCCGGACTTTAGGATGCGGTGT
CTGGCCCCATCTGTCACTCGCAGCGCACATACCTTCAGCTTGGGTATATCCCAGATTCGA
ACGTCGTCCGTTATCGTCCCCACGACGACCGCGGTCTTGCTCTCACGACCGGACATTTTC
ATTTTGCGTATCAGGCGTGCCAGAGACAGAGGCGGGCGGTTGGTGCGGCTCATGAAAAGA
CGTTTCAGCACGACCTTGTTGAACGAGGCGTTGGATCGACGGGCTAGAAATCTGTACAAC
TTGACCAGCAGCCTCAGGTAGATGTCCTGGCTCTTGGGCTCCTTCCGGCGCACCTTGCGG
TCCTTGTTGTGGCGGATGTCGACTCCCATCTTGCTCGCTGAGGC
>TR11159|c0_g1_i1|m.4574
GCTTGGCATGTGAGTGTTGCTGAAAGCACGATATATTCTGATTGGCGTACTTCCACAGAA
GCATCCAGCTTTTTGGTTAATCAGGCATTTACATATATTCATGGTGCTATATGGTCTACT
GTCCCAGCTTCCTTTGGAAACGGGAGCCTCTCCATGCATTAACTGTCTGCTTAAATGAAA
TCTAGTCACCTCTGTCTACAGATGCAGGTGGACATAGTGCATCTTTTGTGCAACCTAATT
TGCCTGACAGTCAACTTTAGTTCTCCTTTTCTTCCAAACACCTCAAATAGCAGATTCCTG
TTGGGGAAACTCATTACTACCAAAAAAATTAGATCAATTGGCACAAAAGCTCATGAAAAC
CTAAATTCCAACTGGGGAAAAAAAACCTAAGCAAAAATCATGGAAAATGGTCAAGAAATT
ACTGAAATTGCAAATTCATTTTAGTTATTTATGCCTTTTTAAAACTGCATTCGCCACAGC
TGATTGCCTAGAAATGATGTCAAGCATGCCAGAATGTTGGGAATGACATGCAGGATGTCC
CGCCTCCAAATTAATATTAAAATAAAGCTCCTGCCTCTCTTTTTAAAGTGAGCACTTCTA
AAACCACCGGTCCTTGTTTCCCAGAAAGCAGGTTGCAGCACAATGTGGGCTATTTAGCAG
AAGAGAATTCATTCTCCAGCCTCTCCATTAATGCTGCTGGAATTGGCAGTTGGAAGCAGA
AAATCAATTTCTTTCCTTCTGCTTTAGAGTAGTCTTGTCCAACCATCATTCCCGGTGAGA
GGATAGGCAAAATACTGCTTTCAGGCCTTTGCCAATCTACAGCTGTCCTTGAGCACGAGA
CCAGAGTAGTGTAAGG
>TR11159|c0_g2_i1|m.4575
GCTTGGCATGTGAGTGTTGCTGAAAGCACGATATATTCTGATTGGCGTACTTCCACAGAA
GCATCCAGCTTTTTGGTTAATCAGGCATTTACATATATTCATGGTGCTATATGGTCTACT
GTCCCAGCTTCCTTTGGAAACGGGAGCCTCTCCATGCATTAACTGTCTGCTTAAATGAAA
TCTAGTCACCTCTGTCTACAGATGCAGGTGGACATAGTGCATCTTTTGTGCAACCTAATT
TGCCTGACAGTCAACTTTAGTTCTCCTTTTCTTCCAAACACCTCAAATAGCAGATTCCTG
TTGGGGAAACTCATTACTACCAAAAAAATTAGATCAATTGGCACAAAAGCTCATGAAAAC
CTAAATTCCAACTGGGGAAAAAAAACCTAAGCAAAAATCATGGAAAATGGTCAAGAAATT
ACTGAAATTGCAAATTCATTTTAGTTATTTATGCCTTTTAAAACTGCATTCACCACAGCT
GATTGCCTAGAAATGATGTCAAGCATGCCAGAATGTTGGGAATGACATGCAGGATGTCCC
GCCTCCAAATTAATATTAAAATAAAGCTCCTGCCTCTCTTTTTAAAGTGAGCACTTCTAA
AACCACCGGTCCTTGTTTCCCAGAAAGCAGGTTGCAGCACAATGTGGGCTATTTAGCAGA
AGAGAATTCATTCTCCAGCCTCTCCATTAATGCTGCTGGAATTGGCAGTTGGAAGCAGAA
AATCAATTTCTTTCCTTCTGCTTTAGAGTAGTCTTGTCCAACCATCATTCCCGGTGAGAG
GATAGGCAAAATACTGCTTTCAGGCCTTTGCCAATCTACAGCTGTCCTTGAGCACGAGAC
CAGAGTAGTGTAAGG
>TR111741|c0_g1_i1|m.136205
AGTTGCTTAATAGAAATCCTATGTTATCAGAAGCAAAGAAAAAAAGTAAATTGAATTTCC
TCATTAGAAATGTGCTGAGGTAGTACAGATCCAAATGCATGAACCTCATGCATTTGGAAA
AGTACACCAAAGTAAGCGTGCCCATTTCCCTTTGGTCAACACTTGGGAAGACCCAGTAAA
AAGAAAAATCGCTGCTGGGCTTAGCAAATGCAACCAATATTTTCTTTTTCTGGTTGCTGT
TTCAATTAGCATTCTGGGAGACTGGTTCCTCTCATTCATGCTACTTAATACCTCTCCCTT
TTCTTAGTGAC
>TR111862|c0_g1_i1|m.136242
TTAGGCCAAGCTGGTGATTGATCAGCTGCAGCTGATTCTCAGGCCTGCTCTCAGCAGCAG
GGAGCTGTGGGCTGGAAGGAGCCGCTATTTTCACTAGGATGGTTGACCACTACAGTCGGC
TGTTGGAGTACAAGTTAATGTATTCCTACCAGAGCCGGCTGGCCACGTTCACAAACTGGC
CATTTACTGAGAACTGTCGATGTACACCGGAAACCATGGCCAAGGCTGGGTTTCTACATT
GCCCGACTGAGAATGGACCTGATATCGCCGCCTGCTTCTTTTGTCTGAAGGAGCTGGAGA
GCTGGGAGCCTGAAGATGAACCATGGGTGGAACATCACAATCACTCTCCAACTTGTGCGT
TCCTCACATTGAAAAGCGATGTCTTGGACCTGACGATGGAAGAGTACTCCCGACTGGAGA
TGGAGCGGGTGAAGCTGTACATGAAGAAAGTTGCCTCTGAACAAGTGAGTGCGTATCGAG
AATCTGTTAAAATTGCAAGAGTGAAGGTTCTGGAAAACCTGACTAACTCGAAGGGTTGTG
CTGCCCAGCAAGAGTGATGGAATCCTGCAGTTTCACATCAAATTTCCACATCATTGTTTC
TGTAATTTTGTTTCAATAAAGGGAT
>TR111916|c0_g1_i1|m.136253
CGCCATTGATGGTTTTGCATGATGTGCCAGTTAGTGCATTAGCAGATCGAACTGACTTGG
AATTCAAGTCTCAAGTGGAGGAGGGCATTCAAAAAAATCTAGAGGATTGGAGAGGAAGTA
CGTCTCAAATCTTTGAATATCTCAAAAGATGTTCAAAGTAAGGGAGTTCTCATTACTTCC
AGGACAAGCAACTTCTGTAGATTTTGCTGTTTTATATGGTTGATACTTGTACAGGGCATC
ATTTTCTTTGTTTTTCACCAGAGTTGGTGAGGACTCCTTCCAGATCTTGCTTACCAATAA
TTCAGATTTGTAGCACAGAGTGGCACAGACTAGGAAATTCCAGATCTGACCACCTCTTTA
GCAGATTCAGTCCCATAGCAAGGTCAACAAATCACTCGCAACAAGGGAATGCTGACTTCA
GCACTGCCTGAGAAAGATCCAGGAACCTTGTTTGCTTTGGGAAGAAATGACTCTGTAGGG
ATACTGTTGAGTTCAGGCTAGCAACCTACCAGGTGTAGCATGTTAATTAAGCTTACCATT
TAATGATGAAGTCTTATAACAAGCTTTAGGAACTGAGAACCGCAACC
>TR111970|c0_g1_i1|m.136266
AGGTGCCCAGCTACGAAAAGAGAACTGCTTGCCCCACACAAGCAGTTATTGGAAGTATTG
GAAGGACTGCCATAGAGTTTCAGCACCATGGCTGAAAGTATGGAGGAGTCTGCTTGTAGT
CTGTGCGCTGTCATCTCAAACAGCATTACCATTCTGCATTCTACCTTGGAGCAGCTGATC
CCTCATCACAGAAGTCAATGTTTTGTGGAAGTTCAAACAGCTGCCATCCAGACTCTGGGC
TCTACCTTGGAAAGGCTGATGCACCCAATAGATAAGGGCTTTCAAGGCGTAAACCACATA
CCTGCCAAGATTGTATACATTAGATCTGTGTGCCAAGTACCCTAGCAGCAACTTCAGCTC
TTTTATCTTCACCAATTCTGAACTAGGCAGCGGGAGAAGAATTGACTTGTAGATTCCTGC
AGAGTAATATATTAATTGGCATATATCTGTATGTGCATTTATTTTAGTAGTATGGAGATG
GGGATTATGTTGCTGTTGTGTTTCTTAAAGGTTTGATCTGTTTAGTCATGGCATGTAAAA
GCCTGCATTTAATTTTGGATAACGTTTTCCTCCTCTGTTTGAGCTCATTCCATCATATAT
ATTCCTTTATCTCTCACTTCATGCCACTGGACTAGTTATCCACAGACCTGGACTAATAAT
CCAGAGAACATGAGTTCATAATCCCACCATGGCAGTTTAAAAAAATCTGGA
>TR112090|c0_g1_i1|m.136295
GCAGTGAGGCAGAAGTGAGGGAGGAAGCGGGAGGGGTGGTGAGATGCAGTGAAAGTGACC
CGACCTTAAGGTGACATCAACACCTGATCTCAGATGGTCCTCTGCAAGGGCCAGGCCATT
AAGGCAGGGCCATGGGGATCTCCGCAAGGATCAGTTGGGGGGAGGGTGGTGTTACAGGCT
GGGCTACTCGCACCTCATGGCGACACCAAAATGGTGCCAGAAGAAGCCTGGGGGCTGAGT
GATGCTCAGTTCCAGGGTGAGAATGGAGAGTTGTACTATATTGTCTATTATTGTATTGTC
TAGATAG
>TR1120|c0_g1_i1|m.464
AAAGTACTTAATTGGCTGTAAAGCACTTTGGGATGTTCAGAGGTTGTGAAAGGCACTATA
TAAATGCAACTTCTTTATATTTCTATTCTAAATAGACAGGCATTTATAAACTATATAAGC
TTGTCACAGTATAAGTACACCTTTCCACCAGTGATGGCACTGCAGCATGACTGTTTATGC
TCTGACAAACTCTACTTCACAAATTGCCATAAGTTTTGCTATTTGACTAAACATTGTAAA
ATGAAATTATATATAAAGTTCATAATGTATGGCTTTAAAATAGCTATTAATCACATCCTG
GCCAATTATTGCCCACCCTCTAACTCTGCTTCATCTGAAGAGTACACTTAAGTCTTGACT
CCATGTGATTCTCCTGGCTCTATATTTCACACTCATGATCTTAAGTTTTATTTACACAAA
ACTCTAGTGTCTAAAACAATTAAATTAAATGACAATGCACAAAGTATCTCTATAAAGTTT
ATTTCATTAGAATTATGTCAAATGTATTGTGTAGACACCTTTCATTATTGGAATTATGAT
TTTCCAAAATCTTCCAGTTTCATGAAGACTTGCCCATCCGTAGACAAATAAACCAACGAT
AACTATATTACATTGAATAACACAGCACATTGATACCAAAAGCAACATGCAACATTTAAA
AAAAGTTTCAAATTTCAATATACTAGAAAGACCATCTGACCTTATCTAAGAGGATAGAAA
TGCCAACATGAAAGCATGCTTTAGTAGTGTTATAAAGTTTACATTGCAATGGGGTGCACA
GCCTGTTTGTTTTATGACAAAGGAAGAAAGGAACATTGAAGAGTTTGCAGTGTCAAATAT
GCAGAATAGGGGATGGATGTGGTCCACTGAAACTGGTTATGTTGTCAAGAACAGGTGTCT
ACCAAAAGAAAAACCTTAACCCTTAAATTATTTTTAATAGCCTTGCATTAAACCAGCTGA
CACGAGATAGCAAAAACCACTTGAGGTCTACAGCCCCACATTAGAGGTTGTTTCAACACT
AGTGGACTGGGTTGCTCTGGGAGGGGCCAT
>TR112140|c0_g1_i1|m.136304
GGTAGGCTAAATGTTTGTTTCTAATATTCTACATAGTGCTGGGTTGAACAGTCACTATAT
ATTGGATGCCCAAATGTTAACATTGCTGATTGTGACTTCAAGGAAATTGGCAGCATTATC
GGGATCAGCAAAATTGCACACTCACCAACATAAAATTTCTCATGGCGTTTTCACATTATG
CCAGTCTTTCACTGACATAGGGTGACATGATACATCCATGTGATGTGATCGTGAGATCCA
CAAATTTTATTTGGCAAACATTAGGAGTGCAGTTAACCCATCACTAATTGTATAGAAATT
TTACTTTAAGGTGATGTGTAATATGCCAAGCTTATCTATAGTTTTGGTGTGAAGATCTTC
AGATATGATATTTGTAAGATAAATTGGCCTGTCTTGAGGCCAATGAAACACTTGCTGTAT
ATTGGATTTTGTGATATGTATTTACATATGGGGAGT
>TR11223|c0_g1_i1|m.4618
ATGAAGACATACCTTGGTGGTGCAACAACTGCTCATATACAGACTCTTGCTCTCGAGGAT
ATCGGCATGGACCCCAGTGTATTCCTGGCACTGAATCCTGAAGCAGTAAAAGTACTCAGT
CCAGATGAATTGAAAAATTTGCTCGGAATTAATCTTCAAACCGTTAAAGAGGCTGAAAAT
TCCACATTAGTTCAAGCTTGGATTTCACAACATACAAGAAGTGAAGTGAGGAGCCTGAGA
ATTGGGCTGACAGGAGGGAATCCAGACCCAATACCTCCTGGCATAATTAATGTCCAAGAA
ATAGGTTCGTCGTCATCTTCTATCAACAAGAACTGTCTCCTATGTACAATCCAATCTTTG
TCTATCAGCGCAATAGTCATTATAATACAAAGGTGGCTATAATAGGGG
>TR112324|c0_g1_i1|m.136332
ACTGTAGAAAAGCCTGTCCAACAATCTGCCACCACACATCATAGCAACTGAATAAAATTT
GTTCATTGAGACTACCTGTACTGCATTGCCTGTGAAAATAAGATCACTGCTAGCCCCCAC
TCCATTTACTCCTCCGTCTCTACTGTTGGGCTGCTCAAATGGTGGGCCACAGCCCACATC
TGGATTGTAAGTTGTTAAATCTGGACCACATGTCTGCCATTAAATCAGGGGAAGTTCTTC
TCCCTCCCCCTCCCCCCCGGAAAATAGTATTGTTGGGTCAGGAATTTGCACCCATAGCAG
CTGGCTTTGGATTCACCAAAAAACTAGCACCACAGAATGAGTTGGAAGCACTGTTGTATA
GCTGATCAAGCGGAG
>TR112758|c0_g1_i1|m.136418
ACCCAGCAGGAAACGTTTGAGAACGATTGTTTAGAAAGAAGAAGTTTTAAGAAGGCACCT
GATCAAGGTATATAAAATACCTAAGGCATCTTCCACAGTAAGACTTGTGGGTCCAAGACT
CAGGCCAGGTTGTATTCTATTCTTGTGCTATGCTCCATTTGCTCTGTCTGGGCCTGTCTC
TCTCTCTAACTCCATTCCCACTACCATGCTCTGTCTTTCTCACTCCCCCGGCATGTACAA
TGCTCATGCTGCCTCTCTTTTTCTCTCCTATTGTCCCCACTGCACACAGTATGATCGACC
TGAGCTTTTGGCATCAGCAATTCTCTGTGCTGTCTGAGGTCTGGGCAGCTCACTTCCAGT
CAGACATGCCACAGACTGGGTGAGGCCTTAGCGGGGAATAGTAGCCAGCAGTGGCATGAG
CGCAACTTGGAGACAGCACAAGAGGGTCTTTCAAATGAGGGGAGCCGTTGTGGAAAGGCA
GGAGAGATGGA
>TR112770|c0_g1_i1|m.136424
CCTAGGTGCAAAATTGCTAAGTTTTTCAGATTTTATTTCAAGCTGTGTGCACTATAGTAC
AAAGACTCAGTCAACCAAAAATATTCAGATCTCAGCTGTGTTAGCAACACCTTGACACTG
TGTAACTCATTTTTATCGTCTCTTGGTTTGTTGTCTCGCTGCTTTTTGTGCTTCGATATA
TTTGAAATGTTGTCAACTGATCATGGGACAAACAAAACAGACAACTCCTTCATAGGTCAC
TTGAATAGGCATGGTCTTCTCAATGGGGAGTTTTTACGAGAGGCTGCGCTGTTGGAACAG
CCAGCTTTGAAAGGTTCACTGACATCCCTCCATTTTGACAGATGTGCAAGTTTGCTTTGC
GATTTGCTGCAGCATTAACATTTTCATGATTTCAATTTTTTTTTAGCTTGTACCAGAGGT
GTGGGATGAAGGTCAATGTTATTTTTTGCTTAGCTATTTTTAACCCGGAAGTAAAACTGA
TGATATCGCGAAACCTCCATTTACTCACATTTGTGACCAGCATTCGTACGTTACCCCGAG
CTGCACTTGGGCACCTCGGATTGGCTGTTACCAGAATGGCATTGTCAGAACTTGGCAGCA
AGTTATCTGGCTGTTCTCTGTTGGCAGTGTGAGACATGGGGAGGACCTAATTGGGTTTGT
TATTTGCCGCGATGTAGGATTGCACTGAGTAAAGTACATGTTCCGGGAACCAGAAATGGA
AACTCATTAGATGGGAGAGGATTGCAATCAGGTCTATTACTGTTCCACAGGGAAGATTTC
ATGCAGTTGATTTACCGAAAACCTTTATCGGTATTTATGTAAAACATAATCACCATTATA
AGTGCTAATTATAAATTAATTTACTTAAAAGGGGAAGTATTTTGATCAGTGCTTCAGTTT
ATTTTTAGTGGGCCTGGAGATTTATTTTTTTCAATGGAACAATGAGAGCTGCAAACTGTG
ACAGAGAAGGCACTGATATCCTGCAGGACAAAAGCTGACAGAAGTATTTGAACTTGAATT
TTGTGGGA
>TR112843|c0_g1_i1|m.136437
TTTTCTTTTTTTGGCATAGGATAAAAACTGTGTTTTCATCATGTTCAGTTGTCCTGCCAA
GGGGAAGTGTCAATCTGAAGTGGTCTTAGATGTCCATATATAGATATGAAAGTATGAACT
ATGAACATGAACAGTGTATTGATTTTTTAAAAGACTTTGAAACAGATGATTCCTTAAAAT
GTATTTTAAGTGCAGACAATAATGGACATTATAGCCCTGATCTCCTGAAGGGAAAAATGA
GGCCTAAGCTGACCCAGCACCACAGAGGGTTGGCCTGGCTCAATTTTTTGATGGGAGTCC
TTTCTCCTAATTTTAATAGGTTACAGACACAGGAAAAGCTTTCGAAAGAGCTTGGCCTGT
AATACACTTTGACGATTGGAAAATATGGCAATGCCGTAGCTCTTGAAGGCTACAGGATAG
AAAAGTGGAGAAATTTCGAACTTCACAGTGGAGACATGGATAACACTGAGTTGGAGCTCC
TACTGCAGGAGGAACACCAAAGGAGGTTAGCCCTTTTTGGGATAGAACACCACCTCCGAG
TAAAAGCAGGGGTGCAAGCTGCTTTAAGGGAGTTTACTAATTGAGTCAATGCAGTCACTC
AGGTCTTTGCACCTGGTTTCAAAAGA
>TR113271|c0_g1_i1|m.136523
TACATAGGATTACGGTAGAAACTGAAATATCATAAACTTTTTAAAGTATTGTCCTTTTAT
GCAGTAGTGTTAACATAAAGTGTGACATGTTTAAATGTTTCAAAACTTTGAACCTTGATT
TCTCTTTACTCACGTTATCAGATTTAGAAACTCCTTTCCTTGATATGATTTTAAACTTTC
CTTTTTGCCTACCATGGCTGAATGCATCTACCCACAGTTCTAATATTAATCTCAGTTTTC
AGGAAGGTACCAAGCAGGCACCAGATGCTTTCCCTGTAAGAAATCAAAATAAGACGATAT
ATGAGCTGGGCCATTTTTGTGTGCCTCCTAGCAACCAGTCACCGAGACTCTGACAGAGTC
CAATGAATAGGTGGCCTACCTCGCCCCTTGGCGAGGGTGTGGTGTATGGTCTAATGAAGT
GCAAATCTAATTTATCAAAACAGAGCCTTCCCATGAAGAGTGTTGCACTTCAGGACAAAT
GATGTGCACAATATTGAGAAAATGTTTATATCATTAAAAAAGTCAGTAGTCCATAAAAAG
ATG
>TR1134|c0_g1_i1|m.467
AGAGGAAGATTCAGACCATCCCCGCATTGATATATGCAGCAAGTTAAGAAGAAGCATCAG
GAGAGTTCAATCTGGTGTGACGGGACCTGGCTGCAGGGAGATGGACAATGCACGATGCTC
TGTGTCTCCTGCTTCAGCATTCGCCATTGCCACAGCAGCAGCAGGACATGGGAGTTCACC
AGCCGAAAACACTGGAGTGCAGGAAAAATTTAGACGAGTTTCTATGGGAGGTCACTGGAA
CTGTTTTTTGCAACTAATCAAAGCAACAGATCTGAGCACATGAATGATGGAAAGTCCCCA
AGACTGTGTCGGAAATTTTCCTCGCCTCCTCCACTGTCTTTCTCTCGGACGTCCTCTCCT
GTCCGAACTCGGAAACTTTCACTCAGCTCCCCTGTGAATTCTAGAATAGGAGCTCTTGAC
CTTTCCACATCCTCCACATCTAGTACTTCTACCTTTGCTTACAGCCCAGCTACCTCTCCA
CCTCCCTTAGCGAGCAAAATACCACTGGATCTGAGCAAAGGTCCCTCATCCCCAGACCAG
TGTCCTCTGTCTACAGAGGAAGATTCAGACCATCCCCGCATTGATATATGCAGCAAGTTA
AGAAGAAGCATCAGGAGAGTTCAATCTGGTGTGACGGGACCTGGCTGCAGGGAGATGGAC
AATGCACGATGCTCTGTGTCTCCTGCTTCAGCATTCGCCATTGCCACAGCAGCAGCAGGA
CATGGGAGTTCACCAGCCGAAAACACTGGAGTGCAGGAAAAATTTAGACGAGTTTCTATG
GGAGGTCACTGGAACTGTTTTTTGCAACTAATCAAAGCAACAGATCTGAGCACATGAATG
ATGGAAAGTCCCCAAGACTGTGTCGGAAATTTTCCTCGCCTCCTCCACTGTCTTTCTCTC
GGACGTCCTCTCCTGTCCGAACTCGGAAACTTTCACTCAGCTCCCCTGTGAATTCTAGAA
TAGGAGCTCTTGACCTTTCCACATCCTCCACATCTAGTACTTCTACCTTTGCTTACAGCC
CAGCTACCTCTCCACCTCCCTTAGCGAGCAAAATACCACTGGATCTGAGCAAAGGTCCCT
CATCCCCAGACCAGTGTCCTCTGTCTACAGAGGAAGATTCAGACCATCCCC
>TR113723|c0_g1_i1|m.136603
GGGGCTTGCTGAAGATCCAATCTTAGCTGTCTCCTAATTTGCCATAGTGGAGAGCTCGCA
GGAGGATTGCCCTCCATGTCTTTGGCATGAGAAAGAGATCACCAGACGAGGCTAGCTCCG
CTACAAAATTACTTAACAAACTGCACCTCTCCCAGCATGAGCACTACTGCTATTTCCAGA
TGAGGTGCAACCTCTTGAATCCTGCAATACTTTGCAGACTTCCACGTAAGCCAAAACCCC
TTGGATCTCTCCCTCCACTCAGCAGACTCCTGCAGACACATCTTCACCATGCTAACCTCC
ATGTTTTGTGATAGGACAGAGTATCTGAGGAAATTACCACTATGCAACAAAATTGTACAA
AAGCCAATTGAGGATTATGCATCAGGCAAAACAACAACGCAC
>TR113763|c0_g1_i1|m.136609
CCCTGGAATTTCAGAACAAATTTTACTGCAAAAGAAAAAAGTCATATTTGTAGAAGTATT
TGGGTTCAACGATCTCTTTTCAGGTCAGCTTGGGATGGATTAAAAGATGGAAAAAGTTTA
TGCCATAACTCATAAGAAAATTGTCAGAGAAGCCAATAAACTGACCCCTGAAATGACAAA
CGAATGGCTTTCAACAATTCTGCCTGCAATACTTCAAAAGTGCCGATCTTGTGACGTGTT
CAACCTCCTTGAAATGGGACCTTTCTGGAAGCTTCTGCCAGGGTGACTTAGATCTTTCAA
ACAGGAGTG
>TR113784|c0_g1_i1|m.136614
GGCATCACCAGTTACATCCTTTCACATGCTGTGAATGCTATTTTTAAATTAACTTGTAAA
AAATTTTGTTTGTGCAAATGGATAAAGTGAGGTACTCCCACACAGCGAGGGGACAGAAAT
CAGAGGCATTGTCAGCCTCAGGCATGTTGTACACCTTGAAGCACTTGGCTGAAAAACCTA
CCATCCATCTTAGCTGGGAAATGTACCTAAAAAGATATGGTGGGAAAGGAACAAAAAAAA
CCACTAACAAGTATTTAGAAAGAATCTTCATTCCTGCAATGATTCACCAAAATTATTTGG
AACATGCATAAGTTTTAAGAACTAGTGAAAATTGGAACTGTACCATACAGAAGCACTACA
TTGTTTGCAAAATCAATGGAGGTGTTAAAAGGAAGATTGATACTGACTTGGGAAGTAAGG
ATTTTAAGGAATATGGTGAAGCCACA
>TR114018|c0_g1_i1|m.136662
AATGACTATATACAAATTTTCCAGCCCCCTTCAGCCTGACAAACCCCTCCCTTCCGCCTT
GGCCAGGTGATCCTGGCAGCTGCTGTCCCTCATTTTGTCTCGGGCTAATTTACCCAGAGT
GCAGCGTCAGTTCAAACCCAGGAAAATCAGAGCTTCTGGGGCCACTGGCTCGAACTTGAT
AGATGCGAATGAGGCCAGTGGGGACTCAGCGGGCGGATCATGGGAAGGCTCAAAAAGCTG
AAAGAAACTCGGGGGGTGTTTTAAAGGCGCACAAGCAGTGGAAACTATTTGCACCCACAT
TTCCTGATGAAAAGAATTCCCTGCGCTGTCCCGGCATGACAAATACGCCAAAAATGGCAA
CAAAATTCACCCCCCCATTCAGGCTAACTTTGATTTGGTAAGGC
>TR114035|c0_g1_i1|m.136666
TGGTAAGTATGAAGAGCAGGAAGATGTCAAAGAGACTGATATTCTAAGTGATGATGACGA
GTACTGCCAGTCAGTGAAAAGTTCATCATTGTCAAAAGATTTACAAGAGCAGCTAAAAGC
AATGAGCTTCACAAAAGATGGGCTTTGTGAGAGTGGGAAGCTATCCATGCACAGAACACT
GGAAAAATCACCATCAAAAATGCCATTTGCTATGAAGCAAAAAGCTGCAGCAGCAGCTAA
CGGTATAGTGGAAAACAATGCAGCAGAAGTAATCTGGGTAAAACGTGAAGACTTCATTTC
AGCTGTAAAAGAAAATGATGAAATCTAAAATGCAGACTTGTTTCTGCAGATATGACCACC
AGGCACATTCAGTGCTAACTCTTCATGACATGTTACATACTATAGGGATGATTCCACTGA
ATTATTTTACTGATGTACAAATGGAGGCAGCTGGAACAATTCAGAAGCCATGCTCTCCCA
TTAAACTCAATTAAGAATTGTTATGATTGAACACTCAAAAGTATGAACAATCTTGTGTCT
TCATTCTACACTCCTATAATATACTGTCCAAAGGGCTTTAATGTATGATATTTATTATTG
TTGCGGC
>TR11407|c0_g1_i1|m.4684
CTCTGCCTTGAAGATTATGTTTTTACATGAAAAAAAAATATGGTTGTAGTGTGTAATTGT
GAGTTATTTGCATTAAAGTAACTGCCTACCAGCTAGTGCCCTTCTCTAGATGTGTAAACT
GAGCTGGTACATCAGTGTTTTACCAGGAGGCAGTCAGCAATAGGCAGTGGCTTCTAGTCT
GTAAAATTTGTTCTGGAAAGCTTGAGAGATCACAAAAATGTTCTTTTATGAAAAGCAATT
TACCAACTTTTGGCTCCACTGGGGTTATAAGCCTGAAGTACTGTGCAGTCAGATTGCTGC
ATCATCGAGGTGTCGACCAGACGTCTTTGTTGGGCACCAAACATTTGGATGTGCCTCTGT
AATTTCAAACACTGTGATTTCTGTTATACCAACAACATATCATGTTGTGACCTCCCTGGT
TGATTAGAATTTGTCGCTAAAAGTACCGTGTTTCTTTTAATATGAGCGATACAGTGGCTA
TAGGCAGC
>TR114180|c0_g1_i1|m.136692
CAGGGGCTAAAAGGGAGTATGAACAAAAAGGTAGTAGATAATACAAAAGGAAATAATTTT
TATAATATCAAAAGTAAAAGAATCGGTTCAGCGTTTCGGACCGCCCAGGAATCAAAAGGA
AAATCTAGTGGAGAATGAAGGTACGGCAAAGGTATTAAATAAATATTTTGCATTTTTTTT
CCTGCAAAATATGGTAGAAATTATAATGTAAGTGCACTGGAGGAGGATGTGGAACATTGT
TACAGATAACTGTAGAAAAGGAATTGGTACTGTAGAAAAGGAATTGGTTCTGAAAGAAGT
TGCGGAACTTAAATGTACTCATGGCTGTTGAAGGCAGAGAGGAGATGGCAGATGCATTAA
CCATAATTTTTCAAACCTGCTTCGTGACGCATATTGTGAAGAACTGGAGGGTAACGAGTC
TAATGCCTCTGTTCAAGAACAGAGAGAAGGTTAAACCAGCTAAATATAGATCACTTAGTC
TAATTTCAGTTGTGGACAAATTTTAAAATCCATAAGTTGCAATCAAATTAGAGGTAC
>TR114384|c0_g1_i1|m.136736
GGCAATACCGCATATTCCTTACCTGCTTTCGCAAAGACTGTGTAGAGTTGCTCAAGCCTT
GTCTGTAAGGAACTGATATGGAAAAGTAAATTAGCTAATAGTTCAATCATCAATTTGAAC
ACAGAAGCACATGGGAAGAAAAGAACCACAAATAAGCAGAAAAGAACAAGGAGTCGGGGA
ACCCGGGCAAAGGAGAATAAAAGGAGCTGCTACTAACCTACAATTTGCAGTATCATCATA
TCTGCAGCAACACTATCCATTTGAACACTACGATAGATGGATTAAGACTGAGAGACAACA
AGGGATACCATTATAATTGTACTTTTTTTGGATGAGAAAAGGAGAGAAGACAGGAGGAAG
GGAACACCATC
>TR114423|c0_g1_i1|m.136747
GCTGCTCTGTCAGGAATTGTTTTTTTTTTTGACCGTTGGTTGCTAATCAAGCTACTTCGC
CATTGAAGCCTAGAAATTGATGTCTGCAATCGGTATTCTACCAGCAGCTATTGTGGCATA
AGGACAGTCATCCTAGAGATGTCAGTTGGCACTAGAGTTGTATTATTTGTACCTACCACC
CATTGTATCTACAGGCCCAGGCACAGCTACCTGGCACTAACTGAGGAGCATTGTCGCCAA
AGGCTCAAATTTAATGAAGAGGTAGTTGCACAGCTGTGCCATTTGCTTCAGGAAGACCAG
CTGACAACTTCAAACACCAGAATGGAATTGCCACTGTCTGTCCAGGTGACCCTCAGTTTT
ATGCCATCATCTCTTTCCAGGCTAGCACTGAGGTCATCTGTAATTTTAGTAATTTGTGGA
GTGATCACCAGGCTTTGTATTCCCAGTGTTATTTCAGGTACTTGGCTGAAAGCCTCCTAG
TTACAGTTTGCTTGGAGGCTTTATTGCTCATTGACTAGCCTATTATGCAAGGCAGACTTC
CTACAGATTGAAAACCACAACTTTGAGGAGAAACCTACCTGGG
>TR114453|c0_g1_i1|m.136753
AGGCAGCACCAGAAGAAGAGGTCTTCATCTATGTACCGGAAGAAGAGGTCTTCATCTATC
TACCTGAAGAAGTGGTGAGGGAAGGGACCTGAGTAGGACTGGAGCGAAGAATGCTCAACA
TATCCTGCAAAATGGCAGGTATAGCTTGGTCCCATTGGGGTTCCCATAGCAACATCTTTT
ATTTGGAGGAAGTAAGTGAAGTTAAAGGAAAAGTTGTTCAGTGTGACAGAGTCATAAGAC
CTGAAACGTTAACTCTACCTTTCTCCACAGATGCTGCCGAGTGTTTCTAGAATTTCCTGT
TTCTATTTCAGACTTCCAGCCTCTGCAATATTTTGATTTTTGCAATTCTACATCATCTGA
GTTTGGGCAGTTTGAGACAACTTCAACTCACAATAGATGTTCAGACACATTCCCTTCATA
CCTGGTT
>TR114704|c0_g1_i1|m.136803
ACCTCAACTCCACCTTCCCCCCACATTATATATAATTTTAAAACATGAACTCACCAAAGG
AAACTCCAGTATTAAGAACCAGAGTTTTTTAATGTTTTCTAAATGTTTAGGTTTGTTTTC
TTCCTTAAAATATATGTTCTGGTTTTGTCTAATTCCAGGTGTATTTACACTTCCCCCTCT
CTTAAATGCATCTTTTGCTTAATGTGAGGAAGATTTTGGCTTAGTTTGATCTTAATCCAC
TGGAGCAGATGTTCATTGTGAATTTGCACTAACTCACACAATAAAGATACACTTTGATAT
AAATTTACTTCTTCACATTCCTGTTATCTCAACACCAGACATTGGCAGTAACTAAAGCCT
TGTGATTTAAAGTCAATATTGGGAATGTTTTGGAGTATAAAATGCCCCTTCTGTACACAT
TCCATGATTATCTGCCTGACCAGAATCTTTTAATGGGTAAATCAGTGGTAAATGGCAGTG
ATCAGCAAACTCAGCAGCTGCAATTTATTTCAACCAACAGTTATCATTACAATAGATCAT
TTCCCAGTGCAAAGAGATACAGAAGTGAATCTCTACTAAACAGTTTCAAGGTACATTGTT
CTAGCTCAAAAATGTAGGTTTATTTTTAAATGTTTTAGTGGAGTGGTCAGAGTACAACTA
TTTATAAGTCCTTCACCAATATTCCCAACTCCAGGTTACACACATGTAAAGTAATGAACG
TATCTTGTCAGCACTAACAGCCA
>TR114746|c0_g1_i1|m.136818
GGCCAGGAAAGATCTCTACCTGGAACCGATATAAATGGCCAACATCCTGCCTCAGCGTTG
GGCGCATGGTCGATACCAACCCAGCTCTTTCCATCGAAGACTTTTGCAATGAACTTGCAT
CTCTGGGCACCTCGTGGCGAGACCAGGCACTGATTATGCAAAGCACTTAAACATTCAGAC
AGCTTGACCTCAAAATTCTCTTGCCCGGGGGGTTGAGGTGAGAATACTCGATGGGTTTGA
TGGTATTCAACCGGAGGGTACAGAGAGACATGACCTGTCAGTGTGAATCTAGCAAAGGAA
TACTTTCATTTAAGAAGGGCCTTGTCATGTCTCTCAGAAATGTCCCAAAAGTCTTCACAT
CCATTGCGACAAAGGAAAAGACACGTCAATTGGCACAAGGCGAGACAACTCAGCAACTAA
TGGGACCGGCCTTGCAACTAAGGAGCCTGGAGGGATGTCTAAATCTGTATCACCTTAGAG
CAGCGAGTGTCACTGAAGCGCAGGGTCTGCCTGTTTCTTCTGTGTATTAAATGAATGGTG
ATTAAACAGAGAAACTATGTACTTTATGGTAAATAAAGAAAT
>TR11487|c0_g1_i1|m.4715
TGTCCTGCCTAAAAAAACTTGCAATTAAAAAAACCAAACGGGTTTAATGTGGGTATAATA
TATGAGTACAGGGCGCCGGGCGGGCGGTGCGGGTGCAAGGCGCCGGGCCCGGATCCGGGC
TGCACGCGGCCTGATGCAATGTAACATTCTCCTGACGTTCCAGGGCACGCCGCCGGGTTC
GAAGGCTACTTGCTCACGTGGAGAGGCTGCCATAGTGGGAGCTGCACACTCACTCTCAGG
CGTGCAGGGGAAGGGGCTGAATTCATCTCCAAACACTTTCTATAAGCCACTAGCAGGAAT
GGCAGGTCAGGCATTCAAAAAGTTTCTGCCCCTCTTCGATCGTGTTTTGGTGGAAAGGGT
TGCAGCAGAAACTATGACAAAAGGCGGCATCATGCTTCCAGAAAAATCCCAGGGGAAAGT
GCTTCAAGCAACTGTTGTAGCAGTTGGACCTGGCAATCGAGTAAAGAGTGGCGACATCCA
CCCAGTTAATGTAAAAGTTGGTGAAACAGTTCTACTGCCAGAATATGGAGGGACTAAAGT
TGTCTTGGACGATAAGGATTACTACTTGTTTAGAGATGGAGATATTCTTGGAAAATACAC
AGCATAAGCTTTGGATGCGGCTCTCAGTTTTATGAAACTGACCATTCCATGACGTACCTG
TCTTTTTGTTCCAGTCTGTAAATACCATTTTATTTTTGACTTTTGGTACAATAAAATCAA
CATTGAACCCGCAAA
>TR11493|c0_g1_i1|m.4723
GACACGATTTAATGAAAATTGCGTGGAGGCAGGATGGAGGCGGACTTGTGCCCGCCCGCC
AGTTTTTGCAATTTTAACCCCCCACACGCCTCCAAACCCGCCTCCACGGGTCAATGAAAA
TCCAGCCCTATTTTGGTTTTCTTGCCAATTTTCCCCTCCCATCCTTTCCACTTCTGAAGG
CTGACTTCTTGTTGGAGTACCGTTCCACAGGTGTTGGTCATTCTTCGGTATCTCGTCCAA
GTAGCCATTCTTTAATTGCAAGACAAAATGGTCAGTACCAGCAAGCTAATCGACTGCTGG
GGCCATCATACCAAACCTAATCCTGTCTTTGCTCAATGTTCATGTACATGCACTTCCAGC
AGAGGTCTCTAGCCTCCAATAAACACCAGGAACCCAGGCTGATTATTTTCTCCCCTGCCC
CCGCCCCCCCCAAAACTCAGACACCTGAAGCCGGTTGTACCTACTGCGGGATAGAATATG
GGAGTTTTCTGGTCTATACAGCTGAGCTACTCACTGGATAAACCTGC
>TR11493|c0_g1_i1|m.4722
GACACGATTTAATGAAAATTGCGTGGAGGCAGGATGGAGGCGGACTTGTGCCCGCCCGCC
AGTTTTTGCAATTTTAACCCCCCACACGCCTCCAAACCCGCCTCCACGGGTCAATGAAAA
TCCAGCCCTATTTTGGTTTTCTTGCCAATTTTCCCCTCCCATCCTTTCCACTTCTGAAGG
CTGACTTCTTGTTGGAGTACCGTTCCACAGGTGTTGGTCATTCTTCGGTATCTCGTCCAA
GTAGCCATTCTTTAATTGCAAGACAAAATGGTCAGTACCAGCAAGCTAATCGACTGCTGG
GGCCATCATACCAAACCTAATCCTGTCTTTGCTCAATGTTCATGTACATGCACTTCCAGC
AGAGGTCTCTAGCCTCCAATAAACACCAGGAACCCAGGCTGATTATTTTCTCCCCTGCCC
CCGCCCCCCCCAAAACTCAGACACCTGAAGCCGGTTGTACCTACTGCGGGATAGAATATG
GGAGTTTTCTGGTCTATACAGCTGAGCTACTCACTGGATAAACCTGC
>TR115428|c0_g1_i1|m.136957
CACATAATGTAATAGGAAGGGGTTTACAAATATTGAGCCTGTACTGAAGGGTTTTTTTTG
ACCTAAAAAGAACCAAATTGCATGTCCTTCTCACACGAAGGAAGAGGGTTCTACAGAGAA
AAAATGCACATTATTTTACTTGGTTGGTGTGCCTATATGAAGGTAATAGATAACGTTTTG
GAAAAAAAAATGTATAAGTTGTAGAATGTAAAAATGAAGGAAACTGCTGAAACTATACGA
AACCTAATAGCAGTAAACATTATTTGGATACCCAGAGCGTGCAAAGATCTAACTTTAAAA
ACTTGCTTGATTCATAGAAACCACAGTGTTGAGTTTCTGACAGACAATGCACAACTTGGT
GTTACCCTTGGCACAGTGGTACAAATGCTGTTTGTACTGCGGTGCAGGAGTTGCTTTTGT
ACCTTCCTGTTCAGAAGGTGATGTGCAGTCTTGGCGCTGCGCTGTATCATCTTCATCACT
AACGCAGCTGAGTCCAGACAAGATTACATTTCATTTTAAAGTCAAGCCTGCTTGGAAGGA
ATGGGAACCGCTGCTTCATAGATTCCTTTGACAAGCATATTTTTGCCAATCAGTCTTCTT
CTTCTTCTTTCGTATGCTAGTAGCGAAGCAAATCAAATGTCACTATCT
>TR115428|c0_g1_i1|m.136956
CACATAATGTAATAGGAAGGGGTTTACAAATATTGAGCCTGTACTGAAGGGTTTTTTTTG
ACCTAAAAAGAACCAAATTGCATGTCCTTCTCACACGAAGGAAGAGGGTTCTACAGAGAA
AAAATGCACATTATTTTACTTGGTTGGTGTGCCTATATGAAGGTAATAGATAACGTTTTG
GAAAAAAAAATGTATAAGTTGTAGAATGTAAAAATGAAGGAAACTGCTGAAACTATACGA
AACCTAATAGCAGTAAACATTATTTGGATACCCAGAGCGTGCAAAGATCTAACTTTAAAA
ACTTGCTTGATTCATAGAAACCACAGTGTTGAGTTTCTGACAGACAATGCACAACTTGGT
GTTACCCTTGGCACAGTGGTACAAATGCTGTTTGTACTGCGGTGCAGGAGTTGCTTTTGT
ACCTTCCTGTTCAGAAGGTGATGTGCAGTCTTGGCGCTGCGCTGTATCATCTTCATCACT
AACGCAGCTGAGTCCAGACAAGATTACATTTCATTTTAAAGTCAAGCCTGCTTGGAAGGA
ATGGGAACCGCTGCTTCATAGATTCCTTTGACAAGCATATTTTTGCCAATCAGTCTTCTT
CTTCTTCTTTCGTATGCTAGTAGCGAAGCAAATCAAATGTCACTATCT
>TR115538|c0_g1_i1|m.136979
TCCCACAGGCGCAGGACATTATCAACTATACCAACATAGCCTTGTGTGCTCCATAGGAAG
AACCTAGCATCTTTGTTAACAGGAAAGGGGTCCACCCCCTGAACGTAGCTGGTGTTTGAC
CAGAGATGGCGCATCATGCAGCTGCCCAGTTTCTTGGCAATAGTCATGATGCATTTATCC
TGCGCCAATCCTCAACACCCCTCCCTCCTTCCACACAGACCATCAGGTGTCCCGCTAGTT
GCTGGGGACAAGAGGTACTCCCTGACCACTTGGTTTGTGACTTTTAGCAGGAACCTGAGC
ACCGATACTGAGGAGCACTACAATGAAAGCCACGCCTCTACTATAGCTCTGATTTTAAGC
AGGTAATTGACTTTCTAAAACCGAGGTTCCACTGCCTGTATTGGTCTGAGATGTCCTTCA
GTACAGCCCCAAGACAGGCCCC
>TR115569|c0_g1_i1|m.136984
CCACCACCGATCCCGCCCGCTGACCCCTCGGAAAATTCTGGCCATAGTGTTTTATATTGA
CCTTGTAAAGCGCTCCAAATGGGTATGACACAATGCACACTGTTTCTATATGACATAAAT
GTAAAATATGCTACAATTCTGCAATACAGATTCATGGACATAGTGTTCATTTGCAAGGGA
AGTGTAGCATGCTTCACTGCAGTGAAATTTAAACTGCAGATGGGGAGCAGGAAGGAAATT
GTGCAACATAAAGTGAGCTGGTTAGAGGACTCGTAGAGTTAGTATCAGTTTTAAGTATCA
ATGAGGCA
>TR11583|c0_g1_i1|m.4760
GGCAGTTTGTTGAATACATAATGAGGCGCTGCCGAGCTAATTAGAGCACGTTGGAGTTTT
TTTTGTGTGTGGGGAGGAGGGAAGTCTTTGCTGTAAAAAGAACCGTAGCCAAACTCTCGG
AAGCATTGCATGCAGTGTGTTGACGGAAAAGCGGGCGAGAAGCACGCAGCCTTCCAAGCT
CTGCAGAAAATAGTGAGAAAGAAACTCTTCGCTGCGATCGCAAGAGGACTTTTGAATGGA
TGCATGACACAAGCCATCCCTTATGCAAAGATTTAGCAAACTCCAAAACTTTCAGACACC
AAGACGATGGCAAGTCTCGCTGGCTTGACCCGAATCGGGGGCCACCTTCTCGTCTGCTTA
CTGTTCCTTTTGAGCAATTCTGGCGTGCTGGCCCGGCGGATCTGCTGGCAAGCCATCGTG
CAGTGCCAGGTCGAGCCCGATTGCAAATTTGCGTACGACCAGTATACCGAGGCTTGCAGG
TCCGTTTTAAACCTGGAGACCAGGCGCTGTCCCAGTCACTGCCTCTCGGCTCTCATCCAT
CTCAACCACACGCAGAACGGGCCCATGCTGGAGAACTGCGATTGCGTCCAGGACGAGTTG
TGCAAAAGCACCAAGCGTGCCATCGAGCCCTGCTTGCCGAGGACCCGCAACCGGGACGGG
GTATTGGGCTGCACCGAAGCCCGCCTGCAGTGCGAGACGGAACCACAGTGCAACAACGCC
ATGCGCCGCTACCTCCAGAACTGCGGCAAACTTTTCAACGGCATCAAATGCACGGACCAG
TGCCGGGAGGTGATCGAGAGCATGCTGGTCATCCCGAAAGCCTTGCTCCTCAAGGAGTGC
GTCTGCGACGGAGCCGATCGACCCATCTGCGAAGCCATCAAGGACAACATGGCCAGACTC
TGCTTCTTTGGACCCGAGCATAGCTCTGGCAGCAGCGGCTCGGACATGGAGCCGGATGAT
TACTGGGACTATGAAGATCCAAGAGAAAACGTTATCAGTTATGATGATGATAATAGAGAC
ACATACTGGTACGCTTCAAGCGCCAGAGGCTCCTCCAGCGTCCCAATGCCTAATGTTTTG
ACTTTGATGGCATCCATTTTACTACTACTCCTACTAGTCGCCCGGTTATAAATGAACAAT
GCAACTTTTATCCTTCTTCAAAAAAAAAGCTCTGCACTGCCATCTTCAATATAAAAAAGA
CAATTTAATAGACTTTTATAAAAATTTAATTCTGGTAAGATTTGTTTGTATTTTCGGTTG
TATCAGAGGTGTGGAATTAACCTCTGGTGTAACTAGTATAAATCTTATATGACTGGTGTT
TTTTAACCAGTCGTTGTGTGTTTGTGTATAAAGTTACAAATGTATACATTTGGGGAATAA
TTTATTGAAATATAGACTTAACCACATGGCTCTGGTTTTGCATCGAGCTATGAAAGAATG
CAGTGATACTTTTACCAGCGAAGGTACAGGATTTCAATACTTATTCTAAAGGGAAATGGA
TTTATAATGAATACTCGGCGATCCCAATTGAACAATCTAAGATGCAACATATAGATTTGA
AAAGGTTATCTTTAAATATGTATTTTTGGAAAGCGAGAGATATTAAAAAATTGGCTTTGA
TAGAAATTGTTCTTTTAAAATACTTTGTAAGGCTGCCATTAACATTGTATTTTCATAGAA
GCCATAAAGAGTC
>TR115999|c0_g1_i1|m.137075
TGACCAGGCATCTGTCCTAATATCTCCTTATGTGACTCGGTGTCAAATTTAGTTTGATAA
CACTCCTGTGAAGCGCCTTGGGACATTTTACTACGTTAAAGGCACTATATAAATGTAAGT
TATATATCAGAGGATAACTTTTTTCATGATTGCATGATTTACACAATGGAACAAACCATT
TCTTTTATAACATGAACAGCGATGTGCCTTTGATATCAAGGAAATGAACCACTTTGATCT
AAATGAAATTAACAGTTCAGGTTCCATTATAAGAAGATCGGCACTTGCCCCAGGGAAGGG
AAATCAAAAGGCAAACTTTCCCTTTGGCCATTCTATGCACCTCCTAGTGCCTAGTTCAGG
AATGCTTCTGTACAAGGCCGAAGCCTTGAGAACTGTGCTACCATTTCCCTATTGATATCA
ACAATGCCTCATGGGTCACATTTCCTAATCCAATGTCAAAACATTCTGTTTACTTAAAAT
AAAGACTTGTGACCTCTAAATTGCGATT
>TR11624|c0_g2_i1|m.4787
CATAATCTTGAACTGGCATGGTGGGAATTGAACTTGTTCTCTGGATTATTCGTCCAGTAA
CAGAACCACTATGCTACCATACTTGAATTTGTTTCTTTAATGACACTCTTTTTGTGAGGG
ATGTTGATGATATGGAGCACCCAGAGTTGGCATCAAGTGTTCCCAGGTCAGGTATAGAAT
GCTTAGATATAGAACAAAACAACACCCTTCTCCTGAAAAATATGTCTCCGCCCCAATCCT
AGAAGCATGTCCCCTGCTACCCCAGTATGACATTTCTCCATTTCCCACAGCGGCCATCCC
ATCCAGTCTGTCAGTTCAGGACAGTTTCCCTACATTACAACAGCGACTACACTTCAAAAG
TACTTCTTTGACAGTAAAGTTTATTACTTTAGCTTGATCTTGGTCTCGGACAATGCTCGG
CACAACATCG
>TR11629|c0_g1_i1|m.4788
GAAATTGTCAAAATAGATGATTTTGTTATATTTGAATTGTAACTTGCACCTTTGTTAAAG
TATTTTTCCCTTTTTATGGCATTGTAATTGTGACTTGTTTCCTTGTGCCAGGTGAAACTT
GTTAATGTTAACCCTTTGAAATTTCACAGTGCGTATTATGTTTCTATGTCATGTCATTTT
TTTAAATATATATATTAAAACACCCAGAACCTGCCCAAAAGACCAGGTTTTGGGCTTCTT
TCTGAACTCTAAAACTGATCAGAAACAGAAATTTAAGTTGAAAGATTTAGCTGCTTCAAA
AAGTGGAAGAAGCAGAACTTCGAAAGGAATTTGCACGAACGGAAAGAAAGACTACAGCTA
AGCCAGTCAAGCAGTGTTTAACTGTGATTTTAGTAATCATGGTTTTTTAAAAAAAAACAA
AAAAAGTAGCTTGGGACAGAGAATTTTTAGACCTGATGGAAAATTAAAAATATCACCCAT
TTTATCTGCTTCTAAACTACATATCTGTCCAACTTCTATCATTTGTACATTTTTTGTTAC
ATTTATTTGATGAAAAAAAGTCAAAAACTTGATATTCAGCTGTTTAACGGGAAGGTACCA
AGAAAACACTGAAAGCTTTTATTGTATGTATCTTTTCTTTGTTTACATGACACTGTATTT
ATGGGAGAGTCAACTGCCAATCTAAGGAAAAACAAAATCAGAGCTGAAATGCAGTGCCAT
CTCTCATCTGTAACACATTTTTAATGTTGCTTTGTATTGTAGTAATCAATACGCAGTATA
TGTTGAATGTATATTAATATACTTTGCTATTTCTGTTTCGGAAATGTTGAAAGTATTTTT
CCTTGTTTATGTTGGACAAAAGGTTCAGTGATCTAGTACATTGTGTGGGTCACTTGCAAC
TAGTAATTTAGTTGGAAAGTGGGATCA
>TR11629|c0_g2_i1|m.4789
GAAATTGTCAAAATAGATGATTTTGTTATATTTGAATTGTAACTTGCACCTTTGTTAAAG
TATTTTTCCCTTTTTATGGCATTGTAATTGTGACTTGTTTCCTTGTGCCAGGTGAAACTT
GTTAATGTTAACCCTTTGAAATTTCACAGTGCGTATTATGTTTCTATGTCATGTCATTTT
TTTAAATATATATATTAAAACACCCAGAACCTGCCCAAAAGACCAGGTTTTGGGCTTCTT
TCTGAACTCTAAAACTGATCAGAAACAGAAATTTAAGTTGAAAGATTTAGCTGCTTCAAA
AAGTGGAAGAAGCAGAACTTCGAAAGGAATTTGCACGAACGGAAAGAAAGACTACAGCTA
AGCCAGTCAAGCAGTGTTTAACTGTGATTTTAGTAATCATGGTTTTTTAAAAAAAAACAA
AAAAAAGTAGCTTGGGACAGAGAATTTTTAGACCTGATGGAAAATTAAAAATATCACCCA
TTTTATCTGCTTCTAAACTACATATCTGTCCAACTTCTATCATTTGTACATTTTTTGTTA
CATTTATTTGATGAAAAAAAGTCAAAAACTTGATATTCAGCTGTTTAACGGGAAGGTACC
AAGAAAACACTGAAAGCTTTTATTGTATGTATCTTTTCTTTGTTTACATGACACTGTATT
TATGGGAGAGTCAACTGCCAATCTAAGGAAAAACAAAATCAGAGCTGAAATGCAGTGCCA
TCTCTCATCTGTAACACATTTTTAATGTTGCTTTGTATTGTAGTAATCAATACGCAGTAT
ATGTTGAATGTATATTAATATACTTTGCTATTTCTGTTTCGGAAATGTTGAAAGTATTTT
TCCTTGTTTATGTTGGACAAAAGGTTCAGTGATCTAGTACATTGTGTGGGTCACTTGCAA
CTAGTAATTTAGTTGGAAAGTGGGATCA
>TR116358|c0_g1_i1|m.137141
TACCAGATAGATGGCGTTAGACATTCGGTTCTGCCGTAAATACTTTCCCCGTGTTCAGTG
GCCTCAGTCACTCCCGGAAGCGGTCTGATTGCCTTAGTTTTACGGGAGTTGATGCTCACT
GCCCTATCTACAGTACCGGGGCTGGATGTCTGTCTTTTTGCACGTGTCTCTCCGAGTCCG
CACTGGATGGGACGAGACTTTGCTTGGAATCATTAAGCTGCTTTATTCCATAGTAAGGTG
AATATAGAAAGCAATGGGTATGATCAGATTTGCTTAGTTCAGTCAATACAGCTTGTCTAT
GCGTGATGATACAAAAATAACAAATGTGCTACACTACCCCACTTAAACAGAATAACCCCT
CTGCATTCCGTTCCACAGTCCAGGGTAAAATCTCCTGTCGTTCACAGCCTTCTGCTGCCT
GGCTCCCTGTTTCCCCCCAAGTCTCTGTCTGTCGTCCCAAAAGCCTGTGTCTTTTCTACC
CCTCCCCCCACCCTGTAGACAGACAGGCAGCAATCGAAGGGTTTTCCCACACAGTGGCTA
TGGGGCGTTCTCGGATTTCCCCAGATAGCCTAGTGTTTAGTTTGACTAATGATTACCAGT
TTAACCACCTTTCCCTCTGACCTCGGATTGGGACTGTACTGAGAAAATAGCCCCTTTAAA
GCGAGTTTTAACTTGCAATACGTTTTAAAATAACTCCTTTCTAGATGATTTTGTTTTTGG
TGGGGGAAAATGGCCAAAGGATTGTGAAGTCTGACAATGGATGTACCGTGTGTGCATGAG
AGAGAGATTCCTGGACTCTGGGAGAGATTCCCGGGCTCG
>TR11644|c0_g1_i1|m.4797
CGAGGTCCAGCCAATGCGTGTCGACGGCGCTGGGGGGGCGAAAGAGTTAAAAACGTTTAA
AAAGACAAATTATTATTTCTATCGGCGACCGGTGGCGGCTTTGCACAAGGATTCGCCATG
TCTCTCGCCGACGAGCTCCTAGCTGATCTGGAGGAGGCAGCGGAGGAAGAGGACGAGAGC
TTTGTCGACGAAGAAGATGGCGAAGCCATCGACGTGGTGGAGGAGGAGATGCAGCTGGAC
CTGGCTGTCGATTCGGTGAAGAGTATCGCCAAGCTACGGGACAGCAAGCTGTTTGCCGAG
ATTATTTCCAAGATGGGAGATTACATCGGGCAGCAGCGCAAGAATTCGGAAGTAACTGGA
CCAGTGGAATCGGACCCGGAGTACAAACTTATTGTCGACGCCAACAATTTGACTGTGGAG
ATCGACAACGAGATCAATATCATCCACAAATATGTACGGGATAAATACTCCAAGCGATTC
CCGGAGCTGGAGTCGCTGGTTCCCAGCGCATTGGACTACATCCGGACAGTGAAGGAACTC
GGGAACAACCTGGACCGGTGCAAGAACAACGAGAACCTCCAGCAGATCCTGACCAACGCC
ACCATCATGGTTGTGAGCGTCACGGCCTCCACCACCCAGGGGCAGACCCTGTCGGATGAG
GAGCTGGGGGTGATCATGGAAGCCTGCGACATGGCGCTGGAACTCAACCAGTCGAAGCAC
CAGATCTACGACTATGTGGAGTCTCGCATGTCCTTCATCGCGCCCAACCTCTCCATCATC
GTGGGCGCCTCCACGGCCGCCAAAGTAATGGGTATCGCGGGAGGCCTCACCAACCTGTCC
AAGATGCCGGCCTGCAACATCATGCTGCTGGGGTCCCAGCGGAGGAACCTGTCCGGCTTC
TCCAGCACCTCAGTGCTGCCCCACACCGGGTACATCTACCACAGCGAGATCGTGCAATCG
CTGCCCCAGGATCTGCGCAAGAAGGCCGCGCGGCTGGTGGCCGCCAAGTGCACGCTGGCC
GCCCGTGTGGACAGCTTCCACGAGAGTACGGAAGGCAAGGTGGGCTACGACTTGAAGGAG
GAGATCGAGCGGAAGTTCGACAAGTGGCAGGAGCCCCCCCCGGTGAAGCAGGTCAAGCCA
CTGCCCGCCCCGCTGGATGGCCAGCGCAAGAAGCGAGGAGGCCGCAGGTATCGCAAAATG
AAGGAGCGACTGGGGCTGACTGAGATCCGGAAGCAAGCCAATCGCATGTGCTTCGGAGAG
ATCGAAGAGGACGCCTATCAGGAGGACCTCGGTTTCAGCCTGGGAACGCTGGGGAAATCT
GGCAGTGGGAGAGTGCGCGCCGCACAGGCCAACGAGGCAACGAAAGCTCGGATCTCCAAA
TCACTACAGCGCACCCTCCAGAAGCAAAGCATGGTGTACGGAGGGAAATCGACCATCCGA
GATCGCTCCTCCGGAACCGCCTCCAGCGTCGCCTTCACTCCCCTTCAGGGCCTGGAGATC
GTGAACCCACAGGCAGCAGAGAAGAAGGTGGCGGAGGCCAATCAGAAGTACTTCTCCAAC
ATGGCCGAGTTCCTGAAGGTGAAGAGGGAGAAGGAGGACAAGCTGAGACTCTTCTGAGGG
GCCGTGTGCGGGCTGAGCGTGGATCCCGGGCGGTTCAGGACTCTCTCCCCCGAGCGCATG
GACCAGCGACGGAGGGAGGTGGGGGACCGTCTCTCACTCCTCCACAGCGCTGGGTGGCTG
CACATTCTGCTTTACTCTATCTCCACCCCCACTCCAGGGGGTTTATTTTTCAATTATTTC
ATTCCTCTGCTCCCTCCCTGCGATTTTATATTTAAAAAAAGAACTGAATAAAACTTTTTC
TTTGCTCCAA
>TR116512|c0_g1_i1|m.137164
GATCATTTAAATGTATTGCATAATCCTATTTGGCCATATTTTGCATTGCTAAGTTACCAT
CTCCTTTATTCTGTAGTCATTCTCATCTGTGTTCACTTTCCTACAGTAGGGCTCCTGATT
TTTAAAGTAGCTCAACCTACAGCTATTTGTAACATAATTTAAATATTTGCACCATGCATG
CCACTGGTGGAACTGTGGAACACGAGCAGTATTATAAATCTGCTCAGAAAACAGATCTGA
AAGGAGAAAGTACCTGCAGGGGCAGCCATGTAAAGTACTTGCCATTTTATATCTCTCATA
GATTTGGGTGGCTTATAAACAATTTCCTGCAGAGAGAAATCTATGTAAAAGACTGCTTGT
AGCTCCAAGCAAACCAATATTTTACAAGAGCATATGCAGTTGCTGATGTAATAGTGTCTT
GTCAGGGGCAGTGTTTGCCAAGCAGAAGGGATATGGATGGTTGCATTTAGTGATCAGACC
CAATGACTTCAACTGATTTGTTTTTATATGAAGTTGGTCAGTTCAGAGTTGTTGAGCAAT
ATTTTGCCAATAGATTTCTCTTTACAACATTGAGCTAATAAAATAAACAACCTGTTGGAA
GTACTCTCCTAAAGGCACCTTTTCCTTTAATCCTGTTACTTCTGCTGATAAGTGTACATG
ATTATAAGTGTGAAGTCCTTGTATCTGTAATGTTCCTTTTAAAAAAAAATAAATATACCA
CAG
>TR116582|c0_g1_i1|m.137176
CCAGTGTATCTACATCCTTTTTTTTTATAATATGGAGACCAGAACTGTGCACAATTTCTA
TCCAATGTTCCTCCTTTCTCTTGTAGGGCTATGGATGAGCTCTGCTTGGTGTTTACCCCA
ATGGCATGGTTGAGATAGAATCTCACTATGAGGAGAGTGGTTGAAATTAATCCATGTCCT
GGCCCTGGCATAGAGTATTGGTACTCCAAGTTGTTTGGTCTCCTTTGGATTGAATCATTT
AGTATTGCACTCGGCACAGAAACCTGCTAGTGTCGAACTGGTGGAAGCTGTGTTGATGCA
CATGGTCACTCGGAAATCATCTTCATTGGAGCCTTGGATACCAAATCTAGGACACAAAGA
AAAGAAAGATAAAATAAAACTAAATAAAAAGAAACCTATTCCTTGCATACAAGCAGGAAA
GACCTGTGCTTGCAAGATTTTGGAACACCAAATGAGTGGCTATCAAGAATGTCGACTGAC
TGGTATTTGGTTGTGCTTCTTTTCTAGAAATGTAATTTTTGCTAATGAGTGACAGAAATT
AAAATAATTGAAATAGAATTACCATAAGTTTTGGTAAAAACATAAAATTTTAAAAACTCT
TTAAACGGTTTTGCTGGGAAACCAGAGTTAAACCTGAACTACTGTTGTATCACTGATGCA
AAACAGATTTTATTTCAGCACCCTTAAGTGCTATGTAAATGTTTGTATAAAGATAGAGAT
TATTCGGAG
>TR11662|c0_g1_i1|m.4803
GTGACGCAAGTGGGGCTGGTGGGGGCGAGCGCGAGCGAAGCGGAGCGGCCGAAAGAAAGT
TAGTGGCGGCGTAAGTTAGTGGCCGCCATTCTGTGTGGCGGCGGTGTCTCCGAGCAAGCA
ATCCGATGTGACAGCCCGGCGGCTGTGCGGAATCGAAATTTTAACAGGAGAGTGAGAGCG
ATCGCAGTATCCAGTACCCAGATTCGGAGCCCCTTGCTTTTGGCCTGAATTTCCCGAGAC
CGGGGAGGAACAATAAAGGCGATGGAGGCCGGCAGCGAGAAGAAGTGTGGTAGCTCAGAG
AGAAGAAAGGAGAAGTCTCGTGATGCTGCCAGATGCCGAAGAAGCAAAGAGTCAGAGGTC
TTCTATGAGCTGGCCCATGAACTGCCCCTTCCTCACAGTATCACCTCTCATCTGGACAAA
GCTTCGATCATGAGGCTGACCATCAGCTACCTACGCATGAGGAAACTGCTCAATGCTGGG
GATGCTGAGACGGAAGCTGACCTGGAGAAACAACTCAACAGCTTTTACTTGAAGGCCCTG
GAAGGATTTGTCATGGTGTTAACACAGGATGGAGACATGATCTACATGTCTGAGAATGTC
AACAAGTGCATGGGACTCACCCAGTTTGAGCTGATTGGGCACAGTGTTTTTGATTTCACC
CACCCTTGTGATCATGAAGAGATGCGGGAAATGCTCTCTCACAGACAGGGACTTCTGAAG
AAAGGGAAGGATCAGAACACTGAACGCAACTTCTTCCTACGAATGAAATGTACTTTAACA
AGTCGGGGCCGCACTGTCAATATTAAGTCTGCAACATGGAAGGTCCTTCATTGCACAGGA
CACATTAGAGTGTACAAATCCAGTAACGAGCAGACCCACTGTGGTTACAAGGAGCCACCC
ATGACCTGTCTGGTTTTGATCTGTGAACCCATTCCACACCCATCCAACATAGAGGTACCA
CTGGATAGCAAGACATTTCTGAGTCGTCATAGCCTGGACATGAAGTTCTCCTATTGTGAT
GAGAGAATAACGGAGTTAATGGGTTACCAGCCAGAGGAATTGTTGGGCCGCTCGGTCTAT
GAGTATTATCATGCCATGGATTCAGACCATCTGACCAAAACCCATCATGACTTGTTTACT
AAAGGCCAGGCCACCACCGGCCAGTACAGGATGTTGGGCAAGGAAGGTGGCTACGTTTGG
GTAGAGACTCAGGCCACAGTGATCTACAACACCAAAAACTCCCAACCCCAGTGCATTGTC
TGTGTGAACTATGTTTTAAGTGGTCTAGTTGAGAAAGAAGTGGTTCTTTCACTGGATCAG
ACTGAGCGTGTACCTGTATCTGCTGAGAAGCCTGAGGAACCTAGTAAGAGCCCTGTTTCA
TCCACAGATGAAGAGACCAACAATCTTTTTGACAAACTGAAGGAGGAACCAGAGGCTTTG
ACTCAACTTGCACCAGCTGCAGGCGATACAGTTGTCTCACTGGATTTCAGCCCCTCAGAT
TCAGAAATGCAGCAGTTTGATGAGGTTCCCCTCTACAATGATGTCATGTTGCCCTCTTCC
ACTGACCAGAAGACTGTAGACATGGTGCTGTCGCCCCAGCCTCCCTCCGACACGACAAAG
CCGCTGTGCAGTAGCACGGACCCAGCCTTGAATTTAGAATCCATTATCAAGCTTGAAACA
AACCAAGAGTCACTGGAATTTTCATTTACCATTCCACAAATGAATGAGCAGTCAAGTAGC
TCTTCCTGTCCTTGCACCAGTCAGAATTCGCCACAACCAAGCAGTCCTTCAGACTACTGC
TTTAATGTGGACACCGACATTTCCAGTGAGTTCAAACTGGACGTAGTGGAAAAGCTCTTC
GCAATTGACCCAGAGGCCAAAAACCCATTCTCTGTTCAGGACATTGATGACTTGGATTTG
GAGATGTTGGCTCCCTACATCCCAATGGATGACGACTTTCAGCTTCGATCACTGGACCAA
CTTTCGCCACTTGCTGATTCTCAAACCATCACTGCCAGTACACCGAGCCTGGACACCGTG
GTTGACATCTTCCCGCAGGCTGGAACATCTGTTAATAACACTCCAGACAAATACATGCCA
GCATTTAAAAAAGCAGTGGAAAATATCGAGCCTCTGGCTGCAACAAAGTCATCATCTTCC
ATGCACATAAATGAAGTAGATAGTACCCCAGGCTCACCGTGTAGTGAGAAAAGCAGCAGA
ACGGCTTCACCTATCCGAACTAGCGGAAAAGGATTGCTGACACAACAGACTGATATTTCA
CGTCCACAAAGTCCCATGTCTCCAGTGAAGGCATTGCTTACTTACAGTAAAAGATCTGCA
ATAGAAGGAGCTCCAAATGAAGAGCTGAGCCCCAAGTTGCTGGTTTTGCACAACTCACCG
AGGAAACGCAAGCTGGAAAATGCAGCCTCCCTGTTCCAAGCAGTTGGAATTGGATTATTG
TTCCAAAGTGACACTGACCCTCCAGTGAGTACACCACAAACTTGGAAGCGTGCAAAAGGA
GTTGATGCCAACAGCAGTCAACAAAAGACACTTGTGTTGTTACCTACAGATATAGTGACC
AGGCTTCTCACTCACTCAGCAGAGGGCAGTAGCTTGCCAACACTCACCAATTACGACTGT
GAAGTGAATGCACCTATCCAAGACAACAGAACCTTGCTTCAGGGTGAAGAAGTTCTCAGA
GCGTTGGATCAGGTCAACTAAGTTCACAGTGCTGAACAAAATAATGGACAATGGTGAAGC
CCCATCACCCAAAGCAGTCTATTTATATTTTCTAAATCTGATTGTTATAGAAGCCTGGCT
ACAGTACTGCAGTTTTTCTGTTAGCAGTGCTCCTCCACTGACCCCATCCATAACCTGCTC
TTTATTTGCAGTGTTGGTCTAGGTCTGTAACTCACAATTTAAAATATCTTATTGATACTT
GATGCTTTTAGGCACATGGACAAGCCTTGGATGGTATCAGGAGGATGGATTGTATGACAG
TGGCACACCTATGTAAATGAATTTTAGTGGTCTATTTTAATGAGCACTGATAACATTTTA
CATAAGTGTCTAATTCTTGAATTTATATTGGTTTTCAATCTAAGATGTTGAGCAAATCTT
AATAAAGGGAATATAGCACCTTTTTCTAGTTAGTCAGGCTGTGACCATTCTTTAACATGG
ATGGGCAAGATTGTCTATACGATTCACTTATTTCAGGATTCTTGCCTGACGAGCATTGTT
GCTTTGCCAGCTGTTAATTGTAGCCACAATTGCACAAAATATATTTTCTTAAGAAGTACC
AGCAGTCCTTTATGCAATATGTTTTGCAGTTATAAATCTAGTTTTTAAGAGGATAAAAGC
TCCAACTGATTTTTTTAGTTATTTAGTAAAAAATCATGTTAAGCATGGAATGCATACACA
AATAATCACTTTGTACTTTTTTTTGTGCGTCATTTTTTAAATCTAGAACGGCTTATGTTG
GACAGCTACGAGGAACCAACTTCCTCACGGGTAGCTGATTGTTGGAAACGGTGAATGTTG
GCAGCTTGAATATGGGCAATGTCTCAATTGATGTGCAGTTTAACATTTTATTGATAATTA
GTCACTTGTTTGCCAGCGCAAGTAAATCCTACTGTAGTTGTGGAAGTTCTTAGCAATACT
TTAAGTATAAATGTTGCTGCTTATTCTGCATTGTGTAGGTAGTAATCGAGTATAAATGTA
ACAAACAGCATTGTATTAGAAAACCTCCTAGTTTGTTTGGTTACCCAGTCTCTGTCTTGG
TTCTGAAGCACTTTGTCACTTATAATTCTCAATTAAGGTATCAGGTAGGTTATGAGTTAA
CTTCCTTTTTCTTCTCTTTACTACCCGCCCCCCCCC
>TR11673|c0_g1_i1|m.4809
AATGGTACAAATAATAACTAGTTTGAATGAGAAATTCACTAAACAGAGTAGCCAGGTTCA
GGCTCTACAGGCAGAAGTAGAGAGATTGAAAAATGAACAAGGTGCTGTACGTGCAGCATG
GAGATTAGCTGCCAACCAGCAGCTGGAGATGCACCAATTACAAGCTGCAGGATGCTTCAG
AAACAATAACTAAGATGCAGGAAAAACTGAAGGATGCCAAAATAGCTTATCGAGAACTAT
GGAACTTGTTGCAAGAAAACAAGGATAGAGAGGTGGTAAGACAATGGAGAGAGGAGAGAC
GGGGAAGAGCAGAGGACAGAAAA
>TR117119|c0_g1_i1|m.137273
TACTCTATGAATGGTGGTGAAATAGCTAAGGAAGCAGGTGAAAGAGATCTAGGAGTCTCA
GCATGTCTATGCTGAACATGTCCAACCAATGCAGAACAACAATCAACAAAGCCAACAGAG
TACAAGTCATGATCAAGCTGTACACTGCTCTGGTCAGACGGCTCCTTGTGTCCACTTCTG
CTGCTAAGGCACAAGACAGACAGTCAAGAGTTGGAGGCAGTGCAGAGAGGAGCCACAAGG
CTAATTTCAAGTGTCAAAGGTTTGAGTTGTGATGCCTGGAAAGGAGGAGTCTGGGAGGTG
ACCGTATAGGTGTTCATAAGAAAATTAAGGGAATGGAAATGGTAATTCTGAATACTATTT
AAAATTAAATTGCAAGAATAGGACA
>TR117700|c0_g1_i1|m.137380
GCACATACACCCCGCTCTGCTTCAGTCAAATTTTTGGTTCATTTCAGAAGTTATGCTGTG
ACTTACAATCTTGTGGACTAATCTCTTATGTGTCATGTAACATCACAAATTGCAATACAC
AATGAATTGCTTTGGAGTGCATTTACTGTTACGTGGGCAAATGCAGGATCCATTTTGATA
TGGCAAGGTCCCGCAAAAAACAATAAAATGAATGACCAGTTTTTGGTGGTATTGGTTGAG
GGAAGACTGTTGTCCAGAACACCAGGAGTATTCCTTACTCTTCCTCAAACAGTGCCATAG
GATCTTTAATAGGATTTGAACAGGCAGATGGGTCCTCGATTTTAACATCTCATATAAAAG
AC
>TR117719|c0_g1_i1|m.137384
ACCACTGCCACTGTACGTCAGTCCGGTCTACTGGGCCTATGATTATGCTCTTCGTGTCTA
CCCAGTACCGGACCTGATTGTCTTTGCTGACAAATATGATCCATTCAACATCGTCCATAC
AGATTGCATCTGTATCAATCCTGGCTCATTTCCACGTAGTGGATTCTGCTTCAAGGTGTA
CTATCCCTCAAATAGAACTGTGGAGGACAGTAAACTTCAGAATCTTTGATTGTGAATTTT
TAAAAGAAATTGAAAAAGTCTGGACACCGAAGACTTACACTTGCACATTAACATCTTGAA
AAAATTCTGATAATTCCTTGTTTATTTGTATATATTTATATTAGTGCTTTTTTATGAATT
AAACTTAGAATGTCTGTCTG
>TR117837|c0_g1_i1|m.137403
CTGCAGAAAACATGAACTGTTTGCAAGAAAACTAGTTTTAATATTTTTATGCGTGTGATT
GAGCTAGAGGACTTCATGGAAGGTAGAGCACTTCTCATTGGATTAAGTGCTTCACTCCAT
GGTAACACTCAACACTCAATGTTTCCATTTATCAACAACATTACTGCAATAGATGACACT
ATCAAAAGCTGTGGCTTACCTGTAAATCACATAAGTGACATTGGGGTTTATAAATTTCCA
GGTGCCAGAGTTGAGTGGCTTATCCTGCTAGTGAGTTTTGCAATGTCTGATTTATCACTG
ATCCAGGTCACTTATATCCAGTTTATAATCATAAAAATTTAGGAAGAAAAAACAATTGAG
CATGTATGAGAG
>TR118144|c0_g1_i1|m.137460
CTTCTAGCTAGGAAATTACAGTTGAGCTACTGCCAGCATCAAACAAGGTTTTAATTGATG
CCAGCAAACACAACACAAACATATTTAAGGAGCGGCAGGAAGCAACAGCTTAGGTTAAAC
TGGCTTAATGGGCAATGTTTTGCTGTTCAAACAAAATCTGCTTAATTTCATAAGAAGCAA
AGTCTTCGATAAACATTTGGCAAGTGCTCACTGTGATGACTCTGTCCGTGATGTAACGAG
TCCCGCCCATCATCTTGAATCTGTCATTGCGATGAAAATGTGGAAAAGCAAAACTTCAAA
GGCTGTAAAAATTGAAATTTAAACAGGATAT
>TR118303|c0_g1_i1|m.137493
GAAATAATGTGACAAGATTTTACCAGCAATTAAATGTTACTTCTTGTTTCAACAGTACAT
GATAAAAAATCTTGCATCTTGTATATTTTTTGTGACTTTGGAAGTCTTTTTTTGCGTTTC
AGCATTAAAACACAGAATTACAAAAATATATGCAACAAACAGTTGATGTGTGGCTTTTAT
TTTTTATTTCCAAAACCAGTGGATTGTTTGCTGGAAGGTTATTGTGTGGGTGATCCCACC
CAACAGCTGCTTCATCATTTCCAATCACTTGCACATGTTTTGTGGGCTGTTGTTTGAGAT
TATTTTTATTGTAATAACCATACAGGATACAATTAAATTGTTTATATCATTTTATTATGG
GTAGTGTCCATAGCACCTAGCTCCATTATAACTTGATTTGGATATTTTTGTGGATGAAT
>TR11831|c0_g1_i1|m.4872
GGCATGCGTAGTGAAGGGTGGCCTGGTTCCGGAGAGAGCAGAGTGTCGAGTGCTGAGCCG
GACACAATAAACCATGTCTGCCACTGCAATTGCCAAACCTGTGATGAGAGGCCTGTTGGC
CAAACGTCTGCGGTTTCACTTGGCTGTGGCTTTTACTCTAGCTTTTGCAGTAGCTGGTGC
CTTCAAGTTTGCGGTAGGTGATTCCAGGAAGAAAGCCTATGCTGATTTCTATAAGAGATA
TGATGCCATGAAGGATTTTGAAGCCATGCGGGAAGCTGGTATATTTGAAAGTGTGAAACC
AAAGAAGGGAAGCCACTAGATTCTTGCAAAGGAAACTTGGAATGAGTGGCAGGATTGCCC
CTCCATCACACACACACTGGGAAATGGAGATGAAAGGATATGCTTTCTGTACTTTCCATA
CTTGAGGATGTATAAATAAAACATTAAATTTTCTGTTGACCTT
>TR11831|c0_g2_i1|m.4874
GGCATGCGTAGTGAAGGGTGGCCTGGTTCCGGAGAGAGCAGAGTGTCGAGTGCCGAGCCG
GACACAGTGAATAAACCATGTCTGCCACTGCAATTGCCAAACCTGTGATGAGAGGCCTGT
TGGCCAAACGTCTGCGGTTTCACTTGGCTGTGGCTTTTACTCTAGCTTTTGCAGTAGCTG
GTGCCTTCAAGTTTGCGGTAGGTGATTCCAGGAAGAAAGCCTATGCTGATTTCTATAAGA
GATATGATGCCATGAAGGATTTTGAAGCCATGCGGGAAGCTGGTATATTTGAAAGTGTGA
AACCAAAGAAGGGAAGCCACTAGATTCTTGCAAAGGAAACTTGGAATGAGTGGCAGGATT
GCCCCTCCATCACACACACACTGGGAAATGGAGATGAAAGGATATGCTTTCTGTACTTTC
CATACTTGAGGATGTATAAATAAAACATTAAATTTTCTGTTGACCTT
>TR118374|c0_g1_i1|m.137515
CCAGTCCCTCACTACGTGATTGACCCTTGATGCCCTCTGAAACCACTAGTTGTTTAAAAA
AAAAAAATATTGAAGACCTACCATCAACTTCTCAGGGCAAAAAATGCAGCCTTCCCAGCA
TCATCTATGTCCAAAAAATGTATTTTTTTAAAAAAGAAACATATCTGACAAAAGAAAAGC
CTGAGGTACAAGAAGGAGAAGCAAGTGGATAGAAGATGTTTAGTTTGTGCAGTGATTGTA
ATCTGCCAGGTTATTTTAACATGCTTCTGGCTTGATGCTGACATGAGATGAATCCCTGAG
GCAAGTCTCACTGATTCCAGCACAGATTCAGCAACCTTGAATGTAGTGTGTTGTATTTCA
GCTGATTTCAGAGCTAGTGAATGCCAGTATGATCAAGCATAAAAACGCTCTGTGTTGTCT
GGAGTTAGATATTTCTTTTTGTTTTCCATGGACACACAGGTCCAAACAGCA
>TR11847|c0_g1_i1|m.4879
TATAGTTCCGGTGGGCGGGGCGGCTGCGCAGAGCGAGGAGGAGAATGTTGAGGCCGAAAG
CTCTGACCCAGGTGCTGAGCCAGGCCAACACCGCCGGAGTCCAGAGCACCCTGCTGTTGA
ATAATGAGGGCTCGCTGCTGGCGTACTCCGGCTACGGTGACACCGACGCCCGCGTGACTG
CCGCCATCGCCAGCAACATCTGGGCGGCCTACGCCAAAAACGGGCATCAGGCATTCAACG
AGGACAAGCTCAAGTTTATCCTCATGGACTGCATGGAGGGCCGAGTCGCCATAACTAGAG
TGGCGAACCTCCTGCTCTGCATGTACGCCAAAGAGACAGTCGGTTTCGGCATGCTGCAGG
CCAAGGCCGAAGCCCTGGTTCAGTACCTGGAGGAACCCCTCACTCAGGTGGCAGCGTCGT
AGGCGGAAGCACGAAAGTGTCGCACTCCAGGGGAGGATGTTTGGCGGTGTGTTGTGTTTT
TTAAAAAAAAAATGTTTACCTCAGAGTGGGTTTAAATTTAGACCCGCAGTGCTTTACAAA
TCACAATATTAAAACTGAGCTGGAAAT
>TR11847|c0_g2_i1|m.4880
TATAGTTCCGGTGGGCGGGGCGGCTGCGCAGAGCGAGGAGGAGAATGTTGAGGCCGAAAG
CTCTGACCCAGGTGCTGAGCCAGGCCAACACCGCCGGAGTCCAGAGCACCCTGCTGTTGA
ATAATGAGGGCTCGCTGCTGGCGTACTCCGGCTACGGTGACACCGACGCCCGCGTGACTG
CCGCCATCGCCAGCAACATCTGGGCGGCCTACGCCAAAAACGGGCATCAGGCATTCAACG
AGGACAAGCTCAAGTTTATCCTCATGGACTGCATGGAGGGCCGAGTCGCCATAACTAGAG
TGGCGAACCTCCTGCTCTGCATGTACGCCAAAGAGACAGTCGGTTTCGGCATGCTGCAGG
CCAAGGCCGAAGCCCTGGTTCAGTACCTGGAGGAACCCCTCACTCAGGTGGCAGCGTCGT
AGGCGGAAGCACGAAAGTGTCGCACTCCAGGGGAGGATGTTTGGCGGTGTGTTGTGTTTT
TTAAAAAAAAATGTTTACCTCAGAGTGGGTTTAAATTTAGACCCGCAGTGCTTTACAAAT
CACAATATTAAAACTGAGCTGGAAAT
>TR118652|c0_g1_i1|m.137582
TACTAAGCTGGAAAGCTTCCTCTTGCCCCTCACCATAAGAAACAACAAACATAGACAAAA
TGTCTGTAGAATATTTGCTACTCCTGGGTATTGCACAGGTTGTACTTGGAACTGGTTTCC
AGATGTTTTCTTCCTTACCCTCCCCCAGGGACCAACAGGACCATCCTCAGGATGGGAGAT
GGTACCAGTCAAAACTCAGGAAGCTCCTTCATGCTTTCAGTCTATTGAACACTGCTGCCA
TTCTACGATAAAAATAGCTGCTTACAACCCCCACATGCAACAACCTTAATAACCCTCTTG
ACGGCGA
>TR118662|c0_g1_i1|m.137584
CCTAACCAGATATTTACCCAGCTTTTTTATTTTTAAAAACATGTTTTAATCAAAACAGCA
TTAACTGCTTTATCTGTGAGTCAATTCCCCATTTCCAGACCTCTGCGAGGAGGAAAAAAA
TCCTAATCTCAAATCTTGCTCAAGTCTTTAATTTTATATTCCTGTCCTCTAGTTCTAGGT
TCATGGTCCATAGTTAAATATCTTACTTACATTTCATCGTTCATTCCTGTATGCGTTTAA
AAAAAACTGGATATGGCCTTATCTTTCTCTAATGAAAACAAGTTTATTTCTATGAATTTT
CTTCATAACTCAGAATTCAGTGCCCCGGAATTATCCTTGTTACTCTTTTCTGAATCCTTC
CCAGCACATCAATATCCTTTTCAATGTAGTGTGGCCAGAGTTGTACAAACTATTCTAAAT
ATTGCATCAGCAATCTACATGCAAGGTTAGAAGAACTTTCAGTTTGTGTCCTTGTGATGC
AGTCCACTTAACTTTTGTTAATCATTCCACTCAACTTTTCTTATCATGCACGATTCATGT
TCATTGTTCCAGTATATGATTCCTTTTATATATTTACTTCAAAAATCCACCTGTTGTTCC
TGAGCCCATCCAGCTCTCATGAATGCTATCATTCACTCTTCTACTTGTCACCTTTTGTTT
CACCGTGTTTTAAATCACCTATACGTACTGGATTTTGTTTTGGATCAAAGCCCAACTGGT
TGAATTGTGAAATCTGTTTTCTTGTGTGACCATGAAACTTGGTAACTTACATTTTGGAGA
TTACAATAACGTGGTGATCCTTTAAGTACTCAATTTAGCTGTTCAAAAATGAATGTCCTC
TGCAATGTATACCTCCACCTTTTAACGCTGGTTTGTTCATGCGTAACTGCTTATTTTCTC
TTAGTATAAATTATTATGTATCGACCCAG
>TR118731|c0_g1_i1|m.137599
AATGGTCTTTTTTTGTATGTTTCTAAAGCACAACCAATTGATCTGTGCGAGTTAAATTTC
GTAAATATTTATAACCCCCAGTCTGATGGCTGACAAATTCAATGTGTTGCTGTATGAAGT
GGGTACGAGGTCTCCTTCTTTTGGCACTTTAGCATTCCCTCCCCAGAGGACAGCAGTGCA
CCTTCCCTCCTCAGAGGACAGCAGTGCACCTTGTCTGTCAGGAGATAGTAGTCACGCTCA
ACAGTCTACTCCGCCCTGTACCCATGGGATCCCTAGCACCCAGGAGATGGTTTATGCCCA
TTGAACTGATACCTCCTTTCTGCAGGGAAAATGAAGCATGTGCTGCATTTTTGATTAATT
TTTACTTGACGGTGCTTTGCTATGATTAAAATGGGACCAAACCAAGTCACTGACAGTTGC
TTGATGGTGTAGAGTCACTTAGTATATGTCACCACGAGTGGCTTGGAAAGATTCAGTGGC
ATAAAACTTTAATGCTTGTCT
>TR118931|c0_g1_i1|m.137645
TGGCTCTTGGTGTTTTAGCAGCTAATTTAGACAGTGGGTGCAATTAGACGTATCTTCATT
GCTGCAATGTGCTATATACATGGGGTTAAAATGATACCCACCTGTCACTTCCTGAGAACT
GGCTCCTGGCCACAGGGCCCACCTGCAGCTACAGCCCGACTTCACCCTGGGACCCTGTAC
GTGCCCTTTGCTCAGAGAGGGGGGGTGTTAGCAGTGAAGAAAGCACGATTGTTGCCAGTA
ACAGCGCACGTGGTTAAAGTGAAAGGATTTGAATGTTCTGTGCTCCCGCAGCCATGGTGA
CTGATGGGGAACTCTCAGAAAAGGCTG
>TR11894|c0_g1_i1|m.4901
TGTGCGATGGGAGGTACAAATAGCCTGCATAATCAATTTCTAAAGAGAAAAAAAACTGGT
AGGTTGTTCAAAAAAATCAGGAAAACTAAAAAAAATAGGTAATCATGGCAGGAAAGCATT
TTAAAAGGCATTCCGAGTCAGCAGGAAGCCCTAGAGGATGGAAACCAAGTCCAGTGGGGA
AGGGAGAGGTGGCGGGAATGGCCTGCAGAATCGATCTTCAAAAGAGAGAAAACCTGGTAG
GATGCCAAAAACAGTCAAGAAACCTTAAAAACAGAAATCATGGTGGGAAAAGCTTTTTAA
AAGGCACTGAGAGGCAGCAGGAAGCCCCAGATGCTGGAAAACAGATCCCAAAGGGCGTGG
AAGGTGGCAGGAAAAACCTGCAGAATCAATCTCTCAGACAGAATATCACTTAGAAAAGTT
ATATGAAATCATTTATTTAAACATTGAAAGGGAGGACTGAAGCAAGAGAGGAAGAAAACG
GTG
>TR11894|c0_g2_i1|m.4902
GAACAGCCTGCAGAATTGATCTGGAAAGAGAGAAAAAAAATTGGTAAGCTGCCAAAATCA
GACCCGAAAGTTTAAAAGTAGATAATCATGGCAGGAAAAGCATTCTAAAAGGCAATTAGA
GGAAGCAGAAAGCCCTAAGGGGTGGAAGCTGGGTCTCGTGCGATGGGAGGTACAAATAGC
CTGCATAATCAATTTCTAAAGAGAAAAAAAACTGGTAGGTTGTTCAAAAAAATCAGGAAA
ACTAAAAAAAATAGGTAATCATGGCAGGAAAGCATTTTAAAAGGCATTCCGAGTCAGCAG
GAAGCCCTAGAGGATGGAAACCAAGTCCAGTGGGGAAGGGAGAGGTGGCGGGAATGGCCT
GCAGAATCGATCTTCAAAAGAGAGAAAACCTGGTAGGATGCCAAAAACAGTCAAGAAACC
TTAAAAACAGAAATCATGGTGGGAAAAGCTTTTTAAAAGGCACTGAGAGGCAGCAGGAAG
CCCCAGATGCTGGAAAACAGATCCCAAAGGGCGTGGAAGGTGGCAGGAAAAACCTGCAGA
ATCAATCTCTCAGACAGAATATCACTTAGAAAAGTTATATGAAATCATTTATTTAAACAT
TGAAAGGGAGGACTGAAGCAAGAGAGGAAGAAAACGGTG
>TR11944|c0_g1_i1|m.4935
AGGCATGCGTGCGCTCTCTTTTCGCAGGCGGCCATTGGAGGCAGAACAGGGCGGTAAGGA
TCCCGCCAGTGATATCCGTTAACATCCGAGCCTTTCCGAGCCCCACCGCGGCCAATCGAC
CCCTGCCACCATGAAGTTCAATCCCTACGTAACATCTTCCCGGAGGAAGAACCGCAAGAG
GCACTTCAATGCTCCATCTCACATCCGCAGAAAAATCATGTCCTCTCCACTCTCCAAGGA
GCTGAGGCAGAAATACAATGTCCGCTCAATGCCCATACGCAAGGATGATGAGGTTCAGGT
CGTCAGAGGGCATTACAAGGGTCAGCAGATCGGCAAAGTTGTCCAAGTATACAGAAAGAA
GTATGTAATCTACATTGAGCGTGTGCAGCGTGAAAAAGCCAATGGTACCACGGTTCACGT
TGGCATTCACCCCAGCAAGGTGGTGATTACCAGGCTAAAGCTGGACAAGGATCGCAAGAA
GATCCTGGAACGCAAGGCCAAATCTCGCCAAGTTGGCAAGGATAAGGGAAAATATAAGGA
AGAATCCATTGAAAAAATGCAGGAGTAATTATATGTTCCGCCTTTGCTACTTTCAATAAA
GACTCAAACAAATTGCAAGCTAGTTTACTTTTTAACAGAACCTGCTTTTTCAATGCTCAC
TTTCATATAGAAATGTGGACTATATCTTTCAGACCTCTTTACCAAACACATTTTGAGAAA
ACTACGGCAGCGGTGAACTCAATTCAATTCCAGTTGATTCCATGTTAGAAGTGAATTTGC
TTATGTAATTCCTATACTGTGAATTATTTCATGAAATTCCCTTTCCATGTGTGTAAAGTA
ACTTAAGGTGGCATTCCTTTCACTTTCCCCTTTCTGTGGGAAAGCAGCTTGCCATAACAG
TTTCTGAAAACAGGCAAC
>TR119459|c0_g1_i1|m.137744
TGCCCATTTAATGCTTTTTCTTCCTTTTTAGCCCTTTTGCAGCACCATTCAATGCTGAAA
GCAGATGTCTTGTTTGCAGATCTCGACTGAAGCAGCTGTTGATGTGGCTGCTGAGAGGCC
TGCCTTTTGTGATTTCTGTCTTTTTATAGGGAAAGTACTGGAATTATTTGACATCTATCC
CAACAAGATGGCCAAGATCTTATTACTCATTAAACATTGGAACATTAAACTATTGCACCA
CCACAAATCAACTACAAGAGGATGACCGAATGAGTCTCCGACAGAGTAAGCGTTTCCCGA
GAGAAGATAAACAAACAAATTTACCCTAACATGAGTTCACAGAGACAGAGTGTGCCTGAA
TCTGCAAGACTAGGCAAGTAAATCTCTGTTTGCTGAGTGTTGTTTGGAGAGGATT
>TR119468|c0_g1_i1|m.137746
CATGTTTTTTGGTTAGAGTGGAGAGGACATCCAAGTTTTTTAATATGAATTGATTGAAAA
GTACGATGTTTGTGTCTCATATTCAGGACTGCTTTGGTCGAATTGAGTGCTCTTGTTTGA
TTTCCCTTTCTGTCACTGTGCTTCCCTCACCACATGATCATATTTGGAACACTATTATGA
ATAAGTATGTATCTTCAGTAACTATCTGCATGCATCCATCTCTCATTTTCTCTCGTTCCA
GCTCCCCAGATATTCTGGCTGAGATTCAGTACACATGCATCCCAGCTAATGTGGTGTTTG
GGTAATGTTTAATTTTGGAATTCTGGGACAGTAGAAAATGTTTCAGCAGCTTTTTGTTAG
GGTTCAGGTATGGAAATGTAAACC
>TR1201|c0_g1_i1|m.502
GATGCAAGTCTTTCTCCTTTTTCTTTTATTCCAGATTGAAGATCTGTCCCAGCAGGCTCA
CAAGGCAGCAGCCGAGAAGTTCAAAGTTCCCATTGAGCACGCGACACTGATCCCTGAAAC
AACTCCGACCCTCACGATTAAGGAGGAGAGTGAAGAAGAGGAGCTGGATGAAGCAGGACT
TGAAGCGAGAGACATTGAGCTGGTGATGGCCCAGGCAAACGTCTCGAGGGGGAAAGCTGT
GCGAGCACTCAGGCACAACAAGAACGATATTGTCAACGCTATAATGGAATTAACAATGTA
AACCGCAAAAAGAAGATCTATTTCTATATATATTCGCTGGATATTATCAACATTATAAAC
TATAACCAAACTGTAAATCATACAAGTTTGCATCTGTTATACCACTAATAAACTCAGCC
>TR12038|c0_g1_i1|m.4980
GCATGAATATGAAGACAAAAAGCCATTTTCGTAAAGAAGCCTTGTGTGGGAATTGGGGTT
ACAAAATACTATGGCACTTTGAATGCACTGAGCTATTAGTTATAAGGGAGATCTCTGACA
TTGACAGTGCAGCCAAGTTGAATTCCTTTTTATTCAGCAGTGCACAATTACAGCAAGGAC
TCTGATAGCAAATACTAGTTGTTAAGCATGCCTGTCATAATGGGTTTGTTATTGCCATAA
CCTGTATTTTATGTACTGGCAATGAAACAATAGCATCCTATTATCTTAATCACCAGTGTA
TAAGGCATGACCTAGCTGAATTAGATGTATTTAAATATTTCAATGTAAAACTAATAATAA
TTACTTAAAGAACAGT
>TR120431|c0_g1_i1|m.137937
AATGCCCTCCAGGGCCGACCCTCACTGCTTTGGCTCATACATGGAGAATGGCTACTTGGG
TGAGGTACCACAGCATGCCAGTGCTTGTGGACCAGACTACATTAAGATTCAATGCTTTCA
GGAAATAAAAGATGAGAAAACTTGCAAGGACAAGAACGGGAAGCTTGTCAGCTTTGATGG
GCAATCAGAAGGTTAAAGCAATCCACATTGGACCATTTACAAGAAACTGAGGAGAGAACT
TTAAGAAAAACAAAGGACAACAGCTCTAATTATGGGTTTGGAATTAGAGATAACTGAATT
GGATAAATAACAGAACCAACACTTTAAAATCAATGTATATAACTGCACTCTACC
>TR12043|c0_g1_i1|m.4982
AGTGAGGTCTTGGTACAAAGTCTATGGATTGCATTTTAACCCAGTGGCCCGTTGGACGGA
GACAAGCGGTTGTTGTACAGTTACAGACAGGAGGGTCCCCAGGTTGGGACCGTGGAGTGA
ACCAAGTTGGCCGACCTGAGCTTGAGCAGCAGCTGGGACTCTGCAACTGGTGCCCACAAC
GTGGGTTTAAAGAGACGCGACGGACGAGACCACCCGGGGGGGAGGGGTCCCTGCTCCTGA
CCCGGCAATTCCCACTGGGAAGTGGGGGCGTGCGAATATTGGGAGAGGGGCAAGTTTGAT
CTCAGCTGCCATACCCCCCTGCTGCAAAAC
>TR12130|c0_g1_i1|m.5020
AGGCTTATGGGATTTTATATCTATTTTGGGATAGAAAAGTACTGTACAAGTGCAGTAGAC
CTGTGAGCAGGAAGAAGGGATAAGATTGATGGAAAGAGAAAATTGGGAGTTCCCTGAACA
AGTGCAATTCACTTTTTCAACTGGGAATGCCATGGGTGTTGGTGAAAACCTCGTGGCTTG
CTTTTCTGTTCCCTTTGCTGAAGATAGATCTGATTATTTTCCTTCAAAAATGGTAATGAC
TTTCTTTTTAACAGTGAGTGTGGAGATTGGGTAGCTCAGTAGATTGGGAACACTAGCACT
TCAGGCACTTGGGTGTGGGCCCTTCTGATGGGATGAAAGTCTCCTGTGTGTGGTAAAGGT
CCTAACTTAAATGAGTTTGGATAATCTCGGTCTAAATATTGCTGAGCATGGCTCAGTGGT
ACAAAACCTACAAATCAGCAAACTCCTACAATTGTCAGCTTTGCTCCAGAGATCATATGA
TTGTTACTGTTGGGGGTGGGTCTCTACTGAAGGAATAATGAAGTATAATAAAGTTAATAA
TTTAAAAAAAAATTCCTCTGTGCTAGCC
>TR121429|c0_g1_i1|m.138127
TGGCCACCTGCACCAAAGCTTTATGAGTTGCGTGGGGAGTTGATGGGGTGTCTCCCTGTA
TAACTGGCTCCCAGATGCCAGCTTCGGTGACCATCTGCTCCTGTTTGGAAGATGGGTCGT
TCCTCTTGTCTTTCAGCCTGCAAAATTACCCAATATCCTGCCTCGTGGCTTGAGAGGACC
TGCCTTACCTGGTACTACTTTAACTCGCTCGCGATATTAGAACAAGCAGCCGCCATCATT
CCAACATTAATGGAATCCATATATGAAACACGGGATATCTTCCTCTGGCTTACAGGCAGC
TATATTGCCACTGGTTTTAATTAGCACATTGGTACAAAAATATTTTTAAAACTTTCACAA
AAGCCGATACACTTTAATCTTGAGTAATGCTCTTAATTCAAGTGCTCAAATTGCTACCAC
TGCCTACCATCAGCAGCGCCTGACCAGCAGCCACCAGTAGATCACTCTTGTGTGATGTAG
TTCAAAATATTTTCTCCAGTAAAACATTTATCTGAAA
>TR122445|c0_g1_i1|m.138305
GCTTTACTGCGGGTGGCGGCCATTGAACAGCACTAGCCGAAATGGGAAAGTTTATGAAAC
CTGGGAAGGTGGTTCTGGTGCTGGCCGGCCGCTATGCTGGACGCAAAGGTGTCATCGTAA
AGAACATCGATGATGGGACCTCTGACAGGCCTTACAGTCATGCCCTTGTTGCTGGTATTG
ATCGTTACCCTCGTAAAGTGACTGCTAAAATGGGCAAGAAGAAGGTGGCCAAGAGGTCCA
AGATCAAGTCCTTTGTGAAAGTGTACAACTACAACCACCTGATGCCAACCAGGTACTCAG
TTGACATTCCCCTGGATAAGACCATTGTGAACAAGGATGTTTTTAGGGATCCTGCTTTGA
AGCGCAAAGCCAGACGGGAAGCCAAAGTAAAGTTTGAGGAAAGGTACAAGACAGGAAAGA
ATAAATGGTTCTTCCAGAAGCTCCGATTCTAAATTGTGTATCAATATAAATAAATATTCA
TTTAAAATGTTTTGAGTATTAGTGTGATATGTGAATAAATTCCTTTGCCTGATTAATGGA
ATTTGTTACTCTAAAGTGTTCAGTATTGCCCTCTATCTGCCATAAACTTGCACATTGGAA
GGGCCTATCCTGTTTTTCTACATTTGATCCATTTAAATTTGAACCTGTGTTTAACCCAAC
TAAATGTAGTCAAAGCAGCCTTGTGACAGGATTTTGCTTTATATATTTGGTTTGAAGATT
AAAGGTAAACTAGAAGGACCAATTGCTGTAAATTAGCGCAATGATGTCACGTCTAGGAAT
AAAAAATGCTTTCCCTGCTTGGAGAAAAATAATTGGGAGGGGGAAAAGGTAGAAAGGAAG
GGTTTTTTTTAGAATTAAATGCTAATTTTGTAGTAACAGTCTGATTCTGTTTGGGAAGCA
GCATGTGTGATCCCGGTCGCCTGTCACTTTAATTCACCGCTTCACTCCCACTCTGACCTC
ACCGTCGTCGGCCTATTAC
>TR12252|c0_g1_i1|m.5072
AACAGTCCATCAATCATCACTATTGCTGCTCTTTCATTAACAGCGATAATTCTCGAATAT
GATTGATGCTGCTGATGCAGTCCTTGGAACATTTAGCATTGCCTGGGCTTTAACAAGCCC
TTCATCATCTCAATCTCTTCATCCAATATATAAGCACTATCTTGTTTATCATAATCTAAA
GATACTTAAAGCATGCAACCAGCAACTTCCTAACACAGTGGTTCAGTTGCTGCAAAAGAA
ATCTCCGTTAGACCCTGACTAGTAATGACTGATGATGCATGAGAAGATGTATCTATTTAC
GGTGTTTAAATGATGTATTAACATTTGCCTTTCTTGAAACT
>TR122579|c0_g1_i1|m.138336
CACAGTCCTGATGCAGCTGCTTGTCTCGCTACAGATTTTATATCTTCTAAAACATAAGGC
TGTGCTTCCCCGATGGCTCAAGCAGTGTGGCCTAAGTTATATGGACCAGGAAGGTCCCAG
CCTCAACCCCTAGTCTGTGCTGGGTTCAGTGATTTCAGCCAGGGTGTTGGTAAGGGGCCT
ACAACTGGGCTAGGCTTCCTGCTCCCAGATTGGCATCCTGTGACCCTGCTGGAAAGTGCA
TGTATGTGGACATCAGAGGATTAGCTGAAATGCCCCGATGGAGGAAAAGCCTGTCAACAG
TTAAAGTCTTGTATGTGAATAGTTACTTGGGTGAGGTCTCT
>TR122583|c0_g1_i1|m.138337
AACGGGCGCGGTAAGAGAGAAATCAGCCCAAGTCCGAGTGTTAGTCAAGACTGGGATTTG
AACTGTCCTCTGAATTGCAGCTCCGGTGCTTAAGCATTTCATGCGTAGCTACCAGACCTC
TTAAACCCAATTACAAACTTAAAAACGACACTTTTATGTTACATGGTGTGCTGGAAAAAA
CGTCTGAGTGGACAGTGATCTTTGCTGTTTTCTTGTGCCGTGTCATATTTAATGATCATC
TTTCAGGCCGTGTCACGACTAACAGGAATATTAAAAACTCAGTGTAAACTAATCGATGGT
CCGCTCTCATCGAGCTTTCCCCTCAAACAGCGATAGTGGGATCTCCAGTTTCTTGTGTTT
TCTACAAATAATTAACTACCAATCAGCTGGCACAGAACGCCATGACCGATTGCAAATATG
TCAGTGTAATGTCTTTATAAATGGGGCAGTTGTTATTAGTTTGCAGTTGTCACTATTTAA
AAATCTTGCTTCTTCTGAAGATTTCCCTTTTGGATTTGTTTTATTTATACAATTTCTCCC
CTCCCCGTCTGCTCATCTGCTTTTACTTATTTTAAAAACTTTAAAGCTAAACTTGTTGGG
AGTGACAGCAGAACTGGGCCAGTCTGCAGGCGGCTGTCATTCCAGAGTTTAAAAAAAGTT
TCATCGGTGAGAATCAAAACTTCTTAACTTCATGTTGGGAGTTTATCCGGTGAAATGCTT
TCAACTGTGAAGCGTTCCTTCCCTGACCTCAGGATGTGAATTTGCATCTCAAAGAACATT
CAGTTCCAATTGAAGAGAAGTTGTAGCCTATTTTAAAAACATATGTTCCAGT
>TR122677|c0_g1_i1|m.138354
TGCCCGCTGAGCCTCGGTCTGTCAGTGCGGCTGCGCTCAGCTGCTGTCCGCCATGGATTT
TGACTCCAAGCCGAGCTGGGCCGACCAGGTGGAGGAGGAGGGAGACGAGGATAAAAGTAC
TGAAAATGCATTTGATGGAGATGAGGATGGATCGAGGCAGAAAGGTCCCCTGCCTTCACC
TAAAGAATTGATCAAAGGGAATATTAAAACTATCATCGAGTACAAAATCGACGAGGATGG
GAAGAAATTGAAGATTGTCCGCACGTTCAGAATTGAAAATAGGAAAGCGTCAAAAGCTGT
GGCCAGGAGAAAAAACTGGAAAAAGTTTGGAACCTCGGAATATGACCCACCAGGTCCTAA
TGTTGCCACGACAACGGTCAGTGATGATGTGTACATGACCTTCATCACCAGCAAGGAGGA
TTTGAATAATACGGAAGAGGATGACCCGATGGCCAAGCTGAAAGGCCAGAAGATCGTGTC
GTGCCGAATCTGTAAAGGGGATCACTGGACAACTCGCTGCCCATACAAGGACACCCTGGG
ACCCATGCAGAAAGAACTGGCTGAGCAGCTGGGACTCACCACGGCCGAGAAGGAGAAGGG
CTCAGATCCTGAACCAGTCCAACCGGCTCAGAGCAAGACCGGGAAGTATGTCCCGCCCAG
CTTGCGAGATGGAGCCAATCGGCGTGGAGAGTCGATGCAGACCAATCGCAGAGCGGATGA
CAACGCCACAATCCGTGTGACTAACCTCTCGGAGGACACACGAGAGACTGACCTGCAGGA
ACTGTTCAGGCCTTTTGGTTCCATTTCTAGGATCTACCTGGCGAAAGACAAGAACACTGG
TCAGTCCAAGGGTTTTGCCTTTATCAGCTTCCATCGTCGCGAGGACGCTGCCAGAGCCAT
TGCCGGGGTTTCGGGCTTTGGTTACGATCATTTAATCCTGAATGTGGAATGGGCCAAACC
ATCAACCAACTGAGAGGTCACTGATGAGCTGAACTAATGGACCAACTTCCAGTTAAAGTA
TAATTATTATTAACTTGTCACCAAATAAACTTTTTAGATCAGA
>TR122682|c0_g1_i1|m.138357
GGAGGTCCCAGGGAGCAGGGAGCAGGAGTAGGGAGCGCGGCTCGTTCACTGAGACAGCAG
GAAGGAGGCATCAAGACCACCGAGAATGGCATCCAAGTGTCCCAAATGCGACAAAACCGT
CTACTTCGCTGAGAAAGTGTCTTCGCTGGGGAGAGACTGGCACAAGTTCTGTCTGAAATG
CGAACGTTGCAACAAGATCCTGTCGCCAGGGAGTCACGCTTCGCATGATGACAAGCCGTA
CTGCCACAAGCCTTGCTACGCTACTTTGTATGGGCCTAAAGGCGTGAACATTGGAGGTTT
CGGCTCCTTCATCTATGACCAACCTCCACCAGCCTCCAACGTGCAGCCAGCCACTGCTCC
TGAGGACCAAGCTCCCAAGACAGCAGCGGTGAAAACCACAGCCCCCCCTAAGGGCCCCAG
CAAAGCGTCAAGCATGACCACCTTTGCCGGGGAACCCAACATTTGCCCAAGGTGTGAGAA
GAAGGTCTACTTTGCTGAGAAGGTGACATCGCTGGGCAAGGATTGGCACCGCCCTTGCCT
GCGCTGTGAGCGTTGCAACAAGACTCTGAATTCAGGAGGCCATGCGGAGCATGATGGGCA
GCCCTACTGCCACAAGCCCTGCTACGGAATCCTGTTTGGACCAAAAGGGGTCAATACTGG
AGTTGTCGGGAGCTACATCTACGAGAAGAATGAGACTGCTGGGGACCAGTGATGGGATTT
ACCTGACTCTGGGAGATTCCAAGTCCAACATTGTGCTGTTTTGCCATTGCTAATGCAAAG
CGCACAGACACTGTATTCACCATAACACACAGTAATAATAGTTTAGAAACAGAACTAGAC
GTGTTCGGAGTTATTAAGTGTAGTTTGAACTGTAGTGTGCTGTTGACCGACTAGTATTAA
ATGGGCAATTTGTGTGAACTGTCACTGGAGGGGGAGGCAGCTCTCAGTATCTGACGGTCT
CCTATCGCTATCTCTCAAATTTTAATATAGCACAGAGCTATTGAAAGCTGTTAACACCAC
CGCGAATTTGCCAAAGCCAGATCTCGAACCAGAGAGTGATGGTCAGGGCTGAGTCAGCAC
CCCTTTTAAAAGCCAAGTACCTGTTGAACTATCTTTCGAGCACTGCTGCAGTAACACCAA
TCCGCGAGTAACAATGTATTGATCTCTGTGTGACGTCCTTCCTGTTTTATGAAACCTTCC
CAACTGTCTAATCCCATCGTCCTTCACTGTGCATCTCGATTTCTCCCCGTTGAAAGGGGG
CCGGGGGGTTCCTGTAATTACAGTGTTATATCATGCAAAGTACATTTTAAAAATCCTGGT
TTTTTTTAAAAAGCATCAGCAAAGAGAAGCTTCCTGTTAACCTGCA
>TR122779|c0_g1_i1|m.138384
TAGATGGTACTAGGCGCGGCGCAGGGCGAGCTCTGGTCTTTTTGCTGAGAGGCAGAGTCT
GCAGCAATGGGTAAGTGCCGTGGTCTTCGTACAGCCAGAAAATTACGTAACCTTCGCCGT
GATCAGAAATGGCATGATAAGCAATACAAGAAGGCCCACTTGGGGACTGCCCTGAAGGCC
AACCCATTTGGTGGTGCATCCCATGCCAAAGGAATAGTCTTGGAAAAAGTTGGTGTTGAG
GCTAAGCAGCCCAATTCTGCCATCAGAAAATGTGTTAGAGTCCAGCTTATTAAGAATGGC
AAGAAAATCACAGCTTTTGTTCCAAACGATGGTTGCTTGAATTTCATTGAGGAAAACGAT
GAAGTTCTGGTTGCTGGTTTTGGTCGTAAGGGCCATGCTGTTGGTGATATTCCTGGTGTC
CGCTTCAAGGTGGTCAAAGTAGCCAACGTATCTCTGTTGGCCCTGTACAAAGGCAAGAAG
GAGAGACCAAGATCTTAAATGTTTCAGTGTATTATCAAAGATTGAAAATAAAACATTTTA
AAATAAAAAAAAAAAAAAAAAAAAAAAAAAAAAAAAAAAAAAAAA
>TR122822|c0_g1_i1|m.138394
TGGCACTGTGGGTGAATCTCCGCGCCTTGTCCCGGACAGCGTGAACCGAGCGCGGTTTGA
GCGACACAAAGTACCTGAAAATGGCGTTGCATGTCCCCAAAGCCCCGGGCTTTGCCCAGA
TGCTGAAAGACGGGGCCAAGCACTTTTCAGGCTTGGAAGAGGCAGTTTACAGGAATATTC
AAGCTTGCAAGGAGCTGGCTCGGACCACCCGTACAGCTTACGGTCCAAATGGGATGAATA
AAATGGTCATCAATCACGTGGAGAAACTTTTTGTTACCAATGATGCTGCTACTATACTGC
GAGAATTGGAGGTTCAGCATCCTGCAGCTAAGATGTTGGTAATGGCTTCCCATATGCAGG
AACAAGAGGTTGGAGACGGAACAAATTTTGTGCTAGTTTTCTCTGGTGCTCTACTGGAGC
TAGCTGAGGAGTTGCTGCGAATGGGTCTTTCGGTCTCGGAGGTAATCGAAGGCTATGAGG
CAGCCTCCAAAAAAGCTCTAGAGATCCTTCCAGACCTGGTTTGTTCCTCCGTCAAGAACC
TGCGGGATACAGAAGATGTATCTCCTGTCATTCGAGCTGCTGTAATGAGCAAACAGTATG
GCAGTGAGGATTTCCTGTGCAAGCTAATTACACAAGCATGTGTATCTGTCTATTCAGAAT
CCGGTCATTTTAATGTGGACAATATTCGAGTCTGCAAAATTCTGGGAGCTGGTGTGCTTT
CTTCATCGGTGTTTCATGGAATGGTTTTCAAACGAGAGAACGAGGGGGATGTTACCTCTG
TCAAAGATGCCAAAATAGCAATATATTCTTGTCCTTTTGACTGCATGGTAACAGAGACAA
AGGGTACGGTTTTGTTGAGGAGTGCCGATGAACTGCTGACTTTCAGCAAAGGCGAGGAGA
ATCTCATGGAGGTTCAGGTGAAGGCTATAGCAGACGCTGGTGCTAATCTAATCGTAACTG
GAGGCAAAGTCGCAGACATGGCCCTGCATTATGCTAACAAGTACCAGCTGATGGTGGTTA
GGTTAAACTCTAAATGGGATTTAAGAAGACTATGCAAAACAGTAGGAGCCACAGCCCTTC
CTCGATTGACACCACCCACTCCAGAAGAAATGGGGTACTGTGACAGTGTTTACTTGTCAG
AAGTTGGTGACACACAGGTGATGGTATTTAAGCATGAGAAAGAAGATGGTGCAATTTCCA
CAGTTGTAATCCGTGGTTCTACAGATAACATAATGGACGATATTGAGAGGGCAGTCGATG
ATGCTGTCAACACCTTTAAAGTTCTTACAAGGGATAAACGCTGTGTACCAGGTGCAGGAG
CAACTGAAATTGAGCTGGCTAAGCGGATCACTACTTACGGAGAGTCATGTCCTGGTCTTG
AACAATATGGCATCAAGAAATTTGCAGAAGCTTTTGAAAGTATTCCGCGAGCATTGGCTG
AGAACTCTGGCGTTCGGGCTAATGAAATAATTTCAAAATTGTATGCAGTGCATCAGGAAG
GAAACAAAAACATTGGATTTGATATCGAGGGTGAAGGTTCAAGACTGAAGGATATGCTTG
AGGCTGGAATACTGGACCCATACTTGGTTAAATACTGGGGAATTAAGCTTGCTACAAATG
CTGCTGTAACTGTTCTAAGAGTAGACCAGATAATCATGGCAAAACAGGCAGGTGGACCCA
AACCTCCAGCACAGAAGAAAGACTGGGATGATGACCAAGATGACTGAATAGTTCTAACCA
CCGAGGAATGAATTTGTACCAACTAATGTATACACTGAGCAGAAGCCCTACTTTGTAGTG
CAAATTTGATCTGTTAAGTTTGTTTTATTTATGCAGCTTGTTTAGTTGTGAGATGCAAAA
TTGTGGCACTATGTTCAAGGGTCAGAAAATTCAGGTGGTATTCTGTCTAATAAAGACTTT
GGGCTACC
>TR122975|c0_g1_i1|m.138422
AAAAAGCTTAAATACGGAGTCCGTCATTCAAGTGAGCGTCTTGCTGCAGAGTTCAAGCAG
AGGAAGAAGCAAAAATGGCAACCCTCAAGGACAAGCTGATCGGGCATTTGGCGACATCAC
AGGAGCCGCGCTCCTACAACAAGATAACAGTTGTTGGTGTGGGTGCGGTAGGAATGGCAT
GTGCCATCAGCATCTTAATGAAGGACCTGGCAGATGAGGTGGCTCTGGTGGATGTAATGG
AGGACAAATTGAAGGGAGAGATGATGGATTTGCAACATGGTAGCCTCTTTCTTCACACTG
CCAAGATTGTGTCCGGCAAGGATTACAGTGTGAGTGCTGGCTCCAAGCTGGTTGTGATCA
CTGCTGGTGCTCGGCAGCAGGAGGGAGAGAGCCGTCTGAACCTTGTTCAGCGTAATGTGA
ATATCTTCAAATTCATCATCCCCGACATCGTCAAGCACAGCCCCGACTGCATCATACTAG
TGGTGTCCAACCCAGTGGACGTCCTGACCTACGTGGCGTGGAAGCTGAGTGGGCTTCCCA
TGCACCGCATTATTGGCAGCGGCTGTAACCTGGACTCTGCTCGGTTCCGATACCTAATGG
GGGAGAGACTGGGAGTCCACAGCTCCAGTTGTCATGGCTGGGTGATTGGCGAGCACGGCG
ACTCGAGCGTGCCTGTGTGGAGTGGCATGAATGTTGCAGGTGTGAGCCTGAAGGAACTCC
ACCCTGAGCTGGGAACTGACAAAGACAAAGAGAACTGGAAGAAGTTGCACAAGGATGTGG
TGGATAGTGCTTATGAGGTGATAAAACTGAAAGGATATACCTCCTGGGCTATTGGGTTGT
CTGTGGCAGACCTGGCAGAGACGATTATGAAAAACCTGTGTAGGGTGCACCCGGTATCCA
CAATGGTTAAGGATTTCTATGGTATTAAAAATGATGTTTTCTTGAGCCTCCCTTGTGTTC
TGGATAACCATGGAATCTCTAATATTGTGAAGATGAAACTGAAGCCAGATGAAGAACAGC
AACTGCAGAAGAGTGCCACCACCTTGTGGGACATTCAGAAGGACCTGAAGTTCTGAACCT
CTCCTCTCTAGCCTTCCTATGCAGCAGTAACCTCAATGATCATACACTGGTGATCTTGTT
GCGTGTAGCCCCTTTTAGGAAACTGATGGCCACCTTTCTGTGATCACTTGCTTTCAGTCA
AGTAGTGACTTGGTTTTTTCTGACCACAAATTGCTAAACCGCTCAGTATTACTGGGAGGG
ACCGCATCAGTATTTTGTGTAATGAGTGTTTGCAATCAGACCATGTCTTCTTCCTCACCT
GAGCACCTCACTGCTGTCAATGTCTTAAGTATTTATGTAGCACAGACCGACTGCTATGTA
TGAGTAAAACCATCTCCAGTTAAAAAAAAAAATAAAGTTTGAACAACTCAAAAAAAAAA
>TR123096|c0_g1_i1|m.138453
CGGCGTTTTTAGGGGTGGTCCGGTAGTTGGTGCCCTGATTTCGGTTTCGCTCTCGCGCTC
CGGGTCGGTGGCTGTCCGCTTCGATCCGCCTCACACATACACACACACACACAACGCAAA
CAAACCATGAGCGCCAGCTACGACCGAGCCATCACCGTCTTCTCCCCGGATGGGCACCTC
TTCCAGGTGGAGTACGCGCAGGAGGCGGTGAAGAAGGGCTCCACGGCGGTTAGTGTTCGA
GGAAAAGGAATTGTTGTCCTGGGAGTGGAAAAAAAATCTGTAGCCAAATTACAGGATGAA
AGAACTGTAAGGAAGATCTGTATTCTGGATGAGAATGTTTGCATGGCTTTTGCAGGCCTT
ACGGCTGATGCCAGGATAGTGATAAATAGGGCTCGTGTAGAGTGTCAGAGCCATAGACTC
ACGGTGGAGGACCCAGTCACAGTTGAATACATCACACGCTACATCGCCAGCTTGAAACAG
CGTTACACTCAAAGTAATGGGCGCAGACCATTTGGTATTTCTGCACTGATTGTAGGTTTT
GACTTTGATGGAACTCCAAGACTGTACCAAACTGACCCATCGGGCACCTACCACGAATGG
AAGGCTAATGCCATAGGAAGAAGTGCAAAGACTGTCAGAGAATTCTTGGAGAAAAACTAC
ACCGAAGAAGCCACTGCAACAGACAGTGGTACCATAAAGCTCGCCATCAAGGCTTTGCTG
GAGGTTGTACAGTCTGGTGGAAAACACATTGAACTAGCGGTGATGAAGCATGAACAACTC
TTAAGGATCTTAAGTCCTGAGGAAATTGAGAACTACGTTTCAGAAATTGAAAAAGAAAAG
GAAGAAGCTGAAAAGAAGAAGGCACCAAAGACCTAAAGCACAATTATACATAAGATATAG
TTCTGTGTTCCCTGTTTTTATCATGGTAAAAGCTGAGCATTCCACATTTTACTAATTCCT
AATCGACTGGAATAAATTGAAGAATTTTACATTGTAAAACTACTGAATATTTGACATTCT
TTCCACGTTCTGAAATCACTGACTGTGTTCCTTCAGAAATTTTACTTTCTGAAATGATTG
AGCTTCCCAGCTCTGCCTACAGGCCAATCTCTAGTTATGTTATGAGTCAAGCACACAATG
TAGGGTTTTGCTTAAAGAACAAAAATAGTTGGTCTAACTTAATTGCCCTAACAATGAATT
AGTTTGGTTAAAGTCAAATG
>TR123154|c0_g1_i1|m.138475
AATGGAGAGGACGTTTAAAAACAAAGACAGTCGGGATTAAGGGACTTTGAACTTTCTACT
CTTTAACACTGAATTTAAAATTTACATTAGAATATCAATTTACATCAGTTGAACCTCATA
TGTTTTGCCTTTTTCCTCCCAAAATACGATAAGCACCTTTTTTGAGTTTTAACTTTAATT
GTTAGCCGACAGCTTGTTACAGAATTTTTGGGAGAGGTTTTGATTTGTACAAGGACTGTC
ATGTCGTCACCCTACGAAACACACAATAATTGGCGGAGTTTCATGGCAGCTGTGAATTTA
CTGCCTGGTTTACATGACAACAACACAGACCAGTCTAATATCCCATTTGCGCTTGGGTCG
GGTTCAGTTGGGAACTGTACGATCCCCACTGAATCCACTACCGAATGCACTACAGTTATC
CCTAACCCAAGGAAGGCAGCAGGCGCTCTGTCAGATTCCCACCTAGGAGGGAAATTCAGT
GTGGTGCTTTTCAAGGTTTGACCAAAAGCATCAAAACATAATCTTTAATTTAAATGACAA
TAAATGGGGGG
>TR123288|c0_g1_i1|m.138511
CTCATTGAATGGCGGAACAGGCTCGAGGGGCTGAATGGCCTCCTCCTGTTCCTATATACC
TCAACACTGGTGGGGTTTTTTTGTGCTGATCAAGGTGAGTGATGCCAGTGCGAGGAAATG
GAAGACTTTTCAAACTCCGTCACCCAGTGTCAGAGCCAAGCTCTCGAGGCCAGGTACAGC
ATGACGCCAACACAAAGTTAAGCTCTGTCTACTCAACCCCACCAGTGTGTCTCAACTCCC
AACTTCAGAAAAGGGAAAAAGCAGTGTTAGAATCTGTGTGTTTGCACAATATAACAATAT
AAAAGGTTAAGAACATTGGGTTGATGGCTTTATCTGCG
>TR123432|c0_g1_i1|m.138544
TCTCATTATCTGATGTGAGTTGAGGGCGGTTCAAAGGGAGGGAGAAAGCCCGTTAATCGG
CGCCGCTACTGCTGCTGAATCAAAGCACGTCACGGAAGAAGCGATCGCATAGGCGGCGAC
ATGTCGGACTTCGACAGCAATCCCTTCGCCGATCCCGAATTCAACAATCCGTTTAAGGAT
CCATCGGTTACGCAGGTGACGAGAAATCCTCCACCAGCATTAGAGGAATACAATCCTTTC
ACAGATGGGCGAACGGCACCACCAGGAAATGTCGAAAAGCCTCCTATACCCAGTACGCAG
CCAGCTATCATGAAACCTACAGAGGAGCCACCCACATATGCACCCCGTACACAGGAAACT
GCTGCAGCCCAGGCTGAGCTGCTGAGACGTCAGGAAGAACTAGAGCAAAAGGCAGCAGAA
CTCGATCGGCGGGAACGTGAGATGAAAAATCTCAGCTATGATCCTCGGAAGAACAATTGG
CCTCCGCTTCCTGAACGATGCCCTGTGGGACCATGTTTCTATCAGGACCTCTCTGTAGAT
ATCCCTGTTGAATTTCAAAAAACAGTCAAGATGCTCTACTACTTATGGATGTTCCACGCA
GTAACACTCCTGGTAAATATTTTTGGTTGCCTTGCCTGGTTCTGTGTTGATAGCTACCGA
GGGGTGGACTTTGGCCTGGCCATTCTCTGGTTCTTGCTTTTTACCCCCTGTTCATTTATT
TGTTGGTACAGACCACTCTACAAGGCCTTCAGGAGTGACAGTTCCTTCAGCTTCTTTCTA
TTCTTCTTCGTATTTATCTGTCAATTTGCTGTCCATGTACTGCAATCAGTAGGAATTCCA
CAGTGGGGAAACTGTGGTTGGATTTCAGCACTTACAGCTCTTAATAAAAGCATTCCTGTT
GGAGTTCTGATGATGATTGTTGCAGCAGCTTTTACTGGCTCATCCGTCGTCTCACTAATT
ATGTTCAAAAAGGTACATGGAATGTATCGTACTACAGGAGCTAGCTTTGAGAAAGCTCAG
CAAGAGTTTGCAACAGGAGTCATGTCGAACAAAACTGTGCAGACCGCTGCAGCAAATGCA
GCCTCTACTGCAGCTCGTGGTGCTTTCAAAGGCAACCAAATTTAAGGGAAGCTAATCCCC
CCCCCTCCCCC
>TR123438|c0_g1_i1|m.138545
CTGCACATAGGAAGTAAAATAAGCAACACATTGTTCATAAACGATGTTGAAATAGCTAAG
GATGATGTTGAAACAGACCCAGGAGTTGGAGAATGTCGCCTGTTCCACCCCTAGCCTAGG
AGTCGGATCCCAGGACGAAATTGTTTTTAAAACAAAAAATCCACTGTTACCTTGTTTGCT
GGCTGCATGTCAGTGTACAGGCCAGGACAATTGGCCGCAATGCTTCAGGGTTAGGGGTAG
GAAATTGTCTGTAGTTACTACCCTTGCTGGAATTGCACATGGGTTGATTTGGGATAAGAA
CAGGAGTGGCCTCAGCTGTGATTTTGAAATGTAATCACTTCATCCTCTTTGTAGTAAGCA
GGCTTGACAATTAATTTTGATTCTGATCAGAGATCATTGCTTGATCTTGAATACATAAAA
TCTGAGGTCGATCAGATGTTGAATCCTATTGCTTATACAACTCAGTTTTATGTGGATTGA
CATTAGTTACTCATTTTACAAATCTCGATATATTCATGATAGCAACAAAGTTTGGCAGAC
AATAAATAGTACTTTTTTTTGTATTTCTATCTGTATTTATGTACATAGGTAAACTAACAT
CTAAAAGCAAAATACTGCGGATGCTGTAAATCTGAAATAAAAGCAGAGGGTGCTGGAAAT
ACTCAGCAGGTC
>TR123462|c0_g1_i1|m.138551
CATGTTTTACTATCCGGTTGCCCCCAGCAAGAAGCTGGGAGTTTTTGCTGTACGCTACGG
GCAGTACAAGGCCCATTACTTCACTAAAGGCGACGTCCTAAGTGGCACGACCCCGGACCG
TGACTGCCACTGGACCGCACTGCTGACCTTTCACGACCCTCCGCTGCTCTTTGACTTGGA
AGCAGATCCTTCCGAGAACTACCCCCTCAGCAGCTCTGACATTCCCAATTACAGCTGGAT
AATCGAGCAGATCCGCAAGGAAAAGGTCAGGTTTGAGTCGGGAATGGAGTTTGGGGAAAG
CCAAATTGAGAGGGGAGTTGACCCAGCTCTTGAACCCTGCATTAACCCCGGGTGCAGCCC
ACGGCCTGGCTGCTGCATTCAGACTTAGACTGGAAGAAGGAAGGAAGGCAAAATGTCGCC
TAACAACTGCTTGGTTAAAACTAATGACTGCTTCTCCTAACCCCTAAAGGACAATTGCTG
ACCTCAAGCTGAGCCTCTCTGGGACAGTGCTTACTTTGGTGTGAGCGGAGGGGAGTGCTC
GCTCGAGAGCACCGCCTGTGTCCTGGCAGCTGGAATCTGAGGCGCAGTCCGTGGGCTCCC
TGGGACGATTGAGGATGAAATAGAGAGGAAGGAAAATCCCAGCAAGAATGAGCC
>TR123503|c0_g1_i1|m.138563
ACTGCAGCGGTTGAAGAAGGCAGCTCACCACCACCTTCTCAAGGGCAACGAGGGATGGGT
AATAAATGCTGGCCTTGCCAGCGACGTCCAGATCCCATAAGCGAATAAAAACAAAAAATG
TACAATTCCCTGGAGTTACAGGATTAATGACAGATGTTCTCCCCTCCATTCAGCGAGACA
TAAATGGACAAAGTGGTAATATAATACTCGAGGCCGACAGCCATTGTTGGAGCTGTCAGA
CAAGTTGTTTCATGTACAACAGAGGCTGGTGGGCGGTATCGCTGATCGAGCCTCCCTGGT
TCATTCCCCTTTCAAGGGCAGTGCTGAATTCTACAGTCTTCCATGAATGACAGTAGTGTC
ACAGAGTTGGGAAGGGAGGGTTCATCTGATCGTTATCCTGTTGGCCTTCACACCAGACTT
GTGGATTACTCCTGATGTAACTACTGCCCGTCACGGTATGGCGCCC
>TR123514|c0_g1_i1|m.138565
GACCCACCCACACACACAGTTCTTTAGCGGCAAGTGTGAGAGCTAGTGATCGAGCGGCGG
CTGACGACAATGGCAAACCCTAAAGTCTTCTTCGACATCGGCTTTGACAACAAGAAAGTG
GGCCGCATCATTTTCGAGCTGAGAAAAGATGTGGTTCCAAGGACTGCAGAGAACTTCCGT
GTACTGTGCACCAAGGAACCAGGTGAAGGCTTCAAAGGATCAGTCTTCCACCGAATAATT
CCTGGCTTTATGTGCCAGGGTGGAGACTTCACAAAAGGCAACGGCACTGGTGGCAGGTCC
ATCTATGGCAACAAATTTGAGGATGAGAACTTCATACTTAAGCATGAGAGAGCAGGTATA
TTGTCAATGGCCAATGCTGGGCCCAATACAAATGGGTCACAATTCTTCATCTGTACTGAA
ATCACTGACTGGTTGAATGGGAAACATGTTGTATTTGGACATGTCGTAGAGGGCATGGAT
GTTGTGAAACAAATGGAAAAAAGGGGATCAAAAAGTGGGAAGACAGATGGTCGTATTAGC
ATTCTTGACTGTGGGGAGTTGTGATGGAAGCATTCCTGCTACATGTAGCCCAACTAATGA
CCAATCTCTTCCCTCTCTCTCATAATATTGGTATGTTGTCATGAAGACTGCAGAATTTAA
GGATCATTGTCAAATAAAATTTGAAAATTGTTGTTTGCCATGGTTAATGTAATTCATGCT
GCAGCAAACATTTTCCAAGTTGCAGTTTGCCTGTGGCTCTTACCCAGGTTAGACAGGTCT
AACCCATCAAGTACCAGTGACTGTTATGGTAGTGCTTTGCTTCATTTGACTACTGCACTG
ATGCTGATGTTTGTAATGGGATAACTACCCAGTTTAGTTATTTACTGTAGCCATGTACTA
CTGAAACACTTCATTCAAATAAAGTGAACGCTTGCTCACCA
>TR123532|c0_g1_i1|m.138571
CGGAGTGAATCTTCTTTGGACGGAGAAAGGAAATAAAGAGGTTCCAGGATGGCTAAGTTC
ATGATCCGTAATGCCACATCTACCGACTGTGCCGATATCCTGCGACTGATTAAGGAACTT
GCTTCATATGAAAACATGGCAAATGCAGTCAAGTTGACAGAAAAAGACTTGCTGGAAGAT
GGTTTTGGTGAACACCCCTGCTATCATTGCCTCATTGCAGAAGTAGCGAAAGAGGACCAA
GCACCAAACGGGCATACTGTTGTGGGCTTTGCCATGTATTACTTCACATACGATCCGTGG
ACTGGAAAGATGATTTATCTTGAAGACTTCTATGTAATGGAACCGTACAGAGGTTTGGGT
ATAGGATCTGAAATCCTGAAGAAGATTAGTCAGATAGCAATCCAGAACAGGTGTTGCAGT
ATGCATTTTCTTGTTGTGGGGTGGAACACGGCCTCTATAGAATACTACACAAGACGAGGT
GCTCTGGATCTGTCAAAACAGGAAGGGTGGCATCTGTTTAAATTCAGCAAAGAGAGCATG
ATCAAACTGGCATCTGAGGAATGACAGGAGCACCAGAGGACAGCAAAGGCAGAAGGATGC
TGCATGTTTCTTTTCCCTATTTGAAGGAATGAACAATTTTTGGTACAGGCGTTCTTCCTG
CAAGAGGATGTCTGAGCATCTCCCTTTGCATCAAAAC
>TR123652|c0_g1_i1|m.138601
TCTGGCTCCGGCTCCCCTTCCCGTTAACTTCACATGGTGGGAAAGCCACAATGGCTTCCC
TACTCAGGCCACCAGTTTAAAATAGCAGTCAGGCCCGATGGCATCATCAGCACCGATCTG
CAAATTGAAGGAAAGACCCCATCACTTCATGAGGAGCTCACTAGCATGGTGGATAGAAGA
GTGCATATAGATATTGTCTACATGTACTTCCAGTAGGCATTTGATAAGGTTACGAACAGG
AAATTATTAGTAAAAGTGAAAGTGCACAGAATTGGAGATACCCTTGTGACATGGGTGGTA
ATTGGTTGGAAGGTAGGAGATAAAGAGTAGGATTAAAGGGAATGTTCTCTGATTGTTGGG
>TR123788|c0_g1_i1|m.138629
AATTTCTTCTGATAAGGACACGAGTATTTTACTCATTTGAACCTCGGATTCTTACTACTT
AAATGACTAAAATTGCTTTACACAAACATGCTTCAATAGCTCTCCTGTATTTGCTTTTGT
TACTATTTCTGTGTTCAGGTAGCTCCTCTAGTCAGTCTAAAAATGCCCAGTAATGATGAA
CAGTAGCTACACACGGGCGAAGCAGCTACAAATACACATCCAAGATTCTTTGGTAAGTTC
TGCAAGAAATGCCCATCATCAAAGGATGAAATATGTGGTATATAAAATAATAAATAGCTG
TAAAAAGGTTATAAACCGTCACCGCACTCCTAACCAATCTGGAATGCAGTTTCCTGAAAG
CAGAGATGCTTGGAACTCACAAATCCAACTAGAGAGGGCTTTGTTTCCATGGCAACTTTC
ACTGGCAAACATTCAGCATGAAGAACATATTTTAAATTTTTAATAAAACAGGACTTAATG
ATTTATAAAAATGTTATTGTGGCACACAGAGCATCATACTATTCAGAATGCCTTTTTCTT
GACTCCCTCCTATTCATTAACACTTTATAGCTCTACAATACAGCAGAA
>TR123793|c0_g1_i1|m.138631
CAAACACGATTCATTTTTTATACTTTTTTGAGGACTGCAGTGATATCTCTGAACCCAATC
ATTTGATCTCTTTGCCTGTCTTCCCTTCTGCTGACGAGCTTCTTCATTACTTATTGATTT
ACCTTGTCTTTTTTTCCAACCTTTGTGTTTCAGCCTGCTATCTAGGCTTCTTAATGCTCT
CAAAATCCTTTGATTTGAAGAAATACTTAAACTGCATGTTGCAGATGGCTTCTTCTATCA
CATTAGATATTTTTGGAACATTTTTAAACATTTTTGTCTCATCCATTCATATGGAAACTC
ACTCAAAAGGATCTTTATCTGTCCTAAAGTTAAAATAATCTGAGATTTAGTTTTGCATTG
ATGCAGTCCTCCTGGATGTTTTCAACAAGGAATACATCACCTGTAAAGATCAGAGAGACG
AGGAATTTTTGGCATATTGAGCCACAACAATAATTATAAAGTGACACTACACTTAATGTA
AAACTGTAAATGTGTTGTGCTACTAATTTGCCAACCATCTGTGGCATTTCTAAATTGTTC
TGCAACAAACCCAAAAAGGGCCTAGGATTTGCTTGTCTGAATTTATGGATTCTAGAAATA
GTCCTACTTCCTTGGAAGTTTTTTAAACAGTTCTTCCATTCTTCAGAACTTTACAGAATG
AAGGTGTCCTCCTAAACCCAATAGGGAAGGTGCCAGAAAAACACAGAAAGTTGCTGAATT
TTCTGGATGTTACTGTTTGTAACTTCTTGAAGTGTGGATTTTGTGTACCAAAAATGACCA
ATAAAAGAAT
>TR123794|c0_g1_i1|m.138632
GGCTGGACTTGCGACGGTGTCGCTTGTGACTGACGTAAGTGCGGCGGGGTGAAAGGTGGC
GGGGCCCGGCTGCAGCTTCCCCGCCCGCCCGCTCCTCTCATGGCTTCCCGGCTGTTCGCG
GTGGTGAAGTTCTTTACAAAGGTTGGGATAGTCGGAGGCAGTGTGTACATCGTCTATGAC
CAGAGCTTATTGGGAAATGGGGCACAAAGTTGTGAGATATTGAACAAGGCATCAACTGTT
GTACCAGTTGCTGTGGAACAGTGGTCGAAGTATCTGGGAGTGGAGCTACCAGATGTTCCC
AAGCTGGATGTGCCGTTAACTGAATACTGGAATGCAGGAATTGAAACAACCACCTCTGTC
TTGTCGGCTGCACCTACAAAATGCAACGAATACACTCAGAAGGGCTGGCAGTACATCAAG
GGCCTGACTAATGGAGCAGAGTGAAAACCTCCATCATTATTGCAAGACTTTTTGTTCATG
ACCACAGACTGTAACAAAATGTAAATACTGTATGATG
>TR123849|c0_g1_i1|m.138651
CAGCAGGTCAGGCAGCATCTGTGGAGAGAGAAATAGAGTTAACGTTTCAGGTCGATGACC
TTTCATCAGAAAGATGATGATGTCACTATATCAGTGATTGGCATGTGCCAACTGAGCAGC
TCAGCTTCAGGGTGGCAACTCGCTCTCCTGCAGCCGTTTTTATACAGATCTCCGCTTGGC
TCAGTTGGAGCCCTCAGGCTAGCTGCCGGTCTTCTGTTGAGTGCAGATGAACACTTTTTA
AAGGGAGAAGCAGGCTGAATCTCTCTCAATGCAGTAACAACAACAATTTGCATTTATACA
GCGCTGTTAACGTAGTAAAATGTCCCCAGGAGCATCACGGGAGCGTTAGCGAACGACATT
TGACACCGAGCCACATAAGAAGATATTAGGACAGGTGACCAAAAGCTTGGTCAAAGAGGT
AGGTTTTTAAGGAGCGTCTTAAAGGAGGAGAGAGAGGCAGAGAGATTTAGGGAGGGAATT
CCAGAGCACAGC
>TR123863|c0_g1_i1|m.138657
ACCAGACTGTCAAATTGCACAATAATTCTTTGTAAAATCAATACATACTCGATAGCGGAT
GTAATGCAGTACAACTGCTTTATAATCTGGCTTTTTTCGGACCTATGTTGGCCAAGATTT
GGTTCAGGATTAATAACATTTCTGCACATAAAGAGGCGGCTGCTGTTGGACACTGGGAAG
AGATGGGAAGTGATTCTATCAGCTGTGAATCCTCGCAAACAGAAACAACTCACCCCATTT
CTATTGTGAAGTTTGAGTTGTGTAGGTCAAAAAAGGAAAAAATAATGTCATAATCATGTG
CCTGTGACCCTTTGAGTACTGAAATATAAATCAAAGAGTAACATAGGAAATTAGGGTAGG
CCTTTGCGTGGCTCAAAGGCACCAAAAACGGTCG
>TR12409|c0_g1_i1|m.5139
CCCGCTTTGATAAATGTTGATATTGTAGTGACCTTAAGCTATTTGTGATTAATTCTTACC
TTTGATGTTTAAGTGAGTTTGCAACAGAATTCATTTTGTTTTAAAAGCTCCCATTGTGAC
ACCTGTTCGTCACACAGATACTAACCTGGCAAATTGTATGTTGGTTCTTCCTTAATAGCC
CCGTGTAAAGCGGTAGGAAGTTATACTTGGACTTGCCCATCCCCAAATCAGGGGGAAAAA
AAGCTACACCCTCGGGGACGAAGTGGAAGTTAAGTTTTGGTCAGTCTATCCTCAAATTGT
GAAAATGGTACATGGTTGGGTTCAAGAAAGAGGGAGCAACAACGCACAGTTCATCAGATC
CGTTGTATGTCAAAAGCAGCAAGACTCTTGCTTTGCAGTGCCTGGACCAGTCACAATTTT
GCAGAAGTGCCATTACACTGGCTCAGTAGCAAGGAGTTATAGCGCTGAAACTCGTATCAG
ATCTGTAGAAGTAGCAAGATAACATGTTGGAAAGCCAGCATGATTTTTCTTGAGTTGCAA
CTTTAGAAAATTTGTCCCAATACTAGTTGTATGTTTTGTGTACTTATTGGTGACCTTGCC
TCCCAGTAACAGAATTGATGTGGCACCAATTTGGGCACATTTTCAGTATTATTGCACATG
TTTACTGCGCCG
>TR124194|c0_g1_i1|m.138759
GTGGGAAACTGAGGAGAGAGGCGGAGAGACACTGATAAAGCACGCAGATGGGAAGGGGAG
GAAATGACAATATAGCTGAAGAGAGCACAGGAGATAAACTTGAACATGGGTGTGATGTGG
TTAGAAGTGGACAGGGAGAGAGCTGGAAGAGTAGAAGAGGTGACAAGAGAGCACTGGGAG
AATGGGAATACCAGACGGAGAAAATGCACTGGGAGAAGGAAGTGATGGTCAGACAGAGAA
CAATGGGAGAGGAGAACAAGTGGAGAAGGAAAGAGTGCATGAGCAAAAGAGTACGTGAGC
AAAAAAGAAAAGTACATGAAGGAGAAAGAAACAGAAGGATATGTTGACCGGATGAGATGA
GGGA
>TR124299|c0_g1_i1|m.138793
TGCAGGGAGAAAAAGGCAAATTGAATTCCAAAAGGCTTCCAGCACTGACCCTTGGCTGAT
GTCCCTGTAGCAGCAAAAAGGACATAACCTTGGGTTCTATGGTCTTTGCTGCCTGCCGTT
CTCTGATCCTGCAGTCGGAGAGGATCTGGGCACAGAGTTTAAGGCGCACTTCTTCTGGGT
ACCCCTTAGTATGTGCACCCCACTGGTGGTATTGCTGGCACAGGCACTGTGCTACCCCTC
CCCTCCAGGAAATCCCTGGCAGTATTGGAGCAGTGTAAAGGGAGGGGAAGCCCAGCATCA
TGAGTCTCCACCACTTTTTCTCATGCTTTTTGCCTGGGGAATAAGCATTCTTTGGGTGCA
AATCACGGGAATGTCAGCCCTACTGCAGTTTTGTGCCGTTTTCCTGCATTTCCTGTAATC
TGCATTATATTTCAAGGGAGTAGTTGCTGTTTGGTGTATTGCTTAACAGGAACAAGTTTG
TGGTCATGTTCCCATTTTGTTTGTTCTCACTTTTTTCTAGGTATTTGGATTCCTGGCTTC
TTTTGCCTTCGTGGTGGATGCCGTGCTGT
>TR124317|c0_g1_i1|m.138802
TCGGCGCTTGAACCATTTCCGGTGTGTGAGTGTGAGGGAAACTCTCTCTCTCTCTCGCTT
TCTCGACTGCGGCGGATCCAAACTTTCAAACCAAATCCGACACAATGCCGGATCCTGTGG
TGGAGAAAGTCGTCGTTCACCCGCTGGTCTTGCTGAGCGTGGTGGATCATTTTAACAGAA
TAGGAAAAGTTGGAAATCAGAAACGAGTAGTTGGGGTGTTGCTGGGTTCTTGGCACAAAA
AGGTACTCGATGTCTCAAACAGTTTTGCAGTTCCATTCGATGAAGATGAGAAAGATGATT
CAGTGTGGTTCCTGGATCATGATTACTTGGAGAACATGTATGGGATGTTTAAGAAAGTGA
ATGCCAGGGAAAGGATCGTTGGATGGTACCACACTGGACCCAAGTTACACAAAAACGACA
TTGCTATCAATGAACTAATGAAACGATACTGTCCTAATTCCGTTTTGGTCATCATTGATG
TCAAGCCAAAAGATCTGGGGCTACCTACAGAAGCTTACATTTCAGTAGAGGAAGTTCATG
ATGATGGAACTCCAACCTCCAAAACTTTTGAACATGTGACTAGTGAAATAGGAGCAGAGG
AAGCCGAAGAAGTTGGAGTGGAGCACTTGCTACGAGATATTAAGGACACTACAGTGGGTA
CGCTGTCACAGCGAATCACAAACCAAGTGCATGGCCTCAAAGGGCTAAACTCAAAAATAT
TAGAGATAAGGAATTACTTGGAGAAAGTGGCCACAGGGAAATTGCCCATCAACCATCAAA
TTATCTACCAGCTGCAGGATGTCTTCAATCTACTGCCTGACGTTAATCTGCAGGAGTTTG
TGAAAGCCTTTTACCTGAAGACGAATGATCAGATGTTGGTGGTGTATCTTGCATCACTTA
TTCGATCAGTAGTTGCTCTGCACAACTTAATCAACAATAAAATTGCCAACAGAGATGCGG
AAAAGAAGGAAGGGCAAGAAAAGGAAGAGGGAAAGAAAGAGAAGAAAGATGACAAAGAAA
AAGAAAAAAGTGAATCGAAGAAGGAAGAGAAGAAAGACAGAAAATAGATTGTGTAGTGCT
TTTTAAACAAAAAAAATAGAACTTCAACTTGAACACTCAAGAGGTATCGAGTGGGAATGT
TAATACTTCGGCTTTCTGCAATAAAAGGGCCAAAATATCCAGCCATTGATGTGTTTGCAT
GGGGCAGTTTTCTGTATCTGTACAATGTACATGTTCAAAATCTTGAAACATTATAAATAT
TGCTTTACTAATA
>TR124354|c0_g1_i1|m.138815
TTGGCCAATTGTGCTTTTTCTGTTTTAATTTTGAACATTAAAGCAATCAACACGTTTAAT
AACTTGGTGTTTCTTCATTTTCATATCTTAATCAACTGTCTGGAGTTGGCAGATGTGCTC
ATCTTTGTTGGTTCCAAATTCATGCAATCTTCATTGTTCCAACTATTTGTATGGTACTGC
ATTTCTGCTACAACCTCCCGCCTCTCCCCAATATTCAGTATAATAAAGCTGCTGATGTAA
TCTGAAAAGCATTCGAGTTGGCGGAAATGGGGCCTTTCACAAATTAGTGTTTCTTGGAAT
CTTACCTGTCCAATTTTTAAAGCGAACGAGAGATATATGATCCAATTCCTGGCATTCCAG
ATACTTTTTCTTGTGCCCAGACCAAAGGCGTTGCTTCCACAGGCAAGCTCGAGCCTGCTA
TGAGGCATGACCTTGTGTGCGAAGTAATCTGGGATAGTGGCTCACGGGGTCAACAATTAA
TCTTTCTACTGTTGAGGTACACTCCTGAAATAATACAGATTACAGCAATAAGCTGGGAAA
AAGGTGGCAGAGGTGAGTCCACTGAACTGCCTTTAACATTAAAACAATTTCAGCTTTGCA
TTGGTTGCAATTACACTGCAGCTAAAGAGCAGTACACATGTTGCAAGATCATCTTCCAAA
AGATGCTGAATCTGTAAATTCAACAG
>TR12441|c0_g2_i1|m.5156
ATCAGGCCAGTCATCACAGTCCCAGGACATCAGTCCAAGAGTTCCTCATGAAAGTGTCCT
TGGCCCAATCATCATTAGCTGCTTCATCGATGACCTTCCCTCTGTCATATGATCTGGAGT
GGGGTGCTCACTATCAATGCAGCTTGGTAGTACTACCACTAACCGAGTTAGCCCACAGTG
TTTAGCTCATTTATATGAAGCAGCCCATGTCAGTCTGCAGAAGGACCTGGATTGCATCCA
GGCTTTGGCTGGTACATGGCAAGTAACATTTGTGCCACAGAGATGCCAGCTAATGGCCAT
CTCAAACAAGAGAGAGCCCAGCCATCTCTTCTTGACCTTCAGTGGCACCATCATCACCGA
GTCCTCCACCAGAGGAGATGAGCAGTCAAATGGAACAAACTGTAAATGTGTCCCACTATC
TGCAGATAGTTAATGACTTGGTGTATGATTTTGTGTAATCACAAATCGCTAGGCCTCAAT
GCAAGGCTGCTTCTATAAAGCAGGTACCACTCTTGCGATAATACAACAAGGGACAGAGGA
AAGAAGCAGCAACGGGC
>TR124420|c0_g1_i1|m.138833
AGGTGCAACAATAATGAACACAGACCCCCAGCGGTGCATGAGGCACCATTTTGTGGAATC
GATCAGCCATCCATCAGACAAGTGCAATTCAAAGATGGTGCTTTTCTCCCGATGTGAAGG
ACACTGTGGTCACACCTCCAGATCAGAACCCCTTATCTCATTCAGTGCTGTCCTGAAACA
ACCGTTCAGGTTTGTGTGTGAATGCTGCAAACCCAAAACTTCAAAACTAAAGGCAGTGCT
GTTGCATTGTGCAAATGGAAAAAGACTGACAGCTACTTACCGGTACATATTATCCTGTAG
CTGTGAAGAATGCAATTAATGAAAAGTTACAACAGGCAAATTCAGGACTGCAGCGGAGGG
TTAACACAACAAGCTATATTACTGAAAGTGAAAGGAAGAGAAATACAACTTCACAACACA
AGGCCTGAGCCACTCGGGAATCTTTCGTCATTCCACTTGGAGTCAGGAAAAGATCTGGAA
AAAGGAACAAAATGAACAGTTTAGCTGCATTGAATGCTAAAGAAAC
>TR124493|c0_g1_i1|m.138852
CAAGGTTAGTGAGACACAAAAAAACCGGAAGCCTTGTTGAAACGCCGGCTCCTGTGAACA
TAGTGGGTTGAGAAATCTTGCGGCCATTTAGAAGAGTTCGTGAGTTTGAATACGTGGGAT
TGCAGTCAAGTGACTCGGTGACAGCAGGCCGGCGGGGGAGCCGGACCGGGGTCAGTCAGC
GTCAAACCCTTCTCTTTTCCGTGACCCTGGCTCCTTTTAATCGGCGATCTATTGAATTGG
GGCCATGAGGAGTTTGCCGTATTTCTGCCGCGGGGAGGTGGTGCGAGGATTCGGCCGAGG
CAGCAAACAGCTGGGGATCCCCACAGCAAACTTTCCAGACAGTGTTGTGGACCACCTGCC
AGGTGACATCACTACTGGTATATACTATGGCTGGGCCTGCGTTGGTCAAGGAGATGTACA
TAAAATGGTCATGAGCATTGGTTGGAATCCATACTATAAAAATACAAAAAAATCTATGGA
AACACACATTATTCATACTTTCAAGGAAGATTTTTATGGGGAAATTCTCAGCATAGTTAT
TGTTGGATATATCCGAGCAGAGAAGTCTTTTGAATCATTAGATTCTCTGATTACAGCCAT
TTACAGTGACATTTCTGAGGCAAAGGAGAAACTAGATCTGCCAGAACATCAGTGTATGAA
GGATGACAACTTCTTCAGATCAGTTGAAAACAATATAATGAATGGCCATTGACCAAAGAG
TTTGTGCACCTGTGGTTTCTTGTATTGTGTTTCATGTTCCTTTTTTAGCAATTGTTTAGC
TGGCATAAAATAACACTAATCCCTGACCAGATTTTCCATATGTTCTATTTAGTACAGATT
TAAGCTCATCCAGAAAATGATTCATTTTTACAAAATACACATGGCCTGTTGTTTAAATTT
TGCTAGCTATGCAGTTGCACCTTACTTGACTACGGAAATCTAGATGACTGTTGTGCGCTT
TAATTTTGACAATCGCAATTGATAAAAGAATGATACCATAATGATATGAGGCTGGAAGTT
ACTGTGTAGCTGTAGTGGGTGACTACTTAATGTGCCTTATGACGTCTATTAATTTAAATG
AGCCATAAATTATTTTTTAAATGGGTTAATACCTCTGTTAATGTAGAAGACCGAGGAATG
TCATACGAGCATGTTAAGAATTTGTTGACTAATATCCTTGAACAGCAATTTCTAGCCTAT
GGTTTCTGTTACTAACATCTGTTGTTCAGGCAGGAAGAACAAACCCTCTGTAAAAAGTTT
CTGTTATTTGAGGGTTGTGTCATAAATGTTTTATCCCCAATCTGTGATACAAGCCTGTTT
TTTTTTTCT
>TR124571|c0_g1_i1|m.138862
TCTACATTACCAATACTTGCAACATGCTGCAGAGCTACAATGACAAATGTTGCATGCAGG
TCCATGCAGAAATAGGCCTGTAAACATTAATGCTAAGTGTTCTGTTCTTTTGAGGTCAGT
GAGTCATGGAAAATTAAGCATATGCAAAATGAGAGATGAAGGAAATATGTTCTTTTTATG
TCAATCATTGTGGCTTCCTGTACTTGCACTTAACCTCTTTAACTCTGACATTGATCGTCA
CTGTGTTGCAAGCAATTTGTTTTTGCTCTTAGAAGATGAAGCCCATAATTAATATTCCTG
TTATGCCAAACTTCCGTTTCTGCACGAATTTCTCTTGGTCACTATTTTCAGGCCTAGATG
CAGTCCCTAGCAATGGCAATTTGGCTTCCAGAATGGGAACAAAGTAGTGTAGCAAACCAG
AATTAATTTTCTTTGCCAAGTGAGTCTTTTGTTCCTTAAACTTTTATATATCTCTTCTCT
TTAGCATGCATTTCC
>TR124653|c0_g1_i1|m.138890
GGCGTGTTTGAGACATGCTAGAGGGTATCTGTTTACGGGCAGCAACCTTCAGTGCCAGAC
TTCCTTTGGAGTGCATTGGAAATTTGCTCTGGCGAGCGGAACATGTTACTGCTGGAATGT
GCTGCGTGCTTGACCCAATCAGGGAGCCATTCAGCAAAAAGAAGCGTCTAAAGACAGTGA
CCTATATCATAGTGTGCTATGGTGAGGAGGAAATCACTGCAATCGTAACATTACAATGTA
ACACGCAACTGCACTACATTCCAGTGACCTCCAGTTTAGCCATCAGTTCAAGCTTTACGA
TGGGTTTAATGGGATAATTGTGTTTCTTTTTCAAAAAAACAGAGAACCACGCTATATTGA
TATTCATAATATTGCTTTGAGTAAAGTCTTGAGGTCTTACTTGATCTCCCCCCTCCCGGC
AGTGGCCTTGCGAAAGACGGATGATTAGACCGCTGCATGTTGCCCCCTTTGAGTATTGGA
ACGTAATGAGGAGGGGGGGTATAGTTGGATATTGCCTTTTTAACAAAACCAAAGGAAGTG
TGAGAAGCCTCTATTAAGCTTAAATATCAGGTGTGGTTGCCTTAGACATTAGGATGAATG
TAGCTAATCAATGCACTACTGTTACAGCAATGCAGAGCTGGGACTGGCTGTGTGTTTATT
TTTTGTGTTGCCAATTTTACTGCGCCTCTTTCCATCGGCATGTTTCAGGCCCGCCGTCGA
GATTCTCTGCCAATGTCAAGGGCGTTTTAATTTTTTCGTTTCGACCTTTCTCCGAATTCC
CACAAGAGGATCAAATCCGAGAGTGTTGGGGACCCGAAAACGAAAGCAACCTTGGATTTA
AGGGAATAATGATTTTGCCATAAGACTGAAGTCTTGAGCGAGAGATGGGGAATGACCCCT
GGGGGAAGGTTGGACAGATCTGTGGCTGTTCTTGTACTCGGCGGAACCACAGCTTATATA
CTGTCTGTGTAGGTGGGGTTCCCCCCCCCCCC
>TR124702|c0_g1_i1|m.138906
TTGAACAATTCAATATTTATGAGGTGTGCGACCATGGTCAAACGTTACGGAAATACTGGA
TGAAAAAGATGGGATTGACACCGAGCTTCTGGTTTACACAATGACTTTAATAAATAAGAC
ATTGGCAGGTTTGCCTGATCAAGATTCCTTCTATGATGTAGTGGACTGTCTGGAAGAACA
AGGGATGGAAGCTATTTCACAGAGACACTTGAACAAAAAAGGAACCGATTTAGACTTGGT
TGAACAATTCAATATTTATGAGGTGTGCGACCATGGTCAAACGTTACGGAAATACTGGAT
GAAAAAGATGGGATTGACACCGAGCTTCTGGTTTACACAATGACTTTAATAAATAAGACA
TTGGCAGGTTTGCCTGATCAAGATTCCTTCTATGATGTAGTGGACTGTCTGGAAGAACAA
GGGATGGAAGCTATTTCACAGAGACACTTGAACAAAAAAGGAACCGATTTAGACTTGGTT
GAACAATTCAATATTTATGAG
>TR124733|c0_g1_i1|m.138915
ACCCTAATATATTCTCGCCTCATTTTCCAACGAAATTTTTAAGAAGCTATATTACCTGCC
TGTGATTTACGGCGTTGGGCTGCACCACTTAATAGGCAGTGACCATAGCCTGACAGCTCC
TGCTGTATGGGTCATTTCAATTTGCTGATGTTATCTTCATTGCAGCGCATTTCCTTCACT
TGGCCTGAAAGCTGGCTGGTTTCCGTTCAATGGCTTCCTTCCAGCAAAGCAAACAACCGA
CCTTCTCATGTCAGAAATGAAAAGAGGAAGTGCTCAGTAACTTACAGTGAAATACCGTTT
AAAGGACTGAAACTTTAAGAAAAATTTCCGATATCAAACATTACACAATACTGTTTCTTT
ATCTGTTTGAACAGTTACACGGTAAATTACTAATGCAGAAAAGACCC
>TR124862|c0_g1_i1|m.138944
TGTGCCACTTATGAAGATAGAAAGACTCCCTAGTTATAATTCTTATTGGCGGATATGTTG
TGTATATCACTTGTATTAAATTCAAACAAAAAATAATCTGCAATTTGCTCAAGACTATTT
GTTGATCCTGTAGTTTTGTTCAACGGGATGTATATTTGGGGAAGAGAAATGCCATTAACA
TTCCATTTATCCTTTTTAAAATTTCTATCTGGAATCCTGAACCAAAATTGTAGATGATCT
TACAGCTCCACCTGATCGGAGTCGGGTTAATTTCCTGTTTACAGCAGTGTTTGGTTTACT
GTGGAATGAGACCATATTTTTAACAGCAGTTAAAGTAATTATATGGAAATGGTACAGGAT
ATTGCACTGGTACAAGGCAATTGATGGGATTATTTCACAAGCATGAAACTCTCAAACGAG
TAATGAAAGTGATAGGGCATAACTGAAATGGTCAGTTAGTGCCGAGATAATATTCTGCTA
CAGCGGTATTGCCAATTATAATGGTTGACTTGCAAGACAGAAATTTTTCCAGGTCAGATT
GATATCTTTGAAAATGTTGAGGTGATTGCTTTTGTGAACGTTACATTGGATTTCATGTCT
GGCAGCTCAACTGTCCTCCCCTCCTAAATTAAACTGGCTTACATGAAGGAATTCCTGGCT
AGAGGGTTAAATGCTCTTGGTAACTCCATCATCATCATTATCACCAGCGACATGGGCAGA
AATTTTGGGCTCTGTATCAGCAACAAAGAAACTGAGATTAAGTCCATTGCTAAAGAGAGG
GTGGAGATACGGACACCAGGAATATGACGAACCACCACCTAAGACGAGTAGATACGTTTA
TCTAAAAGAAAAGCAAAATACTGTGGATGCTGGAAATCTGAAATAAAAACAGAAAATGTG
AGAAAC
>TR12526|c0_g1_i1|m.5191
ATGATAAATGGTATTGAGGGTGAGATAAGGAGGTACTGAGCCATGCAAATTGCGGAAGTT
CTAGGTTTGTCCCTTATCTGCTTAGAGTTGGCCAATCTGAACTAAGGTGGTAATGGGGTG
TGGCAATTGGCCAGTGTCCATTCTCCTGGTTGCTTTTCAATGGCCCTCAATAGAAATGAA
TATTTGGATGTTAAGGTGAGGAAATTATGGCGCTTGACTGTAATGGCCCCCACTTTTGAA
CAAACTGGCACTTGCTATCCAGATTTGAGGGTGAAGAATGATTGCTTAAGTGAGGTACAG
AGAGGCCTTCTGTCTGAAAATCCATACCCTTGCATGAGCCCCTGCTTTTAGGGAGGAATA
ACAAAATTACAAATAATATTTATAGTCTTTTAAACTTGAACATTATGCTTTCTAT
>TR125476|c0_g1_i1|m.139070
AGTTACCATCCTCTCTACGGGAGTAAGTTAGATTACACAGAGCATCACATTCTTTATTTT
TTGTCAGCTGTCTGGGTTCTGGGTTTCTTTTGAGGCTTCTCAGGAAACTTGCGTGTCGTC
ACCAGATGGTGAATCTCCATGAAATATAGTTCTAGGCTCACTCGTTCAGGCCAAGCATAG
AAAAGCAAAGCTGTGTCTTTAGGTTATTTGCAACATCAGTCACCAGTCATTTACTCCCTA
GACAGTCACATGGAGAGCAAGTAAAGCAGGCAATAACAAACGAGATGTGCAGTACATCAA
AACAAACTAAGTGCCTACATAGTTGGGTCAGCATGTCGGCACCAACATTTGTCTCGGGCG
TTAAATACTGTGCAGAATTCAGTAGTGCATTCACAGTCGCTGACTCTCATGATGACTGTA
TAAAATACTTGTTGCCTAATCATGACATTGTGACTAGCCAAAATGCATTTGATTCACAAA
ACGTAAGGAAGAGTTGCATTATTAATAGCAAGATAGACGAGCACAGCAAGCCTAAGAAAT
GTAGCAATACATCACAGAACACGCATCAAAACACTGGCACTGTGGTGTGCTGAGGGCGAG
ACTTCAGTGTACACCAGGGACTGGTCTTTGTTGGACGAACATGAAATATCTTGAAGGGAG
CTTGGCTTTGTGCTCTCCTCGCCCTACTGAGTAAACTATCTCCAGCTGCGCGTGCATGCT
TCCTGTCCACATCATTTCATTGGGAGTGCCTTCCTGTAAGAAAATCCAAAGACTTCAATT
GAGGCTTCTAGAAAACATTGGGGGAATCCAGCATCATTTCACAGATGGTATGCCAGGGAA
TCACATCTGACTCCCTGTAGAAGGTGGAATCAATGAGAGCCATGCTTCTATCTATATCAG
GGCCTAACCACCAGAAACTGAGGGGTTCACGTCAGAATGTCCCCCATCTACATACTGGGA
TCATGAAAAAGACCCCGCA
>TR125496|c0_g1_i1|m.139079
CTGGCTTTGTCACTGGCGGTGCCGCGCGGGCTGGGGGCAGGGTTTGAATGAGGCCGAGCT
CGAGCTCACTGGCACTCGGAGAGCTGAACAGGAGCAGCGCCTGGCGGCATCATGCCCATC
TTCACAGTAAATGTCAAATGGGGGAAGGAGAAGTTTGATGGATTGGAGTTGAACACTGAT
GATCCACCTGTAGTTTTCAAGGCACAGTTATTTGCATTGACTGGAGTTCAGCCTGAGAGA
CAGAAGGTTATGATTAAAGGAGGCACACTAAAGGATGATGAATGGGGCAGCATCAAGATA
AAGAGTGGAATGACTCTGCTAATGATGGGATCAGCAGAGGCATTGCCTGAAGAACCAGTT
GTACGTCCGACCTTTATGGAAGACATGACAGAAGAACAGCTAGCTTCAGCTATGGAGCTT
CCATGTGGGCTCACCAATCTCGGAAACACTTGCTATATGAATGCTACAGTACAGTGTCTA
CGTTCAGTGCCTGAACTCAGGGACACCCTGAAAAAATTTAAAGGTGCCTTGAGAACTTCA
GTAGCTATGACTCCACCACAGTATATAACGGCAGCTTTTCGAGACCTGTTTGAATCAATG
GATAAAACATCCTCTAGCATTCCACCTATAATTCTACTGCAGTTTCTTCACATGGCCTTC
CCACAGTTTGCAGAGAAGGGCGATCAAGGGCAATATCTTCAGCAGGATGCTAATGAGTGC
TGGGTACAGATCATGAGAGTGCTGCAACAGAAACTCGACCCTTTGGAAGCAGAAGCACCT
ATGGAGACTAATTCAGAGGGGGCAGCAGCTTCAACAACCAAGAAAAATTTCATTGATCAA
TTCTTTGGTATAGAATATGAAACCACCATGAAGTGCACTGAGGCAGAAGACGAGGAGGTA
ACAAAGGGCAAGGAAACGCAACTTCAACTTAGTTGTTTTATTAATCAAGAAGTCAAATAT
CTTTTTACAGGGCTGAAGTTGCGTCTTCAAGAAGAGATCACCAAACAGTCTCCTACATTG
CAAAGAAATGCTTTGTACATAAAATCTTCTAAAATCCAGCGTTTGCCTGCCTACCTGACT
GTTCAGATGGTGAGGTTTTTCTACAAGGAGAAAGAGTCTGTAAATGCCAAAGTTCTCAAG
GATGTCAAGTTTCCTTTAATGCTGGATGTATATGAACTATGCATTCCAGAGCTACAAGAA
AAAATGACTTCACACAGGTCAAAATTCAAGGAGCAAGAAGATCGAAAAGTCGATACACAG
TCAATAAAGACTGACACTAAAAATGGAAGTGGAGAGCCAAAAGATGTCAAGTATGAGCCA
TTTTATTTTCCTGATGATTTAGGCTCAAATAACAGTGGATACTATGATCTAATGGCCGTG
CTCACGCATCAAGGCAGGTCGAGTTCATCTGGTCATTATGTAGCTTGGGTTAGAAGAAAA
TCAGATGAGTGGATCAAATTCGACGATGATAAAGTCAGTGTTGTGGCACCTGAAGATATT
CTGAAGTTGTCTGGTGGTGGTGACTGGCACATAGCCTATGTTCTATTGTATGGGCCTCGT
AGACTAGAAGTAATTGAAGATGAAGCCCCGCAGTGATGTCATAGTTGAGCACGACCACCT
TCATTTTCCTTATCCTGCATGGCTATATTACTGTTGTATGATGCCTTCACTTTCTGTAGC
TTACCTTACTCAGAGGTAAGACTGTAAAGGGAAGGTGTTGCCTCAACTGTGACCCTGGTA
CTGCTTCACATCATCTACCAAACCTTTCAAAAACAAATCAGGCATTAGTTGAGGAAGACC
TGTGGATTTGATCTGTTCTTAATTCTGACATTTCTCACTATGGAATAATAATTAAAAAAA
AGCAAGTGATCCATAATTCTTCTGTTTTGTTCCTTTTATGTTAAATGTGGTTTTCAGTCA
CGTGGTTAATGGTGACTGGTTATGTGATGCTGTACAAGAGAGGAACAGAAAGTTAATACT
GTGTTGAATGGGATTTCTTTTCATTCTTTGACTAATTACATATTGGAAATTAAAAATACA
ATGTAAACTACATTGTAAATACAAGCCAAGTTCTAATATTTTTTTCCATTATTGTATTGC
TGCTCCAGCCAAAACCAGTTTGCCTAAAACCACATTTTGTTGTATAATGTAAATTCATAA
AACTTTTCTGTTTCACAAAGTTTGTGGTTTAACTTTATTATATGAACAAGAATTGTTGAA
AAATAACCTAATTGTCACTCTGAACCT
>TR125650|c0_g1_i1|m.139113
ACTATTTTACACTGACCCATAATTATAAAGGAGTTAAGTTATTTCAACACCAGACCTCTC
AACTTCATCTGGCGCCTGCTAAATCTATTGTTTCAGCAGAAACTGTGAGAATATCCTCTG
TTGGTTATGCAGTGTTGATCTTGTCATGTCACTTCCTTTTGTCCAGTTTGCACTCACTAC
TGTGGGAATCTTTAGGAACATTCCTTTCAGTTCAATAAGCCATGTTGTAACCATTTTTAT
TAACGGGGAAATTAAGTCAACAGAATATTTTGTGGAATCTGAGGTTTTTTTTGTAAAATT
GCTGGGAATCAGTGGGCAGCAAAATAATAATCAGAAAAGCCTTCAACTTACAATATTGTA
TTTAGAAAAGCACAATAAAGGAAGCAGTGGGGATTTTTGGTTAAGGTGATAGTGAATAAC
CGAGCAGGTTTTAAGTTATGGAGAGCAGCGTTAATAAAGCATTATGTGACAGCTAGTGGA
AGATCCAGCTTAAAACCTGCAGGATTGTTCACTACAACCAATAAAATAGTGTCTGC
>TR125678|c0_g1_i1|m.139120
AACTTCCCTGTGGATACTGGTGGTATCCCGACTGGTGTTGTGAGATTAGCTAACTCACCG
GGGACCACCTTGGTCTCTGGCTCAGTGTCTCATCGCAATGTGCCACTGGAGGACTGATGC
ACCTTTTGAGACTTGATGTTAAAGGCTAGGTGGAAATGGCTAGTATGATGCACTCCAGCT
TCCCTTTTCGGTTTCCTGTGTATGTATTCACCAGTCACAGGTGTTGACACTGCCTTTCTA
GAATCCTTTTATGCATACAGTCAGCAGAAGCTGCACAATTGTCCTGTGTTGCAGGGAAAT
GGGATTTTTTTTGATGATGTCAGGGCAAAAAATAATCACTGGATTCTGCCCTTCAGTTAT
AAGGTGTCAATATTTATTCCTCAACCAACATCACTATAATGGATTATCTGGCCAC
>TR125689|c0_g1_i1|m.139124
GCGATAAAATGCTTGGGGGGTGCGGGAGGGTCTCTGGAAGAGGCCTGTTTTCCACAGGGA
GGGGGAATCTGTGTGGGGATGAGGAAGAGAGAGAGAACCCTCCCTACCCTGCACACTTGT
GCCTCTGCGTACCCAGGTCACCATGGTAACAGTGGGAAGCCTTGGGAGTAGGTTGCTCAC
CCAAGGAAAAAGAAAGTTGGCCCCCAAATCTAATCTTTTGAAGTAGAAAATACTTTACCA
CCTGACCCTGGACTGCATACATTGGTGATGATATTTACAAATAACTCCTTGATATCTGTA
GCATTCCTATCTTGCATATTAGTTGTAATGTTTTAACTGTTCTGTACAACTTATCTCTAT
CCTGGGCCTGGACTGCCTGAACATGAATCAGCCTTTCCCTGCTCTTCCCCCTCCCAAAAC
AAGACTATTTATTAAAAAAAAATAATAAAAAAAAGTAGGCTTGAGAGTAACCAGAGGCAA
AGTAATACCAACATTTCAGAAATGTAATCTCTAACCATCTGGTAAGGAACGTGAAGGTTG
TAGCGGAGGGAGCTGAGGGAGCTGCAGTCAGACAAGTCACACCTTTAAAATAAGCCGGGG
TTTGATGCTATCCTCACAGAAGCAAAAAAATTGAAGTAATGCTCTGGATTTACCATTTGC
ATTTCCAGGAGGTCTCCACTTCGTCACTTCATTTCAAGGATGAAAAGCCCACGGTTCTCC
AGTCTTTGCTCATAGCTCTGTCCTCAGCCTTGTGGCTCTTCTCTACACCGCCTCCAGCAC
ATGAATATCTCCCTGGTTTCTTGGTAACCAAAACAAGACACAGATGTGGACTGACCAGAG
GCCTGTACGATTTGGTCACCACTTTCTCTGACTCTTGTCTCTAGTTCAGCATTCAGTTCT
GACGAAGGGTCATCGACCTGAAATGTTAACTCTGTTTCTCTCTCCACAGATGCTGCCT
>TR125734|c0_g1_i1|m.139129
TTTTGAGTCCCACTTCGTGTTCTTAATGAAAATGTGTGATACAGTAACTATGACCAGAAA
GCAATGAGAGCTTTAAGTAGAGCATCGCGTACTCTCAGTGCAATAATACAAAGTGGCAGA
TTTGAAGAATGTGGCCAAAGGCCTTTGTCTGATTACTGTAAGGAAAGCCAGCTCAGTAAG
TATGAGATAGATATTGCAGAGTCTGTGATGAATCATTACCACAGCAGAATTACATCAACA
GCCGACATCTGTACTGATCTTGTAACAAGTACCGGAGTTATTCAGCTAATGACTTGGTAT
GAGACGTGTTTCACTGTTCCAGTGTTGTTCCGGACGAGTCATTCATGACAGTGAACTCCA
CCTGTTACCGTTCCTTCCATTGCCCCCTCCTTTCTGGTGCCACTTTCTGGCTTTTTTCGG
TAA
>TR125806|c0_g1_i1|m.139145
TTGTGACATCTTGATTTAGAGCAACATATTTTGAGACTTGTATATTTTATAAGTCTTGTA
AAGTTTATTAAGGGAAACTAAAACAACACCACAGACTACATGAAATGCATATAAACATTG
TTTATCTGGTTGGTTGCCTTTCTATGAAATGGTGCCACCTAGTGTCAAAGAATGCTACAT
GCCGTGCATGATCTTTTCACTCAGTAATTACAATTTATGGAGGTCCTTTTTAGTCAGAAC
TTATAGGATATATTACCAATATGCAATAGTAATAGGAGAAGAGACTGAGCTGCTGAGATT
TCTAGTTCTCATGGCTGCTTCAGCAAATAATGCATTAGATTCTCCCAAACCCGTGACTTC
CACCACCTAGAAG
>TR125982|c0_g1_i1|m.139180
CTGTGGCCACCTACTTGGTGAAGCGTAGCTCCCTAACACACTGCTCCTCGCTTAAATGGA
TATACGAGTATCCATATCGGGCGGAAGAGCAGCGGCTGCCATTTGTTTGCCGGAATCTGG
CGGTAATGGGTGGCGAAAAGCCCCCGAATTTCTAGGCCATGGCCTTGATATAAATAAGAT
GGAATTTCTAGACAGCCTGAAAGAGCTCAAAAGCAAGTATTCCCTGAGGTTAGATGGTAT
TTATCCCAGGGTGCTGAGAGAGGCTATGGAGGAGATTTGTGAGGCACCCTCCATCATTAA
AGGAATCAGTGGAATATACTTATTATCAGCAGACTGGACACAGGCTAATATGTTGCCCAT
ATTTAAAAGGGGAGACAAAAAATGGGCAACTACAGATGCAGTAGTCTTCCAGTTCATGCA
AGATATTGGAATTGATTATCAGGAAGAACCTTGAAGATTATCAGTAC
>TR12608|c0_g1_i1|m.5226
CCCCTCTATTCATTGTTACAATCATAGAATGACATTTTTCAAATGTTACATTGAAGGAGC
AATTACAATAGATATTACAAGAAAGGAACTATATTGTCAAAGCTTTTTCATTACTCAATA
GCCAAACTATTTAGATTAGCTGTAGTTTCCACTATATTTTGACAAAGTTACTAAGCAGAC
TGAGGTTTAACAGCTTCAGCCAACAAACAAAGGCAGTATGACGTTATTCATTGAACTCTC
ATGTCACAAAATGGAAAAAGGAACAGATTGTGGTCACTGGTTTAAGATTGAAGAAAGCAG
CATTACACAGGCTGTTCCTTTTTCAGTACATGACTTTGGCAAACAATTAGCTTATGTGGA
AAAAAATGCTTTGAATTCAGTAATGGGGGTGCAGAATGGCTGGCTGTAGTCCACATAAAA
ATCGTATC
>TR126231|c0_g1_i1|m.139246
CCCATTCTCCAGAGTGTTCAGAGAAAAGAATTTCTCCCAAACTTTCTTCTCGTCCCTCCT
CGCTGGCGTGTGATGCTTTGATCACCTTCCAGTACTTCCCCCCGTGTAGCCGTTCCTCGT
GCAGGAGCCCGGATGGTGAGTGCCGGGTCGGCTATTTGACTGCAGTGGGCTTCACAACCG
CGCCAAATCATGACGGCCATTCAGGCCCCGACTTTTTCTCCCTTCCTGAACCCAGGGGCA
CTGAAGCAGCCCAGATTGCAGCCCATTTCGCGCAGGGCAGTCAGCACAGAGCTGTATCTT
CAGCCTGATGCTCAGGGATTCTTGGACCAGTTTCCTTCTGCTTTGTCCAACAGTTTACAT
CAGCATCAGTAATGTAGGAGCAGGTGGTCCCTTGGGACGTCTTAGAAGAACAAACTTCCA
CTTAAATAGCGGCTTTTACCACCTCAATGTAGTCACTGTCGTAATGTAGGAAACGCGGCA
GCCAATTTGCGCACATCAAGCTCCCGCAAACAGCAGTGGAGCAATGACTAGATAATCTGT
TTTTAGTGATGTTGATTGAGGGATAAATATTGGCTGGGACAGCAGGG
>TR12634|c0_g1_i1|m.5239
CGGGGTTGCGGAAGGGCCTGGAGATTCGGGCTGCTGAGGTGGAGCAAGGCCGCGGAGTAT
GAGCCAAGATAATAAGCCGTTTAACCCTGAGGAGGTCAGGGTTATCATGTCAGCATTGCA
GCAGCCTGCAGTATTTCTTAACATGGTTTCTGACTGGCCAGCGCTGAAGTGGAATGTGGA
GTATCTTTCACATCTCTTTCATGGAAAACCATTAAAGTTTAGGATTGGCGAGAGGAAGAT
GAATAAAGTTCCTCAGTTTGAAACGCACTGTGGGTACATACAGGCCACACTGCAGGAGTT
CTTAGTCTGGCTTCATGGTGAATCCGATGTGTCACCCGGACCGTTCGACTCTTTCCCTCG
CTCTCAGTATTGGGCCTATGCGGACTACAAGTACATCGCCATGATGTTTGAAGAAAAGGT
TGAGCTCTTTCAGGACGTAATCTGGTCTGACTTTGGGTTCCCTGGGAGAGATGGACGAGA
CAGCACACTGTGGATTGGCAGCGAAGCAGCAAACACCCCCTGTCACCTTGATACTTACGG
ATGCAATCTGGTGCTGCAAGTGCAAGGAAGATAATAAG
>TR126533|c0_g1_i1|m.139317
ACGACTCTGTAAAGGAGAATAACAATGACCCAATTCCTTTTTTCTCTCTTCTCTACTTAT
TTCCACTTATCATTTAGACAGTATATGGCCCTCTGATTTCCCAGATGATGTTTTCTTCTA
TTCTGGTCTTGCCAGGCCATGCATGTCTTACTGTCAGAGGTGAGGCTGGTCAAGGCAGGG
CATGGGGAGGAGAGGTACAACCAGTTAACAGAATCCTACCCTAACCACATTAGAGCCAGC
CAATATGAGGCATACAGCAGCATAACAAGACTCCATCCAATTTTCCCACTCAACAAAGGA
TGCCAAATGGCCCCCACTTGCCACTTCTACATGCAGCACAGCTGAGCTTAGGAACTTGGC
AGATTGCAGTACCAAATCTCCCTCCCACTGTGCAATGACACCATGAGTTAATGGTTACAC
ATGCCTGTAACTGTGCCTCTGGGAATTTATAATTTGAGACTCAGAATTCTCAACAAAATT
TTGTCTACTTGTGATGTTGGTGCAGGGAATATTAAGCGATAAGCATTTAAGATAACTGAT
TGGTCTAGTACGAATATACGAACAATGACGGACAGGTAAAGATCCTCTGGTCCATCCAGT
CAGTCCC
>TR126556|c0_g1_i1|m.139321
TGCGCATGCACTGATAATGCATAGAAAAAAGAAAAATAAATGTAAAAAATAAGTAATTGT
ATTCTTCATACCCCGGAAGTAATTCCGGATCTCACCGGAAGTGTGTGTGTTGGGCCGCGG
GCAGAGGGAAGATGCTGCTCACAGCCGCCAATTTTGCCAAGAGCAAGTCAAAGTCCATCC
TTGTGAAGATGGCGAGTGCAGCTGGAACTGGCTACTGCTTCAACGTAAAGCGGAGCAGAC
TGCGGGAAAAACTAGTCCTGAGAAAACACGATCCTATAGTGAACAAGCATGTCCTTTTCT
TTGAAAAGAAGAAAATCAGGTCAATCTGATATCGGGAGCATAAATGGACTGGCTTTGTAC
AACGACTGTTTAGAAACTGAACAAGATTTCCTGGAAATAGAATGAATACCATCTGTGGTT
TTGGGATGATGCAAAAGGTGATGGTGATAGTTCAACAGAAGACAATGACACGAGAAGAGG
GAATTAACCCTTTTGCACTTTTATTTACAATTTGTTGTTTATTTTTAATATGTACAATAA
AATGAGCTATGGATATA
>TR126644|c0_g1_i1|m.139349
CCCCTTTGTGTGTCTATATGCGCCATTAGAGTCTCTCTCGCTGGTTTGGATCCAGACAGG
CGATTAACCGGGACACAAACAACATTCCATTGCGTCTCTGGAGCTCTCTGCGACCGACAG
CTCCCAGGACGAGCACCTACACCTACGACCGTTTTGCAGATCTTCCTGCCAGGAATTCCC
TGCCGTTGGGTTGAATAATGTTTGGCGGCACTGTGTGTATCACCTTCGTGAGCCTCTCGG
CCTTCTTACTTCTGGCAGTGGTTGCCCAGGAGACGGGCCTTGGCTACGGAGATACGCCCG
ACAAAGATTACTCTGACTACACAGAGTCTCCATTTGACGGTCCAAGGCCGATTGATTTCC
CAGAGGAGTGTCGGGAGGAGCAGTATGCTTGCACCCGCCTCTATTCAGTCCACCATCCCT
TGAAGCAGTGCGTCCACAAACTGTGCTTCTACAGTCTGCGCAGGATGTATGTCGTGAACA
AGGAGATCTGCCTTCGCACTGTCTGTATACAGGAGGAGAGGATCAAAGCTGATCTGTGTC
GGGCCCAGCAGGGATGGCCCCGTCGCTACCGTCGAAACAACAGGGGCAGGAACCACATCC
GTTGCAACGACGTCCTACCTTGAGGTTCGAAGGAGG
>TR126770|c0_g1_i1|m.139378
CTCCACAGCAAGTCAGAGGCTGGCTGCTTTTGGACAAGACAATCCCCTGCACATTTGACT
CGGGACTCTGCTCAGGAACCCACGCTTACTGGCCGAACTGTGCTACAACCAGATTTATGC
CTCGACTAGAGCCCACATTGAGCAAACCATTAGACTCCTCAAGCAATGATTCTGCTGCCT
GGTGGCTTCCTGCAATAAAGCCCACAAAGAGTGTCTCCTAATGATAGTAGTTTGCGGTAT
ACTGCATAACTTTGCTCTGCAACGGGGACAACAGATGGAGCTACCATTGGACATGGACCT
TCAGCACGATGAAGGAGATGATACTGATGACATAGAAGTTGATGAAGTGGGAGAGCTCCA
GCAATTGCCTGCAGACAGAGCTCATTGGCAACAGCTTATTGAACAGTGCTTCAGCTGAAT
AATCTCTGCTCCCCTGCATTAATAGCGATGTCCAATACCTCTCCCAGTCCTTCTCCCTTT
CAATAAACTGCATCCGTCCAACGGCCAACATTGGTTTTAATGTCAAC
>TR126907|c0_g1_i1|m.139410
ACTTAGTGCTACTTTAAAAAAAAAACTGTACAGGCTAGTGGCAAAATTAGATTATTTTAC
TGTTAAGGTATCCTATTCCTTTTAATGTGGGTATTCTATTATAGCTGTGAAACTTGGCAT
CATGTGCTCGAACAGCAACCAGTCATGATTGTGTATTTACCATTGTTACATGGCCACTGT
GTTCTGGTCACTGAATATATCAAGTTCCATTTTGCTATGCTGGATTCTGAGATTTTTCAC
CAGTGTTTAGGGGAATGCATTCTGTCTGTTTATGATTGTGCCCATTGATTTGTGGTGAGT
GGATGAATTAAATTATTTTTTTATTAGATGGGATTATGGAATTTTCTGGAATTTCTACTT
TGTTTTGGGGATCATATT
>TR126941|c0_g1_i1|m.139422
AACACTTATATCTTTCTTCCTCATTTTGTAGACTCCCTTCTTTACTGTACCAAAGTTACC
AGACCCAAGTTCCTTTTCTTCCAATGTGAGGCAATCATTTTTCAAGTACAGCGTCTTTGC
CTGCAGCTCATCAGGGTCGGCATATGGGCTTTCATAGACGTTGGTATCCATAGGCATGGC
ATCTCTTTGAATACCTGAGTCTGCTCCTCCAGTCATTCTGGGCCTGGTCATGTATGGATT
AAGAGTTACTGCACTAACAGAGCGATCGGCCATGGGTGACTTCTTTTTGGAACCGGGCTT
TGGAAAGGATGAGGATTTGATCCTTGAGAATATTCCACCTTCGCCCTCTCGCCGAGGATG
GTTACTTGGAAGTGGTGGCGCTGGGGTTAATCCAAAGGAATCAACTGGGTGATCAGGATT
TGGACATGGTTCAGTGAGAACTCGAAGAAGTCCGTCTGACTTGTAACAGTAATGGTCGAC
CATCTGCCAGAGGGTGTCAAACTTTTTCCCATCTGTAATGGACAGCTTGCCTGTTTTGTC
CTTGTCAATTCGATAATGATATATTTTACCCTCGTGCATCAAGCAGAGAGCATACGATCC
CTTGTCAGCCCA
>TR126953|c0_g1_i1|m.139429
ACAGCATCCAGTTGGTTTTTCAGTGATTGCAGGATTTTTGCCTCCACTGCTCTATATGGA
AATCCATTCTATGTGTTGAACATTCTTTGTTTGAAGCAAAACTTCCTGATATCCGTCTGA
AATTTACGTTTTACTAGTTTGAACCTGTGATTCCTTGACCTACTCATGCAGTTTAAAGTA
ATTTCCCAGATTTACCTTTTCCATACTGTTTACAATCTTGCATATCTCTACAAGATAAAT
GCTCAGGTATCTCTTTTCAAGGTTGAAAAGTCCAAGTTTCTCCAGCCTTTCCTCATATTT
TTCCTTCCTATGTGCAATGCTTTTATATTCAATTTCATCTGCCGTTGTTCAGCCTACATA
CGTATTTTGTCCAGCTCATTCTGTAACTTCTGAGCTGCCTCCTCCCATTCAACTGCCCCC
CCA
>TR126978|c0_g1_i1|m.139436
TTGCCCTCCCAGCCCTGCCTTGCAATAACACAACCGAGTCCTGTCGTTTTCTGTGCATAT
TGGATTGCTCTTCATACCTCCTGAAAATAAAGTTTGACTCTTGAGCAACGGTCTTTATTA
ATGATTTGAGTGCACTGCTAGTAAAATATTACTCTTCATATTTATTTTAAAGGCAAGAGA
AGCTCTGGGTATTGATTTTAAGTATAGTCATTTATAACCTGATTATACTGTTGAAGTGTG
CGTGAATGTATGCACTTTGGTAAGCTGCCAGTTAAAGATTTTATTTATGTTGGCCCCGGT
CATTTCTTTCTTTTTCACCAGTGTTATCACAAGTGAAAGTAGGACTGCAATCATTGCTTC
CCCACAGTCAGGTTTGTGCTGTATTTTAAGTGGAAACCTGGGAATTTGTACAGCAAGCTT
AGTTATGGTTGTGACTACAATTTTAACTGCTAAATGTGTTGCAAGCAAGGCCAGAAAAGA
GAATTATAGCAATCTGCAGCAAAGATGCTGGTGGGGTGAGCGAAGTGATGCAGAGAGGAA
AACAAATCAAAACAAGACAGTAACTTGTCATACTATTGTATATCAACAACAACTTGCATT
TATATAGCCCCTTTAACATAGTAAAATGTCCATGCCTTTAAGGAGCATCTTAAAGGAG
>TR127070|c0_g1_i1|m.139471
AGCAGGAGTCCCATGAGGGGATGGGTGAAGGAAGAGGAGGATGGATTATCCAAAGGCACG
TTGTTACACCAAGGCTTCAAATACAGAGAGGCATATAAAGTTAAGAGTTGTCCAAAACCT
CCACAGTCCCGGCGTGGAACCTGTCATCGAGATCTTTCATGGACCAGATGGTTTCAGTGG
GGTTCATACTGGCTGGATATCTGTGAGCTACCGACGCAAAGGTGTGGACCAACCTACTCA
AATTACCAACATCTGACCCCAGCACAGCACAGCACAGACAAGTATGTAGTGTCTAGAGAA
ACTCAGCAGAACCCTTGTAAGTGTTCCAGCTGTACATTTAACAGTTGTACTTCAGGCATG
GGAAATACACCACAC
>TR127214|c0_g1_i1|m.139500
GACTTAGTGTGTCATTGCACTGTGATGTGGTGTTGAACCGTACAGAGTCCCCAGGTTCAC
TACCTTCACTGTTATGTTAGTTGATCTCAGTGGTGGTGGGCTGAGTAGAATTGGCTGCTG
TGATCAGGCTGAAGGGGGCAGGAAGGAAAGTCGTCCACTGTTCCTGTTCCTCATCACTAT
GCTTGATTCCTGCTGGAAAATACATGTTTTGGTTTTGCCAGCTGATGTTTGCAACGGCTC
AGATGAAATGTGGTTTCTTTGATGAGGTATTTGAGGCTGCTGGTGCTTGTGGAACATACC
TCGGCGTGAGACACTGCATTTCTTTTTGGTGGGGGCAGAGGAAGAGGAGAAATGACATGG
TCGGATTTTTTTTCACTCAGTGAATACTAAATTACCACCTTTCCAAAATACCTTCTGCAT
AATAGGGTATTTTTGTTGGCAGGGCACATGCAGTGATTGTGAAAAATTTTAAT
>TR12721|c0_g1_i1|m.5293
AACTGCTGTCTAAGATGCATCCACAGGATATTCGCACAAGTGCTAAAATTGTAAATGTTG
CACTGTAATGGTAAAGATGTAAACATAAGACAAATTATTGATGGGAAAAGTGGATTACAA
TTCATTATTAGTGGGAGCAGAGCTAAAGTCAATGTGGCAGTAAGTCAGAACACACAAGCA
CATGCTATGTTGAATCCTGATAGTGGGAAGATGATTTTTCAGCTGTCATATTCCTAAATG
TCATCCTGCATCGAGTGCAATGCATATTGTCAGCCATCATAGCAAAAACGCTGTTCACAA
ACAGACTTCTAAAAAAACATGAAGGAGCAAGCGAGTTACCACCCTACTCCAGTGTTACAG
CAA
>TR12721|c0_g2_i1|m.5294
AACTGCTGTCTAAGATGCATCCACAGGATATTCGCACAAGTGCTAAAATTGTAAATGTTG
CACTGTAATGGTAAAGATGTAAACATAAGACAAATTATTGATGGGAAAAGTGGATTACAA
TTCATTATTAGTGGGAGCAGAGCTAAAGTCAATGTGGCAGTAAGTCAGAACACACAAGCA
CATGCTATGTTGAATCCTGATAGTGGGAAGATGATTTTTCAGCTGTCATATTCCTAAATG
TCATCCTGCATCGAGTGCAATGCATATTGTCAGCCATCATAGCAAAAACGCTGTTCACAA
ACAGACTTCTAAAAAAACATGAAGGAGCAAGCT
>TR127303|c0_g1_i1|m.139518
CCTGATGAAACAGACAAGTGCCCACCTCCATTGTGGTGGTGTGTGGAAGGTGTAGCACCT
GTCGACTGTGGCTGATGTATCCCCATGTCTTTTGTAGTAGGCCCAGTGGCACAAACCAAA
GACAACTCTGTGGATGATCCTACCACAGGTGTGCAGTCCTCCTGTGGCTCAGCAGAACAG
TGTACAGTCTTCTGGATCTTGGCTGTGCTCCCTTTGCAGACACGTGATGACCTTCACTGT
CACTCTGCTTCTCTGATACACTTAATGATGCTTTGGAGCAACTAGGTCAAACTGTATGTG
GAAGAATTATGTGTGG
>TR127503|c0_g1_i1|m.139556
TTTGTTCCTGCTCTTACACTGTTTTGTGCCTGAGCTGTGCTTCTCTCCAGCATGTTGATC
TACTCTTGTCCCAGTATTACCCACTTAATATGGATAATTCTTTCAGATACTTTGAATGTG
AAGCAACCTCCACAAACTAGCAGGGTAAGTTACTAAACAGAGCTACACTCCTGGAAATAA
ATTAAGCCTCAGCCATTGGATGTTGATCCTACTCCCACTCTGTTTAAGAGGCATACCCCA
CCTGAGTTTTGTTACTTTCCCAATGGAAAGCAGTACTGACACACAACAATTTTCAAAAGA
TACAAAATTAACTACATATGCAGTTTTCAGCCCAAAATTGGAACAGACCAGTAAGCTTTC
AAAAGGCAAGCTTTGCACCTGTCATGATTGCATGGTAACCTGTGTCAGGCATAAATAATT
ATACTGTAGTCAGGGTCAG
>TR127551|c0_g1_i1|m.139570
GTGTTGAGCTTAGGCCATAACAGACAGCAGACTATTTGTCCATGGGTTCAACACAGCTGA
TCATCTCTCCTCGCTTGATATCCACGCACACAGTTCATGCAGGGGTCATCTTATTTGTAT
CGTGCCAAGTGCCGCCTCCATTGAGATTAGCAAACTCAGTACAGACCAGGCATTCTAGCC
TCCATCATTCAGTTTCACGCTGGATTGTGCCCCTACCCAGGGTGGAGGGAGGGGAAGGTA
ACGGGAGATGCATTTTTGAGGCTGGCATTTCCTCGGTTTCCAGCCCAATCCTTCTAATTA
CCTTGGATCAGACAGTGGAAAGGGCAGACGGGTAACATTAGCACTTCCTTTTAGCTAGCC
>TR127600|c0_g1_i1|m.139578
TCCATACTAAAGACTACTGCTTCTGTTCAGAAGTGGTGGGGATTCAGGGTAAACTTAGGG
AATGAATAACCAATTGGCTGAAAGGTAAAAAACAGTAGGTACTGGTTAGAGGAGTTATGT
CTGGCTGGAGGATAAGAGCTGAGAGTGCCCCAGAGATCAGTATTTGAACCCACTACTGTT
GCTAATTTAAATCAATGACTTAGATTCAGAAACTGTGCACATTGGTCAGACTTGCAGATG
ATAAACTAGGAATTAAATCTGAGGAGTAAACTTGAAAAATAAGTGAGTTGGGTAAAATAT
CTAAGTTGGTGCAACAGTGGCAAATGAAATGTAATACTGCACATAAGAAAACGGGTAATG
TGCATATTCCATGAATGGTACTGATAAAATTATGGATAAAGTGGAAAGAGATCATGGGGT
CCTGGTACATGCTACTCAACATGTCCAACTACTGCAGAGCATCAATCAACAAAGCAGATA
TAATGCTGAATATATAGCCAAAACAGTACAGGTCAAGGAAGTCATGCCCAACTCTGCAGT
GCTCTGCTTGGACCACACCTTGAGTACTGTGTTCACTTCGCGGGTCCTGAAGTACATTGA
AAAATGTTGGAAAATATCATACCATGCATAATTCAGACTATGCATTCAGGGAGATCAGGA
TACAAAAGTTCCACAAGAAGTACATGAAATTGAGCATGAAAACCATACATTATCAATATA
TGGCCTTTTCAGTTTCCCTCATATCATTGTTTTTCCACTGTCTACCAGCAAATTATGTCA
CCTGCTTATCTTAACCTAGATGACTAGTTGATCAGAGCTGCCTCTCAGAACTCTGAATTC
TGCGGAGGCTTGAGACTTCAGAGGAGATTGGGCTTCATTGTAAATTTAAGAAAAGCTTAC
AGCTGAAGCCAATACAGCACCTATCCTTCATTGTGGCTTGATCCTACAGGACTGAGGTCG
TAGTCTTACACCACAGGAACATTTCAGGACTAATGCTGTAATCTCTAAAGGGGGGGACAA
CTTTTATGCTCAGTGATACCTGAATCATGGGACTGCTGATAGCAAGCACATCCAGTGGGT
TTGAGTATCCGCTT
>TR127749|c0_g1_i1|m.139607
CCAACTTACTTACTCTTTCCCCATGTGTGAAAGTCCACATTTCCTGAACTATCCATGTTG
CCTTCCTCCGTAATCTCGGAAAAAACGCAAACACTCTTCCCTTTAATGACTGGCCAGATT
GCACCAAGTGCTCCTGATGGGCTTGTCACAGGCCCAGCTGCCGACGCAATTCCCCTGCTC
AGTTACCGTATTCACCTTCCCAGGTACACCTACAAACTGCTTCATGGACTGATCCACTAT
AACTCCTCCCTCTGATTCCGGGTCAAATGTAACCCCAATATTTATGAAAGGTGCGAGAGA
AAACCGGGAACTACAGACCAGTTAGTCTGACATCAGTAGGAGGGAAAATGCTAGAATTTA
TTATTAAGGACGTGGTAACAGGCACTTAGAAAATCATAACACGATTGCGCAGAGTCACCA
G
>TR127772|c0_g1_i1|m.139615
CATGCCCACTAGGAATTGGGGCGACACAGCCAAAAAAATTCATCTCACTTTAGGACCTTT
ACAGCTGAGAGAAAGGGAAGAATGTCATCCCATTAGTCTGGGTGGGTTCTGAAGCCAGGT
CCCAGAGGTGAAAGGACAACATTCAAACCAACTGCATTCTCAATGATTTCTCACACCGTG
TTGCAAAAAGTCGATATAAACTTGATTAACCAGCTGTTGGCTGATCGCCACATTCTTTTC
CTTTCTCGTTTCAATCTGAGCAAACAGATTATGTTACTACTTTCTGTGCATTCCCACTGC
CTGTTTTGTTTAGACCGATTTACAGTTCCACGGTCTCTTGTTTCATATATCAACAGCCCA
TGTCAGGCTCATTTGCGTTGACTAGCTGGTGTCGGCCTTGGCTCAATGGTAGCACTTTTG
CCTCTGTCTCAGAAGACCCC
>TR127848|c0_g1_i1|m.139626
TGGCCAGCAGGTGGTGCTGTGGTCTAGCTTTATAAATATGCAATTTGAAAGGTTTTTCAT
AGTGTTCGAAGCTTAATATTTAATATGTTGCATGTCACTTTGTTCTGAACAATGTGGAAA
ATAAAATCGGTTGACATATGAGAATATATGATTCTATATTCTATATTCTATATTTTATTT
AAAACCAGTAGAGTCTTAACTATAAATTTGAAACCAAATGGTTCCAAGCTTGATTCATTG
ACCATTTGCTCCCTTTCTGGTTCCTTTGATCTGACTCTCGGAATGAACGCTCATGCCCAC
AGCAAGAAGATAAAACATCAAATTAAGAAAAATGAAGTTTAATATTGACATATTAAAAAG
ATATATTAAAACAGCCTAATACTGCCCTGGGAGGAGAGGGACAAGCTTGATTGCCTCAGT
AACTAATCCTGTGCTGTCGGTAGCCTACAGTATGAGACATGACTGCTCATAAGCAAAAAT
GTAGTTTAACTTCAACTAGAACGCGAGCGACTCCTTTCCCAACGCACAGCAGTTGCTTTG
GTATCTGAGTAAATGGAAAACACAAGCCCAT
>TR128221|c0_g1_i1|m.139703
ACCTTGTGGAATGGGACCTGACTGGAGACAATTTATCACGATGGAGATAATGACCGGTCC
AAATTTCAACAATCTCTAGAAATTGATGTTCATTCTCTTATCATTGGCAGCTAATACCAG
AGTGCAACAATTGTTCTATAACTTAATTATTTGGAACATACTTAGCTTGCTAGTTTCCCT
TTTATGTTGAAGTCCAGGACAGACATTTTAAAACATCAAGGAATAGCCCAGATTATATAC
ATGCACTGGGGGGACATAAATATAGCATATGTTGCAGGGTAGGAAGGGAGGGGCGCAAAT
ACATAGCTTAATTTATACCAAATTGAGAGTCAAAACTCAGTCCATGCTTAACATTTTGCA
ATGGCTGAACAGATTCACTCTTCTAATCCCTGTCACTGTTTCTGCACATCATTCCCTCCC
TGTTTATTCTGAAACCATTGCAAAAACAGAACATCCAGAACATCGTACCAGCGACAACGT
CATATCACCATTTGGAAAACATCTTTTTGAAGGAGAGAAACTAAGACAACAGTAGTGCCC
TA
>TR12831|c0_g2_i1|m.5354
ACGCTGGGTGTGCGTCTGTGTCTCTGGGTGTGTGCTTTGTATCTCACTTTGTCCATTGTA
TATGTAGTGAGTACAGTGCTAAGGAAGGATGCCAAGTTGGCTTTCTCTTGAGTGCACCAC
TCCCAACACACACACTTTACATCATTCGGAGGATAGTTCAAAATGTATTTTTAGAAGGAT
CTCTCGACATAGTATACAAGATGAGCTGCTATTTCCCATGCTGTTTTTGCTGTGGAAGGC
AGAGTTTCACCAAATAAGTTTGAACCGCACAACCGAGAAAGCTACCTGCTTCTAGTAACT
TTGCATCCTGTTGCTAATGATCTGAAAGGGAGGTGCAAGTAATTAGCCCTGACCGTCACT
GAGAAGCAAGGCAATGGTACATCCATTTAGGATTGAAAAGCTGATTCTATACATAAACTA
CATATCAAAATATTCTGCTAAGTTTAGTATCTTGTCAGTTAATGTTAAACCAAAATACAA
AACTACTACAGTATTATGCAAAAAAAGTTACTGTTTTTATAAAGCGGTATGGAAAGTTTA
TACTTATTCAGGGTAACTGCCCACTTATCCTACAAGATGATGTGTTGGTGCACAATGACA
TGACATTGACTTTAGGGGTCAGGATGATTTTTTTTTCTATAGTTTTAATTTTAAAGCTTT
TCTTGACGAAACCACTTTGCAACGCGTAGGCAGAAGCAATTTTGCCC
>TR128441|c0_g1_i1|m.139752
CACCCCACTGCACAAATAATTGGCTGCTCTCACACTTTCCTTTCATTTTCTGACCATGTC
AGCCACTTATTTTCTTTGCTGCCCTGCATTTTAGAAGTTCCAGCCTAATCGCCTCGTGGC
TGTTAGATTTTGTTTTTGGCTTGCTCCCCATCCTTCCTCATTCTGTGAATGTGGTAACCT
TTGGAGGGGGAGGGGAGATCTTTGTGAAAAGAAATTAACGTGGACATGGATATTGTCGTG
CAGAAAGAGGTCGGGGGAAGAGAGACACAAAAAGATACAGGGATAGGGACACATGCACAA
AGATGCAATGAGAAGTTGAGGGGGAAAGAGGCGCGGGTGAAAATAGGTTGCGACAGGCAT
AAGGATAAGGAAAGAAAGAAGACAACAAATGGCAGTAAGAGATTGTCGCGCAGACAGGTG
GGCAGAACACATCACAGAGACAACGATGTGGCAGAGAGAGATCAGAATGAAGAAAATGAG
ATATCAAATGCACAAGAACTTTGGTAGGC
>TR12867|c0_g1_i1|m.5374
CCCCCAACACCCTATAATTCACAATTTCCACCTGACTAGCTGATTCCCCACATTTGGAAA
CCATCTAGCTTCGAGGTCCAACTAGCACCTTGTTCCAATGAATATCCTTGACCTTGCTGT
CTGAATTTTGTCAATTCTCACTTCTCTACTTTCATGCTCTCTGTTCTGTTTCTTTCCTCC
TGTTGCACCTTCAAGCGCTTCACCAGAAGGGCAACTGAGGCTGAAAAGCAACAGTTAGGG
GCATTGAGCAGTGCAGGAAAATCCTTTGTGGGGGAAACAAATGATCAAAAAATCTCTGTG
ACAGAGGGGCACATTTATTTCTTCAGTTACCTAGCTGCAATGAATGAGATCATTATTTAT
GTATTCAATTTATAAAAAAAAATATGCAAGTAATGCCACAGGAGACTCACTGGGGTT
>TR128688|c0_g1_i1|m.139810
GTTCTACTAGTTCATAACAATCAGTTTACCCAGAACGTGATTACAAACCTGTGTTTCTCT
TTTAGGTCTATGGGCTTTTGACTTGACGGTAACTCAACTTCTACAGGAGAATATTCCGGA
ATCCCAGCGAGGAATTGTAAATGGTGTACAGAGTTCAATGAACTATTTGATGGATTTGCT
TCATTTCATTATGGTTATGGTTGCACCTAATCCTCAACATTTCGGGATCTTGGTTATTAT
CTCAGTTACATTTGTAATGGCCGGACACACAATGTATTTTATATACACAAAAAGAAGTAA
TGACAGGTGGTTGTAGAGCGAGATAGAAAAGCAAAAAGGACTAGTAAAGTGGAAAATGCA
GAATTTCCCCAAACATCACAGGATGTATAAAATACAGAAGCACGGCTCATCTGAGACTCC
ACTAATTACAAATCCAGAAAGCACTTCTGTGCAGCTTTGTTCGAAGAAAATGCCAATTCT
TTCGACTTCCTATTGTGACACAGCAGATTCAACTACTGCCCAACTTCCTCCACTGATGTC
AAAATATAAATGCAACTATTTTACTGTACTTAACAAAGGTTTATGCATAAAAGCATTTAC
AGCAGGTCCTAAAATAATAAACTATATAAATCTTTATAAATCATTCTGTAGAGATTGAAG
AAACTTTATATATGGACTTCAAACTATGTTGAAAACAAAACTCTACAGTATTTCAAAAAC
TCAATTGTTCCAGC
>TR128822|c0_g1_i1|m.139835
CAGCTCTGGCAATAGGCAGTGAAAGTCAAACATTCTGTAACGTTTCTCACATCCAACCAC
TGAATGACCTTCCCCCAAGCAAACAGTTTAAATGCACTGTGTAAAGCAAGCAATCATTCC
GAAAAAACTAATACTCCTGCAGTAGTGTTAATAAAAGGAAGTAAATATATGCAAGTGACA
CAAGGAAAAGAAACAAAACTGTGTAATGGTCATGGTAATGCACTTGAGTATGTATATTCT
GGTACTGTAGTTGTCTGCCAGTGTTTTTGAGATAGGTACCACCTATTTCTCACTTAATAT
TCAGGAAAAGACCC
>TR129098|c0_g1_i1|m.139892
AGATGGGTCACAGTGATATTGTTAAGCTACTGCTCCAACGTGGAGCTAATTCAGATACTC
CTCGCAAGGATGGCTCAACACCTTTATTCAAAGCTGCATACAAAGGCTTTACTGAAGTTG
TTCTGGAGCTACTGACGTTTTCTCCTTCACTGGGAATTCTCAAGAATGGAACAACAGCTC
TCCATGCTGCAGTTTTAGGAGGCAGTGCGAGAATAGTGGCCCTTCTCATTGATTTTGGAG
CAGATCCAAGTCTAAGGAATACGGAAGAAGAATTGCCAGCAGATCTTACAAGGAATGATC
GTCTGATCAGACAGCTTCAATCAAAACAAAGAAGTGGAGAAAGCTGAAGATGTGGAACCA
CACTAGGCACAAGGCCCACTTCTGACAAACACATCAAAGTACAGTGAGAACTGTAAAAAG
GCACCTGCTTCTGACTGGGGACACAATTCAGCTAAGT
>TR129270|c0_g1_i1|m.139938
ATGATGCAGTTTTAAACTCATCTATTTAGATACCTATTCAGAACACCATTTGATAAATTC
ATTAGTTAGGGTTTTTTTTCAGACAAAAAGGCTGCTTTTATTTATGGTTTTGATAAATGA
TAGAAGATAACAACAAAATTAGTTTGCAGGGAACATTTAGAGCTTTTCTTCATGTATTTA
GACAGTGTTTTACATCTCATCACCAGATCTTTCATCAACAAAACTTAGAGCTTTTCTCTT
CTCGATTTAAACTGGCCAGCAAAATAAACAAAGCTGTTAATCTTATTTGTTGCGCCTCAC
ATTGCAGCATGTCAATTAAAATGATTGAGTTTGCTGTAGTTTAATAAGCAAA
>TR129272|c0_g1_i1|m.139940
CAAGTCCGGTGGCTTGATTGGCTTTGGACAGTACTGGTTCCAAGCACAAATATTCATTTT
TTACTGTAGCCTGCCATGCAGGGTCCATAATATTCTGTCAATGGAAGGTATAGACTGCAG
ACCACTAAAGTTGTCAATAGTGATCAGTAGGACTCAGCTTTGCAAAGCCAAGAACCCAAG
AGTTAGCAATCCTTATTTGGAGGTGGATAGGTAACATCAGCCATTCTTCTGTATAGAGTT
ATTGACTTGGTCTTTTGAAGTAATGAAGGTAAAAGTGCATTTGTCAGCCCCTGTCCATTC
TGTCTGGGGACTTAATGCCACCCTCCATGGAGAGGGAATGACAGCCTTCGGGACACTTAA
AACGAGGAGGGCCAAGTGCAATTTCCTGAGGCACCCTAGTGAAGATATTGCAGTGAGACT
GGCAGTCACTTTAAGTCAGAAGGTCGTGAGTTCAAGCTCCACTCTAGAGACTTGAGCACA
TAATCTAGGTTGGCACTTCAGTGCTGTAATGAGGG
>TR12976|c0_g2_i1|m.5433
ACAGAATGGTTTACATTAAGTAAACCTTTTGAAGCTTTTTTTTAAAGAGCTTTTGTGTCA
CAATTTGGTATATTCTTCCAGATTAAGTTGTTGTGTAATACTTGCCTAGAATGTGTGTTC
TGTAAAATCTGTCCAAATGCTGATTTTAATTTCAAAAGATTAATTTATTTTCCTCCTGAA
TTCTCGCATTTATAACTTACCCGTGCTGGATATCCTTTCTAGGATATAAGCGATGAGGAG
ATTGATGCTGAACTGGCTATAATCCATGCTCAGATGGCTTATGTAATGCAGCTCCAGGGG
CGGAATGATGATGCTTTGCAACTTTACAATCAAGTGATCAAACTGAAGCCCTCAGATGTT
GGACTCCTTGCTGTAACCGCCAATAACATCATCACCCTCAACAAGGACCAAAATGTGTTT
GATTCAAAGAAAAAAGTCAAACTGACCAATACAGAAGGAGTGGAACATAAACTTACCCAG
AAACAGCTGCAAGCTGTAGAATTCAACAAGGCTTTGTTAGCCATGCATACAAATCAGGCT
GATCAGTGTCGAAAGCTAACATTAGGTTTGCAGAAGCAGAACCCAGAGACTCCATTACCA
GTGTTAATTCAGGCAGCACAACTGTGCCGAGAGAAACAGCATACCAAGGCTATCCAGCTC
CTGGAGGAGTTCTTGGAGCAACGTCCAGAAAGTGCAGTTGAAATCAAGATGACGATGGCA
CAGTTATATCTGGTCCAAGGTCATGTTACAAAAGCATGTGACATCTTAAGATCGATTGAT
GAAACATTGAATAAACTAGGGATGGTGTCTGCATTAGTTACCATGTATAGCCATGAGGAA
GATATTGACAGTGCAATCGAGATTTTCTGCCAAGCTATCCAGTGGTACCAAGAACACCAG
CCGAATACCCCAGCTCACTTGTCACTGGTAAGAGAAGCAGCCAATTTTAAGCTGAAATAT
GGGCGGCAGAAGGAAGCAATCAGTGATTTGGAGCAGCTTTGGAGACAAAATCCTGAGGAT
GTCCGGACTTTGGCACAGCTCATCTCTGCATATTCATTGGTGGACTCAGAAAAGGCCAAG
ACACTTAGCAAGCACCTACCTTCACCTGATGCTATGTCTTTCAAAGTCGATGTTGATGCC
TTAGAGAATTCACATGGTGCCACTTACATAAGGAAGAAGGCTGCAAAAGTGGGAGGTGAA
AGTCAACTGAAAGAACGTGGACAAGGCGATACAAAGAAAAAAAAGAAGAAAAAGAAAGGT
AAACTGCCCAAAAATTATGATCCCAAAGTGCCTCCAGATCCAGAACGATGGCTTCCTATG
CGGGAACGCTCATACTATCGCGGGAGAAAGAAGGGGAAGAAGAAGGAACCGATAGGGAAA
GGAACTCAAGGAGCAACATCAAGTGCAGCGGCTGAACTTGATGCTAGCAAGACTGTGAGC
AGCCCTCCCACATCCCCACGACCTGGCATTGCAGCAGCAGTTGCATCTTCCAGCAACATT
GTGCCGCCTCGACAACAGAAGCCTTCTGCTGCCTCCAAGAAAAAACAGCAACAAAAAAAG
AAAAAGGGTGGAAAAGGGGGATGGTGACACTCGGATTGTGGAATACGTATTCTGCATGTG
CATAGAGACTGTTAAATATTAATCAGTGTATGACACATTGTAGTGTTACGGAAACTTTAA
TAATAAAGGACTCGATGTGAT
>TR129942|c0_g1_i1|m.140097
CATGTCCTGCTCACTACAGAGCCTAGAATCTGCAGATGGTAGTAATTGGATACCACCAGA
CATGTGCACTGGTTTGGTGGAAAGGTGTATGTTAGCACTGGTGACTCTAGTTCCATTTAG
AGCAATATATTCTGATCTTAATTTGGTTGGCTGCACAAACAAGATAATTGCTAGGATGTG
GTTTAACAGGAATTTGGAAAAAAAAAAGTTGCCATTTGGACTGGAGTACAAAACAATGAA
AATTTGGCTCACCATTTTGAAACATCACGCATTCTAAGGATTTTCAGCAAATTTAGTACA
TTTTGGTGTGTAGCTTCAGCTGCCTAGGCCCTAAGCTCTGGAATTCCCTCCCTAAACCCC
TCCACCTCTCTTTTCCCCCC
>TR1299|c0_g1_i1|m.540
ACTTGTAATGGTCTCTGAAGTGGTCTAATAAGCTATTCAGTTGTGCAATCACTTCAAGAA
GGCAACTTACCACCTTCTGAAGGCAATTGGGAATGGACAATAAATGTGTCCTTGTCAGCG
TTGTCCACATTTGAGAACAAATATATAAAAACAAACCTTACTAATGCTCTGTTTGTAAAC
TGCAAATTTTTGACTCTTTGGCGGTCCCTAAGCCTCGGTCCTGCCAACCTGCACATATAC
ACTCTGGACTGGGATGGGTGATGTGTCTCTGTGGGGAGTGTGTGTGCGCCCTTGGTCAAA
CAGGGTAGTGGCAGATTTCTCAGCTTGATTCAATGACTCTTAATCATGGTTGATAGGTTT
CCACATGTCAGACACCCAGCTGACCCACCCCATCCCCCCAAATTAGATTTTATTATTTCC
CAATTTAGCAACTTTTATGGTAAGATGTACACAACCCTGCATAGCCTGCAAAGAAAATAT
TACACAACTTGATCCTACACCAATTGTTCTCTTTAACCCAACAACAACTTTATCTCCGAT
GACTTTCAAAAATGCATCCATAAATGTCCCCTTAAAAGAAAATGCATTCTTGTATTTTCA
GTAATCTTTTGATGGTTTTCTTTTATTGTGATTGCCTATTAAAAATGAAAATCCTGAAAA
TATCAGATAATTTATCATGTTACACTATCAAATTTACACCAAGCATATTTGACTTCTTGA
CTCTAGATTTATTTTGGTAATGAGCATATTGGGGAAATTTCTGCAAGTGTAGATATGAAC
ATCAATTTAATACCCTGCAGATCAATTCTAAGTGCATTCTACCAACTTAAAGTTTAAAAG
AAAATCTCTTAAGTGACAGTGATTGGGGGAAAAGAGCACTTTTAATCAATGTCTTCTCAA
ATTGATTGCTCTAAAATGAGAAGATGTCCTTAACCTTCACACTAAAAGTAGTAGCGTGCT
GGAAGTCTCGTATGTTTGGACCTGGCTGGAAAAGACCCACCTGCTGTATCTGGCTGATCT
GTCTTTGACTTATGGGCATTATTTGGGTTAGATATCAACATTCTACCTGATCCTGGATGC
TGATATCAGTGGTTCAACACAACACAACCATTGTTTGGGATTCCAGCTATTACTCAACAT
TTTAATTGTTTTTGATTATGACCTCTGTCCTTGATAAGATGTGAGGATACACTCAAAAAT
AATGCCTGGCAGCTGAAGTATACCCACTGTTTATAGGGCCTTTGCATAGTGGCTTTCTGG
CAAATTACTGGGGAAAGAATGGCATTGTCCTGTAACATAATTGAGTTGCAAAGACAGTAC
TTTCTATGGCCTTGTGTTTGAAGAGTGTCACGAGAAATAGAGTAATACTCCTTCCAAAAA
AAAAGTCCATTCGTACAATTAAAATTGAGATGTTTAAGTCTTTAGCCAATCCAATCCAAT
CTGCAGCTGTTGAAGTTAAGTTTGAGGTTCTTGCTAAAATTGAAATTATTGATTCATTGA
TCCTCCACACACATAATGAGGTGCCCATCCAAATGGTAAATGGTGGATGCAGTTCTTTTT
AGATTTTTATTTTGTGTTAGCCTCCTGAGCT
>TR130145|c0_g1_i1|m.140145
CACATTTTGATCAGCGCTCACCCTGAGCCGCCTTTTCTCCAGTATTGACGGCCCCAGTTT
CCTGGCCCTTGAATGAGTCTGAATTTGAGCGTCAGATTCAGGTACCAGAGTTCCATTTTG
CATTTGCAGTCACTTGACTGTTCATCTCTGCAAATCTGGGTTGTTCAGGAGTCAGCAGTT
CCATGTACCAAGGAGGTTGAGGCTCCAATTGCTAATTGCCTCCTTTACTGGATGAATTCT
GCAATAAGATCTCTGAATTTTACACAGACAGAAAACACAAAGTTTGCACACTATGCTGCA
TACTTGAGAAATAGTGAGAATTTTGATTCTTTTAAAAAAAAAATCAGTTGAAG
>TR130259|c0_g1_i1|m.140158
CCATTGTTACTTCTTAGTAATCCAAGATTTCTCTGCACCCTGCTCACATCTGCAATATTT
GAAAAAGGCTTTGTCGTGCACCTTTTAAATTTTGCTTATGTTCTCTGGGCATCTCATCAA
ATTTTTGCATTTCTCAGTTTGTCTTTATAGATCTCCCTATCTTGAATGTTTTAAAATTTT
GTACTTATTCCTCCTCCCCAATGCCTTCTGTAACTTTCTTCGTTATCCATGCTGGCATTA
CTCTTTAATTTTTATTTCACTCATGACTTATTTAAATTGCTATTGCAGATTAAAAAATAA
ATCTCTTTAAAATGTTCCCAATTTCCTTCCACATCCTTACCTCCTGTTTTTTCCCATTTT
GATGTTTCAGGTATTCGCACTCAATGTCTAACATTTAACTTCTTAACAGGCTTCCTTTTA
TGTTCTGTTCTTGACCATGAATGTAATAACATTATAGTCACTAGATGCCAGGTTTTCCCT
TACTACTACTTGGCTTATCGGCTCCTTTTCATTTGTGGAAACCAAACCCAGTATTGCACT
CATCCCTGCAGGTTCCCTCACATGCTGTTTTAGAAATGAGTCCACATAACTTCAATAAAT
TTCCACTCATGCAGACTGTCCCCATTGTACATCCAAATGAATGTTAGGAAGATTGAAATC
CCCAT
>TR13037|c0_g2_i1|m.5454
AATCTTACTGATTTAACATTTTTTTTCTTTTAAAAGGCATAATTCTGCCAGTAAGTGAAT
TTTAATCACTGATTTGTAGAATTGTACTGGAATAACTTGTAGTTTACCTTGACTGAAGTA
CAGTCTTCACTTTGGAGAAATCCATGGGGAATTTTTGAAATGCATGTGTCTGTAGCTTTT
TATTTTAAACTTCAAAGCATGGTTAAGTTTGTTTTAGCTAGTACTGAAAATGATTTTGAT
TACAGGAATATTCAAAATGTACTTATTTCACAGACTGTTGAATACCTTAGTTTTGCCTCT
GCCCAGCTGATGGATAGAGGTCAATTGTGTCTGCACTGCTGCCTAGCTGAAATCCAAGTC
AGCACAGATGAGTAATTTGAATTTTGGGATTTTTCTAGTCTGTGGTTCAGGATCAGACTA
CTTGATGCAATTACCTAACCATTGGGGCCTGTCTAGATTTAACCAGGAAAGGTATTGTTG
ATTTTGCTGCTGCAATATTTTAATAGTACATCAACACAGGAACGGTAGCTGTCTGGGTGT
ATGTCATAGGGCAGTAACCCAGTAGAGCTTTTATATTATCAAACTGCAAAAGCAAAGCAT
TTAAAGCCGACAGTACAAATTCCCAAATGAATGTACCAGCAGTTAGTTGATGATTTCTCT
TTCTTCCACAATCTAGTGCGAGGTTCTAAACCAGGTAAAAACGTACAGCTCCAAG
>TR130547|c0_g1_i1|m.140218
CAACATAACTTCACATTTATCACCATCTGCTTTTTTTTTATTAAGCTAGAAAGCTAACTT
GTCATTTATTCAATGGGCCTTTATCTTTTTAAAGTCTCAGATGCTCAAAACTTTCTGAAA
ATCAGACTAAGTTCTTTTCACTGGATTGCTCATGTCTGCAAACGTATTTGTCCTTCAAGA
TTTTCAGAGGACATGTTGCACAAATCCAGTGTTTTCAAAGCCACATCAATTTGTCTTTAT
GGCTTCTGTGTTTTAGATGAAGATAGAAAGTATCCTTTTGAAAGCACCAACATTTTACCA
ACTGTAAATTCATAATTCCTGCCTTTTTATTGAACATCA
>TR130576|c0_g1_i1|m.140223
TCAGGCTATACTACAAATCAGTATAGCCAGTAGAGGTAGCTTCTTGCACCTCTGGTCAAA
AGCAGATGTTTCATGTTGTTTTGTGGAAAATCCCAAATCCTTCAACAGGAGGTTAATTTA
ACATTTTTATCACCTGGGTTGATAGGAAGTGGAAAGCACACCCCTCACTGTCTGAAGGAG
CTGTTTACTAGTTTAAAGCTGAAACTAAGCCTATTGGTGCCTTCTTTGAGAGACAGCTCC
CATCTACTCCCGGCCAGTATGGTTTAATTCATTCTACACACTGTCCTTAAAGCAAGGACA
AAGGATATCCTAGCAGCC
>TR13065|c0_g1_i1|m.5467
TGCCCTTAATCTGAAGTGCCAAGAGTTCTTCTTGAGATAGCTTAGGTATCGGTAAAACAA
AAAAAGGTATTGTTTTGCTCAAACATTAATATTAGACTGGATACAATAATCTTTCAGAAT
CTGTACTGAGGTTTTTTTCTGTGTTCCATGTGGCACCACTTCAAAGGAATGCTGGAAATG
TCAATAGTGTGGGACTTTCAGGGTTATAAGGAACCACACGATTCTTTGGTTCATGAAGAA
GCTTACTATCCAGTTAGAAGTAAATCAGTGATACACCAGGAAAGTCAGAAAAATATTAGT
GATAACTCCAAACATGGAGAGCACAAAATGTCAAATTTTGTTAGTGTTGTACATGTTGGT
AGAAATAGTGTCCTGTGCTTTTTCAAAAAATATATAAAGGCAAGATGACGGTTTCAAATA
TTCCTCTCTAAAGAAACAATGCAAAGGTTTATAATGGTATACAACACAGTAGTTTTTTTT
TAAGTAAAAAATTGTATAAGTGACTTCATTGTGCAAAGGTCATTTCAATTTCCATCATTA
TTGGTTACCATAGCATAACTGTT
>TR130756|c0_g1_i1|m.140256
GCATTCTGCGGCTCCTCATCGTCTATTCTGTCATACGATGTTATTAAGGAATTTAATTTA
AAATGCTAAAAGCTTGCGATAAACCTAAACTTTAAATGGGAGTGAAAGGGGAGATTTTCC
ACTTAAGCACTGCCTGTACATGCAGAGAGCACATAAAGAGAAATTTTCGAACCACAGCCC
ATGGTTTTCATCCGTTAATGTTAATGTGCAGAAAATCAGAAACTGGGGATGCGCAGTTTC
CTGAAAGTGTGGAAAAGCCAGGAACGCCAAAACAGAAAGTCTCTGCTTAAATCGCTACAA
GGATTGCGTTAGTGGTTCCAGTAACTTCACCATGAAACATTTTTTCTGACAGTGTGGTCT
GTTCTGGATTGTGACATCTCTGCATAAATTATGAAAACTAATT
>TR130853|c0_g1_i1|m.140282
GACAGATTGCAGACCAACTGGAACAAAATAGAGCTGTTTTATTTTAACAGTTAGGCACAC
AGAAAGAGTCGAGATTTTTTCACAAATAAAAAGTGAACGTCACTGAAAATACACAAATCT
CAATAGGTCTGGGGAATCAGTATTATCTTTGTATAAATATCTGAGATATGTGTATATTTG
TGGAGAATACTCACATATATCACAATTATGAATCCCTTAATATTGTGAAATTAAATTCTT
TGAGATTAAGGAAGTACTCTGTCACCCAACACCAGATCAAAATGATTCAAAGAGAGTTTG
AAGTTCAATGCAAGACTCCCATGGGAATGAGTCTTATTGAGCATGGAGAACTAAAGCATT
ATTAACTACTTCACAATGGCACAGTCTATTTTAATTCATCTAAATCTGTAAGTTATAGTG
AATTTGAAAAATAACAGAATAAGGGCAGAGGT
>TR130914|c0_g1_i1|m.140302
GATGGGGACAGACTTTTTTTTTTTTAAAGAGAGATCTCCCATAGCATTGCTCATGGGTGC
ACCAGGACCACAGATAGCAGCCTTGGAGCCAAACTCAGGCTCCAGAGCACTGAAAGAGGT
TAGGCCTTGGAGCAAAATTCGTGCATTTTTTTGGGTACGTTTTTATGCACTGAGCAACTT
CTCATCCTCTGTGATTTCAACTTCCATCTCAACTCAACATGCCCTCTCCTCTGAGTTCAC
TGCACTTCTGTCCTCCCTAACCTCTTCCTCCATTTAAACTCTCCTATCCATGTTCACGAC
CACCCCCATCGACCTTACCATCTCACATGACCCCTCTGTTCGCATTGACTCAATTACAGA
CAAGACCATCTCTGAATACTTCCCTGTATCCCTCTCCATTCGCATTCTCCTTTCTCCCCC
TTCCAACCCCACTTCTTTCTGTGTCCGCCCCTGGAAAAAACTCTTCCAAGTCACCTATAA
CTGCACTTTCAAACTCTAAAATGTCTAGCCGTTGCCCCTCCATTCACCACGATACTTCTA
CAGCT
>TR130975|c0_g1_i1|m.140318
TGCTGATTAATGCTCCTGTGAAGCACCTTGGGACGTTTTACTATGTGAAAGGCGCTATAT
AAATGCAAGTTCTGTTGTAACTTTGATCTGAGCAGAGTCATAATGGAACCAATGAGGGTC
CTTCAACAGGACGTACAGCGTGCAGGCAATAAATGCTTTGCAAGCCAACAAATAAACATG
CCCTTTGAACCTGGTGCGCCCCAACCCTGCTGTGTGGCCATCATCTCAACGGAGGTAGTG
CCTAACTGCGTGCAGCCAACATGGCCGAATAGTAATGAACAGAAATGTAGTGCCACTCAA
CTTTTATATGTGATGTGAACGTACCTTCTGATTATTGCACATTTTTAATGCTGTGAAAGA
TTGCAAGAAGCATATGGGTTATATATAATATTACATTTATTAACACAAGTGATTAAAATG
CTAAGACAGTTATGTACAGATGTATCTATATTAAACATCGCACATCTGTGCACAATTTGT
GTCTCC
>TR131064|c0_g1_i1|m.140334
GAATGGAAAGGAAACTGGATCGCAGTAACGACAGCTTTTGGTGATGGGTCATTTGGCAGC
TTGTTTAAAAGTACACCGTGCCAGATCCGGTCAAAAGGCAAAGACAAATGATTCACAAGT
GTTCAACAGCACTACTTTAATTGTCTGCAACACAGGAATTAAGATCACTAGCGAAACAGC
CACGCTGAACCATATTTGCACCCCTGGATTAGGCCTGATCTTTCAAGATAAAGGACCATT
TGAGAATTAATGAGTATGTTCCATAACTAAAGAAAGCACCAGTGTAAGGCAATAGGATGT
ACCTGGAA
>TR13123|c0_g2_i1|m.5488
AGAGACAAGAGCCCCAGCCTGTTCAATCTTTCCTGATGGGTAGAACCTCTGGTGTCATTC
TAGTAAATATTTTTCGTACCTTCTCCAGTGCCTCGATATCCTTTGTGCAATATGGAGACC
AGAATTTTAATAACTCACCGCTCAGGAGCGGCTGCTGTCGCCGTTCACGGCTTAACTTTG
TTTCCCGCTGACCCGCAGAGATGAAGAGGCAGAAGTCGTTGCAGGAGCAGCGGGCTCGGG
AGAAGGAAAACGTTCCCGAAACCAAGGCCGAGGAGGACACTCCGAGGTTCCGGGACACCA
GTCAGTACGTGCTGGGGGAACTGAGTGCGCTGGAGAGCGAGCAGAAGCACATCGACTCCC
GCGCAGCTGTCGTCGAGACGGAACTGCGGAACATCATGAATGCCGGGAGCAGCAGGATGC
AGGAGGAAGAGTTAATCCAGGAGTGGTTCGTACTGGTGAATAAGAAAAACGCACTGATTC
GGCGGCAGGACCAACTGCAACTACTGGAGGAGGAGCAGGATCTCGAGCGAAGGTTTGAGT
TGCTCAACCGGGAACTGCGGGCCATGATGGCCATGGAAGAGTGGAAGAAGACAGATGCTC
AGCAGCGAAGGGAGCGCCTGTTACTGGAGGAACTGGTGACACTGGTCAACAAGAGGGATA
CGCTGGTCCGAGACCTCGATGCAAAGGAGCGATTCGCGGAGGAGGAGGATGCTCGTTTGG
AGCGAGGACTGGAACACCGGCGACAGAAGTACAGCAGGCGAGAGAAGTGCGTGATAAACT
GAACGAGAGAGAAAGAGAGAGAGAGAGACAGAGATAGAGACAGAGAGAGAGACAGACAGG
GAGAGACAGAGACAGAGAGAAAGAGAGAGAGAGAGA
>TR131292|c0_g1_i1|m.140386
ATATACTGTTCAGTCCCATCACACATAACCTAATCACTGTAGAGCAGATAATTGTTGAAC
GTTTATTTATGTAGATTGACTTTAATCTATTTCTGTTAAGTACAAACTATTGAGGTACCC
AGGAGTATGGGTTCCCAACTAAAAGCCCAGCATTTGTACCTATATCAAGTGATTGCCACA
AGGGTGTGGTTTGCCATTCCACTGTCATCAGGGGCTTTCCTGGATCATGTGAGCATTCCT
GGCAAGTTGTCGAATGACATTAGCAAATGGAGATGTCCACTGGCTCGGCTGGACTGCTGT
CTCAATGTGTGCAAAGATGATATGTGAATATTTGGCTAATATGGAGGGATGGGAAATGAC
TGGTTATTTTGGGACACCAAC
>TR131406|c0_g1_i1|m.140417
CCAGGGACGCCACCAGTTACACCATCCTCTTCTGCCTGCAGTGGAACACCAACTGGCAGT
GAATTAGATGAAGAAGAAATTGAATGTGAAGATTCCGACAGTGACGAATCATGGACAACA
GAAAGTGCTATTAGCTCTGAGACTATTCTAAGCTCAATGTGCTTGAATGGGGATGATGAG
AAGCCATTTGCTTGCCCTGTACCTGGCTGTAAAAAGAGGTACAAGAATGTTAATGGAATC
AAGTACCACGCCAAGAATGGCCATCGTACTCAAACTCGTGTCCGGAAGCCTTTCAAGTGC
CGCTGTGGAAAAAGCTACAAGACCGCTCATGGGCTTCGTCACCACACCATCACCTTTCAC
CCGCCAGTGTCAGTTGATATGCTTAGAAAGATGCAGTTGTGAGGCATTATCCCCTGCACA
TGACTGATCTGCTAATTGCAGACTCTGTGTTCTGCTAACAGGACG
>TR131432|c0_g1_i1|m.140420
GCCAGGGGACTGGGCCATGCTATAGTAGCATCTGGCCCTGGCTGATGACCTGGAAATCCG
GGCAAGTTTAGATCATGTCAATGTTAGGCAGAGCACATGTTGGACGCTCTGCACCTGACT
AGCGCCCGGGTGAAGGGTGGAGAGGAAAATAAGCTCCTTGACACCATTGTGCTGAAGCTG
TATAAGGCTCTGGACAGGCAGTACCTTGTATATTGTGTTCAATTTTTGTCAGCGAGACAC
CAAGGAAACATTCAAGCAATACAAAGAAGGGCACGAGGCAGAGGAATGAAATATGAGAAA
AGGTTAGAAATATTTGGTCTCTTCAGCCTTGAAATAAATGAAAAGGGATCTTATAGAAGA
ATATGAGATACAGGGTTAAATTTGTGTCGACTCCTCTCCTGATGCGAAATCTCGCTTGGG
AGCACAGACCTCAGAATCGGTTGAGGAGGTCAATGTCTCTGATTTTCCACTGGGAGTGGA
GTCTTTGAAAATTTACCCCACTAATTGGGATAAGGATGGTTAATTCGGAGCACTGTTTCA
AATTAAATATAACTGCAGAACAAAGGGACATCTGGGGAAAAAGACGAGATCAGAACTGAT
GTCAAGAAGCACTTCTTCACAAAGAGAGCAACCAATACCTGGAGTGATCTTTTGGGTAGG
TTAGTTCAAAGCCGTGATG
>TR131754|c0_g1_i1|m.140481
GCATGCACGCAGGCTTAACTGCTGTGTTAACAGATGAAGTTCAAGCTTCAAGTGTGAAAT
TGTATAGGATAACCAAGTTGTTGCAGCTTTCTGGTACTATAGTTTTAATCACTTTCTACC
TGGCTACCATATTCATTTGTGTTTTGAATAAAACAATTGGTGTACAGCAGGTTAGAACAC
CACGAGTAATGTGTCCTCCTTCATTCCACATCTCCCATGACCTTTTTGGACCATTGAGGA
ATCACCTGCTGGTATCCTGTTGTATGCAAGCTTTTAGAAAATTGTGCAGTTAGACACACA
CTGGTTCTCTGTTGTGGCCATAATTTTGTTCTTCACAAGGTACTATACCCAACAATTGAT
CTTCAATTGTGAGAGTTTGGTACTTGCATGAAAGGCTGTGCTGTTAGTACACTAACCACA
ACTAAAGCGAACGTCAAGCTGCTGCAGATCAGCAATATCAGTGTTTGATTTGGCATTCTG
ATAGGGC
>TR132144|c0_g1_i1|m.140564
TACGTGTGTTTTACATATATCAATTAATCCAAAAACATACATGATTTGTGGCGCAGTGAT
GTCACTTACACTTACACAAAGTTGTCTTGTACAACTTTTTGTGCAAGTTACCTTGATTTC
TGTTACATGATTGAGATCAGTATGTTTTTTGATGGTTTTAATATTTGGTACAGTTGTACA
AAAGGATCTGGTTGGAAACCACTTGCTGGATCTATGCATTAAATTCCACTTGTTACAGTG
AATCCATGTGTAATTCAAGACTTGCTGTTTATGATGTAACCAGGATCAATAAAAAAAAGT
ATAAAGATATGCAAATTATTAAATATAATGTAAATGCATTGGAATGCACAGGTACATTTT
ACTCAAATACACTGGAAATGTTTGACAATTCTCCTACCTCTGGTTCCACGCTGAACCAGT
CAGTAGGCCTTAAATTTGAGAAGGAACAATGAAATGAAACCTTGGCAAGTGATGAAGTTG
GATTTTTAGATGCAA
>TR132262|c0_g1_i1|m.140583
CCCTAAACAAGAAATGTACTTTGCTATGCAAGGTTGCTAAGGTAAATGGACTCGCACTTT
GCAAAATTTAATAATGTTACATACAAGACATCTTACTAGCACTTCAATTTACACCTGGTG
CAGCATCACAGAAGGAACATCTACAACTCTCTAATGTTCATCTACTTTCCAAATGCAGAG
GCATGCTCATGTTTTACCAGTGCACTCTGCATTGCTGCCATCACAGTAGGTTTGTCCTGT
GGCCCATGAAATGTGGGAAGGAACAAACACCAAGCTCACTGTCCATACAGGTTTGCAGAA
AGAGACCGCACATAACTGTCAACAGCACATATAGACAGAAGGGGTTGTCACCTAAGCTGT
GACCCTTGATTCTTTATGAGGAGAGGACCCTAAAGATTCGGGGCACGGAGGCAGTAGAAA
AAATGGGGTG
>TR132362|c0_g1_i1|m.140614
TGGCCTTTGTACTAGGATGGCATTTGATGTTTTTCTTTTTTTATTAACATTTTTAAAAAA
CAGAACATTTTCTAAGAACTTTTTGGCATCTGTTAGGAGCTGTCTGTGCTTTGCGATGTA
ATCTGTGGGGTTCCTCATGCTGTCGAATGATGCACAAAACTGATTCTCCCCTATCTCCCA
ACTTAACCTGCTCTCAACATAACATGCATTGGTTTTCAACATTTTCTGTGTGGGGGACCC
CTGCAAATGTTGACACACTCGTGGGGACTCCCTGTGCTAACCTGAAAAACAATGTTAGCT
ATCCAAGTAAAATAGTCTTTGCAGAAAATGCATTCTTTTGGTCTATAGCAACAGAAATAA
CATTCTGGTAAATCCACAAATTATAGAAAAATCCGATGAGAGAC
>TR132491|c0_g1_i1|m.140644
CCTTGTTGGGTTCTTGTGCAGTTATTTGTTTAATGAGAAATTAAAATTAATTATTTCCTT
TTAATATTTTTTTCAGAAAGATGTTTATACCACAAAGAGCTAAACATGTTGAGCATCACC
AGTCATTTCAGTATATGAAATCAGAACAATGTTAAACTTATACAATTTACTGATTTATTT
ATTATTATTCTATCCCCATCCCTAGGTTTCTTGGTATATATTTTCAATTGTTACATTTTG
GGTTTGTAAGTGCAGCCAAATCTAATGTTTTAAAGGATGGATGGAACCATAGAACATACT
TCCTGGTTCTCAATGCCAAAAAAGCTACTGTCCAATCTTGAAAAGGTTAATTTGCCACGT
TGCCTGGTTCGTGTAACATTTTTACATCAGTCTGGGCTGGGTGCACATTGTTTCATGATG
TTGATGGTTTGTTTACAGACATGCCTGCAGAGAGTATAGAATTCACAAGGAGCA
>TR132639|c0_g1_i1|m.140667
GAGTTGTGTATACAGCTGGTCTGACTGAGCACAAGCACCACTTTAAAGTTCTTTGGATCA
CTACTATTATCGCTATGGTGTATGATAATGAGTTTCTCAAGAAATCTTGGCTTTGGATCG
GCGCTGGAGGTTAAGGGTAAAGAACGGTCTGACGTGTGGCAGTCATCACCAATAACACCA
TTGCAGGAAATTCCATGCCATAATGTTGAAGTCTCCTGTCTGCACTGGCTAAAAGGGTCC
CAAGTGAAATGGACGGTAACCTAGTTCCTAAGGAGCAGTTTGTTAAAATACAAAACTGTA
GGATCAGAAAGAGAGGACAGATGTAGGAAATAAAAGTATTTT
>TR132987|c0_g1_i1|m.140749
CGACAAAAATTGTCGCAGAGTGGAAACCATGTATACGTGAAATCCGCGTATGGCGAAACC
GCGGTTGAGGTGGGATTCCTGTATAAAGAGTCACAAGAATACTGTAATTTGAAGTGCAAT
AAGAATGAACTATGAGGAAAGATACAGAATCTTTTCACCATATATAACAACTTTGATGAA
GGTATAGAGAGTTGTACATCCAAGTTGTGTGGATGGGAGCAGGATGTTACAAAGGGACAT
GGACAGATTAAATGAATGGGCAAAACTATGCCCGATGGAGGCTAATATGGGGAAGTGTGA
GGCCATCCACTTGGAATCTGGGAAAGACACATTAGAAAATATTTTATTCATGGTGAGAGA
CTTGAGCTTTGGAGGAGCAGAAGGATTTACGTGTCTATGTATACATCACAAAAAGCTAGT
GCATAGGTACAAAAAGTAATCACAAAGGCTAATGGGATGTTGGCTTTTCTCTCAAGGGGG
TTGGAATTCAAAAATGAAGAGGTGATGCTTCAGTTGTAGAGAGTCTTAGACA
>TR133207|c0_g1_i1|m.140799
TTGTTGAGTACCACATGTTTTCCAAGTAATTTAGTACTGTCTGCCGTTGAAACCCTCATC
CCGACTTGACTATTCCAATGTTTTCCTGGCTGACCTCACTATCCTCCACCTTTTTGTAAA
CTTCAGCTCATCCAGAACTCTGATGCCCACATCCTATTCTGCAGCAAGTCCCGCTCCTAA
GAGCTTGAAAATAGATGATTCCCTCAATGCAAGTAGTCTAAAATCAGGAACAGAATTGGG
TTATATCTTTAATGAAGTCAAAGAACACCACACCAGAGGCAGAGGACAGTGCAACTACAG
ATTGGCTTGTGAAAGGTGCTATCAGCCTGCAGGGCAAGTTTTTATCCAGCAGGAAATGTA
ATGTCGCAAAGCATGAGGAATAGGGGGCCTAAAATGGAGTTGCCATGGAAATAGTGTC
>TR133226|c0_g1_i1|m.140802
AACCTTTTCAGATAGAAGAAAACGCTGCACCAAATGCTCAGCTCAACACCGATGAGCAGA
GCTCCAGGACTCACTAGCCATGAACTCACTCACCTCAGTGTGGGATTCTACATTCAGGCT
GACAGATGGAACTTAACACCTGACAGGCAAAAAACCAAGATAGGCATGCCTGTTTGTAAC
TGCCTCTATTATGACAATGAAAGGGTTTTAAACAATTTATATAGCACCTTTAACATAGTA
AAACATCCCCAAGTGCTTCACAGGAGCGTTATCAAACAACATTTTGACACTGGGCCACAC
TAGAAGAT
>TR13348|c1_g1_i1|m.5590
GGGCTGAAGGGCCTCCTTCTGTGCTGGGCACGATTCAATATCTTCCCTCGCCCTCCGCTC
CTGTTCGAGCTGGGAGAGAGGCATGGTTTGTGCTGTGGGCTCATTCACAACTGCTACCGT
CGACTGAGTTCAGGTGCAGTCCTGTTCGAATTCTGCACACTCATGGGAGGGTATGGAATT
CAGTGAATTCAAATGTGGACCTGCATCTAGAATGGCAGGAGTTTTTCTGTGAGCAACATG
AACTTCATCTCACTAAGTAGGCCATGGATTATAGAATAACTGGAAGCCAATGCATAGCTG
ATGTGCAATCCAACATCTATTTCATGGAAGGAGAGGCTGTCTGCGCCTCTCTCGGTTTGT
GAAGCAGAAAGCAGTGCACAGTCCAGTGCTGTTCTCCTTTATGGCAAAAGCAAAGAAACA
AAACAAAAAGCCCACACAGCTGTACTGAGGGTCAGTGTGACTTGTATCCCAATGGAAATG
CTGGCACATCCTGTCACATCAACATAGAATAACTGAGATAATACACCATGTGGTTTAATA
GAAACAGTATTG
>TR133606|c0_g1_i1|m.140880
CACTTCTGGAGACTTGACCATGTAATAAAGTTGTTATTTTACAGTGAAGATATATATGAC
TGGTAGGCATGTTAAGAGTGCTGTATTACAATTGAGAGGCCCTGATGGCTGCATAAACTG
CCAACCATTTAGGGCATCATCTAAACCCAAAGACAGTGTTTATAGGCTAACATACCTCCA
GACCATTTTCTTGTGTAGAATCTTCAGTTGTGCCATCATATTTTACCTTGCACATTTTTA
CTTTCACTATCTCTTGACACCTTTTGTGTTATCTAGGTTGCTAACTGCTGCTTCTACCAT
CATGTTTTACTGCTCTAAATTTAAATCTTCTGATGGAAAGTATTCTTCACCTCCAGTTTC
TTACCCATCACTGCCACTGCTCAATTATTCTTATTAGTTTGGGCAGAAGTAAAATGATGG
GCATCCTTTGCAAAGGATTTGTATTGCAATTTTATGTGACTGGAAGATGTTTTGTGTGGG
TGCTTGGATGTTCTGTATATTGTATGTATTCTTCATGATGGCTAAATAATAGCTCTATCA
CTTCAGTATCGTATTCGCATCCTAAAGCTGGTTTTTTTTGCCTTTACTGGTTAGCTGCT
>TR133691|c0_g1_i1|m.140894
ACTGCAGATTCTCAACCCACCCAAGATCAAATAGCTGCTCTCTGAATCCTCCTTTTATAT
GACCCTCTGGATCAAGAACACATTACTGAGCACCAAAACAATTTCAAAGACTGGTTTTGA
TCTCATTGTTTTGGGCGAGCTTCCTCCGAACTCCAGTTCAATCTTATTGTTTTGCCCTGC
ACTGCTCATTTATACTTTCTTCAAGATTTACAAACTCAACTGTCCTGGCAGACACACATC
ATTTCAGCGTGGTTGTATCCCAATCTTACCACCTTTCTTTGACTATATTCTTCCTCCTGT
CTAATCTCCACCCA
>TR133789|c0_g1_i1|m.140919
CAATGGCGTTGCCACAACAGATCTTGTTAATGCACGTTTTAAAATGCACCTCAGCCACTC
ACCTGAGCAAAGCAGCCCAGGGATTAGTTCATGTTGGTTGCTTTGCTTTCAGATCAAAGG
CTTTAGAAAATAAATGGTTGGTCCAGTTAGAGACAGTCCTTTTTAAAGCGAGCTTGATTT
CTTTTACCTTGACTACTGGAAGCCATATTTTCGTGCGATGGGTTTCTGGTGTGTGTACAG
TGCTGGTTTTATTTCTAGCTGCCCGTGATGCTTAACCGGTTCAGTGTGAGAATAAGTTAA
GATGTTCAGTGTTCAGGCCCAATTGGATGTTAGGAAATATCAAAAAGCTGGACTAAACTC
CAGCGCCAG
>TR13379|c0_g1_i1|m.5601
TAATTGGGTTTCACAAATGGTCCACCCATGGTCTTAACAACAAAGAAACCATTGTGTTCT
GTTCAAGTTCTGATTATCTTCCATCTCTTCTATACCAGATATTTATTCAACTCATTTCTT
AAGCCAATCAGCACAGTGCTAACTGCTTTTGATGGGTGTTTATTCCACATATCCACTTCC
TCTCACCTCAGTCTTGATAATATTTATACAGTCTACTCCTGTTAATTTGAAGTTTTTTGG
AGGAAAAAATGTTTTATCCAACAGTTCGAACTAAGCAATTTTAATGAAACATAAAATCAA
AACACTACAGGAACTCTTTAAAAAAAAAAGTCAAAGCATCAAAACAGATGGATTCAAATC
CCAGTTGCGACAGAGAACTTGTGTACCCAGCGGTTCAGTGTTTCAGAATCGGTTGTTGGT
ACCTCTGTGGGACCCTTGACTGCTAGATACAGCTACTTCCTCTGCTGATAGGAAGAATTT
GTAGTGTTAAGAGAGTTTGAAATATATTCTGCTTTTAGGGGCAAGCACTTCACATGAGCC
CCACAGTTATCACCTGCCATGCTTGTCAAAGTGACGCAGCAACTCCCT
>TR133836|c0_g1_i1|m.140929
CAGGGTCTTTACCTCTGAGGACACTTACCAAATTTTAATTAAGGTGCAGTATGTACCTAA
TGCCTTATTCATGGATTAAGTGAAATTTGTGTAGTTCCATACACAATATATTTAATAACT
ATGAAAGGGAGGCACTCTGGTATCTGGGCAGCATCATGTGACTTATCTAGCCAGCCCTCT
TTGATGCCTGGCCATGTTCGTATCAGGATACAGGACTACACTGCCCATGTACCTGCAGTG
GCAATACAGTCTACTGAAGAGTTCTCCCAGGACTCGGAAGTCCTGAGATGGCCTCCTTGA
TCCCAAGAGGCTTATGATAGCACAGCACAGCCAAGCACCACTGGCATCCCTGTCCCTCAG
GTATCACCTTGGCACAACATTAGGGTA
>TR13397|c0_g1_i1|m.5612
GATGGTATTAGCTCTAGTTTTTGTTAGAAAATTGATGGACCTTTGCTTCCTGAAGCGTGA
GCTAAGCTGGCTTGATGATCTAATACCTGAAAGTAAGAAGAAAAAACTGGACGATGCCAA
AAAAGTCAAAGCGGATGGGGAATCTGAGAAAATGCTGGAACCAGGGGACGGAGGTGTGCA
GCTGCCAATGGAAAGTAGAAAACTGCTTCAAAGTCCAGTAAAGAGTAATATTTATAGGTG
TGATCCATCTGAAATTAATATATCGGATGAAATGTCCAAATCTACAGTTTGGAAGGCACT
CAGTATGAATACAGAGAGCAACAAAACCAAGGATAACACAACTTCAAAAAGCAGTTCCAT
TCAAAAACCAATGTAAATTGATGTTCATGGGATCAGGTTTAAACCCCAACCTTGACCGAG
AA
>TR134038|c0_g1_i1|m.140963
CATTTTTCTTATCTTTTTCTTCACTTCTCTCCTGAAGTTGCAACTTTTGCTGGGGTGCGA
CCCCGTGTGTGCTTGCAGCCATCCGGTACATAACCCAAATAGTAATTCTTCATGCGTAGC
TTAGAATGATAAAAAATAAAGTAGCTGTGCAGGGTATCAGACCTACACACGCATACTTTC
CAGCAGGAGTCACCAGATGATTGACCAGGCATGGAAACCCTTGTTTATTTCCACCCTCGC
CACTAGCCTGAGAGTACTGAGGCCAAGTGTAGTTTCCCCTGACCATATTCAGCTAGTTCA
GGATAGACCTGGGATTGAACCAGCGACCTTCCAGGCCGTAATGGCTCGGGGACTCGCTAA
CTTAAGTCAACGTGTGAGCACAAACCAGCATTTAATCAGCACACATCTGAATAACGATAT
TCTGTCACATTTTAATGTTGAGTGTTATCAAACAAGGTGAGA
>TR134252|c0_g1_i1|m.141000
GCTACCACTGAGCCAAGGCTGACGGTAATAAAATGTAAAAACAAGCGAGGGGTGCTACCA
TTATTATTGTCTTAGGACATCAATATGCACACTTGGGGTTCCTGTACCTTGCAGTTGCCA
ACCTGCACCTAACTTTTCTTCGCTTAGGTAAACAGGGTGGAGCAAGTACGCTCTAATTTG
AATATTATTTATTGGATTTTGCTAACTTTGGTTACAAAGCTCTTGAACCATGAAGCCATG
CAGATCATACACTCGCAGACCCAAAAAAAATCTGACTGCTGTACATGGGATCAGAAATAC
TATACTACAGCAATTGCCTGTGTGGTGAATAAAATATGTCTCAAACTTCGCTCAATGAAA
TTATTTTGTGCAGAAGTATTGGTTACTCCTGCTCTTCAAATAGTGTCATGGGATTGTTTA
CATCCACAAGGAAGACAGCCTTGGTTTATCATCCAAAAGACAGCGCCTTCAACAGTGCAG
CACTCCCTCCGTGTTGCACTGAAGTGTCAGCCTAGATTATGTGCTCAAGTCCCTGG
>TR13443|c0_g2_i1|m.5624
AGCCCATATAAGTCACTGCTCCCCTTTAGATATCCAAGATATTGCATTTGTCTTGATTTT
TGGATCTAGTTTAAAATAACTGAATTGCAACACAAGGACTAATTCACTTCCAAGATACTG
GATCTCCACAACCAATAATCAGTACTTGAGTCCGCTGTTTCCAGTCCTGCTCTGCAAGGA
GATGTTTTCTGTGCAAAATGATTTGTTGCACTGTCTTGCATTTCTTGAGCTCAGTTTAAA
ACTGAAACCATGCAAATCCTTTGGGCTTGAGTGTTTGTCCTGTGGGTGTCCCTGTGCCCT
CCAGTACTCCACCCAAGCATACATTCATGTGAGACTTGACGGTGAATATCGGGAGCATAA
CAGCTGAGCCCAATACAGTCCACGTATGTTCATTTACAGCAGATAGCGATCAGAAATGGA
AACTCTAACCAATTTTCCTTTCGAATCCTTGGACGCAGAGGCCAATTGTATCACCCTAAC
TCGGCACACACTGAGTAATTGAACCTGGGCCTTGCTGGTCTCCATGGCTCAATTACTTGA
TGCGTAAACCTGTTCAGATATTGGGCAAACCGAGTCACTAACTATGAAGATCTAACTGCA
TCTCCTCGTTAAAGCTTTTCTACACACAGTCCAAAGGAAATTAGTTGGAGCAGGACTGAT
ATTCCAATTTTGATGGGGCTGAATTGAAGTCCCG
>TR135052|c0_g1_i1|m.141156
GCACAACGTCCTTAAAAGAAACTCCCAGCTATCTAATATTCTCCTCATAAGAAGTATGAC
ATGTGTTGTTGCCTCACAATATCATTGAAATGGTTCCAGGTTGTTATACTGCAGAAGCAC
TTGATGCCGTTATTGTTTTGGTTAAATATCACCAATTGCTGCATTCATCTTGGTGATATT
TCTGTCAAGGTCACTACAGTAAAGGAGCAAACAGTAAAGTGCCAGATCAGAGGGAAAAAA
AATCACCAGAGGTACCAACTGCCCCCAGATATCCTCAATCCCATTAAATGTTTTATTTTT
CTTGTGAAACCATTGCCACACCTGACTTGAAAACACACGGT
>TR135277|c0_g1_i1|m.141200
TACACAAGCTCATCCGAACCCTTATTGGAGTTTAACCAGCGCTCGTCCATGTGAATGCAA
TCTAGCTACTCTGGGCCAATGTTGTGGCCAATTTACCCTACATTGGTAGAAGGTTCAATG
TTTGAGATTAGTTGGCGGTTTGCACTGGGAACCAGCATCTCTCCCAACCCAAACATACCA
AGCAATTATATAAGCATACGGCCTCTGCTGTGCTTTGCTGATGGTGGTTTCCAATTAACC
CATGGACTGGATAATGTCCTAATGGTCAACAAAACAAGAGAGTAGGGTTCTCCCTAAGCA
AATCAAACCCAGTAGGTAATTGGGTAATCTGATGAAGAAACTGTGTTGCCACTTGGCCTA
AATTGCCACGGCACCTCCCTGTGATATCTTCAAAATGGCAGAAATTCTGGTAAAATGATT
ATTCCCAAAATGTCTATCATTTGGGAAAATCTGGGATGCAGCAGCAGCAATGGAACTGTA
GACCCCTGAGGAAAAACAGAATGAGATCATTGACCCAAATATGTAAAGTGGTT
>TR13529|c0_g1_i1|m.5651
ACAAACCACGTAATCTAACCTCAACAATAATCCCTGATGCACAAGTGTGCCATTTCCATT
TCCTATGTTGACAGTCCTGAGAGTGAAATTCTTTGTAATTAGCAGTAAATTGGGAGGTTT
TTATTTGCTGTCTGCTAACATGAACTATGTTGAGATGTACACCCTTGAATCTTTCTTTGT
CTGTCATGCCAGGTCTTATTTGTGTGCTGCTGAAAGAACATGTGGGCAGCCTGCTTTACA
AAGAAAAGCTGCAGTCTTTGCTCAGTGTGTCAATGCGCAATATTTTTCAGAATTGGAGTA
GAATGGAGAACCAAATTTGACAAGATGATACTCTATGACCTTGTGTGTTGATCCTCCAAC
ATACAGCTTTGTAATATG
>TR13536|c0_g1_i1|m.5655
GCCGGTTTTCGCGCCCTCAGCTAGGTCCGTTTTCCTCTTCGCGCCTGACGCGCGCGTTCT
CGCCCCTTCCGCGGCCGGCGGGCTCGCTCCCGCTGGTAACTGTAACGTGGCAAGTCGGGC
TCGCGTCTGGTGCCCGCGGCCACGCGCGCTCCCCCCTCCCTCTCCCTCAGCACCGAGACA
CAGAGAGAAACACAGACAGAGAGAGAGAGAGACATGGCTGCTCCCAACGACGTGATGGGC
ACCGCCGAGGACTTCGCCGACCAGTTTCTGCGAGTGACCAAGCGTTTCCTGCCTCACATT
GCCCACTTGTGCCTGATCAGCACGTTCCTGGAAGATGGGATTCGCATGTGGTTCCAGTGG
AACGAGCAGCGTGATTACATCAACATGACCTGGCACTGTGGCACCTTCTTCGCCACCATG
TTTGTTTTGTTTAATATGATTGGGCAGCTAGGTGGTTGCATTCTGGTGCTGAGTCGGCGG
TTTGTGCTTTATGCTTGCTGTGGCTTATTTGTACTCATTGCTATGCAGACTGTTGCTTAC
AGTATTCTCTGGGACCTTAAATTCCTTATGAGGAACCTGGCACTTGGAGGTGGCTTGCTG
CTGCTGCTGGCCGAGTCTCGATCAGAAGGGAAGACCATGTTTGCAGGTGTCCCGACCATG
GGCACTAATTCCCCACGTCAGTACATGCAGCTGGGCGGCCGTGTCCTGCTTGTCCTGATG
TTTATGACTTTGTTGCACTTCTCCTTCAATGCGCTTATGATTCTTCAAGACATTATTGGC
ACTACTTTGATAATCCTCGTGGCCATTGGTTTCAAGACTAAGTTGGCTGCTCTCACACTG
GTCATTTGGCTCTTTGCGTTGAATCTGATTCAGAATGCATTCTGGAGTGTCCCGGTGTAC
AGGCCCATGCATGACTTCTTAAAATATGACTTTTTCCAAACAATGTCTGTGATTGGCGGC
CTTCTCTTAGTAGTAGCACTGGGGCCTGGCGGAGTCTCGATGGACGAGCATAAAAAGAAG
TGGTGAAGAGGGTCTTCGGAAGAGAAATATATATATATATTTGTGTAATTTTTTTTTAAT
TATTTTTACTACCGTATCAGTTCTCTCTGTCTGAGTCTGAATTGTTTTTTTCAATCCGAT
TTCTTTCATGTGAAGCATAAATTAAAAACCACACATCAGTTTTACCGCTTTTCTTTCCCT
CCCAGTATTTCGGTATTAAGTGGTGGTAAAATCGGTGCCAAAATTTACCAGGCAGTCAGT
TCTGGTGCAATATTCTCTTTACAGCACCTTCTGGTACAACTTCAATACTGGGAACTGATT
GGCTGGAGACTGCTTCTTCCCCTTTCTGAGCCTTGATGCTTCAGACAATCTATTTAATGA
ATTTTCTGTGTGCGGGATGACTTAATGGGAAGTTCGAATATTCTCTGAGGTTCGATGGTA
ATGTGAATGTTGAAGGTGCCATATCTCGATTCAGGTGTACAACATGTGGCTCTTAAACAT
TCCTTAACCTTGGACCTTCATTCCAGCTCGTATCATGAATAAACTAAACTGATAAATTGG
ACCAAATTATCTTGAATATCCTATTGATTGGCAGTGTAATGAATGGAATATTCAGATGCT
GCAAACCTTTAAAGCGTGGTACAACTGCTTTGCTACAAACTGAAGTGCCTTGCACAGCAA
TGTGTTGAATTTCAAGCATAGCTCTTCTTGTACAGATAGCTACTTTGAGATAATACCTGT
GTCCTGTTTCCCAGCGAAACTAAAGACCAACGCTTTGGTAACGTGTTTGTTTTTGTTTCT
AATATACCTGTCTTCTGCAAAACAGCATCTGAATGACTGAATCAAGGATTTGCACAATAC
AGTGCCGTACCGGCACACTGTCTGCCTCAATGAGCAGTCAAGTAACCAATTGGAAGCAAA
CTTAGTACAGCTCTTAATACAGAATATTTTGACAGATACTGTACCTAAAATGCTTGAGTT
GTTGACAATATTTTGCTTGTCCTTATTAGCTCCTTACAAAGCTCGATTTTCTATGTGTTT
GAGCGTTTGCCAATGGTAACATGCCACAGGGAAGTACCCTGGACTGGTGCACAGCAATCT
TCCTTTGTTCCTCTTCCTCGTGCTGGTGTGGAAACGCCTACGTTCTGCTTGGTGTCACCC
CACAATAGCACAGGTAAAATTAGGCGCTCTGTGGAGAAATTCACCTGTGACGCCATGTGT
TTTTGTGAGGCTATGTGTAGCATTGCCAGTCAAGCGATTTAATTTGCGAGATGTGAGGAT
GGTTAAAACATTTTGACAGCAAGATCTTCTCTGGTGACCAATGGGCTTGTCACTTGGCTT
TCTCGCTGGAACTGAAGTGATACAAGATTCGGGAGGGAGGGAGGGAGAGAAGGCTACAGG
TTACACTTGTTTAAAATCAAAGTTGCAACCCTTGCAAAAATTCAACAGTTCTACTCTTTG
AACCCTGCGTTAACTTTTCCACTGATACCTCGGATACACAAATTGCCAAAACCATCTGTT
ACAAACACACAACCATTTTATAAATAGATTTTAATGTGTTTAGTACAAAAGTGTCTTAAA
AATCTGCAGCAGTGAGCGCAGACAATGCTGATTTCTGAATGTCTTGACATTGTGGTTGTA
TTTGCAGTTCTGCTGGAAGACTCATTAAACGC
>TR135460|c0_g1_i1|m.141237
GCATAAAGCCAGCTGTTGTCGGAAGCATTTTAATTCTGGATGAAGGCGTTTTTTAAAAAT
CCCCAACCTCAGTGCGATCTTACAACTTCATTTAAACTCAAGTGGTGCTTTTCAAGCCTG
GATTTTCAGGTAGGAAAAGCAACTTTTCTAAAAGTGAAAGGAAATGAGAGGCCTTTGTTG
AAACCTGCCTTTTACCGAGGCTTCTGGCAGCAGAAAAACGCACAGCAGTGTGAAACAATT
GACATAAATACTCCCTGAGCCCCATCAAAAATCGTCAGGAGTCTCGTGAAACCTTTCAGG
CGTTTACACTTCTGACAGACAG
>TR135863|c0_g1_i1|m.141334
CTCTGGTGTAAAATTATAGGAAATGGATAGGCGCCTTTGGTTGAGTGAATTCAGACCTTG
GTGCTTAGCCGTTGCTTCTCCTCTAAAGATGGACATTTTCAGAAGTCTGGCATTGAAGCA
GTACATTCCACTTGCTGCTTGCTTTTCCGACTGTGAACGTACCACTTCATTTTTTCACAT
TCACTGTGTTGCAGCAGAATTCATTATGTTTGATTTCATTGCAATGCAAGAAGGTGAGCG
GCTTCTCTGGATCAACTTCATGGGAAAGATAAATGATTTAATGAGCCATTTGAGATAATC
TAATCTTCATGGTCTGGTTATACAC
>TR136018|c0_g1_i1|m.141376
GCCAGCATAAAATAAATACCAGAAAAATTGTAGCAAGCCTAGCAGCTGGTCCCTTACAAT
GCATAATCATCAATCAATCCTCTCCAGCTCACTACCAATGCACATGGGAACAGGAGACAC
TCGGCAGTTGGGAACGGACTGCAAATCTCAAGAAAAGAATAAGTCCTATTATAAATTACC
GATTGATGTAAGAAGTGGGGGCAACATACTAGACTATCGCAGCCTACTTCCACCACGATA
CAAAAGTATATAAAATTATTTATACACGACAGGTTTACTAACTGGAAGAGCCTTTCATCT
ACAGTTACAATCCAGGTAC
>TR136383|c0_g1_i1|m.141480
CTGCAATAGGGCCCTTTATTTATAAAATACCTCTATCCCTCCTCGACCAGCTTGCTGCAG
CATCTCAGTGATAATAGCAATGAGGTATAAAGGTCTGAAAATCAGTGCTGAATTAGATTG
GTCCAATAATGGCATCAGGAAGCATTTGAAAGAGCTTTCATTGGAGATATTTGGTAACAT
CTCTAAGCATATTAGCAAAGATTTGCCTGACAGTATTTTTTTCCTACAGAACAAGCTGTG
TTCATCAATGTACAACCTGCAAAGAGAGAAAATAACACCACATTTATAAGGTTACTTGTA
AAACCCAATTATTGTTCCCTGC
>TR13687|c0_g1_i1|m.5713
CGCAGGCGGGTGCCGCGGGGGACTGTGGGCCGGGCTGAGTGCTGACGGCTCTCTGGGAAG
ACTCAGCCTGGCGACGTGGAACGATGGCGCCCAAAGGTAGCAGCAAGCAGCAGTCGGAGG
AGGATTTACTGCTGCAGGACTTTAGCAGGAATGTCTCGGCCAAATCATCCGCACTCTTTT
ACGGAAACGCGTTCATCGTGTCGGCCATTCCCATCTGGCTGTACTGGAGGATCTGGCACA
TGGACCTTGTCCAGTCTGCGGTTCTGTACTGTGTTATGACCCTTGTCAGTACCTATCTTG
TGGCATTTGCTTACAAAAATGTAAAGTTTGTCCTGAAACACAAGGTGGCGCAGAAGAGAG
AAGACGCAGTTTCTAAGGAGGTCACTCGGAAATTGTCAGAGGCTGACAACAGGAAGATGT
CTCGCAAAGAAAAGGATGAAAGAATTCTGTGGAAAAAGAATGAAGTGGCTGACTACGAAG
CTACAACCTTTTCAATCTTTTACAACAATACCTTGTTTCTCGTTATGGTGATCATTGCTT
CATTCTTTATACTGAAGAATTTCAATCCAACAGTAAACTACATCCTGTCCATCTGTGTTT
CATCGGGGATGATTGCTCTTCTTTCTACAGGCTCAAAGTAATTGACTCTGGCTTTCATGG
TGAGCTGGTGTCAAGAATGGAATGGTCCTGTGTTCTTAAGGATGAGTTCATTTAGATTTT
CAACGTCTGTAAAATTGAGACCCGAAACCACAGAATTGCCCACTTAACTGAGACAACTAC
AGTTCTGTGAACTGCATTTTTTTACAATATACCTGCATTCCATGTCATCAGTTGTGGATG
TACTGTAATAAAATGAATGCATTTTGCAACCAGAGTTGGTTTTTATTTGCATGTCTATTA
CCAGA
>TR13692|c0_g1_i1|m.5716
CAACAGCTTTGGCGGGGAGAGTCCCAGATTTCCACTACCCTTTGTGTGAAGAAGTGCTTC
CTGACATCACCCCTGAACGGCCTGGCTCTAATTTTAAGGTTTTGCCCACTTGTTCTGGAC
TCCCCCCCCACCAGAGGAAATCGTTTACTGCACACAGGGCTTCTATCTTTTCAAATCTTG
AACTCTTTGACTGTCTTACACGGAAGGGAAAATATGGTTGACCAGTTTCTTTTTTTACAC
TCAAACGTTTGTAGAATCAAGAGCTGGAGGGAAGAGCGAGGAATATTTGCAGCTTCTCGC
CAGTCTGTCTTTAACGACACAATTGTAGTGGGAGTCACACTTGGGCCTACGTGAGGAATG
GAGAGAGAGAGAGGTGCTTTACATAGCTACAGGCCGGAGTGTGTTGCTCCTGAGGTTCAG
AGAACTTCACGAACCGCAACAGTCAGTGTTACCTGTCCGCAGGCAGGCTTCTTCTTAAAG
ACGAAACACGAGTCTGCTTATCATTTTATGTTGGGCTTTGTAAGATTATTGACTGGTAGA
GTATTAGGATAGGAGTGGGAGTGACTGCCTCACTCTGAATTGTCGAGGCGAGGCAAGCTT
TTATTTACTGACTGAAGTTTGCCCTCTGTATCGGAAGACAATGTCCCCGCACAGCCTATG
AATGAGGGGGGCAGACGCGGTCAGCCCTCCAGGCTTTGTATCGAGTTGAGATGTTTATTC
TGCTGGCGAAGGTAGTGGATGGAGCCTGAGGTTCTCAGGGTGGGGGCCTTTGGAGAAACA
GAGAGGAGAGCTTACACATTTTTTCTGACGTTTTTAGTTGTGAATGAAGTTTTGTCAGGG
AAAAAAAGTAAGGTAGCTGGTGAGTTTCACCGAAACCAAAATGTGGGTGGTCAATATCGG
GGTCACTTCAATCTGAAGGAAAAAATAAAAGGGTACAGGTGGGCACCCAAGAGCTGACAT
TACTCTCAATACCCAGCCTGCTCGATAGATGAACATCGCATCCAACAGGACCG
>TR137010|c0_g1_i1|m.141611
CTAAACTCAAAGGACTCAAACATGTATAAAGGAGATCTAGCTACAGGGACAGAGTGATGG
CTGGAGGACAGAAAACAAAGAATAGGGGTAAAAGAATTTCTCAAACGACAAAGCTGTTTT
ATGTGGTCTTCCACAGTGATCTGTGTTGGGGCCAATCATATTTTATAAATGATCTGGGCT
CAGGAATTGAGGATGATACCAAAACTGAGAGGTTATACTTATACCAGGAAAGGCTGAACG
GGGCTGGGGCTCTATTGTCCGGAAAAGAAAAGGCTAAGGGATGACCTGATAGAGGTCTTT
AAAATGATGACGGGGTTTGATAGGGTAGATGTAAAGAAGATGTTTCCACTTGTGAGGGAG
ACCATAACTAGGGACC
>TR1370|c0_g1_i1|m.561
ATACTAGAAACAATTAGTGGGAATAAAATCTTGGGCAGTGTATACTGGGCTTCCCATGAG
TGAGGCGACATCACCATTTTACAGAATTACCTTTTCAGTCTCCTTTTACAAGCGACACAA
GTTATCACTAACTTCAGTGTTGTATGTAGAACAAAAATAGGGTGCTAAATTCTATTTTGA
AGTATCTATTTACTTTTTATATTGGCAGTGATGGGGTTTTTTTGGAAACGGTATGTCACA
TGTTTTCCTGTAAATGTAACTGTCTTTGAGCAGCCTGATGTTGTAACTTATGCTATGCAA
ATTGGGAACTTGCTTTTACGTGGGAACACTGTCCCTCACCAGGATCAGCTTAGTATAAAT
GAAAAGAGAAGGGTTGCTGGAAATCTGAAATAAAACA
>TR137266|c0_g1_i1|m.141670
GTAAACAAGCTTTAAAACTCAGGTCTTGATATCTTTCCCCATCCCCACCACCATCTTAAA
ACTATCCCTCCAACACCCCCCTCCCCAATCCAGTATTGAATATAGAGATGAAACCTCATG
CCTCCCAAAGATAAGGAGATCTTCATAACAGAGAGCATCCAGGAGACTTCATTTGAATCC
TGCAGCTCCGTTAGCCTATCCCTCCCCATGCTGGGGATGGCAGGGCCCAAGGGAAAGCAG
ATATTGCAACAATCTGAACAAAAAAGACTTGTATTGCTGATATTTACAGTGCACTGAGGA
GTTTCAGTATTTTATTATTTCATTTGTAATGAGTTACTTAAGTTGTGCTGCAAACTCTGT
GAACATCCTGAGTTTCAATTTTGTTTTTGTATTTAAAGCATGTTTTAAAAAAAAGC
>TR137469|c0_g1_i1|m.141705
GACTCCGAGGAGTGCCACCAACTGAGCCACAACTGACTGAGAATACAATACTTCAAAGCA
ATAATCAGTCCACAAGGGATTATGTGCTATGTAAAGAACATATTCTTACACAGTGAGATC
AGTGACTGGACTTTGGGATAGAGCAGTCTTTCGTAGACCTTCATAACACCATTTTGCACA
TGGATGAAATTAACTTTTAATCCACCCATGGATTTCAGATCTCCAGCGAGGAGTGACAAC
AATGAGACAAAATTCTCTCGTAATTATTTCAGACAAAAGGCTCCTGGGACAGTTCAGTCA
TTCCTGATTAAAGATATTGCGTATTATACTGATGAACGGGTCTTCCCGTTTTGCAGATTT
GCCATACCTTCTAAATTCTTTGACTGCATCTATCAATTCACACCTAAAGAAAAACTTCTG
TAAGCTGACTAATTTCCAG
>TR137913|c0_g1_i1|m.141784
CAGGTTAATGTTAAATGACACATTTTGAACACTGCCATGGTCATTAGTAATGCTAATGGC
TTAAAGTACTGGACAGGGTATAAAAACTGTGAATGCACCTTGCTGGTCCTGTCTCTGCCC
TTTTATCAGTCATTGAATCGCACTCCTGTACAGCATTTGCTTTCATCTCATACCCCCCCC
TTTTTAATTGCTATAAAACATGCTGGTATCAAAATCAGATTATCTTCCTGAATTTCTTTA
CCAACTGTTTGTTAAAATTGGCTCACAGGCTTGTCTCTCCATTACTGGGTGCAGAGTCTG
AATCCAGCTGAGGTTGATGGTTTGAAGGTCTCTCATTGCACTTTTGGCCAATAATCTGAG
GCGACATTAAATTACT
>TR137962|c0_g1_i1|m.141801
GCCAAGGTAAGACTTCCCTTCACATATCTCTCTCTGCACAACCCTACACCATCCTACTTT
ATCCCCAACACTAGCAATGCTTCCCTCCCCTGCTTCCCATTACCTCTCCTCCAATCATAA
TGGAATACTTCACTACACATCTTTCGGCTTGCTCTTGCATACTCAGAAGCTGCTACTGCT
CTCAAAACTACTTCCCTCTTGCCCACATTTGCCGTTGTTTCCTCTTATCATGCACACTAT
GCTAAGCTACCCCACACATCTTCAAAACTCTTCCAGCAGGGCACACCTAACCCACTCCCA
CTCTTCTTGCAGGAAAAGTTCACATACACAACAGAATGGCGAGTGCCTTGGTGCACATGT
TCACACAAACCATCAACATAATTCGTAGAAAGAGGGCTTTGTGTTGCCACTCAATTGCTA
CTGTTTA
>TR138004|c0_g1_i1|m.141809
GACGGGCCAAATCTTCTGTGCTGTACTATTCTATGATTCTATATTATCCATAAGGACTTG
ATCAGCTTATTTATGAATGCTGCTGACATCTAATTCCACCTCTCTCAACCACATAATTAC
CTCCGTGCTATTCAAATGCGTGGCTCGCATCAAATCATGGATTGATCACTACTTCCTTCA
ACTGAACATCAGGAAGATTGAAGCCAGTGTTAATGGCACCTGCTCCATACTCTGCTCCAT
TGCCACTGACTGCGACCCTTTACCCGGCCACTTAGCTCAGACTGAACCAGACTGTGTGAA
ATCTTGATGTCCTGATCGATCTGGGGCTGAACTTCAAAACCCACA
>TR13819|c0_g1_i1|m.5768
GGCCGTAGGGACCCGTTTCTAAACTGGAAGCGGATTGGCTGTGTGTTTGCTGTGTGCTGA
GTCTCTTCATTGAGGAGCTGCTTTCCGTTTCGCCGATTGGAAAATGTTGGTGCTGGTATT
GGGAGACCTTCACATTCCTCACCGCTGTAATACATTGCCAGCCAAGTTCAAGAAGCTGTT
GGTACCTGGTAAAATCCAGCATATCTTGTGTACAGGCAATCTTTGCACCAAAGAGAGCTA
TGATTACCTTAAAACACTGGCTGGAGATGTCCACATTGTCAGAGGAGACTTCGATGAGAA
CCTGAATTACCCAGAGCAGAAAGTGGTAACAGTGGGGCAATTCAAAATTGGTTTGATCCA
TGGTCACCAGGTAATTCCCTGGGGTGATATGACGAGCCTGGCTCTGCTGCAACGACAACT
GGATGTAGATATCCTAATTTCTGGTCACACACACAAGTTTGAGGCCTTTGAGCAGGAAAG
CAAGTTCTATATCAACCCAGGCTCAGCCACAGGTGCATGCAATGCACTGGAAGGTAATAT
CATCCCTTCATTCGTATTGATGGACATTCAGGCATCCACAGTAGTCACTTATGTTTATCA
GCTGATTTCTGATGATGTAAAAGTAGAACGAATTGAATACAAAAAATCCTAAATTTGTCA
TGGCTGCTTTTTTACAGTTTCATTCCTTTTTCCTTTTGAGTCTTTTTCCTTGATCAAGTT
AACAAGTCTTTAAATGTATTATATACGTGAATTGTAAGTTTTATCTCCACTAGTACTAGT
TAACTATTCCAGCAATATGAGAGGAACTATATTGAACTTTATTGCACGCACTGATGTAAG
GTTAGTTTAGATCCTTGCTGAAAAAGGTGCCACATTCTTCAATTACTGAGGGTTTTCAGT
CCTGTAAATATTTCCTTTCAATGCTTACAGTAATGGAGTAGTGTATCATGTAATTAATAT
GCATGAAATTCTTAGCCATAGGTTTTTGTTTCTGCCTTTGTTTGAAACCCTGCTGTTCCA
TGTAAAATGTTTGTCTGCCTTCCCAAAGACTCTAATAAATGTTATTTCAAGTGA
>TR1382|c0_g1_i1|m.568
ATGCCGGTGCTGGCTCTTTGTTTCCGCCGCTGCTCCGGCTTCATGTCGCGGCTCAGGATC
GGCACCCACGACGGCACCTTTCACTGCGACGAGGCGCTGGCCTGCTTCATGCTGCGGCTG
CTGCCCGAGTACCAGAATGCGGAGATAGTTCGAACGCGGGATCCTAAGCTGCTGGCGCAG
TGTGAGGTGGTGGTGGATGTGGGAGGCGTTTATGACCCTGAGAGGCACCGATATGACCAC
CATCAGAGGTCTTTCTCGGAGAGTATGTCCACACTGAGGCCGGAGTCTCGCTGGGTGACC
AAGCTGAGCAGCGCCGGGCTCGTCTACCTCCACTTCGGGAGACGGATCCTGGCCCAGGTC
CTGCAGCTGGACGGGACCGACCCGCGACTGGCCGTTCTGCAGGATAAGCTTTACGAGAAC
TTTGTGGAGGAAATCGATGCGATCGATAACGGGATCTCTCAGTACGAGGGAGAGTCCCGA
TACACCGTGAACACCAACCTGAGCTCCCGCATCGCGCACCTCAACCCCCCGTGGAACGCA
GAGTTTCAGGACACGGAGGCCGGATTCACCAAGGCCCTGAAACTGGTGGGCTCGGAGTTC
CTGGACAGGCTGGAATTTTACCACAAGTCCTGGCTCCCGGCTCGGGCCCTGGTCGAGGAT
GCAATTCGGGGCCGGTTTAAGGAGGATGCCAGTGGGGAGATTGTGGTTCTGGTGAAGGGT
GGCTGCCCGTGGAAGGAGCATCTCTTCGAGCTGGAGAAGGAGCTCCAGGTCGACACGCCC
ATCAAGTTTGTGCTGTACACAGATCAGCAAGGTCACTGGCGGGTCCAGTGTGTGCCGCAG
GGACTTGGAACCTTCCAGAACAGGCTCTCGTTGCTGGAGGAGTGGCAGGGGGTGAGAGAT
GCCGAGCTCTCCGCTCTCAGCGGGATAGTGGGCTGCATCTTCGTCCACGCCAGTGGATTC
ATCGGAGGGAACGCCACGAAGGAGGGGGCGCTAGAGATGGCGCGAGCAACCCTTCGCCGG
GCAGCTAGGGTCAACGGGATGTGAGCGTACGAAGCGAGCCGATTGGCGCCAGCCGTTCGG
CGTGGAGTGCGAGAGCTGTGGCCGTCGCCGGAACCTGTACAGAAATAAAATCTGCTCGTC
>TR13857|c0_g1_i1|m.5784
GCCCATCACCTCTTCTCGATGGTCCTGAAGGATTGTGTCCAGGCTAATGTTGGCATCCAT
CCGAAGAACCCCAAGCTACCTAATTGGGATAGATGCCACTTGTATCTTCCAGTCAATACT
TTTGAAGTCCCCTCTGGAACTGTGCAAAACCATAATACCACATTTGGGGATATTTACCAA
TGTATCCCAGTGGTTAGCGCCATTGTTTAAGATGGCGAGTAGGGAGCTTTAGATCCCTGA
GCAAGTCTGCCTAGAACATAATATCCGTGGAAAGAACCATTGCAGTTAATTTTTGGATGC
TTAGAACAGACTCCAAAAAAGTCATTGGATGAAGATATTGAAAAAGGAGGCG
>TR1387|c0_g1_i1|m.571
ACGAGGTGTGTGTGATTAGTGGAGCTGCTTCCAGTTGTGTGGGCCTGAAGACATTGCTCC
ATTTGCAGTCCATTGTTGGTGAAGGCACCATTTGATGAGTAGCGCCACTGACAGCTCTGC
CTCTTTCAACTGCTCTTGAAATTCCTGAGCCAGCTCAGCTGTCCCTACATTTTGAGTATA
TCCCCTGAAATTCCACAGGGAATCCCGGTCTCCTGCCATAACTCCGGGAATCAGGAAAAG
CTCCTCCCCTGCATAATTTCAGATTTATACTTACCAATTTATAACATGTACACTTTGCTT
TAGTCGATAAGAAGAGGCGATAAATGACCCGTGCTTTGTATAGATGATAGGTCCCCCTTG
TTTTGGTCACAGGTATCATTTGTTCTTTTTTTGCCTGTTTATTTATTTTGATGGCATTTT
TGTGCATTTTGTGCGTGTCAAGGTGAAGGGTGTCAGACAATGGAACATTTTCCATTTTAG
GCACCAGGTGTCAGCATCGAACACCTCGGGGTCAGCCTCTACACTGCCCCAACTGTGTGC
ATCAGTCCCAACCTCACTGGTACATCTTTCCATTTCCCACACCAGCTATCATCTGCCCTC
TCTGAGTGAGATTGCCAACATAGTTCCAGATTCACCACCAGGAGCAGGGTTAAAACTGCT
CAAACTCATTTCATGTAGGACACTAACAGCCAGCATACAGCAGAAACTGTAATTGAACAC
AAGTCCCAAAGATCAAAGACCATTGGGAACCACTCAGCTGTTATTAGACTGGGAGTGACA
TGGCATGGTGCCAAGCTGATGGGTTATATATTCCATGTAATGTTGTTACAGGGTTAGATT
GTCCAGGTAATGTTGTTACAGGGTTAGATTGTCCAGGTAATGTTGTTACAGGGTTAGAT
>TR138864|c0_g1_i1|m.141984
CGTCGGGGCTCCCGGGCCTGACCTGCGGCCTGCAGCCACTCCACGTCGGGGCTCCCGGGC
CTGACCTGCGGCCTGCAGCCACTCCACGTCGGGGCTCCCGGGCCTGACCCGCGGCCTCGC
AGCGACCCTCCAGCGGGACCCGAGCGGCTCCCACACCGACCCCCCGACCCCGGACTCCGG
CCCGTCTTCTCTCAGTGGCCGCGGCCTCTCCTCCCCCGGCGGCCCCGGCCCCGGCCGGCC
ATGGCCCAGCAGCAGGGCAGCAGCTCGCAGAAGGCGCTGATGTTGGAGCTGAAGAGCCTG
CAGGAGGAGCCGGTCGAGGGTTTCCGCATCACCCTGGTGGACGAGTCCGACCTCTACAAC
TGGGAGGTGGCCATCTTCGGGCCGCCCAACACGCACTACGAGGGCGGCTACTTCAAGGCA
CAGCTGACGTTCCCCATGGATTATCCGTACTCGCCACCAGCGTTCCGCTTCCTCACCAAA
ATGTGGCATCCGAATATCTACGAGAATGGGGACGTGTGTATTTCAATTCTGCATCCACCG
GTCGATGACCCCCAGAGCGGAGAGCTCCCGTCCGAGCGATGGAATCCCACCCAGAACGTC
AGGACGATTCTTCTCAGTGTCATCTCACTGCTGAATGAGCCGAACACTTTCTCTCCTGCT
AATGTGGATGCTTCCGTGATGTTCCGGAAATGGCGAGACAGCAAAGGAAAGGATAGAGAG
TATGCAGAGATTATTAGGAAACAGGTTTTAGCCACTAAGGCGGAGGCGGATAAGGATGGG
GTGAAGGTGCCAACGACCCTGGCGGAATACTGCGTGAAGACCAAAGCCCCACCACACGAC
AACAGCTCAGACCTGCTCTACGACGACCTGTACGATGATGACATGGATGACGATGAAGAT
GGAGACGGTGATTATTATGACGATGACGACGACTCGGGAAACGAGGAATCGTGACCAACG
CCGGC
>TR138901|c0_g1_i1|m.141994
CGTGGTGCCGCCTGAGTGCGTGTTCGACGCGAGCTTTTTACTCAATAAAGTTTTGTGAAG
CGGCGCGTGCGCAGTGAAGAACTAGGAGCGGCGCGCGGAGCTTGAGAGCGTCAGAGTCCG
AGAGTCATGCCCAAAAATAAAGGTAAGGGAGGTAAAAACAGGCGACGTGGTAAGAATGAA
AATGAATCCGAGAAACGTGAGCTGGTGTTTAAAGAGGATGGCCAGGAATATGCCCAGGTG
ATTAAGATGCTGGGAAATGGGCGTTTGGAAGCCATGTGTTTTGATGGTGTGAAGAGGCTT
TGCCATATTCGAGGGAAGCTGAGAAAGAAGGTTTGGATAAACACGTCAGACATTATATTG
GTTGGGTTGAGAGATTACCAGGATAATAAGGCTGATGTCATCCTAAAATATAATGCGGAT
GAGGCAAGAAGTTTGAAAGCATACGGTGAACTTCCAGAACATGCCAAAATCAATGAAACA
GATACCTTTGGACCTGGTGATGATGATGAAATCCAGTTTGACGATATTGGGGATGATGAT
GAGGACATCGATGATATCTAAATTGGAAATGAACTTGGATTCCAACATTGTACCAAGCTT
CCTTTCTGAATTGAATTCTTTTTTGGATTGCACATGAGCATTGTGTGTGGATGAGTTGAT
TTGTTTATGACTAATGTATCTTTAAACAATCCATTCTGTAACAATTTTTGGTTTAAAAAT
CTATTTTAGTGTATTTATATTCTTTAGTCACAAGTGAATAAAAAGGATTTGGAGTGAAGA
GTTTTAGGAAGTGCAACCCTTTCCAATAAAATGTCAAACCTCAGATCTGGTTTCTGTGTC
GTGGGTGAGTGATAACCAGGATGGACTGCTTCATGCTATTGTCACCGTGAAAAATTGTCA
TGCAGTAGTGTGAAGTATAATTCTTACTAGTCCTTTAATTTTACACCCTAATTTCAATTG
CTTTGTCAAAATGGGGTTGAGACCAATGTCACAAAATTCACATTTACTTTCATGCATCTG
TAACAATCAATTTTTTTAGAAAATTAGGTCTTAAACAGCAGTTGAATATTTCTTGCATCA
TCTGAGTAGGAAGAAAGTAGCCAGACAATCTCTGAAAATAGCAATTGTGTATTTAATAAA
TC
>TR138933|c0_g1_i1|m.142000
CCAATTTATCTCTCTCTGGCTGCCGCAGGGTCTGGTATGTTGAACGAAAGCCTATTTGCT
GCAATTGTATTCTGTGCTCTATCAGTGTGGGAAAAGAAAGACCAGATTGCTGGCCCAGAA
TTAAAGGATGTTGGTTTACGGAAATCCACCTCCTCACTCTGATGTAGTTTATATTTGTTG
AGGAAATATCTTGTATGGAATATTCAAATGATATCAGTCTGGTGCTTATAAAGTAAATGT
AGCAACACTCTACAGAAAGCATGTGCTGATGTAAGGATCTTTAATACTTTGGCTCCTCCG
GTCACATTGCAGTATATTCTCCAGATCCACAATGCTACAATCTAATCCAATGTTACGCTG
TTTCGGTGTACTGGTTCTCTCCCGTCGAAAAACACTCATTGTGTTAACAATCTCCGTCCT
TCTTGCATCAGTAATGGTAGCAGGTTCAAAAACCAAAAACAAGGCGCCAAATGGAAAAAG
AAACGGCCATGCCAGGACAAGATCTTCAGATCCTGCTGTGGGACCCACTGCTTTCAGCAG
AAGCAACCATAAGTTTTCTCCAGACCCTGTGCACATAGTAAATTCACTTCCAGGCAGAGA
TTTTATGCTGGAAGAGGACTACGAACAAAGCATAAGCGACATGGTTAATCAGTTAAAGAA
CAACTCAGCACTGACCGGCACTAAATGTGAAGTAAATCTGCAATTCTGGATGTCTAATAC
GAGAAGCCTATCTCCATGGTCGTACAGCATTAATCATGATGAAGAACGAATACCAATTGA
TATCCCGGAGGCCAAGTGTCTTTGCAAAGGGTGCATCAATCCTTTTACTATGCAAGAAGA
CACAACAATGTCTAGCATTCTCATCTACAGCAAAATCCCAGTGAAAAGACAAATGTGTGA
AAGTTCAAAAGCCAATAAAAAATACAGGAGAAAAAAGAAGAAATGTATCCTGCAATATAA
AGCAGTGATCGAAAACATTGCTGTTGGATGCACATGTATCTTTTAGCTCACTATTTGGAA
AGCTGAATGTGTTGTATTAAAACATGCAGATTTCTAGAGGTGTACCCTGGATCTGTCGGG
GAGGTTCAAGGGGGGGAAGTAACATTGCCAGTATAGACATAAAATAATTTGAAGTATGGA
CCAGTGTTAGGGATGAGGACCAAATCGGAAATTCAGGCCGATCCAAACCTTTGCAGTTTG
GTTGAACTGGACCGCAAGTAATGTTTTTTTCAGATTCAGGTTCACAATCAGAATTGCCCT
TTCAATGGCAAAGTGGGGATCTGGCAAAAAGTCAGGTTTTCAGTTTGTCAGTACACTGAA
GGAGGGGACGGCTCCCCCAATGCCTCAGTGGTCCCAGGTCTTTGCTGATCTCATGTGGGC
AGCAGGAGATGCCCTACAGTTGGGTGCAATGCTCCTGGGTTAGAGAGGGGGAGAATATGC
CAACGTTCTCAATCCTGATTGCTATCTAGTGACTTTTGCTGAAAGTTGCACACGTATGGA
TATTGGTGAAGTCGGATTTCCAACCTGCATCACTGCGGCCTGATGCTGTTCTTGTGCCAC
GTTTACACACACACTTCCAGCGGGTAGCACCGGATACAATCAGGATTTTGCAGCCTAATC
TGGGGCACTGAGGCCAATTGTAGCATCATGGCTGAGATCAGCTGACTCAGTTCAGACCAG
GCATCAAAACTAGATCTTTCTTTTCACTGGGCAAATTCGCTGAGCTATTGGGGAGTGTTA
TTTTTGATTGTATTAGTTAATGTAATAAAAGTGTATTGGAATTTGGAATGAGTTGTTGTA
TAGGCGGGTGTACATGCATAAGTACCTCTTAATATCAAAGTACCTGTGGATGTGTATACC
AATATATACATGTGACATTCTCATTCCCTTGTGGTTCCTAAAATATTAATCCTATTCCTT
ATTGCAAAGTTTTTCCTTTTCTATTGTAAATTTAAAACAAATCGAGACCAGAAAAAAAGA
AAGCATTAAACATTGATGATTATTCAACCAGATTATGTTAAAAAGATGCATCTGACATTC
ACAAATTCTTTTGAATTTTGATATGTGCTTCCAAAACAGCCTCATTATTGAATGATTAAT
ATCTTCTAAACATT
>TR138936|c0_g1_i1|m.142004
GCCAGTTTAAAGGTCCAGGTCCAGGGACCAGCGCTGCGCTGCCAGAGCCGGAGTTGCTCG
ACCCTGGGGGGTAATGGATTTCACTGTGCGGGAGGCGAGGGCCGAGGACACGGTGCACAT
TGCTCGAATGATCAAGGAGCTGTCTGAATACGAGAAGTTTCCGGAACAGGTAGACATGAC
GGAGGAAGGTCTGAGAGAAGACGGATTTTCCGCCAATCCCCTCTACAAAGGTCTCTTGGC
TGAGGTTCCGGCAGAACAGGCGTGCCGAGGGCACACGGTCGTGGGACACGCGCTGTACTT
TTTCACCTACAGCACCTGGAAGGGCCGCACTCTTTATTTGGAAGAGCTCTTCGTCATGGC
CGAGTTCCGCGGCAAAGGAATCGGGAGTGAGCTTCTACGGAGAGTCGCACAGATCGCGAT
ACAGAACAAGTGCGCCCATTTACAACTTGTCGTCCTGAATGTGAACTATCCGAGCATCGA
CTACTACGTTGCGAAGGGTGCTGTCGACCTGACAAGAGCTGAAGGATGGCACATCTTCCG
GTTCGGGAAGGAGCAGATGGAGGGGCTAGCAGGAGGTAAGGGGCCGAATGCCCCGACCTC
GAGCAGCTGCCCCTCGAAATAACCAGGGCGTGCGGACGCCATTCACTCCCCATTTTATTC
TATTTCCACGAGATATTCTGAAGTCCCGCTGTAGAATAGGAAATTCCTCTGTAAACAGGT
CACGCTGCGATCATAGCCTCCTGCCAGGAAGTGGCGCTGCAGCAAAATTGCTGCGTGGCC
TGGTGTCACACTGTCATAGAAGATCATTCACTGGAGTGCTCAGACTTAATCTCATCAGTA
GTCTGTGCATCACTGTTTCCCATCCTATGGAAAAATATCGGGTCTTCATCTTGAACATAA
CCTGTAATGTTTATTGATAATAAAAATCTTACATCCACACACACTTCCTGCCTACAAAAC
CTTCCTCCTTCTTGTCACATTTTTGTCATGTTCCCATTTCCCATTAGAAATTCCTGCGGG
TCATTTCGAGAGGGGTAGAATTGAAAAGCAGAGAAATTAGGTTCAACCTGTATCGCACCT
TGGTTAGACCACACTTGG
>TR138937|c0_g1_i1|m.142006
TAATAGCCGACGCTCTTTCCCCCATATTGACGAACTGGCATTATGGTGCGCATGAACGTT
CTTGCCGATGCCCTTACAAGCATCAACAATGCAGAGAAACGCGGAAAACGCCAGGTTCTC
ATCAGGCCTTGCTCCAAAGTGATTGTGAGATTCCTGACTGTAATGATGAAGCATGGCTAC
ATTGGAGAGTTTGAGATTATTGATGACCACAGGGGTGGGAAAATTGTTGTTAATCTCACA
GGCAGACTGAACAAGTGCGGTGTCATTAGCCCCAGATTTGATGTTCAAGTAAAGGAACTA
GAAAGGTGGCAAAATGGTCTACTGCCTTCCCGTCAGTTTGGGTACCTCGTTCTAACGACC
TCAGCTGGCATCATGGACCATGAAGAGGCCAAGCGAAAACATACAGGAGGAAAAATCCTA
GGATTCTTTTTCTAAAATGTGAAACCAGCCTATAATAAAACTTTCAAACCCTTAAAAAAA
AAAAAAA
>TR138938|c0_g1_i1|m.142008
AAGCGCGCGGCGGGGCCAGCCGGCCTTTCCTCTTCCCGCTCTGCCCGGTTCGGAAGTGCT
CGGTTCTTCTGATCGAAGCTAAGGCCGAATCCCACCGGCGACTAGCACCATCGGACCCGC
ATCCGCGCAGAGAGACTCCTCACCATGGCTTCTACCTCCGAGCTGGCCTGCATCTACAGC
GCCCTCATCCTGCACGACGACGAGGTCACCGTGACTGAAGACAAACTCAATGCCCTCATC
AGGACAGCTGGAGTAACCATTGAGCCTTTCTGGCCCAGTCTCTTTGCTAAGGCGTTGGCA
AATATTGACATTAACAGTCTGATCTGCAACGTTGGTGCTGGTGGCGGTGGTGGTGCCCCT
ACTGCTGCAGCTGTTTCCACTGCTGCCCCTGTTGCTGCTGAAGAGAAAAAGGAAGAGAAG
AAACAGGAGGAATCAGAAGAGTCTGACGATGACATGGGCTTTGGCCTCTTTGATTAAGTG
TGCCATGGAACATAATTGTTAACAATTAAAAATATAAAAATTGAAAAAAAAAAAAAAAAA
AAAAAAAA
>TR138943|c0_g1_i1|m.142011
TTATGGCAGAAGTGAAGCAACACCTGTGCCGCCTCATCGGTGTGGAACATTTCCACATCC
CTTACCACCCGCAGTCTATGGGATGGTGGAACGCATTAATCGCACTCTGAATGCAGGGTG
TGAAAAACGCTGTCATGCAGGGAACTGATGATCTGATTAAGACCAATACTGATTGGGTTA
CGGCTTTGCTTGGTATTCTGATGGCCATCCGTGCCACACCAGTGAGCGCTACAGGCTACA
ACCCATCTGAGCTGATGACAGACCGACAGATGCAAATTGCTCATCCAAATGGGGTTCCAC
ACCCCATTGCTACTCGCCAGATCCATAACCAGTTGCTCCAGAGCCTCCAACGATCTCTAG
AGTCAACTATGCTCCGTGGAGCGGAGAAGATGGGGGCTACCCATTTCAACACCACCAGGG
ACGCCCACCCGACCCATTGCATTAACTACTTGATTGGCGATCAAGTCATGCTGAAAAGAT
TTTTAAAAGGTGGGGCCTGGGAGGCTAATTGGGAAGGTCCGTATGAAATCATGGACAAAT
TGGGAGAAACAAACCTTAAATTGGCCATTTGGAAACGAGGGAAGAAACCACAATGTGTGT
GGTATCATGGAGATCAGTGTAAACTCTACAAGAAAAAGAGGTCAGATAACGAGATGGAGA
ATAAATGCTGCATTTGATTTGATTTTAACAGGA
>TR138988|c0_g1_i1|m.142023
ACTCTCAGGCGGTCCAGCTCAGTGATTCCCCCCGCAGTCAGAGGTGCCTCTTCAGCTAGC
ACATTTCATTTGCGGCATTGCGGATCAGATCAGATTGGAGCTGAACCAGAAACACGGTGC
ACGCTGACAAACCACCATCACCCCCTCTCTCTATTACTGGAATCCCATACCAAAAAAAAA
GCCCCTTCCATCCTTAACCAGCAGCGACAGCAACAAGACAATGCCCAGGGAGCTAACGCG
GAACCCAATGCAGAAAATATGGATCCCTTACAAGGACGAGCGACCGGCATTGCCAGCCCG
ATCATCCGTTCCACACCTGACCAATTCCCCCACTGTGATTGTGATGGTGGGATTGCCAGC
TCGGGGAAAGACCTATATTGCAAAGAAACTGACTCGCTACCTCAACTGGATTGGAGCCCC
AACCAAAGTCTTTAATGTTGGAGAGTACCGTCGAGAGGCTGTGAAATGGTACCGATCTTA
CGACTTCTTTCGCCATGACAATGAAGATGCTATGAAAATTAGAAAGCAGTGTGCCTTAGC
GGCCTTAAGAGATGCAAAATCCTATCTCACTGAGGAAGGTGGCCAGATTGCAGTTTTTGA
TGCTACAAATACCACCAGGGATAGGAGGGAGATGATCCTAAACTTTGCCAAAGAAAATGG
ATGGAAGGTATTTTTTGTAGAATCAGTTTGTGATGATCCAGGTGTGGTGGCTGCAAATAT
TATGGATGTGAAAGTGTCCAGTCCAGATTACATGGATTGTAACAGGACTGATGCAATGGA
AGACTTCCTGAAGAGAATTGAATGCTACAAAGCAACGTATCAGCCCTTGGATCCAGACAA
TTATGACAAGGATCTGTCCTTCATCAAGGTGATTAATGTCGGCCGGAGGTTCCTGGTAAA
TCGGGTCCAAGATCACATCCAGAGCAAGATAGTTTATTACTTGATGAACATTCACATCCA
TCCTCGTACAATCTACTTGTGTCGCCATGGGGAGAGTGAATACAACCTCCAAGGCCAGAT
TGGTGGCGACTCTGCTCTCTCATACAGAGGAAAGAAGTTTTCCACAGCATTAAGAACCTT
TCTGGAGGAGCAGAATCTTAAGGATCTGAAGGTTTGGACCAGCCAGCTGAAACGAACCAT
CCAAACAGCAGAGGTTTTGGGTGGCCAGTATGAACAGTGGAAAGCACTGAATGAAATAGA
TGCTGGAGTATGTGAGGACATGACCTACGAAGAAATAAAGGAGCAATACCCTGAAGAATA
TGAGCTACGCGAGCAAGACAAATATTACTACCGCTACCCAACTGGTGAGTCCTATCAAGA
CTTGGTGCAACGTCTCGAGCCTGTTATCATGGAATTGGAGAGACAGGGTGATGTTTTGGT
CATCTGCCACCAGGCCGTCATGCGCTGCCTCCTCGCCTACTTTCTAGATAAAAGCGCAGA
TGAACTACCCTATCTCAAGTGTCCGCTTCACACTGTATTAAAGCTGACTCCATTTGCTTA
TGGTTGTAAGGTGGAGTCTATCTTTTTGAATGTGGAAGCAGTAAACACACACAGAGATCG
ACCAGAGGACATTGGTAAGAAGGGACCTAACCCGCTCATGCGACGCAATAGTGTTACCCC
TCTGGCAAGCCCAGAGCCCAACAAAAAGCCGAGGATTGAAGGCCGAGAGGACCATGTGGC
CTCCTCGTCCTCAGCCATGTCCGTCTGCCTGGCCTCCGACGTGTCCGCACACGTGCCTGG
ACAAATTGTGAATGAGATGCCAAGACCTTCAGATGCTGGGTTGACTCTCTCAGCCCAACA
ATGAAACCTTCATTTCACTTTCATTTTTGAGGCTACATATGACTTCACTCCCCCACCCCC
CCC
>TR139031|c0_g1_i1|m.142039
TTATCCTTTTTTTCGCTCCGACATCTTGAAGCGGCAACATGCCACCTAAAGACGACAAGA
AGAAGAAAGATGGGGGCAAAGGGGGCAAAAAGGATAAAGATCCAGTAAACAAGACTGGAG
GCAAGGCGAAGAAGAAGAAGTGGTCAAAAGGAAAAGTAAGAGACAAGCTGAACAACTTGA
TCCTGTTTGACAAAGCCACATATGATAAACTGTTGAAAGAGGTGCCCAACTACAAACTCA
TCACACCTGCAGTCGTCTCTGAAAGACTAAAGATCAGAGGTTCTCTGGCCAGGGCTGCCC
TCCAAGAGCTGCTTTCAAAAGGTATGATCAAGCTGGTGTGCAAACACAGAGCACAGATTA
TCTATACACGAAACACCAAAGGAGGGGATGCACCTGCTGCTGGGGATGACGCATAAACAG
GTTCTGGGATGGATTCCAACTGAAGATATTTAGCTGCAACGGTGTAAAAAAAAAAATAAA
GCTGTCATTATCCGTGAAAAAAAAAAAAAAAAAAAAAAAA
>TR139032|c0_g1_i1|m.142040
GCTAACACGACGCTCTCGAGCGCGCAGTGAAAATGACGAAGGGAACATCGTCATTTGGTA
AGAGGCGGAACAAGACCCACACTCTTTGCCGGCGGTGTGGGGCTAAAGCATTTCACCTGC
AGAAATCGACCTGTGGTAAATGTGCCTACCCTGCCAAGAGAAAGAGGAAGTATAACTGGA
GTGCTAAGGCCAAAAGGCGAAACACAACTGGTACAGGTCGCATGAGGCACCTGAAGGTGG
TGTATCGCAGATTCAGGAATGGATTCCGTGAAGGGACCACCCCGAAGCCCAGACGCGCCG
CAATGGCTTCCTCCAGCACTGCATAAACTGTCGGTGTACCTACACAACAAATAAAGCTAT
GGTTTGGAAAGTTAAAAAAAAAAAAAAAAAAAAA
>TR139033|c0_g1_i1|m.142041
TTTGCCTGTTGTCGAGTGAGCGGCTCCCGAACAGACTGGTCGGCTCTTAGCGCGCAGTGT
GAGTGAGTGAGAGATCGAAGAAGAAGAAGAAAAATGGCGTCTGGTGTTAAAGTCTGCGAT
AGAGTCATCGACTGTTTCAATAATATGAAGGTCCGAAAATCATGCAGCCAAGCTGAGGTC
AAGAGGAGGAAGAAAGCAATCCTGTTTAGAATAAATGATGCTAAGGAGAAGATAATTCTA
TTTGAGGGCAAGGAAATCCTAGTCGGAGATATCCAGGAAGGAACAATTTCCGACCCACTC
CAGGCCTTTATCGATATGCTTCCTGAAAACGAGTGCTGCTATGCTCTCTATGATGCATCC
TTTGAGACAAAGGAGACAAGGAAGGAAGAGCTGATCTTCATACACTGGGCTCCTGACAAT
GCAAAGATTCAGAATAAGATGCTCTATGCCAGCTCCAAGGACGCAATCAAGGGAAAGCTC
GATGGGATCAAGCATGAGTGGCAAGTGACCGGCATTGAGGACCTATTGGACCTCGGTGCA
CTGGGATCGAAGCTGGCATCTGACGTCATCTCGGTTGAATCCCGGAAAATCTAAACGCCA
GTGTAAAGCCAGCTTCCATGTTTTTAAAGTCATGTGCTGTGGGATTTTTTGCTTAAGAAG
TACCTTCAGTTTGTATACTTTGTCTTCGACTTCCCATCTTGATGCTTGCTTTAACCTGTT
TGTGATCAGGACCAGTAATTTACGGGACCTCCATAGGGCAAAAAAACAAAGTACTGTTCA
TTAGGGTTGTGGGGGGGGGGGGGGGG
>TR139061|c0_g1_i1|m.142046
TCATGGCAATGGTGAAAGCTGGGGAAAATAGACAGGATTGCCACGAGCGAATCCGGGTCC
TCTCTCAGCAGGCAGCTGCCGTGGTCAAACAGGAGGGAGGCGACAACGATCTGATCAGCA
GAATTAGGGACGACTCCTACTTCAGCCCGATCCATGGGCAGCTCCAGGCACTGCTCGACC
CCAAGACCTTCATCGGGCGCGCCCCCCAGCAGGTTACCAGATTCCTGGAGCAGGAGGTTC
GGCCGATCCTGGTGCCGTACGCAAGCAAAATGGAAGTGAAGGTTGAGCTGGAGCTGTGAG
AAAGTCGGAACCACAGAGCGGCGGAGTCCGGGACCCTCACACCTCAGGGTCCCAGCATGT
TCCAGACTCCCGCAAGGAGCAGACTGCCTGTGTGATTTGTGCTTTG
>TR139083|c0_g1_i1|m.142052
TTTAGTACTGTAATATACTGCTGACCTGTGCTTCATTTTTAACTGTGTAAACTTCTTTCC
CTTTTTTAACAAAAGTTTATCATTCAATGAAGTGAATTTAAAAAGTTGCTTATTTGTTCA
TTTTTTTTCTCCAGACTGTAGCTTTTTTTAAGCTGTAGAAATGATGTACGTATCTGGCTG
TAGAAACGGAAATAATTTGAAATTTTTGATGCACATTTTTTTTTTGTGCGGTCCTTTTAT
TTATCTTACCACATAATGGTCTGATTGAGTTTTTCATTTCAGTGGAAGCTACCCATAGCA
GTCAGTTAATAAATAAATCGACAAAGAAAAAAAGTTAAATAATACAAGGGCCTTTATGGA
ATCAACAGGGGGGGGGGCGCAAAGTATAAAGCTGCTGCTACTGGATTCCTCAGATCTTCC
GTGTCAAGGATTTTAAGATGTGGTTGAATAGCTTGCCAAATATGTCACTAGCAACCTCCA
TCTGAATAATAATTAGTTGTCTAGGCTTCCGTGATGAGATGGTGAGAAGTTAGTGTCTAC
TGGAATGCACATCAATGAACTCAGTAATCCATGTTTAATAGGTTCGTATGATATACTGAA
ACGTATCTTTGCACATGTACGCAATAAATTGCATTATAAAAAAAACAAATAAGTTTTAAA
CCTCTTAGCGTGGGAATTTTTTCTTTGCTTCCATACTTTATAGTGACCATGCTATTACCT
GGCATTAACTATACCTGCGTTAAATAATCTCAGTGTCGAAAATAAAGTGGGTTTGAAATT
CAGTGTTTAATTTCTTTAAGGGGAAGGAAAATCTTGGGGGGAGATCATTTTAATTCAAAG
TATGCCGCCATTTCTTGGAAGAAAATAATAGTCAAAGCAGAAGCCTTTTCTTTGCTGTTT
GAGTAGAGTCGAATTTTCTGAGTGGTATGAGGGGGGGGGCCTTGCTGTAAAGTCACTTTA
GTAACGTCGCTAATCAGATGTGTCCCCGAGTGACTCTATTGCAAGGGGCAAGAGTTACCC
CAATGCTGGGAAACTTTGATAGTTGGGGATGCAGAATTCTCAGCCTGGAGCACGATTTCC
TCATGATTGGAGGGCTCCAGAATGCCTGTGAACCTGCACGTCCTCGTTGTTTACTGTGGG
TGCCAGTCCAGAACACACTGTGACAGAGTGACCTGGCAACAAAAGGAAGCATGACTTTCG
CATCTCCGTCCCAGTTAGAAACGTCACGTCTATATCCGAAGATCCAAAATAAATTTTGCT
CAGACTAAATGTTTTGAACAAACAAAAATCAGTCTCCCTGGACTATCCTTTCCCTTTAAG
TATTACTTCCGATTAGCAATGATGACTTTATATGCAAATTGGGCACCACTATAATGTTTT
GTACATACTTTTGCCTTTACTTTCTATCTCTGAACTGAAGTGCTTAGGGTGTATTGAGTT
TTTTTGATGTACCTTAACATGATAAACATTGTTTGACAATAAGTGTCATATCCAGTAGGT
GACCATATTACATTGCATTTAGATAGCAGAGGTGAGTTATGTGGAAACCAGTAAAAGCTT
AATAATCAATGTCACAGTGGCCTAATGTCAGATAATGTGTCCCTGCTATTTCACCAGGTT
GTCCGACATAATCATTTTTTTATGTATGTGTCCTTGATACTACAGTCACTTTTGGAGTTT
TGAGCTTTTTTTATATATGAATATGAAAATTAGATTCCCGACCTTAGCTTCTCTACATTG
TTCCCATGGTTGTTCTTGCGAGACTAGACACAGTAGTGGTGTTGCCCAAGCAGCAGTGAT
AGCTTGTGTTGCAGGTTATTTACAGTTAGAGCACTAGGAAAGTTGAAAAAGAGGTAGAAG
GATGTGCGAGGGATCACTGTGGTGCAGAATAGACAGTCTGTGAGCCCTGAGTGTTTTTTT
TCATTTTCTTTTCTTTGTTCTCTAGACCTTCAGAGGTCAAAAACCGGTATTAGAAATCAT
ACAAAAGCACTTTTTCTAAAACAAGAAAGCTGACAGTAGGCTACCTCTGG
>TR139098|c0_g1_i1|m.142060
GGTGTGAGAGTCTGAGTGCGCAGGCGCGGAGCCGGGCGGTTAGTTTTGTTTGGAGGCCAC
CGAGCCGGGACTGAGAGTGAGAAGAGGAGGAGTAGGCGGCCGGGGCTGCCTTTGCCCGCT
CGCTTCCACCATGCTCGGTCAGTCTCCCAAGGCGCGGGTGTCGGGCTACGTGGAGGATTA
TCTGGAAAGCGTGGAGACGCTGCCCCTCGAGCTGCAACGCAGCGTATCCCTGCTGAGGGA
GATCGACACCCGCTACCGAGAAGTTTTAAAGGAACTCGATGATGCTTACGAAAAGTATAA
GCAGGAAACGGACAGCACTCAAAGGAAACGAACGCTGCATCATCTTCAGCGAGCATTAAT
TAACAGCCAAGAGCTGGGAGATGAGAAAATTCAGATTGTCACGCAAATGAGTGAGCAGGT
GGAGAATTGTGCGAGGCAGATGGATAGTCACTCGGAATGTTTTGAGGGCCCAACCGAACT
TGAGAAGTCTACAGAGAAAGTCAAAATGGAGGTGGCTCAATCGGAAAGGCCTTCCAGAAG
GCCGCGCAGACAGAAAAATGGTGAAAACCGTGAATTGTGCCATATTGGTAATGAAACTGA
AGAGGGCGAGGAGCAGCCTAAAGAGAAGAAATCAAAATCTGCAAAAAAGAAGCGCTCTAA
AGCTAGACCGGAAAGGGAAGTCTCCCCTATTGACTTTCCAATCGATCCCAATGAACCCAC
TTACTGCCTCTGCAACCAGGTGTCTTACGGTGAAATGATCGGATGTGATAATGAAGAATG
TCCAATTGAGTGGTTTCATTTTTCTTGTGTCGGATTAACGTACAAGCCAAAAGGTAAATG
GTACTGTCCACAATGCAGAGGTGATACTGAAAAGACTATGGACAAATGCTTAGAAAAATC
AAAAAAAGATAGGAGGTCAAGGTAGTGACTGCCACACATTTTAAAAGCTTTTCATATCTT
CTGTCAAC
>TR139123|c0_g1_i1|m.142069
CTTGCCTTTTGAGTTAAGATGGCAGGAGAGAAAAAGGAGCAGACGGCAGGAGAGAAAAAG
GAACCAGTGGCGGAGGAGAAAAAGGAACAGAAGAAAACACGGCGCCATGCTAGCCGCAAC
CCTGTGCTGGCCCGGGGCATTGGCCGATATTCCCGCTCTGTCATGTATGCTCGGAGAGCA
CTGTACAAGCGCAAGTACAAGGCTCCCGAAACCAAGATCGAGAAGAAGTTGAAGGAAAAG
ACACCCTTTTCAATCACCAAGCCTGTTGGAGGAGACAAAAATGGCGGTAGCCGTGTCGTC
AAACTCCGCAAAATGCCACGGTATTACCCCACTGAAGATGTCCCCCACAAAAAGAGTAGC
CACGGTAACAAACCGTTCAGCGAGCACAAGAGGCGCCTGCGTGCATCCATCACCCCTGGG
ACGGTCCTTATCCTGCTGACTGGTCGCCACAGGTGTAAGCGTGTGATTTTCCTGAAGCAG
CTCGGTACTGGCCTGCTGCTGGTCACTGGTCCTCTGGTTCTCAACCGTGTCCCACTGCGT
AGAGTCCACCAGAAATTTGTCATCTCAACATCCACAAAGATTGACCTGTCTACCGTGAAA
ATCCCCAAGCACCTGACTGACTCTTACTTCAAGAAGAAGAAGCTGCGCAGGCCCAAGCAC
CAGGAGGGCGAGATCTTTGACACTGAGAAAGAGAAATATCAGCTAACAGAACAGCGGAAG
GAAGACCAGAAGGCTGTGGATTCCCAACTCCTGCCCATTATTAAACAGATCCCACAGCTC
CGTGGCTATCTCCACTCCACGTTCTGTCTGTCTAAGGGGGTTTACCCACATAAATTGGTC
TTCTAAACAAGCTGTAAAAAGTGGCATTTTATTAAATCTGGGATTTCAACAGTTCTGCCT
CCTGTTTCATATTTCTGAAAACAGGATTAAAAATTAAAATGTTGTAATTTTTACAATTTT
GTTTGCAAACTTTTGAGTTTACTTTTATTTTTTGCACCAGATGTTTGCTGTGGAAGATGC
AGTTGAAGCTCCAAAGAAGCCATAAACCAGGTTGTCCAAACTGCAGCCTGTGGGCCACAT
TACTCTACTCTATTTGTGCTTCTATTTCTTATTTGTGGGCTGGTGGTTTGCAAAAGGATG
TTGTAAAGTTGCCTCAATGAAGGATAAAGCCTAAATCGGAGCACGGAGATGTGTTTAGTA
TCTGCAAATTAATGTATCTAAATTAGAACAAACATGGATTTAAATATGTGCCCCCCCACC
TCCCAAGGCTCCATGGTACACATCCAAGCAGTCCATAGAAATAAGAAACTTAGACACTGC
CATAAACCACATGGGTAAAAGCATACATAGTTTACAAAATAGGTGGCAGCATTGTATCCA
TTGTTTGCTTTTAAATTGAGTTTTCTACTGCCATGGGAAATTTCAGCTGTTACTGGGTTG
GGATGTTTTTGTGGGACTAATGACATCCTATGCGACTGACAAAGGTAAACTATCCCTTCT
TGACCTGTCTGCAGCCTTTAACACGGTTGACCATCCTTCAACGCCTCTCCGCCGTCATCC
AGCTGGGTGGGACTGCACTCACCTGGTTCCATTCTTATCTATCTAATCGTA
>TR139213|c0_g1_i1|m.142084
GCTTTCCTTGGCGGCCAGAGGTGAGGCTCTCTGAAAATGGTCCGCTACTCATTAGACCCC
GAGAACCCCACCAAATCATGCAAAGCGAGGGGTTCCAACTTGCGAGTACACTTCAAGAAT
ACCCGTGAGACTGCCCAGACCATCAAAGGCATGCACATCCGCAAAGCAACCAAGTTCCTG
AAGGATGTTGTGATCAAGAGGCAGTGTGTCCCTTTCCGACGCTACAATGGTGGAGTTGGC
AGGTGTGCTCAAGCTAAAGCCTGGGGCTGGACACAAGGCCGTTGGCCTAAAAAGAGCGCA
GAGTTCCTGCTGCACATGCTGAAGAATGCAGAGAGCAATGCTGAACTCAAGGGTCTGGAT
GTGGATTCCCTAGTGATTGAGCACATTCAAGTGAACAAGGCTCCTAAGATGCGCCGACGG
ACCTACCGTGCCCATGGTCGTATCAACCCGTACATGAGCTCCCCGTGTCACATAGAGATG
ATCCTCACTGAGAAGGAGCAGATTGTTCCGAAACCAGAGGAGGAAGTTGTTCAGAAGAAA
AAGGTTTCCCAGAAGAAGCTGAAGAAGCAAAAGCTCATGGCACGGGATTAGATTTTACTA
ATTTTGCAGCAACTTCTGTACATATAATAAAACTATTGGAAATCAAAAAAAAAAAAAAAA
AAAAAAAAAAAAAAAAAAAAAA
>TR139214|c0_g1_i1|m.142085
ACAACGACCTGAAACGTTAACTCTGTTTCTCCCTCCACAGATGCTGGCTGACCTGCAGGC
ATTCCAGGCCCGCTTCCTGGGTATTGTCTGGGGCCAGACTTTGTGAAACTGACACAGGGT
CAGCCTTTGTCTCTGATTGGAGGGCAAAGCGAGGCGCCCTTCTGATTGGAGGAGGGAGAG
CTGTCAATCTCCGGTGTTGACGCCACAAAGGGAAGGAACGGGCGGGCGCAGCCTGAGTGT
GGCAGTGAGTGCAGCGGGAGCCGAGCAACATGTGCGATTTCACGGAGGATCAGATCGCCG
AATTCAAAGAGGCATTCTACCTCTATGACCGAATTGGTGAAGGTAGAATTGGCTACAGCC
AGTTTGCTGATCTCTTGCGTGCTCTTGGCCAGAATCCATGCAATGCTGAAGTCTTGAAAG
TCCTTGGGAACCCAAAGCCTGAAGACATGAATGTGAAAACTCTGGATTTTGAGCAGTTCC
TTCCCAAGCTTCAGGACATTGCAAGAAACAAGGAGCCAGGAACCTTTGAAGACTTTGTAG
AGGGTCTACGTGTCTTTGATAAGGAAGGCAATGGCACAGTCATGGGTGCTGAACTGCGCC
ATGTGCTGGTCACTCTTGGTGAGAAAATGACTGAGGAAGAAGTGGAGACTCTGCTGGCTG
GTCATGAGGATGCCAATGGCTGCATCAACTATGAGGCTTTTGTCAGGCACATCATGTCTG
GGTGAATGGCAGCCCATGAGCTGGTCCGAATGGTGATGAGCGGCTGATGGTTCACTTGTA
CCTGAATTTTTAAGTGCCTTTTCTACCTGTATACAAACCTCGTTTCTAAATGAATTATTT
TCTGTTTATCAACACGCACGCAGGCCAGAGAATGAGTCTCTAATGCACGGAGCCTATCTG
GAGGGTGATGGGAGCTGAATAGGTATCGAGGGAGGAAATTATTCCTGGATACACTGCAGC
CTTCTGGATCTCCTCAGTAGGAATAAGTGTCCCACACGGTTCTAGTTGAACCCCCTTCCC
CACCAAATAAAACCTTTTGTAGACCGACTGATTTGGAGTGAGGGGGATTTGGAGGCCTCT
GAAGGTCAAAAAGGGAAAGTGGCTCCAAGTTCATTGGCTTCTGCTCAAATTGTATCTGCA
CATCTTTAGTCCTAAATTATCTTCTGTATTTCATTGCTTTCATGTAATAAAATCTCAGTG
AAATGAAAAAAAAAAAAAAAAAAAAAA
>TR139214|c0_g2_i1|m.142086
ACAACGACCTGAAACGTTAACTCTGTTTCTCCCTCCACAGATGCTGGCTGACCTGCAGGC
ATTCCAGGCCCGCTTCCTGGGTATTGTCTGGGGCCAGACTTTGTGAAACTGACACAGGGT
CAGCCTTTGTCTCTGATTGGAGGGCAAAGCGAGGCGCCCTTCTGATTGGAGGAGGGAGAG
CTGTCAATCTCCGGTGTTGACGCCACAAAGGGAAGGAACGGGCGGGCGCAGCCTGAGTGT
GGCAGTGAGTGCAGCGGGAGCCGAGCAACATGTGCGATTTCACGGAGGATCAGATCGCCG
AATTCAAAGAGGCATTCTACCTCTATGACCGAATTGGTGAAGGTAGAATTGGCTACAGCC
AGTTTGCTGATCTCTTGCGTGCTCTTGGCCAGAATCCATGCAATGCTGAAGTCTTGAAAG
TCCTTGGGAACCCAAAGCCTGAAGACATGAATGTGAAAACTCTGGATTTTGAGCAGTTCC
TTCCCAAGCTTCAGGACATTGCAAGAAACAAGGAGCCAGGAACCTTTGAAGACTTTGTAG
AGGGTCTACGTGTCTTTGATAAGGAAGGCAATGGCACAGTCATGGGTGCTGAACTGCGCC
ATGTGCTGGTCACTCTTGGTGAGAAAATGACTGAGGAAGAAGTGGAGACTCTGCTGGCTG
GTCATGAGGATGCCAATGGCTGCATCAACTATGAGGAGCTGGTCCGAATGGTGATGAGCG
GCTGATGGTTCACTTGTACCTGAATTTTTAAGTGCCTTTTCTACCTGTATACAAACCTCG
TTTCTAAATGAATTATTTTCTGTTTATCAACACGCACGCAGGCCAGAGAATGAGTCTCTA
ATGCACGGAGCCTATCTGGAGGGTGATGGGAGCTGAATAGGTATCGAGGGAGGAAATTAT
TCCTGGATACACTGCAGCCTTCTGGATCTCCTCAGTAGGAATAAGTGTCCCACACGGTTC
TAGTTGAACCCCCTTCCCCACCAAATAAAACCTTTTGTAGACCGACTGATTTGGAGTGAG
GGGGATTTGGAGGCCTCTGAAGGTCAAAAAGGGAAAGTGGCTCCAAGTTCATTGGCTTCT
GCTCAAATTGTATCTGCACATCTTTAGTCCTAAATTATCTTCTGTATTTCATTGCTTTCA
TGTAATAAAATCTCAGTGAAATGAAAAAAAAAAAAAAAAAAAAAA
>TR139235|c0_g1_i1|m.142093
CCCGAGTCTGTACCATAACATTGTGAAATGCCCATCCCAGCCAGAGTAGAAGCTCTACAG
TGGGCTCTTTGTTCGCAGAAAACATGTCAAGGTCCCTGCTCCTGATCGCTGCCTGATAAG
CACATGTGTCTATTCATGATAGCGAATCACCGAATAATCAAGTTTGACACAATCCGGGAT
TCAGAAACACCAAGGGCCGGAAGCCAGTATAGAATTTCAAAACGGCTAACTTCAAAGATG
TGCTTAAGCAAATTTATTGTTGATGGGGTTGTTTTAACAGCACTTCAGTGGAGGATATGG
GGAACTCCTTTTAAAAGCATAATGCTGAGTATGCAAGATAAATACATAACCTAAAATAAA
CAAGTATGACCTTAAGTTGAGATATTAATCAGAAGCAAAATGAGGGA
>TR139380|c0_g1_i1|m.142140
ACAACAGTGACTCCACTTCAAAAAGTACTTCATTGACTGTAAAGCGCTTTGAGACGTCCG
GTGGTCGTGAAAGGCGCTATAGAAATGCAAGTCTTTCTTTCAAGTCTTTCTATAGGTAAA
TGGGGCGTGAGGTGATCAGCTTTATGGGCTGGAATGACTATCTTTTCTCCCTGTTTTTTG
TTGAAGAGGTTAAAATTGATCTTAAAAGCAGTGCAAAAACGATTAGCTTTGTGCAAGATC
ACCACCGAGAGACACGTCAACACTCAACTGTAAACAACGAGAATGCTGTTGCACAGGGAG
CAGAGCGGGAGGGATTTGAGCTGGGAATTAGATGTTGCAAGAGTCATTAAGATTAGTCAT
CCACAGCATTAGGTTTCAGTCATTTCCGCTCAGCTCACCCTGCAGGCTCACCTTTAACGG
CAATGTCTAAACAACAACACGCATTTACACAGCGCGTTTTAAGTCAGTAAAACCTCCCCA
GGCCCTTCGCAGGAGCATTATCAGACAGAATCAGAGGCGAGAGCGCTACCTCAGAGGTGT
TGGAGCGTTGATATCACCGCTGTAAGATTGAGTGAAGTTGCTGCGGGAAGGGGGAAGGGA
AGGGGAAATGGAGGTGAGGGGCAAAGGTGTGGGTGAAGAGCTGCACACCAAGCGGTGTTG
TTGGTGTTTACAGCAGCTGCCCACAGCCTCCTGACGTGCTAACTCTGCAGCCTCTGAAAG
CAAGTTACAGCTGGAGCAGGTACAACGAAGATGAGAGGTCGCACAACACCAGGTTGTAGT
CCAAG
>TR139405|c0_g1_i1|m.142143
TGACAGTAGCCGCCATCTTGGCAGTGAGACAGCAGCCGGGGAGCGAGAACGGCGCGGTTT
GGGCTTCAGCTTCACTCGGCGGGGGAAATGCTGCACTCGAGCGGGTATCTGGGCAGCATG
GAGGAGTACCAGCACTCGGGGCCCGTGCAGCACCGCTTCTCGCCGTACACCTTCAATGGA
GGAACTGTGCTGGCCTTAGCTGGGGAAGACTTTTCCATTGTTGCTTCAGATACACGACTG
AGCGAGGGTTACTCCATTCACAGCCGGGACTCGCCCAAGTGCTACAAACTGACAGACCAA
ACAGTGATTGGATGCACTGGATTCCATGGAGACTGCCTTACGCTAACAAAAATTATTGAT
GCAAGATTAAAGATGTACAAACACTCAAATAATAAGACCATGACAAGTGGGGCAATAGCA
GCAATGCTCTCTACAATTCTGTACTCCCGACGCTTTTTCCCTTACTATGTTTACAACATC
ATTGGTGGCCTTGATGAGGAAGGGAAGGGTGCCGTGTACAGCTTTGACCCTGTAGGATCC
TATCAGAGAGATGCTTACAAAGCTGGCGGCTCGGCCAGCGCTATGCTGCAGCCACTTCTA
GACAACCAGATTGGATTCAAGAACATGGAGAATGTGGAGCATGTCCCTCTTTCACTGGAA
AAAGCCACACAGCTGGTAAAAGATGTTTTCATCTCTGCAGCCGAGAGAGATGTTTATACC
GGTGACTCTCTGAAGATTTGCACCATTACAAAAGATGGAATCAGAGAGGAATCGGTGCCT
CTTCGGAAAGATTAGACCAAAAACCTTTGCTGTTTAGAACAACCTTATTGCTGATTTGGA
GTAGTCATTTTTCTTTCACACCAATAATGCTTCTGCGCTGGCACCTCCTTTTGTATGTTT
TGTTGTAATATACTGAGAAATAAAATTTCGCACCT
>TR13945|c0_g1_i1|m.5826
ATACTGGAGGAGCCAGGTCGCGGGATACTGGAGGAGCAATGCCATACGCGAACCAGCCGA
CGGTGCGGATCACGGAGCTGACAGACGAGAATGTGAAATTCATCGTGGAGAACACGGAGC
TGTCAGTGGCAAATGCCTTGCGGAGAGTTCTCATGGCAGAAGTGGCGACTTTGGCGATTG
ACTGGGTTCAGATCGATGCGAATTCCTCAGTTCTCCATGATGAATTTATTGCACACAGAA
TCGGACTGTACATGTGATGAGTTCTGCCCAGAATGCTCGGTGGAGCTGACCCTCGATGTG
AAGTGCAATGAAGATCAGACGCGACATGTCACCTCCCGGGACCTGCTCTCCAACAATTCC
CGGGTTATCCCAGTAACATCTCGTAGCCGAGACAATGATCCCAATGATTACGTGGAACAG
GATGATATCCTGATTGTGAAGCTGCGGAAGGGCCAGGAGCTCAGGCTCCGAGCTTACGCC
AAGAAGGGCTTCGGGAAGGAGCATGCCAAGTGGAACCCAACGGCAGGGGTGTCCTTCGAA
TATGACCCCGACAACGCGCTGAGGCACACAGTCTTCCCCAAGCCTGAGGAATGGCCCAAA
AGTGAATACTCGGAACTGGACGATGAGGAGATTCAGGCTCCATACGACCCCAACGGCAAA
CCGGAAAGGTTTTACTTCAACGTTGAATCTTCGGGAGCGTTGCGCCCCGAGACTATAGTC
CTGTCTGCCCTTTCCGGGCTGAAGAAGAAGCTGAGCGACCTGCAGACAATGCTGAGCCAC
GAGATCCAGAGTGACGTCCTCACCATCAATTAGCGAGATCCAGGCGATCCACACCCACTC
CACTCTCTGGGAGATATGAGCTGTACCTTTCCACCCCATTGTTACGGGGGCTGTCCTGTC
GCT
>TR139542|c0_g1_i1|m.142176
TCCCAATTTAAGGAATACACACAAAAGTAGCTGCCTAACAGAGTTAGAAAGGGCTGTTGA
AGTTTTAGTTGATTTTCCAACAACACCCATTATGACTACAGCCTATATCTGTAATGACAT
GACTGTTATCCAGATGTTAAGCTCCAATACAAAGACTTTTGGTGAACTAGCTAATGACCT
GTACCACTGCATCACAGGTGCTTTAAGTAATCAAGTATGTAAAAAGAGCTTGCATAGTCT
TCAGCCACAATAGCAAGTGAGTTCATTAACACAGCAAACAAATGTTGTATGAGGAAGGGT
TTTAGGTTACCATGCTTGGAGATCAAAAGTCTGAGTGCACAAGTGCCCAAGTAATGGGTA
AAGTACAACAACAAAGCAAACCTTGCAGCTTTTTAGAGAACATTGGTGCAGCAGAGCTAA
ATTATGCTGCTGCCACCTTGGCAGCTAATAGTGACTTCTTGGATGGATTTTTGGCCACAA
TAGTCTCTCAGCACTGAAATGACTATCTTGCAGCTATAAAGAGGCAGCAATGAAGACTAT
CCTTCACCTGA
>TR139617|c0_g1_i1|m.142194
CGGCACTCGGTACTGTCAGTGAGCTGGGGGGGAGGAACTGGCCGTGGGATCCTGGTCGGG
ACACAGTGGGGCACTTATTACTGAGCAGTGATGGTGATGATGTACGTTCAGACTTTCGGG
GGCACGAGTCCTTACAGTACAAGGACGAGTCCTACCGGCGATGAGGGGGATAGTGTGGTC
CAGTTGATGAAGAAACTCCTTCACCATAGCTTCGCTGGCGAAGCGGTAACAAGTTCAAAG
AAAAAACATGGTGAAAGCCCCTTTGAGAGACATTATAACATAGAAGATGAAAGCCTTATT
CCTGGATCAGATACATATTTCCTGAATCAATCTGGCAATGACTTTATTTTTCTGGAGGAA
TTTTTGGAAGAGAGGACATGCCAGCATCTAGCTAAGCAGATAGAGCACTGCCTGTCCACT
TCGAAGAAATCCCAGCTGCACTGCCAGGAGCTCTTGATCCCCCAGTACATGAGCAGGAGA
ATAGCCCAAGATGTACTTCGAATGGCTGCCAGTGAGCCCTGTGGACTGCGTGGTGCAGTG
ATCTATGTTAATTTGGAGCACGAGAACACAAGTAAGAAGCTGGGCAGAATCGTATATGAC
AGCAGTGTCATTCCTACCTTTGAACTAACTCTAGTCTTTAAACAGGATAACAACACCTGG
CCCAGTCTGAGGGATTTCTTCTCCATAGGGGCCTGCTTCACACATGCATCAAGAAGGGTG
CTGAAACTTAGTCCAGGCTTTAGATTGGTCAAAAGAAAATTGTATTCTTCTGTAGGACCA
ATTGTTGAAGAATGCTGATCGAGTGCCAAACTAGATCTTTGAGTTTCTGTGGTGACGATT
CTCTGACTGGCAGTCTATTAAGACTTAATGGGTGCTACTAAGCCTGCAACGGAAGTATTT
CTCTAAATATGCTCATGCACAAGTTGCTACAGTTTCTTACAATGAATGTTAATAACTTGA
ATTTCACTAATTATTTTTGAAGGATTCAGAATATTGTATATACAATGTCTACTTAATGAA
TCGGATGCTAAAGTGAGCAGTGCAGTAAGCAGAGGGTACTCAATGGAATTTCACACTTAT
GTATTTTTCACATTTGTGTCCTTATTTACTGATACCACTGCTAGAAGTAGATATTTTTGG
TTATGGATGAAAGCATGTGGTGATGGTACAGAGAGCGCAAAGTGCATGGGGGAGAACCCG
GGGAAAGGAAATGAAGGGCATGAAACGTGTGTAAACTTTTCGTCAGGATGAGGTGATGAA
GAAAGTAATAAGTTGAAGCATCAGATACACTACATTACTAAGATGTTTAGCTGCAAGTGG
TTACTAGGTTAATATGGAGTTTAAAAGTTCTGTGATTTTTATTTTACTGATGTTCAGTAT
TGTTACATGTTTGCACATTTTTGCACTGTATTTGATTGCACTGTTCAATTGAACTATTTT
GTATTTTGTATGGGCATGCTGGACTTGCTCTAACGTAGTATATTGCACTTATATGAACAG
TGCAAGCTTCCTGTAGTGGATGTAAAGTACTGGCAGCTGCTACCTTCATCTACTGCAGTG
CTATGATTGAGTTTTTGTTAAACTGTAAGAGATT
>TR139746|c0_g1_i1|m.142224
GGCCTGTGATTGGCGGGCGGGGAGCGATGGCCGCACGGACCGGACTGCTGCTGGGCCGCG
GCTCTGTCAGGGCCGCATTGCTGCGGGGTGACCGGCTCGGCAGAGTAGCCGCTAATGGCT
ACGCCAAGAAAGTGGCTGTCAAGGGGAAAGGTAAGATGGGAGTTAAAGAGGCTCTGCAAG
GTCCAGAGGTTTGTAAGGATCCTGTCATCCTGACCACGCACGCTGTGGGAGTCAATATCT
ACAAGCAAGGCAAAGACCCAGAGCTGCAGCCAGACACCGAATACCCTGAATGGTTGTTTA
CCCTGAACCTTGGACCCCCAAAGAGTCTGGATGAGCTGGACCCAGAATCGTGGGAATACT
GGAAAAGGATAAGAAAACAGCACATGTGGCAACACAACAAACTCCACAAAGGAAAGAAAT
TCTAGGAAAAGCTTATGGACAATGAGCCCCAAATATCCATTTCCCCAAAATGAGGAATGT
CGTCTGAGGAGAGAATTCGAACAGCAGCCGTCCTATGCTACTTACACTTCAAACCAACAG
CCAGTAACAGGGCAGTGCTGTGAAGGGATTGAGTCTGGGTTCCTCAGCTGTATGCAACGT
GACTCAGTGATACACAGGGAAAGTGTGTTTAACACTTTCATTTACTGATGAATGATGCAA
AATAAAAGTAGC
>TR139797|c0_g1_i1|m.142232
TGAGTATAGAAGATTAGGGGTGAGCTATTTGTGGTGTTGAAGATGATTAAAGGATTTGAT
AAGATAGATAGAGAGAAACTATGTCTGCTGGTGGGGGAGTTCTGAACAAGGGACATAACC
ATAAAATTAGAGCCAAGCTGTTCAGGGGTGATTTCAGGAAGCACTTCTTCAAACAAATGG
TAGTGGAAATCTGGGCTCTCTCCCCCAATAAGCACTTGAGGCTAGGTCAATTGAAAATTT
CAAAACTGAGATTGATAACCTTTTGTTAGATAAGGGTATGAAGGGATAGGAAACAAAGGC
A
>TR139857|c0_g1_i1|m.142245
TGCCCCGACATGCACGTATGTTGTTGGTTTCCTGCTACTAGTTTCCCATGGCATGTATGC
AACTTTGGATTTGCTAAACCCTCCACGTTCATAGACTGTGTACCTGAGGGATTTTTTTTT
GTTCTTCAAGGTTGACATCCTATCTGTGGTTGAGCCTGAAAAGCCTATGCACAAATCTGT
GGAGGTCATTGGACCCTATTTGGCTTGTAACCATTATGGGTCACCAACTTCAGTATGGCT
CCCTGTTCTAAGGGATCCAGATTCCATTACAGTTAGATCTAAGTTTCTGAACATGGGAGA
GTATATCGATTGCATGGTGAATTTCTGGAGTCCAGTAATGGATCATGGCGTTTAAGAAG
>TR139901|c0_g1_i1|m.142256
ACATTGTTTAATTGGAGCCTGTGATGATTTGCACACGGCAAATAGGCAACCAAAGAGGCC
TTGAGTACGTGAAGTATAATATTCCAAATTGGATTTTGCTTACTTGGGATGCCCTTTGTG
ATCCATTTTGTCTGATTGACGTGGCATTGCCTGGCTCAGAAAATGGGCTGGTGTCCTGCC
CCCCCCGGTATCGGCCATTACAACTATGAACTTCGGCAAAGAGGTGTGTGTGTGAGAGAA
GTTGAAGCGACTCGTACTTCAAATGAACTTGCATCATGTTTTCCCCTTTCTGCGATGCAA
TGCTTGTTCTTTGCTTAGCTCTTCTAACGCTGTCAGCTTAAAGTGATGGTGTGGACGAGA
ATACGATCGCTGCATCTTATCAGACTTTTGTATATTGTATTGGGTACAGCAGTTCTTAAT
TCTTTTTCCTTGTTTGCATACTAGATGAACCTGCCCTACAAATAAAATGGTTTTCAGTTA
AACGCC
>TR139930|c0_g1_i1|m.142264
TGCCCCGCGCGCTCTGGGTCACATCTCGAGAGTACTTCCTCAATCCGGTGCAAACCCTCT
GGATACGCTGTGTCAGGATCAAATTTATAATCGTTATTTTAAAAAGTTACAAACTAGCTT
GAGCAGCAATGTCGAAACCGCCGCCTAAACCAGCCAAACCAGGTCAGGTGAAAGTTTACA
GAGCTCTGTTTGCATTTGAACCTAGAACACCGGATGAATTGTATTTTGATGAAGGAGACA
TACTTTACATTTCAGATAGTAGTGATCCCAATTGGTGGAAAGGAACTTGCAAAGGCCGAA
CAGGATTAATTCCAAGTAACTATGTTGCTGAGCATGTAGAGTCAATTGACAACCCATTGC
ATGAAGCTGCCAAACGTGGGAATGAAAGCTGGTTGAAAGAATGTTTAGATAACCGAGTTG
CAGTGAACGCTCTAGACAAAGCTGGAAACACAGCTCTCTATTGGGCATGCCATGGAGGAC
ACATGGGAATAGTGAAGCTTCTGCTTTCCCAACCAAATATTGAATTGAATCAACAGAATA
AACTGGGAGACACTGTTGTGCATGCTGCTGCATGGAAGGGATATGAAGATATTCTGGAGC
TGTTGCTTATTAAAGGTGCCAGAATAGATGTGAAAAACAATGAGAAACAAGTGCCGCTTG
ACATGGCCATCAATCCACAGTGTTCTTCTCTTCTCAAGAAGAAATCTGGACAAGGTATCA
TAAGAAGTGCGAACAATGCTGAGGAATACCTTGATGATGAAGACTCTGATTAAAAAGATT
TCCAAAGTCAGAGCATCAAATTTATGCTAATATTCCCCTGGTTTGTTTTATCTCCATTTT
GCTTGCGGTTTCTTGGTAGCTGTAAAAACAAGTTAATGAATTTCAATACTGAACTGCAGG
ATTATTCTCGAAATTTTACACTCCAGTGCAGTTTTTCTGATTTTCATTTACCCATATGCT
CTGCTGTGATCACAACAAAAAATATGATTTGAGCGTATATTATATTATAAGCCTTTTTTA
TTTGAATCATTAAGTTGATACCAATTGAATCCATTTGAAACATGCAATATTTGGACTTCA
AAGCATAATTTAAAAAAAAAAAATCTCCATACTGAAAATAATCTTACTGGAGACTATTAA
GTGTAATATATGCAGTCTGACAATCAGAATAAATTTGTTTAAAAACTAGTTAGTGTACTC
TCTTCACCAAAGTGGGTCTACGTACATATTTTGCATGTTATGTTTGAGAATTTTCTATGT
TCCCTGCTTTAGTCTATTTGTTGCTGTGCTGTCTGACAACAATCATGATTTAGCTAATTA
GCACAAGCCAAAACAAGTTTTATTTTTTTTCTATATAGACCCTTAATACTGTCACCCTAG
CTGCAAAAACCAAAAGAGCCCATTCTTTATTACAGGCATTGATGGCTTTTTTACAACCTA
ACAAATTATCACACCTCGCTATGAATTTATCACACAGGACAATGACATTGCAATTAAAGT
TACACCCCTTCTTCCCCCCCC
>TR13998|c0_g1_i1|m.5853
CTGGTGCTGAACCTTTAATGAAATTGTGTAACCTGTCCAAGCTTTTCTGCATTAGAGAGG
TCAAATGAAGACGGCTGCAGGCTATATTAACAGATATTGACTCGATATAGAAATGGTTGA
TCAAATACTCTATGGAACATAATGCTGCTGGACCATGGATCTGTCTTGCATGGAATGGCC
AAGATATCTTAGCATTTGCAGAGAAAAATTCATGAAGCATCATCTCCTTGGAAGTTTTGC
TGTGGCAGTGTTGCCAATGTTAATGACTCACAAGCTCTATGATTTGAAGGATTTTTTTAA
TGCAATTCACACTGGTTGTTTAAAAATGTGGAAAAAGCTAAATTTAAATTTCCAGTGTGA
ATTACAAGCGTAAAAAATGTTCTCAAATTATGGGACTCACAAGTGAATCATGAATGTTGG
CAGTGCTGCTGTGATTGGTCACCTCTCTCAGGAGCTTAATAAAGACATAGGAAGGA
>TR140042|c0_g1_i1|m.142288
ACTTCCGAGTAATTTTACCAAAGTAATGAAAGGCCTGAGCAAGTAGCTGACTGTTGTTAT
TTTTTTTCAAAAAGTGAAACAGTAGCTTTCCAGAAGGAAAAAACCCCAGAGAAAGGCAAC
TTCGCCCATCAGCTGCTGCTTTTCTTGTTCCTGTGTGATTGACAGATGTGAACTTTGAAC
CAAATCTTGTGACTGCAAAGAGGATAAACAACAGGAGTATAAATAGCAGAGAACAACCGG
GAGCCCCATAGAAAGAGAAAACGGATCGGAGCAGGAATAAGCACTGAACAAGAAGACCAA
AAAACATCCAAGGCCCTGTGCGTTAATGCAAAAAGGGTTGGGTGTTGCCCTGACTCTCTG
CCTACTCCTGCTGGGGTGGGCGGAGAGTCAGGGACAATGTAACAAAGCAGCAGTATGGAC
CATTGGAGGGAAGAATCTGATGAATGAGTCTCTGGGCCAAGTGACGGTGGTGGCTCTGCT
CCAGGCCAGCTGACACTTCTGTCTGGTGCAGGCAGCCAGTTTGATGAAGCTGCAACAAAA
ACTAGACCAAGCTGGATTGGTGAACATCTCCTTCATGGTGGTAAATCACCAAGGGAAAAG
GTCACGAGGAAAGTACCAACTTCTAAAATCAAAGGTGACAGAAGAAATTCCCGTGTATCA
ACAAGACAGTAATAAGCCTGATGTTTGGGAGCTGCTCCAAGGCGATAAGGATGATTTCCT
GATCTACGACAGCTGCGGCAAACTGACTCATCACCTGCAACTGCCGTTCACCATCCTCAC
CGATCTGTATGTGGAGTATGCGATTAGGCAAACATATTGTCAAGAAATCTGCGCCAACTG
CTCTTTGGTGCACGATCCTCCAGCATGCAGTGCAAGAACTGTAACAGAAGAAATAAAAAC
TGAAGAAGACGATTTGCATTCACATCGGAACCACAATCACAATGTCCATAAAACACGTAA
TGAGGAACCAGCAAGTCACCGTAACCTGACAGATGACACGCAGTTAGAACAAGGTGAACA
TGAGCACCCCCAGCATCACCATGAGCAGCCCCAGCCTCACCAGCACCCAACTGGCTTAAA
AGCGAGTGAAGCAGGGACTCATGACTCTGCGGCAGCCAGCGGCTCACAGCAACAGGAAGC
TCTGTGAAAACACACACCGCACTGCAAGAAAGAGTTCAAATGAAAACCCGATGGGATGTC
AGAGCTGGCAGGGATCAGGTGATGATGATACTGCCGTCAGCTGCTCAGTGGCAACTCCTC
CGATAACGAGGTAACTTGACACTGCAGGGGACGGTCATCATCCTGACAGTGACAGGGACA
GCTGGACAAGGACAGCCTCTCTGAATCCTGACAGTGACGCCTGCTCTCTGCTCTCTGACC
ACAACAAGATCGGGCGAGGCAGAGCCAGCGAGAACCATGACAAGGCGGTAGAAGCTGAGA
GTGACAAAATGGGCAGCAGTAAACAATCTGATTGGAATGTAAACTGCTGTCTGCTTTCAC
AAAGCTTTGAAAACCCCTGTTTGGATTTCAGCTTTAAGGTTCACTGCAACCCCTCTTTTC
CATCTTGAGGGCTGTTCTGCTACCAACCAGTATTACAGGCCGATCAGTATAAAGTTCCGG
TTAGTCCTTGTCGCTGTTGCTTTTTTTCCCCGATCCTTGTGGTTGCTTCTGTGAGGACAG
CAGCACAAACTACTCTGTAGGAGCTGCTATCTGATGTAAGGCAAACACAAAGGGAAGAGA
AGTAAAGCAGAGAAGCTAATCTGCATAATGTACAACAGTTATGTATTTTTGATCCATCAA
TTTTTTTCCTACAATAATTTTGAGAAAAAGAGAATTCTTCTACTTTTTGTCTTCCTCTGA
AACATGTTTTCCATTTCAATTGAAACAAGCAAGAACATTTTTGAAGAACCATTAGTAAAT
AACACCTACATTTGCTGGAATTGGATAGGACGAGTGCGACCTGTGGTCGGGGTCATTAAT
ACTCAAGTTGCAATTCCAAGTCAGAATTCCTACTCTACTCTCTAACCTGAGCTAGGACAG
CCAAAGCAATCCGTTAAAAACATTGTGAATCACTAGCCAGTACATCACTTTTTTCTTTAC
TTTCTGTTTTATTTAGTAAAAACAAAAGACCTGATTATAAAGAAATGAAAGACCAGTTGT
GGTTTGTTTGGAAGCAGGCACCATATTTCATGATGGTTACCAGGGAAACCATTGACCCTA
GTTTACCTGAATCCCTGTATGGTAAATGTTGACAAATTAGATTTTCTGGCAAGTCTGTAA
TGCACTGGAAATATTCTGTAAGA
>TR140448|c0_g1_i1|m.142394
CCACCACTCGGACGCGGGGGTCTGGGCCTGATTTGCATCTGATTAGCATGATATTATCAT
CTGATTAGCAAGGTGTTTAGAAATTGATCTGCGCTGGTTGGGAGTTAAAACTTGCAATAG
TGGTTGCAACGTTCGCCGTGGAAGTGCATTTCTGTTAAGCTTCTCTATCCAGTTTTTTGT
AACCATGCCTCCCAAAAGGATGGTATCAAATGAGGGCGAGCAAAAATATGATGCAAAAGA
GACTAAGCCGCTCCGAAGATCTCATAGATTGGAAAAAAATGCTGCTACCGCCGCTGCTGC
TGCTAAGGAAGAGTCCAAACCACAGAAACGTGCCAGGAAGACTTCACCAAAACCGAAGAA
ACAGCCCAAAGGGAAGGAGAAAGAGAAGAAAATAGCCAAGGAAGAAGCGGCACCTGCTCA
AAATGGCGAAACAAAACCTGACGAGGAACAGAAAACTGAATCTGCAAGCGATCAGAATGA
CTGAAATATCTGCCACTGTCTTCAGTTGATTTTATGTACCTCTTGTAGAATTGAAAATAT
TTTTATCAAGTATTTTGTAATTGCAAATATTTTTAGGATTAGTAGGTCATTTTAGAGTAC
GTATGCTGATATTGAGAAAACCTCCTGAACATCCCCAGGAAATGGGAATATTTGTAACTT
CTTACAGTGCTAAAGAGCTATGATTTCATAATTGGAAAGATTTTGAATTGTTTTTCTCCA
GAAAATTTAGATGCGTGTTCCATGGGCTTTTAAGCTTGGAAATGTTGGCTTAAGGTAATT
AAAATGTGGAGTTGCAATCTTAGTTTCACTTTTTTTTTGAATGTTTTTATAAAGCAATAA
ATCAGTGGTGAATTGTGCTAAAAGTTGACATGGGTGAGTGAGCAATGTGATCACCTGCTT
GGTTTGTGACGTCCAGTTTGCAATAAACAGTTCTCCTGTTTACTAAAAA
>TR140581|c0_g1_i1|m.142435
GCCCACTTAGTAGGGAGATGCTTGGCTGAAGTTATTTAAGAGGTCATTGAGAAATTTCAT
GGGAAATCACTGGGACATGTCCATGACAGGAAACTTCAGTACAATATTGCTCTGTACTCG
CCTGGTGGCCAAGTTTTCCATCTTGGATATCTCCCAGTTACCCTCTAGAATGGAGGGTGT
GATTTTTTTCTGGAAGTGCACAGTGATGACTTCTGCAACTTACACCAGCTCGGTATCTCA
CTACTGCCCATAGAAACCTGGTAATGGCACATATCTGTGGGGAAGAGTACAATGAACAAT
GTACTCTCCAATAAAGTAGAAACTTATATGAATTACTTGTTAACCTAACCTGAATGGGAA
TGTATTTTTTTATTGCAAGTGCTCCTAGCCACCACACTCTTCCCCTCTTGAAAAAGACAG
AT
>TR140607|c0_g1_i1|m.142443
GCCCAGAAGAACTTGCAAAATCTCCATCTGTTCACATCTAAAGGTTTCTATTCAAGAGGA
TGCTGTAGAAATCGACTTAATGGGTGATGGTTCAACAAAGGAAAGGGAAAAAAACCCCAC
AGTGGCAGTTCTCTGAGGAGTTTGAAACCCTTAACTTAGCAGTAACTCGCCATGATCTCT
GACCCTCTCAACTTGGGTTGTACAGGAAATGTCACACAAAACTGCTGTGATCTGCAAGGA
AAAGAGGTCCCCCATAAATATCAAGAAAAGGTGGCTGATGTGAAGTTATACATGAGGAAA
GGGGGGTCCCTCCAGACCAATCACTACAGACATCGGAGAGGACGTGCTCAACAGAATATC
ACAGAGTGTACACAGGTCATGCACCCATACAAAGCATTGTAGGAGTGCGTTTACATTTAA
AGTAATAGATTACATACATATTCATGAGATGAAACCATGTCCCATTTCAAAGGATGCCCT
ATGGCTATGAGGACGAAGTCAGAGACAC
>TR140696|c0_g1_i1|m.142465
TGGCCAGGACAGGGATGAAGGAAAATCTGACTAAGGCTTCTTTTTTAAAAAAAAATTAAA
CCATGCATCTGTATTGCTGAACTCTTCAAGGATTTGCTTAAGTAAAAATGTATTTAATAC
TAAAGTAAACTTTAAGATGTATTAAGTAACCCCCAACCACCTCTCCTCCATTTTCAACAA
TGCAAATGACTTGCTTACGTTGTATTTTACTGTTTGGGAGCCGGAAGAAGGGCGAGGCTG
CAGCTCTGTGTGAAAGTGATTAGGCGTCAAACTGTGCAGCAAACTGTCTGGAACTCGCTT
GGGTCCGCTTAAATTGAACTCTTCATCCTTTACCATGGCCGTCATCGTTTACTACTGTAG
CATCACTTCAACAACTGAGCTGGATAAGTCGCAGCAAATAATTATTCAAACTTTGCAATC
ACATGATATACCCTACCAATTGCTGGATCTGTCAGCAAATGCAAATTTGAAAGATGAAAT
GAGAGCGAAGGTGGGAGATCCCAGTGCAATGGCACCACAAATATTTAATGGAGACCAATA
CTGTGGGGATTATGCTGCCTTTTCCGAGGCTATGGAAGAAAAGAAAGTAAAAGAGTTCTT
CAAGGTGGATAACCTTCAAAATCAGTCGAAAAAGGATTAATCAACAGAATCCAAGATGCA
CATACAAGTTTAATTTTTTAAATCCTGCACATGCAGTTTTTGTAAAAATATTGTTACTAT
TATTTCAGTGCTGGCTAATTTTCCTGAGTTACCACACATGGTGTAACAGTACCAAAAGCA
ATCTTTTCTTGCTCAGATTATGGGTGCTTCCACTGTTCACTAATTTTGTTGAAATTGAAA
GTTTCCTAAATGTATTCATCATTGTATACAGTAGTGCATCTTTTGTAAGTTTTACAAAAT
GTATAAAACGCAAACAAAAATAAATTCTGCTTCAGTTTTAAAAAAAAAAAAAAAAAAA
>TR140749|c0_g1_i1|m.142475
CTGCTGTCAATCACTGGACATTGATTTATTCACTAAAGAGCAACTAAGCTCCAGCCTGTT
GTCATGGCTGCCTATGCTTGTTTAAAAGAATCCCACACTACAACAGTGAACTACATTAAA
TATCCTTCTGTGTGGGGTTTACTGCTGTCTCTAGGATATAGTTTAGAGGTGTGTTTCAGT
AGTCGCAGGCAGAACATCTGTGTAGTGGTGCTGAGTTCATACATGTTCTTGTCTTCCAGA
TAGCCAGTGTAGTTTTTTTATGTGCACATCTTGATTTTCAGTTGTTCGATGCTGTTTATC
TGATCTCAGTAGTTGGACTCGGTTTTCACCACGGGTTGGTATGCTTTGTGTGCTTCTCAT
TGATGTGTGTGGACCTCTTGCTGCAGACTCAAGCCACGAAGTGACATCATTGTTTCTAGT
GTTACTGGAAATATTCTAATTTTTGACTTTGTACTCTATCTGTGTCGGTAAGATGCCAGT
CTTTGATCCATTTGGATCTGAA
>TR140829|c0_g1_i1|m.142491
TCCAGCATTTTCTGTTTTTATTTCAGATTTCCAGCATCTGTAGTATGTTGCTTTTGTTCA
CATGATGATGTAGTTCTGTTGCACCTTTCCACTGGGTACCTAACGGCAACCCTTGAATAA
ACGGGTTAAAATGATGCATGCATGAATTTGAGACAAATGTGTTGATCATTGTGCTAATAT
GGTCTCTAATTTGTGGGACATGGTGTAGTAAGAGGCTTTCAGTGAAGGACGGGAAATTAG
TGGTCATGTTCTTTGAGCACCCTTTAGTGACTGGTTATAACGTGGCATTTGCAGAGCAGG
CATTGGTCTGGAGCTAGGTTACCTGCTCCTCCTCTCGACTGGAGAACACTGGCTCAAGAA
TTAAAAATGGGGTTCAAAATTAAATTGTAT
>TR140854|c0_g1_i1|m.142497
CTCAGCTTGGATGTTTGTTTTCTAATGTAAGCCATTCTGCTTTAGTGGCCCTTGAAATAT
TTTTCAGATCATGCTTCTTTCATAAAATGTTTTATTGGTCACATAATTCTGACATATCTG
TCTTAAAACGTGGTTTGGAATACTTTGTTACATTTAACCTATATTATACTTTTTGTCTAC
ATATAAGTTTCCCACAAAAAGGGGTGATGAGTCTGAGATAATCTCAACTGAATTACTACT
GGGGGTGGGTTCATGGCACAGAACTAAATACAGTTTGGCCCAGATTTGCAGTGTTATTCA
GAGAACCATAAGAATGGCTGATGTGAGAAACTTATAAATCCACACTTTTGCAGTATGAGA
TGCCTTCTAATGTTGGGCAAGAGTAGATTGAGCAGTTTTGAGCCATATTCTACATCTGGC
ATTTAGTATAACTGATGAGAGTTTTTGATGCTGACAACTGGCAAAAATGGAAAAAAAGAC
TGTTCCAGATCCCACCACTGATTTCCCTGAGCATAATGAGTACAAAATTCACTTTAAAAA
GGCATTGTTTGTGGGCTGAGAAGAAGGTCAAATTGTTGTGTCTGGCACATCTGGGTATGG
AGTGGCAGTCAGGCCATGAGCAGCCAGTAAGAGACACTAGGTGTAGAGTGAGGGCAGGGA
AAAGGCTGGCAGCAGAGTCAGGCTATGACTAGGCAGAGGGAGGCTAGTTTCCAGAATAAG
CAAGCTGGTATGAGATCGGCTTTGTTTTTTTTGGGTGCCAACCTGATTGGCCGCATGTGA
CTGATAATACCCTGTGGCTAGCATGGATCAAACCACAAGTTACGAGGACCAGTATAACAC
TAAAGCACTACATCAACCAAACCACATTCACAAAGCTATTAATAACACAGATTTGTGAAA
AATGAGCATTTTCTAAACATATAGACTGTTACTATTTCAGCCATTTATGCCACAAAATTA
GTGATAATGTGATATTTAGAAAGCTATGATACAGCT
>TR140890|c0_g1_i1|m.142505
CTTGGCAATGACACGTGAGAGTTCAGAAGAACTCCACTATTTGCAGTTGCACCACTTGAT
TTGTGTCACTTAGAAGTAAAATACTTACAAATGGCAACTTTTGAAGATAGCTTATTTACT
ATAATTTAAATAGGCCGAGTTCCCTTAAATTAAATCAATTGCTTCTACTTTCAAAGTGCA
AACTCAGCCACTGATATTTGTTATGGAATGAGTATCCATGACCAGAAAATGAATTGTGAA
GAGGTAAAACCAGTCAGATTTGTGCATAGTGGTGTTATGCATGTGAAATGGAGGAAAATT
GTTAAAGCTGCTAAGCAGGAATGTAAAGGTACAGTGATGTGCACTAATAAGGAAAGTACT
GCAATCGCTCTAAATTATCTTCTTAAATTGGAAGTTGAGTTCAACAGTTTTGTAAATATT
TTAACTGCTAATAAACTAAAGTTTTTGTATGAACTGCATTCTTTTCAATGTAAGATTCAT
AAAAGTCAGTTGCCATATGCAGATGTTGAGTTTCTAGGAACTTTTTCTGATCTTTGAAAA
CTGTAGTTTGACCCGTTTTAAGGTGA
>TR140968|c0_g1_i1|m.142529
GCATCAGCGGTATACATGGAAATTGTGTTATACTGTAGCGGGGGTTACTTAGGACATGAG
GGCCAAAGAATTTCACCGCCTACTCTAACGCCATTAATTCGATTCTTGTATAATAACCCA
ATTGTATATTAACAGAATTCCATTCTTTTCGAAAATGTGCTCTACTGAAAAGCATAATGA
AATCCCTGGTGTAATATATGCTGTTTCAGCATGTGTCTGTTGGGATCAAACCATCTGCTT
CTCAACAGTTGGAGTCAGTGTTCAGTACCCCGGACCTGTCAGACTCAGCACATTACCAGG
CAGGACAGTCCTTGAACACAATGTATATAAGAGCCCCAGGCTACATCGAGGGAAGTCCTC
CATTTTCAACAAGCTTAGTTAAGTATTACAAATTTCAGGGCACACACTGTAATATAGTAC
AAATCACAAACAGCACATGACTCCATATATGCATTTCAGCAGAAATTGCGTTAATTGATT
AACGCGTCAATAGCTTTCAGATCTATGGTAACAAAACTACATCAGAGTAGACTATAGGAT
TCTACACTGCGATATACAAATACAATAATTGCACTACAATATATTGATTTTTTTTTTGTA
ATGCTT
>TR141120|c0_g1_i1|m.142560
AGATGCAGAGTTCAAAGACTCAAGGACCTGAAAGGAGCAACTATTGTTCCTGCCAATCCA
GGGTCCTGCATATGAAACACGATGAGGAACAACCATTTGGTGAATCAACAACCAAGATGT
CAGTGGAAAATTACAAACATGCTGGCACTTGACTTTTTTTTAAATTTCCTCATTTTTATT
TATTTTTCTCTGCTGAAGGCTGTGGTACCTTGCACAATTGACCATTCGTCTTTGAGCCTA
GACAGTGAATTGGTTGACTATTCGGCGACTTTTGGGGGCTGGGCGGAGGGCATCACAGCT
GAGCCTGATGTTATCCTCACCTAGCATCTTCAAATGCACTTTTGTGCACAGGACACTGGA
AAGTGATCAGGATAAGGAAGCCTTATTATTAAATATAATATAATATGCAGT
>TR141215|c0_g1_i1|m.142576
TGCTATGATTGATAATAGAGGCTCTGACAGACACAGAATTATATAGTTACAGAAATAGCT
CAATGATTGCAGAAAGTAATGTCACGCATAGGAGAAGTGACAGCACCAGCCACGCCTGGT
AACTAACCTCTTCCGTACTGGTTTATAGAGAAGCTCATGGCCGCTGTTAATTTTAATAAA
TGTCATGTGCTTTATCATAACCTTGTTAAACTAGAGCAGCCCATGTATTTCCTGTTAGAT
GAAAGAGCTGTATTAAATTATATGATTGCTGTGCTGCAATTTTAAAAGAATTCTTACAGC
ATGTGCTTTACAACAATTGGTTTATGCCAAGTAATTTCATTACATGGTAGTTAACCACAC
CACAGGACATCCCCAAAGTGTTCATGCAAAAACTATGAGACCAAGTTCTTTCCTAGTAAG
TCACTGCTCTCCATTGTATATCCAGAACATGTTGCAGATATGCTTGTCAGATATTTTTGC
CAAATCTAATACCAGAGAGGGGGCAGAATGGGGCTGGGGTAGAAGCAAGATTTGCGTTGA
CTTTGCTGATGATAAACATTAATTGAACACCTTAGTAATCTTAATAACTAATGTATCCAC
ATCATAAGACGCAGGAGCAAGTGCAAAAAAAAATCTTCCGTTTTAAAAATGACTTTTGGT
GACCAGTTTATATTTTTGAAATTTCTGGGCACTGCACTCAAACACTGTATTGTCCAATCC
AAATCCGAGTGCAAAGTATTTATAGAGCTTATGTGATCATAGAACATGGA
>TR141281|c0_g1_i1|m.142591
GATTTTCAAAGTTACATTTCAAGGAATTCTAAGTATTAAATGTTTCAGTTGTCATTTAAA
TAAAAATAATAACTTGGCCACTCCAATATCTACAAAACTGCAACCTTGGGCCTCCACCAA
TAGCTCAGTGGGTGCATTATAGGCAAAGAAAGTCCCAGATTTGACCTCCGCCCTGTATTG
AATTGGCTGAGCGGTAGTGATGGCAGCACTTATGATTAGCCTCATTGTCTCTAAGCTCAA
GAAAAAGGAAAGATGGCTACTGTTCCCTATTCAGATCATCATTAAAAGAGCTCTACTGAA
AAGTGACTGTATGTGGGCAAGATTTTATTTTGGCAGTGTACCCTCTACTGGCACTCATTG
TCTAGGGTCTGGACTCAAGAATGAAGAATTGCCAATTGAGCATGGTACCAGAGGCGGTCA
GTGCCTTGGAACTGTATTCTAGCATCCAGTACCACCTTAATGGGGAGGGAAAGATTTATG
GTTTATAACATTATCTGAATCCTTAGTGCAGTTAATGCCTTGCAATCACTCCCATATATA
CATTATTATCAATATAGCAGATGAGCTTGAATTCTATTTGCATATTTGAATCAGAATGGC
TGGTTACTCATCTTAAAACAACTGTTTTTGACTTCAGCTCATCCAAAATGCCAAAATTTT
AATGTTTGTCCCAGAATTTGTAGGAGCCATTTTTTCTGCATTATTGAAAATGAAAGATGA
TTATATTTGATCAAAATGCAGATATAATAATTGGTAAGTAAACAAAAAGCCATAATAAAT
CACTAACTAGCTCCTTGTTGACAGCAATTTTTTTTATTGGATTTATGGTA
>TR14135|c0_g2_i1|m.5896
GCAGAGCGAGCCTGCAGCTCGCATAACTGACGTACAGTTTTGCAGGGTCAGATCACTTGA
ATAACTAGGATGAGCTAACCTAATGCGGCATGCAGAAAATTTGTCCAGCCGCTGAAATTT
AACACAATGTGCCCACTGAAATGCAAGTGGTTGCCTATCGCTTCAGCCTTTATAAAGGTT
CAAAATGGATTTAAATATTTATCTGCCTTTGCAACCAAGAAAACCCAATATGGTGGTGTG
AAGTGGGGATTGTACACAATCGATGGAGCAATGCAGTACCTTACCACCAACCCCACTCAC
GCTCTGACAAAAAGGTTTCAATGTGAAGTTCACAATAGATAACATTGGTGTGATTTTGGG
CCTGTGCAGCTACAATAGCACCTTTTTTATAAAGTATCAAAAAGTCCCAATGTGCTTCAC
AGTTCAGCATCAGACCCAAGCTTCCATTATAGAGG
>TR141544|c0_g1_i1|m.142656
CTACCTGGTACCCTGTGCTACATGGAGTTAGGGCCAGACTCTGGATTGACAGGAACACAC
AGCGGGGGGGAATGCAGTTATATGATCCTAATATTAGAGTTTCCTTTCATAAACAATGCC
ACCTAAAGTACACCAAGGAGAAAGAAAGCTGCAAACTGACTCCTATAGTAGAATCCATTA
CGATGAAATGAAAGAAATGTTACTTCAGGCACATGACATGGTGACACCACCTTCATTCAA
TGAACAACACAGCTGTGTACAAGTAAAGTCAGTAGATAAGCCAATAATAAGTAATTATTA
TTAATTTTAATCATTCCATAGTATTGGGTGCCTTCACATCAAACTTACCACAGGCAACTG
CAGTAAAATGGAGGGG
>TR14158|c0_g2_i1|m.5903
CAATGGGGTTTGAACTCACAATCTCTGTTCCCCATGTTTTGGGGGAGTTTGCAACAGGTA
CTGAGATATGCCTTTATTTGAAAATCTCATCAAGCTGCTCAAAATGTTAAACAGAGGGTC
ACATCAGGATAGTTTCAGAGCCAAGAATTTCTTCAGATACTTGAACTCTGCCTCCGTAGA
AATGCCTGTAAATGGAGTTTCCTTCACACCTCTGAGGAAATTCGCGGCCATTGTGTTTAG
GACACAGAAACTACTGTGAAAGAGGCAGTTCAGCGACACCCTCAGTTGATGGTATTGTGG
AATATGGTATAGTCAGGATTACTATTCCCTTTAACTGGCTGCGCGGCCCA
>TR141895|c0_g1_i1|m.142741
CCAAAATACCAGTTTTTGTAGCAAATAACAGATGATTAGGAAAGTGAAGCTTGAGTGGTT
TTATAATAGTTATTTGAACCTTTAGTGTACACATTTGAATGCATTCCTAGCCATTTGAAA
ATGTATGGAATTTTTACCCCTTTTCTAGTTCAACTAGTGAGATTTCTGTCTGCAGTGGTC
ACAATGCTTTACTTGCCGACATTAACTACTGCTATTGTGGTTGCCGAGTTCAAAATGATC
AAATACTGTTTGGGACGCTATAGTTTTTGTGCTGCTATGGCTGGTGGCAATGCTTGTGGA
GGGTAGGCAGTTGATGCTGAATATTGGAGATATGGCAATGGATAGTTTTGCTCCATTACC
TTTGGGAATTTGAGAGTATTTATGCAATGACAGATTAAATAGGTGGGGTAGACCCCATGA
TGCAATAGATTGTACCTGCTACCTGTGAGAAGAGCAGGCTTGTTGCCTCTTTTCCTTGTA
CATTGCTTTAGGTTCCCATCTACAACTTCACATTTTCTAAGCAGAATATGTGTTAGATTA
TGACACTAGACCAGGATTGTTATAACAGAAAAGGTGGTTTATAGCAAAATGGTGCACTCT
TCTAATGGATTATCTGTACTTGTTTCACTACAAGTAGGATCATATTAGCTAAGGAAATTA
TCAGCTATCCCCATTAACTTGCATTTATATAGCAACTTGAACGTAGAAAAACATCTCGAG
GAGCATCACAGAGGCATGACATCGGCAACAGATGGTTTCAATGGAGAACAAAAATGGCTA
TAACTCATGCAAGGAATTTAGATTACTCCAACTCACTAATGAAAAGCTGCCCAATTTTAC
ATAACCTGAACCTGAGAGTATTGAACATACAGAATTTAAGGCTATAATTTATCAGACCTT
CAAATGTCTGAATCTTTTAATTTTTTTACCACTGACATATGGGCACTGAAGTTTTCATGA
AAAAAAAACCCACACACAGAGGTCGAGTTTTATGCTAGTAATATCAGTGCAATCTGGGCG
GAATCGGCCAGACCAGCGCAAAAGATTGGGGAATTTTAAACATAGGTGAGTTACGACCAA
>TR141934|c0_g1_i1|m.142752
CGCGGGAGGAGGGACTGATTTAGGAGCCGCACATTTCCGGCGGAGGTGGCGGCCGGTGGG
TGAGGAGGATGAAGAAGGAGCAGGTACTGCGGTGCCAGCTCTCGGCCTGGTACCCGCTCT
TCAAGAAGCACACCATCCGTAGTGTTATTCTTCCACTGCCGCAAAATGTAATCGATTATT
TGCTGGATGATGGGACGCTGGTGGTTTCTGGACGAAATGAAGTCCCAAGCTGTTCACATG
CAGATGATGCCAGTGATGAAGAACAGGATGTACAGTGGTCAGATGATGAGAATGTGACAA
CCCTTACGGCTCCAGAATTCCCAGACTTTGCAGCAAAAGTACAGGAAGCTATAAACTCAC
TGGGAGGCAGTGTATTTCCAAAGCTTAATTGGAGCTCTCCGAGGGATGCTCAATGGATTG
CTATGAACAGCTCGCTCAAGTGCAATAATCTGAGTGACATCTTCCTGCTCTTGAAAAGTT
CTGACTTTGTCACTCATGACTTGACTCAGCCATTTCTTCACTGTACCGATGACTCACCAG
ACCCCAAAGTAGATACTCAACTTGTTCTCAGGAAATGGTGTGAATTAATACCTGGAGGGG
AGTTCAGATGCTTTGTCAAAGAAAATAAACTGATAGGGATTGCACAGAGAGACCACACGC
AGTACTATGATCACGTCTGTAACCAAGAAACCAATATTCTTAGTTCCATAATAGATTTCT
TTAGAAATCAAATACAGTACAAGTTCCTGGACGAGGACTTTGTATTTGATGTATACAGAG
ACAGTCAGGGCAAGGTGTGGCTTATAGATTTTAACCCATTTGGAGAAGTGACCAACTCCT
TGCTTTTCAGCTGGGAGGAGCTGACATCCGGACAGAACATCAGTAAAGGAGACCTTACAG
ACCCGGATTCCCCAGCCTTCCGCTACATAACCAGTGAAATGACCGTACAGCCCAGTCCCT
ACTTAAGCTATCGGCTGCCAAAGGACTTTGTGGACTTGTCACGAGGGGAAGATGCTCATA
AACTAATTGATTTTCTTAAACTGACAAGAAGTCAAGAACCAGAAAGTTCAGATGACGAGG
GATAACAGCCCTCCTGTTTACCGCAACAGACTTCTTGGGACAAATGTAAAGCAAATGAAA
GAGCATTTGAATTGACTTTGATGTGAAGTCCATGTGGTACTGCTTGATACGCACCTTTGC
AAAGCTATATATTGACTGAGTAAATTTGAAAAAGTTGCCTAGTTTTATCCAATAAAAGAG
GGTGTAACATTGTAAAGATTACGAAGTAAATTGAACAAAATGTGGATTAGTTCTAAAAAG
ATAACCATGTGTTATTGGAAAAAGTCCATGTATGTATAAG
>TR141976|c0_g1_i1|m.142760
GCCTAAGAATACAGATCAACTCTTTTTGTAGTTGAATATAATTTCCATTATAAAATTTTG
AAACCCTACTTGTCCTGGTTTTTGAAGTTAGTTAACATTTTAAGGGTCTTGGTGCTTGGG
CGCTAAACATGTTGAGGATCAAATATTTTGTTTTTGTTTGGAAAAATTACCTCAAATGTT
AAAAATGACAATTAATTACAACCCAGACCTACCATTTAAGGAAAATGTCTTCATGATGCA
CTTGGGATTAAATGTAATTTTTTTTATTCTGCAGAATCATATTTCAGTTCTTGAGTTGAT
GTGCCAACTTGTGTATATTCATATTGAAGAATTAAGAAATATTACACCAGGATGCCAGTT
GGAATGATGTGTTGTGTAATAGAAGGACGCAGCTTTGCGCCTGCGATTTCTCACATGACA
TGTTCCAGCTAGGTCGTGGGGAAGCCAGCA
>TR142038|c0_g1_i1|m.142774
ACGAATTAAGCTCAAAGCTGTGGGGATGTGGGCCAAAACCTGGTTATGGATAAGAAATTG
GCTTGTGGATGGAAAACAACAGGTTCCAGATAGAGGAGGTAATGCCAGGATGGGGTGAAC
TACTGAGTGGAGTGCCCCATGGCTCAGTATCGGGACCACGACTGTTTCTAATTTACATGA
ATGACTTGGATTCAGAAACTCAAAGCCAGTTGGTCGATTTTCAGTTGATACCAAACTCAG
AGGAGCAGTCGAGTCAAAGGAGGCAGCCCAGATATTACAGAATGGGTTAAACAAAATATG
TGAGTGGGCTGAACAATTGCAGATGGAATTTAATGCAGACCAGTATAAAAAAAAGTAATG
AGTGATGTAAATGGCAGACTCTTATCTTGAGACATTTCACAGAGATAAATTAATATTTTA
ATGACCAGCTGGTACAAGGAGCCTG
>TR142048|c0_g1_i1|m.142779
TGGCTGTTTGTTGTGAGTGGGCCGAGGGCTGACTCGCCACCGGTTAGTCGGAGCTGAAGA
TGTCGTCGAGCCTGGAGAAACACTTGTTTAACCTCAAGTTTGCTGCAAAGGACCTTTCCA
GAAGTGCCAAAAAATGTGACAAAGAAGAAAAAACAGAGAAAGCCAAAATCAAAAAGGCAA
TTCAGAAAGGTAATACAGAAGTAGCAAGAATACATGCAGAAAATGCAATCCGGCAAAAGA
ACCAGTCCATCAACTTTCTGCGAATGAGTGCCAGAGTGGATGCTGTGGCAGCGCGTGTTC
AGAGTGCAGTTACAATGGGCAAGGTAACCAAATCTATGGCAGGAGTTGTCAAATCCATGG
ACATCACCTTGAAAAGCATGAACCTGGAAAAGATTTCTGCTCTAATGGATAAGTTTGAGC
ACCAATTTGAGACATTAGATGTGCAGACCCAGCAGATGGAGGACACCATGAGCAGCACCA
CAACTCTAACCACACCACAGCACCAAGTGGATTCACTGCTGCACGAAATGGCTGACGAAG
CTGGCCTTGATTTGAACCTGCAGCTTCCTGAAGGCCAAATGGGATCAGTTGGTGCCAGTG
TGGCATCAGCAGAACAGGATGACCTTTCCCAAAGACTTTCAAGGCTCCGAGATCAAGTGT
AAAGACGAGAAGAAAATTATTGGCCTTACTATTCTGGGAATGATTTCCTGGTTTTATATA
TATATATATATCTCCATATGGGAAAAAAATGACTAGTGTTGCATAGCATATTGGGATTTT
>TR14232|c0_g1_i1|m.5944
ACCCATTAAGGATTCAATAGCATTGACTATACTGACCACACTGCTCGACTGCACTGTTTT
TCCATTTGATTTTTAAATCTTTGGGCAGATGCGCGAGCATGTCGTCACCTCACAGATGAT
GTCATTGTACAATACTCTGTCTACAGGCCTTGAAAAGTGTCTTGCAGGACAGCCTCCAAG
TGACAATAGCTCTTTTAAGCTTGAGCAAGTCAACTTTTCATTCAGCAAAAACTGTGACTT
GAACTTTAACCCAAGCAAAAGAATCCCTAAAGAGGAATAGAGAATATTTTTAGTGTAGAT
GGGATGCGAGTGAGAATGAAAAATCCTGCAGAGGATCACAAAGGATTTGATACGACAGGG
AAAGAGAGGAAACATTAAGAAAGGAGAAGGGAGAATCCAGTGTTACTTGAAAAGCAGGCA
GTTTGTCTTATTTTTTCATCTTGTAAACACGGACAGTTACTTGCCTTTGGTGAGTAGAAG
TTTTCAGCTTTGAGTTGACCATGTTGGAGAAAGAAAAAGAAGGGTGAGCCACTAACCTTG
CAATATATGGGTCACTGATTCTGCTAGGGACCCTCAGTTGTTCCTCCTCACTATAATAAT
AGCCTTTATGCTGGGTCAGATTTGGCTCGGCGCTCTCACACAACAAATCCTTTCATCTGA
AAGCATTTTTAGAACTGCTGCTAACAAAGCAACTCTAAAACAATGCACGCCAATGAACTG
CAAAAGCATAGAAATGTAATTCTCTGGTCTTCTGGTTTTTGAGCTGACGGAACTTATTCT
CATGAGTCGTACCTCAAGTGGAGTAGTG
>TR142401|c0_g1_i1|m.142861
ATCAGAGGAGGTCGAGCAGAAGATCACAGCCCGTGTAGACAAGCTTCAGACAGAACTTGA
GAAAAAAAGCTCAGAATTGGAGAAAGCCAAACAGGAAAGCGTGAGGTTGAGTCGAGAAAA
GCAAGACCTTGAAGAAAAGGCCTCCGAGTTATCACGCCAGGTCGATGTGAGCGTAGAGAT
GCTGGCTACATTGAAGCAAGATTTAGTGCAGAAGGACCAGGAGCTAGCCAGGAAACAGCA
AGAAGTGTTACAGATTGATCAGTTCTTACAAGAGACAGCAGCCCGAGAAGCAAATGCGAA
GGTCCGCCTGCAGCAGTTCATTGAGGAACTTTTGGACAGAGCAGACAGGGCCGAAAAGCA
GCTCATGGTGATCAGTAGTTGTGGTACGACTCCCAATGGCAGTCTGGGAAGATGCAGCAA
CCCAGGGGCAAAGGGAATTAGCAGACAACAGGGTGAAAGACACACGACCCCAGCTGGAGT
TTCCCGAGGGAATGTGCCTGCGTCTGAGCAACAGTCATTACCAAATGTCAGACCGAAGCC
AGTCGCCCATGTGTCACGATGCTATGATAGTGACAGTTTTACGCCGTCTGTAGATATGCA
GCACGTTGAACAGAGTCCAGAGAGGAACTATTATCATAAACAAAACCGCAACTCAGAGGG
TAGGTTCGTCAGGGATCCCATGTCACGGAGTTCAGCACTACGGAGGCAAGCTGTCGAAAA
CTGGCACCGTAGACCGTATCGTAATAGTACAGAGGGAGAAGAAGGAGATGTGTCAGATGC
AGGATCGAGAACGACTGAATCGGAGGCGGAAGTATGGGAACCAGAAAGTACAAGTTCAAC
AGAGCCACAGCAACT
>TR14266|c0_g2_i1|m.5953
CGGAGAGGATTGGAGCTGAGCTCCCATTTATACAGACTGATTCGGAGAGACAGATCACAT
TTATAGGTGGACGAGAAGCGTGCAGACTGAGAAAGATCCTCCCAAGTTACTCAACAAGGA
CTTCACGTGGGACTGAATCCAGCACCTTATTAATTCTAAAACAAACATCATGCTTTATTT
CACTTACGAAGCTTTGGCTGTGACTTTCTGAACACCAAAAAGTCTGGTCAGCAATTCCAT
TGCACTATTTGCAGGGGTCATTTTTGTGGATTGTAGGAAGTGGAGGTCTAAGGATTGATT
CCAGATTGAAGGAAGGTGTGAACAGCCACAAGTTATAAGCACGCACTCAATTAAAGCTGA
TTGAAGTCCAAAGACTCAATATGGCAGAAAGTAAAGCCACTAGTATGCTGAGCTGGGATC
AAGTGAGCAGTCTGAATGATGTCCTTTCTGAGGTGGTCCTTATTCACGGCCGTGGAAATT
TTCCAACATTAGAGGTCAGACTCAAAGATGTGGTTAAGACTGTAAGGACCAGGCTCTTTG
AAAGTGGAATTCTAGTACGGGATATCCGTCTTAATGGGTCAGCAGCCAGCCATGTCCTAG
TAAAGGATAATGGCTTAAACTACAAAGATTTGGACTTAATTTTTGGGGTTGATCTGCCAG
GGGAAACTGAATTCCAATTGGTAAAAGATGTGGTGTTGAGTTGTCTGTTGGAGTTTCTTC
CAGAAGGAGTCAACAAGGAAAGAATCACACCACTTACACTCAAGGAGGTCTATGTGCAAA
AAATGGTGAAAGTTTGCACAGATACAGACCGTTGGAGCTTGATCTCTCTCTCCAACAATA
ATGGCAAGAATGTGGAGTTGAAATTTGTGGACTCCCTCCGTCGACAGTTTGAGTTCAGTG
TCGATTCCTTCCAGATCATCTTGGATTCTCTCTTATTTTATTATGATTACTCTGAGAACC
CAATGAGTGAGCACTTTCACCCAACAGTGATTGGGGAAAGTGTATATGGGGACTTTGAGG
AAGCATTAGGCCACCTCAGGAATACACTAATTGCAACCAAGACTCCAGAGGAAATCCGAG
GAGGAGGACTGCTAAAATACTGCAATCTTCTGGTCAGAGAATTCAAGCCAGCCAGTGAAG
AAGTGATCAAATCCTTAGAGCGGTACATGTGTTCCCGTTTCTTTATTGATTTCCCAGACA
TTACTGAACAGCAGAGAAAACTGGAAGTCTACCTCCAGAACCACTTCATTGGAGAGGAGA
AAAGCAAATACGATTACCTGATGATCTTGAGGAATGTTGTGAATGAGAGCACTGTTTGTC
TGATGGGACATGAAAGACGCCAAACTCTCAACCTAATCAGCCTCTTGGCCCTCCGGGTGC
TGGCAGAGCAGAACATCATCCCCAGTGTCACCAATGTCACTTGCTATTACCAGCCTGCTC
CATATGTCAGTGATGCAAACTTTAGCAACTACTATGTAGCGCACACTGCCACCTCATACC
AACAGTCGTATCCTACCTGGCTTCCCTGCAACTAATAAGTAATGCTATGTTCACAGTTGA
CTTGTGTGCAGATTGACGTAGCTCAGCTCACCTTAATGGCTTCTTCATTCACATTAGCTG
AGGAGGGAACACCCCCTATGGCTGTTGTACATGTTGCATGTATTAAACTGCAATGAGAAT
ACAAGGATAATATGCACACATTAATTTTTGCGAAAGGGAAGATCCCCAAAAAAAAGGCAC
TATGTTGGGTGGAGCACACATTTAGGAAGGGTCCTGATAGTACACTGTGTCATAGTGTTC
TGGAATTGTAACTTTCACTTTCTATAAAGGGAATCCAAAATGGATATCTATCTTCCTTGC
ACGGTGTACTAGTAACTAATTTGTTAACTTTTAGAGCAAATAAGTGTTCACAAAATAATT
CAGCATTAAAGAAAAACAAACTGGTCTAATGGTGACAATTACAAAACTAAATGTAGGGGA
TGCACAATGGTGAGCAGCGGTTCCTCAATAACTTTTTTTTGAATGCTAGACCACGAACCT
AGAAATTTGTAGTTTATAGCTCACATTTCAGGCAAAATGGTAAGTAGTTCCTGTAGTGAC
TCATGGGGAGGAGC
>TR142695|c0_g1_i1|m.142940
AAATGCAGAAAAGATTTACAAGGATTTTACCAGATTTGAGAGGGTGCAACTCTCAGGAAA
GATTGAGCAGGTTGGGGCTCTTTTGTCTGGAAAAGAGAAGACTAAGAGGAGATCTAATAA
ATGTCTTCAAAACTATGAAGAGGCTTGATATGGTGAATGTCGAGAATTTTTTTTCCACTA
GTGGGTAAGTCCAGAACAGGGGGCATAAATATAAGATAGCAACTAACTGATCAAAAAAAA
ATAGGAGCAATTTCTTTACACAGAATGGTGAGAATGTGGAACTCCCTGCCACCTGGAGTG
GTTGAAGCATGGCATTGACACATTAAAGGGG
>TR142746|c0_g1_i1|m.142962
GCATGGGAGATTTAGTATTTTTTTTAAACAAATGTCTGAACTGAATATGATTTTCTATTT
CCTCTGACTTCTAAAATCCACCAGCTTACTGTAAATAATTCCATCAGACGTGACGCCCTT
TAGCATCATTTGCTGCTCTCTTGTGAGTTAATGTCTCTGCTGGTCAACTTAACTTGCATT
CACTGTTTTCATTCTTCCAATTGTTTTGTCGAGTTGTCATGTATTGGATCATTGACAGGA
AAATTGCTGAAGGAGATGGGAAGGTCATTTTCTATTGCTATTAAACTTCCAATTGTACAT
CAGCATAGTGCATTGGAGCATCCAAATACAAGTCCATGATTCCCCCCTGCCACTGAGTGC
CAAATACCAACTGTGTTTCTTTGAGGAGGTGCCAAGCAAATACAGGTGCTATCCTACAGA
TCATAGTAGCGCTTGTGACAGCGGGGTACAGGTGGATTGTCCATCCACTCATTTTCACAG
GATGTGTGTGATTGGGATAGACCGGAGAGAAAAATATATCTTTTTAATAATAAC
>TR142876|c0_g1_i1|m.142987
AACAGTACAGATCTGCCGTTCTCTTCATTTGTTGGGACCCACTGCTAGCCATAATTGCCA
TTAAAAAATAATGAATTCCTAGAAAATGTTCTACTTCTGAAGTGTCAAATATGGTACATT
ATCGTCTACATTTTCTTCTTTCAGTAAAACTTTGCCTTTTTTAAAGGGACAGTCTCTGTC
TAAAAGGTCCTGCATACATGCACATTTCAGAACGGCTTTAAATTATTACCACATTCCTGC
AGTGATCCTTTGTTAAAGGTAACAAGCTTGGTGCAGAAATAGTCATTTTGATGGGCTGCT
ACTTTTTAAAAAGAAATAGGATCATGCGCTTTTAGTGAATTTCCATGCTTTATAATTTTT
TTTTTTATTGACGTGCGTCCTTTTTAATGCTTTTTGAAATAGACTGTGTGCAGGCCCATG
AAAACAGACACTGTCTCTTTGATCTAAAAGTCAGGAGGCTGTTTAAGGTGTTTGGTGATG
GTCATTACTATGCATCAAGTCAGCATAGTTTTGCTGTGCATCGTGTAGCGAAAGATGTAA
AAACTACACGGATTAGCTCAGAGTAACAACTGTCAAAGACGTTAAGGATGTTTGCTACAA
ATTCCAAAGATGGTCTGCTCATTGAAATGCTTTTGCTTAAGTTATCAACAGAAATCAAAT
TGAAGTTTGACTAGACCGGGATTCTGGTATGTCCATATTGACAAAATCAGCACAGCACAA
ATTAATGATTTGTGCTCCCTCAGGACCTCTTAAGTTTATCTAGTGAGTACCTAAGCCGTG
CCTGGTAGGAAAGTTAACAGTTGAATCCAATGGTTGAGTTAGCTGATCTCGGCGGTGACG
GTAGTTGGGCCAGTGCAGTTGTCCTCAGCACTACTTGGCTAGGGAGGGGATGAGCAAAGC
CAGAAGTGCCTCTCCGAACTGCTGTATCCTAACTCCTGCAGGAAGGGTGCGCATATGGAT
TTCAGGTGG
>TR142927|c0_g1_i1|m.143001
GCAGGTTTAGTGTGCTCTAAGCAGCTGGTAACAGGAGTTCAAGTCATCCCTATGCCTAGT
GTTTAACTTTTGTTGGTATCCTGCTTCACCTACTCCTGCAATGGTTCAGGTGAGTTTATC
CAGCGACTATTTAAGCCATATAGGCTGGGAAGGACCCAAGTTTGAATCCCTAGGACTAGC
TGATCTTGCCTTAAGTGGTGCCAGAGGCTCTACAGTTGGCCTCCTTAGCTCTGGGTTACG
GAGAAGAAAATTGACCAAGATTCCTGTTTCTGATCGCTGTCCTGCAACCCCCAATAGAAG
TGCACTTCAGGTGTCGTTGGAATCTGCATTTATAGTGATGATTTTTGCAGTCAAATAGCT
TGGTGATGCCTACTGTCAAGGTTCGCACCCAAATAATGGAATGCCACTTCGGCAAATTAC
TGGAGGGTAACTTGTGCTTGTGGAACAGTACCTTTAGCAAGAAGCCAGTACATTCTGGAG
GGAAGAACAACTAGCAAATTGGGGGTAAAAATGATCTATACTGCTTGAGGGCAGTACACT
AGCTGAGATTTGTTTGCATAAATGGCTCAAAAAGGGAATCTTTCAGAATTGTGGCAGAAA
GCAGAGAGTAGGGGTAAAGGGTAGTTATTCACAGTGGCAGAAGGGTAGTGGTGTTCTACA
AGGATCCGTGCTGGGGCCACTGTTGTTCACAATTTATATTAATGATTTAGACT
>TR14295|c0_g1_i1|m.5966
GCAGAAATAACAACAGAAAACGCTGGAAATACTCAGCAGGCCAGGCAACATCCGTGGAGA
GAGAAACAGAGTTAACGTTTCAGGTCGAAGACCCTTCGTAGAAAGTTGCAGAGCTCGGAG
AGAGAGCAGGCTGATCGGAGGGACAGAGAGAGAGAGAGAGAAACACAGCCGGTGCAAGCA
TGGGCAGAAAGGTGGCGATCTTCGGCTCCACCGGGATGACGGGACTCGCGACCCTGCCGC
AGGCAATCGCAGCAGGTCACGAGGTCACCGTTCTGGTCCGCGACCCGGCCAGACTGCCAG
CCGAACGCCAAGGGGTAAAGGTCGTCGTCGGTGACGTCCTGAATAAGGAAGATGTCCAGA
AGGCGGTCAAAGGTCAGGACGGGGTCATCATCATTCTGGGAACCAGGAACGACCTGAGCC
CCACTACAATGATGTCCGAGGGAACCAGAAACATTATCGAAGCGATGAAGACCCACAATG
TGAAGAAGGTGGTGGCCTGCATGTCAACCTTCCTGTTGTGGGAGGAAGCCAAGATTCCCC
CACCTCTGCTGGACGTGACCAAGGACCACCAGAGGATGTATGACGTGCTGAAGAGCTCTG
GCCTGGACTATGTGGCTGTGTTTCCACCTCACATTGACGATGCGCACCCTCTGACCGGGA
ATTACACCGTGTCAGTCAATGAAAAGGGCGGCCGAGTCATCTCCAAGCACGACCTGGGAC
ACTTCTTCCTCAAGTGCCTGACGACTTCGGAATACGATGGGAAGTTTGTCTGTGTGTCGG
GAACCTACACGTCCGCGTGATACCAGCGAGAGTGCTGTTCAACGTTAACATCTCTCTCTA
AACATTTGGAGCCAGAATAATAAATAAAG
>TR14295|c0_g2_i1|m.5967
GCAGAAATAACAACAGAAAACGCTGGAAATACTCAGCAGGCCAGGCAACATCCGTGGAGA
GAGAAACAGAGTTAACGTTTCAGGTCGAAGACCCTTCGTAGAAAGTTGCAGAGCTCGGAG
AGAGAGCAGGCTGATCGGAGGGACAGAGAGAGAGAGAGAGAAACACAGCCGGTGCAAGCA
TGGGCAGAAAGGTGGCGATCTTCGGCTCCACCGGGATGACGGGACTCGCGACCCTGCCGC
AGGCAATCGCAGCAGGTCACGAGGTCACCGTTCTGGTCCGCGACCCGGCCAGACTGCCAG
CCGAACGCCAAGGGGTAAAGGTCGTCGTCGGTGACGTCCTGAATAAGGAAGATGTCCAGA
AGGCGGTCAAAGGCCCCACTACAATGATGTCCGAGGGAACCAGAAACATTATCGAAGCGA
TGAAGACCCACAATGTGAAGAAGGTGGTGGCCTGCATGTCAACCTTCCTGTTGTGGGAGG
AAGCCAAGATTCCCCCACCTCTGCTGGACGTGACCAAGGACCACCAGAGGATGTATGACG
TGCTGAAGAGCTCTGGCCTGGACTATGTGGCTGTGTTTCCACCTCACATTGACGATGCGC
ACCCTCTGACCGGGAATTACACCGTGTCAGTCAATGAAAAGGGCGGCCGAGTCATCTCCA
AGCACGACCTGGGACACTTCTTCCTCAAGTGCCTGACGACTTCGGAATACGATGGGAAGT
TTGTCTGTGTGTCGGGAACCTACACGTCCGCGTGATACCAGCGAGAGTGCTGTTCAACGT
TAACATCTCTCTCTAAACATTTGGAGCCAGAATAATAAATAAAG
>TR143198|c0_g1_i1|m.143057
GCTATTCTCTCTTAATTCTGTTACAACTGGATTGAGATGTTGGTGACATGTTAGTTTGAA
CAAACTCTCAGGCCAATATGTGATCAACATGTTCACAAGTAATGCTAAATTGAAGCATCA
CTCAAGTGTTATGGACAGTTCCCACATAAGAGGAAATCTTTGTTTCACTATTCCTGGGTT
TCCAACGTGGTACCTGATGTGGTTGAGTTCAGTGATCCATTTTTTCCCTCGTATTCTTCA
AACAGCAGTGGTTCTAGCTACTTCTACTGCGTGCTCGCGTTGATCTGGGCGCACAAGCCA
GCTGGATTGCTTGAAACGAGCAAGTCTTTGTTGATTGTCCATGCTTGCACCAATTACTTC
ACTCTATTGGGCCACTGCCACCACAGCTCAAGCCATAAGGA
>TR14325|c0_g1_i1|m.5978
AAAATGCACACTGGTCTGGGCTCTAGTTAGCAGATTTCATGGAGCACTATTCTTGGCCTC
TGCTGCAGAAGGAGAAATTAGCCGGGGTTCCCAGTCCCACTTTGGCTTGCTTTCCAATGA
TCCTTGGTGGACATTCAATGTCTCGTGTGAATAGCCACTTGGGCGAGGTGCCAGTTACCA
TGGACTGTACCCTAATAAAAGTCAGCATCTGCAGCAAAGGAGGAGAGGATAAAATTGGGT
TTCAGAGCAACTCTAAACTTTGACAGTAGATTGATAAACCACAAAGGTACTTGATGGGGA
TGGGGGAGAAACAGGGAAATTAGTTGCATTACAGTGTAAAAAGAATCTTGTGCTCTCGCA
AAGCTGAGGATCAAAGTAGTAACGTTTTCTAATTTAAGGCTTTTGTAACTTCTTCGATCT
CAAGAGTATTGAAAAGATCAAAATTAAAAAAAATTAAATTGAGTCTTAGCGGTTTGTGTT
GTCTGATTCTTCATCTAGGCC
>TR143276|c0_g1_i1|m.143080
CCTGTCTTTTTGAAATTTGAAGTCAATCTACCTGTTTGGGGTATTGGGATGTATTAATAG
AACCATTTGGCACAGATCAAAGGACACCATTCTGTCATTATGCAGATCGTTGGTCCAGCC
ACATCTGGAGTACTTCGCCCACACATGGTAAAGGGTTCGGAGGAGAGCTACGAGAATGAT
CCCGAGTTTAGTTACTCAGATAGGCTTAAGGAGCGGGATCTGTTTACTTCAGAGCAGTGT
AGACTTAGAGGAAACTTGATAGAGGTGCACAATATAAAGAAAGGGCTAGATTCAGTGCCC
AGTGACGGATTATTTCAACTTGACTGAGTGGGGAGGATTAGGGGACTTGAGTTTAAACTA
CACAGAAGAATTCGGTCAATCCAGAGAGGCTTCAATTTTCCTTTATTAT
>TR14330|c0_g1_i1|m.5982
ACGACACTTTCTTTGAGGCAGGGCTAGGTGTTTGCAATTTGCGGCTGTGTGTTGGATAAA
GCCACAAAAGTCGGCGAAAACCAGCAGCGAGTGGAAGTTCCCTCGGGAATAAACAGGCGC
AGCCGGTGTCTTTCATCTGTTCACAGCTGCCGGGCGCGCAGAGTGTCCAGGGCACAGATG
GGAGTTTTTTACTCTGAGCCGATCTGCCAAGCAGCATATCAAAATGATTTTCACGAGTTG
AGGAAACTGCTGCACGAAAACAATAATGTGAACAAACAAGATGGGTATTATGGAGACAGC
CCCCTCATCGCTGCTTGTAGAACAGGCAGTGTTGAAAGTGTACGATATCTTCTGAGAAAA
GCGGCCAACGTCCATGTCAAAAACAAGGATCGAACATGTTTACATTATGCTGTAAGGAGA
AGATTCTCCTTTCTAGACTATCTGCTGATCATTATCTTGATGCCTGTCTTGCTCCTGGGC
TACATTATAATGGAATCAAAGAAGAGTCGGAACGAAACGTTGATCAAGATGCTGCTGAAT
GCTAAAGTGGATGTAAATGCAACAGACAATAAAGGTAACTCAGCTCTTCACTATGCTTGT
CGAATGAAAAATAACAGGACTGTTTCTATTCTCATTAAAGCAAATGCAGATGCATCCATT
GCTAATAAGAATGGAGAAACTCCCCTGGATATTGCCACACAACTAAAGTTTCCAAAAATT
GTCGCTCTACTACAGAAGGAATCGTAAAGTTCTGGAATCATCAACGTGTTTGTTTGTATG
TAGCAAATAAATAGGATGCTTTTGTATACTCTGAGA
>TR14330|c0_g2_i1|m.5983
ACGACACTTTCTTTGAGGCAGGGCTAGGTGTTTGCAATTTGCGGCTGTGTGTTGGATAAA
GCCACAAAAGTCGGCGAAAACCAGCAGCGAGTGGAAGTTCCCTCGGGAATAAACAGGCGC
AGCCGGTGTCTTTCATCTGTTCACAGCTGCCGGGCGCGCAGAGTGTCCAGGGCACAGATG
GGAGTTTTTTACTCTGAGCCGATCTGCCAAGCAGCATATCAAAATGATTTTCACGAGTTG
AGGAAACTGCTGCACGAAAACAATAATGTGAACAAACAAGATGGGTATTATGGAGACAGC
CCCCTCATCGCTGCTTGTAGAACAGGCAGTGTTGAAAGTGTACGATATCTTCTGAGAAAA
GCGGCCAACGTCCATGTCAAAAACAAGAAGGATCGAACATGTTTACATTATGCTGTAAGG
AGAAGATTCTCCTTTCTAGACTATCTGCTGATCATTATCTTGATGCCTGTCTTGCTCCTG
GGCTACATTATAATGGAATCAAAGAAGAGTCGGAACGAAACGTTGATCAAGATGCTGCTG
AATGCTAAAGTGGATGTAAATGCAACAGACAATAAAGGTAACTCAGCTCTTCACTATGCT
TGTCGAATGAAAAATAACAGGACTGTTTCTATTCTCATTAAAGCAAATGCAGATGCATCC
ATTGCTAATAAGAATGGAGAAACTCCCCTGGATATTGCCACACAACTAAAGTTTCCAAAA
ATTGTCGCTCTACTACAGAAGGAATCGTAAAGTTCTGGAATCATCAACGTGTTTGTTTGT
ATGTAGCAAATAAATAGGATGCTTTTGTATACTCTGAGA
>TR143454|c0_g1_i1|m.143114
GCATCAGACCAGACTGTCTTCATTAGCTGCAGGCATCAAGTGACTTTAAGCCCGTGGCGG
TTTTGCGTTAAGAGACAGTAATTCACTGGATAAAGGCATTCGTGTGAAGCATTGTGGTGA
CGCGAATGATGTATTTTGATTTAGTGGCTGTCTCTCAAACTCGAGCCATTGTGCTAAGGA
ATTTAACAGCCCGCTAACCGTCTTGTATCAAACCTATCCTAATACAGCCTTGTGAAGTTT
CCCCGGTAACTGACTCGATGAAGTCTAACACACAATTTTCAAATGCACACAGACTTTGTG
ATTTGATGCAGTCTGTATTTGCGTGTCTAGTTTTCAAAACCTATGAAGGATATGGAAAAG
GGACTTTTCTGTTCAAAACAGAGTTGGCCGATGGAACACCCCATGAGACAGACTGTGGGA
GTACAGAGAAGCAAAGAGGCTGCTTGAAAATCTCAGAAATGACAGGTTGATACTCCTG
>TR143551|c0_g1_i1|m.143134
CCCTGCACTTTCTATACTCCTCTCGGGCTTCCACTGTTTTTAGTCCTTTGTATTTGCCAA
AAGCCTCCCTCTTTTTCCTAATCCATTCTTGTATATCATGTTCTCTGGAATACTAGTTCA
GTAACATAACCAGTACACCACCATACTCGTTTGTGGATTGTGTCTGTGTGTGCACATGTG
TATGTCTGTGTGTGTGCACGTATTTGTGAGTGTGGTGTGTTTGTGTGTGCACGCGTATTT
GAGTGGTTGTGTGTGTGTGTGAGAGACTGATGGTTTGTTGTCTGCGGAGCACAGATTAAC
ACTGATTAACACAGATTAACACTGATTCGAGATGCAGTCCAGGCTAGTCTCAGCCCCCTG
AACGTTCTGCAGAGTGGCGGAGCAGTCTCGATGGGCTGAATGGCCTCGCCCTGTCCCTAT
GCACCTATTGATTCACAGATAAGCCTGAAACATCACACAGGGAGCGAGAGGCCTCTGCTC
ACTGCGGGACCAGCGGTGCTTCCTGATCGAAGTGATAAATCCTTGGGAACGACAGCAGAA
GCCACACGTGAGATGGTGAAAGGACTAACTCCAGGGGGAGGCAGAGAGACCCGGGTAGTC
CATTGTCGATCACTGGGACCCCCTCGAGCTGCTGCAGTGACATGAGGATAAGAGTGACAC
GGGGCAACAGTGGGGCCTCTGAGGAGGAGGATACGGAGACCATGGGGCAAAAGTGTAAAG
CACACACTGGCTCCATTAGCCACGATGCGGAGATGCCGGTGTTGGACTGGGGTGGAAGAA
TTGAGAGGTCGCACAACACCAGGTTACAGTCAGGATGATTTAATTTAGTGGTC
>TR1437|c0_g1_i1|m.601
AAAGTAATCTTTAGCACTTTTTACTTAGTTTTATCATAACAAGCTTATTAATTGAAGACT
TTTTTTTAAAGCAACCCGTTTTGGTGACTTAAGTTTTCAATGCCAATATAGCTGTTCTTT
TGTCCTACTTTGTGATTTTGGCAAATCAAGAGAAGAAATTATGAATTTGACTTTGACTCT
GAATCCTATGCTGGAGAGTGAGGAAATGGTGAAGGTGATTAAGTATTTCACCTCAGTTTT
CACTGAGTACGGTGAAAGTAGGATTGTAGGAATACCTAAGGAAGATGTGGATGAGCCACA
ACCGGAGATAATTATTTTGAAGGAAAGTGTATTTAAAAACATTTCATGGAAGTCTAAATA
GCAGAGGCAGTAACCATAATTTTCCAAAATACAGCTGG
>TR1437|c0_g2_i1|m.602
AAAGTAATCTTTAGCACTTTTTACTTAGTTTTATCATAACAAGCTTATTAATTGAAGACT
TTTTTTTAAAGCAACCCGTTTTGGTGACTTAAGTTTTCAATGCCAATATAGCTGTTCTTT
TGTCCTACTTTGTGATTTTGGCAAATCAAGAGAAGAAATTATGAATTTGACTTTGACTCT
GAATCCTATGCTGGAGAGTGAGGAAATGGTGAAGGTGATTAAGTATTTCACCTCAGTTTT
CACTGAGTACGGTGAAAGTAGGATTGTAGGAATACCTAAGGAAGATGTGGATGAGCCACA
ACCGGAGATAATTATTTTGAAGGAAAGTGTATTTAAAAACATTTCATGGAAGTCTAAATA
GCAGAGGCAGTCACCATAATTTTCCAAAATACTGCTGGATCGGAAGGTAGCAAATGTTAC
ACCTATGTTCAAGAAAGGGCTAAGTCAGGAAATTATAGGCAGGTTAGACATTTGGAGTTC
ATAGTACAGGATGAAATTGGTTAACAATTTGAAGCACATGGGCTAATCAGGTCAGTCAGG
ATTAGCTTTATGGGGCAGGTTGTGTTTGACTAATTTAGTTGAATTTTTTGACCAAATCAC
AAGAGTGTAACTGTAAAGGACATGTATATGGATATTCAGAAGGCATTTAATGAGATTCTT
CAGAAGAATTGTTGGGAAAATCAAGGCTTATGGTATTAAAAGGTTGGTTAGGGTAGGGTA
GTACTGCAAGGAAAATG
>TR143809|c0_g1_i1|m.143200
TGCCTGTTGCTAGGGAGCGGCCCGGGCTCGGCCGCGGTTGCTGGGTGTCCGTCAGTCAGT
GGTGCCGCCTGGTCGCTGATTCGGAGAAGTGGGGCCCGACTCTCCGCCCACTCCCTCCCA
GGACAATTATAAAGCGCCCGTCGTTCGCCTCCTGGTGCCGCCATGAGTACCATGTGCGCT
GACACGATCCTGATCGTCTTCATCTCGGTCTGCACCGCCCTCTTGGCCGAAGGTATCACA
TGGGTACTGGTGTACAGAACTGACAAATACAAACGGCTAAAGGCAGAAGTAGAAAAACAG
AGTAAGAAGTTAGAAAAAAAGAAAGAGGCCATTACGGAATCTGCAGGGAAGCAACAAAAG
AAAAAAATAGAGAGACAAGAGGAAAAACTGAAAAATAATAATCGGGACCTCTCAATGGTG
CGAATGAAGTCTATGTTTGCTATTGGATTCTGCTTCACTGCTTTGATGGGCATGTTTAAT
TCCATATTTGATGGCCGAGTGGTAGCAAAGCTCCCATTTGTCCCCTTGTCGTACATCCAG
GGACTGTCCCATCGAAACCTTCTTGGAGAAGATTACACTGACTGTTCTTTCATTTTCTTG
TACATTTTATGTACAATGTCTATTCGGCAGAATATTCAGAAACTACTGGGTCTGGCTCCT
TCCCGTGCAGCTACCAAACAGGCTGGAGGATTCCTGGGACCGCCACCTCAAGCAAGCAAA
TTCTCATGATTAAACTGCAGTGTAGTATTGAACACCAAACATCTGTCTGCTAAATGTGGT
GGTATAATTTGTACTTTTCACAGCTAAAGAGGCAGTTTGAACTTCTTTTGTATCTAGCAA
TAAGTGAAATGCCTCTTGGATGGCAAGATATAGAAAGGCTGGTGTGTAAAATTGTTGAAA
TATTTACGTGATATAAAACTACCATTTTTGGGAAACAAAATCAGAAGCCAGGTAAACCAT
TTGCTGTGTGAGTGTGGTTTGTTTGAATTGTTGAACAGATAATGTCATTAGGCTTAAGAT
GGTGAAATATTAAAACAAGCCCCAGCCTACAAGAGTTATTTCTTGCGGTTATATTGGATT
TGGTTAAATGTACAACTTCAACAAAACCATATTTGCTCTGAAGCAATATTTTTTGAAATG
TTGGCCCATGAAATAGAAGATTAATTTGTGTAATGCAGCTTATAACGGAA
>TR144320|c0_g1_i1|m.143325
TACTCTAGGTCCTGGAATGAGTGATTGACATGGAGGCTCGATGCATGGCTCGAACCCTGC
AGGTGGTGGATACAGAGTATAGTGCGGATGCTGTAGAATGGTGCCCCATTGACATGTGGC
ATAATGTACTGACCTGTGGTACTTACCAACTAAAGAGTCCCGACGAGAAGGGTGCAGGAG
ACTCTGAAAGTAATGAGCCCCACCTGCGACAGGGGCGTCTTTACCTCTACTGCTTCCGTC
AGGATCAGCTTTATTCTCCATTAACAGAGATACAGAGGATTGAAATGCCTGCAATATTAG
ATCTCAAATGAAAGCATTGACTCATTCTGGCAAATGTGCTGGCAACCAATTTGTATCTCA
TCCAAACCC
>TR14444|c0_g1_i1|m.6029
AACTTGGTCCTTTTCATTTCCTTCTCTCCCACTGATAGGCTCATAAACAAAATCAAGCCC
AACTCTGTGAAGAAAATCAACAGGTCAGCTTTAAACTGGCATCAGGTAAAACATTACACC
AATATCTTTGATTTGTTAGAGTGGGAGAAGGAACTGATTAAAGATTTTGACGACATATTT
TCTGGAATTTTCCAGCTTCTTTAAACATTCATGAAGGAAACTCCGATTTTAGTCGCTGTG
CTACAAAAAAGGATGTACAGGCATCGGAGCAGGGCAGAGCAGCCAGAGCGATCCCAGTGT
AAAGGGGGGTGTGCTCTTGAGGAAAGGACTCAAACTCTGCGCTCTAATGAGGTGATGCTT
AAGTTGGGAACCTCACTGAGGGACTTAAAACATTAAATGGAGTAAATAAGGGCAATCCAG
CTTGTACTGCAAAATAATTGAGGAATGCAGGGGCTGAGGCCAAATTTAAATCCTGAAAAA
TGCACGAAAATTCTTTTGTGAGGTTGAGAATTAAATTGTTTTTGTTTTGAGCAGCTGGAG
AATTTGTCCAATTTTATCAAAGCGACGC
>TR14446|c1_g1_i1|m.6033
CAGCAGTAGCTGGCTTCCCCTGCATGTAGGGCAGCATTGACTGCACATATGTTGCCATCG
ATACCAGCCAGCAACATCTGTAAATAGAAACGGCGACCATTCCATGAACGCGCGGCTGCT
TGTTAATCCCACAGAGAGCCCAGCGGACTTGTCTGCCCCAGGGCGGGTATTTGAGGGAGC
GCCGAAGGAACAGACGTGCTGGCATCCTGAAAGTGGGAAACACTTGCTGCTCCCATTTTG
TAGGATAAACCTTTCCTCCAGTAACACTATCGAGTGTTTACACTCAGCAAACAGCCCCAC
CTCCCTAATCGGGGAGTCTCCTTCTCCTTGAGGGACAGGCACGCAGTAAAGTGAGA
>TR144715|c0_g1_i1|m.143420
ATGCAAGTTGTAACTTCGTATAAAAGTTGGAAAGATTCAAAATTTAGAAACAAGACTCCA
GGGGGCTGAAATTCTTTGGGGGTTCTGCTGATCTTCACCTCAACTCTGGCAGAAGACTGG
CAGATCCCCTGGAAAATGGAAGAGACACTGGAAGTTTTTTACTTGCCTATTAAGAGGTGG
AACCTCTGCCTGCCCCTTAACAAGGAAAATGTCATCGGGGATGGGGACTCCCTGGGCTGG
GAGTTCCTGCACCGTTTGCTAAGTCAGGACCCAGTCTTTCTGTGGAGCCCAGCACATCGA
GTGAGTTCAGCTATGCCAGCCTCTAAACGGACAAATATAGGCCCCACCGGGGAAGCGGCC
TGCCCCTCTCTAAAATAATTTAAAACTTCGACAGGGCAC
>TR144747|c0_g1_i1|m.143432
AATGATGTTGGTTGAGGGATAAATATTGGGCAGGGCACTGGGAGAACTCCTCTGTACTTC
TTTGAATGGTGCCATCGGATCATTTACGTCCACCTGAGGGCTGTTTAATGTCTCGTCTGA
AAGACTACACCTCCGACAAACAACTAACGAAAGTTGACACAACCCCAAGAAAGCTGACAA
CGTCAGGGAGCATCCTCCTTATTTCAGAAAAAGCAGCCGTATTGAAAATAAACCTTCACC
TAAAACAACAGCAAGGTTTGAAGATAAAGACCAGCTAGTTATTTGTTACATATAACTACA
TTGGGAAGAATTATCTATAACTGAATGCCACAAATTAATTCACTTAAACTTTCCTGCGTT
GAGTCTGTTTACAAAAAGTGGAAGAAAGCAAGGTATAGGTCTGACCGGTTTCCTCCCAAC
CAAAGGCACTAGTTTCATCCCTGGTGG
>TR145539|c0_g1_i1|m.143612
GCACCCATGCTCCTCAGCTAGGCTCATATCTCCCCTCAATGTTCTTTTTCTAAATGAGAA
CCAGTTCACTTCTTTGGGTCTCTTCTCCTAATAACCCAAAGTCTCAATCATTCTTGTTGC
TCTTTCCTGAAAGCCCTCAACACATGATGATAGAGAGCCCAAAATTGCACACAGTATCCA
AACATGTGGTCTCACCAGCTATTAATACAAGGATACTTCTTTCAACTAGGCAAATGCCTT
TTGAAGTGTAACCTATAGAATTTGATCCAACCAGTCGACATCGGAAGCTTTCGGTGAATG
AATAAATGATCACACCCAAATCCTTACCAAATACTGACTCGAAAGAAAGAAGGACTTGTA
TTTGTGGAGCGCCTTTCACCAACACCGGGCATCCCAGGGCGCTTTGCAGCCGGTGAGGTA
GTTTGGAAGTGTAGTCACTCTTGTAACGTAGG
>TR145745|c0_g1_i1|m.143656
CGTCACGTTCTGTGCGTAGGATTATAAAATTTGGAACACTGTAGTCCAGTGTCATGTGTG
CACAAAAACCAACTGGTTTTATTTAAATTGGAGACGAGCAGTCCAGTTTGCTTATATCTG
TTACCCTGAATATATCGAGTCCAGAGGCAGGTGACCTGAATAAGTTTGGTTCCACCCAAT
GTAATTCATGGAATTTACCAAACTGCAAACTTGTACCAAATGGTCTTTTGTTAAAAAGGT
CTACAATTCATCCTTCAACCAGAACTCCCTTCTCAATATACATACACCCCCCTCGCTTCC
CCCACCCTTCTATCAAAGTACTGCCTTAAATTTCCAGCTACCCCACATTCTCAGGCTTAT
TTATTAAACTAGACACAACATTACAGGACACAAACTAATGTGGAGGAATCCACTACCCAT
TTTGCCGCAATTATTTTTGCAGCCAGTTTCCCCTCTAGCTGGTAGAACACCTTTAACAAA
CAGAGGCCTGCCAGAAACAGCTGTGAGATTAGGCTGCACCAGTTCGACAGTACGCCCTTT
GCAAACGGGAGTATTTGCATTGTCTGTCACAATGCAGTTTGCAAAGGGCAGTATAAAGAG
GGCACGAGTTCACACGATGGTTTTGGAAAGAAAACAAATTGCGTGAAGGCTTTGTTTCAA
CGTGCATGAAGGAAGGTATCAAGCTATTTCATGGGGTGGTGTTTCTTCGTGTGTTGGTGG
CTTGAGTACCTGTGAGCAAACTTCTGAAAATAACCAAGTCAGTTTCACAGCAAACTA
>TR145759|c0_g1_i1|m.143661
TTGTGTGCACGAAATGGACAAGGTGTTGAACTTTATCCTTTGTGTTAAATGTTCTGTAAT
TTTATTTTAAAAGATTAACAACGGTATTAAAATAGCGCACAAAGCAGTTTATGAATGTGT
TAACCAGCATGCTGCCAGAGGAAATAAAATCCCTTGATAAACTGTGGTGCTCATTGATAT
GAATGTGTAGTCTTGGACACACAGATCTTTAACGTTACATGGTGTTTCCTCTGGCAGTGA
CCAAAGAATTTCTTTTAAATCGATGGGTTTTCCTTTCAAAGGAAGATCATTATGTAAATG
TTTGCCAGCCTGCAGCGCTCAGAACTTTTAATAATGGAAATAAAAAAGGCACAGAAGGTA
AAATTAAGCTTACAGTAAGAAATGCAAAGTTTTATTGAACAAAAGGTGTTTGATGAACTG
CAAATAGAAGCTCATTTTCTACATTAAAGAATGA
>TR145852|c0_g1_i1|m.143672
AACCCACAGTAAAACCTTGACAAGTGCACCAACAGGACCTTTGGGCAATGGAATCATTTG
CCTACTTCTTGCTAGACTCTCACTGTAATTTTAATATTTTTTGTTTTGAGTTTCCAAAAA
TGTCAAAATAGTTGGGTACAGAGGAAGCTTATGCCAACTATTTTCTATCCACATGCATGT
CCATATGGAGCTGCTAAGCAGAATAAGTTGCCCCGCCGGGTCTGTGTACTATCTCCTTGC
CTTATGTTACAGTTTTGTCTGTCTCCTACCAGGAAGCTTGACACTAATGCAAAGGGGCAG
GTGGAAGGAGAGGAGTGGGGGTGGGAGGGGGGCAAAAATGTTAAGCTTGTCAGAAAACAG
GTTTTTATGCTTTTCCTGAAGCAGACTGCATTCCTTCCCCCTCCCTCACCCACAGGCAAA
TATGACTGACCACAACACATCAGAG
>TR146120|c0_g1_i1|m.143738
CACCTGAAATGTGAACTTCTATCCTTTCTCCACAGATGCTGCATGGCCTGCTGAGTGTTT
CCAGCATTTTCTGTTTTTGTTTCCTGGTGTCAGTTGATGTTTGTGTTGGATTTGGTTGTG
TTTTAAAGTGGTGCCATTTGATCCTGAATTACCTAAAACTCATTTGTATTCTTGCTCTAA
AAGCTGATGCTATTTCTGCAGCATTGCTACCAGTTTGTGAGAAGGAAGTAGGATTTTTTT
CCCACCCTTTCCGTAATAGTTTGTCAAAAGGCCACCATACTGTATTTCAGGGTGTTGTCT
TTGTAAGAAAGAATTTAGAAAATCTTTATTGTTAGGGGG
>TR146157|c0_g1_i1|m.143751
GGTCAGCGCGTTGTGCGGCGCGGCAGGGGCACACGGCCGGGCGGGGATGGCGAAGAGGCG
GATCCTGAAGGAATACCAGGACTTGGAGCGTGACCCTCCAGCACTGTGTTCAGCGGGTCC
AGTCGGAGATGACTATTTTCATTGGCAAGCCACTATCATGGGGCCAAGTGACAGTCCTTA
CCAAGGTGGTGTCTTCTTCCTGAATATCCACTTCCCCTCCGATTATCCTTTCAAGCCACC
CAAGGTTTCATTTACAACAAAGATCTATCATCCAAACATTAACAGTAATGGAAGCATTTG
CCTCGATATTCTGCGCTCACAATGGTCCCCGGCTTTAACACTGTCGAAAGTTCTTCTGTC
TATCTGTTCGCTGCTTTGTGACCCAAACCCTGATGACCCTTTGGTACCAGAGATTGCACA
CACCTACAAATCTGACAGGGAGAAGTACAACAAACTGGCCAGAGATTGGACAAACAAATA
TGCAATGTAAAAGTGACAAACAAGAAAAAGAAACTCCTTTACATAATCTGGAATGCAAAA
ATAAACGCTGGCTGCAGTTTTATGGAATCCCATGTGCCATTCACAATGAATTTTATACTT
GGTGAAGGGTGAGGGGCTCTCTGTGTCTGAATGCTGAGGCATTCTGGCCCTGGTTCGAGC
AGTCGGCCTGCCATATATGGATGTGTATTTTGAAATATACATATATATATTTCTTTTTTT
TTTATCGCCAGTTTCTGTGGCCGCAGTCAAATGTTCGCTGGTCCCCAGCATTTTACCAGT
CACAGAGGGAGGGAGGGAAGAGCAACTCCATAAGTGTTTTTTTTTTGGAAATGTGAAGCT
TGATTTCCTGCTCTATTTATGCTGTCTGCAGTGCATCCTGTAGAGTGAGTGTTTTTTTTA
TATATAGATTATATACCTGTCTGTATATACACATATAGAAACGACAGAGCCTCTTGAGCA
CGGTTTTAGTGAATAGTGCGATTCGTGCCCGTGTGTTGACACGGTTGCTCCGTGCCTGCT
GAATTTCGCTGGGAATTAAGGCTCCTTTGCAAATACGTACTGGTGTGTGGCTCTTGGTCT
GGCTCCCGCCTACTTACAAAGCAGTTTGTTTTGAATTATTCTCCCTCCCCCCCCCC
>TR146194|c0_g1_i1|m.143761
CAGTCAGCAATGGTTGTGTTAAATGATGGGGCTGCTGCTACTGCAGAATCTGCCCTATTT
ATACTGCACACGGCAGCAGTGTCAACAGAAGAGTGAAAAGTTGCATGTGTACAATTGTTT
GATAGTCATGAGTGGGTCATTTGTTTTCTGCCCGTGGACAGAAAACAACACCAGGTGGTA
TCGCCAGCAGCAGCTGCTTACATTTGTTGCCATTGGCACTACTGCCTTCAAAAAAATCCC
TGGAAAAGCAACTGCTGAGGTGGGTGTCTACTGATTTGGAACCAGAAGCACTAGATAGGA
ACATAGCAAGAAAC
>TR146200|c0_g1_i1|m.143764
TGATGCAATTTGAGTTTCAACCCTGAACCTTAGCAGAATAAGCAAACTCTCATGTCTTTG
AGATTTCATCACAAGGCCTTGAATCCACAGCACAAGTTATATGTGAAGCTGCAGCTTAAC
CACAGCATTGAACAAGGTAGCGTTGTGCTCATAGGCTGTGGCCTTCAGGATTCTTTCAAG
TGTGAATCAGACACTTTGCTTTGCACAACATTCAGACATCTGAGACTTTGCAAAAGTGGA
TAACCTCATCACGTTAGCCTGCTCAGAAACCAGAGATATGCAGTGGAAAATGTAAAACCT
TTTCTTATCTGCATCTTGCTGTTTCCCCATTTCCTCTCCTTCATTGCTTCCCGTGGTGAA
TGGAAAAACATAGTGTCAATGGCCCTGAATATCCATGGTTGCACGGTAGGAAATGGCCCC
TTTCTTTCTTTCTCTTTAGATTCTGCCTCCCCTGCCCT
>TR146371|c0_g1_i1|m.143796
GGTATAAGGAGACGGTCGATGGTGGAGAAAAGAAGTCAAAGGTTATTTTGTTTGATCAAT
GATAAGCTTCCTGCTGCTCATCCAATTGGGATCACCAGACCCACGAGGCTATTGGCTTGC
AACATTATCCAAATGGGAAGAATTCCAGGCTGCGGTGACACATCTAACCCTCCATGTTGC
ATTAATGAACCTGGCTCTTCAGTTATCAACAGTGTCCTGGAGTGCTGTCGACAAGTCTGG
CGCAGGTATTAGATTACTGAGTCCCACAGAGATTTAACTTGGTTCAGAACTTCTATCCCC
A
>TR146710|c0_g1_i1|m.143874
AAGTTGATCTTTTAACTGAGTACTGTTTTGTTAAATACCTGAACAGATTAGATCTGGTTT
GCTAAAATGTATGGTAGGATCTCAATGTATCCAGGCACCTTCGTCAATGCAGAAATTAAA
CATTTGTTGAAACTTAATGATGAAACAAAATACAAAGCACTTTAGCGAGCACTAGAATGG
CTTTAGAGCACAACATTACTTTAAAAGCTTACAAAAAGCTGAATAACATGGACATTGTGA
TTTATAATATCCATTACAATCAAGAATTAGTAACTGGGTTGTTCTGTACTATGCAGGTAT
GTGGAGCTGGAAGATGTGTAATATTTACTGAGCAAGTGAGAATGCAAGATGGTGAATTAT
TTGGCTGGCAAGATTTTGAATGAATGCTCTGAATGTGTTTACCTAATGCTTCTTTGCAAC
ATTATCAATGTTGTAAAAATGTTTCTGAACTGTAATGTTGAGCATGTAGAGTGCAGTGAC
ATTCTACATGCTTAGAACACAGCTTTTTCTTTG
>TR147018|c0_g1_i1|m.143939
CCATTATGAATAGAAACACACATGATTGGTATTGAGTTGCAAGTAGCAATTCGAACAAAG
AGGTCTGACGATGACTTTGGGGCAGCACTGAGGGACTTTGTGGAAACTTTCCTGAAGAGA
ATAAATGGATTAAGTAGAGTGCATGTTGCAGCAATATTGTCTGTGGAAGAATTTAGCAAT
GAGGACACTTGCTGTAAATGAATAGTTATACAGACACCATTAAAACTGATTGTTTGATGT
TTGCTTACATAACATTGACTGCATACCGGATGTCACTCACTGAATGTGAATCACTTTGGT
ATTTCCTGAGGCTG
>TR147140|c0_g1_i1|m.143976
AGGTGGACGTAGAAGATGCCATGGTGTAATTCTGAAGAAGAGCAGGGGAGTTATCCCCGG
TATCCTAGCCAATATTATGATGCTATGTATTTTATCATTGAGTCATCTGGGGGACAAGCA
GGAAGGCTCCATTTTGGCACATTCCACCGTCTTCCATTGTTGCAGACGTCTGTTGAACTT
CCAATCGCACCTGTACAATTCAAAGATGCTATGGCCAGCACAAATTTTCACTTATCCTGG
ATTAGATATGGCAAATAAACAATAGCTCTGATATTCTGCAGCTGTAGTAACAGATATGAG
TATGCTTCTAGAAAAACGAGC
>TR147223|c0_g1_i1|m.143995
CCTCTCATACATCCCTTATTCCATCCAGCTTCGTTTCCCTTGTCATTAACTTTTCTTTTT
TGACTTTGTTTTTTTACCTGCCTCTACCCTGACAGTTTGTGGCATTAAATTTCCTTTACA
AATACTTCAGTGTTATTCCTGACAGTTGCTAAATGCAGTCAGCCTCACCTGCTGTTGCAC
TAAATGAACAAACAGTTTAAGAAATGGAGACTATCTGGCAGTGATTACAGGGCAGTAATC
TTATTGAAAGGTTCACATGTCACAAGAACCAAGCACAAGTGTCTAAAGTATTATTATTTT
AGAACAGACACACACAGCACTTTGTCTCGAGCTGCTGACTTTATTTTGAGATGTCTCCAA
CTTCCTCTAGTCCTCTCCCAGTGGCCACCACCAACTGCACTCTAATAAACAGGCCAACAC
TTTGGGTTACAACAATACCAAACAAACTATGTGCAGAGCACACAACATGACAAAAGTTGC
ATCCATCATTCCAACTCCAGGATATTAGTCTTGAGGCCACTCCAGGATGTACGTGCGCAC
>TR147369|c0_g1_i1|m.144024
AAAAAAAAAAAATGGCCACTGCACATCAGCAAAGTAAATGCATCAAGACACCTTAAACAG
ATGATGCATACAGTGTTCAGACTTTCTTCATGTTTCGTCATGATGAAATCACAGGTGGTG
TCCTGAAAGTCCTTGCAGAGCACACTGCTGCCAGTGCAGCACTGCCCAGCATTAGAACGG
TGGCTGGTGCTAAATCCAAGTGGAGACGGATTCCTCTTGTTCACTGGTCTAATAATATCT
GCTGGTTTCATATTGATCTGGCCACCGGCTGCAGGAAACCCAGGCTACGGGAGCCAACAG
CCTAAGATCGATCTGAACACGGGTACTGTGTTTGTTGAAATTAAACAGAGCATGTATGTA
ATTAAGGGTTACTGTTGCTCCTTTGTAATTGACTGAAGCA
>TR147425|c0_g1_i1|m.144037
CTCTGGAAACAGATCTCTTCAGGTAAATTGTGGCTTCACTGCACTCCCTGCCTTTCTTCA
TTGCTTCAAGACCCGTTATTACCTGACTGGAAGTTTATCCAGGGATTCCTGTCTGTCCCA
CTGTATCTGAGAGCTGTCAGATAGCATTGTTCTAATCTGCTGCCAGCCATCTGTGAGAAG
CTTAAGCTGCCTTCTGGTGGTGGCTTCAGAGGCGCTTTTGCCAAGTTCTGCCTCAGGGAA
AATGTGGTTTTTTAAAGGGGGAAGGTCAAAGGAGGAGATGCTTTATGATTTTGATGTACT
AACTGGGAAGCTTCACTCAGCTCAGCAGTGCGAGGGGACTGAACTAATGTATGCAGTTGA
AATGCTAAGATCTGTGATATGCATTGAGTTAATAGCTATATCTTTGCTTAAAGCAGCATT
TTTGGGCCAGTTTTGTCTGATGGTGTAATCAGTGCTCACAATGTGTACTCAAAATTACAT
TTTTAAACCGAACAAGGAAATGAATGAATTTAATATTTTAATTGCTTTCTCCCTGGAAAA
GTTACTGCTGATATCTCCCTTATTAATTCCAAAATAGGCCT
>TR147719|c0_g1_i1|m.144094
GTTTGATGTACAACTTAATCTCAAAATCTTCCCATTCCTGTAGCTTTGAGGTTCTCCCAT
GCACCATTCTTAACTGCAAGATGGCAGGTGACCTGTTCCAGGCCTATTAAAATGCAGTGT
GGAATTATGGAAGTTCACATCCTTTTCACTTTTTCGATGCGTGCTAAACTTGAATAATGT
AAGATTTTGCTGGATAGGAACAGGAACAGAAAGCTTTTAGGGAGGATTGATTGTGTTATT
TTGAAATGCCAATGCAGCAACATTTGCAAAACTATTATGGGAGCCATTGCCCAGAGCTGA
AAGCAGTTTATTTGAAGTGTCTTGGCAATTTTGAGCCCTGTAATGTCTTTATAATCAGCC
AATTTCTAGATAATCAAAAAAAAAATCCATTTGTACAAATTTTTTTGAAACACATTACAT
TTCTGGTTGGAGTTGACAATTGTCATACATTCATTTTTAATGAAGAAACAGTAAACCTTT
TACATGCAGGGCCAGTAAAGAAATTGTTTTTGCAAATAAAGGGAGGGGAGAGTTTGCAAT
AGCAAATACAGATTTAAATCTATATCGAGCATG
>TR147743|c0_g1_i1|m.144100
GATACAGAGCTTTTTTATAGTAAGGGTTCCTGACTTTCTCACTGCCATCTCCCACAATGA
CTGGAGAAGGTATTTACAGGAAATTGCACAACATTAAGAATACTGCATACCCACCAGCAA
TAAGCACCACTTCTGATGTGCCTCGAACCCTCATTTACGTTGCAGCAGTAGTGACAGTCA
CGGCGTACATCAGAAATAGTGTGATGAAGGAAATGGAGACATTTGATGTGCTATTTTCCC
CCCTACTTGCATTTAGATAAAGTCCAACATGTAAACAGTGAAACCAGCGTGGGGTTAGGG
ACTCCTTCCACT
>TR148286|c0_g1_i1|m.144202
CCCCGATCCCCGACCAAGGTGAATTCAGGCCTTGGGGAACTAAATTATGTAGATTCAATT
TCTTTTAACTGGACAAATGAGAATTGAGCGCTGGCATGATAATGGGCCTTCAAAAAACAA
TGCAGTTGAAGTAAGCAAGCTATTTAACTTGGATCAGAGGGCACAAAGTACAACATTTCA
TAAGCACAGGAGATTAGTAAAAAAAAACTTTTCCCCATGGGATAATGGAAGTTTGGAACA
GATTCCCAAAGAAGCTAGTTGATTTGGGGTCACTTGGGCCCGTTTAAAGGAGCTGGATGG
ATATTTATGGAA
>TR148349|c0_g1_i1|m.144218
ATGTATTTGTGTGGGACAGTAAGGTACAATATCCTTCTTTATGATTGAGACATGATATTG
GTAAGAGTTCAGGAAAACTTAGCGGTAGGAGCTACTTCTACATTGTCTCAATTTTTGTAC
TGCTTTTTAAAAACAAAAATCTTTGACATTTTCCGTTTGATTTATTTTCCTTGCTGCTTC
TCTCCTACGGTCTCCTGATTTACCCATGGGTGTACCCAGGTTTACCTATGATTCCCTCTT
AATTGTTTATATGCTACCCCTGAGTGATAGCTCCAGAAACATGGGATCACGCATTGATGA
AGCAATGATGAAACAAGTCTGTGTTGAGTGGACTACCATAAAGATTGGACTGTCTGATTT
TACACAAGTACTCAATCAACAATGTCAAAATAGCTACAGGTGAAGTTGAGAAA
>TR148420|c0_g1_i1|m.144233
GGCTAAGTGCACACAGAAGTTAATAAAGAGTGTGTTATGAAGAAATTGGAAGGATTAAGT
AACTACATGGGATATTTGCACATGGGCCAAACGGGATACATCAGGGATGGCCATTCAGCC
ACGTGGCTTATGATTCCTGCCAAACCACCCGCGAGGCCCAGGTTCTATTTTTACTTGCAT
TTCTTGCTCACTGATTTGTCCGGTTGTATTTGCAGCTTGAGAGATATGCAAATTAATGGG
AGCATGGATTTAAACTTGTGTGGCCCACGAGACTCCATGTTACACACCTAAATGCCCCAC
AAAGTCTAAATAGCTTGGACACTCCTGACGTGCATCCTGGGATCCTCAAGGATTTAAGGA
GAGCATTAGTGATGTCTTGTCTGATATTTTCAGAGCTCCATAAATATCAGAGAAATACTA
AAGGATGACAAATGTAATTCCAGTAATCATAAATACAATTAAAGAACGC
>TR14924|c0_g1_i1|m.6215
ATCACTCATAAACAAAAGTGGCCAAAAGTAAATGATAAAAACATAAAAAAATTTTCATGG
CATCTATGATGGTTCCTGCTGGCAGCAGTGTCCTGGAGATTAAGCTTCAATTTCTGGAGA
CCCCGGGGAAATCCTGGAGTGCTGGCGACCCGAGTAATCTGGTGATGTTGCAGAAACTCA
TCTCCACGATTGACGAGAAGCTGTGTTTGTGGAATTATTGCTGGGGGGGGAGAGGGAGGA
AGAGGAGTCAAAGGTCATTGAGGCACTAGCCTTTGACCTCTGGGTCTTGGGTTCAACTCC
AGCCCAGACTCAACGCATAAAAATCTCTGCTGGCTGTGAGGAGCTTTACTCTGTATCTAA
CCCCGTGCTGTACCTGCCCTGGGAGTG
>TR14943|c0_g2_i1|m.6223
TGCCCATTTGTCCAAAGTGTTAGTTCTAATAAATATTTTAAACACTATTCTATAAGATCT
AACCAGTATTCAGTAAAAGTTTCTGATGAGCTTGACACATATGAAGGCACTTTTAGTTTA
AAATTAAAAATACCTAAAAACTAATCTTTATGTTTTGGCTTGCATAGAACATCCCATGAT
CAGCAAATGCTGTCGTTGGTATTTTATGTTGGGTCAGTTACTGTATTTTCTAGCAAGGAC
GTCATATCTTCCCCCTCTGCATTTTCCATTGTTGACCAGGTTGGACCTTCCTCTGATGTC
CACAGTCAGACACTTGAAGCTGTAATCATACTTTGGAAGCAACTGCACATTCACACGTTG
CAGCTACTTCCAATTTGCAATCTCGATTTTTGAACAGCGTCTCACCCATTGCCTCCATTC
TCTGAAATTCATCCTGCAATGTAAATGGGGCGGGTTTCAGAGCCTTGGCACATTAAGCAA
CTGCCAAGAACAGTTCCACGATATGAACGCACTATAGCATTGAACAGACTTTCAGACTTC
CTTACCAGAAAACGCAAC
>TR149843|c0_g1_i1|m.144518
GGGGAATTCATATATTCTATAATATACAAGTTTTAAAAGTAACCCTTGCCTTTAAAATTT
GGTAAGTAGTGTCACAAAAGCAAAACCATTAAAATGACAATGACATAATTGTTTAAAATG
GACCACAGCATTAACAAATGTAATCAGCATGGAGGTACAGTAAATTTTGGATCTGATAAA
GCACGGTATAGTGCTGATGTGAAATAATGTATTGTATCATATCTAGTGAAAAGCCTGCCA
CGGTTGCAACACTAAAACAATACAGAGACATTGAAAGAGCTGCCAAATGTGTCTACACGG
GTGTCCTAGTCAAATCCCAGTGTTTTGTTTTCACTCTGCTTTTTTTTAGAAAAAAGAGCA
ATTTCTTGCCGAAAATTGATAAGACTGCAAATGAAGTTTCAAAAATGTACCTTTAAACAT
GGGACACA
>TR14993|c0_g1_i1|m.6240
AGCAGGTCTGTAATGAGAGCAGGCTCTCCATGTCTGAATCAGTCTCGGAATTTTTTGATG
CTCAGGAAGTGCTTCTATCAGCAAGCTCTTCCGAGAATGAGGGATCAGATGATGAATCAT
ATGTTAGTGATGTCAGTGACAATATTTCAGAAGACAATGCCAGTGTTGCAGAGAATGCTT
CTCGACGATTATCTAATGGCGAACTCATTGGCGGTGCATTTCGAAATGGCAGACGCACAT
GTCTCCCGGCGCCATCACCTGATACCAGTAGCATCAATCTGTGGAACATTCTGAGAAATA
ACATTGGAAAAGACCTGTCCAAGGTCTCCATGCCAGTTGAGTTGAATGAACCCCTCAATA
CCCTGCAGCATCTTTGTGAAGAATTGGAATATTCTGAATTGTTAGACAAGGCTGCTGAAA
CAGATGACCCATATGACCGAATGGTTATGATTGCTGCATTTGCAGTTTCAGGATATGCTA
CAACATATTACAGAGCTACATTTAAGCCCTTTAATCCAGTGCTTGGAGAGACATATGAAT
GTATTTGAGAAGACAAGGGATTCAGGTTTTTTGCAGAGCAGGTCAGCCACCATCCACCCA
TCTCTGCCTGTCATTGTGAATCAAAGAAATTTGTATTTTGGCAAGATATCAGATGGAAGA
ATAAATTTTGGGGAAAATCTATGGAAATACTTCCAATGGGAAGAGTGAATGTCATACTAC
CTAAATATGGAGAT
>TR150213|c0_g1_i1|m.144575
TACCAGGGAGGACTTTAAAAAAAATGAATGTTTGTTTGTTTGTTTATTTCAGATTCATTA
TGGTTTGAATTAAATAATTTTAACAGTAAATTATTATAAATAATTTGCTGACATTCTTGT
ATTTAAATAGCTTGTTATTATGATTCAGATCTGTATCTAATAGTGCATTACCTATCACAT
GCATTTCTGTCCTCTTGCTGATAATTCCATGTATATTCATCAATTTCCATCAGATTACAT
GCCTTCAGTGCGCACAATCTCTCTCCGTATAGTGCTGAGTCACTGCATCTTGATCATCAA
TGATGCAACAAAAATATTCCTTTCAATTCTTCAAAGGCAAGGTTTCTTTGTGTCTCAAGT
CCAACAGCTACAAACTCTTACCTTTTGGCTCAACTCTTAGATCTTCCAAGAATTGAAATT
CTTTGCCTTACTCTCTCCTCTCATCCCAACTAGAACCCCCACC
>TR150272|c0_g1_i1|m.144595
ATGCACTTGGTTAAAACTAAACAATGTCAAAACAACTTTCAATTCCTGCTTCTCTAAAGT
ACTTTCTTTTGAAAACATCACGAAGTAAAGAGACTGGAGGAACATTCCTTTGTAGTTCTT
TTTTTCGGTGTCTGCACTTAACAGGAAGAAGTGATACTAATGCTGGGGAGCGGAACACTT
GTCCACTTCAAGCACTCAGTGTCAGTCACAAGCACTCACAGGTCAGGTCCAGCAAGTACT
GGAAGCAAAGTAAAGGTGTCTCAACAATGTGCCCTAAACTCCGATATCTGAAGAACATCC
TTACTGCATCAGTGTGACATTTTTATTTCCCACACCAATTAATAGAAAGAAAAAATAAAG
GATTTGCATTTATACAGCAACTTTTACAACCTCCGGCC
>TR150357|c0_g1_i1|m.144612
GAGCCTTAGAACATGATTTAAAATGGGCTGGGGCTTTTTGAGAAATGAATACAGAGGATT
TGGGTTTTTACAGTTCTGTGATTTAAAGCAGATCACCACTGACCAGTATAGTAATAAGGG
ATCCTCAGTCAGCTTCTTACAGTGCTACATTGTTGATGGAGGAAATGTGGACCCGGAATG
GAATGTACTGCTTCCTGAGCCCTCTCCCTCAGCAGTGAATTTGTTGACATGTAGTGGTAT
CAAGTAGAGTATAAGGGCATGAGGAGGTTTTATTAATGTCACACTGCAGCAGAGCTCTAT
TGCTGCGGCTAATAAGTACTAATTTGGTCAGGAGATATATTTAGCCAA
>TR150575|c0_g1_i1|m.144654
GTGCAGCTACTATAGATACACAAGGGCCTTTTATAGTGCAGGCTGGATCGTGGGAAAACT
TCACTGTTATTACACTGAAAGCTATGCTGCTGGTCTCCCTGCAAACTAGCGGCAAAGTAT
ATCCAAGGAATGTGCATATGCAATGCATTGTGTCATGGAGTCTATCTATTATGTCCTGAG
ACTGCAAGCCAGGCATGGCGATGGTGATATAATGACATCAGCAGAGAGTGTGCTGAAAAT
CCACAAGGATTGTGCTACCACCATTAGAACACTTTTGCTGACTGCAGTTGGACTGGTGGG
AGACACCAAGAGCAAGGAAAGACTTGCCTTTCGTCTGGCTACATGACCAACGGAATTGGT
>TR150633|c0_g1_i1|m.144664
GCCCCATTTTGTTTGGATTAGTTTCTTCTGTCTCTCGGTTCTGCCTTGCACTGTGCTGTA
GGTGAGGTATTATGGCTATTATCTGTCTCCTGGCTGAGAGAGTGGGCAAGTGGCCTATTA
CCAGGACTCCATTAATTCCACTCTGTGACTGGCTAGCAAGGAGGTTCATCTGCACGTGTG
AGAGAAAAACTCAGGGTGACTCACCTGCTAATGTTCCTTTCCTCCTCGTGGGGAATGCGC
CTTACCTCCCTTTCACCGCCTAATACTTGTCATGTGAAGATTCCTAGGCATAAGCCCATG
TCCTATCATTTGTCAGGCAATGATGCACCATCATGGATGCAGGCCAATATTTATTAAACA
GAATTCGCTTGACGCAATTCTTCCCTTTGCAGAAAGGTAAATG
>TR15075|c0_g1_i1|m.6265
CAGCGGCTTGTGGCTAAGGTAAGGAGCGGGCGGCCCTTCCAAACTCCCGAGTAAAACAGG
AGTAACCGTCCTCCTCGTAGTAAAGAAGGGAGTAACGGTCTCCCTCGTAATAAAGGAGGA
GAGCAGGTGGAACTAACGGGAACGCAGGCATATCCCGTTCGGCCAAAAAGATAGCCGCTA
TTCGTGCTAACTGCTCGGGCGGGGCTGCGGCCTGTGGAAGATTAATATTAAAGCCTTGTT
GAGTTTAACCAGACGCTTCAGCCATGGGGGCAACATTCACCTCGCTCATGAAATCCTTGT
TTGGCAAAAAGGAAATGCGTATTCTCATGGTGGGTCTAGATGCAGCTGGCAAGACCACCA
TTTTATACAAACTTAAATTGGGTGAAATTGTAACCACTATTCCCACTATAGGCTTCAATG
TAGAAACTGTGGAATATAAGAACATTAGTTTTACAGTGTGGGACGTGGGCGGACAGGACA
AAATCCGCCCACTTTGGCGCCACTACTTTCAAAACACACAAGGTTTGATTTTTGTGGTTG
ACAGTAACGACAGGGAGCGAGTGAATGAAGCTAAAGAAGAGTTGATGAGAATGCTCGCTG
AAGATGAGCTCAGAGATGCTGTGTTGTTACTTTTCGCAAATAAACAGGATCTGCCTAATG
CAATGAATGCCGCAGAGATCACAGATAAGCTGGGTCTGCATTCACTCCGCCAGAGGACCT
GGTTCATCCAGGCAACCTGTGCAACCAGCGGTGACGGCCTATATGAAGGACTGGACTGGC
TGTCCAACCAGCTCAAAAACAACAAATAACTCCTCCTTTCTTCCTCCCTCCCTCCCTCCC
CTCC
>TR15075|c0_g2_i1|m.6267
CTGTGGCGGCCATTTTGAGCCGAGGTGAGGAAATTAAATGACCGGAGCGGCTTGTGGCTA
AGATTAATATTAAAGCCTTGTTGAGTTTAACCAGACGCTTCAGCCATGGGGGCAACATTC
ACCTCGCTCATGAAATCCTTGTTTGGCAAAAAGGAAATGCGTATTCTCATGGTGGGTCTA
GATGCAGCTGGCAAGACCACCATTTTATACAAACTTAAATTGGGTGAAATTGTAACCACT
ATTCCCACTATAGGCTTCAATGTAGAAACTGTGGAATATAAGAACATTAGTTTTACAGTG
TGGGACGTGGGCGGACAGGACAAAATCCGCCCACTTTGGCGCCACTACTTTCAAAACACA
CAAGGTTTGATTTTTGTGGTTGACAGTAACGACAGGGAGCGAGTGAATGAAGCTAAAGAA
GAGTTGATGAGAATGCTCGCTGAAGATGAGCTCAGAGATGCTGTGTTGTTACTTTTCGCA
AATAAACAGGATCTGCCTAATGCAATGAATGCCGCAGAGATCACAGATAAGCTGGGTCTG
CATTCACTCCGCCAGAGGACCTGGTTCATCCAGGCAACCTGTGCAACCAGCGGTGACGGC
CTATATGAAGGACTGGACTGGCTGTCCAACCAGCTCAAAAACAACAAATAACTCCTCCTT
TCTTCCTCCCTCCCTCCCTCCCCTCC
>TR150877|c0_g1_i1|m.144702
ATATATATATATATAAGCAGTATGGTGTATATTAATGGAGGCAGTTCAAGTGCCAATTTA
TGCATATATAGGGAGGCAGTTTGATACTTTTGTTTTTAAATCATAATGTAAGTTCCTCCT
GCTTGAAGTAGGTTTCAGTGCAAATTAGAGAGAAGACTTACATTTTTCTTCTACAATGGA
GGATTATCAAGATACAAAAATCAGCTGTTATAATTTAGAAATAATATTAACAACTCACAT
GAATATTTTTGCTGAGAAAGGACTACACAGCACAATAAAACCTTCACTGTTTCCTTACTA
TCCACAACGGGCTGTGTTGTCTGGTCTATTTGTGATTCATACTGCACACAAGACAAATGG
TTTTGATTTTAGAATATTTTCCGCCTAGCAGATCCGGGTGTCTTGCTTGTTGAATGAACC
AAAATTGGTAGAGGCTAAACTAATATTTTTTTATAACCTAAGCTTGACAGTACAGATGAT
AAAAGATATTTCACTTTTTTATGCATACCAAAAATATGAGAAATTGTGCTTTGCAGATAT
TTGCTCAGAGCAAGTGCAAATTTAGGTCATAAGATTGCCCA
>TR151569|c0_g1_i1|m.144837
AACTCATCTTTATGGACCTTTCTTCATCTGAGAAGGTTAGGAAGCTGTGATTTGTAAAAT
GAGAAACAGATCCTTGGAAATCATCTTGAAGTTTGTATCTCACTTGCGTGCTCCCTCTCG
CGTGCACTCACGCACTCCCTCCCTCACCCCGCAAATATTGACACACTCCCAGGAATGGCC
TCTCCTAACTTTGGAAAGATGGTGTCAACTTTCCAAAGGAAAACTGTTGCTGCAGAAAAT
GTTTTACTAGCATCTGATGTGATAAATAAACAAATGCATAAATCTGAGCACCTTATGGAA
CCACTAGGGTCCAGAAACCCCAGTTTAAAAACTTTTGTATTTGTGTATAGATGTGTGGTT
TGTATTGAGTTAAAAGAAGCAATGTTACTGATGTTTTTTGTTAATATGTTTGACCCTTTT
CCAGGTTCTTAGCAGACCGGCAG
>TR15174|c0_g1_i1|m.6309
CTGAACGTTGGTGTGAATCGTTGCCAGGCAAATAAAAATGCTCATTTTATCCTTCTGGCT
TGTATAACATGGCAAAATACAGTGAAATAAACAACTGGTATGACACAGAGAAGGGTGCTC
TAAGAGGACACTGTAGACTTTATATTTACTCAAGCCAGATTCTGTTCCAAGGTAGGAGTG
ACAGACTCTCACGAGTGTTCTTTTCTTTAAATACTGACGAGGGCCACTTTCCTCGATATA
TTAAGCTTCTGTGACCAAGGCCGATATTAAATTTTCCTCCTTGATTTTTCTAAGTACACA
CTTAGCTCAGTGAGACCAAGAGCACGAGACAAATTACTATCAACACAAGTGAAGAG
>TR151770|c0_g1_i1|m.144865
ACTCAGCAGGTCAGGCAGCATCTGTGGAGAGGAACAGAGATAATGTTTCAGGTCGATGAT
CTTTCGTCCAGGTGTATTTCTTGCTCCCTGAGCCACGTATGAGAGTTGAGTACGCACCTT
TGGGAAAAGCCTGCTGTTTGGTAATAAACAGTACTATTAATACTCAGCTGACACACACAC
AGGAAAAATGCATCTCCTGCTTTTAATGATGCTCTATCGCTCTCCAGTCAGAATCTGCAG
TATTATAGATTCTGGATTCCTGATGCAGACCCCAGATAGGGAGCAGCTGTTAGAAATAAG
AGGTACAATGAGAATTACATTTCAGCCATGTGTTACCCTGAGAGCTGCCACAACTGTTTT
AGTCCCTAGTGGTAGATTGTCTATACTTTTGGATGTGAACATTTTTCATTATTAACACTC
CCTGTAATCATCAGGGAGTGAGCAGGATCATATCGGAGGT
>TR152153|c0_g1_i1|m.144935
CCATATTTTATTTATAATACCTATATTATACGTATCCCCCCTGTCTGGCAGGTGTATTTA
AGTAAGCACTGTTGCAGTTTCCAAATGTAGTCAAATCCAGTCACAGTGATTGATGCGGCC
ACTACAACCAATTTCCTATTTGTATTACTGCTCCGCGCTGCTCATCCTTCCTGGAAGACT
GCTTATTCTCCATGGATTATACTTTACCGGTCAGCTATTTAAAACTACCACGCAATGCTG
CTGTTCGGTAACACTGCAGACCAGCACTTTGAACACAGCGCTGTGCTCAGAGTGCCGGTT
TGGGACTAAGTCAGGGGAAGTAAAGTTCTTTAAAATGAAGGCTGAAAGGAAAGGGTGTTT
AAAGTGCTGCTCGGAGGTGAGCAATGGGGAAATCGGGTTTGGATTCTGGGTACCTTCCTC
TCTAGCATCTTCTTCATAACATTTCCACGTGTTTGTTTCT
>TR152620|c0_g1_i1|m.145020
CTGTATCTAACCCGTGCTGTACCTGCCCTGGGAGTGTTTGATGGGACAGTGTAGAGGGAG
CTTTACTCTGTATCTAAGCCGTGCCGTACCTGCCCTGGGAATGTTTGAAATATTTTCTGT
TACCCCTGCACTAATGTCCTTCACTTTGATGAACTTGAAAATTTGCACAAATAATAAGAG
CCTCCTCCATTGCACTGTGTGTGTCTGGGAGCTGAGAGCATTGCCTTGAGCTCCTTTGCT
GGTTTGCACTCAGTGAGTACTGAAGCTGTGTCTCCGTTTAATGATTCAATGTTATCACAG
CCTCGTGTTTCACGGATGGCTGCAATAAACAGGCTTGTGTCTAT
>TR152783|c0_g1_i1|m.145054
GGTGAACTGTAGATTTTACCAATTTAACTCTTGTTTTGATGCTGGCTAATTATGCTAACC
CTTTCCATCTCACTGTGGCCACATTTACTCTCCTTCCTTTCTGAGGCAAAAGAATCAGCT
TTGTGCTGCTTTTCCATGTCTGTCTATCTTATGATTTGGACAAATGTTTCTCATCAGATT
CATAAACATGAACACAGTTATTCATTTATGGTCAAGCATTTCCAGTGGAAAAAGTTAAAA
GCAGAAGTAGATAGACTGCTTTTAAGAGGAGATCCGGTCCTGCATATTCAGAATTGTGGA
TTCAGTTCCTTGTGTGGAAATGAGGTTGTCTGGAGAATAGAAAACTACTGAACTATAATA
CACGCC
>TR153783|c0_g1_i1|m.145258
AAATGCTAATCAGGGTCCGATGACATCCAAAGCCGCCACAACTTTCCCACTAGGCTGAAG
CAGGTTGGCAGCTGGAGGGAATGACAAAGAGGCCGCCCAAGGTAAGTGTGAAACTTTCCT
TTGTGAGTCAGAAGGAGCAGGAATGCTCCTCCATGCCCCATGAGGAAAGTCGCGGCCTCC
TGGACTCTCGCTCGCAAGATCCTTCAGAAACCCCTGACGGGAAGCTTGGGGCCACTCGAT
CTTCCTCTGCCGACAACCGCTCTGCGCCCTTTTCCCACCTGTTGCAGGTGAAGAGTTAAC
CAGC
>TR15416|c0_g1_i1|m.6397
TGCCCACTCGGTATTGATTTTTAAACGTTCGGCCACTGGACTCAATCATAGTTTTATTGA
CTTACTTAAACATATATGTTCCTACCAATTACAAGCAACACTCCACATACAGGTATGAAC
AGTGCAACATCACTATCTGTGTCTAGGACACCGGTGATCATTCTTCCTCCTATCAATGGC
ACTGGTGTCATGAATCGCCCAGAGCTCAGCCTGACTTGGGTGCTTGATTTATTTGAGTTT
TTCTGCATGTCTTGCACAATTACCTGCCCCCTTTTTTCCACCCTATACAGTATTATTCTT
TAGTATGGAGATGTTTGTTCTAATTCTTATCTTGTCTGGAATTCTGTGCACTGGC
>TR154194|c0_g1_i1|m.145337
GATCACCCTGGGGAATAGAATTTTAATTTGATTTGTTAAGTTTCATTTAAGTGCTTTTTA
AGTTACAGTTTATGGGTTGCACAAAAAGAGTACACCAGTTTGGTCAGATGCCAAAAGGTA
TGCAACATGACATGTAAGGGCAGCTTGTCTCTTTTTTTGGACTTTGCTTCCCCCCCATCC
CACCGCCGTAGCAAGCTGTTTAACCTCCGCTCAGTGCATTCCTATGATTTAAATGTCAAG
CTGAGCAAGTTAGCAGATCGGACATGTTCCAACATGCAGTGCCACTTTGGCTGCCTAGTT
AAACAAATTTTTAATCATATTTCTTGATAAACCATTTTGACCTC
>TR154251|c0_g2_i1|m.145350
AAAGGCGCTATATAAATACAAGTTGTTGTTCAGAGACACCGCTTCATCTCAGCAACAGAA
TATCTCATTGAGCATTGCATGGAATAATCTCCTTTTTTTATAAAACCTCGTATCCTCTGA
GCTAATGTGAGCAGCACCATGACAGATTTGCTATCCTATGATAACAACGCGAAGCAGCCC
GTTGCGAAACTGCTTTGCTCCATTATAAACTCTGGTTTTGATTTTACTTGCATCACTTGG
CTCTTCTGGGGGAAAAATTCTGGGGGAGATGTTGATTTGGGTAAAGCTGCATTTCCTCTT
CGAAACAGTCATTCGTAAAAAAAGAAAATGCATAAATCAGTTCAGGACTGGTCAAATCGC
CAC
>TR155471|c0_g1_i1|m.145601
TAACGCGGCACCATAGCAGTCGGATCAGCATCCTCCTCCCTTTTATATATAAATATAAAA
AAATTCTGTCCCAGGGCTGTGCTTCTTGTTGCATTCAATTATTAGCACTCCCTACTGTTT
GCAGAAGGAGTTCCCCCCCCCTCCCCGGTTGGTTCTGCATTTTGCTCCGCTCGCCTCTCT
GGGGATTTAAGCGACCGCTATGTCCAGCGTGCAGCAGCTCTCCAGCGGGTGCCTGGAGAG
GATGGCGGCCAGGAGAACCTACCCTCTCCACGCCAGGACGGCCGTCTGCAGGAGCCTCTT
CGGGCCCATCGACCACGAAGAGCTGCGCCGGGAGACTAAGAGCAAACTGCGGGAGATCGG
CGAGAGGGACCGGCGGAAGTGGAATTTCAACTTCGCGACGGACACGCCGCTGGAAGGAGG
GGAGTACGAGTGGGAAGAAGGCGACGACGCGCCCGCTTTCTACCGGGAGAGCGTCCAGAG
GGGAAAGGTCCGACTGCACTGCCCGGCTGACGAACCCTGTAACTCGGACACCGACAGCAG
CGGTTCCGTCGGCCTGGACAGCAGGGATTCGCCCGAGGTCGTCAACCGGTTGTTGGGGCT
GGAAAGCACGGAGACTAACCAAGAAAACCGATCGGATAACTTGCACTCAGGAATTAAACC
AGGCAGACCGTCGTGCATTCGGAAAAGGGGCTCCACGGCGCGCATCACAGATTTCTTCGC
CAAGCGAAAGAAGACGATCGGATCTAAAGTTTCCAGTGAGAATGGGTCTCTCTCTGTGGT
GCCGGGAGAACCGACTGCACGCAAGAGAATACGATAAAGAGGAAGGGGGAAAACGAAGAA
GGACAAAACAAAAATATTTGCACTCCACTCTTTTTTTTGGTTAATGAAAGCAGTGGCTGA
CAGCGACGATCAACATCTTGACTGTTCCTAAGACTGAGCAAAAGAAGAGAAAGAAAGGAC
ACTGACCCGAAATTCAGAAGAGCGAAGGATTGACCGTCTTTCGGATATATGGAATGAATA
TACAGTAAATGTAGCAAACCAACCCCCAGTGGTGGGAGTGCCACTGCAGCAGTGTTAAGG
AGCACAGCACAGCGTGCCATTTAAACCTAGCATTGTGCATCTACACTGGCCAAAAGTGTA
ATGCTTGACAATGAATATATTACGGGGAAAAATAAGTTCTAAATAGTGCTCTGCTGATAA
TATCTCTCAGTACAACTCGAGATGTATATTTGTAAAATACAAAAGCTTATACTAACTTAT
ATTTCCTATTTATGTTAAGAATGGTTTTGATCAGTGGTGGCACCCGATAAGCTCCCTTTG
TTGTGGGACGAAAGGGCACTCTTGACTTGCTTTATTTACAAAATGTGTAAATATGTTTTT
ATTTTTTTAGTTTGTGTGTCTTGCGTTCACATCCTGTTTGTAGCTAAAAATGTTTAGTAT
ACTTGAAGGTGAGCATAGGGTCCCATTTTTTTTGTTTCTGAGCCGTTCATGTACCACTGC
CACTTTTGTGTGTGGGTAAAATTTGGAAAGACAAAAAAAACACTTCAGCTGAATAAATGA
ATACAGTTTAATTATATAAA
>TR155472|c0_g1_i1|m.145602
ATGGCAGAAGACAGGGGGACAGGAGAGAGAGAGACATCTCGCAAACGGGCTGAGCACCAG
AAGCAGCGAGTGAGAAGAAGACTAGTTTTACAGAGAAGCCCAGGCTGAAGACTCGTGAGC
TGAGATGAAGTGTCTAGTGTGTGTCCTGGTAATCAACCTGTTCCTCACCTCCTTTCCCAT
TTCTGTCTTGTCCCAGTCCTTCAAGAATGCGGAACCGGGTATCAAGCTGTGTGGCCGGGA
GTTCATCCGAGCCGTCATCTATACCTGTGGGGGATCTCGCTGGAAGAGGCTTCTCGATAA
CCAAAACGATCCCTTCCAGACCTCGGCTGATAAAGACTACTTCAAGGAAATGGACAACAT
GAAGAAGCTTCAGAGGATGTTTGGCAGTGACAGGAACCAGGAACTCGAGCCATCTTTTGC
AGAGCAAGCATTCAATGACGACGACAGCCAGTACGATCAGATACCAGACGATTTCAATGA
GTATATCCGCCAGATTGAGGGAGGCAGCAATATGGACCGGGCATTCGCATCATCACAGAT
GCAGCATCTACCCTGGGCCAGATCCTTCAGGAAGAAAAGGGAAGGATCACCAGGAATGTC
AAGCAAATGCTGCACTTACGGCTGCACCAGAAAAGATATCAGCATACTCTGCTGAAAACT
GTACATCTCTAATAATAGAATATTCTATACACATGGACTCTGTTTCAGTGAGATGTTAAA
CCATGTAGTCTATTAAACATCTCACAAATGTGGAATAAGGCAAATGTAATTTACATGTAA
TTTCTAGAATGGTCTATGTGACAGACTTGTGGTAGTCATCCTGATGTTCTTAAAACCAAT
AAAACAAATTGCAGCTGTA
>TR155472|c0_g1_i1|m.145603
ATGGCAGAAGACAGGGGGACAGGAGAGAGAGAGACATCTCGCAAACGGGCTGAGCACCAG
AAGCAGCGAGTGAGAAGAAGACTAGTTTTACAGAGAAGCCCAGGCTGAAGACTCGTGAGC
TGAGATGAAGTGTCTAGTGTGTGTCCTGGTAATCAACCTGTTCCTCACCTCCTTTCCCAT
TTCTGTCTTGTCCCAGTCCTTCAAGAATGCGGAACCGGGTATCAAGCTGTGTGGCCGGGA
GTTCATCCGAGCCGTCATCTATACCTGTGGGGGATCTCGCTGGAAGAGGCTTCTCGATAA
CCAAAACGATCCCTTCCAGACCTCGGCTGATAAAGACTACTTCAAGGAAATGGACAACAT
GAAGAAGCTTCAGAGGATGTTTGGCAGTGACAGGAACCAGGAACTCGAGCCATCTTTTGC
AGAGCAAGCATTCAATGACGACGACAGCCAGTACGATCAGATACCAGACGATTTCAATGA
GTATATCCGCCAGATTGAGGGAGGCAGCAATATGGACCGGGCATTCGCATCATCACAGAT
GCAGCATCTACCCTGGGCCAGATCCTTCAGGAAGAAAAGGGAAGGATCACCAGGAATGTC
AAGCAAATGCTGCACTTACGGCTGCACCAGAAAAGATATCAGCATACTCTGCTGAAAACT
GTACATCTCTAATAATAGAATATTCTATACACATGGACTCTGTTTCAGTGAGATGTTAAA
CCATGTAGTCTATTAAACATCTCACAAATGTGGAATAAGGCAAATGTAATTTACATGTAA
TTTCTAGAATGGTCTATGTGACAGACTTGTGGTAGTCATCCTGATGTTCTTAAAACCAAT
AAAACAAATTGCAGCTGTA
>TR155517|c0_g1_i1|m.145612
AGTGATTGCGTATCCTTAAGGCGGCGGAGGCGCAGCTTCTGGAAGCACGGAGAGTGACTG
GGAGCGAAGAGCCCAGCCAAACTGGAAGGTTGCTGGGGTTAGGGGCGCACCGGCAGCTTT
GGAAGATGTTTTCCTATCTGAAGTCGTTTCCCACTCACATGGACTACAAGGGACAACAGT
TAGCAGAGCGCACTTTTCAACGAGTAATTGTTGCATCTGCTATTATTGGCTTCATTTATG
GCTACATGATTGAGCAGTTTGGATGGACTGTTTATATTGTTCTGGCTGGTTTTGCCATTT
CATGCTTGCTCACCCTCCCTCCATGGCCTATGTATCGGAACCACCCACTGAATTGGCAGC
CAGAGCTAGAGATTGAAGAGAAAAAGCAAACTGAGTGTGTGAAGAAACCAAAAAAGCATA
AATAATGTCAAATTATTCTGTATACAGTCACACATCCTGGTTTTTATTTCATGACTTAAT
AAAGGTTGCTGAATCAGAAA
>TR155661|c0_g1_i1|m.145648
CGGCATTCCTGGCTCGCTATAAGTGTTGCGCGGTGACGTCAGCGCGCTCTCTGCGGCCGG
TGCCGACTCGGGAAGATGGTCAACGTACCAAAGACCCGTAGGACATACTGCAAGAAATGT
CGCAAGCACCAGCCACACAAGGTTACCCAGTACAAGAAGGGAAAGGACTCCTTATACGCA
CAGGGTAAGAGGCGTTACGACAGAAAGCAGAGTGGTTATGGTGGCCAGACAAAGCCTATA
TTCCGAAAGAAGGCTAAGACCACGAAGAAGATTGTGCTGAGGCTGGAGTGCGTGGAGCCC
AACTGTCGCTCCAAGAGAATGCTGGCCATCAAGAGGTGCAAGCACTTTGAGCTGGGAGGA
GACAAGAAGAGAAAGGGCCAAGTCATCCAGTTTTAAGCTGCATTCTTTTAGATTTTTGGA
GTACAGATTCACAATAAAAATAATGAAAATCTAAAAAAAAAAAAAAAAAAAA
>TR155662|c0_g1_i1|m.145649
ACTTCTCGCTGCTCCGGCCGGTGACGGTGTAACTGATTTTCGGTCGTCCCGAATCCGGGT
TCATCCGACACCGAGACCGCGCGCCAGAGCAGTGATCGCCGCCAGCCGCCGCAAAGATGC
CGCCTAAGTTCGATCCCAACGAAATTAAAGTCGTGTTCCTCAGATGCACTGGAGGTGAAG
TTGGTGCTACCTCTGCTCTAGCTCCCAAGATCGGCCCACTGGGTCTGTCTCCCAAGAAGG
TGGGTGATGACATTGCCAAGGCTACGGGTGACTGGAAAGGCCTGCGTATCACGATCAAGC
TGACTATTCAGAACCGACAGGCGCAGATTGAGGTTGTCCCATCGGCTTCTGCCCTCATCA
TCAAAGCCCTGAAGGAACCACCCCGCGACAGGAAGAAGCAAAAGAACATTAAACACACTG
GCAGCATCACCTTTGATGAGGTACTTAGTGTGGCCCGACAGATGAGGCATCGTTCTCTGG
CCAGGGAACTTTCAGGAACTGTGAAGGAAATCCTGGGAACTGCTCAGTCCATCGGCTGCA
ACATTGATGGCAAACACCCTCACAGTGTGATTGAGGACATCAACCAGGGCAAAATAGAGT
GTCCTGCTGAATGAAGTGGAGGTGCCATAGAACTAAATAAGTTTCCAATAAAAAGTCTTT
AAAAAACAGTTGAAAAAAAAA
>TR155692|c0_g1_i1|m.145656
ACATTGCTGTGGTGCCTCACTGTGATGTAGGTTGGAATATGCTGCTGGCAGAAGCTCCAA
AACAATTTAAAAACACTTAAGTTTTTGAAATTTGCATTCTGTGATTGATTTCACAAAGAA
AACTGACAAATTAAATTTAACCGCTCTTCCCCCTCTGGCCCGTAGCAGTGCTGAATGCCA
GGGATGTACAGGTGTCCCAGTGTAGCTAGAGCACAAACGACAGAAAATGCGTAGTATGGC
GACATTCTGTTATTTGCCTCATTTAATACACCCGGGCGTATTTGGTTGGGTTATTAATCC
ATTCAACGTCACTTCTGCTGGAAAATCCCAACCAATTTTCCTCAACACCCTGCTCAGGCT
ACAGCTGTTTACCAGTATAACAAATGAGAAGACTCAAGCCTCATATTTTTATTACCTAGA
ACAAATTCAGTAACTCCTTTAGATCTCAAACTCCTGGACTCCACAAATGTCTAATTCAAG
CCAAAGCACGCTCCAGGACTCTGGTTTGTCGTCCCCAAATGAGAGAAGTTACAAACAAAC
AGTCAGGATATGTAAAATTGTAATACAAAAAGGGGAAATACTAAATGACCCGTTCCTGTT
TTATTGTGACTGTGAGAAACATTTTAATTACGACAGATTTATCTCATCATCCTCCTCAGT
GGAGGAAGCAGCCAAATCTAACCTATGGAAACATACAGAAGTATTTTTCCAGAAATTTGT
TGGGGCTATTTTACAATGAGACAGTGCTTAATCTTTTAATTTCCCTCAGGTTACATTTAA
GAACGGTACAAGATGTCCACTTTAAAAAAAAAAA
>TR155720|c0_g1_i1|m.145668
TTCCTGGTTGGAGAGGCCGCCATTTTGGGCTGTGACTGACTCGGCCCGCACCTCGGCCAC
TCGTAGTTTCGGGCATTTTTTGTCCCCAAGTATTTTCTTATATTTCGACGTTTGGATTGA
GAAACCGTTAAAAAAACACAGCTGACAAAAAATCCGGGGTTGAAAGTGAGATGTCAACCA
TGAATCCCGAGTATGACTATTTATTCAAGCTGCTGCTAATTGGAGACTCTGGTGTTGGAA
AATCTTGTCTCCTCCTTAGATTTGCAGATGATACATACACAGAAAGTTATATCAGTACAA
TTGGTGTGGACTTCAAAATCAGAACTATAGAGCTAGATGGCAAGACCATCAAACTTCAAA
TCTGGGACACAGCCGGTCAGGAGAGATTTCGAACAATCACATCCAGTTATTACAGAGGGG
CACATGGCATCATAGTTGTGTATGATGTCACAGACCAGGAGTCATTCAACAATGTAAAAC
AGTGGCTCCAGGAGATAGATCGTTATGCCAGTGAAAATGTTAACAAGTTATTGGTAGGGA
ACAAATGTGATCTGACAACGAAGAAAGTGGTGGACTATACAACAGCAAAGGAATTTGCAG
ACTCCCTTGGGATTCCGTTTTTGGAAACCAGTGCAAAGAATGCAACGAATGTAGAACAAG
CCTTCATGACGATGGCTGCTGAGATTAAAAAACGGATGGGTCCAGGAGCGACATCTGGTG
GTTCTGAAAAGTCAAATGTAAATATCCAGAGCACACCAGTGAAGTCGTCCAGTGGGGGTT
GCTGCTAAGAATTTTCACATTCTCCTAATAAATTTGATTTAATAGGCCCAAAAGTAAGAA
ACGTTGCCTGAATTGTACTGTGTGTAGCCACACTACTGCAGACTTGTCCCCCATTCCCCT
TTCCTGCTCCCTTTCAGACATACAATCGGGCACTGAAAAGCCACTATTGGCTGGGATTTC
CAACTTGAGACTAACTTCATTTTCAGAACTGTTTTAAACTTTAGAGTGTGCAGGTCATTA
ATAATGTGCATAAATCTCATACCCGTTATCAGACTTCCTTGCGGTTGGTTTATATTATAA
AAATTGATTTTGTTTATAATGGCATGTTTTAAATGTCAACATTGGATCTCCTCTGAAGAT
GAAGTTTAGCCATTTCACGTCAAGCAGCACAACAGTGTTTGTCATGTTCATTGACATCAA
TAAAGTTTAGTGAAATGTTATGTGTCAGACCTGATTTTGCTAGTACTTCCTGTAGCGATA
CAAGTGACGTACACTGCATTACCTTCATATTCTCTGCGTATAACTTGTGGCTGCAGGATA
TTGTAATTTGTTGCACATATGTAACATTAAACAACTGAAGAAATGTTTAATAAATATTGT
ACTTACTAGAATTACTTTAGAACTAACGTGGTGGCTCAGAATGGTCCACAAAGCTTCATA
GCCTGCAAGACAAAATGGGCTAAATCGCTGCAGAGCTTTAAATGTCTTAATTATTTATTC
TGCATATATCTCACTTATTGTATCTCAATGTAGATTTGGTTGTGGATGACAGTTTTCAAT
ATGTAGATCACTGGTTGTTAATGATTCCCATTTGCCTTGGAAAATGGCTTGTATTTATAA
ACTGCATATGTGAGCACAGGGACATTGCTCATTGAACAGGTGCTCTAAACAGGTGACATT
TTTACAAGTGAATTTCATTTATTTTTGTGGATTTTTAGAAACTGTACATCTGGATACTGG
TGGGTTGTTTTCTCCAGAAAGTTTCGTAAACAGTTACAGTATATCAGGCATGCTAACCAT
TTCATTTTTTAGAACTAGTCTAGGGACCCATATAATTTGGAACAATTTAGTTAAAATATT
TTAAGCATGGTTAAGGGTGATTTAATTCAAATTTATTTTTACTCATTCTAAATAAAATGC
TTAATGGCC
>TR155755|c0_g1_i1|m.145680
GTGCTGGCCCTCTTTCTCTTTTCGGCGGCAGCCATTTGCGTGTGGAGATCCCTGCATAAC
AACGGAATAAAAGCCCAACCACTGAACAAAATCCAACAACATGCAGAACGACGCTGGAGA
ATTTGTTGATCTTTACGTTCCACGCAAATGCTCTGCTAGCAACAGAATTATTGGTGCCAA
GGACCATGCTTCCATTCAAATCAACCTTGCTGATGTTGACAAAGTAACAGGGAGATTCAA
TGGTCAGCACAAAACCTATGCCATCTGTGGAGCTATCCGTAGGATGGGTGAATCAGATGA
TTGTATCCTGAGGCTGGCTAAGAATGATGGCATTGTGGCCAAGGCTGTCTAACAAGCTGA
AGACTTGTGTTATGGGAGGTTTGATGTTTGTAAAGAAATAAAAACTCAAGCAAAAACTCA
ATGGCCTTCATTTTTGTTTTATAACTGAGTGACTGACAGGAAAAAAGAAAATTCAATCGT
GGCGTAACAGTTGATGGTTCTAATGTTGCCCATTGAATGATACTGAGGAGGTGCACCACA
TTATACACATCACAAGAAAGGATTTCTTCCAAGTTGAAATGAACCATTTAGTTACTTAGC
CCGAATTGTATTCACACTTTTCTTTGGGTTAACATGCTGCTAAGTTGCCAAATACAGAAG
AAAAAAATAGAGAATTCTCCAGATCCTGTGCTTGCTGTGGCCAATATCCTGGTCCCTGGC
AGACAACAATCTGATCTCGCGGGCAATGTTCCCTTTAATTTTTTTGGGGTGCGCAGCCCC
TTTAAAGGGGACGCGCGGCCCGTTCAAAATACCGCGCGTGTGCGCTGTTCCCATTTACAC
GCCGGCTCACCGGCTGCGCGGGAGCTCCGGAGC
>TR155824|c0_g1_i1|m.145696
ACTGAACTTAAGGTAAGCTAAAGTGATTGTGCAGTGGTATGCTGGCATTGCACACTGAAG
CAATAATGTGTTCTGGAGTGGGTGGGCTCACTTTTGGTTTCTTTTATCTACTCTTTCATC
CCTCCCCCGCCCCACGAAGGGGAGGGAAAAATCAGCAAGTTTCTATCACCTCTAAGTTGC
TGGTCAAAGGACATCCAGAAGCAGAGACTCTGCTCTTGTTGGCAGATATTTGTGATCTAG
TAGAAGCTAAAATACATTGGGGAAGGAACAGATGGTGCATGCCCTTAATTGGAGAGTAGA
TATTCTCAACTTTCTGGCAGCTTAAAGTTAACATTGTACTAACTTTCTGCAGCTACTTAG
ACTCAGCTTGGGGCCAGTCTGAAATTTTTTTTTTTTACA
>TR155843|c0_g1_i1|m.145706
GGCAACAGATCCCAGGCAGCAGACTAGCACAGATTGGAGGAGGGGGAGAGAGAGAGAGAG
AGATATGAACTAGAAAGATCCATCATCCCAAGTTCTCAGCACAGCTAAACATTTACAGTG
AAAGGGAAGAGTCTGAATCAAACAGCATGCCTGAAATGAACGGTCAAAACATCCTAAAGG
AAGGACTGTTGGAGAAAAGGAGCGACGGCTTGCTGCAGCTGTGGAAGAGGAAAAACTGCG
TCCTAACAGACGAAGGGCTTTGCATCCACGACCCGAAAACAAGTCGGTCGAAATGCAAGG
TGCTGCCCTTTGAAAACATGAAGACGGTGGACTGCGTGGAGAGGAAAGGCAGATATGTCT
ATTTCACCATCGTGATGGCAGACAGCAAGGAAATTGACTTCAGGTGCCTGGAAGACACGA
CGTGGAATGCGGAGATCACCCTGGGCATGGTGCAGTTTAAAAACCGCCAGGCGATCCAGT
CGGTGAAATCCAGACAGCTGGCCCACATCTGCACGCCAACAGCCATCAGCACAATGTCCT
GATCCAAAGCCATGAAGGTATCATTGATATGCAAAAGCGATGAACAAATCTTGACCTGCA
ACCAAACAACGCTGAATGGGACAGGATTGATTTTGTGTCTGCAGCCATCACAAGAATACA
CATCAATTCAACCAAATGACAATCATGAATCAAAATGGATGTATTTTCATGAGAAGGACT
GTATTATAATAATCTAGAGAACAGATTCATTATTCACAATATGCTTCTCAGTCTTAATTT
TTTTTATTATTTATTAAATGACCAATACTCACTGTAGGGATGACTTTATGAAAGTCATGC
ATAATGCATTGTAAGTTACTGATGCCTACTTTATTTATTGAGATATATTGTCTTTTCAAT
GCTTGACATTGTGGTTTTACTCTGCCAAATGGGAAACCTTTCAATCTGTATGAAGAATTT
TTTTTGTCTGTTAACCTGTAAATAAAAACAATGATGAATATAAAAAAAA
>TR155843|c0_g1_i1|m.145705
GGCAACAGATCCCAGGCAGCAGACTAGCACAGATTGGAGGAGGGGGAGAGAGAGAGAGAG
AGATATGAACTAGAAAGATCCATCATCCCAAGTTCTCAGCACAGCTAAACATTTACAGTG
AAAGGGAAGAGTCTGAATCAAACAGCATGCCTGAAATGAACGGTCAAAACATCCTAAAGG
AAGGACTGTTGGAGAAAAGGAGCGACGGCTTGCTGCAGCTGTGGAAGAGGAAAAACTGCG
TCCTAACAGACGAAGGGCTTTGCATCCACGACCCGAAAACAAGTCGGTCGAAATGCAAGG
TGCTGCCCTTTGAAAACATGAAGACGGTGGACTGCGTGGAGAGGAAAGGCAGATATGTCT
ATTTCACCATCGTGATGGCAGACAGCAAGGAAATTGACTTCAGGTGCCTGGAAGACACGA
CGTGGAATGCGGAGATCACCCTGGGCATGGTGCAGTTTAAAAACCGCCAGGCGATCCAGT
CGGTGAAATCCAGACAGCTGGCCCACATCTGCACGCCAACAGCCATCAGCACAATGTCCT
GATCCAAAGCCATGAAGGTATCATTGATATGCAAAAGCGATGAACAAATCTTGACCTGCA
ACCAAACAACGCTGAATGGGACAGGATTGATTTTGTGTCTGCAGCCATCACAAGAATACA
CATCAATTCAACCAAATGACAATCATGAATCAAAATGGATGTATTTTCATGAGAAGGACT
GTATTATAATAATCTAGAGAACAGATTCATTATTCACAATATGCTTCTCAGTCTTAATTT
TTTTTATTATTTATTAAATGACCAATACTCACTGTAGGGATGACTTTATGAAAGTCATGC
ATAATGCATTGTAAGTTACTGATGCCTACTTTATTTATTGAGATATATTGTCTTTTCAAT
GCTTGACATTGTGGTTTTACTCTGCCAAATGGGAAACCTTTCAATCTGTATGAAGAATTT
TTTTTGTCTGTTAACCTGTAAATAAAAACAATGATGAATATAAAAAAAA
>TR155910|c0_g1_i1|m.145723
GACGCGAGGGGGTGACTGCGGATCACAACAAACAGACGGAAGATGGCGGCGGGAGATGGA
GGCTGGGCTCGCCGAGGCTCTGTTTTTAGTCTTGGTCTGGCTGTCGGACTTAGCCTGTGT
TCCTTCTTCACCGTGTCACTGGCTTCCGATGCGTTCGAGGCGGTTTTGGGCGACACGGCG
TCGTGTCAAAGAACCTGCGAGATGACTTACACCCTGCACACTTATCCGAAGGAGGAGGAA
CTCTACGCTTGTCAGAGAGGCTGCAGGCTCTTCTCCATCTGTCAGTTCGTGGATGATGGT
GCTGACTTAAACCGAACCAAGAATGAATGTGAATCTGCATGTGCTGAAGCGTATAAACAG
CAAGATGAGCAATATGCTTGCAACTTGGGATGTGAAAACCAGCTTCCGTTTGCTGAACAG
AGACAGAAACAGCTCATGTCCATGGTGCCAAAAATCCACTTTGTTTACCCCATCAGCATA
ATGTCTGCTTTCTGCAGTGACTTAATGAATTCGGCTCAGAGCTTCTTCACCTCGTGGACC
TTCTACCTGCAAACTGATGATGGCAAAGTAGTTGTATTCCAGTCTGAGCCTGATGTACAG
TTTATGGTTCCACAATTTGAGCTGCAAACAGATGATGTAAAAGAAACTTCTCAGGCACTG
TCAGATCATATAGCCAAGGCTATTTATGATGATACTCGAAAAGCTTTCAGAAGGGAACAT
GGAAATGGCTTGTATTTGAAAGAGGGTCATGAACAGGAAAACCAAAGTGTCTTGGAGTGT
TTGTCAAGGAATGCGGGGATACCTCGCTGGATATTAACCACCACCCTGGTGCTCTCCGTG
CTGGTGCTGTTGTGGATCTGTTGTGCTACTGCTGCCACGGCTGTGGAGCAGCACATTCCA
TCTGAGAAACTGAGCATATACGGAGACATGGAGTTCATGAATGAATTGAAGCTAACTCCG
TATCCAGCATCCTCTCTGATTATCATCAAATCCAAGGATGAAAAGGACATGGCAGGACCT
TTACCGACTAAAGTGAACCTGGACCAGTCGACGATTTAGACAATCGGGATTAAATTTGGA
CTTCTCTTATGTTCTGAAATTTGAAATGGTAATTTTTGCCAAATGTCTGGTTGAGGTGAA
ATTTCAAAATTAAGATAAATATTGTTTTTGTTACATTCCTGGATATAAAGAGTAATTGGA
ACTACTTTTTTTAATTGACCTATAGATATGGCCTGTTTTATTAAAGGTATCTGAGCTATA
GCACAGCTGTATGTTGCACACCACTCTTGTCCGCATGTTTGAAAACTTGTTAGCAGCTGA
CCTTTTCGATCGCACTGGTTGTTCCTTTGTACAGATTAAATGTCATTGCCTGTAACATTT
AATATATGATGCGTTTTCTATTTCTACTATCAGAATGGACATTTAACTGACGTTTTAATC
AATTTATGACCTGATGTATTGACATTTTCCCCTCCTGTTCGCATCCCCTTTCTGTACCTG
CATCATGGCGTATCATGCTCTTGGATATATGAAACAGTTGCTCACACATACATTATGTAA
ATATTGAGCCACAGTAACCTCAGAACACGGTTTAAAGTGTTCATTGGTCAGTAGTTCATT
TGTAATAAACCTTGTGGCTTTTATTTTACATCTTGGCTGAGTTTTCTTATAGTGCATTTC
CTTTTTTCCTCCAAGTTAAAATATTTTTGCTCTGAGTTGCTGTAAAATTTTTACTTTATT
ATAATCAAACTCCAGCTTTTGTGTTTGTAGTTTTTGATCCAAATGTAATATTTCCTGTCA
TGGGTTTTGTGGACAAGATTTTTTTCTTTTGCTCAAGGAATCATAAAATAAATATTGGTT
TGATCACCTCTCAAAAAAAAAAAAAAAAAAAAAAAAA
>TR156032|c0_g1_i1|m.145758
GGCTGATACACTTCGCCAATGTCCCACCAGGCCAAAAATGCCAGAACTGGCCGCCTGGGA
GGCCATTCCCTTAGACACACCCCTTCCTCAGCCACTGGAATGCACTGGAAGGTTAGTGGA
ATTTTGCCCGTGTTATTTCTATTGTGTAAAGGAATTAAGTTAAGTCAACGTTACGAATCA
TATCCAAATATGGCTGCACCAAAGGTGCCACCTATGAGGCCTTCTGGCTCATTACATTTC
AAAAACTATAAGGAGTGGATAATTTATGATTTCTCTTAGGTTTGTGCCAACTTCACCTAA
AAATCATAGCCTTGAATAGCATAAGCAGTAATTCGACTTCCATTACAAGG
>TR156078|c0_g1_i1|m.145777
AGTTCTGGAGCAAAAGCTTCTTTAAATTCTGTACTTTAAACCATGTATGGAATTAACATG
GAAAGTGATATATATTCATTTTAATATCTTGGATTTAAAGATAATTGGAATAATGCTTGT
CATGGATATAAACTGGTCCTTAAAGCTAATATTTTGGAATCAAATTAACTTGAGGGAATG
CATGCTGTAAAGTGCTTTCCCAACCTTGTTAGATTTTATGGTAAAATTAATGTTTTATTT
TCTTATGGAGTACATATTTCCTGACTATCTCTTTACTAATAATCTAATGAGCTCTGCAGA
CTGGAAAGTCTCTGGTTCAATTCTGGATATGTCTGAGTTAGAAGTTGGGCATTATAATTG
CCCTCTGTGCTCACTAGGCAAAGGAGGGAAATGGTTTGTGTCCCTGGTCCTGATTGTTGT
TTGCTGACCCCTGCTAGAAAGTACAAGTGTGTGGATTTGAGGAAGGGATTGGGCTTGGTG
TGATGCTCTACCCAGTTGATTAGCTTGCCATTGAAGATTGGCAACTTCAGGAAGTTACTG
CAAGGCTGAGGGTGTCCCTAGAAAAGTACCTCGGTAAGAGTTGAAAGGGGAAAATTACAC
ATTGATAAATATTTTAAGTTGGGCCAGTAGAATATTGATG
>TR156279|c0_g1_i1|m.145836
TGACGCGGGGGGCAGGGTAAGATGGCGGAGGCCGAAGTCGGCAGGAAGGTGGAGCGGTGC
TTGGCGGACACGGTGGTGAAGTTAGGTGTTGGCCTTGGCTTAGGAATTGTATTTTCTGTC
GTCGTTTTTAAGCGGCGTGTATGGCCTATTACGTTTGGTGCAGGAATGGGTATAGGAATG
GCCTATGCTAACTGCCAGAATGATTTCCAGTTTCCATATCTTCTGCATGGAAAGTTTGTC
AAAGACCAATCGCCTTAGGATGATTTTCTCAGACTCTACTTACTGTACAGTACCAGTTTT
CTGTGGATCATTTCTGCCTGTGTGCTTGTAATAGAGATTCTTATTGTTGTGCTGTATTTA
ATTTCACTCCTCAAACTTGTACACTAGAATCGTCATTAATAAAAAGAGCTAACGACTTCT
AAAAAA
>TR156439|c0_g1_i1|m.145882
AGGTGATTGGAAGATTGCTAATTAGCTTTTGTGGTCTTGAATTAAATCTTAGTAGCATGC
TTAAATGGATCATGCAACTTCTGCAGTCGCTTCCAGTGACCACGTGCATTTTGCTTTCTC
AGATCAAAGGTTGGTTAGAATGTTCCCTCCCTTTTCCCCCTTGCTGCTTGGCATGAGCCT
GCTTAGAAGAGATTGCTGTGTCTGTGTGTTTGTATTCCTGCAGAATGGCTCGTCGCACAG
AATATCCAAATGTATGTTTCTGCTTCAGAGCTGCGAGATATTGGATATACTCACTTTCTC
TTTCTCTCATTAAACTGTAATGCCTTGTCCTGTGCAGGTATTAGCTTTGGAGGGAGGCGT
TGTGTAAATCTAACATCACAAATCTTTGTTTTACCATTGTGCTTCTCTTGCCAGCTGTGT
GCGGTCTTCAGCTAGATGCTTTGTGTTCTTTTCGGGTGTCTGCAAACTTTTGGGGTAGTG
TCCCACGCAGTGGCAATCTTGACAATCTGTCTTTGTTTGC
>TR156504|c0_g1_i1|m.145903
TTGTAGGGGCTGGACGCTTCTGGAAGCTGGCGTGACCCGTCATTAACGTTGGGCCGCCCC
CGCGTCTCGAGGCTGAACTTCCTGGTCGCGACGTCACCAGCCCGCCGCACAAGTACCCGG
ATGAGCCGGCAAGAGCAGAAATTTCTAGAAGGGTGCCGGCGTCTGCAGAGCTTCCCTCCG
AGCTGCTCCGGGCTACTACAGTGAAAGATGGTGAAGGAAACGGCATTCTATGACGTTTTG
GGGGTTAAACCCAATGCAAGTGCAGAGGAACTCAAAAAGGCCTATAGGAAACTAGCTCTG
AAATACCACCCTGACAAGAATCCAAATGAAGGTGACAAGTTCAAACAGATTTCTCAAGCT
TATGAAGTACTGTCTGATTCCAAGAAACGAGAACTGTATGACCGAGGTGGTGAGCAAGCT
ATCAAAGAAGGTGGTACCGGTGGCGGTGGTTTTGGTTCGCCTATGGACATCTTCGATATG
TTCTTTGGTGGAGGAGGCAGAATGCACAGAGAAAGGAGAGGGAAGAATGTGGTCCATCAA
CTTTCTGTGTCTTTGGAGGATATGTACAATGGTGCCACTAGGAAACTAGCACTGCAGAAG
AATGTAATATGTGAGAAATGTGAAGGCCGTGGTGGTAAGAAAGGGTCGGTAGAGTGCTGC
CCTGTCTGTCGTGGATCAGGTATGCAAGTACGAATCCACCAAATTGGACCAGGCATGGTT
CAACAAATTCAGTCTGTGTGCCAAGAATGTCATGGCCAAGGAGAGCGCATCAGCCCCAAG
GATAGATGTAAAAACTGTAGTGGAAGAAAAATTGTTGTGGAAAAGAAGATCCTGGAAGTT
CACATTGATAAAGGTATGAAGGATGGCCAGAAACTAACATTCCATGGTGAAGGTGATCAG
GAACCTGGGTTGGAACCTGGAGATATCATCATTGTCCTCGATCAAAAAGACCACAGCGTC
TTCACTAGGCAAGGGGAAGACCTTGTTATGCATATGGAACTGGAGCTGGTGGAGGCTCTT
TGTGGCTTTCATCGCCCGATCACAACTTTGGATAAAAGAGCTATAATCATTACATCACAT
CCTGGCCACATTGTTAAACATGGGGATATCAAGTGTGTGCTGAATGAGGGTATGCCTATT
TATCGCAGACCATATGAAAAGGGTCGTCTAATCATCCAGTTCAAGGTGAATTTTCCTCAG
AACGGCTCCATCCAGACAGATAAACTAGGCCTTTTAGAAAAACTGCTCCCTGCACGACGT
GACGTTGACATCACTGATGACATGGAACAAGTAGATTTGGTAGATTTTGATCCACAGCAG
TCGAGGCACCGCTACAATGGAGAGGTGTACCACGATGATGACGACGATCACCCCAGAACT
GGGGTTCAGTGTCAGACCTCGTAAAAACAGGCCTTCTTTGTGACTTGACTTCAAATTGTG
TTTGTTTGTGGAAGACCAAGTATGAAGACTGCAACTTCAGTAATCATTGTACATGTTTAA
CATCCATGGTTGCATTGGTTGTAATTGGAGGATAATCCTTTTGTGTACTCATGAATGTTT
ATTGGTGTATTCTACAAACTTGTATTTAAATAAAAAATAAAGGTACTAATGGTCTTTGGT
GGCTAATTTTACTTGAGTCTTTTGGAAATATTTTGGACAATTTAATACAATGGCTTTGCT
TAGCTGGTTTTCATCTAATGAACCAAATTTGAATCAGTTACTTCTGGCAACATTGAGGAA
CTGCAAAAAACTTCAATTTTTTTTTATAGGTG
>TR156695|c0_g1_i1|m.145947
TCTTCTTGTATAATTTTATGTTCATTTGAATTCTTTTTTTTAAAAAGTTGCCTTAAATGA
AGTAAAATGTAAAGATAAGTTACGTAGGACCATCTAGTCAGAGATTGGATTGACATTAAA
AACATCATATGCCCAGCCCTGAAGCAGACATTTTGAATAAAGCTTGAGACATGCTGCAAT
CTGTCTCCTGAGAGGAGCTGTTCAAATCGCCGACAAACCTTTAACAGGATTCACCTGATA
ATTTCTCTTTTTTTTTGCACAAGCATCTCCGAATTGAAACCCTTTGTTGGAGAGGAGGAA
GAAGACCATGATGAGCACCTCAAGCAGCTCAGAATGGAAATCTTTTGTTGGGGAGGAGGA
AGACCACCACAATAAGCACCTCAAGGATGGCATATTTGACCAAAGTTTCAGCTTTACAGA
AGCCACCAATTTAGATGGCTCAAAATCTGAATATACTCTGATCCGTAGAACCCTTTATGC
AGAGCATACATCGATCGCCGCCAATAGCTTTCATACAGTTTGTTTTGCCTGCTTTCCTGT
GGTCTGCGGTCATATCTGTGCTGCCATCTAAGAGTTATTGGGATCAGTCCTCAAAACAGA
CCAAGG
>TR156789|c0_g1_i1|m.145968
GGCGGTTAAGTTTGGATGCGCGCAGTCAGCTGTCAGTCGGAGGAGCTTTCTGCGCCAGCG
GAGCCGAGTCAGCGGTTTAAACTCGGGCTGCTTTTCAATAAAACGGACTCGGGCCGCGTT
TCGTTGCTGCCGTTAAATAAATAAATACATAAACAAACCAGTTAGTATGCCGTCAGAGAA
ATCCTTCAAACAGCGGAGGACTTTCGAGCAGAGAGTGGAAGATGTGCATCTTATTCGAGA
ACAACATCCCAACAAAATTCCTGTCATAATTGAACGGTACAAGGGAGAAAAGCAATTGCC
TGTGTTGGACAAGACCAAGTTTCTTGTTCCCGACCACGTAAACATGAGTGAACTTATCAA
AATCATAAGGAGGCGTCTGCAGCTAAATTCAAATCAGGCCTTTTTCCTGTTGGTGAATGG
GCACAGCATGGTTAGTGTTTCCACACCCATATCTGAGGTTTATGAACGCGAGAAGGATGA
AGATGGTTTCCTCTACATGGTCTATGCATCCCAGGAGACCTTTGGAATGAACACTGCACT
GTAACCATAATCTGGTTTGGAATACCTCCCTCCAATGTTCCTGTAGTGACCCTGCCATAA
CGCATTGCAAAACAAAAGGCAGTTTACCCAGCTCAACCAGGAATGAGAAGAGGTGATGCA
TAGAATTATTTGGAAATAGAAGTTGATATGTGTAACTGCAGTCTTTTGCTTGTTAGGTTC
TCAAAATTGAGTACTGTATTCTTGTAAATGCTGTCTGCAGCAAGTTTAAGCCAAATCCTA
ATCGTGTTCAGAGATCATCAGGTATCTTGTATTGGCTACAAACTCTTAAGTAAATTGAAG
TAATTTTTTTTAAAGCATCATTGACCAAGCAGACAATTTTGCTTTGAGTGAGATTATCAA
GAATTGCATTTAAAAAATAATACTTTAAGCTCTACTTAATTCATATTTCAAAGTGCCATT
ATTGTTGGAGCACCATTAAATGGCTAACTTTCATAAAATGGCTGTATTTCTAACTTTTAT
CTATCACTGTTATATGTCCACCTGCATTCAATATTGAGACTTTGGCATGAAATTTAAATG
GCTGTGAAAATACTGCAAGAAGTAGTGTGCATCCTGCAACAAGGCGAGACGGGGCCATTC
TTTGTGAATGAGCTGCTAAGCAGGGCAGCCAAGAATTAATGCTTATAGCAGGTTCCAGCA
TTGGAAAAGGATGATCATTTAATTTTACAAAGTCCTCTGCTTCAATTTCTCAGAAAATTC
CACAGTGTATAACCTCTCAACATCCCTCTCCATTCAGTGTCACCAATCCAGGGCAATTTT
AAAAATGCTCTTTATTCACTTGTGAACAGGCATTTGTTTACTTGCAGATTAATTTCTAAT
AAGCTGTTTCACAAATATGTGTAATCTCTAGCTGTTCCTGCTCTTGCTAGGATTTACTAA
TTGGAGAATTTATTACTGGCTATATGAAAAATAAATCCACATTCTAAATATTATATCTAG
AACATGTCTGTTGTGCAACAATGGTAGCAAAGTATCAGAATAAAAAGTTTTGAAATAACT
TCCAAAAATGCATCATCTAGTCTGCAGAAATAGCATACGAATCATAAACTGCCGTACTAT
TTTGTGTAAGATCTTCATATTTTCATTTGAACCTTAGTGAAATTAAGTTAACCCTACATT
TTATTGTACATGTGTACTTGTTCTCAAACTAATGCTTATTTGATTTTATCGGGAAATAAG
TTGGTTAACCCTTTCTCTGCTGTATACCAATATTTCTTTTGGACCATAAATTTGGAATCC
GTCCTTTTGGAGGGCTTGGTCGCCAGAATACATAGCATATCCAGGCATCCAGATTGTAAA
TTCACGTACCAGTCATAACTTTTAATTTTTCACCTCTTATCTGTACATCTAAAGATTTTC
TTCTATTTTGTTTGTTTCCTGACATTAAGTACTTCTAACTGTTATCTTTGTACTATAAAG
TGTATTTAAACATAACTTGTTCTGAAGTTCTTGGACGACCAACAGGACAGGAAGTTTAAG
AATATGAAGCTGACTAAATAATTAAGCTTAAAATATGACTTATGCGTACCTTCATGTGTT
AATGTGTTAACAGTGGAGGCAGTCTCTTTCCTGATGCACTGCTTTTGCTGCATACATTAA
ATACCAGAAGGACTAGTAATTACAGATAATGCTTTCTAGCATCCTCCAATTACCACACTG
TAAAGAGTTACAGGCACTGAGCCAGTAAAAGGGTTAATAACATTAAAGTTTATGCGTCAT
GTTATTGCCTGGAACTGTTGTACTATTAGTTGTAAAGTTAACTACTGCTGGTACTGTCGA
CATTTGGTGGGGAATCGGCTGCATTCTGGAATTCTTGATGTAATACTGCAAGTTATTCAA
GACAATTCTAATGGGTTTGCCGAATGTGCAGTATTATATATCGGAATATTTACAGCTGTT
ACTAATCCACATTCCAAAATCTGTCCTAAAACAGAAGTCACTTAATGAGAATTATTAATG
GCCAATAAAGCAATGATGCTGTCTTTAGAAAATTGGTGCCAGATTTTTCCATTGTCACCA
ATATTTCACTTCGTGTCTCCACTGTACACTTCGCTCTGATTACGGTATTAAGTCACTGAA
AACAGAATGCAACAAAAAGTCCAAAAATGTTCAACAGTGCCTTTTTAGTTTTTAATTGTC
ATTTTAATTTTTTACATTTGCATAAATTCTGGAAATGCTTCAGTCATTCGGGATCTTCAC
TAATGTATATTTTCAAAAGTACATAAAACAAATTTATGTATTTTGTAAATTAGAATTACT
TTTTTTTAAATTGTATTACTTTGGATCTGCTGTTGACAAACCTGAACTGACAACTTGTAA
ATATACTGTATATGATATACTGTTTGAGTTGTGTGCCTGTATGGAAAGATGTATTTGCCC
TTTTCAAAATAAATGAGAAAGGTATG
>TR156823|c0_g1_i1|m.145981
GTAGAGGTGCAGAGATCTCCCAGGAGAGGGTTCACCAAAAGAGCCAGCCCTGAGTACTGA
CTCAGTCAATGCAATGACTCGATGATGCAACTGAGAAGCTTATACCTGAGAGGTTTGTCT
TCCCTGCACATGTTGCTTCAGCATTGTGTGATCACGTCTGTCTTTCACATTTGCCATCTT
GAGATAGTGTCACCTGCTTCTCTCAATTGTTGCAAGTTACCATCAGGACTTCTTTTGCAA
GTATCTTTAGGAATGATGCCAGCCTCAGTCATCTTTTAGTTTAGATTTGCTGCTGGGATT
CTTTCCACAAGTCTTTCTCTTCTCATGAAACTGGCAATTCATCTGCTTGTTATCACTGTT
ATCGGTATGATTATGCCCTGGAATCAGACTATTGGGGCTCTGGAATGTTTCCAGGTGTTA
TGCCTTACTTCAAATTTTGCAG
>TR156862|c0_g1_i1|m.145987
ACAAATAAATATGGTAAAGCACAATCGAAAATCATTAATTACTGCACGATTTCCTGTCAT
AAGACGCAGGTCATTTTTTTCCATTTCCTGAAAGTAATTGTGCAGCAAAATAAGTGAGAG
AAAGAGAGGCATGTACATGATTGGACACAAACCCGGAAGAAAGTGAAATAAGATCTCCCT
GCCTCTGTCGGATCAGCAGATAAGAGTTCTGTGCTGCTGGAGGCTGGAGTTCAGAGTCGA
CACTCGTCCCTGTTGAGAAGTTTAAACCTAAAGCTGAAAATGAAGTGCTTTCTCGCCGCT
TTCGTGCTGGCCTGCATATGTTTCCAAGCGGTTGTGAATGAGAAACTGCAAGTGGTGGTT
AAGGAGCCCAGAGGTCCCATCCTGGAAGGGAACGATGTAACCTTGCAGTGCCTGAGCGAT
GGAGGTGATATGTCCCAGTCCAAATTCCAAATGTATCACAAATGGATGAACTCCTGGTTC
AACTTTGACCCCACAACTTCCTTTCGCTGCTGGTATTACAACTTCAACGTCACCAGAGAA
AATGGAGAGCTGTTCCTTCGGGTCAAGCAAATTTACAAGTGGCACGTTGGTCCTTACAGG
TGTGTCTCCAATGGAACCGACGGCCCGATCTACTCCGAGAACATCACAATCCCTCTTCAG
TATCTGAACGACATTTCCATCTCCGAGCCGGGGAGTCGCTTCAGCCGCTACATGAGGGAC
CCACGAGTTGTGAGGGTAATGCTTGGAAAGGATGTCGAGATCAAGTGCTCCGCGAAGTCC
TCAGAGCCGCCGGAGTACGACTGGATGAGAGAGGGGGATGATTGGGTCTTACCAAACAGC
AACCTGAAGATTACGAAGATCACATCAGAACAAGGAGGCACCTACACCTGCCGAGCCTCT
CACCCTTCCATCCCAAGCCTAGTCCAGTCCAAATCTGTTCTGATCGAGGTTGTGGAAGAA
CCACGGACCTCCTTGCAGCTGAGTGAGATGAACCTGATCTTGGCCATCGCTATTCCGGCA
GGGGTCCTCGCCCTGTTGATTGTTGGAATCAGCACTTACATGTACAAAGCTAAGAGGAAC
CAAACGAAAGGGATGCAGCTTCTGAACGACAGCGTCACCAAGGCACCGATCTGGAAGGGA
AGTGCCTCCTCCATCCCGTTCACTGTCACTGACACTGTTCCGCTGGTTATGTGATTCACT
AACTAGCCAGGAATCCTTTGAAGAGGGGCGAAGCTGATCAATCCGAAGAATTAAAACGTT
TTTCTTGCCTTCAATTGCTTTCTAATTTGCGTTTGAGCACGAGAACTGTAGATTTTATTA
ATTGCTATGTCGTAAGTCTCCAAAATGGCAACGGTGTCTTTTCCTGTGAGATGTACTGGC
AGGGGC
>TR156880|c0_g1_i1|m.145990
AAGTGGGATTAGGGGATAATTCAGCCAGGGAGCCCAGATATAATTCAATCCCGAATTTAA
AGTCATGGATTCTGTCCTTATTTTTATATTTCCATTATAAACTCCTATTTATAGTATAAT
AGAAACTGCCTATGTCAACTTGTCACACTGTAGTTACACCCTGATGCCAGTAGTAGTACT
GCACCATCTCCACTGAGGGAGGGTGTAATTATGTGACAAGAATACATAGTTTCCATTATA
AATGTGAACATAGGAATTCAAGGTTTTTAATATATAGTTTATCACTTGTTATTATAACAT
TTAGTCTGAAGATTAAAAAATGCTGCATTTACGATACAGAATGGCAGCCCTGACTTTAGC
TGCAGTGATGTGAGGGTGAACAACTTGATGAGCTGCTGGTGGAAGCGGATGTGCTAACTT
GACCCGGAACTGGAGCGAGCGTCCAGACCGGCTGATTCATTGGAGAGGCCCTGCCGGGAG
CGCCAAATATGGACAGACTTTTGCGACTAGGAGGCGGTATGCCTGGACTTGGACAGGGCC
CACCAACTGATGCCCCAGCCGTGGATACAGCAGAACAGGTTTACATATCTTCACTTGCTC
TGCTGAAGATGTTGAAACATGGACGGGCTGGCGTTCCAATGGAAGTGATGGGCCTGATGC
TGGGTGAATTTGTTGATGACTATACTGTCCGTGTTATCGATGTATTTGCTATGCCTCAGT
CAGGCACGGGTGTTAGTGTTGAAGCAGTTGACCCTGTTTTTCAAGCCAAAATGCTGGACA
TGTTGAAGCAGACAGGCAGGCCTGAAATGGTTGTTGGCTGGTACCATAGTCACCCTGGCT
TTGGATGCTGGCTTTCAGGAGTTGACATCAACACTCAGCAGAGCTTTGAAGCCCTGTCGG
AGCGAGCTGTTGCCGTAGTAGTGGATCCTATTCAGAGCGTAAAGGGGAAGGTTGTTATTG
ATGCCTTTAGACTGATCAATGCTAATATGATGGTGTTAGGACATGAGCCGAGGCAAACGA
CTTCAAATCTTGGTCATCTCAACAAGCCATCTATCCAGGCTTTGATTCATGGATTAAATA
GACATTATTACTCTATCACCATCAATTACCGGAAGAATGAACTTGAGCAAAAGATGTTGT
TGAACTTACACAAGAAAAGTTGGATGGAAGGTCTGACACTTCAGGACTACAGTGAGCATT
GTAAACTTAATGAAACTGTTGTGAAAGAAATGCTGGAATTGGCCAAGAACTACAATAAGG
CTGTAGAGGAGGAGGATAAAATGACTCCTGAACAACTAGCAATTAAAAATGTTGGGAAAC
AAGATCCAAAACGCCATTTGGAAGAGCATGTGGATGTAGTGATGACTTCAAATATTGTGC
AGTGCCTAGCAGCCATGTTGGATACAGTTGTATTTAAATAGTGAACTGTAATACTACAAA
GTATTAATGCATTCTGTTATATTTTCTTTTTTGGATTGTGTAGTTTATATTCGATGACTT
GTAATGCTGAGGCTGCTAAAGACTTTACTTATCAAAAGCATCGACATTCGGCACCGTTAG
TCTTAGATGCTATCAACGGTGCAGTACCTGTCATTGTTGTTGCTTTTGAATCAGTTGTTT
AGAACAGATGGGTTCAGATCTATTTCAGTCTTATTTTTCCTTTTTTTTAAAACTAAGTTT
AAACCAGTGTCCAAGTTTGATTTTGGTATTTTTATTAATGTAATTTTCCTTTGGTAGATC
GCAAACTATTAATAAAATAAAGTT
>TR156908|c0_g1_i1|m.145997
CAACCAAGGATAGTAAATTTCTTAATCATGTAAGTTATCAAAATACTTTTTAAATTAACC
AAAGACTTCTTTTGTTTCACATTTCTTATTCTAAATGTTGATACAAATCATTAAATTCCA
ATAGATGAAATGTAGTGAGTCAATTCAAAAATGTGGAATAACAGAGGTACTTTCATTTTC
GGAGTGTTAATTTGACTGCAGGGGGAGTGATGGGTCAGCAGATTATTAGTTGTAGCAGGG
AAGGACACAACTCAGCTGAACCCAATCCAATCCTGACCGTCCACACACGCACTTCCAGAA
AGGGTTACTGGATAGTAGTTAAGAGTGGTAAGCCTCATCAGTCTTCCTTTTCCTATTCAA
GGGCATTTGAGTACCCTTACACCATCCTAGTTGAGATCAGCAAATTCCATACAGCCCAGG
CATCTAACCTGGAACTTTCCTGGTCTGGATAAACTCAGAGGCAGTGGAAGCCTTTTTTTT
AAGCGAATGCAGTCAAAATGACATTGTGGTCATTTGCATACAGTCAACACTATTACATTG
AATAAATTTACTTAGCTGAACTCTCAGTGCTGAATTTCCTGCGTTTAGCATTTAATTCCT
GTTCTTTTAGTAAATGTATCTATAATTAATGATTTGCAATATCCTGCAAATATACCCTGG
GTTATGCTGAAACTATGAACTATTTTAAAAGTGGACTTCAGTACTAACTGTATGTTCCTT
TAAAGGAGGGTTATGGGATTGGAGATGATGAATACTCGTGTGCGTATGATGGCTGCCGGC
AGCTGATTTGGTACAATGCCAGA
>TR157163|c0_g1_i1|m.146069
CCTAGGGCTGGGCTGGGCTCGGGCCGATGGCGGGTAGTGCGGGCACCGGGACCCTGGCCG
GGACCGAGCACCTGTTCAAGGTGCTGGTGATCGGGGAGCTGGGGGTGGGGAAGACCAGCC
TCATCAAGCGCTACATCCACCAGCTCTTCTCCCAAAACTACCGCGCCACCATCGGCGTCG
ATTTCGCCCTAAAGGTCCTGAACTGGGATCCGAACACTTTGGTCCGGCTCCAGCTGTGGG
ACATCGCAGGTCAAGAACGATTTGGCAACATGACAAGGGTGTATTATAAAGAAGCTGTCG
GAGCTTTCGTAGTCTTTGATGTATCCAGACGTTCAACATTTGACGCTGTTCTGAAATGGA
AAAGCGACTTGGACACTAAAGTGAAGCTGCCCAATGGGAAGCCGATCCCTGCGGTGCTCT
TGGCAAACAAATGTGATCAGCAATGGGATGGTTTGGAGAATAATCAAGCGATGATGGACC
GCTACTGCAAGGACAATGGCTTTGTAGCCTGGTTTCAAACATCAGCGAAGGAGAACATAA
ACATTGATGAAGCAACAAGGTTTTTGGTGGAGAATATTCTGGACAACGATTGCATCCATG
TATCTGAGGACAGTGACACAGATAAAGTTAAATTAACAGAGGACACTGAAGGAGCTGTGG
ACAAGGCACAGTGCTGCTAACACACTGCCTCTCTCCCAGCAACATTTTATCACGAGCTTC
GGAGACCACAATCTCCAGACCATCTTTTATACGCTACAGCAAAGGGGAATGACTTTTAAA
CAAAACTAACGCCTTCAGCTAACGACTATTTAAACAAAAGGTTTCCTCTTAGAGCAATAC
TACAAATCTTTTCTGTGTCAAATTTTCTGTAATCTTTTTGAAAT
>TR157201|c0_g1_i1|m.146084
CACAGGAAGCCCTTCTTTTGGGGTGGGGGAGAATATTAGTGTGTGAATTATCTTCTAGTT
GTCTCCCACATCAATTGATGTCGGATCAAGCCCCTGTCTGTCCCCTTCGCTGTAGAATAA
TGCATAATGGCATGGAGTATATACAGCAATTTAACTTCTATTTTAAAATATGCATAATAT
AGCTAATGTCCCTTTTATTTATCTGTTTTCTGTTCTGGACCACAGTTAAAATTGTATCTC
CAAGCCCCTTGTAAGTGGCTGTAGTCTATCTATAATAGGTCTGAAGGTCACCCAGGAGAA
CCTTTTAACAACATGCATTCAGATGATTTATGGCAAGTGGAACACCTTTCATTTGCTTTC
CTTGCTTAAGAGATTTTCATTTATTCTGTGTAAATGAAAGCACATACCCAAAATTGAAGG
GAGAATCTCTTAATTATGAAGGAAAATTCAACTCTACTTATATTCGTTACCAGAGAAAAG
ATGAGTTCCATTTTAGATGCATCATGGGAGCATATGATGTCAATCAAAATGTTCCTCAGT
GGACTTTAGATGGTTGCCTGCAGGGAATTGAGTTTTTAAAACATTTTGATTTCCAATCAA
GGGAGGAAAGAAACCTCTTTATATAATTTTTTCACTGGAGTTTGGCTTCAAGTATCTAGG
CCATTAACATTAGAAAAATGTAGTTCAAATCTAGTGGCACTACAACCTGTGACACCAATG
TCTTTGTTCCTGCAGCTGATTCTTAACATTTAGAAAAAGTGATGATTCTCTGGCACACAG
TAATAGTTCCAAATGGCATGAAAGACATAATAGTTCAAAGTAATATAAAATGTCAAATAA
AACAGCAG
>TR157236|c0_g1_i1|m.146099
CGCTCTCTGTTCCCCCCTCCTAAAAGTGAAAATGTTGGACTTTTTTCAGATTTTGTACTT
GGGGGGTGTAAAGGTAAGAATAATATCTCTGGTTTTGTTTACTGACAGGAATTATGAATT
AATGATGTTTTGGACCCTTAAAGCCACCCTGCTACAACAAGTAAAATAAAGGGGGCGTTT
GTTAGCATTTAGCAATGTTTTGATGTGCAGCCCCCCCCCGTTTTGTCATCTTCCACAATT
GGAGAAAAAGGAGAGAGAAAATAGCCCCAAAAAAGTTAAAATAGAGATTGTGGAAATAGT
GTTTCCTCTGACTCAGCGCAACTACTTGATGGTTTTTCACCTTGGGCAGGAACAGAAAAT
GTGCATTTGCTTCTCATTTAGAGAGAGACAACATTCTGGATTTGGTGAAAAAATACATTA
TAGTAAAAAAAAATGATAATGCACATGGTTCATATTAGGAACAAGATTTTTTTTTTAAAG
TTAAACGTCTGTGGTTTCAAACTAGGATCTAGTGCATCCTTTTTGGAGGGAATGGAACAC
TGTAGATGAGGTTTGATTATATAATATTACAGCAAATGGTCACTTGCTCAATTGTGCAGA
GAAGTTTTGCTTTAGAGGAAGATTTGGTACAAGATAGGGCATTTTTGGCAAGCATTTTAA
AATCAATGATCAATCCTGATCTGATCCTCAGAAATCTGAAGAGTACGAAGGAGCATGAGA
GGGAACTGCCCCCTTCTATAGTCTTGAGAAGGCTCCTAGTAAAATATATTTTAAAAAGTA
CTTAACAATTTTATTTACTTTTTGCTTGTGAATTTTAAGTTTTGTGTGGCTTCTTTTGTT
ACCATTTATAATTATTTCCTTATGTAGTAATTTCAGGAATTTCCATTACATTCAGTTTTC
CCAGGAGAGATTTTTTTTTTAAAAAGGGGA
>TR157240|c0_g1_i1|m.146101
GGTTGGGAAATTAACCTGGCACCTCTTATGTAATACTTTATTTGGGGCAGTGGATGCAAA
TTTCTTTAAGGGACAGTATCCTCAGAGAATTCCTTGCAGGATGAATTCACGATCTCGCTT
GTATTTGTATGTGGATGTAGAACTTGGGAGGTGGAAGTAGCTGTGATTGTGGTCACAGCT
GCCGAGAGTTTTTGTAAATTTTATACCTGACTGCAGATTTTGGGGTCAAGATGAGGCATG
TCAATTGTAAGAACTTTTTTCCATTTTGAAAATCCATTATTGTCATCAGTTACTCCCAAG
TCTGATATAGCAGTTAGATATGCAATAAAACTCCTCCTACTCCAACATCTTGCCTTAAAA
CCAGCCCTGGAGCACCCCCATTGCACCAGTATGAACAATTCTATTTCTTGTGCTGCCCAT
TGTCATGGATGCTCAGACTGCCAATTTTGTGCTGAATTGTGGGCAGGTGTGCTGCACCAA
GAAATTACTGAGTTAAGGCTACGCATTCATTTTGTGTGGAATTTTGGATTTTAGAAGTAG
CAGAGCGCGACC
>TR157261|c0_g1_i1|m.146108
CCAGTGTCGGTTATTGTTTGAGTGAAGAGTGGGCGCGAGGCAGCGAGCGCTGACAGGAGC
GAAAGATGGCTGGCGGGAAAGCTGGGAAGGACTCGGGAAAGGCCAAGGCTAAAGCAGTTT
CCCGCTCTCAGAGAGCAGGATTACAGTTTCCTGTAGGTCGTATTCATAGGCATTTGAAGA
CTCGTACCACTAGCCATGGACGGGTGGGTGCTACAGCTGCAGTGTACAGTGCAGCTATCC
TTGAGTATCTCACTGCTGAGGTGTTGGAGTTGGCAGGAAATGCGTCTAAGGACCTGAAAG
TAAAGCGCATCACGCCACGTCACTTGCAGTTGGCCATCCGAGGTGATGAGGAGCTGGATT
CATTGATCAAGGCAACCATTGCTGGTGGCGGTGTGATCCCCCACATCCACAAGTCTCTGA
TTGGGAAGAAGGGACAGCAGAAAACTGCATAAAACCCAGTTTTGAACCTACCCTCTTCCT
CCCTACTGTCGTACTGTAATTTGGACAGAAGAAACCTGGGGATACTTGGCATATTTTTTT
TAAAAAGAGTAGTTAAAATAAAATGGAAGAGTTTTAGGAGATGACTTTAGTGTTCAATAT
AATCTGAGACCCGTTTGTATGTCTTACAGTTTAGATTTGAAGCTGTATGAAAATATAACT
AGAAAATACAGCAGTTTGTCAACAACTAGCTTACACAAGTGTGTTTTATACAATAAAACA
ATTCATAAAACCATTTTTTAAAAATCTTGTGTTTACCGTGTGTCCTTTCAAAAGTTTATT
GAAGTAATTACAGCGGA
>TR157453|c0_g1_i1|m.146154
GTGGCTGCTGGAAATCTGAAATAAAAACAGAAAATGCTGGAAATACTCAGCAGGTCAGGC
AGCATCTGTGGAGAGAGAAAGAGTTAATGTTTCAGGTCAGGCCTACACTAAGGATCTCCC
ATATGAGAACAAACATAAAATACGAAGAATAAAAACGTTAAAACCAGAACCAAGTATCAG
ATGATAGTTCCATGCGGTTCTATATCAACGGTAATTTTAAAGAGGTGAAAGCTAATAAAA
AAAGTTCACATCAAAGCCTGTCACGATGCATACCAAGAGAAACCATCATTATAGTTTAAG
ACTTCCAAACATTTGGAGCACCACGCTAAGAGAGAAGTTCAAAAGTAAGGTTTAAAACTA
GTGTGTTAATGGTTCATTTTTAATAAAGGCCAATTGTAAGCCATATTTTAGAAGTTTGAG
TTGAGCTAGACAACATTGCATAGTATGTACTGTATTACTATTCAGTACCAGCCTGCACGG
AGCCAGTCAAGACTGCTACATGACAATAACATTGCATAACTTGACCTGCTGAAGCACCAG
TGTAACTCAGTTGATAGGAAAAGATTATATATCATTGGCTGGTTCCAAATTATTCATTTG
CTCACACATTATGCTATTGCAGGTTTATGCTTGTTTTAGTTATCGATTGATTACTAGTTG
TAATCAACACAAAATAGTTAACATGCATAGATGTTTTGATGCAAAGAGAAAATGTCACAA
CTATTGGTAATAAAGCCAAAAAGAAAGTCCAAAAGTCAATTCCTATCCGTTAAACACTAC
AATAGAACCTTACTGGAACAAATCGGGTTATATCAAACCTTTTCCGTAGTCTGGCTCTAA
CTCCACTTCAGTTAGCAGAGCTAGCTGCTCAGAACTCACTCAGATCTACTTTTGGCTGGT
GCTGCAAGTTTGTAATAGTGAGGTTTGTCTGAATTGTAGCCATTAGTGTGTTTGCCACAA
GACTACCAAGTTGAACCTACACTGTAAACAGTTGGGCTGCTTTGGAAATTCAGGTGGCTG
ATGATTTCAAACAAATCAAATTGCCTGGTCAGACTAGAATACCATAACTAGTTGAAATCA
TATGCCCCTCTTCTCCCATATTTGACTATCAAGAGTGCCCAACTCAATAAAAGTAGCACA
AAGGCCACTCAGCAAATTGCCTCTCTATAAATTCCATTTGTTACAAAGCACACATTTTTC
TAAATGTACTTAATTTTTTTTTGCGTTTCAAACAACTATAAATTCTGGTTTAGGATGCAA
TGTACTCTTGGATAAATCTTTTAAATTTTTAAATCAGGCTGAAAGTAGTGGGCCCAATTT
AAATGTTGCTGGTACTGGAAACCAAGTACATTTGTGCCATGGTTAAAGTAACTATTATGT
TTGCAACATTAATGGAGCACTATGAATGGAGCACTGCAATAAACATCTACAAACGGCATA
TGCATGCAGCTCTGTGCTACTTTTTCTACTGTTTTGCAAGATTCACTGGGGAGACAATCA
AGGGCACGTAGGAAACTATGAATGCATCATTTGTAAAAGCAAATTTCTGTTTAAAAGCTT
GCATTGATTGACATTTTGCACCCAACTAAGTTTTCTAACTTGTTCATTTTTGTGGAATAT
TATCTGCAAAGGTTCCATGTTATGGAAATATATAACAAAGACTAACATTACAAGAACTGA
TTATTAACTTCCTTTTTAAAAACAAAATTACCTGGGGAGGTGCTTTATGTTCTGTGACAG
AACAGCTTTAAGAATTACATTTCGATGTTCTAAAAGGGAAAGCGTACAGTAAGTTCTTTA
TAGAATGAGTTATCAATAAATAATTGAACAGGAGAGCAACTTTATTGCTTTTAAAGGTAC
TTGTACATCAAGAAACATCTGTCTAAATTTGGTAAATGACTAACTGAACACAAATAGAGC
AGCCTTGGTCCTGAGAAATCTTCTCCTTAAATAGCCAGATCTTGCACCTTACACATGGCA
ATGATACTTCAGTTGTTGGAACACAAGAGATGGTGAGAAATAGGTTGCTTGGTTTAAGAA
GTGATTGGAATGTAGGTTGTCTCCTACCCCTCCTGCCCCCCGACCCCCAAATCCCCCCCC
CATGAGTAGGGTTCTCTGTGATGCTGGGAATGCACCAGTTTGAGGCTTAGTAAGAGATTA
AAAGAGTGACTGCATTAAATACTAACAGATTTTTTTCCCCCCCAGTTACAGTGTTGGCAG
CCAAGGGTTAGTTAATTGTATCTTGTTAATTAAATGTAACACTTGCCTTTGCCAGCCATT
TTTTAAAAATCTTCAAATGTGCCATTATAATATTTGTTAACCTCAAAACTGCATGCTTTA
TGCTTGTTTTTAGTCATCTTTTGTTACAAAAATTCCCACATTTCGGCATTATTTAATTTT
CTTAATACAGTATTTTGAAATTGTATGTATAGACACTTTATTGACTTTCAGTCATCTTTT
TCTTCATATACTCAAAATAAACATGC
>TR15746|c0_g1_i1|m.6524
CAGCGGTTCAAGAAGGCGGCTCACCACCACCTTCTCAAGGGCAATTAGGGATGGGCAATA
AATGCCGGCCTTGCCAGCAACGCCCACATCCCGAGAATGAATAAAGATCACCAGGACACA
GGGAATATCGGAAAATTAAGCCGCCTCCTTTTACAGGAGCGCGCTCTAACCTGCCTCATT
TTCCGCTATTCGCAGCATCGAGATGAACAAGTGCAGCCGTGGATCCAGCAAAATCTCCCT
GAAAAAGAAGTTGTCGAGGTGGGAAAAGCCCACTCGACCCAACTAGCCTGACCAAGGTCT
GCCTCCGGCCACGGTTAAATTGACCAGGCTCATCACGTAGCAGAGTGAGGTCGCAGCCCA
GTGGAAGCGGTGTGTCAGATGCCAGCTCTTTGCTTGGGGTTCCCCCCACCCCCCTGCCCA
AAATTCACTCCAATCCTGAGTCCTACAGACCAGGAACGGCCCGTGTTCGATCCCGGCAA
>TR157545|c0_g1_i1|m.146174
CTCTTCACAGATGCTGCCTGACCTGCTGAGTATCTCCAGCATTTTCTGTTTTTATTTCAG
ATTTCCAGCATCTGCAGTATTTTCTTTTTGTCTCATTGACGAATTGCCTTGTGAAGTGCA
GCTTTAGCAAATGCTATTTCTGGGTCAGGTACAGGTTGGAGCACCTTGGTCAGTGCAGGT
ATTGGTGAGCAAGTGCCAGATGCCTCCTGTGCTGGCCGACCAGCCTGATCTCCCTGCTTT
CCTACTCCTCATTCTCCTCTTCCAACTCCAAGTAACAGATAGACAGATATTCCCAAAGGA
AATCCCATAGTCATCAGTGATGAAGGGTGAGGAGGCAAAAATGGAAACCCCACAGCAGTA
GGCAGAAAGTTCAGCATTCTAGCAGTAGGGG
>TR157568|c0_g1_i1|m.146179
AATGTGAACGTAAGGAGGGGGGAGGTGCGGAGGCAGCCTGCAATGTCAGCACAACTCGGA
GCTCTTATAGCCCAGCCTCGCCCTCCACCGACCCCCTTTCCCCCCTCAAGTGCTTGAACA
GCCCTTACTGCAGCGGAATGAGCCTGGAAAGCAAGAGCCCAATCTTCTCGCAGGGCGAGG
ATTGCAAACCGGACTGGAGGATAGCAAGCGCCGAGTACGATGAGACCGACAGCCACTTGG
AGATTCTGGGCAAGCCGGTCATGGAGCGCTGGGAGACTCCATACATGCATTCCCTCGCCA
CTGTTGCAGCCTCGAAAGGAGGACGTGTTCTGGAAATTGGGTTTGGAATGGCAATTGCAG
CCACTAAGATAGAGTCCTTCAATATTGAAGAGCACTGGATCATTGAATGTAACGATGGTG
TGTTTAAAAGATTGCAGGAGTGGGCCAAGCAGCAGCCCCACAAGGTTGTTCCTCTCAAGG
GGCTCTGGGAGGATGTAGTCGCAACATTACCAGATTCACATTTTGATGGAATTCTTTATG
ATACTTACCCATTGTCAGAAGATACCTGGCACACACATCAGTTTACTTTTATAAAGGGTC
ACGCTTTGCGTTTGCTGAAGCCTGGTGGCGTTCTCTCATATTGCAACCTCACCTCCTGGG
GAGAGCTACTGAAGGGAAAGTACAATGACATTGAGAAAATGTTCCAGGAAACCCAAGTGT
CTCATTTGGTGGAGGCTGGCTTCAAGAAGGAGAATATTCAGACCACTGTGATGGACATCA
TCCCTCCCAAAGACTGCAGATATTATTCTTTTCATAAGATGATCACACCAACGATAACTA
AACACTAACCAGCGATTCTTTACTAGCACTGTTGTGAAGAACCATCAGTATAGTCTTAAA
AGGCATCCCTTAATTATTAATTTAATACCAGATCCAACAGAGGTTTCTTTGGGATACAAT
GAAAAATGCTGAACACGATTAATATGGTGACTTGTAAGCATTACGATGCAATGAGACTGG
ATTATTGGTGTCACATTTTTAGAAAGTCCATCAGTATTGGTACAATAGCTTCCCAGATTT
TAAAATGTGCATTCACACAATTGCCTTTCACTCCCAACCCCGCCCTCACCAAATGTCTTA
TTTTCTAGCAGTTTTTAATAGAAGTTGGTGCAGAAGTGCCTTGGAACATAGAAAAAAAGA
GAAAAGGTGGAGCTATACTGCACTTGGTGACAACTCAAAGTGGTGTGAGGCAGCCTCCTG
GAAGGGGTCTCATACCTTTAGAGCACTTGGTAGTCTCCGGAGTTATACTGCCACTTTGCA
TTGATGTGCACTCCAAAACTGCTGTGTTATGGATTCAAAAGTGGCAGTATAACTATATCC
CAAGAAAATAGCATTGATTTCCAATTTGTGTGCCGGCAACTCCTTCTTCACACAATTAAT
CTTTTAAAAAGAAATAAGCAAAATTGAGCTAAAGCTTTTGTACTTCTCACAATTAAGGAG
CTATCTGGTTTGCTGACATTCATGGGAAAACTAAGAAAAAATGTCCAATAGCAGATGTTG
AGAGCACTTTTGTATTTTGAGGGAAACTTGTAAATGTTGGAATAAAAATCTAGTC
>TR157595|c0_g1_i1|m.146184
GCTACCATGTCCGTGCCATAAATGGTCCTCCATAACAAACTGAACCCAGTCCAGGCCATC
TGGCGTTTCCATCCCTCAAAATCAGAGCAGTGGAATGAGCATTACCCCAATCAATATTGA
GGAAAATTCAGTGTGCACATGGAAAGACATGGTGATTTGCTACATAAACAAACCGAGAAA
TACTTGCTCACAAGATGGTCTGCACAACTCACCTGGTGTTTGAACAAAAGGGTGAATTTC
TCAGCTCAGCACTTGGTGGGAATAGGCAACAAGACAGCAGATGCCCGCAAGTCATTTCAC
CATCCATCTGCGCAAGTGAAAATCCTACCTAGAAATGATCCATCAGATATCCCAGGGCAC
TGGGGGTCCCTAGAGGTAGAACTATTCACTTCTCTGGACATCCAACATCTATGGTCTTAG
TTCACACAAGGCACCCACCATCAAGGCATACAATACAAAATGGAGTATATTTGAATTGTG
GCATTCTACAGAGTCAATTACCTCTTAAGATTTGGCAGATCATACAATGAGTTCCC
>TR157607|c0_g1_i1|m.146188
TGCTGGGTTAACCTGGTAGGAAACTCATTGGCGCTTTCCACTCCGGTAATAATTTCAGGT
GGGTCCCAATGACGTCATTGGTAAATGACCTGGGCAATATTAACTGTCCACCTGTCTGGT
TTCCGCTGGGCAGGTAGTGTTAAAATCGCCCCTCCAAGTAGGTTTCAGTCTAATAACTGC
CTAACCTCAATGTCCTCGAGTTACAGAAAATGCCAAAACTCAACAGAATAATTTATTCAT
TTTAAAATGTGAAATGGTACACGCTTTGGGCTTGATGGCAAAGTCTAGCATCTAAAGGTT
GAGATGGAATGGCGAGTCTATACAAAACCTTAATGAGACCACAGTTCGAGCAGTGGGTGC
AGTTTTGGGCACTACACTATGGGAAGGATTTGGGGCAATACAAAGTGTACATCATAGATC
CACTTGGTCTGAGGAAATACGTATACGAAGAAAGACTTCTAATGAAACAGCCCCAATCTT
TGAAAGGAGATTAGGGGTGATTTGGTATTTGATGTTTGAAATTATGAAGGGATGAGATAA
AGA
>TR157671|c0_g1_i1|m.146198
TATTTGGGGTGGGAGGAATAATTTTAATCAAAAATTAATCAGCATGCATTTTCTGAATCC
ATGCAATCCTATTACTCCATAGCACCACCCCCACCCTCCCCAATTCTGTCCCATGGTCTG
TTAGAGTGCCAGGTGTGGTGATCTCTTTTGTAACTATCAATGTGTCACAAGGTACCTTCA
GGATTAAAGTCTTGTGTTATCATGCTGTCACTTTTACTGATAGGTCATTAAATTCAGTAC
TTCGAAGATGGTTTTTATTGACCATAACGTGCTAAGTGTTCATTTTCAAATGGACAATGT
TCCAGTGATAGCTACTAGGACAATGTTTTTATAGTTTTAGTGGAAACATTAGTGAAAAGC
GATTGATGGATCAGATTGCCCGAAGCAATGTAGTAGTCTCGCCAAGATAAGGTAATAGAA
AGGCAGATTGCAGAGTTGAGTCTTGTAGATGGAAGAATATTTGAAGTGTTTAAGTCTGAT
TCAAGTGGTCCAAAAGTTGTTAGTTTATAGCGCTAAGTGGAACTGCGTGTTACAATAGTT
AACTCAGTAATCCAAGTTGGAAGGCTAGTGTAACAGTACAGTAATTTGCACGGTGTTTGC
TTCAAGTTAGAAGATGACTGCTAACAAACCAGATAACAAGACCATAGTTGACTTGCTTCA
GTATCCAAGCGACCAGAACCATTGCACAGTGGAAGAAAACTGCTACCTGTTCAAAGGTTG
CATGTTTTTTAGTGTTGTACAAGATGTAGAGCGAAACAAGAAGAGTATGATTGCTATCTG
CTACTTAACTATATAAACCGGAAAAGGCTAATTGCCAAGCATGTACTGCAATCTTCAAAA
ATAAATTTTAAAGCAAGCCATGGATTTCTATAGCACCTTTCACTTCCTCAGGACATCCCA
AATCACTGAAGTGTCGTTAATATTTGTTCCCCCC
>TR157687|c0_g1_i1|m.146205
CCCCTGTGAGCGGCTCTGTTTGAGCCGGCGGCTGCGCAGTGAGCGGAGTAAAGATGGCGG
AGAGTGACTGGGACACGGTGACGGTGCTGCGTAAGAAGGGCCCGAGCGCGGCGCAGGCCA
AGTCCAAGCAGGCAATCACGTCAGCCCAACGCAGAGGAGATGATGTGGAGACTACAAAGA
AATGGTCTGCAGGACAAAATAAGCAACACACGATCACTAAGAACACTGCGAAACTGGACC
GGGAAACGGAGGAGCTACACCACGAGCGAGTGTCGCTCACTGTCGGCAAACTGATCCAAC
AGGGCCGGCAGAATATGGGAATGAATCAAAAGGACCTGGCCACAAGAATCAGTGAAAAGC
CTCAGGTCATTGCTGACTACGAGTGTGGAAAAGCCATTCCCAACAACCAGGTCCTTGGCA
AGGTTGAAAGAGTACTTGGCCTCAAGCTGCGTGGAAGGGACATTGGACAACCTCTGGAGA
AGGGACCAAAGAAAAAATGAGGACAAAGCCTCGAAATCAGTTCTCCCTTTGAACTGGTCT
CCCCTGGCTTTTTCACAAGTCAGAATGACGTATTGCCAAGCTGAATACGGGAGGATTATC
ACCTTCCACTGCTGAGTAACTCTGATCGATCTGCTGTCAGCATTCTACTTCACCCAAAGA
AAAGCTTAGTTTCTGATATTCTATCTGATTCCCGGGCATGGTTTTGAATGCGATTAATCT
CTAACCAGGGACAGAAGTGTGAAAACTTTATTTGTGTTAAATCCCTGTTCCACAATTGCA
CCACCTTATCGGGTGCATATATTATTTCCTCTCGCTTTCTCTCTCCTTTCCCTCCTCCCT
GTAAGTTCTTGTAGAAATAAAGTAAAAGCCTTTGGAC
>TR15772|c0_g1_i1|m.6533
AGCTGGTAAGTTCGAGAAGGCGCATGGTGAGGTGGTGAGCTGCTCATGGATCAGGCAAAG
GTGAATGAACTGAAGGAGAAGGGCAATCAAGCCCTAAGTGCTGGGAAGATAGATGATGCC
ATCATATGTTACAGTGAAGCTATTAAGCTGGACCCCAAGAACCATGTACTGTACAGCAAC
AGGTCTGCTGCCTATGCCAAAAAGGGAGAGTATCAGAAAGCCTATGAGGATGGCTGCAAA
ACTGTTGAAATTAAACCAGACTGGGGCAAGGGTTACTCAAGGAAGGCTGCAGCCTTGGAG
TTCCTTAATCGCTTTGAGGAGGCAAAGAAAACGTACGAGGAGGGACTAAAACACGAACCA
GGAAGCCAACAGCTGAAGGACGGAATGCAAAATGTGGATGCCAGGCTAGCCGAAAAGAAA
TTCATGAACCCGTTCGCTTCTCCAAACCTATACCAGAAGCTGGAGAGCGACCCCAGGACA
AGGGCACTACTGAGTGACCCGAGCTACAAAGAAATGATTGAACAGTTGAAAAACAAACCA
GCTGACCTAGCCACGAGACTACAAGATCCCCGAGTTATGACGACTCTAAGTGTTTTGCTT
GGAATTGATCTGCAAGGCACCGAGGATGATGAAGAGGAGACTCCAGCTCCACCCCCACCT
CAACGCAAAAAGGAAACTAAACCAGAGCCAATGGAGGAGGACCTCCCTGAAAATAAAAAG
AAGGCATTGAAAGAGAAAGAATTGGGTAATGATGCCTACAAAAAGAAGGACTTTGAAACT
GCATTAAAGCATTATGATCAGGCAGCAGAATTTGACCCTGCAAATATGACCTATTTAACC
AACAAAGCAGCTGTGTACTTTGAGCAAAATGAATTTGACAAATGCCGTGAAATCTGTGAA
AAAGCCATTGAAGTAGGACGGGAAAACCGCGAAGATTATCGACAAATTGCAAAGGCATAT
GCACGAATTGGAAACTCCTACTTCAAGGAAAACAAGTACAAAGAAGCTGTTCAGTTCTTC
AACAAGTCCCTTGCAGAGCATAGGACTCCCGAGGTCATAAAGAAATGTCAGCAAGCCGAC
AAGATCCTGAAGGATGAGGAGCGGGCAGCATACGTTAATCCTGAGCTCGCCCTTGAGGAG
AAGAGCAAGGGCAATGAGTTCTTCCAGAAAGGTGATTACCCAGAGGCTATGAAACACTAC
TCCGAAGCTATTAAACGCAATCCTGCTGATGCTAAACTCTACAGTAACAGAGCTGCCTGC
TATACCAAGCTCTTAGAATTCCAGCTAGCTCTGAAGGACTGTGAGGATTGTATCCACCTT
GATCCCACATTCCTTAAGGGTTACACAAGAAAAGGAGCAGCCCTCGAGGCGTTGAAGGAT
TTCTCCAAAGCCATGGATGTTTATCAGAAAGCAATTGAGCTGGACTCCAACTCCAAGGAA
GCTTCTGAAGGTTACCAGCGCTGCCTTGTGATGCAATATAACCGAAATGATACCCCAGAG
GAGGTGAAACGGCGGGCCATGGGTGACCCGGAGGTGCAGCAGATCATGAGCGACCCAGCT
ATGAGGCTGATCTTGGAGCAGATGCAGAAGGACCCACAGGCACTCAGCGACCACTTGAAG
AATCCAGTTATAGCCCAGAAGATTCAAAAACTCATCGATGTTGGTCTCATTGCAATCCGG
TGATGACCATCACAAGATTTCAGCAGAGATGAGACTAGGACAAC
>TR157750|c0_g1_i1|m.146216
GAAACCACTGGTGGAGTCTTAGATTAGTGTGTGCTTCATGAGGCTGGGTTTTCTGCATGC
AGTTATGCTTTGCTACTTCTCTATCTCTGCAAACAAGTGGTGTGTTTTTTTTCCCCTATT
GCTTCTTGCCGGACCTCTGTTCTATTGGTGCTGGGTTTCCTTTGGCAGCTCATGAATTTC
TTTGTCTCGGCAGATTATTTGACCCTGGCAAGGGCATGAGAGCATCACCGCTGAACCCAA
TCCTTTACATGGGAAGGGTTGCTGGATAGTGGCTGGGAGCACTAACGTTGTCTTCTGTTT
CCTTGACTGGAAGCACCCGACTGCTGTCCTGACTGAGCTAACTCCGCACAGGCTAGGCAC
TGACCCTGGTGCTTTCCTCGACTGTGATTTCAGCTT
>TR157779|c0_g1_i1|m.146222
GCATAGATATGGAGTGGGCAAAATAGCTGTTTCTAATGCTCGTTCATAGTCCTGCCGAGT
AGTTATAGTATTCAGGTCCATGATTAAACTGATGTACAATTCTGGATTTAGTCTGAAGTT
AAACTGTGTGTGTGCAAAATTTACATTTAATCCAGAATATGGGCTGTTTTTTCCTCATGT
ACAAAGAACTCCTCTGTTGTGGAGTGAAAATCTTTATACACAATGGGCTATAAAGATCTT
GAGCTGGCCCAGACCTAATGGTTCAGAGATTAAACATTACTTTTCAAACTACTCCAACAC
ATCAGTCAGCTGTGTGCAGGAGCTCAGGGTGGGACTCCTCCTTCAGTTAGCCTTGCTCAC
TAATCAGTGGGCTGACTCCCAAGTGTTAATGCTGACATCGAGCAGTGTGTTTAGGTATAT
GGGATGCAGTTACCATTTTTCAAGAACTCTCAGCTTCTCCACGTTTGACTGAGCTTAAAA
ATAACATTGACCAAGTGACTGTAGTTGATGCGAATATTTTACATCTCAAACTCTTTACAT
AGTGCAGTGCATCCATGGTCCCCTCAGCCAGTTTGGAAGGCCCACTTCCTTAATGTTGAC
CTAGAATGGTCTTTTGTAAATGGTTTTGAAGTGTAATGATTCATTAGCTTCAAAGTAGTG
TTGATGTATTGCATTGTAAATGTAATTGAGGGGCCAATGGTCGGTTTGCACAACCACCTT
CCTGGTTGAAGGAAGTTTTGTGG
>TR158027|c0_g1_i1|m.146277
CAGCTATTTGGGGCCTTTACTAGGCCCACAACGGAACCCACATCTACTCTCAGCAGGTGT
GACTTCCATTGAAACTGTCAGGTGGTGTACAGGCTGGGATTCCTGGGAATGATCCCGGTG
CTTTCAACAGATTTGTGGAGTCTCACCCACCCCATCTCCCGATTTGAAAATTGGGCCGCA
GCATGTATGAAACAGAAATCCAGTGGATCTGGGTTCTGTCCCAAATTCTGGCCTCCTAGG
GATGAACCACTGTTGCCCTCCTACCCCCAGTTATGCCCTACCACGCCACTGGAATTTCAG
GGCCATGGTTTCTATGGTAAAGCTCAAAGACTAATATATTCCTTTTAAAAACTCAACACC
TTGCTTTTCCCTCCTCCT
>TR158112|c0_g1_i1|m.146296
ACATGGGAACTGATGTTATTATTGTGAAAAATGGGAGAAGAATATGTGGCACAGGAGGCT
GCCTAGCCAATGCACCTTTGCATCAGAACAAAAGTTACTTTGAATTCAAAGTCCAATCAA
CAGGAGTCTGGGGAGTTGGAGTTGCTACCCAAAAAGTCAACCTTAACCAGATTCCTTTGG
GTCGGGATGCACAAAGTTTAGTGCTTAGGCACGACGGAGCCATTTATCACAATAATGAAG
AGCGAAACCGACTTCCAGCTAACAATCTTCCTCAGGAAGGAGATGTTGTGGGGCTCACTT
ATGATCATGTGGAACTGAACGTTTATTTGAATGGAAAAAATATTCATTGTCCAGCATCTG
GAATTAGGGGCACAGTGTACCCAGTTGTGTATGTTGATGACAGTGCAATTTTGGATTGCC
AGTTCAGTGAATTTTACAGCCCTCCGCCTCCAGGATTTGAAAAGATTTTGTTTGAACAGC
AGATCTTCTGATTTACACTGTGTAAACACACACACACCACACACACACACACACCCATGC
ACTGTTAACTAGCCTGGTCCTGCTTAGATATCTGTAACTTTGATTTTTTTTGGTC
>TR158112|c0_g2_i1|m.146298
TCTGCGGGTTGAGTGCTGAGTGTCGGGAAGATGGCGGCGTCGGTGTTGTGCTGTCTGAGG
TGGTGTGGAGATGGAGGCTCTGGGCACATTCAGCTCAAGGAAATGCCCGCCGTCCAGTTA
GACACACAACACATGGGAACTGATGTTGTTATTGTGAAAAATGGGAGAAGAATATGTGGC
ACAGGAGGCTGCCTAGCCAATGCACCTTTGCATCAGAACAAAAGTTACTTTGAATTCAAA
GTCCAATCAACAGGAGTCTGGGGAGTTGGAGTTGCTACCCAAAAAGTCAACCTTAACCAG
ATTCCTTTGGGTCGGGATGCACAAAGTTTAGTGCTTAGGCACGACGGAGCCATTTATCAC
AATAATGAAGAGCGAAACCGACTTCCAGCTAACAATCTTCCTCAGGAAGGAGATGTTGTG
GGGCTCACTTATGATCATGTGGAACTGAACGTTTATTTGAATGGAAAAAATATTCATTGT
CCAGCATCTGGAATTAGGGGCACAGTGTACCCAGTTGTGTATGTTGATGACAGTGCAATT
TTGGATTGCCAGTTCAGTGAATTTTACAGCCCTCCGCCTCCAGGATTTGAAAAGATTTTG
TTTGAACAGCAGATCTTCTGATTTACACTGTGTAAACACACACACACCACACACACACAC
ACACCCATGCACTGTTAACTAGCCTGGTCCTGCTTAGATATCTGTAACTTTGATTTTTTT
TGGTC
>TR158138|c0_g1_i1|m.146304
TGCACTTGGGTTAATTAGTCAGGTTAGTTAAAAAGTATGTCAACAACTGCTTCTCTTAGC
AGGATCAATGTTCTCCCTAATTATTTTTTTAGATTTCGCACATCTCCCATTGGAAAGCCA
GTGGCTTGTGAGGGACCTCCAGACAGCTGCGTGGCCTCGCAGCTTAGCGGGGATGCTGGG
CAGGACCCAATCCAAAACAATAACTCACATAAACGCTAATTAACTCGCAACAGAATTTTG
TTAGCGAGGTAATTTCACGGTCCAATTAGAGTTCTGCTCTGATTTCTCTTCTCACTCATT
TATCTCGGGCACAAAGCACTAGTACACCTGCAACTGTGTTGCTGTAAACAAAAGTAGCAG
TCCTAAGACACTGAGGTGACATGTGGCAGTGACTCCTGAGGAAAAGCTACTGATAAACAA
ACCCAGAGAGACGCAGCATCAGGACTACCGCTTGGAGAATCTCCAGGCTTCAAACAACCT
CTAGCATGCAGAATGCACAAAAATCTATTAC
>TR158180|c0_g1_i1|m.146312
TTGGATCAGTGGAATTAGCAGCTGATTAATCAGCCTTGATTAGCATTTATTCCAATCTGC
AATGTGGGTGCATTGTGTTTTTCCAGAGTTTAGCAGTTTATAATACATTAAACTGCCAGT
CCGTCAAGATGACAGGGTCGTAGCTTTTCTTTATGGACTTTGAAATTAATAACACAGTTA
CGTTCCAACATGCCCTCGCCACCACTGTGGAAGCTGCCTGTTTAATTGTAGAGGTGGCCT
CTCATGGCCAAATGCTCTCGGTGTTTAGTAGGTTTGAAAATATGGCTGTTAGAAGAGAAA
CTGACAGATGGCTGACAAGGCATTTTCAGTCATAACACACCAGTAAAACTTT
>TR15827|c0_g2_i1|m.6551
AGTGGGGGAAATGCCAAGGTTCCTCCTGATGTGGCTTTCGGTTGGTTCGTTCTGGAATGT
GAGCATATATGAATGTGAGGTTGAGGACAAGATCAGGAATAAAAGTGATGTTCTCACCAT
CTACGCTCACAGATGAAGAATAGTCTGTGTTCTATAAATCAGGACATAGAATACAAGAGT
AAAGAAGTTATGGTAAATTTATTCAATGCAATGGTTAGGCCACAGTTAAAGGAATGTGTT
CAGTTTTGGATATCCCATTCTGGAAAGGGCATTAAAGCCACAGAGAGCATACAGTGTAGA
TTCACCAGGATGATGCCAGGGGATGAGAAACTTTAGTAATGTGGAGGT
>TR158323|c0_g1_i1|m.146354
TGGGCAGTAACTGTCTTGGGTAATATTTAGCTTTACCTAATGGATTACACAAACCCAAGG
CCTGTATATATTATTATGGGCAAAGGTGTGTAAAATGTTACCAGAGGCTGGGAGTGAGAG
CGGCTGTTTGGTGAGTCAAAAACCATCTTTCCTCCGTATAAAGAAAATCCGACAGAAAAC
ACCTGGTGAATTTCACACGGCTGAATCCTCAGTTATTTCCCTCGAATGGAAGCCTTGGAT
CAGAGGAAAGGAACAAATTATTGGCTGTGCTGCTTCTGTTTCGCCACTATCCTCGCTGTG
GCATATTCAGATCAGTTTTCGATTTAAATTTTGACACAAATTCACTACTGGACA
>TR158379|c0_g1_i1|m.146364
CATCGAGGTTGACCTGGCGCCGCCCTCGACCGTGGCCGCGAGCACAGGAATCGCCGCGCA
GCCGAGGAACGAGGTGCCCTCTTCTCGCCCCGGCCGACGGTTCAGCTCGAAAAAGATTCG
CCGGATTCTGTCGGACAAATCCCACATCAAGAACTTCAGAATCCACCTGAGCACCGTGAA
CAGTACCGTCGTTAACCTGGAGCCGCTCACCCCTCCCCCACAGTACGAGGACGGCGTGGA
GAAAAGCTTCGAGAACCTAAAGCCATCCTGAGTTGGCACCAATGTCAAGGCAGCCGATCG
AGTAACACTCTAAATATTGACCGTGCCTCTTGAGAATCTGATGGGACCCGATCTGTGTGC
ATGTTTTGCAAATGCGAACACTTTCTCTGTGTGTACCGGGTGCTGCAGCTCCAGGAATTA
CTTCTGCAGTTTAAGGTTCCTACAAGTTTGTCCTCCTATTTCTCTCCATGAAAGTACGTT
ACTCACACACTCTGCCAGTTTGATGCAGATCCCAAGAGTCTGGAATTAATGGGCCTACCG
GATGGAAGGATGAATTACTCCATTTCTCTTCTATCCCAACCCCCTCAGTTCAGTTCTTCC
CTGTTCACTGCCTTCATGGACTGCAGCCCCCACCATGAGTGGCGCTTGGTGCAAGGCCAG
TGGAGAGTCGCCCAGCCACATCTGATGGGAGGTGGTTTGTCACCAGTTGTCGCCGAGGGC
AACCGTCTGCCAGCGGTGCCGCTTTGCCGAGCGTCGGCCTGTACAGACCCACCCCCTGCT
TTTGTGTTTACAATAACCTGCCGGCACTTGGAAGAGCGGCCACTTGGCCGAGGTACTGGA
GAGCCTCCAGCTCCTATAGAACCAGTACCCCAGGGAGAGTCGGTGCCTTCAGGAGAATAG
GGGAGAGGGCTGGAGGAGAGGGATCGTGCTAATGGCGCATGCTGGCTGTGCTGATTTCCA
AGGCACTCCACTTGAATCAAGTGGTTTAAGGGTATAAATCGCCTCCCGGACTGGTTTCAG
ATCCAATCGGAATCCAGTGAGGAGGGCGATTTCTAGTCGAAAAATTCTACCTCTTTGTGA
AATGAGTTGATCGATTTACATGTAAAGGAATGAGTTTGGTCCAAAGCTGGTCAGGCGGGT
AACTTGTTAAAACAGTTTCAGAAAGGGA
>TR158420|c0_g1_i1|m.146376
TTTAAAAGGTGAGACATATTGAAAATTGAGGAACATATTTTCAGTTAGGGCCTTGCTTTT
AAACAAGTCATTTGAGTACTGTACTATTTTATTTATTGAGACTTTCATGGGGTCTTTAAG
ATTTTTTTCCCGTAGGATACAGAACTACGTTAAAGTAAGGTAGACAACGTTTCCACTTTG
TAACTGATTTCCTGCTCTGCCAAAATAAATTTTTTAAGGAAACTTTGCAACTGCTGGTCT
CATATGCTTGACATAGTCCACTGTACCAAGTAACCATCTTCATTGCTAGGAAACATATCA
CACTCTCTTAGAAATTAACAGAATTTGTATGTAATATGACTCAGCTTCTTTTAGGATATA
ATGGACAATATTTATTTCCACTAATTGCATTAGCACAGACAGAGACTATTGGGTAAATGC
ACCAATCCCGTGTTCCCAGCGGAGAGCTGTGGTCAGGTCAAAGAGTCAGTGTTAGTGTTG
TAGCCCTATCAATAAGTACCACACCACACAAGCATGGCTGCCTACTGGAAGTGTGGGATT
ATGGATTTACATTTCCACTCTTATGTTTCAGGGTGTTTCAACGGCACATCAGCGAGGAAA
ATGTCACCTGTAATTTGTTCAGAATGACAGTGTAGCATCATTACTGTACTTTCTCTAGAG
TCAGAACCAATATGATGCTGTAAAATATTTTAACGTCTGTTAACCTTTCATGTAGCGGCT
TAATGGGTAGAGGTGCTGCAATAAGTCATACAAACCAGGAAGTCATATAAATCGGCC
>TR158767|c0_g1_i1|m.146452
TACACACCCTGGTCCAATTATTCCACCGCTTTGAAACACTGCTTCACCTGAAGACTACGC
TTGATCTTAATTTCCTGTGCACAATGCGATGGGAGATTGACTAGTATTTAAGTATATTAT
TATGTAATGACTTGTTCTCTAAATTTGGGAACAGTGGCGAGAATAGAGATATGCCTTTGC
TCATCATATGTTGCTTATCATATGTATCACCTGCTTTATTAACAGCAACAACATTCTCAA
TTTGCCAGTCATCAGAGAAGATCTTGTGATAGATTAGTAGCTTAGCTGCAAGTTTGCTTT
CAATTTTAGCAATCTAGCACCCAGCTAATTCAGATGTTTTGATTTAGAAGACATATAAGT
GCTGATTTTCCTCAATGGGTGCTCACTGGGCGCCTTACAGAGAATGATACCACGTTATTT
TCCTGCCCCAGGCAATTTGCATGGCTTAGGTATGCTCCCTTGCCCACTGTCTGGGCTTTC
ACGTGCTGAGGTTCACCAAAGAGGCAGTGATGGAGCTGTGCCACCTGCTGCAATCTGTCC
TGCAGACAAGCTTCATCACAGAGATGGCACTACCAGACAAGGCCACTGCCATCTTGAGCT
TTTATCCCTTTGACTCCTTTCAAATTACAGACAGGAGACAGCTGCTCTATAAGTTTAATT
CTCAGTGTACAGGTTCATCAAGCAAGTCACTGACGTAAACACCGTCACCACTTTCCCAAT
GGAAAAGCGATAGC
>TR158972|c0_g1_i1|m.146510
GAGCAACTAAACTCTGTTTTCATTTCTGTCCTGTGCTGAAGATCGCAGACTCGCCTCTGA
ATTCAAGGTACCATGACAGACGTCGGGAACAGCACTTTCGAAGAGCATTACTACGACCAG
TACGAGTTTTATAACCACCACGATCGCTATTGCACTGGTGCTAGTCGCAAGGGTCGCACC
AAGAAGGAGGCGAGCGAGAACACCAACCGCTTCAACCCCTCGGGCCACGAGCGAAAGGTC
ACGTACAAACTGCAGCGCTCCGAGATGAAGAAGAAGGGGAACTGAAGGAGTCGCAGGTGG
ACCCTCGTGTTGGATACAATGGCTCCCGGAACTAGGTGAACGGACCCCTTCGGACAAGGC
AGCGGATTTCAGGGGGCGACAGACCCGAGACCTCCGGCAGGGGAGGCAAGGGGAACTCTG
ACCCCCGCCCTCACAGGGAGGTGCAGGGGGAGCAAATAAGCAGGGGGCAAGGAAAACCAC
CCCCCCCCACGACCCCTCCCTTCACACGATGGAGCACATCGGCCCGAGGGGGCCGAGCTC
TCAAAAGTAACTGTGTTTGTGTCGGACGATGTTTCGAATAAAATTTTCAGTGAG
>TR159170|c0_g1_i1|m.146546
CACCTGTAGAAGTGCATATAGTACTAGATTCATTTGTCTCGTGTTTGGGCAGGGCCATTT
AGAACATCCCCATAACTACCAATTCATGAAAATATGAATGTGGTGCTACCAAAACCTTTC
TTTGAGCCACTGGCTACCATGACAACCTCTTGCTTAATGTTTTTTTTTGCACTGTGGCCT
ATTCCTGGTTCTTGCTCCTCGTTCAAGCAAGCAAATATTACTTACAGCTTCTGCCACCTG
AAGAGCGTGCTAATTAGAATGTGCAGGAAGCTAAGAGGTGCAACAAAACAGCATGGATTG
GACTTGAGCCAAAAAAAAAAGAAGCGTAACAGTTTGAACTATAGAAGTGATGGGTAAAAT
GTTGAGATGGGGAAAGAGAGATATAAATAGAAACAA
>TR159258|c0_g1_i1|m.146569
GCCACTCTGAGGAAGTCTCCACTTAAAAATTGTAGTTGTTTCCAAAGGTTGCAAATAAAG
AATGTCTACCTTTTTAGAGATTCATGATTTGTCGTTTGAGTGTAAAGCAGCCTTCACACC
TTGTACATTGTACCAGCTGCCCCTAGCTCTTTTCAGTCTATAGTTCAAAATTATTTTACA
ATCTTGGCTGTGCACGGGCATATGATACTTTGTCAGGGGAATTAACTTATCACTGTAAAA
GTGTGCCTTTTGCAATTTGGAGAGTTGTAGGAGTTCCCCATAAATATCTTTTAGAAAAGT
TTGTGGTATGCGGCGGATCATTTAAATGCAATGATTCTACTAGGTAATTTTTCTTCCCCC
TTTCTCCATTATTGATTACATGTTGGAGATATAATGTAATGTGGGATGTCCAAGACATGG
CCTGTGGGCCCCATTATGCATTCCACAAAACCATGAGCTAATGATTTTCTGCTTGTGCAC
ATACTTATTTTCCAGTTGGGTTAAAACATTTTGAACTTGGTTAGCTTGGAAGATTGGACC
TAGGCTTCTTTCATTAGTGAATTTAGACCAATGATGGAGCTATTTTTTATTATCAAATGG
GGAGCAGCCTTTACCCATCATCTAGGCCTGAGAAATTCAAAACCCTGCCACCAATGAAGA
AACAGCAACTTCACAGGATGAGTGGTAGAGATTGCAGAGGAAGTAGCATCAACTCCAGTG
GGCTAAGTTTGATAGCAGACAGCGGTGGAGAGCAGACCGAACAAGACCAGCACCAGCCAG
CCAATTTTAGTATATGGTTTGATTTTTGTTAAGGGTGTCCTGAATTTTCTCAAGCGTGGG
CATCTTTTTTGTCAATAGGGAACTGTGTACACAGTGATACCAACATTGTAAAATCCTGTG
ATGTTTGGAATGATATTTTAGACTGCTGCTCCTCGTAAAAGTAGAATTTTTTTATTCAAA
GGGAAAGC
>TR15925|c0_g1_i1|m.6576
CCCCAGGTTTCAATGGAATTTTACTTAACTGCCTTAGTCACTGACCAATGGTGCAGGAAC
ACTTAACCTGCGATGTAACCACACCAACTACAAATGTCCTTCACATGCAAGATTTGCTTG
GTGGACAGGAGATGGGAATCACTGATGAAATGAAGCGAGCCCATTCAGTCACCCTTCAAG
TTGGAGATTTTGAAGAACCTTTTGATCTCTTTCCCACCCCCCAGTAATTGAAAGGGAAAT
GTCCAACCGGATTGCAGCCATAAGTCGAATTGTTATATAGGTAAGCATCTCTTGTTTGCA
CCTCTTGTCACCCTTGATTGCTGTGCTTTGTGTCTTAAAATGGCCCCCC
>TR159496|c0_g1_i1|m.146634
ACATGGCGCATCTTACTGCAGCTTCTAGGTCTTTGTCCAGCAGTGGTGACTGGCGAGCGT
TACTTTGATTTCATCGGTGATTGCTGAGAATGTTGATTCGCACAACCAAGTTGAGCCGAA
CATGGCACACAGCTTGGCGGCGGCAAGTCTCAAAACCAGATATTCACCCTCAATCAGGGT
ATTTTGCCACATTTTCAGCACACAGTCAGTCTCAGTCATGTATCCAATTTGCAGTGTCAG
CAGGTCCATCTCCAATCTACATATTTTCACAGAGAGCAGTTCCACTAGTGTCCGCAAGTT
CCGATGTCAAAGCGGAATGGATCTTTCATGAACTGAAAGGCCAGACTGAAACCGTCAAAA
TCAGCAAATCTCTTCTCATTGTTCCAGCAAATTTCAAAGCCTAGCAGCATAATGATCTCT
CTCTCTCTGTCTCTCACTCTCTACTGTGTGCTTCCAATCTCACTTAGATATGTTATCAAC
AGTGTAATAAAGACAGTGTCAACCAATCATGGCAGATGCACCATCAGTGGTAACCAACAC
CAAGTTGACCAGGTTCAGCTCAAACTTTGAGTGACAAGTTTTGCACCAACCAA
>TR159524|c0_g1_i1|m.146643
TCAGACAGTGTTCTGGTGGACAGACTCCAGATATATTTTATGTGGCTTTAGTTCTTCTCT
CAGTGCCAGGCTGTGAACAATATTCACAAGTTGCAGAAGGAAAAGAAAAGCCTAAGCCAA
AACTCTTTATGCCAAACCTTGTGCCACCTAAAATCCCAGATGGTGAAAGAGTCGACTTTG
ATGACATCCATCGGAAACGTATGGAGAAGGATCTTTCGGAATTGCAGACCTTAATTGAAG
TCCATTTTGTGAACAGAAAGAAAGAAGAGGAGGAGATTATTGCTTTGAAAGAAAGAATTG
AAAATCGGAGATCAGAAAGAGCAGAACAGCATAGGATTCATGCTGAGAAAGAGAAGGAAC
GTCAATCAAGGATTGCTGAGGAAAAGGCCAGAAAAGAAGAGGAAGAATCAAGAAAGAGGG
CAGAGGAAGATGCAAAAAAGAAAAAAACCATGTCGAACATGTCCTTGCACTTTGGAGGCT
ACATGCTGAAGACTGACAGTCGCAAAGGTGGGAAGAAACAAACCGAGAGGGAAAAGAAAA
AGAAGATCCTGGCAGATAGACGCAAAACTCTAGACACCGACGATCTGAATGAGGATGAAC
TGAAGGAGAAAGGCAAGGAGCTGTGGCAGTGGCTGTTCCAATTGGAGGCAGAAAAATTTG
ACCTACAGGCGAAAATGAAACAACAGAAATATGAGATTAATGTTCTTCGAAATCGAGTCA
GTGATCACCAGAAGGTCTCAAAGGGACTCCGTGGCAAGGGGAAAGTCTCAGGCCGATGGA
AATAAGCAAAACGTGGAGGCACCTTGTCCTGTAAAAATTGGGGAGAAACAAGTCCCATCA
ACATCTGTCAAACCATCCTGTAATCTCAACATCAAATGTACTAACGTCATCAATCGACTC
GTATCACTCACAGCCCAATTCCTTATCTGTAGAATCTTCTAAAGAGCACTCTAAGTTGAC
TATTGTCGTTTTCATGTATTTCAACATTTTAATATCTTTAATAATGAAAACTCTTGTTAT
CTTCTTAACTGTCACAGCAATATTTTTTCACTTGCGATTCAAAGCTGTTGGGGTTCTGCT
GTTTCTTTGTAGTGAATACAATCTGCCAGTATATTTAAGATTTCACAAAGGCGGAAAATG
CATCACTACAAACCATAGTTATACATCGTACCTGCTGATGGGGGGAGCTAATTCAGGATT
ACTGCAGTGTACTGTGCTATAATGTGGACAGAGCTGATAACTGGAGACATTTGAACATTT
CTAACCAATTTGTAGTGTGTTTTGCAAAGAATGCCTGATTATTGTCATTTTAGAGCTAGT
GCTTCTGCAGAAAAAGGGAACAATTTATCACAATTACAG
>TR159927|c0_g1_i1|m.146730
TAAGCAGACAAAATGGCGACGGCGATGGATGTGGACACTCCAAGCTCCACCAACAGCGGC
GGCAAGAAGCGCTTCGAAGTGAAAAAGTGGAACGCAGTAGCCCTGTGGGCCTGGGACATT
GTGGTAGATAACTGTGCCATCTGCCGAAATCACATCATGGACCTGTGTATAGAATGTCAG
GCAAACCAGGCTTCGGCAACTTCAGAGGAATGCACTGTCGCTTGGGGTGTGTGTAATCAT
GCTTTCCATTTCCACTGCATTTCGCGTTGGCTGAAGACCAGACAGGTTTGCCCTTTGGAC
AACAGGGAGTGGGAATTCCAGAAGTACGGCCATTAAATGGAATCCGCAGCATCATTCTGC
AGTACCTACTGTTAGCTGCTTCCCTGACGCACTGGCCTGTGCCATCAGCATTCCACCCAC
CTACACCCCCTCTGCCCCTTAGGAGTGTTTATTCCGATGGCCAGGACTGTACCATAAACT
CGAGCCATAAATTTACCTTGAACTTTTTCCAGTTGCAAATGTTTCGACATCTAATAAAGA
TAAATATCTCAAAACCGTTCCCACCGACTAGAGTGGAGAACCAAAGTGTACTCCACGTGC
AAGCTTTTATTTTCTTTCCCATCCCTTTCCCTCGTCCTCGTAGAGAGGAAAATGCGTGAG
GATTTTCCTTTGGTTCTTCACCAAAATGTATTTTATTTAATAAAAAATTAAGTTTGGCAG
AA
>TR16018|c0_g1_i1|m.6608
GCGGCAGTGCGCACGCGCACGTACACGTCCTGCAGAGACGGAGGGAGCGAGCGAGAGAGG
GGGGTGGGGAAGAGAGAAAAAAAAATCGGCTAAAATTAAGCGTCGGGCGCCATCAGCCAG
CAAGTCTCTCAGTGTCACCCGACAATGGCCAGGATGGAGCAAGTGCTGATCCTCGAACCG
CCCATCGAGCTCAAATTCAAAGGTCCATTTACAGATGTAGTAACTACAAACCTCAAATTG
AAAAACCCAGCAGATAAGAGGGTATGCTTCAAAGTGAAGACTACAGCACCGCGCCGGTAC
TGTGTACGGCCTAACAGTGGGATTATTGACCCTGGATCAACGGTTACTGTTTCCGTAATG
TTACAGCCATTTGACTATGATCCCAATGAGAAAAGCAAACACAAATTCATGGTACAGACA
GTCTATGCTCCGCCTGGCGCTGCAGACATGGAGGCAGTATGGAAGGATGCAAAGTCTGAA
GACCTCATGGACTCCAAACTGAGATGTGTCTTTGAATTGCCTTTGGAGAATGAGAAATCG
AATGATCTTGAAATAAGCAAATCTGCTGGAATAACGAATGCACCTAAATCAGATGGACCG
GCAATGCCAAAATCTGCCAGTGCTTCACTGGATGACACTGAAGTGAGGAAACTAATGGAA
GAATGCAAGAGGCTTCAAGTTGAGTTGGTGAAAGTTACAGATGAGAATCGACAGCTGAAA
GATGATGGACTGAGGCTGAGGAAGGCAGCTCAGTCAGGCAACCCAGTGTCTTCCACATCT
AATGTTGCAAACAGAGACAACGGCTCCACTGCTCTTCCCTCCCTCCTTGTTGTAATTGCA
GCCATTTTCATTGGATTCTTTCTAGGGAAATTCATCTTGTAGAGGAAGCATGCAAGTTAT
TGAGGCCTGAAATGTCCTGTTGATCTGCCATATCATTGGTAGTATGGCTCACAGTGACCA
TGTTTGTGTACAGCATCTTACAGGCCTTGCCTTTAATGATCTCACCCGGTTAGAACACAC
AAATTACTTTCAGTTCTTGGATAATTGGAGTTGTACATTGTCAAAACATCAATAGCAGGT
GTCTCAAGGTTTCACATAAAGGTCCTTGGAAATAATGAGTTGTTCTCTCTGTGGTTTAAT
AAGAGTTGAATGAAATGTTAAGTGTCTTGTAAATGTTATTTTAATCCTTTTAAATTTTGT
TACCTGTTGCTGGATTACCTCTTGAAATTCTTCATTTTATAGTCAGGTTGCTCATGCCAC
TTGTTTACCAGTGATGAGAGATGTACTGAAAAAAAAGGTGCCTCCTTGTAAATTACCCCC
TTCCTTTCCTTGCTGCTGAAGGCTGACCAGTTTATCAATGCAGAGTTTCTCCCTAGCCAC
AGAAACATCCCCTGTGAGGCAAATGTTGATTGAAAGCTCTCCATTCTTACCAATCCTGTC
CCATGGTATTTAAC
>TR16018|c0_g2_i1|m.6610
GCGGCAGTGCGCACGCGCACGTACACGTCCTGCAGAGACGGAGGGAGCGAGCGAGAGAGG
GGGGTGGGGAAGAGAGAAAAAAAAATCGGCTAAAATTAAGCGTCGGGCGCCATCAGCCAG
CAAGTCTCTCAGTGTCACCCGACAATGGCCAGGATGGAGCAAGTGCTGATCCTCGAACCG
CCCATCGAGCTCAAATTCAAAGGTCCATTTACAGATGTAGTAACTACAAACCTCAAATTG
AAAAACCCAGCAGATAAGAGGGTATGCTTCAAAGTGAAGACTACAGCACCGCGCCGGTAC
TGTGTACGGCCTAACAGTGGGATTATTGACCCTGGATCAACGGTTACTGTTTCCGTAATG
TTACAGCCATTTGACTATGATCCCAATGAGAAAAGCAAACACAAATTCATGGTACAGACA
GTCTATGCTCCGCCTGGCGCTGCAGACATGGAGGCAGTATGGAAGGATGCAAAGTCTGAA
GACCTCATGGACTCCAAACTGAGATGTGTCTTTGAATTGCCTTTGGAGAATGAGAAATCG
AATGATCTTGAAATAAGCAAATCTGCTGGAATAACGAATGCACCTAAATCAGATGGACCG
GCAATGCCAAAATCTGCCAGTGCTTCACTGGATGACACTGAAGTGAGGAAACTAATGGAA
GAATGCAAGAGGCTTCAAGTTGAGTTGGTGAAAGTTACAGATGAGAATCGACAGCTGAAA
GTAAGCCTTTATGAACCAGTACAAAAAGCTTTGCACAGTATAACACATTCATTCCTGGAG
GTCTGTCAAGATATGTTGGCAGAAGAATGTTACTCTTAATCTGAGAGATTAACACCAGAT
ACTGGAACCACTCAAGCGGCTGGTACAATCAATGAGGTGATCGGAGGTTGAATCTCCACC
AGACACTGGCATGGGGAGGGAAGGAATGGAGAAAGGGAAAGGATTCCTTCTGCGCCGTAC
TAATGCACCCATTTCAGGTTGACCAAGGAATGGCTTCGACTGTATGTACAGAATGGACTG
ACGCGATCAAGCATATTGTCGAGTAATATTCCTTTTAAAAATTCAGTTTCTTCACTTGTC
ATACTTTTGTTTCCTGTTGTGTTTTACATTTCCATTATACATTATTTAACGGAGTGTAAT
TATAAGTATAGATTTAAAGTAATTGGTAGAAGGATTAGGGGGGA
>TR160345|c0_g1_i1|m.146807
AGTACATTAATTACAATACAACACCCGTTCGGAAGCAACAGGATTGCTAGGAAATATTGC
TATTGTGAATGCTTTTGCAACAGATTAATTATGAATCTTGAGTTGTGGTGAAACAATGGA
GGGGCCAATCAGAGGCTCAACTGCTTTTAAAAATAACTTTTTTGATCCAATTGGAGAAGT
GTGGCTTATAATGAAAATGTTGATAGTCAAATATTCTACTGAAAGTGTAGCAATCAATTG
TTCTGATGCACTCTTGTCTCGACCTCTTAAGTGAGTGGAAAAGGGAGCCCCAGGCTATTT
CTATTACAATTTAACAGTACATCTGTCACAGTTGAAATCTTTTAGGCTTGCACCAGATAC
TGGTGTGCTCAGTGCAAAGCATAAGCAAGCTCTCACTGCCTACAAACAGAAGTGTGACTT
TATATCTGGGATGTAGCTCAGTGGTAGAGCGCATGCTTTGTATGTATTTATGTGGCCCTG
CGTTCGATCCCCATCTTCTCCATAAGGTGCAGATATATTTAAGGTAATAACTCCCAATGA
CATTTGAATTTGGACCACTGTCCGTAACACACAACTTGTATGTGAGGTTGATTCCAGTCT
ACATGCCTTCACATACTCACCTTGTTCATAAGCTGCAGTACAGTAGAATAGGAAGAACTA
CTTGGCCAAAAGCTGGTAAATATTTTTCTCTGCCGGGACAAAGAGTTGTCAATCAGCACC
ATCAAAAGAGCTGGTCTGGCATACCTGTTATAACAAACCCACAAAATGGTACTCACACTA
GCCTTAATAATGTGGCATTAAACTAGAC
>TR16043|c0_g2_i1|m.6631
TATGAGAAACAATGTGTGCTCCTGTCCCGATGGTTACACAGGAAGAAGATGTCAGAAGAG
TGTCTGTGAGCCAATGTGCATGAATGGAGGGAAGTGTGTGAGCCCAGATATTTGTGACTG
TCCATCAGGGTGGAAAGGGAAGCGATGCAATCGGCCGATTTGTCTGCAAAAATGCCAGAA
TGATGGAGAATGTGTGGGACCGAGTACCTGTCACTGTCAGCCAGGCTGGGAAGGAATGCT
GTGTCAGAACCCTATCTGTGAGCAGAAATGTTTATTTGGAAGTAAGTGCATCAGGCCGAA
CGTGTGCGCCTGCAGGAGAGGATACATGGGATTAGCTTGCGCCAAAAAGCTTCCAGTTGG
ACGAGGATAATGAGCCAGAAGTGTCGGAGCTGGTTATTCTGACCTGTGATCAGTTACAGT
GGTGGATCACGCATTCTCAAAGCTGCACAGTGAAATGGTGTTAAGAAAACATCACTATGT
CCACGTTTTCACATCAATATGTCTCACAGAAGTGATTTGGAACTGTTCCACAAAAAAATA
TATCAATATATAACTGAAAATCATAATTGCAGGAAGTAAAGATGTTGCTGTAAGTTATTG
TATAATTTATATATATCAATTAAATGTAATTTTCCAGTCATGTTACAGGATGGTAGACTG
TACTGTTCATTCCACGTCGCTGTTGCCAATATTCCCCAGT
>TR16065|c0_g1_i1|m.6638
TACCTATATAGAAAATAATACAACTTGCTATAAATTTTATGAAATATTACTTTTATTTTT
CTTTAGAAACAGACTTGCTGATCTTCCTGTTAAAATTGTGATGGGGATATGATGGCTCAT
TCCACAGGCCCACAATACCTGATTTGCAGTTTATTAATTGAAATGGTTGGAAAATTGGGG
CACGACAGGCCTACAATTTCCTGTGAGAGCCAACTGTGCCAGGAACACTTGACCGTGGCA
TTGACTCTATGCTGTCTGGTGGTCAGTGATCACCTTAACTGTAGGCTGGGAGAAGGAAAT
GCTTTAAAAGGTGGACTGATGGCGATCTGTATTCAGTGATGGAGTCACTGAGTTACGGTG
ACAATCAGTCAAATTCTCTTTTTTTACATTTAGATTTCAGAATTTTAACCAGTGTTTTAG
GGGATCATATCTTCAATTTCATCCATTCCTCTGTGCCTATAATAGAGAAGGATTGCTGTT
CCCTCAAATCACGGTCACTAATTGATGATGACTAAATGAGTTTTTTTTTGCATTACGTGG
GA
>TR160840|c0_g1_i1|m.146908
TAACTGTATCCGGGTACCGCGGGCTGGGCTGTGATGGCGGCCACCGTTCTCCTCAGGAGG
AACAGACCGGGAACGAAAGCGCAGGATTTTTACAACTGGCCGGATGAGTCCCTGGACGAG
ATGGACAGTACGCTGGCAGTACAGCAGTACATCCAGCAAAGCATAAGGGACGACGCTTCG
GACATTGAGAAAATCCTGGAGCCGCCGGAGGGGCAGGATGAGGGAGTCTGGAAGTACGAG
CACCTCAGGCAGTTCTGTCTGGAACTAAACGACCTGGCTGTGAAACTGCAGAGCGAGTGC
CACTCGGACACGTGCACCCAAATGACGGCGACCGAGCAGTGGATCTTCCTGTGCGCAGCA
CACAAAACCCCGAAAGAGTGTCCTGCCATTGACTACACCAGACACACGCTCGATGGTGCT
GCTTGCCTGCTGAACAGCAACAAGTACTTCCCCAGCAGGGTGAGCATTAAAGAGTCGTCT
GTGGCCAAGCTGGGGTCCGTGTGCCGCAGGATCTACCGGATATTCTCGCACGCGTACTTC
CACCATCGCCAGATCTTTGACGACTATGAGAATGAAACGTTCCTGTGCCATCGCTTTACG
AAGTTTGTAATCAAATACAACCTGATGTCGAAGGACAATTTGATCGTTCCCATCCTGGAG
GAGGAGGTACAGAACGCAACAGCTGGGGAGAGTGAAGCCTGAACACACACGGA
>TR160929|c0_g1_i1|m.146922
AACAGCAGGGTAAATTTTATAAGCAGCCGATACTCAGAAACAGACTCTTGTCGTCCAGGG
ACTGGAGAATAGACGGACTCCAGAAACAACAGCAACATGTCTTTCAAGGTCACTGCCGTT
CTGATGCTGTTCATTACCATTGCTGCCTGTGTGTTAAATGACTCAGATCTAAAACCTAGC
AAGGTTACTACAGAATGCTGCAAAGCTGTGTCTAGAACTCCAATCCCTTACACCATTACA
CATTATAAGGTGCAGCACGCACTGCCTCCATGCATTGAAGCTATTGTATTTTACACAGAA
GAGGAAGGCCCAATCTGTTCTGATCCTAATGCGCCCTGGGTACCAAAGAAGATCAATGAA
CTGAAGTGACAAGAATTCAACACAGTGGAAGTTGAAAATGTTTGCTCATTCAGTTTTACA
CATTTCATATATTTGCTCCCCCCACTGCCCGCTTTTTCTGAAAGATCCCAGAACCCAAAC
CTAATGGTTTGAAATTTGTTCAATGTTGACAACTGTTTCTTCCAAATATATTACTGGATT
CTTTAACTTAGCTCAGAGCTGTCTGTAAAACTGTATCTCCTTGTTGACTAAAGAC
>TR161216|c0_g1_i1|m.146991
GCCACAATATTTAAATCCCAAGTAGGAATTTCTAACTTGATAGTGTATAAGGGGCAATAT
TGTATCCACTGCTTGTTCTACACCTCGCCCAGTTTTCCTTTTTACTGGATATTAAATTGG
GCCATGGTTTAACGGCAGCAGGGTGTATAAAGTTCAAATTAGCCCCCACTAGTTTCAAAT
TTGAAACGGCAAATGCACAACAGGATGATTAGCACAAAGATTGCAAGGGCTCCTTGTTTT
CAGGCTAACCTGATAACCTGCCGTCCCTTACCTGAATTTAAAATGTGTGTTTTTAAAAAT
GAGTCCTCAGTTCAGAAACAGAATTCAGTCTCATTATTGACTGTGCCTACGGCTATCTTT
GTTTTAATGCTTGCCCTCCACCCACCCAACCCCACCCAAAATCAGGCAGTACAGAATGCT
GCTGATACTTGGGGGTTCCAGTAATCATGCGAGTTTGCTCTTTTTTAACTACTCAAAAAT
AAAAGCATCTATTAAGTACTGAATATAGAGTAAATTGCCGGAAAAAAGAAACACAAGTGC
AAACCTGGGGAAGAAAAATACCAGAAACCCTAAACCCCGGTTGTTAACTTGTTTCAGATG
AAACTGTTCTTGACCCGCTTTGTCTGGATAAGCATCTTTTACAGGACTGTCGAGGAAATA
AAGCGAGATAAGGGGACAACAGCAAATGGCAAAAGATTTAAACCTGCCGAATACTTTCAA
AAACAGCTTTGACCCCAGCTTGCCATCGCCCCCCCACCCCAGAAACCAAGGTTGAAACTT
TTTTGAAGCAGCCTGTCAGACTGAAGTTGCCAAATGCCCTG
>TR161263|c0_g1_i1|m.147013
ATTGTGCTGTCAGTGTGGTATTTCAGATTATTTGTAGAATAACCCAGATATTCCTATTTA
GGTGGGCAGGTATGGGGTGCTGTATGCCAGCTGCCAGCCCACTTCTGTGCTCGCCCAATA
TTCTGACTTTATTTCTGGCTGTTGGCAGAATCACCCACCCTAAATGGGCTGTTAAAATGA
GGCTGTGATGACATCATGGATTCCATTCTCCATCATTACTGCCTTATTTACACTCAGTAC
ACAATGGCTGTCTAGGGTTGCTAGATGCTGGGGAAAAGACAAACATGCATTTAAAGAGCC
AAATACAGATATAATTAAAGCTTTGAAAAATCCTTATTTCTTCAGTGATTTTGGATTTTT
TTTGCTGTTCCTAATGTTTTACTCTCTGCCATTTGCCGATTGTCGCCATCTTCAGGCAAG
ACACAATGTAGGTTTCTAATTGGGGATTCCCCTCTACATTCAGCTTCCTAGAAGAGGATA
GTAGGGAATCCAGGTTGGTGAGGCTGCACTGGAAACCCATGAAATGTACCCACCAGTACC
CCACACCTGACGATAGAGGAAGAGGTGACCCTATCTGCATTTGCCCAAGGAAGAGAAGGA
GCAGCAGCAGAGACCGGC
>TR161305|c0_g1_i1|m.147028
AGCTGGTGCATTGCTTGCTGTTAGTAAGCATAAGCCAGTAATTGCTGTTCTGTATGGGCT
TACTGCATGTCAGCCAGGCTCAAGACGGTGAGCCTCTCATGTGATGTGGCTGCTGCCATT
GAATGGGATGCTCCTTTTGAGGTACCTATGACAGCACTTGGGGTTGCTTTATTTCTTGCC
AAGGTATAAAGGGGTTGCCAAACAGATTTTAGGTATGTAGCTCCCAAACCCATTTAAAAC
TGATCTTTTTCTGTACTACCAGTTGCACGCACACAGATGCAGATATTGACCTCCGTGCCA
GCACAGAAACTGAACAAAGAGCTCAACTCCTCTGTAGAAACATGTCAAAATAAGAAAAAA
AATCCATCAAAGACCACCAAAGCAAAAGTAATTGTCAGGGGAAAGAGAGAAAAAAGTAAA
ACCACCTGGTTTATTGAAAGAAAACACAGATACAGTACTTGTGTATTCCTGTTCAAGTCA
TGGACATCAGTCAACAGGTTTAGCTATTAGTTGGCAAACTTAATGAGTAAGGACACTTTC
CGCACTCCAGTAAAGTTCCATGCTTGGTGACCAAGTGTTGAGACACAATTCTGGTTTATC
TTTTATGAAGCAGATAAGGATTCCTGTACCTAAATCTGTATGAGCGGACTGTCGG
>TR16176|c0_g1_i1|m.6672
TATCCAGTGAACAGTGACTCCCTTGTGGTCTTTATTGCCTAAGAAGAATTATTGGCTCGC
AATGCACGTTACTCCGCCGAGCTCCCGGGAACCACAGCCAGCTCTTGCGAATCAATCGGC
AGGGCACGGCAGAGAACGTCGGTGCGCGCCATCTGTCCCACCCACCAATCAGAGGACGCG
CTGTGATTGTAGCAGACTCGGCGCAGCCTCAGAGCTCAGCAGGGAGGGACGGTGCGATCA
CACAGACCGGCAGCAATGGCACAGGGTGATTTTGAAAAAGCAGCAGAAGAGGTAAAAAAT
CTCAAATCTAAACCATCTGATGAAGACATGTTGCTTATCTACGGTCTGTACAAGCAGGCA
ACTGTTGGAGATGTGAATACAGAGCGTCCTGGCATGTTTGATATGAAAGGAAAGGCCAAG
TGGGATGCATGGAATACGCGTAAAGGCACAAGTAAGGAAGAGGCGATGAAGATGTACATC
TCAAAAGTTCAAGAGCTGAAAGAAAAACATGGCATGAATTAAATTTGATCTGTAAAGAAG
GTCTACATTTTAGTCTACAACTGTAGAAAAAAAGCACTGATGTTCATTGAACTAATTTGT
TTCCTCAATACATACAGATGAGACGATATCTAAATAAAACCAACTGCCTTAAAGGTTGCT
ACATTTGTGATTAATTTTTATATTTGGCAGTTCATATCGCTTACTAATGCTTATCCATAT
TTGTGGATTGAATACTGGCTTTACTGTAAACCTGGTAAGAGAAATAAAATTGCAACAGGG
CTTTAACTATTAAAAAAAAAAAAAAAAAA
>TR16188|c0_g2_i1|m.6681
AAGCCTATCTTCATAATTTGAGTTATAAGTCGTAGAATTGTGCTTGTTGGTCCTCTCTGA
ACCCTTTCAAATGCATCAATGGGTTTTTTAAGTTGGAGTGCCCAAAATTCTATATGCGCC
CATTTTTGGAGTTAGATTTTGGTCGACCATAGTCAAATGCCCTCGATATATTCCAGTACT
TCATTAGTTTTATTGATAATAGCTTTCTGTGACTGGACAATTTCAGTGAATGCTCAAGAA
TTTCACCCAAATCCTTTCTAATGGATGCCGTCCTGTGGATGAGACGTTAAACCAAGGTCC
CATCTGCTTATTTAGATGGACATTAAACATCCCATGCCACTATTCCAAGAAGAGCGAAAA
TGTTTCCTGGTGTCCTGGCCAATGTTCGTTCCTCAACATCACCAAAACAAGTGGTCATTC
ATCTCATTGCGGTTTGCCTACCTAACAGTTACGGAACCC
>TR161901|c0_g1_i1|m.147152
CTAAAGCTAAAGAGGAAGTAGGAGGGATTTGACAAAAAAATGGCCAGCAAAGTGTTACTC
AGTGTGCTGTCAGTCATTGCTCTATGTCTGGCATTTGCAGAGGCCCAACCTCGCCTGCCT
AACCAGAGTCGTTGCAAATGCATTGAGACAATAAACATGTTACATCCTTCAATGAAAATG
AGAAATGTTAAAATCTTGTTGAAACAGAATTTGTGTGACAATGTGGAGATCATTGTCACC
TTGCAAAATGGTAAAAGAAAGTGTTTGAACCCTGAGTCCGAAATTGGAAAGAATATTATT
AACTTCATGGAGAGCATAAAGAAAGCTACAAAAAAGAACTGACTTTACCAAGTGAACAAT
GCTGAACACAGAACAGATTCTGCAGAATTTAGCTGGATGGACCATTATTCTCTCTCGTAT
ATAGGATTATAAAAGCTGGC
>TR162151|c0_g1_i1|m.147205
CACAAACCCACTGAAGGTGTAGAGACTTCCACATATCCTTTCTCAACTGTCAGACCAGGG
TTGAAGCCAACAAATATCATTGCTTCCTCTTCATGTGCTGTTAAATGATGGATGTTGGCA
TGTCCTTTCTCAGTGGCCGGCATGTCCTTTCTCAGTGGCCTGCAGTTCCCTGTGTTCTGT
CATCTCTTGCAGAAAGAATGCATAGTGTTAATTTGCTGCTGCAGTCTCCAGATCCTGCAG
TCACAATCAGAGAATTCATAGAATGGAGGATAGACATGAATATTAGTACTAGTAGGTGTA
AAGGAACACAGATCTAGGATGTGAGACTTTAATGTGACGGCATGCATTATCGGATGTGAG
ACATCTGACGTGAGTGCTACCAAGTGACTTTGCTTCCAGGCG
>TR16215|c0_g1_i1|m.6692
AGCTCCCATTGAGGTGCCCATCCATTTCCCCACAGAAACGGATGATTTAGAAAATATCTG
TCCCTGTCTGTGGAGTTAACTTGTTAACTGTCTATCTCGCATGCGAGTGACTTGTTGACC
AAAGACTCCTATGTGGGCAAATATCTAACGCTTTACATCTACTGTTTTAAATCTGTCTCA
ATCTATGGTGGAATTGATCACCATTTTCACAGGTGCTGACATTGGCATGTTCTCAACAGT
AAACTCGGGTATTGATTTGGTTTCAGCTGAAATTATTTTGTTTGAATTAGCTCAGGTGTT
TGGATATGAAGGAGAGGATAATGACCACCCACTCCAATGTGTGTGTTCAGATTCTGGCCA
TATTACCTTTTGATTACTTCATTGGTTTTAGCATGGTCTCATTTTTCAGAGCTCTGAATC
TAGTACAAACTCCAGTTATCAACTTGTTGAATATATGTACTACACACGCTTCCCAGTTTA
TCTCCCATGTCTGTGGGCTTCTACA
>TR16215|c0_g2_i1|m.6694
AGCTCCCATTGAGGTGCCCATCCATTTCCCCACAGAAACGGATGATTTAGAAAATATCTG
TCCCTGTCTGTGGAGTTAACTTGTTAACTGTCTATCTCGCATGCGAGTGACTTGTTGACC
AAAGACTCCTATGTGGGCAAATATCTAACGCTTTACATCTACTGTTTTAAATCTGTCTCA
ATCTATGGTGGAATTGATCACCATTTTCACAGGTGCTGACATTGGCATGTTCTCAACAGT
AAACTCGGGTATTGATTTGGTTTCAGCTGAAATTATTTTGTTTGAATTAGCTCAGGTGTT
TGGATATGAAGGAGAGGATAATGACCACCCACTCCAATGTGTGTGTTCAGATTCTGGCCA
TATTACCTTTTGATTATTACTTCATTGGTTTTAGCATGGTCTCATTTTTCAGAGCTCTGA
ATCTAGTACAAACTCCAGTTATCAACTTGTTGAATATATGTACTACACACGCTTCCCAGT
TTATCTCCCATGTCTGTGGGCTTCTACA
>TR162294|c0_g1_i1|m.147229
TGCCTGGATATTTATAGCAAAAATTCCAACTTGTAACTAGACTGCTAGGTAGCAGTTCAA
ACCAACAATGCACAAGGCTAGAGGGAACTTAGCAAGGTGTGGCTGTTGGCTTTAACTAGT
CACGTTGCAACATGAATTGCAAACCTGTGGAAATCATTACTCATCGGATATATTTTTATA
TAATCCTGGTTGTGGAAGCCTCCCTTGTAGTACAGAATTTCGATGGTGATTTGTCATGTG
GTATTAAAGTAAAAAAACTGCATGCTGGAATTCTGAGAAATGCTCAGCAGTCAGACACTA
TCTGTGGAGAAAGTTAGTTTCAGGTCGATGACCTTTTGTCAGAATGG
>TR16238|c0_g1_i1|m.6706
AGTGCTTCTCTTATGTACCTGTTATTACATATAATAGAGACTAAAGGGTACTTAGTGATT
TCAAAGCAATAATTAATTGAAGAGTTCAGATATAGACGTTAACAGCAAAAGCATAGCTTG
AATCCATGTATGCTTACCATCTGATCCCTGAGAGAGGAGATTTTAGCCTTCAATTCGCAT
ATGCTTCCATTTTGATATATCTTCCTTTTATTTTGACAGCAGCAGATATCATGTTAGATC
TTTCCCACATTGTTTTCTCTTTGCTATTCTTTTCCCTTCACCTTTCCCACCAGAAATTCC
CATTGCCTGACCGGATGAAATGGGTGGCCTGCTCCCTAGCCATTGGCAGTGTGCTCTTGG
CTGTCTGCCGTGAAATGCAGCAAAGGGAGGCCTGTGGAGAATCCCCATCTGAGTTTCTCT
TCTCCTCGCCTCCCTTGCAGAAGGCCCCAAATCTCACTTCAGCAGGCCAGCTGTATTGTC
ACCACTGCTTCCCCTAGCTAAAATCAACCATTTACAGCACAGACCAAGAATTGAACATGG
AACATGGCTCAGTTCCATACTCCACGATGCATTTACCTGATAGGCCATCAGAGAAGACTC
AAAGTACGAACTCTAAGTTGGTTGTGCAGCAAGTTTTGCTGAGCTTGATTCTTGGTTCAA
CC
>TR162569|c0_g1_i1|m.147300
CCAGTATAGGTAGTACAGAATGACACAGGACCTGACACTCAGATGCCAAACACCAGTGAC
AATTTTTCTAGATAACGAAATAGTTGACAAACTGCCATAGAAAATACAGTGGCACTATTC
TAACCCCTCCCCTCAGTGTTTGACCAGTTCAAAGAATCATATTCCTGACTTGCACGATAG
TTGCAACAAGGAGTTCATTTGCTCACCAGCCAAGTTGAGCTTCCACGTCTCCTAGGTACG
GTTAATCCCCTCTAATCTATGAAATCCTTTGAAAGTTTCCAAGCCAATGAAAAATATGAA
GGTGTCAAGCGCATTGTGCTGAGCAGACAGTGGGACCTAATATCCCACCTACATCTGCCA
CCGAGACGCCAAGTGTGTTTTGCTTTATGGAACTCTATCAAGGATTTACCAGGGTTTTAC
CCTCTGTGGTCAAAGGGGCACACATTGCCGTAACATTAGTTGGTTCATTATGCTCGAGCT
GTTATCTGATAATTACCAAGAAGTTAGGGATTCCTGATCAATAACACATTTAAAAAAATC
AGAACAAGTATCTACAGCAACAAGAATGTTTATTGTAGTACAGGCACTGTGCCCAGGTAG
CGGGAAATTTCTGTATTTCCACATACCGATCGAACAGCACACAGCGATTCCTGCTCAGAC
CAGGTAAGGAGG
>TR162625|c0_g1_i1|m.147316
GAACTAATTTGTTAAATTATCGTGATCTTCAAAAGGCCATTTTCCAGAGTTTACTGGAAG
AGATTTCAGTGAATAATGCGCTGGATTGCTAATCGGATTGTGGAACATTTTTTGTGTTTC
TTTATGTTAAAGGTCAGAGAAAACAGTGTGTGTGCCCTCTTCAATTTCCAGCCATTTAGC
ACCGTGGTTGGTGGCTTTGATCATCCATTCAAACAGGCATTTCCAAATAAACCCAATAAA
ATACCAGGGAATTGAAAGCTAAAGACATGACTTCAAATCCAGCAGTTTTTCATATATCTT
TCCATCTCTTTAGTCAATTGTACTGTTAATCTTTTTACAGATTCCTTTAATATATGAGCA
GATTTAGTGCCACCCAAATTCTGTTTTTTCGGTGATAAAATCGATCTTATGAATGTTCAT
ATCATCCCAAAGAACAAGCAAATAAAACTCGCAC
>TR16267|c0_g1_i1|m.6720
GAGGGATGGGAGAAAGCTCGTGTGGAGCATAAACACCGGCACAGACCAGTTGGGCCAAAT
GGCCTGTTTCTGTGCTGTAAAGTCTATGTAATCTATGTATATTTTAAGCGTCCCAGTGGC
TCGGATGATAAATGCACTGTCCTGTGCAGAACGGAGTCCTTTCAGGCAAGGAGGATCCCG
TGTCCTATCTGTAATCTCTGCTGAGTTAGCCAATCTCAGTCAGGGCAACAATAGGGTTAT
TACACTTGGCCGGTGTCCCTGGGCGAGGAGGGAGAAAACATCAGCTGGGATTCTTGCTGC
TCTCTGCTATCCAGTGATTCCTGCTGGAAAATAAATCGAATAGCC
>TR162798|c0_g1_i1|m.147366
TTTGCTTTGAAGGTCAGATTGACCTGTTTAAGGCTTCATTTTCATAGGCTGTACACATTA
CTCCAGAAGGATTGAATCTGAATAATACCACTTTCTAAGTTGGTCACTGCTGCATGTTGC
AAATTCAGTGGCAGCAACAGGTTAGCTGTGGAAGCATCCCTGGTGTAAGATAGTTGAGAT
CATGGCCTGGATTTTGTGGTGGTAATGCCGGCGAAACTCAGTGTTCGCCTTCATTATCCC
TCTGAAACTGACCAACTTTTGGATTTAGCACATGCACAGAAACAAGGAAATCATGAAGTT
GCGGTCAGTCATTCACTACTGCTCCACCGGTTGTGCTGTGGAACTCCCCAGAGCCGCGGA
TCAGTTGAAATCACATACAAGGACGGAAACTAACAATGGGA
>TR162895|c0_g1_i1|m.147391
ATTAATTTATTCCACAACTCTATTGATGTTTTCATTGAAAAAGTTCCACCTGACTTCCCT
TCTTGCCCCCAGTACAGAGTTTGTAACTTGTGGGCCCTGGTATTTGGACTCCCACCCCTT
GTCATAGTGAAACATTTGCCAGGATCAGTTCCATCAATTCCCTTTGTAAAGTTGAAAACT
TCAATGTTAGTTTGAAGTCCCTGGTTTTACAAAGAAAGCCCAACTTTACTCACACCATAA
ATGCTAGATACTCAGTTAACCCAAATACCGTATGCTGCAACATTGGATTAGCAGGTTTAA
AAAATACTTAACTGTTCCTCCTCTCAAGAAGGTACCAATTCATGCTGTGGTACAATTCTA
CAGCTGTCAGCCACCTCCCAGCACTGCACCCAAGTGGCTATTCATGTGTAAGCTAGACAA
CGATGATGAAAATAATAACTTGCATTTGCACCTTTAATATAGAAAAAACATCCCAAGGCA
CATCACGAAGATGTAAAGAAAAATGGACACCAAGGCAGAGAAGGAAAATTTAGGATGGGT
GACCAAAAGTTTGCTTAACATAACTGGGTCTTAAGGAAGGTCTTAAAAGAGCTGGTGGAG
AGGCGGAGGGATTTAGGAAGGGGATCCCAGAGCTGCAAGGCCAAGGCAGATGAAGGCTCA
GCTACCTATGGAGGG
>TR163094|c0_g1_i1|m.147427
AATGAGCCATGATAAACCCAGTGTTAAATGTAACTTTTTCCATATCCTCCCTTGGAAAGA
AATGACCAAAACATGCCACAATATGATACCACGCTAATGTGTAAATAAAATGGTGGATAT
TTGTATACATGGTCAGTCTTGTCGCACTTGCTTTGAAATTAATTTGGTTCTGTTCTGTTG
AGAGGAAGATGCTTTGTCTGCAAAGAAGGTCAATCAGATCAGAATTTGAAAAAAAACAAC
ATGTAAACCATGCAGGGAACCATGCAATTCAATCCCCCGTCTGTGCTGCGGTAGCTGTTC
AGCTGGGGTGGTGGTACCAGTGATACAACACAGATGGAGGATCAAACCTCGCACCTTCCA
GGTTTGCGTGTCTCTGCGATCATTGCATAAAATTGCTGAGT
>TR163158|c0_g1_i1|m.147449
ATGATACTCACGGTAATGGCGATGTGGACAAGTGTAGGACCTGGAACCTGCTTAAAAATT
GGATTTGCTTGGTCTTATTATTCCAATTTAAACAGGGGTTCCCAGAAATCTGTGTTTTTT
TATATGGCATTTCCAAATATCTACTTGGGAACTAAAAGGACAGAAGCCACAGCAAAAATA
GCTGCAGTGATGGCTGAATTCAGAATGGCGCCAGAAATTCTTCTGCATGTACCACTTGGC
AAAGCACACAGGAAATACAGTTAAGGTTGGGGAGAAATGAAATTGAAAACAGAGGTCTCT
GGGTCAGGCAGTTCTGGATTGGTGGCTGCCTCAGGATTTGTGGTTAGTAACGGAGGACAA
CTCTGGATCTGTGGTGGTTGAAGGGAACAAACTGTGATCAAACAACAGGATTACATTTGC
TAATTTCTCAGCATATGGAGGAAGGAAGCAAAAACTGCAGAGAAAAGGAGCATGCAAAAG
AAGAGCGATCAAGCGAGCGTTAGAAAGATCCCAGCTTAGATAAACTAAGACGTTACAAGG
GGATTAGGTGGTTTTAGTTATAAAGCG
>TR16341|c0_g1_i1|m.6756
TGCCCGGAGCGCGCCGTGACCCCGGAAGCAGAGGCTGCGTGGTGATCATTGGTGGAAATG
ACTCGGTCAAAGAAGATACGCAATCACAACAGTGACAAAAAGAAAAGTGTATCAAAGCTG
TGGAAAACAAAAAGGCGAACTAAAGATTTAGACCAGATTCATGAAGATATGAAACCTGAA
AATGCAGACAAATTACTGCACCAGGAAGTAGATTGCGACGCCACTGGAAGTGCACAATTC
TATTGCTTACACTGCGCGCGATACTTCATTGATCAGAGAAGTCTCAAAGAGCATTTTAAA
ACCAAAGTTCACAAACGCAGGCTGAAACAGCTGAGCGAGGAGCCATACACGCAGGAAGAA
GCAGAACGAGCAGCAGGAATGGGGTCCTATTTACCAGCAAAGAAAGTCAAAGTCGAAACT
[truncated: 45,209,601 more chars]
