# Supplementary material for: Multi-tissue RNA-seq and transcriptome characterisation of the spiny dogfish shark (Squalus acanthias) provides a molecular tool for biological research and reveals new genes involved in osmoregulation
Source: PLoS One. 2017 Aug 23;12(8):e0182756. doi: 10.1371/journal.pone.0182756 (PMC5568229; doi:10.1371/journal.pone.0182756)
Supplement: S5 File — (TXT) [file pone.0182756.s015.txt]

>brain_Ass1_TR121809|c0_g1_i1|m.181026
MSQSKGTVVLAYSGGLDTSCILVWLKEQGYEVVAYLANVGQDEDFEAARKKALSLGAKKV
FIEDLRKEFVEEFIWPWVQSNAIYEDRYMLGTSLARPCIARGQVKIAKQEKAQFVSHGAT
GKGNDQIRFELTCYALYPEVKIISPWRLPEFFNRFLGRTDLMEYAKAHGIPVPVTPKSPW
SMDANIMHISYESGILENPKNHAPDGMFMMTVDPVKSPSTPDELEIEFKNGVPVKVTNLG
DKTTHSSALELFTYLNEIGGKHGVGRIDIVENRFIGMKSRGIYETPGGTILYQAHVDIET
FTMDKEVRKIKQQLSLKFSEQLYNGFWDSPECVFVRHCINKSQEHVAGKVQVSVFKGQVY
ILGRESPTSLYNQDLVSMNVQGDYDPIDAGGFIRICSLRLKEYHRLQSAATPKSK*
>brain_Arg2_TR90471|c1_g1_i1|m.68541
AHCDLNTPLTSSSGNLHGQPVSFLIRELQDKIPPLPGFSWVTPCISAKDLVYIGLRDVDP
AEYYIMKNFGIQYFSMKEVDQLGIQKVMERTFDHLVGKQKRPVHLSFDVDAIDPSLAPAT
GTPVIGGLTYREGMYIAEEVHNSGMLSAMDLVEVNPKLAASDEELNATVNIAVDVISFSL
GQAREGSHGKCDELPTPSTTYETNEQTVRL*
>brain_Asl_TR87647|c1_g2_i1|m.60432
MASSEGAKLWGGRFVGNIDPIMEKFNASISYDKRMWDADIKGSKAYAKALEKAGLVTKAE
LDQILNGMDKIYEEWANGTFQIKEGDEDIHTAHERRLKELIGEAGGKLHTGRSRNDQVVT
DMRIWLRDEISVLMGHLQQLIKTMVERAAVEIDILFPGYTHMQRAQPIRWSHWILSHAVA
LSRDAERLDEIKRRTNVLPLGSGAIAGNPFKIDREFLCKELQFDAISLNSMDATSGRDFV
AEILFWCTLCQIHLSKISEDLIIYNTKEFGFITLSDAYSTGSSLMPQKKNADSLELIRGK
AGRVFGRCSGFLMNLKGLPSTYNKDLQEDKEAMFESIDTITAVLQVASGVISTLQVHENA
MKKALSPDMLATDLAYYLVRKKMPFREAHSTSGRAVHLAENKGIEVNQLSLDDLKTISPL
FESDVSKVWNYTNSVEQYAAAGGTARSSVTSQIEQLRAWLKKRQST*
>brain_Otc_TR40509|c0_g1_i1|m.15603
LYHPIQILADYLTLQEHFGSLNGLTISWIGDGNNILHSFMMSAPKLGMHLRAAIPKGFEP
DANVTKFAKSLSEECGTELFFTNDPLEAARGANVLVTDTWISMGQEEEKAERLKAFHGYQ
ITMKTGKSAAPNWIFLHCLPRKPEEVDDEVFYSPRSLAFQEAENRKWTIMATMVSILTDY
SPLSSKPNF*
>brain_Ornt1_TR87406|c0_g1_i1|m.59803
MSLEKKGLQPAVQGAIDLAAGATGGVACVYTGQPFDTVKVKMQTFPHMYRNVVDCVLKTY
KERGVRGFYQGTTPALMAHISENAVLFLSYGFCQRVVKNLSGLDSKADLSDIQKAAAGSF
ASVFASLAICPTELVKCRLQAMHEMKSSGKLAKEHPSTVWAVIKNVLKTDGPIGMYQGLS
STLMREMPGYFFFFGGYEFSRSLFTGAGQSKDDLGPIPLMVSGGFGGACLWIAVYPIDCV
KSRIQVLSMTGQQAGFFSTFRNILVKEGFKAIYSGLTPTMIRAFPANGALFLAYELSRRE
MMKHMSD*
>brain_Gs1_TR84189|c0_g1_i1|m.52894
APSRNFTGSDRHRAHRERARERERTAKANPVPPLNFTLHSSYCDLHFSFWLLLKSLRLVG
FVCVAALILGNSFFFLVLKTHVFVIIIGNFVFIVYFWWRMRICRSFLFLVKKCGNITPTI
WRNQHTYKMATSASANLSKIVKKNYMELPQDGKVQAMYIWIDGTGEAVRCKTRTLDNEPK
SIAELPEWNFDGSSTYQSEGSNSDMYLVPSAMFRDPFRRDPNKLVLCEVLKYNRKPAESN
LRHSCQKIMSMIANEYPWFGMEQEYTLLGTDGHPFGWPSNGFPGPQGPYYCGVGADKAYG
RDIVEAHYRACLYAGIELSGTNAEVMAAQWEYQVGPCEGIQMGDHLWISRFILHRVCEDF
GIIASFDPKPIPGNWNGAGCHTNFSTKAMRDDGGLKYIEDSIEKLGKRHQYHIRAYDPKG
GLDNARRLTGHHETSNINEFSAGVANRGASIRIPRSVGQDKKGYFEDRRPSANCDPYAVT
EALVRTCLLDESGDKPIEYNKN*
>kidney_Ass1_TR104494|c0_g1_i1|m.151193
MSQSKGTVVLAYSGGLDTSCILVWLKEQGYEVVAYLANVGQDEDFEAARKKALSLGAKKV
FIEDLRKEFVEEFIWPWVQSNAIYEDRYMLGTSLARPCIARGQVKIAKQEKAQFVSHGAT
GKGNDQIRFELTCYALYPEVKIISPWRLPEFFNRFLGRTDLMEYAKAHGIPVPVTPKSPW
SMDANIMHISYESGILENPKNHAPDGMFMMTVDPVKSPSTPDELEIEFKNGVPVKVTNLG
DKTTHSSALELFTYLNEIGGKHGVGRIDIVENRFIGMKSRGIYETPGGTILYQAHVDIET
FTMDKEVRKIKQQLSLKFSEQLYNGFWDSPECVFVRHCINKSQEHVAGKVQVSVFKGQVY
ILGRESPTSLYNQDLVSMNVQGDYDPIDAGGFIRICSLRLKEYHRLQSAATPKSK*
>kidney_Arg2_TR74034|c0_g1_i1|m.33750
MSLRARIWYLFEKQLGSVPKQKRSVHSVGIIGAPFSYGQKRRGVEGGPRAIRDAGLEERL
SGLGCKVYDYGDLSFTTVPNDTPYNNIVHHPRTVGLANQSLTEAVSRAVGDGHLSIMLGG
DHSLGIGSVHGHAQQRPDLCVIWVDAHCDLNTPLTSSSGNLHGQPVSFLIRELQDKIPPL
PGFSWVTPCISAKDLVYIGLRDVDPAEYYIMKNFGIQYFSMKEVDQLGIQKVMERTFDHL
VGKQKRPVHLSFDVDAIDPSLAPATGTPVIGGLTYREGMYIAEEVHNSGMLSAMDLVEVN
PKLAASDEELNATVNIAVDVISFSLGQAREGSHGKCDELPTPSTTYETNEQTVRL*
>kidney_Uox_TR24868|c0_g1_i1|m.8727
MSSLYYPAYKKGDVEFVRTGYGKDAVKVLTIRREGNHHYIKEIEANVQLTLKTVKDYMHG
DNSDIIPTDTIKNTVHVLAKRKGIQTIEEFALDICDHFLSSFQHVTRTMVYMQEAPWRRL
EKDGVGHMHAFILNHEATRFCEVEQIQNEPPVVHSGIKDMKVLKTMQSGFEGFLKDKFTT
LPEVRDRVFSTIVYAKWRYSSARHVNFDATW
>kidney_Asl_TR88658|c1_g1_i1|m.51714
MASSEGAKLWGGRFVGNIDPIMEKFNASISYDKRMWDADIKGSKAYAKALEKAGLVTKAE
LDQILNGMDKIYEEWANGTFQIKEGDEDIHTAHERRLKELIGEAGGKLHTGRSRNDQVVT
DMRIWLRDEISVLMGHLQQLIKTMVERAAVEIDILFPGYTHMQRAQPIRWSHWILSHAVA
LSRDAERLDEIKRRTNVLPLGSGAIAGNPFKIDREFLCKELQFDAISLNSMDATSGRDFV
AEILFWCTLCQIHLSKISEDLIIYNTKEFGFITLSDAYSTGSSLMPQKKNADSLELIRGK
AGRVFGRCSGFLMNLKGLPSTYNKDLQEDKEAMFESIDTITAVLQVASGVISTLQVHENA
MKKALSPDMLATDLAYYLVRKKMPFREAHSTSGRAVHLAENKGIEVNQLSLDDLKTISPL
FESDVSKVWNYTNSVEQYAAAGGTARSSVTSQIEQLRAWLKKRQST*
>kidney_Gs2_TR91001|c0_g1_i3|m.57038
MSVAVSSKLNKTVREQYLKLPQDGKVQLTFVWIDGTGEGLRCKTRTVDCEPNTVKEIPEW
NFDGSSTGQAEGSNSDMFLIPVRIFRDPFNLDPNKLVLCEVLKYNRKPAETNLRYTCKEV
MEKAKDTHPWFGLEQEYSLLGVDGHPYGWPQNGFPGPQGPYYCGVGADKVFGRDIVEAHY
KACLYAGVMISGTNAEVMPSQWEYQVGPCEGIEMGDHLWMARYILHRICEDFGVVATFDP
KPITGNWNGAGCHANFSTEDMRNEGGLQCIEEAIEKLSKRHPYHIHMYDPKGGLDNSRRL
TGKHETSNIHDFSAGIANRGASIRIPRQVGQDGYGYFEDRRPSANCDPYAVTEALVRTCV
LNETGNESKKLH*
>kidney_Otc_TR85331|c0_g1_i1|m.45913
MMIFTLRNLLGRSISLSNKCPVRSFRCGQAVLGATALKGRHLLTLKDFNAEEIKQLLWTA
ADLKMRIKQKGEILPLLQGKSIAMIFEKRSTRTRISTETGFALLGGHPCFLTTQDIHLGV
NESRKDTARVLSGMTDLILARVYKHSDLEQLAEDGSIPVINGLSELYHPIQILADYLTLQ
EHFGSLNGLTISWIGDGNNILHSFMMSAPKLGMHLRAAIPKGFEPDANVTKFAKSLSEEC
GTELFFTNDPLEAARGANVLVTDTWISMGQEEEKAERLKAFHGYQITMKTGKSAAPNWIF
LHCLPRKPEEVDDEVFYSPRSLAFQEAENRKWTIMATMVSILTDYSPLSSKPNF*
>kidney_Ornt1_TR96116|c0_g2_i1|m.73997
MSLEKKGLQPAVQGAIDLAAGATGGVACVYTGQPFDTVKVKMQTFPHMYRNVVDCVLKTY
KERGVRGFYQGTTPALMAHISENAVLFLSYGFCQRVVKNLSGLDSKADLSDIQKAAAGSF
ASVFASLAICPTELVKCRLQAMHEMKSSGKLAKEHPSTVWAVIKNVLKTDGPIGMYQGLS
STLMR
>kidney_Arg1_TR89815|c0_g1_i1|m.54248
MLSGKSLVLLNRGVSMISRRFNHKVGILGAPLSRGQGKEGVKMGPDALRNSGLLTVLQTG
GCNLKDYGNLKFEDEPKDELFRTVKMPRTVGKATEKLSQAVSKVKADGRVCVILGGDHSL
AIGSISGHAAFHSNLCVVWVDAHADINTPDTTPSGNLHGQPVSFLIKELKTEIPAVPGFS
WLKPCLSAKDIVYIGLRDVDPGEKDIIKKLGIKIFSMTDVNQMGIQKVMEVTSDYLFSRV
KKPIHLSFDIDGFDPTLAPATGTPVEGGLTYEQGIFVANEIHKTGLLSAIDLVEVNPSLG
KTEEEVASTVNTGRDVILKALGYAQK*
>kidney_Gs1_TR71041|c0_g1_i1|m.31201
MRICRSFLFLVKKCGNITPTIWRNQHTYKMATSASANLSKIVKKNYMELPQDGKVQAMYI
WIDGTGEAVRCKTRTLDNEPKSIAELPEWNFDGSSTYQSEGSNSDMYLVPSAMFRDPFRR
DPNKLVLCEVLKYNRKPAESNLRHSCQKIMSMIANEYPWFGMEQEYTLLGTDGHPFGWPS
NGFPGPQGPYYCGVGADKAYGRDIVEAHYRACLYAGIELSGTNAEVMAAQWEYQVGPCEG
IQMGDHLWISRFILHRVCEDFGIIASFDPKPIPGNWNGAGCHTNFSTKAMRDDGGLKYIE
DSIEKLGKRHQYHIRAYDPKGGLDNARRLTGHHETSNINEFSAGVANRGASIRIPRSVGQ
DKKGYFEDRRPSANCDPYAVTEALVRTCLLDESGDKPIEYNKN*
>kidney_Allc_TR94696|c3_g3_i1|m.68455
MAARPIQENTEKLPDFVQLNDLACETAGAKVLFATDDWFATAENLLKRGAPQWKAQDFTN
FGKWMDGWETRRKRIPGHDWCVIQLGVPGVIHGFDVDTSYFTGNYAPRVSIEAACLAPDV
VPDLPPRGEKIGTAASEEEVEVIRELKSVLWIELLPMTILQPGYVDTCHNYFPAQQLKRW
THIRLNMYPDGGIARLRVYGVGRRDWSAVSQNQTIDLAAMTNGGVCLGYSDAHFGHPNNI
IGIGRSSVMSDGWETARRLDRPAVLKADDQGVLQVPGCEWAVFKLGHPGVITHIEIDTRH
FKGNFPDSCKIEGCAITPEEEKKNIGMKWKSCHGLKWKLLLPITKLKPHQQHFFSIEAKD
VATHVRLTMKPDGGISRMRLMGYPRTLPSVNL*
>liver_Ass1_TR83593|c0_g1_i1|m.114985
MSQSKGTVVLAYSGGLDTSCILVWLKEQGYEVVAYLANVGQDEDFEAARKKALSLGAKKV
FIEDLRKEFVEEFIWPWVQSNAIYEDRYMLGTSLARPCIARGQVKIAKQEKAQFVSHGAT
GKGNDQIRFELTCYALYPEVKIISPWRLPEFFNRFLGRTDLMEYAKAHGIPVPVTPKSPW
SMDANIMHISYESGILENPKNHAPDGMFMMTVDPVKSPSTPDELEIEFKNGVPVKVTNLG
DKTTHSSALELFTYLNEIGGKHGVGRIDIVENRFIGMKSRGIYETPGGTILYQAHVDIET
FTMDKEVRKIKQQLSLKFSEQLYNGFWDSPECVFVRHCINKSQEHVAGKVQVSVFKGQVY
ILGRESPTSLYNQDLVSMNVQGDYDPIDAGGFIRICSLRLKEYHRLQSAATPKSK*
>liver_Arg2_TR20904|c0_g1_i1|m.8328
MSLRARIWYLFEKQLGSVPKQKRSVHSVGIIGAPFSYGQKRRGVEGGPRAIRDAGLEERL
SGLGCKVYDYGDLSFTTVPNDTPYNNIVHHPRTVGLANQSLTEAVSRAVGDGHLSIMLGG
DHSLGIGSVHGHAQQRPDLCVIWVDAHCDLNTPLTSSSGNLHGQPVSFLIRELQDKIPPL
PGFSWVTPCISAKDLVYIGLRDVDPAEYYIMKNFGIQYFSMKEVDQLGIQKVMERTFDHL
VGKQKRPVHLSFDVDAIDPSLAPATGTPVIGGLTYREGMYIAEEVHNSGMLSAMDLVEVN
PKLAASDEELNATVNIAVDVISFSLGQAREGSHGKCDELPTPSTTYETNEQTVRL*
>liver_Uox_TR39460|c0_g1_i1|m.17159
MSSLYYPAYKKGDVEFVRTGYGKDAVKVLTIRREGNHHYIKEIEANVQLTLKTVKDYMHG
DNSDIIPTDTIKNTVHVLAKRKGIQTIEEFALDICDHFLSSFQHVTRTMVYMQEAPWRRL
EKDGVGHMHAFILNHEATRFCEVEQIQNEPPVVHSGIKDMKVLKTMQSGFEGFLKDKFTT
LPEVRDRVFSTIVYAKWRYSSARHVNFDAAWISVKDSIIETFAGPYDTGIYSPSVQNSLY
DAQCLSLSRVPEMEEIEIVMPNKHYFTIDMTKFGIHKNDEVLLPVDNPSGNITGTVRKRL
ASKL*
>liver_Asl_TR81802|c2_g1_i1|m.95502
MASSEGAKLWGGRFVGNIDPIMEKFNASISYDKRMWDADIKGSKAYAKALEKAGLVTKAE
LDQILNGMDKIYEEWANGTFQIKEGDEDIHTAHERRLKELIGEAGGKLHTGRSRNDQVVT
DMRIWLRDEISVLMGHLQQLIKTMVERAAVEIDILFPGYTHMQRAQPIRWSHWILSHAVA
LSRDAERLDEIKRRTNVLPLGSGAIAGNPFKIDREFLCKELQFDAISLNSMDATSGRDFV
AEILFWCTLCQIHLSKISEDLIIYNTKEFGFITLSDAYSTGSSLMPQKKNADSLELIRGK
AGRVFGRCSGFLMNLKGLPSTYNKDLQEDKEAMFESIDTITAVLQVASGVISTLQVHENA
MKKALSPDMLATDLAYYLVRKKMPFREAHSASGRAVHLAENKGIEVNQLSLDDLKTISPL
FESDVSKVWNYTNSVEQYAAAGGTAHSSVTSQIEQLRAWLKRRQST*
>liver_Gs2_TR52630|c0_g1_i1|m.26055
MSVAVSSKLNKTVREQYLKLPQDGKVQLTFVWIDGTGEGLRCKTRTVDCEPNTVKEIPEW
NFDGSSTGQAEGSNSDMFLIPVRIFRDPFNLDPNKLVLCEVLKYNRKPAETNLRYTCKEV
MEKAKDTHPWFGLEQEYSLLGVDGHPYGWPQNGFPGPQGPYYCGVGADKVFGRDIVEAHY
KACLYAGVMISGTNAEVMPSQWEYQVGPCEGIEMGDHLWMARYILHRICEDFGVVATFDP
KPITGNWNGAGCHANFSTEDMRNEGGLQCIEEAIEKLSKRHPYHIHMYDPKGGLDNSRRL
TGKHETSNIHDFSAGIANRGASIRIPRQVGQDGYGYFEDRRPSANCDPYAVTEALVRTCV
LNETGNESKKLH*
>liver_Otc_TR2895|c0_g1_i1|m.1189
MMIFTLRNLLGRSISLSNKCPVRSFRCGQAVLGATALKGRHLLTLKDFNAEEIKQLLWTA
ADLKMRIKQKGEILPLLQGKSIAMIFEKRSTRTRISTETGFALLGGHPCFLTTQDIHLGV
NESRKDTARVLSGMTDLILARVYKHSDLEQLAEDGSIPVINGLSELYHPIQILADYLTLQ
EHFGSLNGLTISWIGDGNNILHSFMMSAPKLGMHLRAAIPKGFEPDANVTKFAKSLSEEC
GTELFFTNDPLEAARGANVLVTDTWISMGQEEEKAERLKAFHGYQITMKTGKSAAPNWIF
LHCLPRKPEEVDDEVFYSPRSLAFQEAENRKWTIMATMVSILTDYSPLSSKPNF*
>liver_Ornt1_TR6475|c0_g1_i1|m.2627
MSLEKKGLQPAVQGAIDLAAGATGGVACVYTGQPFDTVKVKMQTFPHMYRNVVDCVLKTY
KERGVRGFYQGTTPALMAHISENAVLFLSYGFCQRVVKNLSGLDSKADLSDIQKAAAGSF
ASVFASLAICPTELVKCRLQAMHEMKSSGKLAKEHPSTVWAVIKNVLKTDGPIGMYQGLS
STLMREMPGYFFFFGGYEFSRSLFTGAGQSKDDLGPIPLMVSGGFGGACLWIAVYPIDCV
KSRIQVLSMTGQQAGFFSTFRNILVKEGFKAIYSGLTPTMIRAFPANGALFLAYELSRRE
MMKHMSD*
>liver_CpsIII_TR71963|c0_g1_i1|m.51292
MTKILRACNLFKSLKHGIANCNHIQRPVWSLGTSGVRLFSIKAQTAQLILDDGTKMKGLS
FGYPHSTAGEVVFNTGLVGYPETLTDPSYRGQILTLTSPMAGNYGVPDTKKLDELGLMKY
VESEFIQVSGLLVQDYSHEYSHWNSVKSLGEWLHEEKIPALYGIDTRMLTKIVRDKGTIL
GKIEFEGDPVEFVDPNLRNLMAEISTKEIKVYGKGNAIKIVAVDCGIKHNIIRLLVKRGV
ELHLVPWDYDFTNMEYDGLFLSNGPGDPTLAGQLVANVHKVIGSNRPEPVFGICMGNQLT
ALAVGANCYKLPMGNRGQNQPVVNVMNGQAFITAQNHGYAIDSSTLPEGWKPMFVNANDG
TNEGIVHDSKPIFTAQFHPEAKGGPTDTEFLFDAFISLIKKGKGTNIASVMPSVPPLPER
LKVSKVLVLGSGGLSIGQAGEFDYSGSQAIKALKEENLKTVLMNPNIASVQTNEVGTKQA
DTVYFLPVTPEFVTDIIKTEKPDGILLSMGGQTALNCGVELYKQGVLEKYGVQVLGTPIT
>liver_Nags_TR80364|c2_g1_i2|m.84268
QRGCGFVSFHRGSRQFQRWLQLRGSERSIDHRQAANQSIKSDQSMATASSASAGTRAVAR
AGQFLSSKHVLIASSCAPVPGLRQLSAVEASRHSKLRNAPMQEVDRSVPLVNHHRATRSL
VYRDVKMFLNEIGADPREARYWLTQFQNASTSGSNKLFAVVEVDEEIFCSKEMVSSLAFG
LAFLQRMDMKPVVVMGLSCPHAEETSDSLTETKSLLLRNCRILTDALHRNSAVTMPFFNG
GSLLRAEESSSPNSFGSVVSVEEDLLNWSLESGHIPIVCSVGETSDGRLVLLDSLGVTAA
IAKLMQPLKVMFLNNSGGIQDSNTKFRRCQSAAPSANGRFQRRTITLGTSCVENLQVVGQ
VNLPSDLDLLSNANWISHKEEQKAKVIMDLLNHMPLESSAVITSADTILTELFSHRGAGT
LFKNAEPIRRYTNLDEIDTARLISLINKSFGKDLHEDYISAMKPKLHSIYLSEGYSAAAI
ITTESVLNGMPYLDKFVVSTNKRGQGTSLMLWECIRQDFDSLFWRSSATNRINPWYFKQC
>liver_Gs1_TR29804|c0_g1_i1|m.12179
MRICRSFLFLVKKCGNITPTIWRNQHTYKMATSASANLSKIVKKNYMELPQDGKVQAMYI
WIDGTGEAVRCKTRTLDNEPKSIAELPEWNFDGSSTYQSEGSNSDMYLVPSAMFRDPFRR
DPNKLVLCEVLKYNRKPAESNLRHSCQKIMSMIANEYPWFGMEQEYTLLGTDGHPFGWPS
NGFPGPQGPYYCGVGADKAYGRDIVEAHYRACLYAGIELSGTNAEVMAAQWEYQVGPCEG
IQMGDHLWISRFILHRVCEDFGIIASFDPKPIPGNWNGAGCHTNFSTKAMRDDGGLKYIE
DSIEKLGKRHQYHIRAYDPKGGLDNARRLTGHHETSNINEFSAGVANRGASIRIPRSVGQ
DKKGYFEDRRPSANCDPYAVTEALVRTCLLDESGDKPIEYNKN*
>liver_Allc_TR82887|c2_g24_i1|m.106826
MAARPIQENTEKLPDFVQLNDLACETAGAKVLFATDDWFATAENLLKRGAPQWKAQDFTN
FGKWMDGWETRRKRIPGHDWCVIQLGVPGVIHGFDVDTSYFTGNYAPHVSIEAACLAPDV
VPDLPPRGEKIGTAASEEEVEVIRELKSVLWIELLPMTILQPGYVDTCHNYFPAQQLKRW
THIRLNMYPDGGIARLRVYGVGRRDWSAVSQNQTIDLAAMTNGGVCLGYSDAHFGHPNNI
IGIGRSSVMSDGWETARRLDRPAVLKADDQGVLQVPGCEWAVFKLGHPGVITHIEIDTRH
FKGNFPDSCKIEGCAITPEEEKKNIGMKWKSCHGLKWKLLLPITKLKPHQQHFFSIEAKD
VATHVRLTMKPDGGISRMRLMGYPRTLPSVNL*
>liver_Aln_TR75548|c0_g3_i2|m.61323
CTWIQNSLEEFCFEMEVGSQLSVVRSRKVVLDSRICPADIIIEGGKIVGIHPEGITAPQT
LNQQILDVGDLVVMPGVVDSHVHVNEPGRTDWEGYWTATRAAAAGGITTLVDMPLNSNPP
TTTLENFQTKLHAARGKCFVDTAFWGGVVPGNQSALRPMIEAGVPGFKCFLIHSGVDEFP
HVTEADLRAALAQLQGTGRVLLFHAERELEHVTPLLNNPCDYTTFLVTRPDEMEVEAIRT
VIKLCLQYRVHCHIVHLSTAEALPIIDEARKAGALLTVETTHHYLSLAAEDIPNGATQYK
CCPPIRTRNNQEQLWSALKAGKIDMVVSDHSPCTADLKLLQSGDFLKAWGGISSLQFGLP
LFWTSARQRGFTLQDTVNLMCKNTAKLCGIENRKGSLVAGKDADLVIWDPDSEFEVRETL
IHHKNKLTPYLGHRLQGEVFATIVRGKIVYLQGKFSDKPLGEHILIDSTQL*
>ovary_Ass1_TR88059|c0_g1_i1|m.130708
MSQSKGTVVLAYSGGLDTSCILVWLKEQGYEVVAYLANVGQDEDFEAARKKALSLGAKKV
FIEDLRKEFVEEFIWPWVQSNAIYEDRYMLGTSLARPCIARGQVKIAKQEKAQFVSHGAT
GKGNDQIRFELTCYALYPEVKIISPWRLPEFFNRFLGRTDLMEYAKAHGIPVPVTPKSPW
SMDANIMHISYESGILENPKNHAPDGMFMMTVDPVKSPSTPDELEIEFKNGVPVKVTNLG
DKTTHSSALELFTYLNEIGGKHGVGRIDIVENRFIGMKSRGIYETPGGTILYQAHVDIET
FTMDKEVRKIKQQLSLKFSEQLYNGFWDSPECVFVRHCINKSQEHVAGKVQVSVFKGQVY
ILGRESPTSLYNQDLVSMNVQGDYDPIDAGGFIRICSLRLKEYHRLQSAATPKSK*
>ovary_Arg2_TR81408|c0_g1_i1|m.70076
GKMSLRARIWYLFEKQLGSVPKQKRSVHSVGIIGAPFSYGQKRRGVEGGPRAIRDAGLEE
RLSGLGCKVYDYGDLSFTTVPNDTPYNNIVHHPRTVGLANQSLTEAVSRAVGDGHLSIML
GGDHSLGIGSVHGHAQQRPDLCVIWVDAHCDLNTPLTSSSGNLHGQPVSFLIRELQDKIP
PLPGFSWVTPCISAKDLVYIGLRDVDPAEYYIMKNFGIQYFSMKEVDQLGIQKVMERTFD
HLVGKQKRPVHLSFDVDAIDPSLAPATGTPVIGGLTYREGMYIAEEVHNSGMLSAMDLVE
VNPKLAASDEELNATVNIAVDVISFSLGQAREGSHGKCDELPTPSTTYETNEQTVRL*
>ovary_Asl_TR50158|c1_g1_i1|m.23218
MASSEGAKLWGGRFVGNIDPIMEKFNASISYDKRMWDADIKGSKAYAKALEKAGLVTKAE
LDQILNGMDKIYEEWANGTFQIKEGDEDIHTAHERRLKELIGEAGGKLHTGRSRNDQVVT
DMRIWLRDEISVLMGHLQQLIKTMVERAAVEIDILFPGYTHMQRAQPIRWSHWILSHAVA
LSRDAERLDEIKRRTNVLPLGSGAIAGNPFKIDREFLCKELQFDAISLNSMDATSGRDFV
AEILFWCTLCQIHLSKISEDLIIYNTKEFGFITLSDAYSTGSSLMPQKKNADSLELIRGK
AGRVFGRCSGFLMNLKGLPSTYNKDLQEDKEAMFESIDTITAVLQVASGVISTLQVHENA
MKKALSPDMLATDLAYYLVRKKMPFREAHSTSGRAVHLAENKGIEVNQLSLDDLKTISPL
FESDVSKVWNYTNSVEQYAAAGGTARSSVTSQIEQLRAWLKKRQST*
>ovary_Gs2_TR81239|c0_g1_i1|m.69163
MSVAVSSKLNKTVREQYLKLPQDGKVQLTFVWIDGTGEGLRCKTRTVDCEPNTVKEIPEW
NFDGSSTGQAEGSNSDMFLIPVRIFRDPFNLDPNKLVLCEVLKYNRKPAETNLRYTCKEV
MEKAKDTHPWFGLEQEYSLLGVDGHPYGWPQNGFPGPQGPYYCGVGADKVFGRDIVEAHY
KACLYAGVMISGTNAEVMPSQWEYQVGPCEGIEMGDHLWMARYILHRICEDFGVVATFDP
KPITGNWNGAGCHANFSTEDMRNEGGLQCIEEAIEKLSKRHPYHIHMYDPKGGLDNSRRL
TGKHETSNIHDFSAGIANRGASIRIPRQVGQDGYGYFEDRRPSANCDPYAVTEALVRTCV
LNETGNESKKLH*
>ovary_Otc_TR76386|c0_g1_i1|m.53675
MMIFTLRNLLGRSISLSNKCPVRSFRCGQAVLGATALKGRHLLTLKDFNAEEIKQLLWTA
ADLKMRIKQKGEILPLLQGKSIAMIFEKRSTRTRISTETGFALLGGHPCFLTTQDIHLGV
NESRKDTARVLSGMTDLILARVYKHSDLEQLAEDGSIPVINGLSELYHPIQILADYLTLQ
EHFGSLNGLTISWIGDGNNILHSFMMSAPKLGMHLRAAIPKGFEPDANVTKFAKSLSEEC
GTELFFTNDPLEAARGANVLVTDTWISMGQEEEKAERLKAFHGYQITMKTGKSAAPNWIF
LHCLPRKPEEVDDEVFYSPRSLAFQEAENRKWTIMATMVSILTDYSPLSSKPNF*
>ovary_Ornt1_TR58411|c0_g1_i2|m.29014
MSLEKKGLQPAVQGAIDLAAGATGGVACVYTGQPFDTVKVKMQTFPHMYRNVVDCVLKTY
KERGVRGFYQGTTPALMAHISENAVLFLSYGFCQRVVKNLSGLDSKADLSDIQKAAAGSF
ASVFASLAICPTELVKCRLQAMHEMKSSGKLAKEHPSTVWAVIKNVLKTDGPIGMYQGLS
STLMREMPGYFFFFGGYEFSRSLFTGAGQSKDDLGPIPLMVSGGFGGACLWIAVYPIDCV
KSRIQVLSMTGQQAGFFSTFRNILVKEGFKAIYSGLTPTMIRAFPANGALFLAYELSRRE
MMKHMSD*
>ovary_Gs1_TR54398|c0_g1_i1|m.25882
MKILLTEKAEKTFPAQPLQGTLQTYKMATSASANLSKIVKKNYMELPQDGKVQAMYIWID
GTGEAVRCKTRTLDNEPKSIAELPEWNFDGSSTYQSEGSNSDMYLVPSAMFRDPFRRDPN
KLVLCEVLKYNRKPAESNLRHSCQKIMSMIANEYPWFGMEQEYTLLGTDGHPFGWPSNGF
PGPQGPYYCGVGADKAYGRDIVEAHYRACLYAGIELSGTNAEVMAAQWEYQVGPCEGIQM
GDHLWISRFILHRVCEDFGIIASFDPKPIPGNWNGAGCHTNFSTKAMRDDGGLKYIEDSI
EKLGKRHQYHIRAYDPKGGLDNARRLTGHHETSNINEFSAGVANRGASIRIPRSVGQDKK
GYFEDRRPSANCDPYAVTEALVRTCLLDESGDKPIEYNKN*
