# Supplementary material for: Multi-tissue RNA-seq and transcriptome characterisation of the spiny dogfish shark (Squalus acanthias) provides a molecular tool for biological research and reveals new genes involved in osmoregulation
Source: PLoS One. 2017 Aug 23;12(8):e0182756. doi: 10.1371/journal.pone.0182756 (PMC5568229; doi:10.1371/journal.pone.0182756)
Supplement: S6 File — (TXT) [file pone.0182756.s016.txt]

>kidney_Ut1_long_TR103653_c5_g2_i2_m.138919
MFEAESIQNPFMEQKKAAIVEEISTLNPDNLKETLFKGIGYLSGDMSEFGYWLKQQNIIF
QFIDWILRGAAQVMFVNNPLSGLIILVGLIVQNPWWALNGFVGTVFSTLAALLLSQNRSA
IAAGLYGYNGILVGLLMAVFCDKGDWYWWLLLAVIVMSMACPIISSALAAVMGKWDLPVF
TLPFNISVGLFMAATGHYNQHFPQVLIEPVTSSQNITWPDLSIPMLLRAIPVGVGQVYGC
DNPWTGGIFLVALIISSPIICLHAAIGSCVGILAGLSLASPFQKIYDGLWSYNCVLACTA
VGGMFYALTWQTHLLAIICSIFCAYLGEALMNIMSVVGLPACTWPFCLSTIVFLLLTTNN
KAIYKLVLCEVTYPEKNRRIYQEMKKMEQIFPIELCSASLVNTTPQPRSNGQTIKREQVT
GSSCKRALLLTNADFQIYELEEMLKEEDKNESTETKQKSRKNKVM

>kidney_Ut1_short_TR103653_c5_g2_i1_m.138917
MFEAESIQEQNPFMEQKKAAIVEEISTLNPDNLKETLFKGIGYLSGDMSEFGYWLKQQNI
IFQFIDWILRGAAQVMFVNNPLSGLIILVGLIVQNPWWALNGFVGTVFSTLAALLLSQNR
SAIAAGLYGYNGILVGLLMAVFCDKGDWYWWLLLAVIVMSMACPIISSALAAVMGKWDLP
VFTLPFNISVGLFMAATGHYNQHFPQVLIEPVTSSQNITWPDLSIPMLLRAIPVGVGQVY
GCDNPWTGGIFLVALIISSPIICLHAAIGSCVGILAGLSLASPFQKIYDGLWSYNCVLAC
TAVGGMFYALTWQTHLLAIICSIFCAYLGEALMNIMSVVGLPACTWPFCLSTIVFLLLTT
NNKAIYKLVLCEVTYPEKNRRIYQEMKKMEQSK

>kidney_Aqp3-like_TR92234|c0_g1_i1|m.60446
RIRNLLVRQCLAECLGTLILVLFGCGALAQMTLSRGTHGQFLTVNFAFGFAVMLGVLLAG
QVSGAHLNPAVTFAMCLLAREPWLKFPLYSLAQILGGFLGSGIIFGLYFDAMWDFSGQNK
LLIYGPNATAGIFATYPSVHLTPLNGFFDQLIGTAALIVCILSIVDKFNNPVPKGLEAFT
VGFTVLVIGLSMGFNSGYAVNPARDFGPRLFTSLAGWGAEVFIAGNYWFWIPIFAPLLGS
VLGILVYQLMIGIHLEPENHNSPIGEENVKLANVKLRESS*

>kidney_Aqp3-like_TR76006|c0_g2_i1|m.35408
MGKQKEILRKMTTTLKVRSILVKQCLAECLGTLIHTMLSCGAIAQFTLGYGTHKEFLTVT
FAIGFAVALGIMVTSKVSGAHLNPAVTFALCLLACEPWLKFPFFFLAQTFGAFLGSGIMF
GLYYDKLWHYGNKQLTVMGPNSTAGIFTTYPPEHLSAVSGIFDQAIGTAALILCILIIVD
PMNKPVPTGLEAFTIGFVVLIIGWSMDSNSQYSLNPARDIGPRLFTAIAGWGSEVFTAGN
YWFWIPLVSPIIGAIFGVLMYLFIVGLRVEARSGCSPNAEQNVKLMSQKPKGRR*

>brain_Ut1-like_TR95738|c0_g3_i3|m.93774 
PTLIKCKYSGKHSGINYSLMKNLAPSSHSAQQRIHQFTFSVQPSKRRPMFDSKLVQLETN
SFMQQMVPVCIEENTAVQQDNDKNVYCNCERIVQFPDKIRKFGDWLKEQNIIFLFIDWNL
RGAAQVMFVNNSLSGIIILAGLIVQNPWWALNGFVGTLFSTLAALLLSQNRSKIAAGLHG
YNGILVGLQLAVFSNKGDWYWWLLLPVIVVSIVCPVLSSALASVMERWDLPVFTLPFNIA
LSVYMAATGHDNQHFPQVLIQPMTAPLNTTW
