# Supplementary material for: Multi-tissue RNA-seq and transcriptome characterisation of the spiny dogfish shark (Squalus acanthias) provides a molecular tool for biological research and reveals new genes involved in osmoregulation
Source: PLoS One. 2017 Aug 23;12(8):e0182756. doi: 10.1371/journal.pone.0182756 (PMC5568229; doi:10.1371/journal.pone.0182756)
Supplement: S7 File — (TXT) [file pone.0182756.s017.txt]

>brain_Aqp1-like_TR90060|c0_g1_i1|m.67091
MMVREVQRKTFWRAVLAEFLGVTIFVFLSIGSTTKWTPSGFPADVVQIALTFGLSIATLA
QSIGHISGAHLNPAVTLGLLVGCQISVLRAVMYMISQLLGAVAASAILFGVTPNSRNGTL
GVNALGEGVTPGQGLGVEIIITFQLVFCVFATTDKRRTDLSGSGPLAIGLSVAIGHLMAI
GFTGCGMNPARSFGPAVITGNFKDHWLYWVGPMIGGFVAALLYDFVFTTPFRDLSERLKV
LNSGQTEEYDVEGEGDSARMEMKPNLESLPGETCTSNLLD
>kidney_Aqp4_TR102542|c2_g2_i1|m.123405
GAIVGAGILYLITPSDVVGGLGVTMINEKLSAGHGLLVELFITFQLVFTIFATCDSKRDD
LKGSAALAIGLSVVIGHMFAINYTGASMNPARSFGPAVITGKWENHWVYWVGPMMGGIIA
AALYEYLFCPHRELKHHFKDIFKSTQPSGDKYAEGEDNRSQAIEYEDLAVKAGGSQVIDV
DQNEEKKEKDATKELLSSV*
>kidney_Aqp3-like_TR92234|c0_g1_i1|m.60446
RIRNLLVRQCLAECLGTLILVLFGCGALAQMTLSRGTHGQFLTVNFAFGFAVMLGVLLAG
QVSGAHLNPAVTFAMCLLAREPWLKFPLYSLAQILGGFLGSGIIFGLYFDAMWDFSGQNK
LLIYGPNATAGIFATYPSVHLTPLNGFFDQLIGTAALIVCILSIVDKFNNPVPKGLEAFT
VGFTVLVIGLSMGFNSGYAVNPARDFGPRLFTSLAGWGAEVFIAGNYWFWIPIFAPLLGS
VLGILVYQLMIGIHLEPENHNSPIGEENVKLANVKLRESS*
>kidney_Aqp3-like_TR76006|c0_g2_i1|m.35408
MGKQKEILRKMTTTLKVRSILVKQCLAECLGTLIHTMLSCGAIAQFTLGYGTHKEFLTVT
FAIGFAVALGIMVTSKVSGAHLNPAVTFALCLLACEPWLKFPFFFLAQTFGAFLGSGIMF
GLYYDKLWHYGNKQLTVMGPNSTAGIFTTYPPEHLSAVSGIFDQAIGTAALILCILIIVD
PMNKPVPTGLEAFTIGFVVLIIGWSMDSNSQYSLNPARDIGPRLFTAIAGWGSEVFTAGN
YWFWIPLVSPIIGAIFGVLMYLFIVGLRVEARSGCSPNAEQNVKLMSQKPKGRR*
>kidney_Aqp9_TR96658|c0_g2_i1|m.76496
MEPQIQKKSLIDRCKLKNRFLKEGLAEFLGTFILILFGCGSLAQSILSRGVSGNILTSSI
GFPFGITIAVYATMGVSGGHLNPAISLSMCVLGRLQWLKLPVYCVAQLFGAFIGSAAVFG
LYYDAFMAFDDGNLTITGQNATAQIFSSYPSPHLSFANGFADQIVGAAALLFSILAILDS
KNDGVPKGLEPVVIGLIVMVIGVSMGYNCGCPINPARDLGPRLFTAVAGWGFEVFSAGDG
WWWVPVIAPMIGGMLGTSIYVLIIELHHKESIPEESRCIPEPQIEGKAKYEMISIQCNK*
>kidney_Aqp15_TR150559|c0_g1_i1|m.160340
GTAVFVFSSVGSALCWAGLCPGTLQVALGFGLGVAAVSVFTQRVSGGQLNPAVSLALLLA
LRISPLRALLYMAMQALGAIAACALLYALTPPSVRGDLGLNQPSPGVTQTQALGVEIIVT
FQLVLCVFAVSHKKSNFEGSAHVALGASVTLGHLVAIGFTGCSMNPARSLGPAVITTNFS
HHWIFWVGPLLGGVLAAIVYNLLLMPKRIGCRDCLNMLKTDHKAELDVESKP*
>liver_Aqp9_TR41053|c0_g1_i1|m.18037
MEPQIQKKSLIDRCKLKNRFLKEGLAEFLGTFILILFGCGSLAQSILSRGVSGNILTSSI
GFPFGITIAVYATMGVSGGHLNPAISLSMCVLGRLQWLKLPVYCVAQLFGAFIGSAAVFG
LYYDAFMAFDDGNLTITGQNATAQIFSSYPSPHLSFANGFADQIVGAAALLFSILAILDS
KNDGVPKGLEPVVIGLIVMVIGVSMGYNCGCPINPARDLGPRLFTAVAGWGFEVFSAGDG
WWWVPVIAPMIGGMLGTSIYVLIIELHHKESIPEESRCIPEPQIEGKAKYEMISIQCNK*
>kidney_Aqp0_TR52477|c0_g1_i1|m.20011
GNLGLNTLHAGVGPGQATAVEIFLTLQFVLCIFATTDIRRNGFMGSAAVIIGFSLTVGHF
FGLYYTGCGMNPARSFAPAVLTRNFGNHWVYWVGPLIGGAIAALLYDFILFPRMRGLSER
LAILKGAHPPEAEGQQEPRSDPIELKTQAL*
