# Supplementary material for: Multi-tissue RNA-seq and transcriptome characterisation of the spiny dogfish shark (Squalus acanthias) provides a molecular tool for biological research and reveals new genes involved in osmoregulation
Source: PLoS One. 2017 Aug 23;12(8):e0182756. doi: 10.1371/journal.pone.0182756 (PMC5568229; doi:10.1371/journal.pone.0182756)
Supplement: S8 File — (TXT) [file pone.0182756.s018.txt]

>brain_Rhbg_TR9088|c0_g1_i1|m.3455
MSNASTNMRLKLPLICLLLQLALIILFAIFVRYDGDTDPKEWFRRKAQENVTNAENEFYF
RYPSFQDVHVMIFVGFGFLMTFLKKYGYSSVGFNFVLASFSLQWATLVQGWLHGMKEDGK
IHIGIESMINADFCTGSVLISFGALLGKCSPVQMLVMTIFESALFPINEFILLSLLQIKD
AGGSMTIHTFGAYFGLVIARVLYRPQLDKSRHREGSVYHSDLFAMIGAIYLWMFWPSFNS
AVTTLGSAQHRTALNTYYSLAACTLATFATSSAVNEEGKLDMVHVQNAALAGGVALGTAG
EMMLTPYGAMIVGFIAGVISTLGFKYLTPILDSKLKIQDTCGVHNLHGMPGILGGLVGAI
LAAMATKEVYGDGLQDVFPLLDNERSAKQQGMYQALGLAVTLGIALIGGTIVGFILKLPI
WGAPADTQCFSDQPYWELPDDDWGHGEMVPVKIEEVEKLT*
>brain_Rhag_TR44094|c0_g1_i1|m.17165
MPASYSTNMRLKFPILAITLEAVIIILYGIFITYDDGANSQLAHKNTTESDPFYKIYPSF
QDVHVMIFVGFGFLMTFLKRYGFSSVGFNLLIAAFGLQWGTLMQGWLHHLKNGKIKVNIF
SLINADFSTATVLISFGAILGTTSPVQLLIMTLLEITIFAANEHLVTGILQVKDVGASMT
IHAFGAYFGLAVSRVLYRPGLQDSHENEGSVYHSDLFAMIGTLFLWMFWPSFNSAIVESP
DGQYRAIINTYYSLAACVLTAYALSSLLDKKGKLDMVHIQNATLAGGVAAGTAADMMIYP
YGGLLIGFTAGIISTLGFKYLTPIFASKLNIHDTCGVHNLHGMPGIIGGLAGIIGAAMAS
RTLYGDGLELTFPEMKTRTAIVQAGYQAAGLGATLVVALIGGTITGFILRIPFWGQPPDQ
NCFDDQIYWEVPDGENEHEDLIPSEHGRHKTNAEA*
>brain_Rh30-like_TR93310|c0_g1_i2|m.80440
SPSSIIHADLSAVSALVSMGAVLGNTSPVQLLLMTILEVTSFIVNKWLLKFLLEVDRKTS
GMYLHLFGAIFGLIVSRVLYRPGLQTGHEKEGSFWISDLFSMIGTIFLWMFWPSFNAALL
DMDRDKAVFNTYYALAACTVATFAISSHIHNKGKIDMSHIRSATLAGGVAVGLSAPLIPS
AYIAMIIGLIAGILSTLGFKYLKAMFQLYLRLHDTCGVLYTHGLPGFIGGIVYIILLSIS
EDLQRKMLHTEYWQTAMFITMAMSILTGLITAFILKLNVWKRPPDLKCYDDQAYWEFPHL
ATII*
>brain_Rhcg_TR88392|c0_g1_i1|m.62153 
FCAASVLISFGAVLGKVSPVQLLIMSLFEVTLYAVNEFILLNVLGAKDAGGSMVIHMFGA
YFGLVITRILYRPKLDQSKNESVYHSDLFSMIGTLYLWMFWPSFNSAISNHGDGQHRGAI
NTYCSLAASVLTTIAISSLFEKKGKINMVHVQNGTLAGGVALGTAAEMMLTPYGSLIVGA
LSGAVSTLGYIFLSPFLEKYLKIQDTCGIHNLHAIPGLIGAIVGAITAAAATEGVYSKEG
LIAAFGFEGDFAGRTPSVQGGYQAAALCVTLLLSLAGGTVVGFILKLPIWGDPSDENCYE
DEVYWEVPQEEGATLYSVHSMNTPPLKPATNGATQQ*
>kidney_Rhbg_TR7910|c0_g1_i1|m.2595
MSNASTNMRLKLPLICLLLQLALIILFAIFVRYDGDTDPKEWFRRKAQENVTNAENEFYF
RYPSFQDVHVMIFVGFGFLMTFLKKYGYSSVGFNFVLASFSLQWATLVQGWLHGMKEDGK
IHIGIESMINADFCTGSVLISFGALLGKCSPVQMLVMTIFESALFPINEFILLSLLQIKD
AGGSMTIHTFGAYFGLVIARVLYRPQLDKSRHREGSVYHSDLFAMIGAIYLWMFWPSFNS
AVTTLGSAQHRTALNTYYSLAACTLATFATSSAVNEEGKLDMVHVQNAALAGGVALGTAG
EMMLTPYGAMIVGFIAGVISTLGFKYLTPILDSKLKIQDTCGVHNLHGMPGILGGLVGAI
LAAMATKEVYGDGLQDVFPLLDNERSAKQQGMYQALGLAVTLGIALIGGTIVGFILKLPI
WGAPADTQCFSDQPYWELPDDDWGHGEMVPVKIEEVEKLT*
>kidney_Rhag_TR82031|c0_g1_i1|m.41721
MPASYSTNMRLKFPILAITLEAVIIILYGIFITYDDGANSQLAHKNTTESDPFYKIYPSF
QDVHVMIFVGFGFLMTFLKRYGFSSVGFNLLIAAFGLQWGTLMQGWLHHLKNGKIKVNIF
SLINADFSTATVLISFGAILGTTSPVQLLIMTLLEITIFAANEHLVTGILQVKDVGASMT
IHAFGAYFGLAVSRVLYRPGLQDSHENEGSVYHSDLFAMIGTLFLWMFWPSFNSAIVESP
DGQYRAIINTYYSLAACVLTAYALSSLLDKKGKLDMVHIQNATLAGGVAAGTAADMMIYP
YGGLLIGFTAGIISTLGFKYLTPIFASKLNIHDTCGVHNLHGMPGIIGGLAGIIGAAMAS
RTLYGDGLELTFPEMKTRTAIVQAGYQAAGLGATLVVALIGGTITGFILRIPFWGQPPDQ
NCFDDQIYWEVPDGENEHEDLIPSEHGRHKTNAEA*
>kidney_Rhp2_TR33065|c0_g1_i1|m.11704
MSAIRCRLPFLVLFLEGILLVLIALFVTYDEHSDAAAQNNETVHNHNQLYAIFPIFQDIQ
VMIFVGFGLLMGFLKKYGYGGIAFNFMIAVFSVQWALLVQGWFYHFHHGKIHIGVYNLLT
AETACATVMISFGAVLGKTSPVQILILALLEVPIFTATEWVIMELLKIKDVGGSITIHLF
ACYFGLSVTTVLYRPGLKDGHKDEGADYNSDKLAMLGTLLLWVFWPSFNSVFASTGDGQH
RAVIHTYIGLSSCTLTTFAISSLLDKRGKINIAHIQNAALAGGVAVGSAADMMVTPAGAF
TLGCIASVLCTVGFKYLTPFLAKKLKIQDVCGINNLHGIPGFIGAIAGIATILLTADERY
GQGLYDTFPERVPKEGDRKLVELVRLLPQLKAGGGRSAWDQAQYQAAAIGVCLGIAVLGG
TITGFILKLPFLAQPKDEYCFNDDPYFEVPEVEEKEEFEFTNKNNANNNQRLKLPV*
>liver_Rhbg_TR67921|c0_g1_i1|m.43526
MSNASTNMRLKLPLICLLLQLALIILFAIFVRYDGDTDPKEWFRRKAQENVTNAENEFYF
RYPSFQDVHVMIFVGFGFLMTFLKKYGYSSVGFNFVLASFSLQWATLVQGWLHGMKEDGK
IHIGIESMINADFCTGSVLISFGALLGKCSPVQMLVMTIFESALFPINEFILLSLLQIKD
AGGSMTIHTFGAYFGLVIARVLYRPQLDKSRHREGSVYHSDLFAMIGAIYLWMFWPSFNS
AVTTLGSAQHRTALNTYYSLAACTLATFATSSAVNEEGKLDMVHVQNAALAGGVALGTAG
EMMLTPYGAMIVGFIAGVISTLGFKYLTPILDSKLKIQDTCGVHNLHGMPGILGGLVGAI
LAAMATKEVYGDGLQDVFPLLDNERSAKQQGMYQALGLAVTLGIALIGGTIVGFILKLPI
WGAPADTQCFSDQPYWELPDDDWGHGEMVPVKIEEVEKLT*
>liver_Rhag_TR47261|c1_g1_i1|m.21996
MPASYSTNMRLKFPILAITLEAVIIILYGIFITYDDGANSQLAHKNTTESDPFYKIYPSF
QDVHVMIFVGFGFLMTFLKRYGFSSVGFNLLIAAFGLQWGTLMQGWLHHLKNGKIKVNIF
SLINADFSTATVLISFGAILGTTSPVQLLIMTLLEITIFAANEHLVTGILQVKDVGASMT
IHAFGAYFGLAVSRVLYRPGLQDSHENEGSVYHSDLFAMIGTLFLWMFWPSFNSAIVESP
DGQYRAIINTYYSLAACVLTAYALSSLLDKKGKLDMVHIQNATLAGGVAAGTAADMMIYP
YGGLLIGFTAGIISTLGFKYLTPIFASKLNIHDTCGVHNLHGMPGIIGGLAGIIGAAMAS
RTLYGDGLELTFPEMKTRTAIVQAGYQAAGLGATLVVALIGGTITGFILRIPFWGQPPDQ
NCFDDQIYWEVPDGENEHEDLIPSEHGRHKTNAEA*
>ovary_Rhag_TR84153|c0_g1_i2|m.87235
MPASYSTNMRLKFPILAITLEAVIIILYGIFITYDDGANSQLAHKNTTESDPFYKIYPSF
QDVHVMIFVGFGFLMTFLKRYGFSSVGFNLLIAAFGLQWGTLMQGWLHHLKNGKIKVNIF
SLINADFSTATVLISFGAILGTTSPVQLLIMTLLEITIFAANEHLVTGILQVKDVGASMT
IHAFGAYFGLAVSRVLYRPGLQDSHENEGSVYHSDLFAMIGTLFLWMFWPSFNSAIVESP
DGQYRAIINTYYSLAACVLTAYALSSLLDKKGKLDMVHIQNATLAGGVAAGTAADMMIYP
YGGLLIGFTAGIISTLGFKYLTPIFASKLNIHDTCGVHNLHGMPGIIGGLAGIIGAAMAS
RTLYGDGLELTFPEMKTRTAIVQAGYQAAGLGATLVVALIGGTITGFILRIPFWGQPPDQ
NCFDDQIYWEVPDGENEHEDLIPSEHGRHKTNAEA*
