# Supplementary material for: Multi-tissue RNA-seq and transcriptome characterisation of the spiny dogfish shark (Squalus acanthias) provides a molecular tool for biological research and reveals new genes involved in osmoregulation
Source: PLoS One. 2017 Aug 23;12(8):e0182756. doi: 10.1371/journal.pone.0182756 (PMC5568229; doi:10.1371/journal.pone.0182756)
Supplement: S9 File — (ZIP) [file pone.0182756.s019.zip › brain.RSEM.isoforms.results.table.txt]

transcript_id	gene_id	length	effective_length	expected_count	TPM	FPKM	IsoPct
TR100000|c0_g1_i1	TR100000|c0_g1	1395	1143.01	201.00	4.75	10.93	100.00
TR100000|c1_g1_i1	TR100000|c1_g1	385	133.56	2.00	0.40	0.93	100.00
TR100000|c1_g2_i1	TR100000|c1_g2	386	134.56	0.00	0.00	0.00	0.00
TR100000|c1_g3_i1	TR100000|c1_g3	384	132.56	2.00	0.41	0.94	100.00
TR100000|c2_g1_i1	TR100000|c2_g1	607	355.10	20.41	1.55	3.57	36.26
TR100000|c2_g1_i2	TR100000|c2_g1	515	263.24	26.59	2.73	6.28	63.74
TR100000|c2_g1_i3	TR100000|c2_g1	510	258.25	0.00	0.00	0.00	0.00
TR100000|c3_g1_i1	TR100000|c3_g1	829	577.01	25.76	1.21	2.77	100.00
TR100000|c3_g2_i1	TR100000|c3_g2	8008	7756.01	184.26	0.64	1.48	15.86
TR100000|c3_g2_i2	TR100000|c3_g2	6872	6620.01	428.02	1.75	4.02	43.17
TR100000|c3_g2_i3	TR100000|c3_g2	6875	6623.01	67.75	0.28	0.64	6.83
TR100000|c3_g2_i4	TR100000|c3_g2	8009	7757.01	396.55	1.38	3.18	34.13
TR100000|c3_g3_i1	TR100000|c3_g3	583	331.13	3.42	0.28	0.64	100.00
TR100000|c3_g4_i1	TR100000|c3_g4	593	341.12	14.75	1.17	2.69	100.00
TR100000|c3_g5_i1	TR100000|c3_g5	511	259.25	1.18	0.12	0.28	100.00
TR100000|c3_g6_i1	TR100000|c3_g6	273	26.49	0.00	0.00	0.00	0.00
TR100000|c3_g7_i1	TR100000|c3_g7	629	377.08	21.30	1.53	3.51	100.00
TR100000|c3_g8_i1	TR100000|c3_g8	273	26.49	4.00	4.08	9.38	100.00
TR100001|c1_g1_i1	TR100001|c1_g1	268	23.28	0.00	0.00	0.00	0.00
TR100001|c1_g2_i1	TR100001|c1_g2	267	22.69	0.00	0.00	0.00	0.00
TR100001|c2_g1_i1	TR100001|c2_g1	277	29.33	0.00	0.00	0.00	0.00
TR100001|c2_g2_i1	TR100001|c2_g2	238	11.47	0.00	0.00	0.00	0.00
TR100001|c4_g1_i1	TR100001|c4_g1	502	250.26	7.00	0.76	1.74	100.00
TR100001|c4_g2_i1	TR100001|c4_g2	243	12.77	2.00	4.23	9.73	100.00
TR100001|c4_g3_i1	TR100001|c4_g3	2411	2159.01	185.00	2.31	5.32	100.00
TR100001|c4_g4_i1	TR100001|c4_g4	248	14.26	0.00	0.00	0.00	0.00
TR100001|c4_g5_i1	TR100001|c4_g5	508	256.25	12.00	1.26	2.91	100.00
TR100002|c0_g1_i1	TR100002|c0_g1	229	9.40	1.00	2.87	6.61	100.00
TR100002|c0_g2_i1	TR100002|c0_g2	6713	6461.01	406.29	1.70	3.91	39.87
TR100002|c0_g2_i2	TR100002|c0_g2	6735	6483.01	614.71	2.56	5.89	60.13
TR100003|c0_g1_i1	TR100003|c0_g1	2373	2121.01	23.87	0.30	0.70	6.42
TR100003|c0_g1_i2	TR100003|c0_g1	2618	2366.01	113.26	1.29	2.97	27.32
TR100003|c0_g1_i3	TR100003|c0_g1	1909	1657.01	94.31	1.54	3.54	32.48
TR100003|c0_g1_i4	TR100003|c0_g1	2630	2378.01	105.97	1.20	2.77	25.43
TR100003|c0_g1_i5	TR100003|c0_g1	2620	2368.01	34.58	0.39	0.91	8.34
TR100003|c0_g2_i1	TR100003|c0_g2	459	207.36	45.79	5.96	13.72	100.00
TR100004|c4_g1_i1	TR100004|c4_g1	644	392.06	53.45	3.68	8.47	100.00
TR100004|c4_g10_i1	TR100004|c4_g10	565	313.15	0.00	0.00	0.00	0.00
TR100004|c4_g11_i1	TR100004|c4_g11	5510	5258.01	1932.89	9.92	22.84	75.07
TR100004|c4_g11_i2	TR100004|c4_g11	3571	3319.01	405.11	3.30	7.58	24.93
TR100004|c4_g12_i1	TR100004|c4_g12	585	333.13	0.00	0.00	0.00	0.00
TR100004|c4_g2_i1	TR100004|c4_g2	564	312.16	0.00	0.00	0.00	0.00
TR100004|c4_g3_i1	TR100004|c4_g3	239	11.72	0.00	0.00	0.00	0.00
TR100004|c4_g4_i1	TR100004|c4_g4	644	392.06	54.55	3.76	8.65	100.00
TR100004|c4_g5_i1	TR100004|c4_g5	544	292.19	0.00	0.00	0.00	0.00
TR100004|c4_g6_i1	TR100004|c4_g6	625	373.08	0.00	0.00	0.00	0.00
TR100004|c4_g7_i1	TR100004|c4_g7	860	608.01	28.42	1.26	2.90	41.41
TR100004|c4_g7_i2	TR100004|c4_g7	2468	2216.01	146.58	1.79	4.11	58.59
TR100004|c4_g8_i1	TR100004|c4_g8	585	333.13	0.00	0.00	0.00	0.00
TR100004|c4_g9_i1	TR100004|c4_g9	594	342.12	0.00	0.00	0.00	0.00
TR100005|c0_g1_i1	TR100005|c0_g1	245	13.34	0.00	0.00	0.00	0.00
TR100005|c0_g2_i1	TR100005|c0_g2	236	10.98	0.00	0.00	0.00	0.00
TR100005|c0_g3_i1	TR100005|c0_g3	229	9.40	0.00	0.00	0.00	0.00
TR100005|c0_g4_i1	TR100005|c0_g4	260	18.96	3.00	4.27	9.83	100.00
TR100005|c0_g5_i1	TR100005|c0_g5	237	11.22	0.00	0.00	0.00	0.00
TR100005|c0_g5_i2	TR100005|c0_g5	234	10.51	0.00	0.00	0.00	0.00
TR100005|c0_g6_i1	TR100005|c0_g6	234	10.51	0.00	0.00	0.00	0.00
TR100005|c0_g7_i1	TR100005|c0_g7	227	8.98	0.00	0.00	0.00	0.00
TR100005|c0_g8_i1	TR100005|c0_g8	227	8.98	0.00	0.00	0.00	0.00
TR100005|c0_g8_i2	TR100005|c0_g8	232	10.06	0.00	0.00	0.00	0.00
TR100005|c0_g9_i1	TR100005|c0_g9	245	13.34	0.00	0.00	0.00	0.00
TR100005|c1_g1_i1	TR100005|c1_g1	240	11.97	2.00	4.51	10.38	100.00
TR100005|c1_g2_i1	TR100005|c1_g2	231	9.84	1.00	2.74	6.32	100.00
TR100005|c1_g3_i1	TR100005|c1_g3	386	134.56	19.00	3.81	8.77	100.00
TR100005|c1_g4_i1	TR100005|c1_g4	348	96.68	3.00	0.84	1.93	100.00
TR100005|c1_g5_i1	TR100005|c1_g5	301	50.13	0.00	0.00	0.00	0.00
TR100005|c1_g6_i1	TR100005|c1_g6	312	60.87	0.00	0.00	0.00	0.00
TR100005|c1_g6_i2	TR100005|c1_g6	333	81.74	0.00	0.00	0.00	0.00
TR100005|c1_g6_i3	TR100005|c1_g6	227	8.98	0.00	0.00	0.00	0.00
TR100005|c1_g7_i1	TR100005|c1_g7	276	28.60	0.00	0.00	0.00	0.00
TR100006|c0_g1_i1	TR100006|c0_g1	6837	6585.01	81.33	0.33	0.77	1.32
TR100006|c0_g1_i2	TR100006|c0_g1	7958	7706.01	314.88	1.10	2.54	4.36
TR100006|c0_g1_i3	TR100006|c0_g1	6771	6519.01	176.12	0.73	1.68	2.88
TR100006|c0_g1_i4	TR100006|c0_g1	6750	6498.01	791.88	3.29	7.57	13.01
TR100006|c0_g1_i5	TR100006|c0_g1	7892	7640.01	665.03	2.35	5.41	9.29
TR100006|c0_g1_i6	TR100006|c0_g1	7871	7619.01	2402.15	8.51	19.59	33.66
TR100006|c0_g1_i7	TR100006|c0_g1	6717	6465.01	2147.94	8.97	20.64	35.47
TR100006|c0_g2_i1	TR100006|c0_g2	391	139.54	11.00	2.13	4.90	100.00
TR100006|c0_g3_i1	TR100006|c0_g3	297	46.33	1.00	0.58	1.34	100.00
TR100006|c0_g4_i1	TR100006|c0_g4	980	728.01	52.25	1.94	4.46	100.00
TR100006|c0_g5_i1	TR100006|c0_g5	1709	1457.01	63.42	1.18	2.70	100.00
TR100006|c1_g1_i1	TR100006|c1_g1	372	120.60	4.00	0.90	2.06	100.00
TR100007|c8_g1_i1	TR100007|c8_g1	252	15.62	0.00	0.00	0.00	0.00
TR100007|c8_g10_i1	TR100007|c8_g10	225	8.57	1.00	3.15	7.25	100.00
TR100007|c8_g11_i1	TR100007|c8_g11	242	12.50	0.00	0.00	0.00	0.00
TR100007|c8_g12_i1	TR100007|c8_g12	267	22.69	2.00	2.38	5.48	100.00
TR100007|c8_g13_i1	TR100007|c8_g13	230	9.62	4.04	11.32	26.07	100.00
TR100007|c8_g14_i1	TR100007|c8_g14	254	16.37	3.00	4.95	11.39	100.00
TR100007|c8_g2_i1	TR100007|c8_g2	288	38.17	3.00	2.12	4.88	100.00
TR100007|c8_g3_i1	TR100007|c8_g3	245	13.34	0.00	0.00	0.00	0.00
TR100007|c8_g4_i1	TR100007|c8_g4	292	41.72	0.00	0.00	0.00	0.00
TR100007|c8_g4_i2	TR100007|c8_g4	230	9.62	0.00	0.00	0.00	0.00
TR100007|c8_g4_i3	TR100007|c8_g4	230	9.62	0.00	0.00	0.00	0.00
TR100007|c8_g4_i4	TR100007|c8_g4	285	35.62	3.00	2.27	5.23	100.00
TR100007|c8_g4_i5	TR100007|c8_g4	282	33.16	0.00	0.00	0.00	0.00
TR100007|c8_g4_i6	TR100007|c8_g4	295	44.46	0.00	0.00	0.00	0.00
TR100007|c8_g5_i1	TR100007|c8_g5	354	102.66	3.87	1.02	2.34	83.76
TR100007|c8_g5_i2	TR100007|c8_g5	310	58.90	0.00	0.00	0.00	0.00
TR100007|c8_g5_i3	TR100007|c8_g5	399	147.52	1.08	0.20	0.45	16.24
TR100007|c8_g6_i1	TR100007|c8_g6	326	74.77	0.00	0.00	0.00	0.00
TR100007|c8_g6_i2	TR100007|c8_g6	403	151.51	12.92	2.30	5.30	71.26
TR100007|c8_g6_i3	TR100007|c8_g6	514	262.24	0.00	0.00	0.00	0.00
TR100007|c8_g6_i4	TR100007|c8_g6	580	328.13	0.00	0.00	0.00	0.00
TR100007|c8_g6_i5	TR100007|c8_g6	440	188.41	0.00	0.00	0.00	0.00
TR100007|c8_g6_i6	TR100007|c8_g6	426	174.45	6.00	0.93	2.14	28.74
TR100007|c8_g6_i7	TR100007|c8_g6	269	23.89	0.00	0.00	0.00	0.00
TR100007|c8_g7_i1	TR100007|c8_g7	230	9.62	0.00	0.00	0.00	0.00
TR100007|c8_g7_i2	TR100007|c8_g7	247	13.94	9.96	19.30	44.41	65.22
TR100007|c8_g7_i3	TR100007|c8_g7	264	20.99	8.00	10.29	23.68	34.78
TR100007|c8_g8_i1	TR100007|c8_g8	225	8.57	0.00	0.00	0.00	0.00
TR100007|c8_g8_i2	TR100007|c8_g8	224	8.37	0.00	0.00	0.00	0.00
TR100007|c8_g9_i1	TR100007|c8_g9	237	11.22	2.00	4.81	11.07	46.55
TR100007|c8_g9_i2	TR100007|c8_g9	277	29.33	6.00	5.52	12.71	53.45
TR100008|c0_g1_i1	TR100008|c0_g1	2227	1975.01	275.00	3.76	8.65	100.00
TR100008|c0_g1_i2	TR100008|c0_g1	2050	1798.01	0.00	0.00	0.00	0.00
TR100009|c0_g1_i1	TR100009|c0_g1	289	39.05	3.00	2.07	4.77	100.00
TR100009|c0_g2_i1	TR100009|c0_g2	488	236.29	2.00	0.23	0.53	5.98
TR100009|c0_g2_i2	TR100009|c0_g2	2932	2680.01	102.28	1.03	2.37	26.96
TR100009|c0_g2_i3	TR100009|c0_g2	922	670.01	0.00	0.00	0.00	0.00
TR100009|c0_g2_i4	TR100009|c0_g2	3029	2777.01	0.00	0.00	0.00	0.00
TR100009|c0_g2_i5	TR100009|c0_g2	2744	2492.01	13.04	0.14	0.33	3.70
TR100009|c0_g2_i6	TR100009|c0_g2	3044	2792.01	55.21	0.53	1.23	13.97
TR100009|c0_g2_i7	TR100009|c0_g2	1075	823.01	0.00	0.00	0.00	0.00
TR100009|c0_g2_i8	TR100009|c0_g2	1090	838.01	53.53	1.72	3.97	45.13
TR100009|c0_g2_i9	TR100009|c0_g2	3063	2811.01	16.94	0.16	0.37	4.26
TR10000|c0_g1_i1	TR10000|c0_g1	487	235.30	495.00	56.79	130.72	100.00
TR100010|c0_g1_i1	TR100010|c0_g1	874	622.01	42.00	1.82	4.20	100.00
TR100010|c0_g2_i1	TR100010|c0_g2	953	701.01	41.00	1.58	3.63	100.00
TR100010|c0_g3_i1	TR100010|c0_g3	789	537.01	7.09	0.36	0.82	100.00
TR100010|c0_g4_i1	TR100010|c0_g4	1898	1646.01	101.91	1.67	3.85	100.00
TR100011|c0_g1_i1	TR100011|c0_g1	2222	1970.01	34.70	0.48	1.09	18.92
TR100011|c0_g1_i2	TR100011|c0_g1	3011	2759.01	208.30	2.04	4.69	81.08
TR100012|c1_g1_i1	TR100012|c1_g1	229	9.40	2.00	5.74	13.22	100.00
TR100012|c1_g2_i1	TR100012|c1_g2	232	10.06	0.00	0.00	0.00	0.00
TR100012|c1_g3_i1	TR100012|c1_g3	501	249.27	14.00	1.52	3.49	100.00
TR100012|c1_g4_i1	TR100012|c1_g4	1464	1212.01	13.76	0.31	0.71	10.47
TR100012|c1_g4_i2	TR100012|c1_g4	1931	1679.01	0.00	0.00	0.00	0.00
TR100012|c1_g4_i3	TR100012|c1_g4	1390	1138.01	0.00	0.00	0.00	0.00
TR100012|c1_g4_i4	TR100012|c1_g4	2005	1753.01	170.24	2.62	6.03	89.53
TR100013|c0_g1_i1	TR100013|c0_g1	1282	1030.01	8.36	0.22	0.50	14.12
TR100013|c0_g1_i2	TR100013|c0_g1	1319	1067.01	52.64	1.33	3.07	85.88
TR100013|c1_g1_i1	TR100013|c1_g1	235	10.75	0.00	0.00	0.00	0.00
TR100013|c1_g2_i1	TR100013|c1_g2	1040	788.01	0.00	0.00	0.00	0.00
TR100013|c1_g2_i2	TR100013|c1_g2	1887	1635.01	91.77	1.52	3.49	29.32
TR100013|c1_g2_i3	TR100013|c1_g2	1082	830.01	37.23	1.21	2.79	23.43
TR100013|c1_g2_i4	TR100013|c1_g2	282	33.16	3.00	2.44	5.62	47.25
TR100014|c0_g1_i1	TR100014|c0_g1	236	10.98	0.00	0.00	0.00	0.00
TR100014|c0_g2_i1	TR100014|c0_g2	1745	1493.01	142.61	2.58	5.94	83.30
TR100014|c0_g2_i2	TR100014|c0_g2	1734	1482.01	28.39	0.52	1.19	16.70
TR100014|c0_g2_i3	TR100014|c0_g2	276	28.60	0.00	0.00	0.00	0.00
TR100014|c0_g2_i4	TR100014|c0_g2	986	734.01	0.00	0.00	0.00	0.00
TR100015|c0_g1_i1	TR100015|c0_g1	4233	3981.01	799.22	5.42	12.47	76.96
TR100015|c0_g1_i2	TR100015|c0_g1	4933	4681.01	281.29	1.62	3.73	23.04
TR100015|c0_g2_i1	TR100015|c0_g2	279	30.82	81.49	71.37	164.27	100.00
TR100015|c0_g3_i1	TR100015|c0_g3	584	332.13	15.00	1.22	2.81	100.00
TR100016|c0_g1_i1	TR100016|c0_g1	2996	2744.01	223.00	2.19	5.05	100.00
TR100016|c0_g2_i1	TR100016|c0_g2	290	39.93	2.00	1.35	3.11	100.00
TR100017|c0_g1_i1	TR100017|c0_g1	3534	3282.01	279.52	2.30	5.29	53.42
TR100017|c0_g1_i2	TR100017|c0_g1	3468	3216.01	162.54	1.36	3.14	31.70
TR100017|c0_g1_i3	TR100017|c0_g1	1977	1725.01	40.94	0.64	1.47	14.89
TR100018|c0_g1_i1	TR100018|c0_g1	1681	1429.01	28.92	0.55	1.26	14.57
TR100018|c0_g1_i2	TR100018|c0_g1	1427	1175.01	14.44	0.33	0.76	8.84
TR100018|c0_g1_i3	TR100018|c0_g1	712	460.02	13.80	0.81	1.86	21.58
TR100018|c0_g1_i4	TR100018|c0_g1	2121	1869.01	142.85	2.06	4.75	55.01
TR100019|c1_g1_i1	TR100019|c1_g1	286	36.46	0.00	0.00	0.00	0.00
TR100019|c2_g1_i1	TR100019|c2_g1	336	84.73	4.00	1.27	2.93	100.00
TR100019|c2_g2_i1	TR100019|c2_g2	251	15.26	0.00	0.00	0.00	0.00
TR100019|c2_g3_i1	TR100019|c2_g3	357	105.65	3.00	0.77	1.76	100.00
TR100019|c2_g4_i1	TR100019|c2_g4	272	25.82	0.00	0.00	0.00	0.00
TR100019|c2_g4_i2	TR100019|c2_g4	257	17.60	0.00	0.00	0.00	0.00
TR100019|c2_g5_i1	TR100019|c2_g5	437	185.42	6.00	0.87	2.01	100.00
TR10001|c0_g1_i1	TR10001|c0_g1	657	405.05	13.00	0.87	1.99	100.00
TR100020|c0_g1_i1	TR100020|c0_g1	366	114.62	4.00	0.94	2.17	100.00
TR100020|c1_g1_i1	TR100020|c1_g1	342	90.70	4.00	1.19	2.74	100.00
TR100020|c1_g2_i1	TR100020|c1_g2	323	71.79	1.15	0.43	0.99	100.00
TR100020|c1_g3_i1	TR100020|c1_g3	720	468.02	40.31	2.33	5.35	100.00
TR100020|c1_g4_i1	TR100020|c1_g4	720	468.02	64.66	3.73	8.58	100.00
TR100020|c1_g5_i1	TR100020|c1_g5	1098	846.01	29.09	0.93	2.14	8.41
TR100020|c1_g5_i10	TR100020|c1_g5	2797	2545.01	0.00	0.00	0.00	0.00
TR100020|c1_g5_i11	TR100020|c1_g5	2754	2502.01	43.68	0.47	1.08	4.27
TR100020|c1_g5_i12	TR100020|c1_g5	742	490.01	10.85	0.60	1.38	5.42
TR100020|c1_g5_i13	TR100020|c1_g5	463	211.35	12.19	1.56	3.58	14.11
TR100020|c1_g5_i14	TR100020|c1_g5	1547	1295.01	25.72	0.54	1.23	4.86
TR100020|c1_g5_i15	TR100020|c1_g5	622	370.08	0.00	0.00	0.00	0.00
TR100020|c1_g5_i16	TR100020|c1_g5	995	743.01	13.27	0.48	1.11	4.37
TR100020|c1_g5_i17	TR100020|c1_g5	997	745.01	47.29	1.71	3.94	15.53
TR100020|c1_g5_i18	TR100020|c1_g5	2596	2344.01	53.80	0.62	1.43	5.61
TR100020|c1_g5_i2	TR100020|c1_g5	1096	844.01	45.00	1.44	3.31	13.04
TR100020|c1_g5_i3	TR100020|c1_g5	2709	2457.01	22.42	0.25	0.57	2.23
TR100020|c1_g5_i4	TR100020|c1_g5	2955	2703.01	25.04	0.25	0.58	2.27
TR100020|c1_g5_i5	TR100020|c1_g5	1186	934.01	17.75	0.51	1.18	4.65
TR100020|c1_g5_i6	TR100020|c1_g5	1281	1029.01	11.85	0.31	0.72	2.82
TR100020|c1_g5_i7	TR100020|c1_g5	751	499.01	4.54	0.25	0.57	2.23
TR100020|c1_g5_i8	TR100020|c1_g5	2548	2296.01	69.80	0.82	1.89	7.44
TR100020|c1_g5_i9	TR100020|c1_g5	1609	1357.01	15.25	0.30	0.70	2.75
TR100020|c1_g6_i1	TR100020|c1_g6	321	69.80	0.00	0.00	0.00	0.00
TR100020|c1_g7_i1	TR100020|c1_g7	834	582.01	61.35	2.85	6.55	100.00
TR100021|c0_g1_i1	TR100021|c0_g1	2558	2306.01	76.64	0.90	2.06	34.44
TR100021|c0_g1_i2	TR100021|c0_g1	2570	2318.01	126.87	1.48	3.40	56.72
TR100021|c0_g1_i3	TR100021|c0_g1	779	527.01	4.49	0.23	0.53	8.84
TR100021|c0_g2_i1	TR100021|c0_g2	1218	966.01	35.00	0.98	2.25	100.00
TR100022|c0_g1_i1	TR100022|c0_g1	3810	3558.01	324.30	2.46	5.66	32.73
TR100022|c0_g1_i2	TR100022|c0_g1	3838	3586.01	671.70	5.06	11.64	67.27
TR100023|c0_g1_i1	TR100023|c0_g1	271	25.16	3.00	3.22	7.41	100.00
TR100023|c0_g2_i1	TR100023|c0_g2	3269	3017.01	330.05	2.95	6.80	37.65
TR100023|c0_g2_i2	TR100023|c0_g2	2129	1877.01	144.91	2.08	4.80	26.57
TR100023|c0_g2_i3	TR100023|c0_g2	2013	1761.01	20.10	0.31	0.71	3.93
TR100023|c0_g2_i4	TR100023|c0_g2	2162	1910.01	42.14	0.60	1.37	7.59
TR100023|c0_g2_i5	TR100023|c0_g2	1980	1728.01	121.81	1.90	4.38	24.26
TR100024|c0_g1_i1	TR100024|c0_g1	461	209.36	12.00	1.55	3.56	100.00
TR100024|c1_g1_i1	TR100024|c1_g1	629	377.08	12.00	0.86	1.98	100.00
TR100024|c1_g2_i1	TR100024|c1_g2	4221	3969.01	137.10	0.93	2.15	10.05
TR100024|c1_g2_i2	TR100024|c1_g2	3942	3690.01	0.00	0.00	0.00	0.00
TR100024|c1_g2_i3	TR100024|c1_g2	2112	1860.01	141.62	2.06	4.73	22.16
TR100024|c1_g2_i4	TR100024|c1_g2	3946	3694.01	664.46	4.86	11.18	52.35
TR100024|c1_g2_i5	TR100024|c1_g2	4225	3973.01	20.37	0.14	0.32	1.49
TR100024|c1_g2_i6	TR100024|c1_g2	1444	1192.01	0.00	0.00	0.00	0.00
TR100024|c1_g2_i7	TR100024|c1_g2	323	71.79	3.44	1.29	2.98	13.95
TR100025|c1_g1_i1	TR100025|c1_g1	378	126.58	1.10	0.23	0.54	4.13
TR100025|c1_g1_i2	TR100025|c1_g1	314	62.85	0.00	0.00	0.00	0.00
TR100025|c1_g1_i3	TR100025|c1_g1	229	9.40	0.00	0.00	0.00	0.00
TR100025|c1_g1_i4	TR100025|c1_g1	229	9.40	1.90	5.45	12.54	95.87
TR100025|c1_g1_i5	TR100025|c1_g1	314	62.85	0.00	0.00	0.00	0.00
TR100025|c1_g2_i1	TR100025|c1_g2	230	9.62	0.00	0.00	0.00	0.00
TR100026|c0_g1_i1	TR100026|c0_g1	3070	2818.01	190.09	1.82	4.19	71.90
TR100026|c0_g1_i2	TR100026|c0_g1	3056	2804.01	73.91	0.71	1.64	28.10
TR100027|c0_g1_i1	TR100027|c0_g1	1631	1379.01	7.36	0.14	0.33	1.06
TR100027|c0_g1_i10	TR100027|c0_g1	2003	1751.01	0.00	0.00	0.00	0.00
TR100027|c0_g1_i11	TR100027|c0_g1	1861	1609.01	134.14	2.25	5.18	16.61
TR100027|c0_g1_i2	TR100027|c0_g1	2402	2150.01	0.00	0.00	0.00	0.00
TR100027|c0_g1_i3	TR100027|c0_g1	544	292.19	22.03	2.04	4.69	15.03
TR100027|c0_g1_i4	TR100027|c0_g1	879	627.01	16.29	0.70	1.61	5.18
TR100027|c0_g1_i5	TR100027|c0_g1	3498	3246.01	349.72	2.91	6.69	21.47
TR100027|c0_g1_i6	TR100027|c0_g1	907	655.01	6.60	0.27	0.63	2.01
TR100027|c0_g1_i7	TR100027|c0_g1	2654	2402.01	185.46	2.08	4.80	15.39
TR100027|c0_g1_i8	TR100027|c0_g1	824	572.01	56.28	2.66	6.11	19.61
TR100027|c0_g1_i9	TR100027|c0_g1	1459	1207.01	22.11	0.49	1.14	3.65
TR100028|c0_g1_i1	TR100028|c0_g1	432	180.43	11.00	1.65	3.79	100.00
TR100028|c1_g1_i1	TR100028|c1_g1	265	21.54	1.00	1.25	2.88	100.00
TR100028|c1_g2_i1	TR100028|c1_g2	480	228.31	2.00	0.24	0.54	3.51
TR100028|c1_g2_i2	TR100028|c1_g2	402	150.51	0.00	0.00	0.00	0.00
TR100028|c1_g2_i3	TR100028|c1_g2	272	25.82	3.00	3.14	7.22	46.59
TR100028|c1_g2_i4	TR100028|c1_g2	299	48.22	6.00	3.36	7.73	49.90
TR100028|c2_g1_i1	TR100028|c2_g1	233	10.29	2.00	5.25	12.08	100.00
TR100029|c0_g1_i1	TR100029|c0_g1	2857	2605.01	385.43	3.99	9.19	39.75
TR100029|c0_g1_i2	TR100029|c0_g1	2936	2684.01	0.00	0.00	0.00	0.00
TR100029|c0_g1_i3	TR100029|c0_g1	2924	2672.01	143.78	1.45	3.34	14.46
TR100029|c0_g1_i4	TR100029|c0_g1	2873	2621.01	446.80	4.60	10.59	45.80
TR100029|c0_g2_i1	TR100029|c0_g2	668	416.05	33.00	2.14	4.93	100.00
TR10002|c0_g1_i1	TR10002|c0_g1	453	201.38	8.00	1.07	2.47	100.00
TR100030|c0_g1_i1	TR100030|c0_g1	1425	1173.01	147.00	3.38	7.79	100.00
TR100030|c1_g1_i1	TR100030|c1_g1	228	9.19	0.00	0.00	0.00	0.00
TR100031|c0_g1_i1	TR100031|c0_g1	281	32.37	0.00	0.00	0.00	0.00
TR100031|c0_g1_i2	TR100031|c0_g1	365	113.62	0.00	0.00	0.00	0.00
TR100031|c0_g1_i3	TR100031|c0_g1	1637	1385.01	22.12	0.43	0.99	11.85
TR100031|c0_g1_i4	TR100031|c0_g1	1759	1507.01	90.32	1.62	3.72	44.49
TR100031|c0_g1_i5	TR100031|c0_g1	1801	1549.01	14.57	0.25	0.58	6.98
TR100031|c0_g1_i6	TR100031|c0_g1	1678	1426.01	0.00	0.00	0.00	0.00
TR100031|c0_g1_i7	TR100031|c0_g1	272	25.82	1.00	1.05	2.41	28.75
TR100031|c0_g1_i8	TR100031|c0_g1	345	93.69	1.00	0.29	0.66	7.92
TR100032|c0_g1_i1	TR100032|c0_g1	287	37.31	0.00	0.00	0.00	0.00
TR100032|c3_g1_i1	TR100032|c3_g1	294	43.54	2.00	1.24	2.85	100.00
TR100032|c3_g2_i1	TR100032|c3_g2	291	40.82	13.00	8.60	19.79	100.00
TR100032|c4_g1_i1	TR100032|c4_g1	241	12.23	1.00	2.21	5.08	100.00
TR100032|c5_g1_i1	TR100032|c5_g1	1843	1591.01	29.26	0.50	1.14	13.31
TR100032|c5_g1_i2	TR100032|c5_g1	296	45.39	3.00	1.78	4.11	47.84
TR100032|c5_g1_i3	TR100032|c5_g1	1738	1486.01	79.74	1.45	3.33	38.85
TR100032|c6_g1_i1	TR100032|c6_g1	281	32.37	0.00	0.00	0.00	0.00
TR100032|c6_g2_i1	TR100032|c6_g2	245	13.34	0.00	0.00	0.00	0.00
TR100032|c6_g3_i1	TR100032|c6_g3	2684	2432.01	194.00	2.15	4.96	100.00
TR100032|c6_g4_i1	TR100032|c6_g4	250	14.92	0.00	0.00	0.00	0.00
TR100032|c7_g1_i1	TR100032|c7_g1	400	148.52	5.00	0.91	2.09	100.00
TR100033|c0_g1_i1	TR100033|c0_g1	427	175.44	7.00	1.08	2.48	100.00
TR100033|c1_g1_i1	TR100033|c1_g1	392	140.54	8.00	1.54	3.54	100.00
TR100033|c2_g1_i1	TR100033|c2_g1	284	34.78	0.00	0.00	0.00	0.00
TR100033|c2_g1_i2	TR100033|c2_g1	301	50.13	0.00	0.00	0.00	0.00
TR100033|c2_g1_i3	TR100033|c2_g1	290	39.93	0.00	0.00	0.00	0.00
TR100033|c2_g1_i4	TR100033|c2_g1	307	55.95	0.00	0.00	0.00	0.00
TR100033|c2_g2_i1	TR100033|c2_g2	242	12.50	0.00	0.00	0.00	0.00
TR100033|c2_g3_i1	TR100033|c2_g3	337	85.72	0.00	0.00	0.00	0.00
TR100033|c2_g4_i1	TR100033|c2_g4	337	85.72	0.00	0.00	0.00	0.00
TR100034|c0_g1_i1	TR100034|c0_g1	414	162.48	6.00	1.00	2.29	100.00
TR100034|c0_g2_i1	TR100034|c0_g2	1864	1612.01	116.75	1.96	4.50	91.41
TR100034|c0_g2_i2	TR100034|c0_g2	1758	1506.01	10.25	0.18	0.42	8.59
TR100034|c0_g3_i1	TR100034|c0_g3	348	96.68	0.00	0.00	0.00	0.00
TR100034|c0_g3_i2	TR100034|c0_g3	1529	1277.01	58.00	1.23	2.82	100.00
TR100035|c0_g1_i1	TR100035|c0_g1	350	98.67	3.00	0.82	1.89	27.78
TR100035|c0_g1_i2	TR100035|c0_g1	2302	2050.01	162.00	2.13	4.91	72.22
TR100036|c0_g1_i1	TR100036|c0_g1	792	540.01	5.60	0.28	0.64	5.73
TR100036|c0_g1_i2	TR100036|c0_g1	8753	8501.01	229.38	0.73	1.68	14.90
TR100036|c0_g1_i3	TR100036|c0_g1	8503	8251.01	296.92	0.97	2.24	19.87
TR100036|c0_g1_i4	TR100036|c0_g1	1944	1692.01	17.08	0.27	0.63	5.57
TR100036|c0_g1_i5	TR100036|c0_g1	521	269.23	0.00	0.00	0.00	0.00
TR100036|c0_g1_i6	TR100036|c0_g1	8454	8202.01	756.88	2.49	5.73	50.95
TR100036|c0_g1_i7	TR100036|c0_g1	1173	921.01	4.98	0.15	0.34	2.98
TR100036|c0_g2_i1	TR100036|c0_g2	334	82.74	5.16	1.68	3.87	100.00
TR100037|c0_g1_i1	TR100037|c0_g1	237	11.22	0.00	0.00	0.00	0.00
TR100037|c1_g1_i1	TR100037|c1_g1	490	238.29	11.01	1.25	2.87	100.00
TR100037|c1_g10_i1	TR100037|c1_g10	240	11.97	0.00	0.00	0.00	0.00
TR100037|c1_g2_i1	TR100037|c1_g2	245	13.34	1.00	2.02	4.66	100.00
TR100037|c1_g3_i1	TR100037|c1_g3	272	25.82	0.00	0.00	0.00	0.00
TR100037|c1_g4_i1	TR100037|c1_g4	260	18.96	1.00	1.42	3.28	100.00
TR100037|c1_g5_i1	TR100037|c1_g5	368	116.61	11.00	2.55	5.86	100.00
TR100037|c1_g6_i1	TR100037|c1_g6	2762	2510.01	315.00	3.39	7.80	100.00
TR100037|c1_g7_i1	TR100037|c1_g7	251	15.26	0.00	0.00	0.00	0.00
TR100037|c1_g8_i1	TR100037|c1_g8	260	18.96	0.00	0.00	0.00	0.00
TR100037|c1_g9_i1	TR100037|c1_g9	258	18.04	0.99	1.48	3.42	100.00
TR100038|c0_g1_i1	TR100038|c0_g1	1369	1117.01	17.52	0.42	0.97	9.48
TR100038|c0_g1_i2	TR100038|c0_g1	6307	6055.01	197.24	0.88	2.02	19.68
TR100038|c0_g1_i3	TR100038|c0_g1	6308	6056.01	119.87	0.53	1.23	11.96
TR100038|c0_g1_i4	TR100038|c0_g1	6309	6057.01	0.00	0.00	0.00	0.00
TR100038|c0_g1_i5	TR100038|c0_g1	5568	5316.01	0.00	0.00	0.00	0.00
TR100038|c0_g1_i6	TR100038|c0_g1	5501	5249.01	91.19	0.47	1.08	10.50
TR100038|c0_g1_i7	TR100038|c0_g1	6310	6058.01	485.17	2.16	4.98	48.39
TR100039|c0_g1_i1	TR100039|c0_g1	254	16.37	0.00	0.00	0.00	0.00
TR100039|c0_g2_i1	TR100039|c0_g2	243	12.77	0.00	0.00	0.00	0.00
TR100039|c1_g1_i1	TR100039|c1_g1	253	15.99	0.00	0.00	0.00	0.00
TR100039|c1_g1_i2	TR100039|c1_g1	412	160.48	3.00	0.50	1.16	100.00
TR10003|c0_g1_i1	TR10003|c0_g1	329	77.76	8.00	2.78	6.39	100.00
TR100040|c2_g1_i1	TR100040|c2_g1	268	23.28	3.00	3.48	8.01	100.00
TR100040|c3_g1_i1	TR100040|c3_g1	253	15.99	0.00	0.00	0.00	0.00
TR100040|c3_g1_i2	TR100040|c3_g1	246	13.64	0.00	0.00	0.00	0.00
TR100040|c3_g10_i1	TR100040|c3_g10	279	30.82	0.00	0.00	0.00	0.00
TR100040|c3_g10_i2	TR100040|c3_g10	238	11.47	0.00	0.00	0.00	0.00
TR100040|c3_g11_i1	TR100040|c3_g11	317	65.83	0.00	0.00	0.00	0.00
TR100040|c3_g12_i1	TR100040|c3_g12	331	79.75	0.00	0.00	0.00	0.00
TR100040|c3_g2_i1	TR100040|c3_g2	317	65.83	2.00	0.82	1.89	100.00
TR100040|c3_g2_i2	TR100040|c3_g2	245	13.34	0.00	0.00	0.00	0.00
TR100040|c3_g3_i1	TR100040|c3_g3	255	16.77	1.00	1.61	3.71	100.00
TR100040|c3_g4_i1	TR100040|c3_g4	257	17.60	0.00	0.00	0.00	0.00
TR100040|c3_g5_i1	TR100040|c3_g5	271	25.16	0.00	0.00	0.00	0.00
TR100040|c3_g5_i2	TR100040|c3_g5	325	73.78	0.00	0.00	0.00	0.00
TR100040|c3_g6_i1	TR100040|c3_g6	278	30.07	0.00	0.00	0.00	0.00
TR100040|c3_g7_i1	TR100040|c3_g7	267	22.69	1.00	1.19	2.74	100.00
TR100040|c3_g8_i1	TR100040|c3_g8	353	101.66	0.00	0.00	0.00	0.00
TR100040|c3_g9_i1	TR100040|c3_g9	309	57.91	0.00	0.00	0.00	0.00
TR100040|c4_g1_i1	TR100040|c4_g1	237	11.22	0.00	0.00	0.00	0.00
TR100041|c3_g1_i1	TR100041|c3_g1	281	32.37	4.00	3.34	7.68	100.00
TR100041|c3_g10_i1	TR100041|c3_g10	238	11.47	0.00	0.00	0.00	0.00
TR100041|c3_g11_i1	TR100041|c3_g11	252	15.62	0.00	0.00	0.00	0.00
TR100041|c3_g12_i1	TR100041|c3_g12	295	44.46	1.00	0.61	1.40	100.00
TR100041|c3_g13_i1	TR100041|c3_g13	249	14.58	2.00	3.70	8.52	66.11
TR100041|c3_g13_i2	TR100041|c3_g13	308	56.93	4.00	1.90	4.37	33.89
TR100041|c3_g14_i1	TR100041|c3_g14	238	11.47	2.00	4.71	10.84	100.00
TR100041|c3_g15_i1	TR100041|c3_g15	238	11.47	0.00	0.00	0.00	0.00
TR100041|c3_g16_i1	TR100041|c3_g16	281	32.37	0.00	0.00	0.00	0.00
TR100041|c3_g17_i1	TR100041|c3_g17	238	11.47	0.00	0.00	0.00	0.00
TR100041|c3_g18_i1	TR100041|c3_g18	295	44.46	0.00	0.00	0.00	0.00
TR100041|c3_g19_i1	TR100041|c3_g19	249	14.58	0.00	0.00	0.00	0.00
TR100041|c3_g2_i1	TR100041|c3_g2	238	11.47	1.01	2.39	5.49	100.00
TR100041|c3_g20_i1	TR100041|c3_g20	238	11.47	0.00	0.00	0.00	0.00
TR100041|c3_g21_i1	TR100041|c3_g21	252	15.62	0.00	0.00	0.00	0.00
TR100041|c3_g22_i1	TR100041|c3_g22	227	8.98	0.00	0.00	0.00	0.00
TR100041|c3_g23_i1	TR100041|c3_g23	281	32.37	3.00	2.50	5.76	100.00
TR100041|c3_g24_i1	TR100041|c3_g24	252	15.62	1.42	2.46	5.66	100.00
TR100041|c3_g25_i1	TR100041|c3_g25	226	8.77	0.00	0.00	0.00	0.00
TR100041|c3_g26_i1	TR100041|c3_g26	227	8.98	0.00	0.00	0.00	0.00
TR100041|c3_g27_i1	TR100041|c3_g27	281	32.37	1.00	0.83	1.92	100.00
TR100041|c3_g28_i1	TR100041|c3_g28	2245	1993.01	205.00	2.78	6.39	100.00
TR100041|c3_g3_i1	TR100041|c3_g3	371	119.61	1.00	0.23	0.52	100.00
TR100041|c3_g4_i1	TR100041|c3_g4	281	32.37	5.00	4.17	9.59	100.00
TR100041|c3_g5_i1	TR100041|c3_g5	281	32.37	3.00	2.50	5.76	100.00
TR100041|c3_g6_i1	TR100041|c3_g6	241	12.23	0.00	0.00	0.00	0.00
TR100041|c3_g7_i1	TR100041|c3_g7	292	41.72	1.98	1.28	2.95	100.00
TR100041|c3_g8_i1	TR100041|c3_g8	274	27.18	1.58	1.57	3.62	100.00
TR100041|c3_g9_i1	TR100041|c3_g9	295	44.46	0.00	0.00	0.00	0.00
TR100042|c0_g1_i1	TR100042|c0_g1	2673	2421.01	125.90	1.40	3.23	55.18
TR100042|c0_g1_i2	TR100042|c0_g1	784	532.01	19.42	0.99	2.27	38.73
TR100042|c0_g1_i3	TR100042|c0_g1	2171	1919.01	0.00	0.00	0.00	0.00
TR100042|c0_g1_i4	TR100042|c0_g1	1418	1166.01	6.69	0.15	0.36	6.08
TR100043|c0_g1_i1	TR100043|c0_g1	323	71.79	1.52	0.57	1.31	100.00
TR100043|c0_g2_i1	TR100043|c0_g2	783	531.01	13.50	0.69	1.58	100.00
TR100043|c0_g3_i1	TR100043|c0_g3	573	321.14	2.45	0.21	0.47	100.00
TR100043|c0_g4_i1	TR100043|c0_g4	323	71.79	9.48	3.57	8.21	100.00
TR100043|c0_g5_i1	TR100043|c0_g5	1090	838.01	43.05	1.39	3.19	100.00
TR100044|c0_g1_i1	TR100044|c0_g1	2778	2526.01	94.85	1.01	2.33	36.65
TR100044|c0_g1_i2	TR100044|c0_g1	2664	2412.01	23.19	0.26	0.60	9.39
TR100044|c0_g1_i3	TR100044|c0_g1	2548	2296.01	126.95	1.49	3.44	53.97
TR100045|c0_g1_i1	TR100045|c0_g1	2763	2511.01	322.00	3.46	7.97	100.00
TR100046|c0_g1_i1	TR100046|c0_g1	358	106.65	4.36	1.10	2.54	100.00
TR100046|c0_g2_i1	TR100046|c0_g2	657	405.05	18.64	1.24	2.86	100.00
TR100046|c0_g3_i1	TR100046|c0_g3	345	93.69	0.00	0.00	0.00	0.00
TR100046|c1_g1_i1	TR100046|c1_g1	695	443.03	65.07	3.97	9.13	100.00
TR100046|c1_g2_i1	TR100046|c1_g2	2466	2214.01	23.75	0.29	0.67	15.15
TR100046|c1_g2_i2	TR100046|c1_g2	1365	1113.01	15.26	0.37	0.85	19.37
TR100046|c1_g2_i3	TR100046|c1_g2	2645	2393.01	110.92	1.25	2.88	65.48
TR100046|c1_g3_i1	TR100046|c1_g3	236	10.98	2.00	4.92	11.32	100.00
TR100047|c1_g1_i1	TR100047|c1_g1	398	146.52	0.00	0.00	0.00	0.00
TR100047|c1_g1_i2	TR100047|c1_g1	878	626.01	21.00	0.91	2.08	65.63
TR100047|c1_g1_i3	TR100047|c1_g1	308	56.93	1.00	0.47	1.09	34.37
TR100047|c1_g1_i4	TR100047|c1_g1	848	596.01	0.00	0.00	0.00	0.00
TR100048|c0_g1_i1	TR100048|c0_g1	2506	2254.01	12.54	0.15	0.35	4.48
TR100048|c0_g1_i2	TR100048|c0_g1	1630	1378.01	0.00	0.00	0.00	0.00
TR100048|c0_g1_i3	TR100048|c0_g1	853	601.01	11.46	0.51	1.18	15.35
TR100048|c0_g1_i4	TR100048|c0_g1	720	468.02	0.00	0.00	0.00	0.00
TR100048|c0_g1_i5	TR100048|c0_g1	2950	2698.01	4.70	0.05	0.11	1.40
TR100048|c0_g1_i6	TR100048|c0_g1	4196	3944.01	339.60	2.32	5.35	69.33
TR100048|c0_g1_i7	TR100048|c0_g1	1763	1511.01	17.71	0.32	0.73	9.44
TR100048|c0_g2_i1	TR100048|c0_g2	309	57.91	0.00	0.00	0.00	0.00
TR100049|c0_g1_i1	TR100049|c0_g1	2928	2676.01	197.00	1.99	4.57	100.00
TR10004|c0_g1_i1	TR10004|c0_g1	339	87.72	2.00	0.62	1.42	100.00
TR100050|c2_g1_i1	TR100050|c2_g1	286	36.46	4.00	2.96	6.82	100.00
TR100050|c2_g2_i1	TR100050|c2_g2	238	11.47	0.00	0.00	0.00	0.00
TR100050|c3_g1_i1	TR100050|c3_g1	234	10.51	0.00	0.00	0.00	0.00
TR100050|c3_g2_i1	TR100050|c3_g2	232	10.06	0.00	0.00	0.00	0.00
TR100051|c0_g1_i1	TR100051|c0_g1	2792	2540.01	482.00	5.12	11.79	100.00
TR100051|c0_g2_i1	TR100051|c0_g2	858	606.01	24.00	1.07	2.46	100.00
TR100052|c0_g1_i1	TR100052|c0_g1	300	49.17	0.00	0.00	0.00	0.00
TR100052|c0_g10_i1	TR100052|c0_g10	241	12.23	0.00	0.00	0.00	0.00
TR100052|c0_g11_i1	TR100052|c0_g11	283	33.97	3.00	2.39	5.49	100.00
TR100052|c0_g12_i1	TR100052|c0_g12	400	148.52	1.08	0.20	0.45	100.00
TR100052|c0_g13_i1	TR100052|c0_g13	260	18.96	0.00	0.00	0.00	0.00
TR100052|c0_g13_i2	TR100052|c0_g13	224	8.37	1.00	3.23	7.43	100.00
TR100052|c0_g14_i1	TR100052|c0_g14	397	145.53	0.00	0.00	0.00	0.00
TR100052|c0_g14_i2	TR100052|c0_g14	260	18.96	0.00	0.00	0.00	0.00
TR100052|c0_g15_i1	TR100052|c0_g15	263	20.46	0.00	0.00	0.00	0.00
TR100052|c0_g16_i1	TR100052|c0_g16	262	19.94	3.00	4.06	9.35	100.00
TR100052|c0_g17_i1	TR100052|c0_g17	250	14.92	0.00	0.00	0.00	0.00
TR100052|c0_g17_i2	TR100052|c0_g17	239	11.72	0.00	0.00	0.00	0.00
TR100052|c0_g2_i1	TR100052|c0_g2	276	28.60	6.00	5.66	13.03	100.00
TR100052|c0_g3_i1	TR100052|c0_g3	382	130.57	0.00	0.00	0.00	0.00
TR100052|c0_g3_i2	TR100052|c0_g3	367	115.62	0.00	0.00	0.00	0.00
TR100052|c0_g4_i1	TR100052|c0_g4	268	23.28	1.00	1.16	2.67	100.00
TR100052|c0_g5_i1	TR100052|c0_g5	246	13.64	1.00	1.98	4.56	100.00
TR100052|c0_g6_i1	TR100052|c0_g6	272	25.82	0.00	0.00	0.00	0.00
TR100052|c0_g7_i1	TR100052|c0_g7	233	10.29	0.92	2.42	5.57	100.00
TR100052|c0_g8_i1	TR100052|c0_g8	268	23.28	0.00	0.00	0.00	0.00
TR100052|c0_g9_i1	TR100052|c0_g9	238	11.47	0.00	0.00	0.00	0.00
TR100053|c0_g1_i1	TR100053|c0_g1	246	13.64	0.00	0.00	0.00	0.00
TR100053|c0_g2_i1	TR100053|c0_g2	250	14.92	3.00	5.43	12.50	100.00
TR100053|c1_g1_i1	TR100053|c1_g1	385	133.56	40.00	8.08	18.61	60.59
TR100053|c1_g1_i2	TR100053|c1_g1	509	257.25	28.00	2.94	6.76	22.02
TR100053|c1_g1_i3	TR100053|c1_g1	321	69.80	6.00	2.32	5.34	17.39
TR100053|c1_g2_i1	TR100053|c1_g2	306	54.97	7.60	3.73	8.59	100.00
TR100053|c1_g3_i1	TR100053|c1_g3	314	62.85	8.00	3.44	7.91	100.00
TR100053|c1_g4_i1	TR100053|c1_g4	284	34.78	6.40	4.97	11.43	75.60
TR100053|c1_g4_i2	TR100053|c1_g4	656	404.06	24.00	1.60	3.69	24.40
TR100053|c1_g5_i1	TR100053|c1_g5	235	10.75	0.00	0.00	0.00	0.00
TR100054|c0_g1_i1	TR100054|c0_g1	286	36.46	0.00	0.00	0.00	0.00
TR100054|c0_g2_i1	TR100054|c0_g2	705	453.03	58.78	3.50	8.06	90.94
TR100054|c0_g2_i2	TR100054|c0_g2	333	81.74	1.06	0.35	0.80	9.06
TR100054|c0_g3_i1	TR100054|c0_g3	415	163.48	61.56	10.17	23.40	100.00
TR100054|c0_g4_i1	TR100054|c0_g4	309	57.91	5.00	2.33	5.37	21.04
TR100054|c0_g4_i10	TR100054|c0_g4	1284	1032.01	50.68	1.33	3.05	11.96
TR100054|c0_g4_i11	TR100054|c0_g4	1604	1352.01	28.11	0.56	1.29	5.07
TR100054|c0_g4_i2	TR100054|c0_g4	3991	3739.01	165.35	1.19	2.75	10.77
TR100054|c0_g4_i3	TR100054|c0_g4	896	644.01	6.71	0.28	0.65	2.54
TR100054|c0_g4_i4	TR100054|c0_g4	1442	1190.01	47.52	1.08	2.48	9.73
TR100054|c0_g4_i5	TR100054|c0_g4	3359	3107.01	118.90	1.03	2.38	9.32
TR100054|c0_g4_i6	TR100054|c0_g4	3471	3219.01	285.04	2.39	5.50	21.57
TR100054|c0_g4_i7	TR100054|c0_g4	618	366.09	5.70	0.42	0.97	3.80
TR100054|c0_g4_i8	TR100054|c0_g4	591	339.12	0.00	0.00	0.00	0.00
TR100054|c0_g4_i9	TR100054|c0_g4	752	500.01	8.60	0.46	1.07	4.19
TR100055|c0_g1_i1	TR100055|c0_g1	1023	771.01	15.11	0.53	1.22	100.00
TR100055|c0_g2_i1	TR100055|c0_g2	1054	802.01	23.11	0.78	1.79	100.00
TR100055|c0_g3_i1	TR100055|c0_g3	637	385.07	0.00	0.00	0.00	0.00
TR100055|c0_g4_i1	TR100055|c0_g4	1305	1053.01	0.00	0.00	0.00	0.00
TR100055|c0_g4_i2	TR100055|c0_g4	1856	1604.01	99.36	1.67	3.85	59.66
TR100055|c0_g4_i3	TR100055|c0_g4	1566	1314.01	22.32	0.46	1.06	16.36
TR100055|c0_g4_i4	TR100055|c0_g4	1675	1423.01	0.00	0.00	0.00	0.00
TR100055|c0_g4_i5	TR100055|c0_g4	893	641.01	6.79	0.29	0.66	10.21
TR100055|c0_g4_i6	TR100055|c0_g4	1489	1237.01	17.68	0.39	0.89	13.77
TR100055|c0_g5_i1	TR100055|c0_g5	500	248.27	11.00	1.20	2.75	100.00
TR100055|c0_g5_i2	TR100055|c0_g5	585	333.13	0.00	0.00	0.00	0.00
TR100055|c0_g6_i1	TR100055|c0_g6	447	195.39	7.62	1.05	2.42	100.00
TR100055|c0_g7_i1	TR100055|c0_g7	544	292.19	6.01	0.55	1.28	100.00
TR100056|c0_g1_i1	TR100056|c0_g1	2094	1842.01	284.38	4.17	9.59	23.43
TR100056|c0_g1_i2	TR100056|c0_g1	598	346.11	4.73	0.37	0.85	2.07
TR100056|c0_g1_i3	TR100056|c0_g1	544	292.19	104.08	9.62	22.13	54.06
TR100056|c0_g1_i4	TR100056|c0_g1	2448	2196.01	295.82	3.64	8.37	20.44
TR100057|c0_g1_i1	TR100057|c0_g1	325	73.78	0.00	0.00	0.00	0.00
TR100057|c0_g2_i1	TR100057|c0_g2	572	320.14	0.00	0.00	0.00	0.00
TR100057|c0_g2_i10	TR100057|c0_g2	2025	1773.01	95.17	1.45	3.34	51.36
TR100057|c0_g2_i11	TR100057|c0_g2	1607	1355.01	0.00	0.00	0.00	0.00
TR100057|c0_g2_i12	TR100057|c0_g2	614	362.09	0.00	0.00	0.00	0.00
TR100057|c0_g2_i2	TR100057|c0_g2	1570	1318.01	0.00	0.00	0.00	0.00
TR100057|c0_g2_i3	TR100057|c0_g2	1751	1499.01	0.03	0.00	0.00	0.02
TR100057|c0_g2_i4	TR100057|c0_g2	1950	1698.01	6.82	0.11	0.25	3.84
TR100057|c0_g2_i5	TR100057|c0_g2	1532	1280.01	29.98	0.63	1.46	22.41
TR100057|c0_g2_i6	TR100057|c0_g2	1421	1169.01	0.00	0.00	0.00	0.00
TR100057|c0_g2_i7	TR100057|c0_g2	1496	1244.01	3.85	0.08	0.19	2.96
TR100057|c0_g2_i8	TR100057|c0_g2	1826	1574.01	16.48	0.28	0.65	10.02
TR100057|c0_g2_i9	TR100057|c0_g2	1645	1393.01	13.67	0.26	0.61	9.39
TR100058|c2_g1_i1	TR100058|c2_g1	320	68.81	0.00	0.00	0.00	0.00
TR100058|c2_g1_i2	TR100058|c2_g1	293	42.62	0.00	0.00	0.00	0.00
TR100058|c2_g2_i1	TR100058|c2_g2	235	10.75	0.00	0.00	0.00	0.00
TR100058|c2_g3_i1	TR100058|c2_g3	926	674.01	61.00	2.44	5.62	100.00
TR100058|c2_g4_i1	TR100058|c2_g4	245	13.34	0.00	0.00	0.00	0.00
TR100058|c2_g5_i1	TR100058|c2_g5	235	10.75	1.00	2.51	5.78	100.00
TR100058|c2_g6_i1	TR100058|c2_g6	374	122.60	5.00	1.10	2.53	100.00
TR100058|c2_g7_i1	TR100058|c2_g7	300	49.17	0.00	0.00	0.00	0.00
TR100058|c3_g1_i1	TR100058|c3_g1	313	61.86	0.00	0.00	0.00	0.00
TR100058|c3_g2_i1	TR100058|c3_g2	289	39.05	2.00	1.38	3.18	100.00
TR100058|c3_g3_i1	TR100058|c3_g3	243	12.77	0.00	0.00	0.00	0.00
TR100058|c3_g4_i1	TR100058|c3_g4	243	12.77	0.00	0.00	0.00	0.00
TR100058|c3_g5_i1	TR100058|c3_g5	224	8.37	0.00	0.00	0.00	0.00
TR100058|c3_g6_i1	TR100058|c3_g6	265	21.54	0.00	0.00	0.00	0.00
TR100058|c3_g6_i2	TR100058|c3_g6	255	16.77	0.00	0.00	0.00	0.00
TR100058|c3_g7_i1	TR100058|c3_g7	243	12.77	0.00	0.00	0.00	0.00
TR100058|c3_g7_i2	TR100058|c3_g7	224	8.37	0.00	0.00	0.00	0.00
TR100058|c3_g8_i1	TR100058|c3_g8	256	17.18	0.00	0.00	0.00	0.00
TR100058|c3_g9_i1	TR100058|c3_g9	262	19.94	0.00	0.00	0.00	0.00
TR100059|c0_g1_i1	TR100059|c0_g1	449	197.39	16.28	2.23	5.13	100.00
TR100059|c0_g2_i1	TR100059|c0_g2	448	196.39	2.72	0.37	0.86	100.00
TR100059|c3_g1_i1	TR100059|c3_g1	285	35.62	1.00	0.76	1.74	100.00
TR100059|c4_g1_i1	TR100059|c4_g1	248	14.26	0.00	0.00	0.00	0.00
TR100059|c4_g1_i2	TR100059|c4_g1	231	9.84	0.00	0.00	0.00	0.00
TR100059|c4_g2_i1	TR100059|c4_g2	475	223.32	8.00	0.97	2.23	100.00
TR100059|c5_g1_i1	TR100059|c5_g1	612	360.09	6.00	0.45	1.04	100.00
TR100059|c5_g2_i1	TR100059|c5_g2	277	29.33	14.00	12.89	29.66	100.00
TR100059|c5_g3_i1	TR100059|c5_g3	2308	2056.01	140.00	1.84	4.23	100.00
TR10005|c0_g1_i1	TR10005|c0_g1	269	23.89	4.00	4.52	10.40	100.00
TR100060|c0_g1_i1	TR100060|c0_g1	4350	4098.01	54.19	0.36	0.82	19.88
TR100060|c0_g1_i2	TR100060|c0_g1	236	10.98	0.00	0.00	0.00	0.00
TR100060|c0_g1_i3	TR100060|c0_g1	2065	1813.01	7.68	0.11	0.26	6.37
TR100060|c0_g1_i4	TR100060|c0_g1	2487	2235.01	0.00	0.00	0.00	0.00
TR100060|c0_g1_i5	TR100060|c0_g1	4117	3865.01	189.56	1.32	3.05	73.75
TR100060|c0_g1_i6	TR100060|c0_g1	2655	2403.01	0.00	0.00	0.00	0.00
TR100060|c0_g2_i1	TR100060|c0_g2	275	27.88	0.57	0.55	1.26	100.00
TR100061|c0_g1_i1	TR100061|c0_g1	878	626.01	4.53	0.20	0.45	5.88
TR100061|c0_g1_i2	TR100061|c0_g1	2411	2159.01	144.98	1.81	4.17	54.60
TR100061|c0_g1_i3	TR100061|c0_g1	947	695.01	33.78	1.31	3.02	39.52
TR100061|c0_g2_i1	TR100061|c0_g2	370	118.61	10.71	2.44	5.61	100.00
TR100062|c0_g1_i1	TR100062|c0_g1	584	332.13	8.00	0.65	1.50	100.00
TR100062|c0_g2_i1	TR100062|c0_g2	311	59.89	0.00	0.00	0.00	0.00
TR100062|c0_g3_i1	TR100062|c0_g3	278	30.07	4.00	3.59	8.27	100.00
TR100062|c0_g4_i1	TR100062|c0_g4	305	54.00	2.00	1.00	2.30	100.00
TR100063|c0_g1_i1	TR100063|c0_g1	323	71.79	45.73	17.20	39.58	100.00
TR100063|c0_g2_i1	TR100063|c0_g2	1788	1536.01	110.27	1.94	4.46	100.00
TR100064|c0_g1_i1	TR100064|c0_g1	803	551.01	9.08	0.44	1.02	100.00
TR100064|c0_g2_i1	TR100064|c0_g2	1339	1087.01	0.00	0.00	0.00	0.00
TR100064|c0_g2_i2	TR100064|c0_g2	2204	1952.01	125.22	1.73	3.99	70.49
TR100064|c0_g2_i3	TR100064|c0_g2	3085	2833.01	76.07	0.72	1.67	29.51
TR100064|c0_g3_i1	TR100064|c0_g3	3003	2751.01	299.67	2.94	6.77	100.00
TR100064|c0_g4_i1	TR100064|c0_g4	1011	759.01	24.77	0.88	2.03	100.00
TR100064|c0_g5_i1	TR100064|c0_g5	1932	1680.01	16.43	0.26	0.61	100.00
TR100064|c0_g6_i1	TR100064|c0_g6	1213	961.01	33.65	0.95	2.18	100.00
TR100064|c0_g7_i1	TR100064|c0_g7	1129	877.01	170.12	5.24	12.05	100.00
TR100065|c0_g1_i1	TR100065|c0_g1	2500	2248.01	129.00	1.55	3.57	100.00
TR100066|c1_g1_i1	TR100066|c1_g1	242	12.50	0.00	0.00	0.00	0.00
TR100066|c2_g1_i1	TR100066|c2_g1	249	14.58	0.00	0.00	0.00	0.00
TR100066|c2_g2_i1	TR100066|c2_g2	246	13.64	2.00	3.96	9.11	100.00
TR100066|c2_g3_i1	TR100066|c2_g3	248	14.26	0.00	0.00	0.00	0.00
TR100066|c2_g4_i1	TR100066|c2_g4	224	8.37	0.00	0.00	0.00	0.00
TR100066|c2_g5_i1	TR100066|c2_g5	228	9.19	0.00	0.00	0.00	0.00
TR100066|c2_g6_i1	TR100066|c2_g6	234	10.51	0.00	0.00	0.00	0.00
TR100066|c2_g7_i1	TR100066|c2_g7	230	9.62	0.00	0.00	0.00	0.00
TR100066|c2_g7_i2	TR100066|c2_g7	258	18.04	0.00	0.00	0.00	0.00
TR100067|c1_g1_i1	TR100067|c1_g1	230	9.62	0.00	0.00	0.00	0.00
TR100067|c2_g1_i1	TR100067|c2_g1	837	585.01	23.64	1.09	2.51	100.00
TR100067|c2_g2_i1	TR100067|c2_g2	3730	3478.01	1368.36	10.62	24.45	100.00
TR100067|c2_g3_i1	TR100067|c2_g3	231	9.84	0.00	0.00	0.00	0.00
TR100067|c3_g1_i1	TR100067|c3_g1	261	19.44	4.00	5.55	12.78	100.00
TR100067|c4_g1_i1	TR100067|c4_g1	3828	3576.01	783.00	5.91	13.61	100.00
TR100067|c5_g1_i1	TR100067|c5_g1	503	251.26	5.93	0.64	1.47	100.00
TR100067|c5_g2_i1	TR100067|c5_g2	288	38.17	4.00	2.83	6.51	100.00
TR100067|c5_g3_i1	TR100067|c5_g3	226	8.77	2.00	6.15	14.16	100.00
TR100067|c5_g4_i1	TR100067|c5_g4	249	14.58	0.00	0.00	0.00	0.00
TR100067|c5_g5_i1	TR100067|c5_g5	766	514.01	89.07	4.68	10.77	100.00
TR100067|c5_g6_i1	TR100067|c5_g6	235	10.75	0.00	0.00	0.00	0.00
TR100067|c6_g1_i1	TR100067|c6_g1	3035	2783.01	210.00	2.04	4.69	100.00
TR100068|c0_g1_i1	TR100068|c0_g1	512	260.24	9.00	0.93	2.15	100.00
TR100068|c1_g1_i1	TR100068|c1_g1	422	170.46	6.23	0.99	2.27	22.02
TR100068|c1_g1_i2	TR100068|c1_g1	2408	2156.01	97.50	1.22	2.81	27.25
TR100068|c1_g1_i3	TR100068|c1_g1	2684	2432.01	0.00	0.00	0.00	0.00
TR100068|c1_g1_i4	TR100068|c1_g1	224	8.37	0.00	0.00	0.00	0.00
TR100068|c1_g1_i5	TR100068|c1_g1	526	274.22	13.81	1.36	3.13	30.34
TR100068|c1_g1_i6	TR100068|c1_g1	1254	1002.01	0.00	0.00	0.00	0.00
TR100068|c1_g1_i7	TR100068|c1_g1	1822	1570.01	38.19	0.66	1.51	14.66
TR100068|c1_g1_i8	TR100068|c1_g1	1752	1500.01	14.27	0.26	0.59	5.73
TR100068|c1_g2_i1	TR100068|c1_g2	295	44.46	2.00	1.21	2.79	100.00
TR100068|c1_g3_i1	TR100068|c1_g3	1501	1249.01	86.00	1.86	4.28	100.00
TR100069|c0_g1_i1	TR100069|c0_g1	563	311.16	0.00	0.00	0.00	0.00
TR100069|c0_g1_i2	TR100069|c0_g1	683	431.04	24.45	1.53	3.52	53.50
TR100069|c0_g1_i3	TR100069|c0_g1	1581	1329.01	7.56	0.15	0.35	5.36
TR100069|c0_g1_i4	TR100069|c0_g1	2080	1828.01	79.73	1.18	2.71	41.13
TR100069|c0_g2_i1	TR100069|c0_g2	2108	1856.01	37.55	0.55	1.26	13.37
TR100069|c0_g2_i2	TR100069|c0_g2	1016	764.01	59.38	2.10	4.83	51.38
TR100069|c0_g2_i3	TR100069|c0_g2	2603	2351.01	125.33	1.44	3.31	35.24
TR100069|c0_g3_i1	TR100069|c0_g3	377	125.59	0.00	0.00	0.00	0.00
TR100069|c0_g4_i1	TR100069|c0_g4	352	100.67	6.00	1.61	3.70	100.00
TR10006|c0_g1_i1	TR10006|c0_g1	352	100.67	1.20	0.32	0.74	100.00
TR10006|c0_g2_i1	TR10006|c0_g2	352	100.67	4.80	1.29	2.96	100.00
TR100070|c0_g1_i1	TR100070|c0_g1	3484	3232.01	367.69	3.07	7.07	80.69
TR100070|c0_g1_i2	TR100070|c0_g1	3312	3060.01	83.31	0.73	1.69	19.31
TR100071|c0_g1_i1	TR100071|c0_g1	3492	3240.01	276.82	2.31	5.31	73.75
TR100071|c0_g1_i2	TR100071|c0_g1	1789	1537.01	32.63	0.57	1.32	18.32
TR100071|c0_g1_i3	TR100071|c0_g1	2054	1802.01	16.55	0.25	0.57	7.93
TR100071|c0_g1_i4	TR100071|c0_g1	265	21.54	0.00	0.00	0.00	0.00
TR100072|c0_g1_i1	TR100072|c0_g1	2208	1956.01	244.91	3.38	7.78	28.93
TR100072|c0_g1_i2	TR100072|c0_g1	2426	2174.01	188.56	2.34	5.39	20.04
TR100072|c0_g1_i3	TR100072|c0_g1	668	416.05	15.16	0.98	2.26	8.42
TR100072|c0_g1_i4	TR100072|c0_g1	485	233.30	21.17	2.45	5.64	20.96
TR100072|c0_g1_i5	TR100072|c0_g1	447	195.39	10.64	1.47	3.38	12.59
TR100072|c0_g1_i6	TR100072|c0_g1	465	213.35	8.37	1.06	2.44	9.06
TR100072|c0_g2_i1	TR100072|c0_g2	320	68.81	1.19	0.47	1.07	100.00
TR100073|c1_g1_i1	TR100073|c1_g1	225	8.57	0.00	0.00	0.00	0.00
TR100073|c1_g1_i2	TR100073|c1_g1	236	10.98	0.00	0.00	0.00	0.00
TR100073|c1_g1_i3	TR100073|c1_g1	264	20.99	0.00	0.00	0.00	0.00
TR100073|c1_g2_i1	TR100073|c1_g2	314	62.85	4.00	1.72	3.95	100.00
TR100074|c0_g1_i1	TR100074|c0_g1	393	141.54	4.61	0.88	2.02	100.00
TR100074|c0_g2_i1	TR100074|c0_g2	462	210.35	3.30	0.42	0.97	100.00
TR100074|c0_g3_i1	TR100074|c0_g3	4957	4705.01	471.05	2.70	6.22	48.07
TR100074|c0_g3_i2	TR100074|c0_g3	2810	2558.01	193.98	2.05	4.71	36.41
TR100074|c0_g3_i3	TR100074|c0_g3	2596	2344.01	0.31	0.00	0.01	0.06
TR100074|c0_g3_i4	TR100074|c0_g3	2366	2114.01	40.31	0.51	1.18	9.16
TR100074|c0_g3_i5	TR100074|c0_g3	4743	4491.01	58.90	0.35	0.81	6.30
TR100074|c0_g4_i1	TR100074|c0_g4	572	320.14	9.35	0.79	1.81	100.00
TR100074|c0_g5_i1	TR100074|c0_g5	592	340.12	17.20	1.36	3.14	100.00
TR100074|c0_g6_i1	TR100074|c0_g6	483	231.31	0.00	0.00	0.00	0.00
TR100074|c0_g6_i2	TR100074|c0_g6	462	210.35	2.83	0.36	0.84	30.63
TR100074|c0_g6_i3	TR100074|c0_g6	585	333.13	10.17	0.82	1.90	69.37
TR100075|c0_g1_i1	TR100075|c0_g1	711	459.02	9.35	0.55	1.27	9.46
TR100075|c0_g1_i2	TR100075|c0_g1	825	573.01	111.65	5.26	12.11	90.54
TR100075|c1_g1_i1	TR100075|c1_g1	360	108.64	1.00	0.25	0.57	100.00
TR100075|c1_g2_i1	TR100075|c1_g2	339	87.72	1.00	0.31	0.71	3.86
TR100075|c1_g2_i2	TR100075|c1_g2	2405	2153.01	95.63	1.20	2.76	15.06
TR100075|c1_g2_i3	TR100075|c1_g2	1134	882.01	27.97	0.86	1.97	10.75
TR100075|c1_g2_i4	TR100075|c1_g2	992	740.01	4.34	0.16	0.36	1.99
TR100075|c1_g2_i5	TR100075|c1_g2	2917	2665.01	170.46	1.73	3.97	21.68
TR100075|c1_g2_i6	TR100075|c1_g2	2814	2562.01	202.40	2.13	4.91	26.78
TR100075|c1_g2_i7	TR100075|c1_g2	663	411.05	13.17	0.87	1.99	10.86
TR100075|c1_g2_i8	TR100075|c1_g2	2508	2256.01	60.02	0.72	1.65	9.02
TR100075|c2_g1_i1	TR100075|c2_g1	2114	1862.01	18.80	0.27	0.63	3.49
TR100075|c2_g1_i10	TR100075|c2_g1	1722	1470.01	0.00	0.00	0.00	0.00
TR100075|c2_g1_i11	TR100075|c2_g1	588	336.12	12.93	1.04	2.39	13.30
TR100075|c2_g1_i12	TR100075|c2_g1	4019	3767.01	175.52	1.26	2.90	16.11
TR100075|c2_g1_i13	TR100075|c2_g1	3437	3185.01	0.00	0.00	0.00	0.00
TR100075|c2_g1_i14	TR100075|c2_g1	3905	3653.01	148.75	1.10	2.53	14.08
TR100075|c2_g1_i15	TR100075|c2_g1	2744	2492.01	8.12	0.09	0.20	1.13
TR100075|c2_g1_i16	TR100075|c2_g1	3804	3552.01	116.13	0.88	2.03	11.31
TR100075|c2_g1_i17	TR100075|c2_g1	3907	3655.01	0.00	0.00	0.00	0.00
TR100075|c2_g1_i18	TR100075|c2_g1	803	551.01	0.00	0.00	0.00	0.00
TR100075|c2_g1_i19	TR100075|c2_g1	2078	1826.01	51.04	0.75	1.74	9.67
TR100075|c2_g1_i2	TR100075|c2_g1	3690	3438.01	92.87	0.73	1.68	9.34
TR100075|c2_g1_i20	TR100075|c2_g1	3793	3541.01	0.00	0.00	0.00	0.00
TR100075|c2_g1_i21	TR100075|c2_g1	3715	3463.01	0.00	0.00	0.00	0.00
TR100075|c2_g1_i3	TR100075|c2_g1	1859	1607.01	0.00	0.00	0.00	0.00
TR100075|c2_g1_i4	TR100075|c2_g1	2415	2163.01	53.93	0.67	1.55	8.62
TR100075|c2_g1_i5	TR100075|c2_g1	2630	2378.01	11.85	0.13	0.31	1.72
TR100075|c2_g1_i6	TR100075|c2_g1	3829	3577.01	0.00	0.00	0.00	0.00
TR100075|c2_g1_i7	TR100075|c2_g1	2192	1940.01	14.59	0.20	0.47	2.60
TR100075|c2_g1_i8	TR100075|c2_g1	2529	2277.01	29.62	0.35	0.81	4.50
TR100075|c2_g1_i9	TR100075|c2_g1	2000	1748.01	20.84	0.32	0.74	4.12
TR100076|c0_g1_i1	TR100076|c0_g1	694	442.03	57.33	3.50	8.06	32.61
TR100076|c0_g1_i2	TR100076|c0_g1	640	388.07	20.29	1.41	3.25	13.15
TR100076|c0_g1_i3	TR100076|c0_g1	2173	1921.01	296.93	4.17	9.60	38.86
TR100076|c0_g1_i4	TR100076|c0_g1	2227	1975.01	120.80	1.65	3.80	15.38
TR100076|c0_g10_i1	TR100076|c0_g10	380	128.58	9.00	1.89	4.35	100.00
TR100076|c0_g11_i1	TR100076|c0_g11	644	392.06	51.95	3.58	8.23	100.00
TR100076|c0_g12_i1	TR100076|c0_g12	508	256.25	18.12	1.91	4.39	100.00
TR100076|c0_g13_i1	TR100076|c0_g13	283	33.97	7.00	5.56	12.80	100.00
TR100076|c0_g2_i1	TR100076|c0_g2	634	382.07	12.36	0.87	2.01	2.85
TR100076|c0_g2_i10	TR100076|c0_g2	1836	1584.01	0.04	0.00	0.00	0.00
TR100076|c0_g2_i11	TR100076|c0_g2	1391	1139.01	215.41	5.11	11.75	16.67
TR100076|c0_g2_i12	TR100076|c0_g2	1932	1680.01	0.01	0.00	0.00	0.00
TR100076|c0_g2_i13	TR100076|c0_g2	1595	1343.01	111.09	2.23	5.14	7.29
TR100076|c0_g2_i14	TR100076|c0_g2	1569	1317.01	96.11	1.97	4.53	6.43
TR100076|c0_g2_i15	TR100076|c0_g2	1719	1467.01	0.06	0.00	0.00	0.00
TR100076|c0_g2_i16	TR100076|c0_g2	1606	1354.01	404.84	8.07	18.58	26.36
TR100076|c0_g2_i2	TR100076|c0_g2	774	522.01	13.70	0.71	1.63	2.31
TR100076|c0_g2_i3	TR100076|c0_g2	1228	976.01	40.78	1.13	2.60	3.68
TR100076|c0_g2_i4	TR100076|c0_g2	1847	1595.01	266.24	4.51	10.37	14.71
TR100076|c0_g2_i5	TR100076|c0_g2	1558	1306.01	4.35	0.09	0.21	0.29
TR100076|c0_g2_i6	TR100076|c0_g2	1943	1691.01	104.64	1.67	3.84	5.45
TR100076|c0_g2_i7	TR100076|c0_g2	1730	1478.01	77.12	1.41	3.24	4.60
TR100076|c0_g2_i8	TR100076|c0_g2	1942	1690.01	135.93	2.17	5.00	7.09
TR100076|c0_g2_i9	TR100076|c0_g2	640	388.07	9.89	0.69	1.58	2.25
TR100076|c0_g3_i1	TR100076|c0_g3	734	482.02	24.46	1.37	3.15	100.00
TR100076|c0_g4_i1	TR100076|c0_g4	517	265.24	58.49	5.95	13.70	100.00
TR100076|c0_g5_i1	TR100076|c0_g5	374	122.60	1.00	0.22	0.51	100.00
TR100076|c0_g6_i1	TR100076|c0_g6	491	239.29	8.06	0.91	2.09	100.00
TR100076|c0_g7_i1	TR100076|c0_g7	428	176.44	4.00	0.61	1.41	100.00
TR100076|c0_g8_i1	TR100076|c0_g8	265	21.54	0.00	0.00	0.00	0.00
TR100076|c0_g9_i1	TR100076|c0_g9	279	30.82	1.00	0.88	2.02	100.00
TR100077|c1_g1_i1	TR100077|c1_g1	234	10.51	1.00	2.57	5.91	100.00
TR100077|c1_g10_i1	TR100077|c1_g10	247	13.94	0.00	0.00	0.00	0.00
TR100077|c1_g2_i1	TR100077|c1_g2	501	249.27	6.00	0.65	1.50	100.00
TR100077|c1_g3_i1	TR100077|c1_g3	439	187.41	10.00	1.44	3.32	36.76
TR100077|c1_g3_i2	TR100077|c1_g3	404	152.51	14.00	2.48	5.70	63.24
TR100077|c1_g3_i3	TR100077|c1_g3	412	160.48	0.00	0.00	0.00	0.00
TR100077|c1_g3_i4	TR100077|c1_g3	413	161.48	0.00	0.00	0.00	0.00
TR100077|c1_g3_i5	TR100077|c1_g3	414	162.48	0.00	0.00	0.00	0.00
TR100077|c1_g4_i1	TR100077|c1_g4	224	8.37	0.00	0.00	0.00	0.00
TR100077|c1_g5_i1	TR100077|c1_g5	224	8.37	0.00	0.00	0.00	0.00
TR100077|c1_g6_i1	TR100077|c1_g6	296	45.39	2.00	1.19	2.74	55.13
TR100077|c1_g6_i2	TR100077|c1_g6	275	27.88	1.00	0.97	2.23	44.87
TR100077|c1_g7_i1	TR100077|c1_g7	317	65.83	0.00	0.00	0.00	0.00
TR100077|c1_g8_i1	TR100077|c1_g8	234	10.51	0.00	0.00	0.00	0.00
TR100077|c1_g9_i1	TR100077|c1_g9	1465	1213.01	445.32	9.91	22.81	61.97
TR100077|c1_g9_i2	TR100077|c1_g9	1101	849.01	25.10	0.80	1.84	4.99
TR100077|c1_g9_i3	TR100077|c1_g9	1148	896.01	126.86	3.82	8.80	23.90
TR100077|c1_g9_i4	TR100077|c1_g9	1115	863.01	33.21	1.04	2.39	6.50
TR100077|c1_g9_i5	TR100077|c1_g9	1178	926.01	14.52	0.42	0.97	2.65
TR100077|c1_g9_i6	TR100077|c1_g9	1507	1255.01	0.00	0.00	0.00	0.00
TR100078|c0_g1_i1	TR100078|c0_g1	340	88.71	0.00	0.00	0.00	0.00
TR100078|c0_g2_i1	TR100078|c0_g2	6468	6216.01	365.30	1.59	3.65	13.20
TR100078|c0_g2_i2	TR100078|c0_g2	6486	6234.01	474.84	2.06	4.73	17.10
TR100078|c0_g2_i3	TR100078|c0_g2	6498	6246.01	834.73	3.61	8.30	30.01
TR100078|c0_g2_i4	TR100078|c0_g2	6510	6258.01	73.18	0.32	0.73	2.63
TR100078|c0_g2_i5	TR100078|c0_g2	6480	6228.01	643.84	2.79	6.42	23.21
TR100078|c0_g2_i6	TR100078|c0_g2	6171	5919.01	365.11	1.67	3.83	13.85
TR100079|c0_g1_i1	TR100079|c0_g1	413	161.48	0.00	0.00	0.00	0.00
TR100079|c0_g2_i1	TR100079|c0_g2	2816	2564.01	59.60	0.63	1.44	14.84
TR100079|c0_g2_i2	TR100079|c0_g2	301	50.13	3.00	1.62	3.72	38.22
TR100079|c0_g2_i3	TR100079|c0_g2	3470	3218.01	60.92	0.51	1.18	12.09
TR100079|c0_g2_i4	TR100079|c0_g2	2816	2564.01	77.06	0.81	1.87	19.19
TR100079|c0_g2_i5	TR100079|c0_g2	3030	2778.01	4.64	0.05	0.10	1.07
TR100079|c0_g2_i6	TR100079|c0_g2	2376	2124.01	20.38	0.26	0.60	6.13
TR100079|c0_g2_i7	TR100079|c0_g2	1565	1313.01	17.40	0.36	0.82	8.46
TR10007|c0_g1_i1	TR10007|c0_g1	239	11.72	0.00	0.00	0.00	0.00
TR10007|c1_g1_i1	TR10007|c1_g1	249	14.58	3.00	5.55	12.78	100.00
TR100080|c0_g1_i1	TR100080|c0_g1	1751	1499.01	89.00	1.60	3.69	100.00
TR100080|c0_g2_i1	TR100080|c0_g2	2510	2258.01	311.00	3.72	8.56	100.00
TR100080|c0_g3_i1	TR100080|c0_g3	263	20.46	3.00	3.96	9.11	100.00
TR100081|c0_g1_i1	TR100081|c0_g1	287	37.31	1.00	0.72	1.67	100.00
TR100081|c3_g1_i1	TR100081|c3_g1	306	54.97	0.00	0.00	0.00	0.00
TR100081|c3_g1_i2	TR100081|c3_g1	294	43.54	0.00	0.00	0.00	0.00
TR100081|c3_g1_i3	TR100081|c3_g1	265	21.54	0.00	0.00	0.00	0.00
TR100081|c3_g1_i4	TR100081|c3_g1	285	35.62	0.00	0.00	0.00	0.00
TR100081|c3_g1_i5	TR100081|c3_g1	297	46.33	0.00	0.00	0.00	0.00
TR100081|c3_g1_i6	TR100081|c3_g1	253	15.99	0.00	0.00	0.00	0.00
TR100081|c5_g1_i1	TR100081|c5_g1	453	201.38	1.08	0.14	0.33	100.00
TR100081|c5_g2_i1	TR100081|c5_g2	453	201.38	9.67	1.30	2.98	100.00
TR100081|c5_g3_i1	TR100081|c5_g3	453	201.38	1.08	0.14	0.33	100.00
TR100081|c5_g4_i1	TR100081|c5_g4	716	464.02	27.97	1.63	3.75	100.00
TR100081|c5_g5_i1	TR100081|c5_g5	617	365.09	3.21	0.24	0.55	100.00
TR100081|c6_g1_i1	TR100081|c6_g1	332	80.74	0.00	0.00	0.00	0.00
TR100081|c6_g10_i1	TR100081|c6_g10	248	14.26	0.00	0.00	0.00	0.00
TR100081|c6_g2_i1	TR100081|c6_g2	231	9.84	0.00	0.00	0.00	0.00
TR100081|c6_g3_i1	TR100081|c6_g3	239	11.72	0.00	0.00	0.00	0.00
TR100081|c6_g4_i1	TR100081|c6_g4	240	11.97	2.00	4.51	10.38	100.00
TR100081|c6_g5_i1	TR100081|c6_g5	286	36.46	0.00	0.00	0.00	0.00
TR100081|c6_g6_i1	TR100081|c6_g6	253	15.99	0.00	0.00	0.00	0.00
TR100081|c6_g7_i1	TR100081|c6_g7	256	17.18	0.00	0.00	0.00	0.00
TR100081|c6_g7_i2	TR100081|c6_g7	283	33.97	0.00	0.00	0.00	0.00
TR100081|c6_g7_i3	TR100081|c6_g7	302	51.09	0.00	0.00	0.00	0.00
TR100081|c6_g7_i4	TR100081|c6_g7	232	10.06	0.00	0.00	0.00	0.00
TR100081|c6_g8_i1	TR100081|c6_g8	330	78.75	1.00	0.34	0.79	100.00
TR100081|c6_g9_i1	TR100081|c6_g9	244	13.05	0.00	0.00	0.00	0.00
TR100082|c0_g1_i1	TR100082|c0_g1	2711	2459.01	228.39	2.51	5.77	91.22
TR100082|c0_g1_i2	TR100082|c0_g1	2558	2306.01	20.61	0.24	0.56	8.78
TR100082|c0_g1_i3	TR100082|c0_g1	1146	894.01	0.00	0.00	0.00	0.00
TR100082|c0_g2_i1	TR100082|c0_g2	365	113.62	4.00	0.95	2.19	100.00
TR100083|c0_g1_i1	TR100083|c0_g1	2622	2370.01	66.42	0.76	1.74	12.70
TR100083|c0_g1_i2	TR100083|c0_g1	2500	2248.01	134.47	1.61	3.72	27.11
TR100083|c0_g1_i3	TR100083|c0_g1	3160	2908.01	386.11	3.58	8.25	60.18
TR100084|c0_g1_i1	TR100084|c0_g1	352	100.67	2.10	0.56	1.30	100.00
TR100084|c0_g2_i1	TR100084|c0_g2	3138	2886.01	172.53	1.61	3.71	40.83
TR100084|c0_g2_i2	TR100084|c0_g2	961	709.01	2.71	0.10	0.24	2.61
TR100084|c0_g2_i3	TR100084|c0_g2	3754	3502.01	60.62	0.47	1.08	11.82
TR100084|c0_g2_i4	TR100084|c0_g2	1503	1251.01	53.85	1.16	2.67	29.40
TR100084|c0_g2_i5	TR100084|c0_g2	2799	2547.01	57.19	0.61	1.40	15.34
TR100084|c0_g2_i6	TR100084|c0_g2	742	490.01	0.00	0.00	0.00	0.00
TR100085|c0_g1_i1	TR100085|c0_g1	1718	1466.01	71.00	1.31	3.01	100.00
TR100086|c0_g1_i1	TR100086|c0_g1	929	677.01	5.02	0.20	0.46	5.17
TR100086|c0_g1_i2	TR100086|c0_g1	899	647.01	6.24	0.26	0.60	6.72
TR100086|c0_g1_i3	TR100086|c0_g1	1661	1409.01	178.15	3.41	7.86	88.11
TR100086|c0_g2_i1	TR100086|c0_g2	274	27.18	3.00	2.98	6.86	100.00
TR100086|c0_g3_i1	TR100086|c0_g3	303	52.05	4.59	2.38	5.48	100.00
TR100086|c1_g1_i1	TR100086|c1_g1	246	13.64	0.00	0.00	0.00	0.00
TR100087|c0_g1_i1	TR100087|c0_g1	1994	1742.01	84.76	1.31	3.02	30.21
TR100087|c0_g1_i2	TR100087|c0_g1	2538	2286.01	99.78	1.18	2.71	27.10
TR100087|c0_g1_i3	TR100087|c0_g1	2527	2275.01	156.45	1.86	4.27	42.69
TR100088|c0_g1_i1	TR100088|c0_g1	503	251.26	1.00	0.11	0.25	0.66
TR100088|c0_g1_i10	TR100088|c0_g1	1233	981.01	0.48	0.01	0.03	0.08
TR100088|c0_g1_i11	TR100088|c0_g1	249	14.58	3.00	5.55	12.78	34.10
TR100088|c0_g1_i12	TR100088|c0_g1	1420	1168.01	12.47	0.29	0.66	1.77
TR100088|c0_g1_i13	TR100088|c0_g1	2453	2201.01	105.30	1.29	2.97	7.93
TR100088|c0_g1_i14	TR100088|c0_g1	422	170.46	0.00	0.00	0.00	0.00
TR100088|c0_g1_i2	TR100088|c0_g1	2372	2120.01	121.19	1.54	3.55	9.48
TR100088|c0_g1_i3	TR100088|c0_g1	1218	966.01	5.06	0.14	0.33	0.87
TR100088|c0_g1_i4	TR100088|c0_g1	257	17.60	4.00	6.14	14.12	37.67
TR100088|c0_g1_i5	TR100088|c0_g1	1541	1289.01	18.10	0.38	0.87	2.33
TR100088|c0_g1_i6	TR100088|c0_g1	2197	1945.01	40.62	0.56	1.30	3.46
TR100088|c0_g1_i7	TR100088|c0_g1	2438	2186.01	21.78	0.27	0.62	1.65
TR100088|c0_g1_i8	TR100088|c0_g1	1298	1046.01	0.00	0.00	0.00	0.00
TR100088|c0_g1_i9	TR100088|c0_g1	2390	2138.01	0.00	0.00	0.00	0.00
TR100088|c0_g2_i1	TR100088|c0_g2	266	22.11	4.00	4.88	11.24	100.00
TR100088|c0_g3_i1	TR100088|c0_g3	273	26.49	2.00	2.04	4.69	100.00
TR100089|c0_g1_i1	TR100089|c0_g1	405	153.50	1.00	0.18	0.40	100.00
TR100089|c0_g1_i2	TR100089|c0_g1	296	45.39	0.00	0.00	0.00	0.00
TR100089|c0_g1_i3	TR100089|c0_g1	231	9.84	0.00	0.00	0.00	0.00
TR100089|c0_g1_i4	TR100089|c0_g1	284	34.78	0.00	0.00	0.00	0.00
TR100089|c0_g2_i1	TR100089|c0_g2	931	679.01	49.00	1.95	4.48	100.00
TR10008|c0_g1_i1	TR10008|c0_g1	227	8.98	0.00	0.00	0.00	0.00
TR10008|c0_g2_i1	TR10008|c0_g2	283	33.97	2.00	1.59	3.66	100.00
TR100090|c0_g1_i1	TR100090|c0_g1	3124	2872.01	139.24	1.31	3.01	20.33
TR100090|c0_g1_i10	TR100090|c0_g1	4122	3870.01	176.10	1.23	2.83	19.08
TR100090|c0_g1_i2	TR100090|c0_g1	1342	1090.01	73.75	1.83	4.20	28.37
TR100090|c0_g1_i3	TR100090|c0_g1	1527	1275.01	14.08	0.30	0.69	4.63
TR100090|c0_g1_i4	TR100090|c0_g1	1411	1159.01	3.77	0.09	0.20	1.36
TR100090|c0_g1_i5	TR100090|c0_g1	4270	4018.01	53.52	0.36	0.83	5.58
TR100090|c0_g1_i6	TR100090|c0_g1	4154	3902.01	80.08	0.55	1.28	8.60
TR100090|c0_g1_i7	TR100090|c0_g1	1379	1127.01	0.00	0.00	0.00	0.00
TR100090|c0_g1_i8	TR100090|c0_g1	1437	1185.01	6.21	0.14	0.33	2.20
TR100090|c0_g1_i9	TR100090|c0_g1	4180	3928.01	92.25	0.63	1.46	9.85
TR100091|c0_g1_i1	TR100091|c0_g1	690	438.03	17.61	1.09	2.50	100.00
TR100091|c0_g2_i1	TR100091|c0_g2	726	474.02	0.00	0.00	0.00	0.00
TR100091|c0_g2_i2	TR100091|c0_g2	1677	1425.01	123.11	2.33	5.37	41.51
TR100091|c0_g2_i3	TR100091|c0_g2	909	657.01	42.85	1.76	4.05	31.34
TR100091|c0_g2_i4	TR100091|c0_g2	1279	1027.01	29.90	0.79	1.81	13.99
TR100091|c0_g2_i5	TR100091|c0_g2	1431	1179.01	20.86	0.48	1.10	8.50
TR100091|c0_g2_i6	TR100091|c0_g2	1456	1204.01	11.67	0.26	0.60	4.66
TR100092|c0_g1_i1	TR100092|c0_g1	1065	813.01	78.08	2.59	5.97	26.04
TR100092|c0_g1_i2	TR100092|c0_g1	711	459.02	54.83	3.22	7.42	32.38
TR100092|c0_g1_i3	TR100092|c0_g1	3552	3300.01	419.09	3.43	7.89	34.43
TR100092|c0_g1_i4	TR100092|c0_g1	327	75.77	2.00	0.71	1.64	7.16
TR100092|c0_g2_i1	TR100092|c0_g2	241	12.23	0.00	0.00	0.00	0.00
TR100093|c0_g1_i1	TR100093|c0_g1	1321	1069.01	40.16	1.01	2.33	29.03
TR100093|c0_g1_i2	TR100093|c0_g1	3980	3728.01	114.03	0.83	1.90	23.63
TR100093|c0_g1_i3	TR100093|c0_g1	1295	1043.01	0.00	0.00	0.00	0.00
TR100093|c0_g1_i4	TR100093|c0_g1	3954	3702.01	226.80	1.65	3.81	47.34
TR100093|c1_g1_i1	TR100093|c1_g1	675	423.04	11.00	0.70	1.62	100.00
TR100094|c0_g1_i1	TR100094|c0_g1	395	143.53	4.00	0.75	1.73	100.00
TR100094|c1_g1_i1	TR100094|c1_g1	425	173.45	4.00	0.62	1.43	100.00
TR100094|c1_g2_i1	TR100094|c1_g2	254	16.37	1.00	1.65	3.80	100.00
TR100094|c2_g1_i1	TR100094|c2_g1	906	654.01	0.00	0.00	0.00	0.00
TR100094|c2_g1_i2	TR100094|c2_g1	862	610.01	17.00	0.75	1.73	100.00
TR100094|c5_g1_i1	TR100094|c5_g1	521	269.23	7.13	0.71	1.64	100.00
TR100094|c5_g2_i1	TR100094|c5_g2	224	8.37	0.00	0.00	0.00	0.00
TR100094|c5_g3_i1	TR100094|c5_g3	352	100.67	3.87	1.04	2.39	100.00
TR100094|c6_g1_i1	TR100094|c6_g1	271	25.16	3.00	3.22	7.41	100.00
TR100094|c6_g10_i1	TR100094|c6_g10	340	88.71	3.00	0.91	2.10	100.00
TR100094|c6_g2_i1	TR100094|c6_g2	316	64.83	1.00	0.42	0.96	100.00
TR100094|c6_g3_i1	TR100094|c6_g3	355	103.66	6.00	1.56	3.60	100.00
TR100094|c6_g4_i1	TR100094|c6_g4	225	8.57	0.00	0.00	0.00	0.00
TR100094|c6_g5_i1	TR100094|c6_g5	359	107.64	0.00	0.00	0.00	0.00
TR100094|c6_g6_i1	TR100094|c6_g6	322	70.79	5.00	1.91	4.39	100.00
TR100094|c6_g7_i1	TR100094|c6_g7	234	10.51	0.00	0.00	0.00	0.00
TR100094|c6_g8_i1	TR100094|c6_g8	273	26.49	2.00	2.04	4.69	100.00
TR100094|c6_g9_i1	TR100094|c6_g9	303	52.05	0.00	0.00	0.00	0.00
TR100094|c6_g9_i2	TR100094|c6_g9	266	22.11	0.00	0.00	0.00	0.00
TR100094|c7_g1_i1	TR100094|c7_g1	517	265.24	8.00	0.81	1.87	100.00
TR100095|c0_g1_i1	TR100095|c0_g1	281	32.37	0.00	0.00	0.00	0.00
TR100095|c0_g1_i2	TR100095|c0_g1	624	372.08	8.51	0.62	1.42	47.39
TR100095|c0_g1_i3	TR100095|c0_g1	572	320.14	3.99	0.34	0.77	25.79
TR100095|c0_g1_i4	TR100095|c0_g1	522	270.23	3.50	0.35	0.80	26.82
TR100095|c0_g1_i5	TR100095|c0_g1	279	30.82	0.00	0.00	0.00	0.00
TR100095|c0_g2_i1	TR100095|c0_g2	518	266.23	21.00	2.13	4.90	100.00
TR100096|c0_g1_i1	TR100096|c0_g1	238	11.47	0.00	0.00	0.00	0.00
TR100096|c1_g1_i1	TR100096|c1_g1	270	24.52	1.00	1.10	2.53	100.00
TR100096|c3_g1_i1	TR100096|c3_g1	325	73.78	1.00	0.37	0.84	100.00
TR100096|c3_g10_i1	TR100096|c3_g10	3723	3471.01	69.51	0.54	1.24	3.67
TR100096|c3_g10_i2	TR100096|c3_g10	1914	1662.01	0.00	0.00	0.00	0.00
TR100096|c3_g10_i3	TR100096|c3_g10	5514	5262.01	337.43	1.73	3.98	11.74
TR100096|c3_g10_i4	TR100096|c3_g10	730	478.02	49.39	2.79	6.42	18.92
TR100096|c3_g10_i5	TR100096|c3_g10	5521	5269.01	275.59	1.41	3.25	9.58
TR100096|c3_g10_i6	TR100096|c3_g10	581	329.13	21.78	1.79	4.11	12.12
TR100096|c3_g10_i7	TR100096|c3_g10	795	543.01	68.01	3.38	7.78	22.94
TR100096|c3_g10_i8	TR100096|c3_g10	5436	5184.01	455.69	2.37	5.46	16.10
TR100096|c3_g10_i9	TR100096|c3_g10	809	557.01	15.01	0.73	1.67	4.94
TR100096|c3_g11_i1	TR100096|c3_g11	484	232.30	11.00	1.28	2.94	100.00
TR100096|c3_g12_i1	TR100096|c3_g12	1106	854.01	39.15	1.24	2.85	100.00
TR100096|c3_g13_i1	TR100096|c3_g13	368	116.61	0.00	0.00	0.00	0.00
TR100096|c3_g14_i1	TR100096|c3_g14	551	299.18	0.00	0.00	0.00	0.00
TR100096|c3_g15_i1	TR100096|c3_g15	558	306.16	19.36	1.71	3.93	100.00
TR100096|c3_g16_i1	TR100096|c3_g16	737	485.01	161.21	8.97	20.65	88.63
TR100096|c3_g16_i2	TR100096|c3_g16	751	499.01	21.29	1.15	2.65	11.37
TR100096|c3_g2_i1	TR100096|c3_g2	317	65.83	3.20	1.31	3.02	100.00
TR100096|c3_g3_i1	TR100096|c3_g3	298	47.27	3.00	1.71	3.94	100.00
TR100096|c3_g4_i1	TR100096|c3_g4	320	68.81	0.00	0.00	0.00	0.00
TR100096|c3_g5_i1	TR100096|c3_g5	587	335.12	26.83	2.16	4.97	100.00
TR100096|c3_g6_i1	TR100096|c3_g6	573	321.14	25.56	2.15	4.95	100.00
TR100096|c3_g7_i1	TR100096|c3_g7	347	95.69	2.00	0.56	1.30	100.00
TR100096|c3_g8_i1	TR100096|c3_g8	233	10.29	0.00	0.00	0.00	0.00
TR100096|c3_g9_i1	TR100096|c3_g9	329	77.76	1.00	0.35	0.80	100.00
TR100097|c0_g1_i1	TR100097|c0_g1	245	13.34	2.00	4.05	9.32	100.00
TR100097|c0_g2_i1	TR100097|c0_g2	349	97.68	4.00	1.11	2.54	100.00
TR100097|c1_g1_i1	TR100097|c1_g1	711	459.02	3.00	0.18	0.41	1.62
TR100097|c1_g1_i10	TR100097|c1_g1	805	553.01	0.00	0.00	0.00	0.00
TR100097|c1_g1_i11	TR100097|c1_g1	1163	911.01	0.00	0.00	0.00	0.00
TR100097|c1_g1_i12	TR100097|c1_g1	726	474.02	3.70	0.21	0.49	1.94
TR100097|c1_g1_i13	TR100097|c1_g1	339	87.72	2.00	0.62	1.42	5.65
TR100097|c1_g1_i14	TR100097|c1_g1	608	356.10	3.45	0.26	0.60	2.40
TR100097|c1_g1_i15	TR100097|c1_g1	1079	827.01	4.45	0.15	0.33	1.33
TR100097|c1_g1_i16	TR100097|c1_g1	496	244.28	0.00	0.00	0.00	0.00
TR100097|c1_g1_i17	TR100097|c1_g1	777	525.01	0.00	0.00	0.00	0.00
TR100097|c1_g1_i18	TR100097|c1_g1	786	534.01	8.05	0.41	0.94	3.74
TR100097|c1_g1_i19	TR100097|c1_g1	248	14.26	2.00	3.79	8.72	34.78
TR100097|c1_g1_i2	TR100097|c1_g1	880	628.01	0.00	0.00	0.00	0.00
TR100097|c1_g1_i20	TR100097|c1_g1	495	243.28	0.00	0.00	0.00	0.00
TR100097|c1_g1_i21	TR100097|c1_g1	1010	758.01	27.67	0.99	2.27	9.05
TR100097|c1_g1_i22	TR100097|c1_g1	422	170.46	0.00	0.00	0.00	0.00
TR100097|c1_g1_i23	TR100097|c1_g1	1114	862.01	25.50	0.80	1.84	7.33
TR100097|c1_g1_i3	TR100097|c1_g1	868	616.01	11.57	0.51	1.17	4.65
TR100097|c1_g1_i4	TR100097|c1_g1	502	250.26	15.65	1.69	3.88	15.50
TR100097|c1_g1_i5	TR100097|c1_g1	861	609.01	7.91	0.35	0.81	3.22
TR100097|c1_g1_i6	TR100097|c1_g1	810	558.01	0.00	0.00	0.00	0.00
TR100097|c1_g1_i7	TR100097|c1_g1	1072	820.01	9.74	0.32	0.74	2.95
TR100097|c1_g1_i8	TR100097|c1_g1	919	667.01	0.00	0.00	0.00	0.00
TR100097|c1_g1_i9	TR100097|c1_g1	435	183.42	4.31	0.63	1.46	5.83
TR100097|c2_g1_i1	TR100097|c2_g1	224	8.37	0.00	0.00	0.00	0.00
TR100098|c0_g1_i1	TR100098|c0_g1	514	262.24	50.39	5.19	11.94	100.00
TR100098|c0_g2_i1	TR100098|c0_g2	703	451.03	2.00	0.12	0.28	100.00
TR100098|c0_g3_i1	TR100098|c0_g3	328	76.76	0.00	0.00	0.00	0.00
TR100098|c0_g4_i1	TR100098|c0_g4	513	261.24	72.11	7.45	17.15	100.00
TR100098|c0_g5_i1	TR100098|c0_g5	392	140.54	5.00	0.96	2.21	100.00
TR100098|c0_g6_i1	TR100098|c0_g6	3386	3134.01	240.31	2.07	4.76	62.86
TR100098|c0_g6_i2	TR100098|c0_g6	3358	3106.01	140.69	1.22	2.81	37.14
TR100098|c0_g7_i1	TR100098|c0_g7	470	218.34	0.00	0.00	0.00	0.00
TR100098|c0_g8_i1	TR100098|c0_g8	3530	3278.01	704.50	5.80	13.35	100.00
TR100099|c0_g1_i1	TR100099|c0_g1	574	322.14	22.63	1.90	4.37	100.00
TR100099|c0_g10_i1	TR100099|c0_g10	1100	848.01	11.55	0.37	0.85	27.20
TR100099|c0_g10_i2	TR100099|c0_g10	1408	1156.01	42.15	0.98	2.27	72.80
TR100099|c0_g11_i1	TR100099|c0_g11	553	301.17	1.47	0.13	0.30	100.00
TR100099|c0_g12_i1	TR100099|c0_g12	964	712.01	62.27	2.36	5.43	100.00
TR100099|c0_g2_i1	TR100099|c0_g2	589	337.12	20.48	1.64	3.77	100.00
TR100099|c0_g3_i1	TR100099|c0_g3	622	370.08	7.12	0.52	1.20	100.00
TR100099|c0_g4_i1	TR100099|c0_g4	893	641.01	240.51	10.13	23.31	100.00
TR100099|c0_g5_i1	TR100099|c0_g5	393	141.54	8.15	1.55	3.58	100.00
TR100099|c0_g6_i1	TR100099|c0_g6	548	296.18	11.12	1.01	2.33	100.00
TR100099|c0_g7_i1	TR100099|c0_g7	647	395.06	35.85	2.45	5.64	100.00
TR100099|c0_g8_i1	TR100099|c0_g8	3636	3384.01	0.04	0.00	0.00	0.00
TR100099|c0_g8_i10	TR100099|c0_g8	734	482.02	16.59	0.93	2.14	10.38
TR100099|c0_g8_i11	TR100099|c0_g8	3482	3230.01	29.02	0.24	0.56	2.71
TR100099|c0_g8_i12	TR100099|c0_g8	3798	3546.01	0.10	0.00	0.00	0.01
TR100099|c0_g8_i13	TR100099|c0_g8	4032	3780.01	34.60	0.25	0.57	2.76
TR100099|c0_g8_i14	TR100099|c0_g8	3732	3480.01	0.07	0.00	0.00	0.01
TR100099|c0_g8_i15	TR100099|c0_g8	3670	3418.01	24.26	0.19	0.44	2.14
TR100099|c0_g8_i16	TR100099|c0_g8	1576	1324.01	4.71	0.10	0.22	1.07
TR100099|c0_g8_i17	TR100099|c0_g8	3416	3164.01	21.00	0.18	0.41	2.00
TR100099|c0_g8_i18	TR100099|c0_g8	3574	3322.01	17.29	0.14	0.32	1.57
TR100099|c0_g8_i19	TR100099|c0_g8	3736	3484.01	27.30	0.21	0.49	2.36
TR100099|c0_g8_i2	TR100099|c0_g8	4640	4388.01	68.53	0.42	0.97	4.71
TR100099|c0_g8_i20	TR100099|c0_g8	3256	3004.01	7.84	0.07	0.16	0.79
TR100099|c0_g8_i21	TR100099|c0_g8	3870	3618.01	22.74	0.17	0.39	1.89
TR100099|c0_g8_i22	TR100099|c0_g8	3821	3569.01	155.91	1.18	2.71	13.17
TR100099|c0_g8_i3	TR100099|c0_g8	3983	3731.01	226.70	1.64	3.78	18.32
TR100099|c0_g8_i4	TR100099|c0_g8	3418	3166.01	18.32	0.16	0.36	1.74
TR100099|c0_g8_i5	TR100099|c0_g8	3966	3714.01	31.90	0.23	0.53	2.59
TR100099|c0_g8_i6	TR100099|c0_g8	3352	3100.01	13.60	0.12	0.27	1.32
TR100099|c0_g8_i7	TR100099|c0_g8	3508	3256.01	14.48	0.12	0.28	1.34
TR100099|c0_g8_i8	TR100099|c0_g8	3755	3503.01	137.45	1.06	2.44	11.83
TR100099|c0_g8_i9	TR100099|c0_g8	3917	3665.01	210.07	1.55	3.56	17.28
TR100099|c0_g9_i1	TR100099|c0_g9	409	157.49	10.17	1.74	4.01	100.00
TR10009|c0_g1_i1	TR10009|c0_g1	240	11.97	0.00	0.00	0.00	0.00
TR1000|c0_g1_i1	TR1000|c0_g1	244	13.05	2.00	4.14	9.52	100.00
TR100100|c10_g1_i1	TR100100|c10_g1	733	481.02	24.00	1.35	3.10	100.00
TR100100|c10_g2_i1	TR100100|c10_g2	282	33.16	4.00	3.26	7.49	100.00
TR100100|c10_g3_i1	TR100100|c10_g3	283	33.97	0.00	0.00	0.00	0.00
TR100100|c11_g1_i1	TR100100|c11_g1	259	18.49	0.00	0.00	0.00	0.00
TR100100|c11_g1_i2	TR100100|c11_g1	234	10.51	0.00	0.00	0.00	0.00
TR100100|c11_g2_i1	TR100100|c11_g2	259	18.49	0.00	0.00	0.00	0.00
TR100100|c11_g2_i2	TR100100|c11_g2	240	11.97	0.00	0.00	0.00	0.00
TR100100|c13_g1_i1	TR100100|c13_g1	1483	1231.01	96.09	2.11	4.85	32.52
TR100100|c13_g1_i2	TR100100|c13_g1	367	115.62	8.92	2.08	4.79	32.13
TR100100|c13_g1_i3	TR100100|c13_g1	630	378.08	18.41	1.31	3.03	20.29
TR100100|c13_g1_i4	TR100100|c13_g1	960	708.01	25.59	0.98	2.25	15.06
TR100100|c13_g2_i1	TR100100|c13_g2	242	12.50	3.00	6.48	14.92	100.00
TR100100|c14_g1_i1	TR100100|c14_g1	236	10.98	0.00	0.00	0.00	0.00
TR100100|c14_g10_i1	TR100100|c14_g10	233	10.29	0.00	0.00	0.00	0.00
TR100100|c14_g10_i2	TR100100|c14_g10	262	19.94	0.00	0.00	0.00	0.00
TR100100|c14_g11_i1	TR100100|c14_g11	226	8.77	0.00	0.00	0.00	0.00
TR100100|c14_g12_i1	TR100100|c14_g12	254	16.37	8.00	13.19	30.36	100.00
TR100100|c14_g12_i2	TR100100|c14_g12	246	13.64	0.00	0.00	0.00	0.00
TR100100|c14_g2_i1	TR100100|c14_g2	278	30.07	5.00	4.49	10.33	100.00
TR100100|c14_g3_i1	TR100100|c14_g3	267	22.69	1.00	1.19	2.74	100.00
TR100100|c14_g4_i1	TR100100|c14_g4	246	13.64	0.00	0.00	0.00	0.00
TR100100|c14_g5_i1	TR100100|c14_g5	748	496.01	27.00	1.47	3.38	100.00
TR100100|c14_g6_i1	TR100100|c14_g6	297	46.33	0.00	0.00	0.00	0.00
TR100100|c14_g7_i1	TR100100|c14_g7	225	8.57	0.00	0.00	0.00	0.00
TR100100|c14_g7_i2	TR100100|c14_g7	252	15.62	0.00	0.00	0.00	0.00
TR100100|c14_g8_i1	TR100100|c14_g8	257	17.60	0.00	0.00	0.00	0.00
TR100100|c14_g9_i1	TR100100|c14_g9	376	124.59	29.00	6.28	14.46	100.00
TR100100|c9_g1_i1	TR100100|c9_g1	1500	1248.01	386.00	8.35	19.22	100.00
TR100101|c0_g1_i1	TR100101|c0_g1	16494	16242.01	2467.48	4.10	9.44	39.40
TR100101|c0_g1_i2	TR100101|c0_g1	16654	16402.01	3832.52	6.31	14.52	60.60
TR100102|c0_g1_i1	TR100102|c0_g1	4760	4508.01	1980.00	11.86	27.29	100.00
TR100103|c1_g1_i1	TR100103|c1_g1	261	19.44	0.00	0.00	0.00	0.00
TR100103|c3_g1_i1	TR100103|c3_g1	238	11.47	4.00	9.42	21.67	100.00
TR100103|c4_g1_i1	TR100103|c4_g1	297	46.33	0.00	0.00	0.00	0.00
TR100103|c4_g10_i1	TR100103|c4_g10	258	18.04	1.53	2.29	5.27	83.27
TR100103|c4_g10_i2	TR100103|c4_g10	265	21.54	0.37	0.46	1.06	16.73
TR100103|c4_g2_i1	TR100103|c4_g2	337	85.72	0.00	0.00	0.00	0.00
TR100103|c4_g2_i2	TR100103|c4_g2	302	51.09	5.00	2.64	6.08	100.00
TR100103|c4_g3_i1	TR100103|c4_g3	245	13.34	2.00	4.05	9.32	100.00
TR100103|c4_g4_i1	TR100103|c4_g4	245	13.34	0.00	0.00	0.00	0.00
TR100103|c4_g5_i1	TR100103|c4_g5	339	87.72	11.67	3.59	8.27	32.69
TR100103|c4_g5_i2	TR100103|c4_g5	358	106.65	1.06	0.27	0.62	2.43
TR100103|c4_g5_i3	TR100103|c4_g5	265	21.54	5.69	7.13	16.41	64.88
TR100103|c4_g6_i1	TR100103|c4_g6	281	32.37	23.70	19.76	45.48	100.00
TR100103|c4_g7_i1	TR100103|c4_g7	275	27.88	0.00	0.00	0.00	0.00
TR100103|c4_g8_i1	TR100103|c4_g8	322	70.79	5.64	2.15	4.95	12.48
TR100103|c4_g8_i2	TR100103|c4_g8	303	52.05	5.43	2.82	6.48	16.34
TR100103|c4_g8_i3	TR100103|c4_g8	323	71.79	31.43	11.82	27.20	68.58
TR100103|c4_g8_i4	TR100103|c4_g8	342	90.70	1.50	0.45	1.03	2.59
TR100103|c4_g8_i5	TR100103|c4_g8	252	15.62	0.00	0.00	0.00	0.00
TR100103|c4_g9_i1	TR100103|c4_g9	282	33.16	10.30	8.39	19.31	72.22
TR100103|c4_g9_i2	TR100103|c4_g9	224	8.37	1.00	3.23	7.43	27.78
TR100103|c5_g1_i1	TR100103|c5_g1	4124	3872.01	489.00	3.41	7.85	100.00
TR100103|c6_g1_i1	TR100103|c6_g1	597	345.11	9.00	0.70	1.62	100.00
TR100104|c7_g1_i1	TR100104|c7_g1	244	13.05	0.00	0.00	0.00	0.00
TR100104|c7_g1_i2	TR100104|c7_g1	234	10.51	0.00	0.00	0.00	0.00
TR100104|c7_g2_i1	TR100104|c7_g2	381	129.57	0.00	0.00	0.00	0.00
TR100104|c7_g2_i2	TR100104|c7_g2	330	78.75	0.00	0.00	0.00	0.00
TR100104|c7_g2_i3	TR100104|c7_g2	265	21.54	0.00	0.00	0.00	0.00
TR100104|c7_g2_i4	TR100104|c7_g2	229	9.40	0.00	0.00	0.00	0.00
TR100104|c7_g2_i5	TR100104|c7_g2	234	10.51	0.00	0.00	0.00	0.00
TR100104|c7_g3_i1	TR100104|c7_g3	299	48.22	0.00	0.00	0.00	0.00
TR100104|c7_g3_i2	TR100104|c7_g3	300	49.17	0.00	0.00	0.00	0.00
TR100104|c7_g4_i1	TR100104|c7_g4	282	33.16	0.00	0.00	0.00	0.00
TR100104|c7_g4_i2	TR100104|c7_g4	231	9.84	1.00	2.74	6.32	100.00
TR100104|c7_g5_i1	TR100104|c7_g5	362	110.63	0.00	0.00	0.00	0.00
TR100104|c7_g5_i2	TR100104|c7_g5	245	13.34	0.00	0.00	0.00	0.00
TR100104|c7_g5_i3	TR100104|c7_g5	267	22.69	0.00	0.00	0.00	0.00
TR100104|c7_g6_i1	TR100104|c7_g6	263	20.46	0.00	0.00	0.00	0.00
TR100104|c7_g6_i2	TR100104|c7_g6	230	9.62	0.00	0.00	0.00	0.00
TR100105|c0_g1_i1	TR100105|c0_g1	4011	3759.01	140.90	1.01	2.33	8.40
TR100105|c0_g1_i2	TR100105|c0_g1	1748	1496.01	193.36	3.49	8.03	28.95
TR100105|c0_g1_i3	TR100105|c0_g1	823	571.01	0.00	0.00	0.00	0.00
TR100105|c0_g1_i4	TR100105|c0_g1	6122	5870.01	918.02	4.22	9.72	35.03
TR100105|c0_g1_i5	TR100105|c0_g1	932	680.01	24.00	0.95	2.19	7.91
TR100105|c0_g1_i6	TR100105|c0_g1	1867	1615.01	22.13	0.37	0.85	3.07
TR100105|c0_g1_i7	TR100105|c0_g1	1264	1012.01	39.25	1.05	2.41	8.69
TR100105|c0_g1_i8	TR100105|c0_g1	1744	1492.01	17.73	0.32	0.74	2.66
TR100105|c0_g1_i9	TR100105|c0_g1	1422	1170.01	27.62	0.64	1.47	5.29
TR100106|c0_g1_i1	TR100106|c0_g1	402	150.51	6.00	1.08	2.48	100.00
TR100106|c1_g1_i1	TR100106|c1_g1	866	614.01	14.65	0.64	1.48	100.00
TR100106|c1_g2_i1	TR100106|c1_g2	1028	776.01	2.84	0.10	0.23	100.00
TR100106|c1_g3_i1	TR100106|c1_g3	839	587.01	41.59	1.91	4.40	100.00
TR100106|c1_g4_i1	TR100106|c1_g4	1029	777.01	78.84	2.74	6.30	100.00
TR100106|c1_g5_i1	TR100106|c1_g5	7216	6964.01	68.83	0.27	0.61	3.11
TR100106|c1_g5_i10	TR100106|c1_g5	7441	7189.01	121.98	0.46	1.05	5.33
TR100106|c1_g5_i11	TR100106|c1_g5	7300	7048.01	99.28	0.38	0.88	4.43
TR100106|c1_g5_i2	TR100106|c1_g5	7429	7177.01	555.25	2.09	4.81	24.32
TR100106|c1_g5_i3	TR100106|c1_g5	7414	7162.01	199.54	0.75	1.73	8.76
TR100106|c1_g5_i4	TR100106|c1_g5	7189	6937.01	116.37	0.45	1.04	5.27
TR100106|c1_g5_i5	TR100106|c1_g5	7123	6871.01	348.40	1.37	3.15	15.94
TR100106|c1_g5_i6	TR100106|c1_g5	7456	7204.01	343.39	1.29	2.96	14.98
TR100106|c1_g5_i7	TR100106|c1_g5	5744	5492.01	17.45	0.09	0.20	1.00
TR100106|c1_g5_i8	TR100106|c1_g5	7150	6898.01	208.07	0.81	1.87	9.48
TR100106|c1_g5_i9	TR100106|c1_g5	7273	7021.01	165.15	0.63	1.46	7.39
TR100106|c1_g6_i1	TR100106|c1_g6	839	587.01	18.36	0.84	1.94	100.00
TR100106|c1_g7_i1	TR100106|c1_g7	4444	4192.01	157.21	1.01	2.33	4.79
TR100106|c1_g7_i2	TR100106|c1_g7	2524	2272.01	195.22	2.32	5.34	10.98
TR100106|c1_g7_i3	TR100106|c1_g7	2461	2209.01	0.00	0.00	0.00	0.00
TR100106|c1_g7_i4	TR100106|c1_g7	4468	4216.01	1184.57	7.59	17.46	35.89
TR100106|c1_g7_i5	TR100106|c1_g7	4528	4276.01	579.89	3.66	8.43	17.33
TR100106|c1_g7_i6	TR100106|c1_g7	1098	846.01	45.93	1.47	3.37	6.94
TR100106|c1_g7_i7	TR100106|c1_g7	1145	893.01	10.95	0.33	0.76	1.57
TR100106|c1_g7_i8	TR100106|c1_g7	1939	1687.01	18.59	0.30	0.68	1.41
TR100106|c1_g7_i9	TR100106|c1_g7	2284	2032.01	335.64	4.46	10.26	21.10
TR100106|c1_g8_i1	TR100106|c1_g8	866	614.01	0.00	0.00	0.00	100.00
TR100106|c2_g1_i1	TR100106|c2_g1	314	62.85	7.00	3.01	6.92	100.00
TR100106|c3_g1_i1	TR100106|c3_g1	260	18.96	5.00	7.12	16.39	100.00
TR100106|c4_g1_i1	TR100106|c4_g1	375	123.59	2.00	0.44	1.01	100.00
TR100107|c11_g1_i1	TR100107|c11_g1	663	411.05	355.91	23.37	53.80	100.00
TR100107|c11_g2_i1	TR100107|c11_g2	3012	2760.01	4963.09	48.54	111.73	100.00
TR100107|c12_g1_i1	TR100107|c12_g1	2518	2266.01	502.00	5.98	13.77	100.00
TR100107|c14_g1_i1	TR100107|c14_g1	506	254.26	8.73	0.93	2.13	100.00
TR100107|c14_g2_i1	TR100107|c14_g2	574	322.14	2.54	0.21	0.49	100.00
TR100107|c14_g3_i1	TR100107|c14_g3	282	33.16	3.00	2.44	5.62	100.00
TR100107|c14_g4_i1	TR100107|c14_g4	1385	1133.01	280.00	6.67	15.36	100.00
TR100107|c14_g5_i1	TR100107|c14_g5	506	254.26	8.73	0.93	2.13	100.00
TR100107|c15_g1_i1	TR100107|c15_g1	636	384.07	213.00	14.97	34.46	100.00
TR100107|c15_g10_i1	TR100107|c15_g10	1165	913.01	161.00	4.76	10.96	100.00
TR100107|c15_g11_i1	TR100107|c15_g11	279	30.82	0.00	0.00	0.00	0.00
TR100107|c15_g12_i1	TR100107|c15_g12	229	9.40	0.96	2.75	6.34	100.00
TR100107|c15_g13_i1	TR100107|c15_g13	248	14.26	5.04	9.55	21.97	100.00
TR100107|c15_g14_i1	TR100107|c15_g14	288	38.17	0.00	0.00	0.00	0.00
TR100107|c15_g14_i2	TR100107|c15_g14	234	10.51	2.00	5.14	11.82	100.00
TR100107|c15_g15_i1	TR100107|c15_g15	229	9.40	0.00	0.00	0.00	0.00
TR100107|c15_g16_i1	TR100107|c15_g16	351	99.67	37.00	10.02	23.07	100.00
TR100107|c15_g17_i1	TR100107|c15_g17	359	107.64	0.00	0.00	0.00	0.00
TR100107|c15_g18_i1	TR100107|c15_g18	424	172.45	81.00	12.68	29.19	100.00
TR100107|c15_g2_i1	TR100107|c15_g2	252	15.62	1.00	1.73	3.98	100.00
TR100107|c15_g3_i1	TR100107|c15_g3	335	83.73	0.00	0.00	0.00	0.00
TR100107|c15_g4_i1	TR100107|c15_g4	226	8.77	0.00	0.00	0.00	0.00
TR100107|c15_g5_i1	TR100107|c15_g5	282	33.16	0.00	0.00	0.00	0.00
TR100107|c15_g5_i2	TR100107|c15_g5	266	22.11	1.00	1.22	2.81	100.00
TR100107|c15_g6_i1	TR100107|c15_g6	224	8.37	0.00	0.00	0.00	0.00
TR100107|c15_g7_i1	TR100107|c15_g7	237	11.22	0.00	0.00	0.00	0.00
TR100107|c15_g8_i1	TR100107|c15_g8	224	8.37	1.00	3.23	7.43	100.00
TR100107|c15_g9_i1	TR100107|c15_g9	283	33.97	0.00	0.00	0.00	0.00
TR100107|c1_g1_i1	TR100107|c1_g1	778	526.01	231.85	11.90	27.39	100.00
TR100107|c1_g2_i1	TR100107|c1_g2	777	525.01	21.15	1.09	2.50	100.00
TR100107|c7_g1_i1	TR100107|c7_g1	3401	3149.01	4979.57	42.69	98.26	32.48
TR100107|c7_g1_i2	TR100107|c7_g1	3179	2927.01	1460.21	13.47	31.00	10.25
TR100107|c7_g1_i3	TR100107|c7_g1	3347	3095.01	1244.73	10.86	24.99	8.26
TR100107|c7_g1_i4	TR100107|c7_g1	3233	2981.01	7115.48	64.44	148.31	49.02
TR100107|c8_g1_i1	TR100107|c8_g1	293	42.62	0.00	0.00	0.00	0.00
TR100108|c0_g1_i1	TR100108|c0_g1	2573	2321.01	251.00	2.92	6.72	100.00
TR100109|c0_g1_i1	TR100109|c0_g1	231	9.84	0.00	0.00	0.00	0.00
TR10010|c0_g1_i1	TR10010|c0_g1	1678	1426.01	265.00	5.02	11.55	100.00
TR100110|c0_g1_i1	TR100110|c0_g1	3194	2942.01	51.01	0.47	1.08	16.01
TR100110|c0_g1_i2	TR100110|c0_g1	2902	2650.01	0.00	0.00	0.00	0.00
TR100110|c0_g1_i3	TR100110|c0_g1	3221	2969.01	269.99	2.45	5.65	83.99
TR100111|c0_g1_i1	TR100111|c0_g1	674	422.04	10.59	0.68	1.56	9.42
TR100111|c0_g1_i10	TR100111|c0_g1	926	674.01	7.65	0.31	0.71	4.26
TR100111|c0_g1_i11	TR100111|c0_g1	1529	1277.01	14.35	0.30	0.70	4.22
TR100111|c0_g1_i12	TR100111|c0_g1	1686	1434.01	4.89	0.09	0.21	1.28
TR100111|c0_g1_i13	TR100111|c0_g1	663	411.05	24.19	1.59	3.66	22.08
TR100111|c0_g1_i14	TR100111|c0_g1	1732	1480.01	54.34	0.99	2.28	13.78
TR100111|c0_g1_i2	TR100111|c0_g1	1798	1546.01	5.57	0.10	0.22	1.35
TR100111|c0_g1_i3	TR100111|c0_g1	1168	916.01	3.23	0.10	0.22	1.32
TR100111|c0_g1_i4	TR100111|c0_g1	328	76.76	5.00	1.76	4.05	24.44
TR100111|c0_g1_i5	TR100111|c0_g1	1620	1368.01	29.43	0.58	1.34	8.07
TR100111|c0_g1_i6	TR100111|c0_g1	1200	948.01	4.67	0.13	0.31	1.85
TR100111|c0_g1_i7	TR100111|c0_g1	888	636.01	10.50	0.45	1.03	6.19
TR100111|c0_g1_i8	TR100111|c0_g1	1760	1508.01	0.00	0.00	0.00	0.00
TR100111|c0_g1_i9	TR100111|c0_g1	1238	986.01	4.57	0.13	0.29	1.74
TR100112|c0_g1_i1	TR100112|c0_g1	1400	1148.01	59.87	1.41	3.24	35.17
TR100112|c0_g1_i2	TR100112|c0_g1	1927	1675.01	15.74	0.25	0.58	6.33
TR100112|c0_g1_i3	TR100112|c0_g1	5054	4802.01	368.39	2.07	4.77	51.73
TR100112|c0_g1_i4	TR100112|c0_g1	451	199.38	2.00	0.27	0.62	6.76
TR100112|c0_g1_i5	TR100112|c0_g1	4390	4138.01	0.00	0.00	0.00	0.00
TR100113|c0_g1_i1	TR100113|c0_g1	473	221.33	0.00	0.00	0.00	0.00
TR100113|c0_g2_i1	TR100113|c0_g2	535	283.20	8.00	0.76	1.76	100.00
TR100113|c1_g1_i1	TR100113|c1_g1	802	550.01	6.56	0.32	0.74	1.65
TR100113|c1_g1_i10	TR100113|c1_g1	258	18.04	10.74	16.08	37.01	82.53
TR100113|c1_g1_i11	TR100113|c1_g1	675	423.04	12.33	0.79	1.81	4.04
TR100113|c1_g1_i12	TR100113|c1_g1	2706	2454.01	0.03	0.00	0.00	0.00
TR100113|c1_g1_i2	TR100113|c1_g1	2945	2693.01	27.99	0.28	0.65	1.44
TR100113|c1_g1_i3	TR100113|c1_g1	4976	4724.01	218.17	1.25	2.87	6.40
TR100113|c1_g1_i4	TR100113|c1_g1	4378	4126.01	103.89	0.68	1.56	3.49
TR100113|c1_g1_i5	TR100113|c1_g1	2108	1856.01	0.00	0.00	0.00	0.00
TR100113|c1_g1_i6	TR100113|c1_g1	4190	3938.01	10.24	0.07	0.16	0.36
TR100113|c1_g1_i7	TR100113|c1_g1	2159	1907.01	0.02	0.00	0.00	0.00
TR100113|c1_g1_i8	TR100113|c1_g1	1588	1336.01	0.00	0.00	0.00	0.00
TR100113|c1_g1_i9	TR100113|c1_g1	3592	3340.01	2.02	0.02	0.04	0.08
TR100114|c0_g1_i1	TR100114|c0_g1	294	43.54	0.00	0.00	0.00	0.00
TR100114|c0_g2_i1	TR100114|c0_g2	316	64.83	4.22	1.76	4.05	100.00
TR100114|c0_g3_i1	TR100114|c0_g3	4081	3829.01	178.61	1.26	2.90	24.93
TR100114|c0_g3_i2	TR100114|c0_g3	4247	3995.01	268.20	1.81	4.17	35.88
TR100114|c0_g3_i3	TR100114|c0_g3	3999	3747.01	176.16	1.27	2.92	25.13
TR100114|c0_g3_i4	TR100114|c0_g3	2983	2731.01	71.80	0.71	1.63	14.05
TR100115|c0_g1_i1	TR100115|c0_g1	1587	1335.01	94.00	1.90	4.38	100.00
TR100115|c0_g2_i1	TR100115|c0_g2	234	10.51	0.00	0.00	0.00	0.00
TR100115|c0_g3_i1	TR100115|c0_g3	854	602.01	32.31	1.45	3.33	47.60
TR100115|c0_g3_i2	TR100115|c0_g3	2653	2401.01	122.31	1.38	3.17	45.18
TR100115|c0_g3_i3	TR100115|c0_g3	1528	1276.01	10.39	0.22	0.51	7.22
TR100116|c2_g1_i1	TR100116|c2_g1	313	61.86	0.00	0.00	0.00	100.00
TR100116|c2_g2_i1	TR100116|c2_g2	823	571.01	31.32	1.48	3.41	100.00
TR100116|c2_g3_i1	TR100116|c2_g3	1820	1568.01	38.17	0.66	1.51	7.13
TR100116|c2_g3_i10	TR100116|c2_g3	1644	1392.01	17.52	0.34	0.78	3.68
TR100116|c2_g3_i11	TR100116|c2_g3	949	697.01	0.00	0.00	0.00	0.00
TR100116|c2_g3_i12	TR100116|c2_g3	2211	1959.01	35.21	0.49	1.12	5.26
TR100116|c2_g3_i13	TR100116|c2_g3	2037	1785.01	23.15	0.35	0.81	3.80
TR100116|c2_g3_i14	TR100116|c2_g3	868	616.01	0.00	0.00	0.00	0.00
TR100116|c2_g3_i15	TR100116|c2_g3	1654	1402.01	21.04	0.41	0.93	4.39
TR100116|c2_g3_i16	TR100116|c2_g3	1663	1411.01	0.00	0.00	0.00	0.00
TR100116|c2_g3_i17	TR100116|c2_g3	2083	1831.01	23.99	0.35	0.81	3.84
TR100116|c2_g3_i18	TR100116|c2_g3	3189	2937.01	0.00	0.00	0.00	0.00
TR100116|c2_g3_i19	TR100116|c2_g3	1085	833.01	0.00	0.00	0.00	0.00
TR100116|c2_g3_i2	TR100116|c2_g3	2232	1980.01	86.34	1.18	2.71	12.76
TR100116|c2_g3_i20	TR100116|c2_g3	1661	1409.01	21.33	0.41	0.94	4.43
TR100116|c2_g3_i21	TR100116|c2_g3	1260	1008.01	0.00	0.00	0.00	0.00
TR100116|c2_g3_i22	TR100116|c2_g3	1853	1601.01	0.00	0.00	0.00	0.00
TR100116|c2_g3_i23	TR100116|c2_g3	2805	2553.01	0.00	0.00	0.00	0.00
TR100116|c2_g3_i24	TR100116|c2_g3	2815	2563.01	2.79	0.03	0.07	0.32
TR100116|c2_g3_i25	TR100116|c2_g3	2237	1985.01	22.69	0.31	0.71	3.35
TR100116|c2_g3_i26	TR100116|c2_g3	548	296.18	5.75	0.52	1.21	5.69
TR100116|c2_g3_i27	TR100116|c2_g3	1078	826.01	0.00	0.00	0.00	0.00
TR100116|c2_g3_i28	TR100116|c2_g3	1061	809.01	0.00	0.00	0.00	0.00
TR100116|c2_g3_i29	TR100116|c2_g3	630	378.08	0.00	0.00	0.00	0.00
TR100116|c2_g3_i3	TR100116|c2_g3	748	496.01	9.75	0.53	1.22	5.75
TR100116|c2_g3_i30	TR100116|c2_g3	1103	851.01	48.69	1.54	3.56	16.75
TR100116|c2_g3_i31	TR100116|c2_g3	2606	2354.01	26.85	0.31	0.71	3.34
TR100116|c2_g3_i32	TR100116|c2_g3	1837	1585.01	0.00	0.00	0.00	0.00
TR100116|c2_g3_i33	TR100116|c2_g3	719	467.02	12.58	0.73	1.67	7.88
TR100116|c2_g3_i4	TR100116|c2_g3	1582	1330.01	28.27	0.57	1.32	6.22
TR100116|c2_g3_i5	TR100116|c2_g3	1259	1007.01	0.00	0.00	0.00	0.00
TR100116|c2_g3_i6	TR100116|c2_g3	1134	882.01	16.32	0.50	1.15	5.42
TR100116|c2_g3_i7	TR100116|c2_g3	3035	2783.01	0.03	0.00	0.00	0.00
TR100116|c2_g3_i8	TR100116|c2_g3	2431	2179.01	0.00	0.00	0.00	0.00
TR100116|c2_g3_i9	TR100116|c2_g3	1446	1194.01	0.00	0.00	0.00	0.00
TR100116|c2_g4_i1	TR100116|c2_g4	829	577.01	12.33	0.58	1.33	12.22
TR100116|c2_g4_i2	TR100116|c2_g4	931	679.01	74.85	2.98	6.85	63.02
TR100116|c2_g4_i3	TR100116|c2_g4	837	585.01	15.77	0.73	1.68	15.41
TR100116|c2_g4_i4	TR100116|c2_g4	572	320.14	5.24	0.44	1.02	9.35
TR100116|c2_g4_i5	TR100116|c2_g4	939	687.01	0.00	0.00	0.00	0.00
TR100117|c0_g1_i1	TR100117|c0_g1	2033	1781.01	232.00	3.52	8.09	100.00
TR100118|c0_g1_i1	TR100118|c0_g1	320	68.81	1.95	0.77	1.76	100.00
TR100118|c0_g2_i1	TR100118|c0_g2	784	532.01	0.00	0.00	0.00	0.00
TR100118|c0_g2_i2	TR100118|c0_g2	1261	1009.01	17.22	0.46	1.06	18.97
TR100118|c0_g2_i3	TR100118|c0_g2	1023	771.01	34.51	1.21	2.78	49.76
TR100118|c0_g2_i4	TR100118|c0_g2	1132	880.01	0.00	0.00	0.00	0.00
TR100118|c0_g2_i5	TR100118|c0_g2	903	651.01	18.31	0.76	1.75	31.27
TR100118|c0_g3_i1	TR100118|c0_g3	1320	1068.01	85.00	2.15	4.95	100.00
TR100119|c0_g1_i1	TR100119|c0_g1	2576	2324.01	78.46	0.91	2.10	24.89
TR100119|c0_g1_i2	TR100119|c0_g1	2323	2071.01	61.66	0.80	1.85	21.95
TR100119|c0_g1_i3	TR100119|c0_g1	2411	2159.01	52.29	0.65	1.50	17.85
TR100119|c0_g1_i4	TR100119|c0_g1	2665	2413.01	115.59	1.29	2.98	35.31
TR100119|c0_g1_i5	TR100119|c0_g1	1112	860.01	0.00	0.00	0.00	0.00
TR10011|c0_g1_i1	TR10011|c0_g1	351	99.67	4.20	1.14	2.62	100.00
TR10011|c0_g2_i1	TR10011|c0_g2	351	99.67	2.80	0.76	1.75	100.00
TR100120|c0_g1_i1	TR100120|c0_g1	3498	3246.01	255.00	2.12	4.88	100.00
TR100121|c1_g1_i1	TR100121|c1_g1	250	14.92	0.00	0.00	0.00	0.00
TR100121|c1_g2_i1	TR100121|c1_g2	250	14.92	0.00	0.00	0.00	0.00
TR100121|c1_g3_i1	TR100121|c1_g3	225	8.57	0.00	0.00	0.00	0.00
TR100121|c1_g4_i1	TR100121|c1_g4	229	9.40	1.00	2.87	6.61	100.00
TR100121|c1_g5_i1	TR100121|c1_g5	224	8.37	0.00	0.00	0.00	0.00
TR100121|c1_g6_i1	TR100121|c1_g6	238	11.47	0.00	0.00	0.00	0.00
TR100121|c1_g7_i1	TR100121|c1_g7	224	8.37	0.00	0.00	0.00	0.00
TR100121|c1_g8_i1	TR100121|c1_g8	240	11.97	0.00	0.00	0.00	0.00
TR100121|c2_g1_i1	TR100121|c2_g1	251	15.26	0.00	0.00	0.00	0.00
TR100121|c2_g10_i1	TR100121|c2_g10	247	13.94	3.51	6.79	15.64	29.42
TR100121|c2_g10_i2	TR100121|c2_g10	235	10.75	6.49	16.30	37.53	70.58
TR100121|c2_g11_i1	TR100121|c2_g11	341	89.71	6.00	1.81	4.16	100.00
TR100121|c2_g12_i1	TR100121|c2_g12	235	10.75	3.00	7.54	17.35	100.00
TR100121|c2_g2_i1	TR100121|c2_g2	256	17.18	0.00	0.00	0.00	0.00
TR100121|c2_g3_i1	TR100121|c2_g3	360	108.64	0.00	0.00	0.00	0.00
TR100121|c2_g3_i2	TR100121|c2_g3	259	18.49	0.00	0.00	0.00	0.00
TR100121|c2_g3_i3	TR100121|c2_g3	283	33.97	0.00	0.00	0.00	0.00
TR100121|c2_g3_i4	TR100121|c2_g3	339	87.72	0.00	0.00	0.00	0.00
TR100121|c2_g3_i5	TR100121|c2_g3	532	280.21	0.00	0.00	0.00	0.00
TR100121|c2_g3_i6	TR100121|c2_g3	261	19.44	0.00	0.00	0.00	0.00
TR100121|c2_g3_i7	TR100121|c2_g3	462	210.35	0.00	0.00	0.00	0.00
TR100121|c2_g3_i8	TR100121|c2_g3	276	28.60	3.00	2.83	6.52	100.00
TR100121|c2_g3_i9	TR100121|c2_g3	547	295.18	0.00	0.00	0.00	0.00
TR100121|c2_g4_i1	TR100121|c2_g4	272	25.82	0.00	0.00	0.00	0.00
TR100121|c2_g4_i2	TR100121|c2_g4	245	13.34	0.00	0.00	0.00	0.00
TR100121|c2_g5_i1	TR100121|c2_g5	279	30.82	0.00	0.00	0.00	0.00
TR100121|c2_g6_i1	TR100121|c2_g6	235	10.75	1.00	2.51	5.78	100.00
TR100121|c2_g7_i1	TR100121|c2_g7	273	26.49	0.00	0.00	0.00	0.00
TR100121|c2_g8_i1	TR100121|c2_g8	247	13.94	0.00	0.00	0.00	0.00
TR100121|c2_g9_i1	TR100121|c2_g9	238	11.47	0.00	0.00	0.00	0.00
TR100121|c2_g9_i2	TR100121|c2_g9	241	12.23	0.00	0.00	0.00	0.00
TR100122|c0_g1_i1	TR100122|c0_g1	275	27.88	2.00	1.94	4.46	100.00
TR100122|c0_g2_i1	TR100122|c0_g2	434	182.42	6.00	0.89	2.04	100.00
TR100122|c0_g3_i1	TR100122|c0_g3	493	241.28	5.00	0.56	1.29	100.00
TR100122|c0_g4_i1	TR100122|c0_g4	249	14.58	3.00	5.55	12.78	100.00
TR100122|c0_g5_i1	TR100122|c0_g5	506	254.26	9.00	0.96	2.20	48.45
TR100122|c0_g5_i2	TR100122|c0_g5	384	132.56	5.00	1.02	2.34	51.55
TR100122|c0_g5_i3	TR100122|c0_g5	506	254.26	0.00	0.00	0.00	0.00
TR100122|c0_g6_i1	TR100122|c0_g6	408	156.49	0.00	0.00	0.00	0.00
TR100122|c0_g6_i2	TR100122|c0_g6	407	155.50	4.00	0.69	1.60	100.00
TR100123|c0_g1_i1	TR100123|c0_g1	679	427.04	31.00	1.96	4.51	100.00
TR100123|c1_g1_i1	TR100123|c1_g1	328	76.76	5.00	1.76	4.05	100.00
TR100123|c1_g2_i1	TR100123|c1_g2	257	17.60	0.00	0.00	0.00	0.00
TR100123|c1_g3_i1	TR100123|c1_g3	709	457.02	8.54	0.50	1.16	9.76
TR100123|c1_g3_i10	TR100123|c1_g3	3272	3020.01	0.00	0.00	0.00	0.00
TR100123|c1_g3_i11	TR100123|c1_g3	3304	3052.01	10.61	0.09	0.22	1.82
TR100123|c1_g3_i12	TR100123|c1_g3	3290	3038.01	0.00	0.00	0.00	0.00
TR100123|c1_g3_i13	TR100123|c1_g3	3422	3170.01	39.31	0.33	0.77	6.48
TR100123|c1_g3_i14	TR100123|c1_g3	1582	1330.01	25.46	0.52	1.19	10.00
TR100123|c1_g3_i15	TR100123|c1_g3	1958	1706.01	0.37	0.01	0.01	0.11
TR100123|c1_g3_i16	TR100123|c1_g3	3407	3155.01	26.41	0.23	0.52	4.37
TR100123|c1_g3_i17	TR100123|c1_g3	1567	1315.01	0.86	0.02	0.04	0.34
TR100123|c1_g3_i18	TR100123|c1_g3	3425	3173.01	0.00	0.00	0.00	0.00
TR100123|c1_g3_i19	TR100123|c1_g3	3440	3188.01	0.00	0.00	0.00	0.00
TR100123|c1_g3_i2	TR100123|c1_g3	691	439.03	0.00	0.00	0.00	0.00
TR100123|c1_g3_i20	TR100123|c1_g3	3289	3037.01	6.84	0.06	0.14	1.18
TR100123|c1_g3_i21	TR100123|c1_g3	770	518.01	0.00	0.00	0.00	0.00
TR100123|c1_g3_i22	TR100123|c1_g3	3486	3234.01	1.17	0.01	0.02	0.19
TR100123|c1_g3_i23	TR100123|c1_g3	3287	3035.01	0.00	0.00	0.00	0.00
TR100123|c1_g3_i24	TR100123|c1_g3	3351	3099.01	102.33	0.89	2.05	17.26
TR100123|c1_g3_i3	TR100123|c1_g3	3305	3053.01	0.00	0.00	0.00	0.00
TR100123|c1_g3_i4	TR100123|c1_g3	1973	1721.01	2.52	0.04	0.09	0.77
TR100123|c1_g3_i5	TR100123|c1_g3	2975	2723.01	73.45	0.73	1.68	14.10
TR100123|c1_g3_i6	TR100123|c1_g3	1912	1660.01	0.00	0.00	0.00	0.00
TR100123|c1_g3_i7	TR100123|c1_g3	3366	3114.01	150.73	1.31	3.01	25.30
TR100123|c1_g3_i8	TR100123|c1_g3	3501	3249.01	1.72	0.01	0.03	0.28
TR100123|c1_g3_i9	TR100123|c1_g3	2960	2708.01	41.67	0.42	0.96	8.04
TR100124|c0_g1_i1	TR100124|c0_g1	1845	1593.01	5.33	0.09	0.21	1.95
TR100124|c0_g1_i2	TR100124|c0_g1	1015	763.01	0.00	0.00	0.00	0.00
TR100124|c0_g1_i3	TR100124|c0_g1	1930	1678.01	66.47	1.07	2.46	23.12
TR100124|c0_g1_i4	TR100124|c0_g1	2687	2435.01	37.55	0.42	0.96	9.00
TR100124|c0_g1_i5	TR100124|c0_g1	1021	769.01	0.00	0.00	0.00	0.00
TR100124|c0_g1_i6	TR100124|c0_g1	2726	2474.01	65.22	0.71	1.64	15.38
TR100124|c0_g1_i7	TR100124|c0_g1	972	720.01	46.47	1.74	4.01	37.67
TR100124|c0_g1_i8	TR100124|c0_g1	1066	814.01	17.96	0.60	1.37	12.87
TR100125|c1_g1_i1	TR100125|c1_g1	246	13.64	2.00	3.96	9.11	100.00
TR100125|c1_g2_i1	TR100125|c1_g2	596	344.11	30.00	2.35	5.42	100.00
TR100125|c2_g1_i1	TR100125|c2_g1	931	679.01	26.89	1.07	2.46	100.00
TR100125|c2_g2_i1	TR100125|c2_g2	407	155.50	14.11	2.45	5.64	100.00
TR100125|c3_g1_i1	TR100125|c3_g1	1774	1522.01	84.00	1.49	3.43	100.00
TR100125|c4_g1_i1	TR100125|c4_g1	444	192.40	6.13	0.86	1.98	100.00
TR100125|c4_g2_i1	TR100125|c4_g2	252	15.62	0.00	0.00	0.00	0.00
TR100125|c4_g3_i1	TR100125|c4_g3	272	25.82	0.00	0.00	0.00	0.00
TR100125|c4_g4_i1	TR100125|c4_g4	3913	3661.01	369.17	2.72	6.27	44.39
TR100125|c4_g4_i2	TR100125|c4_g4	5684	5432.01	258.50	1.28	2.96	20.95
TR100125|c4_g4_i3	TR100125|c4_g4	484	232.30	0.00	0.00	0.00	0.00
TR100125|c4_g4_i4	TR100125|c4_g4	4447	4195.01	330.32	2.13	4.89	34.66
TR100125|c4_g5_i1	TR100125|c4_g5	384	132.56	8.87	1.81	4.16	100.00
TR100125|c4_g6_i1	TR100125|c4_g6	1107	855.01	177.00	5.59	12.86	100.00
TR100125|c5_g1_i1	TR100125|c5_g1	225	8.57	0.00	0.00	0.00	0.00
TR100125|c6_g1_i1	TR100125|c6_g1	364	112.63	5.00	1.20	2.76	100.00
TR100126|c0_g1_i1	TR100126|c0_g1	274	27.18	0.00	0.00	0.00	0.00
TR100126|c0_g2_i1	TR100126|c0_g2	370	118.61	0.00	0.00	0.00	0.00
TR100126|c0_g3_i1	TR100126|c0_g3	306	54.97	0.00	0.00	0.00	0.00
TR100126|c0_g4_i1	TR100126|c0_g4	241	12.23	1.00	2.21	5.08	49.20
TR100126|c0_g4_i2	TR100126|c0_g4	513	261.24	16.54	1.71	3.93	38.10
TR100126|c0_g4_i3	TR100126|c0_g4	438	186.41	0.00	0.00	0.00	0.00
TR100126|c0_g4_i4	TR100126|c0_g4	327	75.77	0.00	0.00	0.00	0.00
TR100126|c0_g4_i5	TR100126|c0_g4	444	192.40	0.00	0.00	0.00	0.00
TR100126|c0_g4_i6	TR100126|c0_g4	558	306.16	6.46	0.57	1.31	12.70
TR100126|c0_g5_i1	TR100126|c0_g5	1872	1620.01	60.40	1.01	2.32	39.52
TR100126|c0_g5_i2	TR100126|c0_g5	1940	1688.01	96.30	1.54	3.54	60.48
TR100126|c0_g6_i1	TR100126|c0_g6	1052	800.01	20.30	0.68	1.58	12.16
TR100126|c0_g6_i2	TR100126|c0_g6	254	16.37	3.00	4.95	11.39	87.84
TR100126|c0_g7_i1	TR100126|c0_g7	457	205.37	6.00	0.79	1.82	100.00
TR100127|c0_g1_i1	TR100127|c0_g1	3221	2969.01	320.00	2.91	6.70	100.00
TR100127|c0_g1_i2	TR100127|c0_g1	1640	1388.01	0.00	0.00	0.00	0.00
TR100127|c0_g2_i1	TR100127|c0_g2	373	121.60	0.00	0.00	0.00	0.00
TR100128|c0_g1_i1	TR100128|c0_g1	367	115.62	0.00	0.00	0.00	0.00
TR100128|c0_g2_i1	TR100128|c0_g2	298	47.27	1.34	0.77	1.76	100.00
TR100128|c0_g3_i1	TR100128|c0_g3	546	294.18	11.18	1.03	2.36	100.00
TR100128|c0_g4_i1	TR100128|c0_g4	740	488.01	6.40	0.35	0.81	10.47
TR100128|c0_g4_i2	TR100128|c0_g4	725	473.02	9.98	0.57	1.31	16.84
TR100128|c0_g4_i3	TR100128|c0_g4	393	141.54	0.00	0.00	0.00	0.00
TR100128|c0_g4_i4	TR100128|c0_g4	477	225.32	0.00	0.00	0.00	0.00
TR100128|c0_g4_i5	TR100128|c0_g4	462	210.35	19.16	2.46	5.66	72.69
TR100128|c0_g5_i1	TR100128|c0_g5	1252	1000.01	8.01	0.22	0.50	5.60
TR100128|c0_g5_i2	TR100128|c0_g5	1321	1069.01	19.28	0.49	1.12	12.60
TR100128|c0_g5_i3	TR100128|c0_g5	739	487.01	18.93	1.05	2.42	27.17
TR100128|c0_g5_i4	TR100128|c0_g5	709	457.02	35.72	2.11	4.86	54.63
TR100129|c0_g1_i1	TR100129|c0_g1	250	14.92	0.00	0.00	0.00	0.00
TR100129|c0_g1_i2	TR100129|c0_g1	256	17.18	0.00	0.00	0.00	0.00
TR100129|c0_g1_i3	TR100129|c0_g1	225	8.57	0.00	0.00	0.00	0.00
TR100129|c0_g1_i4	TR100129|c0_g1	224	8.37	0.00	0.00	0.00	0.00
TR100129|c1_g1_i1	TR100129|c1_g1	1089	837.01	432.62	13.95	32.12	76.43
TR100129|c1_g1_i2	TR100129|c1_g1	1051	799.01	127.38	4.30	9.91	23.57
TR100129|c2_g1_i1	TR100129|c2_g1	1735	1483.01	8.19	0.15	0.34	2.20
TR100129|c2_g1_i10	TR100129|c2_g1	3685	3433.01	112.11	0.88	2.03	13.01
TR100129|c2_g1_i11	TR100129|c2_g1	4046	3794.01	166.72	1.19	2.73	17.51
TR100129|c2_g1_i12	TR100129|c2_g1	232	10.06	0.00	0.00	0.00	0.00
TR100129|c2_g1_i13	TR100129|c2_g1	701	449.03	15.37	0.92	2.13	13.64
TR100129|c2_g1_i14	TR100129|c2_g1	4010	3758.01	0.16	0.00	0.00	0.02
TR100129|c2_g1_i2	TR100129|c2_g1	1279	1027.01	12.69	0.33	0.77	4.92
TR100129|c2_g1_i3	TR100129|c2_g1	4262	4010.01	11.92	0.08	0.18	1.18
TR100129|c2_g1_i4	TR100129|c2_g1	4226	3974.01	0.02	0.00	0.00	0.00
TR100129|c2_g1_i5	TR100129|c2_g1	3310	3058.01	99.20	0.88	2.02	12.92
TR100129|c2_g1_i6	TR100129|c2_g1	4352	4100.01	141.63	0.93	2.15	13.76
TR100129|c2_g1_i7	TR100129|c2_g1	1894	1642.01	5.75	0.09	0.22	1.40
TR100129|c2_g1_i8	TR100129|c2_g1	441	189.41	9.24	1.32	3.03	19.44
TR100129|c2_g1_i9	TR100129|c2_g1	521	269.23	0.00	0.00	0.00	0.00
TR100129|c2_g10_i1	TR100129|c2_g10	972	720.01	23.36	0.88	2.02	100.00
TR100129|c2_g2_i1	TR100129|c2_g2	1176	924.01	0.63	0.02	0.04	0.27
TR100129|c2_g2_i10	TR100129|c2_g2	1085	833.01	4.71	0.15	0.35	2.26
TR100129|c2_g2_i11	TR100129|c2_g2	992	740.01	0.00	0.00	0.00	0.00
TR100129|c2_g2_i2	TR100129|c2_g2	581	329.13	8.10	0.66	1.53	9.83
TR100129|c2_g2_i3	TR100129|c2_g2	1690	1438.01	14.83	0.28	0.64	4.12
TR100129|c2_g2_i4	TR100129|c2_g2	1564	1312.01	0.00	0.00	0.00	0.00
TR100129|c2_g2_i5	TR100129|c2_g2	571	319.15	0.00	0.00	0.00	0.00
TR100129|c2_g2_i6	TR100129|c2_g2	605	353.10	55.50	4.24	9.77	62.78
TR100129|c2_g2_i7	TR100129|c2_g2	676	424.04	9.59	0.61	1.41	9.04
TR100129|c2_g2_i8	TR100129|c2_g2	802	550.01	1.57	0.08	0.18	1.14
TR100129|c2_g2_i9	TR100129|c2_g2	1118	866.01	22.90	0.71	1.64	10.56
TR100129|c2_g3_i1	TR100129|c2_g3	232	10.06	0.00	0.00	0.00	0.00
TR100129|c2_g4_i1	TR100129|c2_g4	653	401.06	4.34	0.29	0.67	100.00
TR100129|c2_g5_i1	TR100129|c2_g5	942	690.01	58.43	2.29	5.26	100.00
TR100129|c2_g6_i1	TR100129|c2_g6	226	8.77	0.00	0.00	0.00	0.00
TR100129|c2_g7_i1	TR100129|c2_g7	564	312.16	6.00	0.52	1.19	100.00
TR100129|c2_g8_i1	TR100129|c2_g8	1008	756.01	14.04	0.50	1.15	100.00
TR100129|c2_g9_i1	TR100129|c2_g9	587	335.12	0.00	0.00	0.00	0.00
TR10012|c0_g1_i1	TR10012|c0_g1	337	85.72	9.00	2.83	6.52	100.00
TR100130|c1_g1_i1	TR100130|c1_g1	268	23.28	0.00	0.00	0.00	0.00
TR100130|c2_g1_i1	TR100130|c2_g1	2682	2430.01	145.02	1.61	3.71	72.56
TR100130|c2_g1_i2	TR100130|c2_g1	1090	838.01	0.00	0.00	0.00	0.00
TR100130|c2_g1_i3	TR100130|c2_g1	2289	2037.01	45.98	0.61	1.40	27.44
TR100131|c0_g1_i1	TR100131|c0_g1	233	10.29	0.00	0.00	0.00	0.00
TR100131|c0_g2_i1	TR100131|c0_g2	318	66.82	4.16	1.68	3.87	26.37
TR100131|c0_g2_i2	TR100131|c0_g2	1510	1258.01	23.30	0.50	1.15	7.84
TR100131|c0_g2_i3	TR100131|c0_g2	1477	1225.01	32.60	0.72	1.65	11.27
TR100131|c0_g2_i4	TR100131|c0_g2	311	59.89	2.00	0.90	2.08	14.14
TR100131|c0_g2_i5	TR100131|c0_g2	2478	2226.01	119.14	1.44	3.33	22.66
TR100131|c0_g2_i6	TR100131|c0_g2	2470	2218.01	92.80	1.13	2.60	17.72
TR100132|c0_g1_i1	TR100132|c0_g1	394	142.54	12.00	2.27	5.23	26.60
TR100132|c0_g1_i2	TR100132|c0_g1	264	20.99	4.00	5.14	11.84	60.21
TR100132|c0_g1_i3	TR100132|c0_g1	285	35.62	0.00	0.00	0.00	0.00
TR100132|c0_g1_i4	TR100132|c0_g1	995	743.01	31.00	1.13	2.59	13.18
TR100132|c0_g2_i1	TR100132|c0_g2	264	20.99	3.00	3.86	8.88	100.00
TR100133|c0_g1_i1	TR100133|c0_g1	888	636.01	49.72	2.11	4.86	33.16
TR100133|c0_g1_i2	TR100133|c0_g1	2460	2208.01	238.35	2.91	6.71	45.79
TR100133|c0_g1_i3	TR100133|c0_g1	738	486.01	9.96	0.55	1.27	8.69
TR100133|c0_g1_i4	TR100133|c0_g1	560	308.16	8.98	0.79	1.81	12.36
TR100134|c0_g1_i1	TR100134|c0_g1	252	15.62	8.00	13.83	31.82	100.00
TR100134|c2_g1_i1	TR100134|c2_g1	306	54.97	0.00	0.00	0.00	0.00
TR100134|c2_g2_i1	TR100134|c2_g2	309	57.91	0.00	0.00	0.00	0.00
TR100134|c2_g3_i1	TR100134|c2_g3	226	8.77	0.00	0.00	0.00	0.00
TR100134|c2_g4_i1	TR100134|c2_g4	309	57.91	0.00	0.00	0.00	0.00
TR100134|c3_g1_i1	TR100134|c3_g1	508	256.25	26.00	2.74	6.30	100.00
TR100134|c3_g2_i1	TR100134|c3_g2	2410	2158.01	193.00	2.41	5.56	100.00
TR100134|c4_g1_i1	TR100134|c4_g1	473	221.33	21.00	2.56	5.90	100.00
TR100135|c0_g1_i1	TR100135|c0_g1	1681	1429.01	0.00	0.00	0.00	0.00
TR100135|c0_g1_i10	TR100135|c0_g1	1373	1121.01	0.00	0.00	0.00	0.00
TR100135|c0_g1_i11	TR100135|c0_g1	1218	966.01	5.26	0.15	0.34	6.64
TR100135|c0_g1_i12	TR100135|c0_g1	1285	1033.01	0.00	0.00	0.00	0.00
TR100135|c0_g1_i2	TR100135|c0_g1	1769	1517.01	0.00	0.00	0.00	0.00
TR100135|c0_g1_i3	TR100135|c0_g1	1614	1362.01	27.27	0.54	1.24	24.42
TR100135|c0_g1_i4	TR100135|c0_g1	230	9.62	0.00	0.00	0.00	0.00
TR100135|c0_g1_i5	TR100135|c0_g1	556	304.17	0.00	0.00	0.00	0.00
TR100135|c0_g1_i6	TR100135|c0_g1	1702	1450.01	18.29	0.34	0.78	15.39
TR100135|c0_g1_i7	TR100135|c0_g1	759	507.01	13.04	0.69	1.60	31.36
TR100135|c0_g1_i8	TR100135|c0_g1	743	491.01	3.52	0.19	0.45	8.74
TR100135|c0_g1_i9	TR100135|c0_g1	1306	1054.01	11.62	0.30	0.69	13.45
TR100135|c0_g2_i1	TR100135|c0_g2	228	9.19	0.00	0.00	0.00	0.00
TR100135|c0_g3_i1	TR100135|c0_g3	248	14.26	0.00	0.00	0.00	0.00
TR100136|c0_g1_i1	TR100136|c0_g1	882	630.01	20.82	0.89	2.05	21.29
TR100136|c0_g1_i2	TR100136|c0_g1	1972	1720.01	39.63	0.62	1.43	14.85
TR100136|c0_g1_i3	TR100136|c0_g1	2154	1902.01	188.55	2.68	6.16	63.87
TR100137|c0_g1_i1	TR100137|c0_g1	450	198.38	0.00	0.00	0.00	0.00
TR100137|c0_g1_i2	TR100137|c0_g1	448	196.39	23.54	3.24	7.45	51.34
TR100137|c0_g1_i3	TR100137|c0_g1	610	358.10	27.00	2.04	4.68	32.30
TR100137|c0_g1_i4	TR100137|c0_g1	612	360.09	0.00	0.00	0.00	0.00
TR100137|c0_g1_i5	TR100137|c0_g1	552	300.17	11.46	1.03	2.37	16.36
TR100137|c0_g1_i6	TR100137|c0_g1	554	302.17	0.00	0.00	0.00	0.00
TR100137|c0_g1_i7	TR100137|c0_g1	540	288.19	0.00	0.00	0.00	0.00
TR100137|c0_g2_i1	TR100137|c0_g2	224	8.37	0.00	0.00	0.00	0.00
TR100137|c0_g2_i2	TR100137|c0_g2	295	44.46	0.00	0.00	0.00	0.00
TR100137|c0_g2_i3	TR100137|c0_g2	336	84.73	0.00	0.00	0.00	0.00
TR100137|c0_g2_i4	TR100137|c0_g2	271	25.16	4.00	4.29	9.88	100.00
TR100137|c0_g2_i5	TR100137|c0_g2	300	49.17	0.00	0.00	0.00	0.00
TR100137|c0_g3_i1	TR100137|c0_g3	224	8.37	0.00	0.00	0.00	0.00
TR100137|c0_g4_i1	TR100137|c0_g4	276	28.60	0.00	0.00	0.00	0.00
TR100137|c0_g5_i1	TR100137|c0_g5	290	39.93	4.00	2.70	6.22	100.00
TR100137|c0_g6_i1	TR100137|c0_g6	527	275.22	3.23	0.32	0.73	24.73
TR100137|c0_g6_i2	TR100137|c0_g6	1103	851.01	6.53	0.21	0.48	16.18
TR100137|c0_g6_i3	TR100137|c0_g6	1117	865.01	24.24	0.76	1.74	59.09
TR100137|c0_g7_i1	TR100137|c0_g7	288	38.17	3.00	2.12	4.88	100.00
TR100137|c0_g8_i1	TR100137|c0_g8	279	30.82	0.00	0.00	0.00	0.00
TR100137|c0_g9_i1	TR100137|c0_g9	284	34.78	5.00	3.88	8.93	100.00
TR100138|c0_g1_i1	TR100138|c0_g1	372	120.60	1.00	0.22	0.52	100.00
TR100138|c0_g1_i2	TR100138|c0_g1	252	15.62	0.00	0.00	0.00	0.00
TR100138|c0_g2_i1	TR100138|c0_g2	297	46.33	0.00	0.00	0.00	0.00
TR100138|c0_g2_i2	TR100138|c0_g2	228	9.19	0.00	0.00	0.00	0.00
TR100138|c0_g3_i1	TR100138|c0_g3	256	17.18	2.00	3.14	7.23	100.00
TR100138|c0_g4_i1	TR100138|c0_g4	238	11.47	0.00	0.00	0.00	0.00
TR100138|c0_g5_i1	TR100138|c0_g5	306	54.97	0.00	0.00	0.00	0.00
TR100138|c0_g6_i1	TR100138|c0_g6	230	9.62	0.00	0.00	0.00	0.00
TR100138|c0_g7_i1	TR100138|c0_g7	277	29.33	0.00	0.00	0.00	0.00
TR100138|c0_g8_i1	TR100138|c0_g8	237	11.22	0.00	0.00	0.00	0.00
TR100138|c0_g8_i2	TR100138|c0_g8	248	14.26	0.00	0.00	0.00	0.00
TR100138|c0_g9_i1	TR100138|c0_g9	258	18.04	0.00	0.00	0.00	0.00
TR100138|c0_g9_i2	TR100138|c0_g9	252	15.62	0.00	0.00	0.00	0.00
TR100139|c1_g1_i1	TR100139|c1_g1	372	120.60	0.00	0.00	0.00	0.00
TR100139|c1_g2_i1	TR100139|c1_g2	372	120.60	0.00	0.00	0.00	0.00
TR100139|c1_g3_i1	TR100139|c1_g3	369	117.61	3.00	0.69	1.58	100.00
TR100139|c1_g4_i1	TR100139|c1_g4	372	120.60	0.00	0.00	0.00	0.00
TR100139|c3_g1_i1	TR100139|c3_g1	796	544.01	42.00	2.08	4.80	100.00
TR100139|c4_g1_i1	TR100139|c4_g1	305	54.00	0.00	0.00	0.00	0.00
TR100139|c4_g2_i1	TR100139|c4_g2	1048	796.01	14.32	0.49	1.12	10.97
TR100139|c4_g2_i2	TR100139|c4_g2	1243	991.01	144.68	3.94	9.07	89.03
TR100139|c5_g1_i1	TR100139|c5_g1	1850	1598.01	15.98	0.27	0.62	11.18
TR100139|c5_g1_i2	TR100139|c5_g1	1864	1612.01	128.02	2.14	4.93	88.82
TR100139|c6_g1_i1	TR100139|c6_g1	248	14.26	0.00	0.00	0.00	0.00
TR100139|c6_g2_i1	TR100139|c6_g2	302	51.09	2.00	1.06	2.43	100.00
TR100139|c6_g2_i2	TR100139|c6_g2	297	46.33	0.00	0.00	0.00	0.00
TR100139|c6_g3_i1	TR100139|c6_g3	248	14.26	0.00	0.00	0.00	0.00
TR100139|c6_g4_i1	TR100139|c6_g4	630	378.08	37.00	2.64	6.08	100.00
TR10013|c0_g1_i1	TR10013|c0_g1	274	27.18	0.00	0.00	0.00	0.00
TR100140|c0_g1_i1	TR100140|c0_g1	741	489.01	37.00	2.04	4.70	100.00
TR100140|c1_g1_i1	TR100140|c1_g1	609	357.10	15.00	1.13	2.61	100.00
TR100140|c1_g2_i1	TR100140|c1_g2	2427	2175.01	3.43	0.04	0.10	2.29
TR100140|c1_g2_i2	TR100140|c1_g2	1039	787.01	0.00	0.00	0.00	0.00
TR100140|c1_g2_i3	TR100140|c1_g2	771	519.01	6.95	0.36	0.83	19.46
TR100140|c1_g2_i4	TR100140|c1_g2	2559	2307.01	110.24	1.29	2.97	69.41
TR100140|c1_g2_i5	TR100140|c1_g2	2409	2157.01	13.13	0.16	0.38	8.85
TR100140|c1_g3_i1	TR100140|c1_g3	473	221.33	6.25	0.76	1.75	100.00
TR100141|c0_g1_i1	TR100141|c0_g1	605	353.10	0.00	0.00	0.00	0.00
TR100141|c0_g2_i1	TR100141|c0_g2	425	173.45	6.55	1.02	2.35	100.00
TR100141|c0_g3_i1	TR100141|c0_g3	510	258.25	0.00	0.00	0.00	0.00
TR100141|c0_g4_i1	TR100141|c0_g4	605	353.10	17.89	1.37	3.15	100.00
TR100141|c0_g5_i1	TR100141|c0_g5	470	218.34	18.56	2.29	5.28	100.00
TR100141|c1_g1_i1	TR100141|c1_g1	238	11.47	0.00	0.00	0.00	0.00
TR100141|c1_g2_i1	TR100141|c1_g2	265	21.54	0.00	0.00	0.00	0.00
TR100141|c1_g3_i1	TR100141|c1_g3	224	8.37	0.00	0.00	0.00	0.00
TR100141|c1_g3_i2	TR100141|c1_g3	286	36.46	0.00	0.00	0.00	0.00
TR100141|c1_g3_i3	TR100141|c1_g3	240	11.97	0.00	0.00	0.00	0.00
TR100142|c0_g1_i1	TR100142|c0_g1	295	44.46	0.00	0.00	0.00	0.00
TR100142|c1_g1_i1	TR100142|c1_g1	687	435.04	43.00	2.67	6.14	100.00
TR100142|c2_g1_i1	TR100142|c2_g1	247	13.94	2.00	3.87	8.91	100.00
TR100142|c2_g2_i1	TR100142|c2_g2	577	325.14	3.04	0.25	0.58	100.00
TR100142|c2_g3_i1	TR100142|c2_g3	2715	2463.01	1033.00	11.32	26.06	100.00
TR100142|c2_g3_i2	TR100142|c2_g3	1980	1728.01	0.00	0.00	0.00	0.00
TR100142|c2_g4_i1	TR100142|c2_g4	5601	5349.01	1205.50	6.08	14.00	100.00
TR100142|c2_g5_i1	TR100142|c2_g5	2248	1996.01	387.75	5.24	12.07	91.58
TR100142|c2_g5_i2	TR100142|c2_g5	1187	935.01	16.71	0.48	1.11	8.42
TR100142|c2_g6_i1	TR100142|c2_g6	992	740.01	21.07	0.77	1.77	12.82
TR100142|c2_g6_i2	TR100142|c2_g6	619	367.09	31.50	2.32	5.33	38.62
TR100142|c2_g6_i3	TR100142|c2_g6	1326	1074.01	40.35	1.01	2.33	16.91
TR100142|c2_g6_i4	TR100142|c2_g6	773	521.01	5.05	0.26	0.60	4.36
TR100142|c2_g6_i5	TR100142|c2_g6	1466	1214.01	60.79	1.35	3.11	22.53
TR100142|c2_g6_i6	TR100142|c2_g6	879	627.01	0.00	0.00	0.00	0.00
TR100142|c2_g6_i7	TR100142|c2_g6	1220	968.01	10.24	0.29	0.66	4.76
TR100143|c0_g1_i1	TR100143|c0_g1	455	203.37	5.00	0.66	1.53	100.00
TR100143|c0_g2_i1	TR100143|c0_g2	3003	2751.01	166.25	1.63	3.76	11.12
TR100143|c0_g2_i2	TR100143|c0_g2	962	710.01	63.74	2.42	5.58	16.52
TR100143|c0_g2_i3	TR100143|c0_g2	2794	2542.01	351.79	3.74	8.60	25.46
TR100143|c0_g2_i4	TR100143|c0_g2	755	503.01	19.92	1.07	2.46	7.29
TR100143|c0_g2_i5	TR100143|c0_g2	2871	2619.01	128.00	1.32	3.04	8.99
TR100143|c0_g2_i6	TR100143|c0_g2	524	272.22	45.30	4.49	10.34	30.62
TR100143|c0_g3_i1	TR100143|c0_g3	257	17.60	0.00	0.00	0.00	0.00
TR100143|c0_g4_i1	TR100143|c0_g4	363	111.63	5.00	1.21	2.78	100.00
TR100144|c1_g1_i1	TR100144|c1_g1	362	110.63	5.00	1.22	2.81	100.00
TR100144|c2_g1_i1	TR100144|c2_g1	912	660.01	56.98	2.33	5.36	100.00
TR100144|c2_g2_i1	TR100144|c2_g2	765	513.01	19.16	1.01	2.32	100.00
TR100144|c2_g3_i1	TR100144|c2_g3	981	729.01	131.09	4.85	11.17	100.00
TR100144|c2_g4_i1	TR100144|c2_g4	1458	1206.01	37.77	0.85	1.95	100.00
TR100144|c2_g5_i1	TR100144|c2_g5	855	603.01	153.00	6.85	15.77	100.00
TR100144|c4_g1_i1	TR100144|c4_g1	295	44.46	2.00	1.21	2.79	100.00
TR100144|c5_g1_i1	TR100144|c5_g1	725	473.02	110.00	6.28	14.45	100.00
TR100144|c6_g1_i1	TR100144|c6_g1	304	53.02	0.00	0.00	0.00	0.00
TR100144|c6_g2_i1	TR100144|c6_g2	240	11.97	0.00	0.00	0.00	0.00
TR100144|c6_g3_i1	TR100144|c6_g3	235	10.75	0.00	0.00	0.00	0.00
TR100144|c6_g4_i1	TR100144|c6_g4	247	13.94	0.00	0.00	0.00	0.00
TR100144|c6_g4_i2	TR100144|c6_g4	293	42.62	3.00	1.90	4.37	100.00
TR100145|c0_g1_i1	TR100145|c0_g1	362	110.63	0.00	0.00	0.00	0.00
TR100145|c0_g2_i1	TR100145|c0_g2	697	445.03	12.46	0.76	1.74	48.27
TR100145|c0_g2_i2	TR100145|c0_g2	1036	784.01	23.54	0.81	1.87	51.73
TR100146|c4_g1_i1	TR100146|c4_g1	304	53.02	2.00	1.02	2.34	100.00
TR100146|c4_g2_i1	TR100146|c4_g2	400	148.52	2.00	0.36	0.84	100.00
TR100146|c4_g3_i1	TR100146|c4_g3	473	221.33	5.00	0.61	1.40	100.00
TR100146|c4_g4_i1	TR100146|c4_g4	246	13.64	0.00	0.00	0.00	0.00
TR100146|c5_g1_i1	TR100146|c5_g1	232	10.06	0.00	0.00	0.00	0.00
TR100146|c5_g10_i1	TR100146|c5_g10	1082	830.01	280.00	9.11	20.96	100.00
TR100146|c5_g11_i1	TR100146|c5_g11	281	32.37	0.00	0.00	0.00	0.00
TR100146|c5_g2_i1	TR100146|c5_g2	229	9.40	0.00	0.00	0.00	0.00
TR100146|c5_g3_i1	TR100146|c5_g3	234	10.51	0.00	0.00	0.00	0.00
TR100146|c5_g4_i1	TR100146|c5_g4	299	48.22	0.00	0.00	0.00	0.00
TR100146|c5_g4_i2	TR100146|c5_g4	348	96.68	0.00	0.00	0.00	0.00
TR100146|c5_g4_i3	TR100146|c5_g4	304	53.02	0.00	0.00	0.00	0.00
TR100146|c5_g4_i4	TR100146|c5_g4	282	33.16	0.00	0.00	0.00	0.00
TR100146|c5_g5_i1	TR100146|c5_g5	284	34.78	0.00	0.00	0.00	0.00
TR100146|c5_g5_i2	TR100146|c5_g5	371	119.61	0.00	0.00	0.00	0.00
TR100146|c5_g6_i1	TR100146|c5_g6	308	56.93	14.00	6.64	15.28	50.16
TR100146|c5_g6_i2	TR100146|c5_g6	329	77.76	19.00	6.60	15.18	49.84
TR100146|c5_g7_i1	TR100146|c5_g7	265	21.54	0.00	0.00	0.00	0.00
TR100146|c5_g8_i1	TR100146|c5_g8	297	46.33	0.00	0.00	0.00	0.00
TR100146|c5_g9_i1	TR100146|c5_g9	254	16.37	2.00	3.30	7.59	100.00
TR100146|c6_g1_i1	TR100146|c6_g1	425	173.45	20.00	3.11	7.16	100.00
TR100147|c0_g1_i1	TR100147|c0_g1	570	318.15	11.42	0.97	2.23	100.00
TR100147|c0_g2_i1	TR100147|c0_g2	1090	838.01	91.70	2.95	6.80	100.00
TR100147|c0_g3_i1	TR100147|c0_g3	1744	1492.01	201.95	3.65	8.41	31.65
TR100147|c0_g3_i2	TR100147|c0_g3	6230	5978.01	1205.54	5.44	12.53	47.15
TR100147|c0_g3_i3	TR100147|c0_g3	3970	3718.01	169.26	1.23	2.83	10.64
TR100147|c0_g3_i4	TR100147|c0_g3	986	734.01	33.14	1.22	2.81	10.56
TR100148|c0_g1_i1	TR100148|c0_g1	3221	2969.01	215.00	1.95	4.50	100.00
TR100149|c0_g1_i1	TR100149|c0_g1	2137	1885.01	150.00	2.15	4.94	100.00
TR10014|c0_g1_i1	TR10014|c0_g1	232	10.06	0.00	0.00	0.00	0.00
TR10014|c0_g2_i1	TR10014|c0_g2	232	10.06	1.00	2.68	6.18	100.00
TR100150|c0_g1_i1	TR100150|c0_g1	3394	3142.01	1621.00	13.93	32.06	77.52
TR100150|c0_g1_i2	TR100150|c0_g1	348	96.68	5.00	1.40	3.21	7.77
TR100150|c0_g1_i3	TR100150|c0_g1	302	51.09	5.00	2.64	6.08	14.71
TR100150|c0_g1_i4	TR100150|c0_g1	257	17.60	0.00	0.00	0.00	0.00
TR100151|c0_g1_i1	TR100151|c0_g1	2699	2447.01	246.22	2.72	6.25	49.98
TR100151|c0_g1_i2	TR100151|c0_g1	1171	919.01	39.62	1.16	2.68	21.41
TR100151|c0_g1_i3	TR100151|c0_g1	1115	863.01	20.64	0.65	1.49	11.88
TR100151|c0_g1_i4	TR100151|c0_g1	2078	1826.01	61.52	0.91	2.09	16.73
TR100152|c0_g1_i1	TR100152|c0_g1	2892	2640.01	255.39	2.61	6.01	68.84
TR100152|c0_g1_i2	TR100152|c0_g1	3326	3074.01	134.61	1.18	2.72	31.16
TR100153|c0_g1_i1	TR100153|c0_g1	3886	3634.01	299.34	2.22	5.12	25.46
TR100153|c0_g1_i2	TR100153|c0_g1	1978	1726.01	0.00	0.00	0.00	0.00
TR100153|c0_g1_i3	TR100153|c0_g1	3793	3541.01	349.99	2.67	6.14	30.55
TR100153|c0_g1_i4	TR100153|c0_g1	2071	1819.01	154.82	2.30	5.29	26.31
TR100153|c0_g1_i5	TR100153|c0_g1	853	601.01	7.88	0.35	0.81	4.05
TR100153|c0_g1_i6	TR100153|c0_g1	921	669.01	7.67	0.31	0.71	3.54
TR100153|c0_g1_i7	TR100153|c0_g1	1550	1298.01	42.30	0.88	2.02	10.07
TR100153|c0_g2_i1	TR100153|c0_g2	429	177.44	7.00	1.07	2.45	100.00
TR100153|c0_g3_i1	TR100153|c0_g3	1707	1455.01	47.00	0.87	2.01	100.00
TR100154|c0_g1_i1	TR100154|c0_g1	267	22.69	0.00	0.00	0.00	0.00
TR100154|c0_g1_i2	TR100154|c0_g1	409	157.49	15.00	2.57	5.92	100.00
TR100154|c1_g1_i1	TR100154|c1_g1	225	8.57	0.00	0.00	0.00	0.00
TR100154|c1_g2_i1	TR100154|c1_g2	464	212.35	5.29	0.67	1.55	100.00
TR100154|c1_g3_i1	TR100154|c1_g3	1294	1042.01	3.01	0.08	0.18	1.59
TR100154|c1_g3_i10	TR100154|c1_g3	2918	2666.01	51.89	0.53	1.21	10.69
TR100154|c1_g3_i11	TR100154|c1_g3	1270	1018.01	0.00	0.00	0.00	0.00
TR100154|c1_g3_i12	TR100154|c1_g3	4419	4167.01	100.29	0.65	1.50	13.22
TR100154|c1_g3_i13	TR100154|c1_g3	1726	1474.01	20.01	0.37	0.84	7.46
TR100154|c1_g3_i2	TR100154|c1_g3	2894	2642.01	0.00	0.00	0.00	0.00
TR100154|c1_g3_i3	TR100154|c1_g3	4326	4074.01	380.15	2.52	5.80	51.25
TR100154|c1_g3_i4	TR100154|c1_g3	4395	4143.01	0.00	0.00	0.00	0.00
TR100154|c1_g3_i5	TR100154|c1_g3	4443	4191.01	36.39	0.23	0.54	4.77
TR100154|c1_g3_i6	TR100154|c1_g3	3757	3505.01	0.00	0.00	0.00	0.00
TR100154|c1_g3_i7	TR100154|c1_g3	1123	871.01	0.00	0.00	0.00	0.00
TR100154|c1_g3_i8	TR100154|c1_g3	4419	4167.01	0.00	0.00	0.00	0.00
TR100154|c1_g3_i9	TR100154|c1_g3	1147	895.01	17.97	0.54	1.25	11.03
TR100154|c1_g4_i1	TR100154|c1_g4	288	38.17	2.00	1.41	3.26	100.00
TR100155|c0_g1_i1	TR100155|c0_g1	2197	1945.01	65.92	0.91	2.11	18.93
TR100155|c0_g1_i2	TR100155|c0_g1	318	66.82	2.00	0.81	1.86	16.71
TR100155|c0_g1_i3	TR100155|c0_g1	2287	2035.01	81.96	1.09	2.50	22.49
TR100155|c0_g1_i4	TR100155|c0_g1	1534	1282.01	96.12	2.02	4.66	41.87
TR100156|c4_g1_i1	TR100156|c4_g1	245	13.34	0.00	0.00	0.00	0.00
TR100156|c4_g2_i1	TR100156|c4_g2	239	11.72	2.00	4.61	10.61	100.00
TR100156|c4_g3_i1	TR100156|c4_g3	257	17.60	2.00	3.07	7.06	100.00
TR100156|c4_g4_i1	TR100156|c4_g4	243	12.77	1.00	2.11	4.87	100.00
TR100156|c4_g5_i1	TR100156|c4_g5	299	48.22	0.00	0.00	0.00	0.00
TR100156|c4_g6_i1	TR100156|c4_g6	266	22.11	0.00	0.00	0.00	0.00
TR100156|c4_g7_i1	TR100156|c4_g7	258	18.04	0.00	0.00	0.00	0.00
TR100156|c4_g8_i1	TR100156|c4_g8	1028	776.01	89.00	3.10	7.13	100.00
TR100156|c4_g9_i1	TR100156|c4_g9	258	18.04	2.00	2.99	6.89	100.00
TR100156|c5_g1_i1	TR100156|c5_g1	352	100.67	6.00	1.61	3.70	100.00
TR100156|c5_g2_i1	TR100156|c5_g2	4366	4114.01	169.79	1.11	2.56	18.35
TR100156|c5_g2_i2	TR100156|c5_g2	4528	4276.01	785.21	4.96	11.41	81.65
TR100156|c5_g3_i1	TR100156|c5_g3	232	10.06	0.00	0.00	0.00	0.00
TR100156|c5_g4_i1	TR100156|c5_g4	257	17.60	0.00	0.00	0.00	0.00
TR100156|c5_g4_i2	TR100156|c5_g4	284	34.78	0.00	0.00	0.00	0.00
TR100156|c6_g1_i1	TR100156|c6_g1	233	10.29	0.00	0.00	0.00	0.00
TR100157|c1_g1_i1	TR100157|c1_g1	453	201.38	0.00	0.00	0.00	0.00
TR100157|c1_g10_i1	TR100157|c1_g10	1411	1159.01	82.64	1.92	4.43	59.77
TR100157|c1_g10_i2	TR100157|c1_g10	1303	1051.01	50.44	1.30	2.98	40.23
TR100157|c1_g11_i1	TR100157|c1_g11	228	9.19	0.00	0.00	0.00	0.00
TR100157|c1_g2_i1	TR100157|c1_g2	263	20.46	3.00	3.96	9.11	100.00
TR100157|c1_g3_i1	TR100157|c1_g3	414	162.48	2.30	0.38	0.88	100.00
TR100157|c1_g4_i1	TR100157|c1_g4	236	10.98	0.00	0.00	0.00	0.00
TR100157|c1_g5_i1	TR100157|c1_g5	412	160.48	6.92	1.16	2.68	100.00
TR100157|c1_g6_i1	TR100157|c1_g6	301	50.13	3.00	1.62	3.72	100.00
TR100157|c1_g7_i1	TR100157|c1_g7	568	316.15	41.35	3.53	8.13	100.00
TR100157|c1_g8_i1	TR100157|c1_g8	259	18.49	4.00	5.84	13.44	100.00
TR100157|c1_g9_i1	TR100157|c1_g9	961	709.01	8.83	0.34	0.77	9.20
TR100157|c1_g9_i2	TR100157|c1_g9	818	566.01	32.48	1.55	3.57	42.41
TR100157|c1_g9_i3	TR100157|c1_g9	811	559.01	8.07	0.39	0.90	10.67
TR100157|c1_g9_i4	TR100157|c1_g9	741	489.01	24.97	1.38	3.17	37.72
TR100158|c0_g1_i1	TR100158|c0_g1	1829	1577.01	53.89	0.92	2.12	26.05
TR100158|c0_g1_i2	TR100158|c0_g1	2267	2015.01	173.24	2.32	5.34	65.53
TR100158|c0_g1_i3	TR100158|c0_g1	966	714.01	7.90	0.30	0.69	8.43
TR100158|c0_g2_i1	TR100158|c0_g2	341	89.71	3.97	1.19	2.75	100.00
TR100159|c0_g1_i1	TR100159|c0_g1	348	96.68	7.21	2.01	4.64	100.00
TR100159|c0_g10_i1	TR100159|c0_g10	226	8.77	0.00	0.00	0.00	0.00
TR100159|c0_g2_i1	TR100159|c0_g2	348	96.68	3.15	0.88	2.02	100.00
TR100159|c0_g3_i1	TR100159|c0_g3	346	94.69	2.43	0.69	1.60	100.00
TR100159|c0_g4_i1	TR100159|c0_g4	346	94.69	3.12	0.89	2.05	100.00
TR100159|c0_g5_i1	TR100159|c0_g5	346	94.69	11.44	3.26	7.50	100.00
TR100159|c0_g6_i1	TR100159|c0_g6	346	94.69	1.37	0.39	0.90	100.00
TR100159|c0_g7_i1	TR100159|c0_g7	348	96.68	6.90	1.93	4.43	100.00
TR100159|c0_g8_i1	TR100159|c0_g8	348	96.68	4.39	1.22	2.82	100.00
TR100159|c0_g9_i1	TR100159|c0_g9	1750	1498.01	277.00	4.99	11.49	100.00
TR100159|c1_g1_i1	TR100159|c1_g1	2477	2225.01	184.00	2.23	5.14	100.00
TR100159|c1_g2_i1	TR100159|c1_g2	252	15.62	0.00	0.00	0.00	0.00
TR100159|c1_g3_i1	TR100159|c1_g3	695	443.03	9.00	0.55	1.26	100.00
TR10015|c0_g1_i1	TR10015|c0_g1	409	157.49	4.13	0.71	1.63	100.00
TR10015|c0_g2_i1	TR10015|c0_g2	270	24.52	4.87	5.37	12.35	100.00
TR100160|c0_g1_i1	TR100160|c0_g1	3780	3528.01	20.33	0.16	0.36	12.47
TR100160|c0_g1_i2	TR100160|c0_g1	3793	3541.01	90.77	0.69	1.59	55.49
TR100160|c0_g1_i3	TR100160|c0_g1	3951	3699.01	8.39	0.06	0.14	4.91
TR100160|c0_g1_i4	TR100160|c0_g1	3964	3712.01	46.50	0.34	0.78	27.12
TR100160|c0_g2_i1	TR100160|c0_g2	267	22.69	4.00	4.76	10.96	100.00
TR100161|c2_g1_i1	TR100161|c2_g1	968	716.01	219.00	8.26	19.01	100.00
TR100161|c6_g1_i1	TR100161|c6_g1	290	39.93	3.00	2.03	4.67	100.00
TR100161|c6_g2_i1	TR100161|c6_g2	239	11.72	0.00	0.00	0.00	0.00
TR100161|c6_g3_i1	TR100161|c6_g3	291	40.82	2.00	1.32	3.04	100.00
TR100161|c6_g4_i1	TR100161|c6_g4	239	11.72	0.00	0.00	0.00	0.00
TR100161|c7_g1_i1	TR100161|c7_g1	2314	2062.01	394.93	5.17	11.90	47.16
TR100161|c7_g1_i2	TR100161|c7_g1	1765	1513.01	21.10	0.38	0.87	3.43
TR100161|c7_g1_i3	TR100161|c7_g1	1447	1195.01	23.82	0.54	1.24	4.91
TR100161|c7_g1_i4	TR100161|c7_g1	2619	2367.01	322.86	3.68	8.48	33.59
TR100161|c7_g1_i5	TR100161|c7_g1	434	182.42	5.27	0.78	1.79	7.11
TR100161|c7_g1_i6	TR100161|c7_g1	1096	844.01	13.02	0.42	0.96	3.80
TR100161|c7_g10_i1	TR100161|c7_g10	514	262.24	8.00	0.82	1.90	100.00
TR100161|c7_g2_i1	TR100161|c7_g2	548	296.18	6.00	0.55	1.26	100.00
TR100161|c7_g3_i1	TR100161|c7_g3	225	8.57	0.00	0.00	0.00	0.00
TR100161|c7_g4_i1	TR100161|c7_g4	1418	1166.01	47.94	1.11	2.55	6.54
TR100161|c7_g4_i2	TR100161|c7_g4	1365	1113.01	654.06	15.86	36.51	93.46
TR100161|c7_g5_i1	TR100161|c7_g5	364	112.63	7.00	1.68	3.86	100.00
TR100161|c7_g6_i1	TR100161|c7_g6	300	49.17	0.00	0.00	0.00	0.00
TR100161|c7_g7_i1	TR100161|c7_g7	299	48.22	0.00	0.00	0.00	0.00
TR100161|c7_g8_i1	TR100161|c7_g8	349	97.68	2.00	0.55	1.27	100.00
TR100161|c7_g9_i1	TR100161|c7_g9	312	60.87	8.00	3.55	8.17	100.00
TR100161|c8_g1_i1	TR100161|c8_g1	1337	1085.01	205.77	5.12	11.78	55.28
TR100161|c8_g1_i2	TR100161|c8_g1	990	738.01	113.23	4.14	9.53	44.72
TR100161|c8_g1_i3	TR100161|c8_g1	1041	789.01	0.00	0.00	0.00	0.00
TR100162|c0_g1_i1	TR100162|c0_g1	248	14.26	0.00	0.00	0.00	0.00
TR100162|c0_g1_i2	TR100162|c0_g1	679	427.04	0.49	0.03	0.07	1.14
TR100162|c0_g1_i3	TR100162|c0_g1	988	736.01	0.00	0.00	0.00	0.00
TR100162|c0_g1_i4	TR100162|c0_g1	3004	2752.01	273.51	2.68	6.18	98.86
TR100162|c0_g1_i5	TR100162|c0_g1	2832	2580.01	0.00	0.00	0.00	0.00
TR100163|c0_g1_i1	TR100163|c0_g1	292	41.72	0.00	0.00	0.00	0.00
TR100163|c0_g2_i1	TR100163|c0_g2	237	11.22	0.00	0.00	0.00	0.00
TR100163|c0_g3_i1	TR100163|c0_g3	721	469.02	6.56	0.38	0.87	11.33
TR100163|c0_g3_i2	TR100163|c0_g3	2032	1780.01	9.04	0.14	0.32	4.11
TR100163|c0_g3_i3	TR100163|c0_g3	297	46.33	0.00	0.00	0.00	0.00
TR100163|c0_g3_i4	TR100163|c0_g3	716	464.02	3.37	0.20	0.45	5.87
TR100163|c0_g3_i5	TR100163|c0_g3	1357	1105.01	63.19	1.54	3.55	46.30
TR100163|c0_g3_i6	TR100163|c0_g3	2573	2321.01	92.84	1.08	2.49	32.39
TR100163|c0_g3_i7	TR100163|c0_g3	1248	996.01	0.00	0.00	0.00	0.00
TR100163|c0_g4_i1	TR100163|c0_g4	272	25.82	2.00	2.09	4.81	100.00
TR100163|c0_g5_i1	TR100163|c0_g5	235	10.75	0.00	0.00	0.00	0.00
TR100164|c0_g1_i1	TR100164|c0_g1	246	13.64	0.00	0.00	0.00	0.00
TR100164|c1_g1_i1	TR100164|c1_g1	224	8.37	0.00	0.00	0.00	0.00
TR100164|c1_g2_i1	TR100164|c1_g2	327	75.77	1.00	0.36	0.82	100.00
TR100164|c1_g3_i1	TR100164|c1_g3	300	49.17	1.00	0.55	1.26	22.91
TR100164|c1_g3_i2	TR100164|c1_g3	579	327.13	6.00	0.50	1.14	20.66
TR100164|c1_g3_i3	TR100164|c1_g3	311	59.89	3.00	1.35	3.11	56.42
TR100164|c1_g4_i1	TR100164|c1_g4	283	33.97	0.00	0.00	0.00	0.00
TR100165|c0_g1_i1	TR100165|c0_g1	1009	757.01	41.99	1.50	3.45	100.00
TR100165|c0_g2_i1	TR100165|c0_g2	354	102.66	2.01	0.53	1.22	100.00
TR100165|c1_g1_i1	TR100165|c1_g1	3335	3083.01	194.80	1.71	3.93	62.17
TR100165|c1_g1_i2	TR100165|c1_g1	3352	3100.01	119.20	1.04	2.39	37.83
TR100166|c0_g1_i1	TR100166|c0_g1	241	12.23	0.00	0.00	0.00	0.00
TR100166|c0_g2_i1	TR100166|c0_g2	5264	5012.01	535.20	2.88	6.64	52.52
TR100166|c0_g2_i2	TR100166|c0_g2	4011	3759.01	115.02	0.83	1.90	15.05
TR100166|c0_g2_i3	TR100166|c0_g2	468	216.34	4.22	0.53	1.21	9.61
TR100166|c0_g2_i4	TR100166|c0_g2	3389	3137.01	52.07	0.45	1.03	8.16
TR100166|c0_g2_i5	TR100166|c0_g2	3800	3548.01	105.70	0.80	1.85	14.65
TR100166|c0_g3_i1	TR100166|c0_g3	547	295.18	4.79	0.44	1.01	100.00
TR100167|c0_g1_i1	TR100167|c0_g1	1639	1387.01	601.56	11.71	26.95	28.23
TR100167|c0_g1_i2	TR100167|c0_g1	3865	3613.01	1830.56	13.68	31.48	32.97
TR100167|c0_g1_i3	TR100167|c0_g1	765	513.01	305.88	16.10	37.05	38.80
TR100168|c0_g1_i1	TR100168|c0_g1	517	265.24	7.00	0.71	1.64	23.45
TR100168|c0_g1_i2	TR100168|c0_g1	1356	1104.01	9.05	0.22	0.51	7.28
TR100168|c0_g1_i3	TR100168|c0_g1	1000	748.01	13.86	0.50	1.15	16.47
TR100168|c0_g1_i4	TR100168|c0_g1	1415	1163.01	69.09	1.60	3.69	52.80
TR100169|c0_g1_i1	TR100169|c0_g1	4129	3877.01	200.48	1.40	3.21	79.21
TR100169|c0_g1_i2	TR100169|c0_g1	4049	3797.01	51.52	0.37	0.84	20.79
TR10016|c0_g1_i1	TR10016|c0_g1	269	23.89	4.87	5.50	12.67	100.00
TR10016|c0_g2_i1	TR10016|c0_g2	340	88.71	3.13	0.95	2.19	100.00
TR100170|c0_g1_i1	TR100170|c0_g1	230	9.62	0.00	0.00	0.00	0.00
TR100170|c0_g10_i1	TR100170|c0_g10	256	17.18	2.00	3.14	7.23	100.00
TR100170|c0_g2_i1	TR100170|c0_g2	228	9.19	0.00	0.00	0.00	0.00
TR100170|c0_g3_i1	TR100170|c0_g3	273	26.49	0.00	0.00	0.00	0.00
TR100170|c0_g4_i1	TR100170|c0_g4	234	10.51	0.00	0.00	0.00	0.00
TR100170|c0_g5_i1	TR100170|c0_g5	230	9.62	0.00	0.00	0.00	0.00
TR100170|c0_g6_i1	TR100170|c0_g6	381	129.57	0.00	0.00	0.00	0.00
TR100170|c0_g7_i1	TR100170|c0_g7	255	16.77	0.00	0.00	0.00	0.00
TR100170|c0_g8_i1	TR100170|c0_g8	252	15.62	0.00	0.00	0.00	0.00
TR100170|c0_g9_i1	TR100170|c0_g9	381	129.57	2.00	0.42	0.96	100.00
TR100171|c0_g1_i1	TR100171|c0_g1	256	17.18	2.00	3.14	7.23	100.00
TR100171|c0_g2_i1	TR100171|c0_g2	273	26.49	0.00	0.00	0.00	0.00
TR100172|c0_g1_i1	TR100172|c0_g1	239	11.72	0.00	0.00	0.00	0.00
TR100172|c0_g1_i2	TR100172|c0_g1	255	16.77	2.00	3.22	7.41	93.67
TR100172|c0_g1_i3	TR100172|c0_g1	245	13.34	0.00	0.00	0.00	0.00
TR100172|c0_g1_i4	TR100172|c0_g1	349	97.68	0.00	0.00	0.00	0.00
TR100172|c0_g1_i5	TR100172|c0_g1	1245	993.01	8.00	0.22	0.50	6.33
TR100172|c0_g2_i1	TR100172|c0_g2	250	14.92	1.00	1.81	4.17	100.00
TR100172|c0_g3_i1	TR100172|c0_g3	325	73.78	2.00	0.73	1.68	100.00
TR100173|c0_g1_i1	TR100173|c0_g1	264	20.99	4.00	5.14	11.84	100.00
TR100173|c0_g2_i1	TR100173|c0_g2	1831	1579.01	0.00	0.00	0.00	0.00
TR100173|c0_g2_i10	TR100173|c0_g2	1811	1559.01	0.00	0.00	0.00	0.00
TR100173|c0_g2_i11	TR100173|c0_g2	2960	2708.01	10.98	0.11	0.25	5.54
TR100173|c0_g2_i12	TR100173|c0_g2	2844	2592.01	36.37	0.38	0.87	19.16
TR100173|c0_g2_i13	TR100173|c0_g2	1792	1540.01	0.02	0.00	0.00	0.02
TR100173|c0_g2_i14	TR100173|c0_g2	2079	1827.01	0.00	0.00	0.00	0.00
TR100173|c0_g2_i15	TR100173|c0_g2	2855	2603.01	0.00	0.00	0.00	0.00
TR100173|c0_g2_i16	TR100173|c0_g2	2863	2611.01	35.66	0.37	0.85	18.65
TR100173|c0_g2_i17	TR100173|c0_g2	2059	1807.01	0.00	0.00	0.00	0.00
TR100173|c0_g2_i18	TR100173|c0_g2	2883	2631.01	21.62	0.22	0.51	11.22
TR100173|c0_g2_i19	TR100173|c0_g2	2835	2583.01	0.00	0.00	0.00	0.00
TR100173|c0_g2_i2	TR100173|c0_g2	1923	1671.01	0.00	0.00	0.00	0.00
TR100173|c0_g2_i20	TR100173|c0_g2	1982	1730.01	0.00	0.00	0.00	0.00
TR100173|c0_g2_i21	TR100173|c0_g2	1772	1520.01	6.65	0.12	0.27	5.98
TR100173|c0_g2_i22	TR100173|c0_g2	1973	1721.01	0.00	0.00	0.00	0.00
TR100173|c0_g2_i3	TR100173|c0_g2	2874	2622.01	0.00	0.00	0.00	0.00
TR100173|c0_g2_i4	TR100173|c0_g2	1943	1691.01	0.00	0.00	0.00	0.00
TR100173|c0_g2_i5	TR100173|c0_g2	1954	1702.01	0.00	0.00	0.00	0.00
TR100173|c0_g2_i6	TR100173|c0_g2	1934	1682.01	0.00	0.00	0.00	0.00
TR100173|c0_g2_i7	TR100173|c0_g2	1962	1710.01	0.00	0.00	0.00	0.00
TR100173|c0_g2_i8	TR100173|c0_g2	2980	2728.01	7.52	0.07	0.17	3.76
TR100173|c0_g2_i9	TR100173|c0_g2	2824	2572.01	67.18	0.71	1.62	35.67
TR100174|c0_g1_i1	TR100174|c0_g1	243	12.77	1.00	2.11	4.87	29.89
TR100174|c0_g1_i2	TR100174|c0_g1	649	397.06	11.00	0.75	1.72	10.58
TR100174|c0_g1_i3	TR100174|c0_g1	1842	1590.01	73.25	1.24	2.86	17.59
TR100174|c0_g1_i4	TR100174|c0_g1	839	587.01	0.00	0.00	0.00	0.00
TR100174|c0_g1_i5	TR100174|c0_g1	419	167.46	18.40	2.97	6.83	41.95
TR100174|c0_g2_i1	TR100174|c0_g2	1300	1048.01	49.65	1.28	2.94	100.00
TR100174|c0_g3_i1	TR100174|c0_g3	1370	1118.01	16.64	0.40	0.92	100.00
TR100174|c0_g4_i1	TR100174|c0_g4	1144	892.01	26.06	0.79	1.82	100.00
TR100175|c2_g1_i1	TR100175|c2_g1	224	8.37	0.00	0.00	0.00	0.00
TR100175|c3_g1_i1	TR100175|c3_g1	235	10.75	0.00	0.00	0.00	0.00
TR100175|c3_g10_i1	TR100175|c3_g10	236	10.98	0.00	0.00	0.00	0.00
TR100175|c3_g11_i1	TR100175|c3_g11	247	13.94	0.00	0.00	0.00	0.00
TR100175|c3_g12_i1	TR100175|c3_g12	238	11.47	0.00	0.00	0.00	0.00
TR100175|c3_g13_i1	TR100175|c3_g13	236	10.98	0.00	0.00	0.00	0.00
TR100175|c3_g14_i1	TR100175|c3_g14	245	13.34	0.00	0.00	0.00	0.00
TR100175|c3_g15_i1	TR100175|c3_g15	236	10.98	0.00	0.00	0.00	0.00
TR100175|c3_g16_i1	TR100175|c3_g16	257	17.60	0.00	0.00	0.00	0.00
TR100175|c3_g17_i1	TR100175|c3_g17	314	62.85	0.00	0.00	0.00	0.00
TR100175|c3_g18_i1	TR100175|c3_g18	338	86.72	0.00	0.00	0.00	0.00
TR100175|c3_g19_i1	TR100175|c3_g19	248	14.26	0.00	0.00	0.00	0.00
TR100175|c3_g2_i1	TR100175|c3_g2	228	9.19	0.00	0.00	0.00	0.00
TR100175|c3_g20_i1	TR100175|c3_g20	274	27.18	0.00	0.00	0.00	0.00
TR100175|c3_g21_i1	TR100175|c3_g21	314	62.85	1.00	0.43	0.99	100.00
TR100175|c3_g22_i1	TR100175|c3_g22	255	16.77	0.00	0.00	0.00	0.00
TR100175|c3_g23_i1	TR100175|c3_g23	344	92.70	1.00	0.29	0.67	100.00
TR100175|c3_g24_i1	TR100175|c3_g24	236	10.98	0.00	0.00	0.00	0.00
TR100175|c3_g25_i1	TR100175|c3_g25	229	9.40	3.00	8.61	19.82	100.00
TR100175|c3_g26_i1	TR100175|c3_g26	327	75.77	0.00	0.00	0.00	0.00
TR100175|c3_g27_i1	TR100175|c3_g27	230	9.62	0.00	0.00	0.00	0.00
TR100175|c3_g28_i1	TR100175|c3_g28	241	12.23	0.00	0.00	0.00	0.00
TR100175|c3_g29_i1	TR100175|c3_g29	259	18.49	0.00	0.00	0.00	0.00
TR100175|c3_g3_i1	TR100175|c3_g3	240	11.97	0.00	0.00	0.00	0.00
TR100175|c3_g30_i1	TR100175|c3_g30	255	16.77	0.00	0.00	0.00	0.00
TR100175|c3_g31_i1	TR100175|c3_g31	235	10.75	0.00	0.00	0.00	0.00
TR100175|c3_g32_i1	TR100175|c3_g32	259	18.49	0.00	0.00	0.00	0.00
TR100175|c3_g33_i1	TR100175|c3_g33	242	12.50	0.00	0.00	0.00	0.00
TR100175|c3_g34_i1	TR100175|c3_g34	258	18.04	0.00	0.00	0.00	0.00
TR100175|c3_g35_i1	TR100175|c3_g35	396	144.53	0.00	0.00	0.00	0.00
TR100175|c3_g35_i2	TR100175|c3_g35	298	47.27	0.00	0.00	0.00	0.00
TR100175|c3_g36_i1	TR100175|c3_g36	245	13.34	0.00	0.00	0.00	0.00
TR100175|c3_g37_i1	TR100175|c3_g37	240	11.97	0.00	0.00	0.00	0.00
TR100175|c3_g38_i1	TR100175|c3_g38	242	12.50	0.00	0.00	0.00	0.00
TR100175|c3_g39_i1	TR100175|c3_g39	241	12.23	0.00	0.00	0.00	0.00
TR100175|c3_g4_i1	TR100175|c3_g4	246	13.64	0.00	0.00	0.00	0.00
TR100175|c3_g40_i1	TR100175|c3_g40	241	12.23	0.00	0.00	0.00	0.00
TR100175|c3_g41_i1	TR100175|c3_g41	241	12.23	1.00	2.21	5.08	100.00
TR100175|c3_g42_i1	TR100175|c3_g42	248	14.26	0.00	0.00	0.00	0.00
TR100175|c3_g43_i1	TR100175|c3_g43	242	12.50	0.00	0.00	0.00	0.00
TR100175|c3_g5_i1	TR100175|c3_g5	229	9.40	0.00	0.00	0.00	0.00
TR100175|c3_g6_i1	TR100175|c3_g6	248	14.26	0.00	0.00	0.00	0.00
TR100175|c3_g7_i1	TR100175|c3_g7	288	38.17	0.00	0.00	0.00	0.00
TR100175|c3_g8_i1	TR100175|c3_g8	242	12.50	0.00	0.00	0.00	0.00
TR100175|c3_g9_i1	TR100175|c3_g9	259	18.49	0.00	0.00	0.00	0.00
TR100175|c4_g1_i1	TR100175|c4_g1	247	13.94	0.00	0.00	0.00	0.00
TR100175|c4_g2_i1	TR100175|c4_g2	252	15.62	0.00	0.00	0.00	0.00
TR100175|c4_g2_i2	TR100175|c4_g2	237	11.22	0.00	0.00	0.00	0.00
TR100175|c4_g3_i1	TR100175|c4_g3	309	57.91	0.00	0.00	0.00	0.00
TR100175|c4_g4_i1	TR100175|c4_g4	252	15.62	0.00	0.00	0.00	0.00
TR100175|c4_g5_i1	TR100175|c4_g5	230	9.62	0.00	0.00	0.00	0.00
TR100175|c4_g5_i2	TR100175|c4_g5	232	10.06	0.00	0.00	0.00	0.00
TR100176|c0_g1_i1	TR100176|c0_g1	495	243.28	0.00	0.00	0.00	0.00
TR100176|c0_g1_i2	TR100176|c0_g1	694	442.03	4.06	0.25	0.57	2.21
TR100176|c0_g1_i3	TR100176|c0_g1	1084	832.01	12.14	0.39	0.91	3.51
TR100176|c0_g1_i4	TR100176|c0_g1	893	641.01	0.00	0.00	0.00	0.00
TR100176|c0_g1_i5	TR100176|c0_g1	1039	787.01	100.90	3.46	7.97	30.83
TR100176|c0_g1_i6	TR100176|c0_g1	1092	840.01	12.26	0.39	0.91	3.51
TR100176|c0_g1_i7	TR100176|c0_g1	1205	953.01	40.62	1.15	2.65	10.25
TR100176|c0_g1_i8	TR100176|c0_g1	910	658.01	30.16	1.24	2.85	11.02
TR100176|c0_g1_i9	TR100176|c0_g1	1805	1553.01	249.87	4.34	10.00	38.68
TR100177|c11_g1_i1	TR100177|c11_g1	294	43.54	2.00	1.24	2.85	100.00
TR100177|c11_g2_i1	TR100177|c11_g2	591	339.12	11.00	0.88	2.02	100.00
TR100177|c12_g1_i1	TR100177|c12_g1	267	22.69	16.00	19.04	43.82	100.00
TR100177|c13_g1_i1	TR100177|c13_g1	270	24.52	0.00	0.00	0.00	0.00
TR100177|c13_g1_i2	TR100177|c13_g1	270	24.52	1.00	1.10	2.53	100.00
TR100177|c14_g1_i1	TR100177|c14_g1	426	174.45	5.00	0.77	1.78	62.84
TR100177|c14_g1_i2	TR100177|c14_g1	783	531.01	9.00	0.46	1.05	37.16
TR100177|c15_g1_i1	TR100177|c15_g1	224	8.37	0.00	0.00	0.00	0.00
TR100177|c15_g2_i1	TR100177|c15_g2	247	13.94	4.00	7.75	17.83	100.00
TR100177|c15_g3_i1	TR100177|c15_g3	543	291.19	9.00	0.83	1.92	23.65
TR100177|c15_g3_i2	TR100177|c15_g3	260	18.96	0.00	0.00	0.00	0.00
TR100177|c15_g3_i3	TR100177|c15_g3	278	30.07	3.00	2.69	6.20	76.35
TR100177|c15_g4_i1	TR100177|c15_g4	224	8.37	0.00	0.00	0.00	0.00
TR100177|c15_g5_i1	TR100177|c15_g5	266	22.11	1.00	1.22	2.81	100.00
TR100177|c15_g6_i1	TR100177|c15_g6	229	9.40	0.00	0.00	0.00	0.00
TR100177|c15_g7_i1	TR100177|c15_g7	285	35.62	0.00	0.00	0.00	0.00
TR100177|c15_g8_i1	TR100177|c15_g8	234	10.51	0.00	0.00	0.00	0.00
TR100177|c15_g9_i1	TR100177|c15_g9	680	428.04	0.00	0.00	0.00	0.00
TR100177|c15_g9_i2	TR100177|c15_g9	875	623.01	116.00	5.03	11.57	100.00
TR100177|c16_g1_i1	TR100177|c16_g1	257	17.60	0.00	0.00	0.00	0.00
TR100177|c16_g2_i1	TR100177|c16_g2	248	14.26	2.00	3.79	8.72	100.00
TR100177|c16_g3_i1	TR100177|c16_g3	242	12.50	0.00	0.00	0.00	0.00
TR100177|c16_g4_i1	TR100177|c16_g4	257	17.60	1.00	1.53	3.53	100.00
TR100177|c17_g1_i1	TR100177|c17_g1	306	54.97	6.00	2.95	6.78	100.00
TR100177|c9_g1_i1	TR100177|c9_g1	286	36.46	6.00	4.44	10.23	100.00
TR100178|c0_g1_i1	TR100178|c0_g1	358	106.65	0.00	0.00	0.00	100.00
TR100178|c0_g2_i1	TR100178|c0_g2	3991	3739.01	261.00	1.88	4.34	100.00
TR100178|c0_g3_i1	TR100178|c0_g3	392	140.54	0.00	0.00	0.00	0.00
TR100179|c0_g1_i1	TR100179|c0_g1	503	251.26	8.00	0.86	1.98	100.00
TR100179|c0_g2_i1	TR100179|c0_g2	1352	1100.01	5.55	0.14	0.31	3.69
TR100179|c0_g2_i10	TR100179|c0_g2	1569	1317.01	34.03	0.70	1.61	18.91
TR100179|c0_g2_i11	TR100179|c0_g2	614	362.09	2.26	0.17	0.39	4.56
TR100179|c0_g2_i12	TR100179|c0_g2	3207	2955.01	18.72	0.17	0.39	4.64
TR100179|c0_g2_i2	TR100179|c0_g2	3054	2802.01	14.04	0.14	0.31	3.67
TR100179|c0_g2_i3	TR100179|c0_g2	1864	1612.01	0.15	0.00	0.01	0.07
TR100179|c0_g2_i4	TR100179|c0_g2	2768	2516.01	0.33	0.00	0.01	0.10
TR100179|c0_g2_i5	TR100179|c0_g2	2921	2669.01	0.48	0.00	0.01	0.13
TR100179|c0_g2_i6	TR100179|c0_g2	1711	1459.01	32.14	0.59	1.37	16.12
TR100179|c0_g2_i7	TR100179|c0_g2	328	76.76	3.00	1.06	2.43	28.60
TR100179|c0_g2_i8	TR100179|c0_g2	2985	2733.01	29.21	0.29	0.66	7.82
TR100179|c0_g2_i9	TR100179|c0_g2	3138	2886.01	46.10	0.43	0.99	11.69
TR100179|c0_g3_i1	TR100179|c0_g3	553	301.17	1.53	0.14	0.32	2.36
TR100179|c0_g3_i2	TR100179|c0_g3	473	221.33	0.00	0.00	0.00	0.00
TR100179|c0_g3_i3	TR100179|c0_g3	623	371.08	1.62	0.12	0.27	2.03
TR100179|c0_g3_i4	TR100179|c0_g3	575	323.14	17.85	1.49	3.43	25.70
TR100179|c0_g3_i5	TR100179|c0_g3	290	39.93	6.00	4.06	9.34	69.91
TR100179|c0_g4_i1	TR100179|c0_g4	386	134.56	12.00	2.41	5.54	100.00
TR100179|c0_g5_i1	TR100179|c0_g5	265	21.54	0.00	0.00	0.00	0.00
TR10017|c0_g1_i1	TR10017|c0_g1	270	24.52	4.00	4.40	10.14	100.00
TR10017|c0_g2_i1	TR10017|c0_g2	352	100.67	0.00	0.00	0.00	0.00
TR100180|c0_g1_i1	TR100180|c0_g1	865	613.01	2.65	0.12	0.27	3.02
TR100180|c0_g1_i2	TR100180|c0_g1	2862	2610.01	53.81	0.56	1.28	14.41
TR100180|c0_g1_i3	TR100180|c0_g1	3258	3006.01	252.54	2.27	5.22	58.73
TR100180|c0_g1_i4	TR100180|c0_g1	277	29.33	1.00	0.92	2.12	23.84
TR100181|c0_g1_i1	TR100181|c0_g1	530	278.21	8.37	0.81	1.87	18.14
TR100181|c0_g1_i2	TR100181|c0_g1	561	309.16	5.12	0.45	1.03	9.98
TR100181|c0_g1_i3	TR100181|c0_g1	2445	2193.01	115.30	1.42	3.27	31.69
TR100181|c0_g1_i4	TR100181|c0_g1	2505	2253.01	150.21	1.80	4.14	40.19
TR100181|c0_g2_i1	TR100181|c0_g2	242	12.50	1.00	2.16	4.97	100.00
TR100182|c0_g1_i1	TR100182|c0_g1	288	38.17	4.00	2.83	6.51	100.00
TR100182|c1_g1_i1	TR100182|c1_g1	1455	1203.01	177.25	3.98	9.15	94.72
TR100182|c1_g1_i2	TR100182|c1_g1	786	534.01	4.38	0.22	0.51	5.28
TR100182|c1_g10_i1	TR100182|c1_g10	292	41.72	3.00	1.94	4.47	100.00
TR100182|c1_g2_i1	TR100182|c1_g2	2602	2350.01	195.20	2.24	5.16	46.76
TR100182|c1_g2_i2	TR100182|c1_g2	2396	2144.01	202.80	2.55	5.88	53.24
TR100182|c1_g3_i1	TR100182|c1_g3	386	134.56	0.00	0.00	0.00	0.00
TR100182|c1_g4_i1	TR100182|c1_g4	487	235.30	9.37	1.08	2.47	100.00
TR100182|c1_g5_i1	TR100182|c1_g5	425	173.45	6.00	0.93	2.15	100.00
TR100182|c1_g6_i1	TR100182|c1_g6	605	353.10	37.00	2.83	6.51	100.00
TR100182|c1_g7_i1	TR100182|c1_g7	742	490.01	14.12	0.78	1.79	100.00
TR100182|c1_g8_i1	TR100182|c1_g8	5390	5138.01	687.88	3.61	8.32	100.00
TR100182|c1_g9_i1	TR100182|c1_g9	268	23.28	0.00	0.00	0.00	0.00
TR100183|c0_g1_i1	TR100183|c0_g1	1789	1537.01	119.01	2.09	4.81	39.96
TR100183|c0_g1_i2	TR100183|c0_g1	260	18.96	1.00	1.42	3.28	27.22
TR100183|c0_g1_i3	TR100183|c0_g1	1730	1478.01	93.99	1.72	3.95	32.82
TR100184|c0_g1_i1	TR100184|c0_g1	596	344.11	7.15	0.56	1.29	22.77
TR100184|c0_g1_i2	TR100184|c0_g1	1130	878.01	61.85	1.90	4.38	77.23
TR100184|c0_g1_i3	TR100184|c0_g1	868	616.01	0.00	0.00	0.00	0.00
TR100184|c0_g2_i1	TR100184|c0_g2	410	158.49	6.00	1.02	2.35	100.00
TR100184|c0_g3_i1	TR100184|c0_g3	2465	2213.01	149.65	1.83	4.20	53.94
TR100184|c0_g3_i2	TR100184|c0_g3	1903	1651.01	95.35	1.56	3.59	46.06
TR100185|c0_g1_i1	TR100185|c0_g1	1478	1226.01	19.55	0.43	0.99	10.31
TR100185|c0_g1_i10	TR100185|c0_g1	2765	2513.01	51.88	0.56	1.28	13.35
TR100185|c0_g1_i11	TR100185|c0_g1	1295	1043.01	34.42	0.89	2.05	21.34
TR100185|c0_g1_i12	TR100185|c0_g1	1267	1015.01	0.00	0.00	0.00	0.00
TR100185|c0_g1_i2	TR100185|c0_g1	2708	2456.01	31.48	0.35	0.80	8.29
TR100185|c0_g1_i3	TR100185|c0_g1	1902	1650.01	17.84	0.29	0.67	6.99
TR100185|c0_g1_i4	TR100185|c0_g1	2065	1813.01	0.00	0.00	0.00	0.00
TR100185|c0_g1_i5	TR100185|c0_g1	1506	1254.01	49.80	1.07	2.47	25.68
TR100185|c0_g1_i6	TR100185|c0_g1	2545	2293.01	0.00	0.00	0.00	0.00
TR100185|c0_g1_i7	TR100185|c0_g1	1008	756.01	4.68	0.17	0.39	4.01
TR100185|c0_g1_i8	TR100185|c0_g1	2680	2428.01	11.58	0.13	0.30	3.08
TR100185|c0_g1_i9	TR100185|c0_g1	2737	2485.01	26.76	0.29	0.67	6.96
TR100186|c0_g1_i1	TR100186|c0_g1	675	423.04	21.00	1.34	3.08	100.00
TR100186|c1_g1_i1	TR100186|c1_g1	3492	3240.01	65.07	0.54	1.25	21.28
TR100186|c1_g1_i2	TR100186|c1_g1	504	252.26	2.00	0.21	0.49	8.40
TR100186|c1_g1_i3	TR100186|c1_g1	3505	3253.01	215.93	1.79	4.12	70.32
TR100186|c1_g2_i1	TR100186|c1_g2	272	25.82	3.00	3.14	7.22	100.00
TR100187|c1_g1_i1	TR100187|c1_g1	271	25.16	2.00	2.15	4.94	100.00
TR100187|c2_g1_i1	TR100187|c2_g1	289	39.05	1.00	0.69	1.59	100.00
TR100187|c2_g10_i1	TR100187|c2_g10	239	11.72	0.00	0.00	0.00	0.00
TR100187|c2_g11_i1	TR100187|c2_g11	273	26.49	0.00	0.00	0.00	0.00
TR100187|c2_g12_i1	TR100187|c2_g12	255	16.77	2.00	3.22	7.41	100.00
TR100187|c2_g13_i1	TR100187|c2_g13	228	9.19	0.00	0.00	0.00	0.00
TR100187|c2_g14_i1	TR100187|c2_g14	288	38.17	0.00	0.00	0.00	0.00
TR100187|c2_g2_i1	TR100187|c2_g2	279	30.82	0.00	0.00	0.00	0.00
TR100187|c2_g3_i1	TR100187|c2_g3	224	8.37	0.00	0.00	0.00	0.00
TR100187|c2_g4_i1	TR100187|c2_g4	289	39.05	2.00	1.38	3.18	40.75
TR100187|c2_g4_i2	TR100187|c2_g4	289	39.05	0.00	0.00	0.00	0.00
TR100187|c2_g4_i3	TR100187|c2_g4	354	102.66	7.65	2.01	4.63	59.25
TR100187|c2_g5_i1	TR100187|c2_g5	316	64.83	0.00	0.00	0.00	0.00
TR100187|c2_g5_i2	TR100187|c2_g5	401	149.51	45.00	8.13	18.70	100.00
TR100187|c2_g6_i1	TR100187|c2_g6	288	38.17	0.00	0.00	0.00	0.00
TR100187|c2_g7_i1	TR100187|c2_g7	329	77.76	7.35	2.55	5.88	100.00
TR100187|c2_g7_i2	TR100187|c2_g7	305	54.00	0.00	0.00	0.00	0.00
TR100187|c2_g8_i1	TR100187|c2_g8	281	32.37	0.00	0.00	0.00	0.00
TR100187|c2_g9_i1	TR100187|c2_g9	265	21.54	0.00	0.00	0.00	0.00
TR100188|c0_g1_i1	TR100188|c0_g1	312	60.87	4.00	1.77	4.08	100.00
TR100188|c0_g2_i1	TR100188|c0_g2	4124	3872.01	197.27	1.38	3.17	28.26
TR100188|c0_g2_i2	TR100188|c0_g2	5989	5737.01	741.85	3.49	8.03	71.74
TR100188|c0_g3_i1	TR100188|c0_g3	988	736.01	111.84	4.10	9.44	100.00
TR100188|c0_g4_i1	TR100188|c0_g4	1384	1132.01	109.03	2.60	5.98	100.00
TR100189|c0_g1_i1	TR100189|c0_g1	317	65.83	4.00	1.64	3.78	100.00
TR100189|c0_g2_i1	TR100189|c0_g2	463	211.35	1.00	0.13	0.29	100.00
TR100189|c0_g2_i2	TR100189|c0_g2	224	8.37	0.00	0.00	0.00	0.00
TR100189|c0_g3_i1	TR100189|c0_g3	261	19.44	3.00	4.17	9.59	100.00
TR100189|c0_g4_i1	TR100189|c0_g4	236	10.98	0.00	0.00	0.00	0.00
TR100189|c0_g5_i1	TR100189|c0_g5	262	19.94	3.00	4.06	9.35	100.00
TR10018|c0_g1_i1	TR10018|c0_g1	503	251.26	7.00	0.75	1.73	100.00
TR100190|c0_g1_i1	TR100190|c0_g1	532	280.21	40.34	3.89	8.94	100.00
TR100190|c0_g2_i1	TR100190|c0_g2	666	414.05	13.79	0.90	2.07	100.00
TR100190|c0_g3_i1	TR100190|c0_g3	2695	2443.01	428.26	4.73	10.89	100.00
TR100190|c0_g4_i1	TR100190|c0_g4	401	149.51	32.21	5.82	13.38	100.00
TR100190|c0_g5_i1	TR100190|c0_g5	1400	1148.01	152.38	3.58	8.25	100.00
TR100190|c0_g6_i1	TR100190|c0_g6	373	121.60	3.00	0.67	1.53	100.00
TR100190|c0_g7_i1	TR100190|c0_g7	718	466.02	35.17	2.04	4.69	100.00
TR100190|c0_g8_i1	TR100190|c0_g8	452	200.38	13.86	1.87	4.30	100.00
TR100191|c0_g1_i1	TR100191|c0_g1	231	9.84	3.00	8.23	18.95	100.00
TR100191|c1_g1_i1	TR100191|c1_g1	491	239.29	11.00	1.24	2.86	100.00
TR100191|c1_g2_i1	TR100191|c1_g2	665	413.05	6.00	0.39	0.90	100.00
TR100191|c1_g3_i1	TR100191|c1_g3	746	494.01	8.44	0.46	1.06	11.91
TR100191|c1_g3_i2	TR100191|c1_g3	2065	1813.01	129.16	1.92	4.43	49.62
TR100191|c1_g3_i3	TR100191|c1_g3	476	224.32	12.39	1.49	3.43	38.48
TR100191|c1_g4_i1	TR100191|c1_g4	361	109.64	2.00	0.49	1.13	100.00
TR100191|c1_g5_i1	TR100191|c1_g5	350	98.67	1.00	0.27	0.63	100.00
TR100192|c0_g1_i1	TR100192|c0_g1	369	117.61	2.00	0.46	1.06	8.63
TR100192|c0_g1_i2	TR100192|c0_g1	702	450.03	9.19	0.55	1.27	10.37
TR100192|c0_g1_i3	TR100192|c0_g1	375	123.59	17.66	3.86	8.88	72.52
TR100192|c0_g1_i4	TR100192|c0_g1	440	188.41	3.15	0.45	1.04	8.48
TR100192|c0_g1_i5	TR100192|c0_g1	457	205.37	0.00	0.00	0.00	0.00
TR100192|c0_g2_i1	TR100192|c0_g2	538	286.20	6.00	0.57	1.30	100.00
TR100192|c0_g3_i1	TR100192|c0_g3	270	24.52	2.00	2.20	5.07	100.00
TR100192|c1_g1_i1	TR100192|c1_g1	485	233.30	0.00	0.00	0.00	0.00
TR100192|c1_g1_i2	TR100192|c1_g1	348	96.68	0.00	0.00	0.00	0.00
TR100192|c1_g1_i3	TR100192|c1_g1	469	217.34	0.00	0.00	0.00	0.00
TR100192|c1_g1_i4	TR100192|c1_g1	332	80.74	0.00	0.00	0.00	0.00
TR100192|c1_g1_i5	TR100192|c1_g1	241	12.23	0.00	0.00	0.00	0.00
TR100192|c1_g10_i1	TR100192|c1_g10	240	11.97	0.00	0.00	0.00	0.00
TR100192|c1_g11_i1	TR100192|c1_g11	247	13.94	2.00	3.87	8.91	100.00
TR100192|c1_g2_i1	TR100192|c1_g2	330	78.75	0.00	0.00	0.00	0.00
TR100192|c1_g2_i2	TR100192|c1_g2	288	38.17	7.00	4.95	11.39	100.00
TR100192|c1_g3_i1	TR100192|c1_g3	293	42.62	0.00	0.00	0.00	0.00
TR100192|c1_g4_i1	TR100192|c1_g4	407	155.50	4.00	0.69	1.60	100.00
TR100192|c1_g5_i1	TR100192|c1_g5	258	18.04	0.00	0.00	0.00	0.00
TR100192|c1_g6_i1	TR100192|c1_g6	430	178.43	6.00	0.91	2.09	100.00
TR100192|c1_g7_i1	TR100192|c1_g7	306	54.97	0.00	0.00	0.00	0.00
TR100192|c1_g8_i1	TR100192|c1_g8	702	450.03	18.00	1.08	2.49	100.00
TR100192|c1_g8_i2	TR100192|c1_g8	481	229.31	0.00	0.00	0.00	0.00
TR100192|c1_g9_i1	TR100192|c1_g9	230	9.62	0.00	0.00	0.00	0.00
TR100193|c0_g1_i1	TR100193|c0_g1	536	284.20	4.80	0.46	1.05	6.23
TR100193|c0_g1_i10	TR100193|c0_g1	789	537.01	11.99	0.60	1.39	8.25
TR100193|c0_g1_i2	TR100193|c0_g1	1865	1613.01	51.81	0.87	2.00	11.87
TR100193|c0_g1_i3	TR100193|c0_g1	1281	1029.01	0.00	0.00	0.00	0.00
TR100193|c0_g1_i4	TR100193|c0_g1	1704	1452.01	45.65	0.85	1.95	11.62
TR100193|c0_g1_i5	TR100193|c0_g1	1162	910.01	4.78	0.14	0.33	1.94
TR100193|c0_g1_i6	TR100193|c0_g1	355	103.66	0.00	0.00	0.00	0.00
TR100193|c0_g1_i7	TR100193|c0_g1	1352	1100.01	39.94	0.98	2.26	13.41
TR100193|c0_g1_i8	TR100193|c0_g1	995	743.01	33.80	1.23	2.83	16.80
TR100193|c0_g1_i9	TR100193|c0_g1	836	584.01	47.23	2.18	5.03	29.88
TR100193|c0_g2_i1	TR100193|c0_g2	300	49.17	0.00	0.00	0.00	0.00
TR100193|c0_g3_i1	TR100193|c0_g3	251	15.26	1.00	1.77	4.07	100.00
TR100194|c0_g1_i1	TR100194|c0_g1	3820	3568.01	260.00	1.97	4.53	100.00
TR100195|c0_g1_i1	TR100195|c0_g1	249	14.58	2.00	3.70	8.52	27.15
TR100195|c0_g1_i2	TR100195|c0_g1	436	184.42	10.47	1.53	3.53	11.23
TR100195|c0_g1_i3	TR100195|c0_g1	5801	5549.01	1259.70	6.13	14.11	44.94
TR100195|c0_g1_i4	TR100195|c0_g1	6233	5981.01	503.83	2.27	5.23	16.68
TR100195|c0_g1_i5	TR100195|c0_g1	236	10.98	0.00	0.00	0.00	0.00
TR100195|c0_g2_i1	TR100195|c0_g2	321	69.80	0.00	0.00	0.00	0.00
TR100196|c0_g1_i1	TR100196|c0_g1	284	34.78	9.00	6.98	16.08	100.00
TR100196|c0_g2_i1	TR100196|c0_g2	1058	806.01	129.00	4.32	9.94	100.00
[truncated: 344,583 more rows]
