# Supplementary material for: Multi-tissue RNA-seq and transcriptome characterisation of the spiny dogfish shark (Squalus acanthias) provides a molecular tool for biological research and reveals new genes involved in osmoregulation
Source: PLoS One. 2017 Aug 23;12(8):e0182756. doi: 10.1371/journal.pone.0182756 (PMC5568229; doi:10.1371/journal.pone.0182756)
Supplement: S10 File — (ZIP) [file pone.0182756.s020.zip › kidney.RSEM.isoforms.results.table.txt]

transcript_id	gene_id	length	effective_length	expected_count	TPM	FPKM	IsoPct
TR100000|c0_g1_i1	TR100000|c0_g1	568	306.82	16.45	0.55	1.51	100.00
TR100000|c0_g2_i1	TR100000|c0_g2	894	632.75	34.55	0.56	1.54	100.00
TR100000|c0_g3_i1	TR100000|c0_g3	2773	2511.75	326.78	1.34	3.68	22.75
TR100000|c0_g3_i2	TR100000|c0_g3	289	29.41	5.00	1.75	4.80	29.73
TR100000|c0_g3_i3	TR100000|c0_g3	2537	2275.75	618.22	2.79	7.68	47.51
TR100001|c0_g1_i1	TR100001|c0_g1	6204	5942.75	2492.45	4.31	11.85	28.77
TR100001|c0_g1_i2	TR100001|c0_g1	6103	5841.75	6066.55	10.68	29.34	71.23
TR100002|c0_g1_i1	TR100002|c0_g1	246	7.73	3.00	3.99	10.97	100.00
TR100002|c0_g2_i1	TR100002|c0_g2	246	7.73	1.00	1.33	3.66	100.00
TR100002|c5_g1_i1	TR100002|c5_g1	253	9.21	1.00	1.12	3.07	100.00
TR100002|c6_g1_i1	TR100002|c6_g1	317	56.19	1.07	0.20	0.54	100.00
TR100002|c6_g10_i1	TR100002|c6_g10	231	5.54	0.00	0.00	0.00	0.00
TR100002|c6_g11_i1	TR100002|c6_g11	245	7.55	2.78	3.79	10.41	100.00
TR100002|c6_g11_i2	TR100002|c6_g11	232	5.67	0.00	0.00	0.00	0.00
TR100002|c6_g12_i1	TR100002|c6_g12	235	6.05	0.00	0.00	0.00	0.00
TR100002|c6_g13_i1	TR100002|c6_g13	260	11.29	27.24	24.80	68.15	100.00
TR100002|c6_g14_i1	TR100002|c6_g14	272	16.95	0.00	0.00	0.00	0.00
TR100002|c6_g15_i1	TR100002|c6_g15	325	64.15	15.93	2.55	7.01	100.00
TR100002|c6_g16_i1	TR100002|c6_g16	255	9.73	7.27	7.68	21.10	100.00
TR100002|c6_g2_i1	TR100002|c6_g2	232	5.67	1.00	1.82	4.99	100.00
TR100002|c6_g3_i1	TR100002|c6_g3	231	5.54	2.84	5.27	14.48	100.00
TR100002|c6_g4_i1	TR100002|c6_g4	227	5.06	0.00	0.00	0.00	0.00
TR100002|c6_g4_i2	TR100002|c6_g4	308	47.27	2.00	0.44	1.20	100.00
TR100002|c6_g5_i1	TR100002|c6_g5	319	58.18	37.50	6.63	18.21	100.00
TR100002|c6_g6_i1	TR100002|c6_g6	245	7.55	0.00	0.00	0.00	0.00
TR100002|c6_g6_i2	TR100002|c6_g6	263	12.44	1.24	1.03	2.82	100.00
TR100002|c6_g7_i1	TR100002|c6_g7	250	8.52	4.42	5.34	14.67	100.00
TR100002|c6_g8_i1	TR100002|c6_g8	227	5.06	0.00	0.00	0.00	0.00
TR100002|c6_g9_i1	TR100002|c6_g9	238	6.46	2.63	4.19	11.52	100.00
TR100003|c0_g1_i1	TR100003|c0_g1	255	9.73	0.00	0.00	0.00	0.00
TR100003|c0_g2_i1	TR100003|c0_g2	255	9.73	2.00	2.11	5.81	100.00
TR100003|c1_g1_i1	TR100003|c1_g1	4952	4690.75	5249.00	11.51	31.62	100.00
TR100003|c2_g1_i1	TR100003|c2_g1	257	10.31	9.00	8.98	24.67	100.00
TR100004|c0_g1_i1	TR100004|c0_g1	352	91.08	304.73	34.41	94.53	100.00
TR100004|c0_g2_i1	TR100004|c0_g2	332	71.13	43.44	6.28	17.25	76.39
TR100004|c0_g2_i2	TR100004|c0_g2	321	60.17	11.36	1.94	5.33	23.61
TR100004|c0_g3_i1	TR100004|c0_g3	250	8.52	57.36	69.27	190.32	100.00
TR100004|c0_g4_i1	TR100004|c0_g4	269	15.27	47.12	31.73	87.18	100.00
TR100004|c1_g1_i1	TR100004|c1_g1	297	36.63	0.00	0.00	0.00	0.00
TR100004|c1_g1_i2	TR100004|c1_g1	542	280.84	4.00	0.15	0.40	2.71
TR100004|c1_g1_i3	TR100004|c1_g1	294	33.85	17.34	5.27	14.47	97.29
TR100004|c1_g2_i1	TR100004|c1_g2	403	142.00	11.66	0.84	2.32	100.00
TR100005|c4_g1_i1	TR100005|c4_g1	645	383.78	155.00	4.15	11.41	100.00
TR100005|c5_g1_i1	TR100005|c5_g1	5787	5525.75	53.20	0.10	0.27	0.80
TR100005|c5_g1_i2	TR100005|c5_g1	7069	6807.75	4407.66	6.66	18.29	53.82
TR100005|c5_g1_i3	TR100005|c5_g1	7067	6805.75	3715.14	5.61	15.42	45.38
TR100005|c6_g1_i1	TR100005|c6_g1	246	7.73	1.00	1.33	3.66	100.00
TR100005|c6_g1_i2	TR100005|c6_g1	242	7.05	0.00	0.00	0.00	0.00
TR100005|c7_g1_i1	TR100005|c7_g1	3801	3539.75	293.09	0.85	2.34	14.50
TR100005|c7_g1_i2	TR100005|c7_g1	2665	2403.75	87.19	0.37	1.02	6.35
TR100005|c7_g1_i3	TR100005|c7_g1	3753	3491.75	317.57	0.94	2.57	15.92
TR100005|c7_g1_i4	TR100005|c7_g1	3708	3446.75	633.84	1.89	5.20	32.20
TR100005|c7_g1_i5	TR100005|c7_g1	3849	3587.75	191.90	0.55	1.51	9.37
TR100005|c7_g1_i6	TR100005|c7_g1	1865	1603.75	198.40	1.27	3.50	21.66
TR100005|c7_g2_i1	TR100005|c7_g2	235	6.05	0.00	0.00	0.00	0.00
TR100005|c7_g3_i1	TR100005|c7_g3	258	10.62	0.00	0.00	0.00	0.00
TR100005|c7_g4_i1	TR100005|c7_g4	2065	1803.75	216.39	1.23	3.39	33.47
TR100005|c7_g4_i2	TR100005|c7_g4	1699	1437.75	0.00	0.00	0.00	0.00
TR100005|c7_g4_i3	TR100005|c7_g4	1498	1236.75	43.35	0.36	0.99	9.78
TR100005|c7_g4_i4	TR100005|c7_g4	1699	1437.75	53.48	0.38	1.05	10.38
TR100005|c7_g4_i5	TR100005|c7_g4	2065	1803.75	299.79	1.71	4.70	46.37
TR100005|c7_g4_i6	TR100005|c7_g4	1360	1098.75	0.00	0.00	0.00	0.00
TR100005|c7_g5_i1	TR100005|c7_g5	1779	1517.75	687.00	4.65	12.79	100.00
TR100005|c7_g6_i1	TR100005|c7_g6	774	512.75	25.14	0.50	1.39	10.23
TR100005|c7_g6_i2	TR100005|c7_g6	1563	1301.75	559.86	4.42	12.15	89.77
TR100005|c7_g7_i1	TR100005|c7_g7	733	471.75	27.00	0.59	1.62	100.00
TR100005|c7_g7_i2	TR100005|c7_g7	237	6.32	0.00	0.00	0.00	0.00
TR100005|c8_g1_i1	TR100005|c8_g1	292	32.04	4.00	1.28	3.53	100.00
TR100005|c9_g1_i1	TR100005|c9_g1	240	6.75	0.00	0.00	0.00	0.00
TR100006|c0_g1_i1	TR100006|c0_g1	297	36.63	0.00	0.00	0.00	0.00
TR100006|c0_g2_i1	TR100006|c0_g2	243	7.21	0.00	0.00	0.00	0.00
TR100006|c0_g3_i1	TR100006|c0_g3	395	134.01	4.00	0.31	0.84	100.00
TR100006|c0_g4_i1	TR100006|c0_g4	287	27.72	0.00	0.00	0.00	0.00
TR100006|c0_g4_i2	TR100006|c0_g4	224	4.73	0.00	0.00	0.00	0.00
TR100006|c0_g4_i3	TR100006|c0_g4	558	296.83	49.59	1.72	4.72	100.00
TR100006|c0_g5_i1	TR100006|c0_g5	274	18.16	0.00	0.00	0.00	0.00
TR100006|c0_g6_i1	TR100006|c0_g6	315	54.20	0.00	0.00	0.00	0.00
TR100006|c0_g7_i1	TR100006|c0_g7	296	35.69	1.00	0.29	0.79	100.00
TR100006|c0_g8_i1	TR100006|c0_g8	274	18.16	0.00	0.00	0.00	0.00
TR100006|c0_g9_i1	TR100006|c0_g9	268	14.75	9.41	6.56	18.03	100.00
TR100007|c0_g1_i1	TR100007|c0_g1	652	390.77	53.00	1.39	3.83	100.00
TR100007|c1_g1_i1	TR100007|c1_g1	291	31.15	1.00	0.33	0.91	100.00
TR100007|c1_g2_i1	TR100007|c1_g2	290	30.27	1.00	0.34	0.93	100.00
TR100007|c2_g1_i1	TR100007|c2_g1	775	513.75	17.39	0.35	0.96	31.47
TR100007|c2_g1_i2	TR100007|c2_g1	758	496.75	36.61	0.76	2.08	68.53
TR100007|c3_g1_i1	TR100007|c3_g1	469	207.91	10.32	0.51	1.40	70.26
TR100007|c3_g1_i2	TR100007|c3_g1	484	222.90	4.68	0.22	0.59	29.74
TR100007|c4_g1_i1	TR100007|c4_g1	558	296.83	743.00	25.74	70.73	100.00
TR100007|c5_g1_i1	TR100007|c5_g1	1206	944.75	506.39	5.51	15.15	75.27
TR100007|c5_g1_i2	TR100007|c5_g1	1724	1462.75	257.61	1.81	4.98	24.73
TR100007|c6_g1_i1	TR100007|c6_g1	242	7.05	0.00	0.00	0.00	0.00
TR100007|c7_g1_i1	TR100007|c7_g1	775	513.75	85.00	1.70	4.67	100.00
TR100007|c7_g1_i2	TR100007|c7_g1	267	14.25	0.00	0.00	0.00	0.00
TR100007|c8_g1_i1	TR100007|c8_g1	239	6.60	1.25	1.94	5.34	100.00
TR100007|c8_g2_i1	TR100007|c8_g2	397	136.00	6.64	0.50	1.38	100.00
TR100007|c8_g3_i1	TR100007|c8_g3	259	10.95	8.30	7.79	21.41	100.00
TR100007|c8_g4_i1	TR100007|c8_g4	2062	1800.75	801.12	4.58	12.57	7.28
TR100007|c8_g4_i10	TR100007|c8_g4	3856	3594.75	3864.35	11.06	30.37	17.59
TR100007|c8_g4_i11	TR100007|c8_g4	4047	3785.75	4171.40	11.33	31.13	18.03
TR100007|c8_g4_i2	TR100007|c8_g4	3945	3683.75	3242.21	9.05	24.87	14.40
TR100007|c8_g4_i3	TR100007|c8_g4	5578	5316.75	947.14	1.83	5.03	2.91
TR100007|c8_g4_i4	TR100007|c8_g4	12547	12285.75	3648.92	3.05	8.39	4.86
TR100007|c8_g4_i5	TR100007|c8_g4	12530	12268.75	5759.50	4.83	13.26	7.68
TR100007|c8_g4_i6	TR100007|c8_g4	1053	791.75	259.40	3.37	9.26	5.36
TR100007|c8_g4_i7	TR100007|c8_g4	1110	848.75	483.69	5.86	16.10	9.32
TR100007|c8_g4_i8	TR100007|c8_g4	12550	12288.75	3612.43	3.02	8.31	4.81
TR100007|c8_g4_i9	TR100007|c8_g4	12527	12265.75	5818.66	4.88	13.40	7.76
TR100007|c8_g5_i1	TR100007|c8_g5	326	65.15	0.00	0.00	0.00	0.00
TR100007|c8_g6_i1	TR100007|c8_g6	259	10.95	0.00	0.00	0.00	0.00
TR100008|c0_g1_i1	TR100008|c0_g1	1652	1390.75	121.87	0.90	2.48	21.22
TR100008|c0_g1_i2	TR100008|c0_g1	1322	1060.75	0.00	0.00	0.00	0.00
TR100008|c0_g1_i3	TR100008|c0_g1	2211	1949.75	519.13	2.74	7.52	64.46
TR100008|c0_g1_i4	TR100008|c0_g1	1718	1456.75	0.00	0.00	0.00	0.00
TR100008|c0_g1_i5	TR100008|c0_g1	2263	2001.75	90.99	0.47	1.28	11.00
TR100008|c0_g1_i6	TR100008|c0_g1	1867	1605.75	22.01	0.14	0.39	3.32
TR100009|c0_g1_i1	TR100009|c0_g1	239	6.60	2.00	3.11	8.56	82.03
TR100009|c0_g1_i2	TR100009|c0_g1	1030	768.75	51.00	0.68	1.87	17.97
TR10000|c0_g1_i1	TR10000|c0_g1	342	81.10	4.00	0.51	1.39	100.00
TR100010|c1_g1_i1	TR100010|c1_g1	229	5.30	0.00	0.00	0.00	0.00
TR100011|c0_g1_i1	TR100011|c0_g1	247	7.91	5.00	6.50	17.86	100.00
TR100011|c0_g2_i1	TR100011|c0_g2	1971	1709.75	179.00	1.08	2.96	100.00
TR100012|c0_g1_i1	TR100012|c0_g1	1347	1085.75	3.73	0.04	0.10	2.78
TR100012|c0_g1_i2	TR100012|c0_g1	1516	1254.75	0.00	0.00	0.00	0.00
TR100012|c0_g1_i3	TR100012|c0_g1	1310	1048.75	31.64	0.31	0.85	24.40
TR100012|c0_g1_i4	TR100012|c0_g1	1636	1374.75	17.98	0.13	0.37	10.58
TR100012|c0_g1_i5	TR100012|c0_g1	1190	928.75	0.00	0.00	0.00	0.00
TR100012|c0_g1_i6	TR100012|c0_g1	1673	1411.75	108.65	0.79	2.17	62.24
TR100012|c0_g2_i1	TR100012|c0_g2	302	41.40	10.00	2.48	6.82	100.00
TR100012|c0_g3_i1	TR100012|c0_g3	355	94.07	17.00	1.86	5.11	100.00
TR100013|c0_g1_i1	TR100013|c0_g1	337	76.12	1.00	0.14	0.37	100.00
TR100013|c0_g2_i1	TR100013|c0_g2	338	77.11	2.00	0.27	0.73	100.00
TR100013|c1_g1_i1	TR100013|c1_g1	1598	1336.75	109.56	0.84	2.32	54.97
TR100013|c1_g1_i2	TR100013|c1_g1	506	244.87	16.44	0.69	1.90	45.03
TR100014|c0_g1_i1	TR100014|c0_g1	683	421.76	0.00	0.00	0.00	0.00
TR100014|c0_g1_i2	TR100014|c0_g1	1034	772.75	42.45	0.56	1.55	43.76
TR100014|c0_g1_i3	TR100014|c0_g1	668	406.77	24.28	0.61	1.69	47.55
TR100014|c0_g1_i4	TR100014|c0_g1	1019	757.75	8.27	0.11	0.31	8.69
TR100014|c0_g2_i1	TR100014|c0_g2	659	397.77	31.84	0.82	2.26	63.75
TR100014|c0_g2_i2	TR100014|c0_g2	836	574.75	26.16	0.47	1.29	36.25
TR100015|c1_g1_i1	TR100015|c1_g1	245	7.55	0.00	0.00	0.00	0.00
TR100015|c1_g2_i1	TR100015|c1_g2	241	6.90	0.00	0.00	0.00	0.00
TR100015|c1_g3_i1	TR100015|c1_g3	241	6.90	0.00	0.00	0.00	0.00
TR100015|c1_g4_i1	TR100015|c1_g4	224	4.73	0.00	0.00	0.00	0.00
TR100015|c1_g4_i2	TR100015|c1_g4	245	7.55	0.00	0.00	0.00	0.00
TR100016|c0_g1_i1	TR100016|c0_g1	268	14.75	5.00	3.49	9.58	100.00
TR100016|c0_g10_i1	TR100016|c0_g10	257	10.31	8.98	8.96	24.62	100.00
TR100016|c0_g2_i1	TR100016|c0_g2	308	47.27	10.26	2.23	6.13	100.00
TR100016|c0_g3_i1	TR100016|c0_g3	822	560.75	23.40	0.43	1.18	49.76
TR100016|c0_g3_i2	TR100016|c0_g3	370	109.05	4.60	0.43	1.19	50.24
TR100016|c0_g4_i1	TR100016|c0_g4	428	166.96	2.03	0.13	0.34	1.29
TR100016|c0_g4_i2	TR100016|c0_g4	1227	965.75	119.02	1.27	3.48	13.00
TR100016|c0_g4_i3	TR100016|c0_g4	247	7.91	4.92	6.40	17.58	65.66
TR100016|c0_g4_i4	TR100016|c0_g4	669	407.77	19.48	0.49	1.35	5.04
TR100016|c0_g4_i5	TR100016|c0_g4	1218	956.75	23.98	0.26	0.71	2.64
TR100016|c0_g4_i6	TR100016|c0_g4	1343	1081.75	22.44	0.21	0.59	2.19
TR100016|c0_g4_i7	TR100016|c0_g4	1142	880.75	71.23	0.83	2.28	8.53
TR100016|c0_g4_i8	TR100016|c0_g4	1289	1027.75	16.11	0.16	0.44	1.65
TR100016|c0_g5_i1	TR100016|c0_g5	602	340.80	6.14	0.19	0.51	100.00
TR100016|c0_g6_i1	TR100016|c0_g6	408	146.99	1.23	0.09	0.24	100.00
TR100016|c0_g7_i1	TR100016|c0_g7	822	560.75	19.30	0.35	0.97	33.87
TR100016|c0_g7_i2	TR100016|c0_g7	686	424.76	12.28	0.30	0.82	28.45
TR100016|c0_g7_i3	TR100016|c0_g7	678	416.76	5.59	0.14	0.38	13.21
TR100016|c0_g7_i4	TR100016|c0_g7	570	308.82	0.00	0.00	0.00	0.00
TR100016|c0_g7_i5	TR100016|c0_g7	637	375.78	0.00	0.00	0.00	0.00
TR100016|c0_g7_i6	TR100016|c0_g7	652	390.77	1.02	0.03	0.07	2.57
TR100016|c0_g7_i7	TR100016|c0_g7	693	431.76	0.00	0.00	0.00	0.00
TR100016|c0_g7_i8	TR100016|c0_g7	665	403.77	8.98	0.23	0.63	21.90
TR100016|c0_g8_i1	TR100016|c0_g8	353	92.08	13.00	1.45	3.99	100.00
TR100016|c0_g9_i1	TR100016|c0_g9	341	80.11	6.00	0.77	2.12	100.00
TR100017|c0_g1_i1	TR100017|c0_g1	696	434.76	29.65	0.70	1.93	100.00
TR100017|c0_g2_i1	TR100017|c0_g2	829	567.75	49.07	0.89	2.44	100.00
TR100017|c0_g3_i1	TR100017|c0_g3	2932	2670.75	1034.82	3.98	10.95	100.00
TR100017|c0_g4_i1	TR100017|c0_g4	474	212.91	74.46	3.60	9.88	100.00
TR100018|c0_g1_i1	TR100018|c0_g1	3127	2865.75	95.08	0.34	0.94	8.08
TR100018|c0_g1_i2	TR100018|c0_g1	3082	2820.75	1064.92	3.88	10.67	91.92
TR100019|c0_g1_i1	TR100019|c0_g1	1044	782.75	0.00	0.00	0.00	0.00
TR100019|c0_g1_i10	TR100019|c0_g1	2490	2228.75	349.57	1.61	4.43	12.23
TR100019|c0_g1_i11	TR100019|c0_g1	1056	794.75	0.00	0.00	0.00	0.00
TR100019|c0_g1_i2	TR100019|c0_g1	2478	2216.75	401.15	1.86	5.11	14.11
TR100019|c0_g1_i3	TR100019|c0_g1	2072	1810.75	301.88	1.71	4.71	13.00
TR100019|c0_g1_i4	TR100019|c0_g1	2489	2227.75	97.69	0.45	1.24	3.42
TR100019|c0_g1_i5	TR100019|c0_g1	598	336.80	18.01	0.55	1.51	4.17
TR100019|c0_g1_i6	TR100019|c0_g1	638	376.78	52.84	1.44	3.96	10.94
TR100019|c0_g1_i7	TR100019|c0_g1	2477	2215.75	112.26	0.52	1.43	3.95
TR100019|c0_g1_i8	TR100019|c0_g1	270	15.81	7.00	4.55	12.51	34.53
TR100019|c0_g1_i9	TR100019|c0_g1	2071	1809.75	84.60	0.48	1.32	3.65
TR10001|c0_g1_i1	TR10001|c0_g1	395	134.01	0.00	0.00	0.00	0.00
TR10001|c0_g2_i1	TR10001|c0_g2	537	275.84	15.00	0.56	1.54	100.00
TR100020|c0_g1_i1	TR100020|c0_g1	3401	3139.75	781.00	2.56	7.03	100.00
TR100021|c0_g1_i1	TR100021|c0_g1	413	151.98	0.00	0.00	0.00	0.00
TR100021|c0_g2_i1	TR100021|c0_g2	2089	1827.75	358.73	2.02	5.55	52.85
TR100021|c0_g2_i2	TR100021|c0_g2	288	28.56	5.00	1.80	4.95	47.15
TR100021|c0_g3_i1	TR100021|c0_g3	596	334.80	48.45	1.49	4.09	27.28
TR100021|c0_g3_i2	TR100021|c0_g3	1153	891.75	264.16	3.05	8.37	55.84
TR100021|c0_g3_i3	TR100021|c0_g3	2982	2720.75	243.65	0.92	2.53	16.88
TR100022|c0_g1_i1	TR100022|c0_g1	795	533.75	40.91	0.79	2.17	20.36
TR100022|c0_g1_i2	TR100022|c0_g1	1321	1059.75	36.26	0.35	0.97	9.09
TR100022|c0_g1_i3	TR100022|c0_g1	976	714.75	4.69	0.07	0.19	1.74
TR100022|c0_g1_i4	TR100022|c0_g1	648	386.77	33.10	0.88	2.42	22.73
TR100022|c0_g1_i5	TR100022|c0_g1	1040	778.75	135.04	1.78	4.90	46.07
TR100023|c0_g1_i1	TR100023|c0_g1	224	4.73	0.00	0.00	0.00	0.00
TR100023|c0_g2_i1	TR100023|c0_g2	384	123.02	0.00	0.00	0.00	0.00
TR100023|c0_g2_i2	TR100023|c0_g2	1639	1377.75	101.36	0.76	2.08	46.89
TR100023|c0_g2_i3	TR100023|c0_g2	2465	2203.75	183.64	0.86	2.35	53.11
TR100024|c0_g1_i1	TR100024|c0_g1	2226	1964.75	47.81	0.25	0.69	7.50
TR100024|c0_g1_i2	TR100024|c0_g1	2605	2343.75	703.19	3.09	8.48	92.50
TR100024|c1_g1_i1	TR100024|c1_g1	271	16.37	9.00	5.65	15.53	100.00
TR100025|c0_g1_i1	TR100025|c0_g1	559	297.83	67.00	2.31	6.36	100.00
TR100025|c1_g1_i1	TR100025|c1_g1	291	31.15	6.00	1.98	5.44	100.00
TR100025|c1_g2_i1	TR100025|c1_g2	237	6.32	0.00	0.00	0.00	0.00
TR100025|c2_g1_i1	TR100025|c2_g1	501	239.88	0.00	0.00	0.00	0.00
TR100025|c2_g2_i1	TR100025|c2_g2	1969	1707.75	15.10	0.09	0.25	7.58
TR100025|c2_g2_i2	TR100025|c2_g2	2226	1964.75	211.90	1.11	3.05	92.42
TR100026|c0_g1_i1	TR100026|c0_g1	1868	1606.75	117.51	0.75	2.07	16.43
TR100026|c0_g1_i2	TR100026|c0_g1	1823	1561.75	82.49	0.54	1.49	11.86
TR100026|c0_g1_i3	TR100026|c0_g1	275	18.80	6.00	3.28	9.02	71.71
TR100026|c0_g1_i4	TR100026|c0_g1	1046	784.75	0.00	0.00	0.00	0.00
TR100027|c0_g1_i1	TR100027|c0_g1	375	114.04	14.00	1.26	3.47	100.00
TR100027|c1_g1_i1	TR100027|c1_g1	2578	2316.75	239.00	1.06	2.91	100.00
TR100027|c1_g2_i1	TR100027|c1_g2	840	578.75	31.00	0.55	1.51	100.00
TR100028|c0_g1_i1	TR100028|c0_g1	641	379.78	167.00	4.52	12.42	100.00
TR100028|c1_g1_i1	TR100028|c1_g1	1863	1601.75	141.30	0.91	2.49	25.82
TR100028|c1_g1_i2	TR100028|c1_g1	1215	953.75	108.50	1.17	3.21	33.29
TR100028|c1_g1_i3	TR100028|c1_g1	2138	1876.75	262.20	1.44	3.95	40.89
TR100029|c0_g1_i1	TR100029|c0_g1	3071	2809.75	273.00	1.00	2.75	100.00
TR10002|c0_g1_i1	TR10002|c0_g1	366	105.05	25.00	2.45	6.72	100.00
TR100030|c0_g1_i1	TR100030|c0_g1	259	10.95	5.00	4.70	12.90	100.00
TR100030|c0_g1_i2	TR100030|c0_g1	248	8.10	0.00	0.00	0.00	0.00
TR100030|c1_g1_i1	TR100030|c1_g1	749	487.75	63.00	1.33	3.65	100.00
TR100030|c2_g1_i1	TR100030|c2_g1	2294	2032.75	1823.00	9.22	25.34	100.00
TR100030|c2_g1_i2	TR100030|c2_g1	1353	1091.75	0.00	0.00	0.00	0.00
TR100030|c2_g2_i1	TR100030|c2_g2	268	14.75	0.00	0.00	0.00	0.00
TR100030|c3_g1_i1	TR100030|c3_g1	934	672.75	81.96	1.25	3.44	52.49
TR100030|c3_g1_i2	TR100030|c3_g1	1105	843.75	93.04	1.13	3.12	47.51
TR100030|c4_g1_i1	TR100030|c4_g1	560	298.83	40.62	1.40	3.84	100.00
TR100030|c4_g10_i1	TR100030|c4_g10	567	305.82	29.68	1.00	2.74	100.00
TR100030|c4_g2_i1	TR100030|c4_g2	516	254.86	86.74	3.50	9.62	100.00
TR100030|c4_g3_i1	TR100030|c4_g3	259	10.95	0.00	0.00	0.00	0.00
TR100030|c4_g4_i1	TR100030|c4_g4	413	151.98	9.84	0.67	1.83	100.00
TR100030|c4_g5_i1	TR100030|c4_g5	331	70.13	0.00	0.00	0.00	0.00
TR100030|c4_g6_i1	TR100030|c4_g6	535	273.85	24.84	0.93	2.56	100.00
TR100030|c4_g7_i1	TR100030|c4_g7	519	257.86	12.01	0.48	1.32	100.00
TR100030|c4_g8_i1	TR100030|c4_g8	519	257.86	11.26	0.45	1.23	100.00
TR100030|c4_g9_i1	TR100030|c4_g9	1774	1512.75	366.10	2.49	6.84	32.41
TR100030|c4_g9_i2	TR100030|c4_g9	1565	1303.75	339.76	2.68	7.36	34.90
TR100030|c4_g9_i3	TR100030|c4_g9	2413	2151.75	525.15	2.51	6.90	32.69
TR100030|c5_g1_i1	TR100030|c5_g1	289	29.41	15.00	5.25	14.41	100.00
TR100031|c0_g1_i1	TR100031|c0_g1	1539	1277.75	0.00	0.00	0.00	0.00
TR100031|c0_g1_i2	TR100031|c0_g1	1489	1227.75	0.00	0.00	0.00	0.00
TR100031|c0_g1_i3	TR100031|c0_g1	636	374.78	0.00	0.00	0.00	0.00
TR100031|c0_g1_i4	TR100031|c0_g1	1998	1736.75	125.38	0.74	2.04	33.74
TR100031|c0_g1_i5	TR100031|c0_g1	1795	1533.75	0.04	0.00	0.00	0.01
TR100031|c0_g1_i6	TR100031|c0_g1	1845	1583.75	31.60	0.21	0.56	9.33
TR100031|c0_g1_i7	TR100031|c0_g1	1948	1686.75	0.33	0.00	0.01	0.09
TR100031|c0_g1_i8	TR100031|c0_g1	686	424.76	51.65	1.25	3.44	56.83
TR100032|c0_g1_i1	TR100032|c0_g1	2662	2400.75	318.75	1.37	3.75	25.68
TR100032|c0_g1_i2	TR100032|c0_g1	2655	2393.75	256.68	1.10	3.03	20.74
TR100032|c0_g1_i3	TR100032|c0_g1	1488	1226.75	1.10	0.01	0.03	0.17
TR100032|c0_g1_i4	TR100032|c0_g1	2651	2389.75	330.80	1.42	3.91	26.78
TR100032|c0_g1_i5	TR100032|c0_g1	1499	1237.75	42.84	0.36	0.98	6.70
TR100032|c0_g1_i6	TR100032|c0_g1	2666	2404.75	247.83	1.06	2.91	19.93
TR100032|c0_g2_i1	TR100032|c0_g2	338	77.11	15.00	2.00	5.50	100.00
TR100033|c0_g1_i1	TR100033|c0_g1	284	25.28	5.00	2.03	5.59	100.00
TR100033|c1_g1_i1	TR100033|c1_g1	862	600.75	20.00	0.34	0.94	100.00
TR100033|c1_g2_i1	TR100033|c1_g2	1973	1711.75	16.29	0.10	0.27	2.45
TR100033|c1_g2_i2	TR100033|c1_g2	1838	1576.75	48.48	0.32	0.87	7.92
TR100033|c1_g2_i3	TR100033|c1_g2	1792	1530.75	99.20	0.67	1.83	16.69
TR100033|c1_g2_i4	TR100033|c1_g2	732	470.75	20.07	0.44	1.20	10.98
TR100033|c1_g2_i5	TR100033|c1_g2	617	355.79	26.45	0.76	2.10	19.14
TR100033|c1_g2_i6	TR100033|c1_g2	1386	1124.75	64.84	0.59	1.63	14.85
TR100033|c1_g2_i7	TR100033|c1_g2	408	146.99	14.93	1.04	2.87	26.17
TR100033|c1_g2_i8	TR100033|c1_g2	1525	1263.75	0.00	0.00	0.00	0.00
TR100033|c1_g2_i9	TR100033|c1_g2	924	662.75	4.63	0.07	0.20	1.80
TR100033|c1_g3_i1	TR100033|c1_g3	615	353.79	36.11	1.05	2.88	100.00
TR100034|c0_g1_i1	TR100034|c0_g1	2002	1740.75	346.00	2.04	5.62	100.00
TR100035|c0_g1_i1	TR100035|c0_g1	267	14.25	2.60	1.88	5.16	100.00
TR100035|c0_g2_i1	TR100035|c0_g2	3833	3571.75	1935.00	5.57	15.31	100.00
TR100035|c0_g3_i1	TR100035|c0_g3	871	609.75	11.37	0.19	0.53	25.74
TR100035|c0_g3_i2	TR100035|c0_g3	466	204.92	11.03	0.55	1.52	74.26
TR100035|c0_g4_i1	TR100035|c0_g4	290	30.27	17.00	5.77	15.87	89.65
TR100035|c0_g4_i2	TR100035|c0_g4	307	46.28	3.00	0.67	1.83	10.35
TR100035|c0_g5_i1	TR100035|c0_g5	230	5.42	0.00	0.00	0.00	0.00
TR100036|c1_g1_i1	TR100036|c1_g1	362	101.06	4.23	0.43	1.18	11.34
TR100036|c1_g1_i2	TR100036|c1_g1	231	5.54	1.81	3.37	9.25	88.66
TR100036|c1_g1_i3	TR100036|c1_g1	362	101.06	0.00	0.00	0.00	0.00
TR100036|c1_g2_i1	TR100036|c1_g2	266	13.77	0.00	0.00	0.00	0.00
TR100036|c1_g3_i1	TR100036|c1_g3	436	174.95	23.00	1.35	3.71	100.00
TR100036|c1_g4_i1	TR100036|c1_g4	289	29.41	7.96	2.78	7.64	100.00
TR100036|c1_g5_i1	TR100036|c1_g5	274	18.16	10.00	5.66	15.56	100.00
TR100036|c1_g6_i1	TR100036|c1_g6	289	29.41	0.00	0.00	0.00	0.00
TR100036|c1_g6_i2	TR100036|c1_g6	350	89.08	1.99	0.23	0.63	25.62
TR100036|c1_g6_i3	TR100036|c1_g6	301	40.43	0.00	0.00	0.00	0.00
TR100036|c1_g6_i4	TR100036|c1_g6	338	77.11	5.01	0.67	1.83	74.38
TR100037|c0_g1_i1	TR100037|c0_g1	1053	791.75	245.23	3.19	8.75	33.17
TR100037|c0_g1_i2	TR100037|c0_g1	1426	1164.75	339.82	3.00	8.24	31.24
TR100037|c0_g1_i3	TR100037|c0_g1	1474	1212.75	40.32	0.34	0.94	3.56
TR100037|c0_g1_i4	TR100037|c0_g1	2330	2068.75	618.64	3.08	8.45	32.03
TR100038|c0_g1_i1	TR100038|c0_g1	616	354.79	13.00	0.38	1.04	100.00
TR100038|c0_g2_i1	TR100038|c0_g2	1959	1697.75	181.00	1.10	3.01	100.00
TR100039|c3_g1_i1	TR100039|c3_g1	859	597.75	92.00	1.58	4.35	100.00
TR100039|c3_g2_i1	TR100039|c3_g2	256	10.01	0.00	0.00	0.00	0.00
TR100039|c3_g3_i1	TR100039|c3_g3	224	4.73	0.00	0.00	0.00	0.00
TR100039|c3_g4_i1	TR100039|c3_g4	317	56.19	9.00	1.65	4.53	100.00
TR100039|c3_g5_i1	TR100039|c3_g5	236	6.19	0.00	0.00	0.00	0.00
TR10003|c0_g1_i1	TR10003|c0_g1	257	10.31	6.00	5.99	16.45	100.00
TR10003|c0_g2_i1	TR10003|c0_g2	272	16.95	0.00	0.00	0.00	0.00
TR100040|c0_g1_i1	TR100040|c0_g1	410	148.99	4.00	0.28	0.76	100.00
TR100040|c0_g2_i1	TR100040|c0_g2	1300	1038.75	69.51	0.69	1.89	26.13
TR100040|c0_g2_i2	TR100040|c0_g2	2972	2710.75	33.08	0.13	0.34	4.76
TR100040|c0_g2_i3	TR100040|c0_g2	3539	3277.75	580.18	1.82	5.00	69.11
TR100040|c0_g3_i1	TR100040|c0_g3	426	164.96	14.23	0.89	2.44	100.00
TR100041|c0_g1_i1	TR100041|c0_g1	3441	3179.75	383.39	1.24	3.41	51.89
TR100041|c0_g1_i2	TR100041|c0_g1	3371	3109.75	347.61	1.15	3.16	48.11
TR100042|c1_g1_i1	TR100042|c1_g1	372	111.04	4.00	0.37	1.02	100.00
TR100042|c1_g2_i1	TR100042|c1_g2	387	126.02	6.00	0.49	1.35	100.00
TR100042|c1_g3_i1	TR100042|c1_g3	280	22.23	0.00	0.00	0.00	0.00
TR100042|c2_g1_i1	TR100042|c2_g1	376	115.04	10.00	0.89	2.46	100.00
TR100042|c2_g2_i1	TR100042|c2_g2	304	43.34	0.00	0.00	0.00	0.00
TR100042|c2_g3_i1	TR100042|c2_g3	376	115.04	0.98	0.09	0.24	5.97
TR100042|c2_g3_i2	TR100042|c2_g3	328	67.14	9.02	1.38	3.80	94.03
TR100042|c2_g3_i3	TR100042|c2_g3	337	76.12	0.00	0.00	0.00	0.00
TR100042|c2_g4_i1	TR100042|c2_g4	271	16.37	0.00	0.00	0.00	0.00
TR100042|c2_g5_i1	TR100042|c2_g5	260	11.29	9.00	8.20	22.52	85.80
TR100042|c2_g5_i2	TR100042|c2_g5	552	290.83	9.00	0.32	0.87	3.33
TR100042|c2_g5_i3	TR100042|c2_g5	651	389.77	18.00	0.47	1.30	4.97
TR100042|c2_g5_i4	TR100042|c2_g5	357	96.07	4.00	0.43	1.18	4.48
TR100042|c2_g5_i5	TR100042|c2_g5	642	380.78	5.00	0.14	0.37	1.41
TR100043|c0_g1_i1	TR100043|c0_g1	382	121.03	22.88	1.94	5.34	22.87
TR100043|c0_g1_i2	TR100043|c0_g1	1988	1726.75	21.63	0.13	0.35	1.51
TR100043|c0_g1_i3	TR100043|c0_g1	2064	1802.75	624.95	3.57	9.80	41.93
TR100043|c0_g1_i4	TR100043|c0_g1	1667	1405.75	151.81	1.11	3.05	13.06
TR100043|c0_g1_i5	TR100043|c0_g1	1978	1716.75	116.91	0.70	1.92	8.24
TR100043|c0_g1_i6	TR100043|c0_g1	1962	1700.75	24.96	0.15	0.41	1.77
TR100043|c0_g1_i7	TR100043|c0_g1	1946	1684.75	95.43	0.58	1.60	6.85
TR100043|c0_g1_i8	TR100043|c0_g1	2075	1813.75	56.44	0.32	0.88	3.76
TR100044|c0_g1_i1	TR100044|c0_g1	2414	2152.75	201.70	0.96	2.65	85.07
TR100044|c0_g1_i2	TR100044|c0_g1	1836	1574.75	25.90	0.17	0.46	14.93
TR100044|c0_g2_i1	TR100044|c0_g2	495	233.88	54.40	2.39	6.57	100.00
TR100045|c0_g1_i1	TR100045|c0_g1	1438	1176.75	127.00	1.11	3.05	100.00
TR100046|c0_g1_i1	TR100046|c0_g1	2836	2574.75	882.00	3.52	9.68	100.00
TR100047|c1_g1_i1	TR100047|c1_g1	645	383.78	28.09	0.75	2.07	70.23
TR100047|c1_g1_i2	TR100047|c1_g1	484	222.90	6.91	0.32	0.88	29.77
TR100047|c1_g2_i1	TR100047|c1_g2	1017	755.75	439.35	5.98	16.43	35.02
TR100047|c1_g2_i2	TR100047|c1_g2	2004	1742.75	96.46	0.57	1.56	3.33
TR100047|c1_g2_i3	TR100047|c1_g2	1817	1555.75	0.00	0.00	0.00	0.00
TR100047|c1_g2_i4	TR100047|c1_g2	1549	1287.75	516.04	4.12	11.32	24.14
TR100047|c1_g2_i5	TR100047|c1_g2	457	195.93	62.11	3.26	8.96	19.09
TR100047|c1_g2_i6	TR100047|c1_g2	1671	1409.75	431.03	3.14	8.64	18.42
TR100047|c2_g1_i1	TR100047|c2_g1	1283	1021.75	301.00	3.03	8.32	100.00
TR100048|c0_g1_i1	TR100048|c0_g1	381	120.03	13.00	1.11	3.06	100.00
TR100048|c0_g2_i1	TR100048|c0_g2	2422	2160.75	254.86	1.21	3.33	59.61
TR100048|c0_g2_i2	TR100048|c0_g2	2467	2205.75	30.06	0.14	0.39	6.89
TR100048|c0_g2_i3	TR100048|c0_g2	730	468.75	31.07	0.68	1.87	33.50
TR100049|c0_g1_i1	TR100049|c0_g1	395	134.01	0.00	0.00	0.00	0.00
TR100049|c0_g2_i1	TR100049|c0_g2	1518	1256.75	0.00	0.00	0.00	0.00
TR100049|c0_g2_i2	TR100049|c0_g2	1610	1348.75	197.00	1.50	4.13	100.00
TR100049|c0_g3_i1	TR100049|c0_g3	264	12.87	6.00	4.80	13.18	100.00
TR100049|c1_g1_i1	TR100049|c1_g1	239	6.60	0.00	0.00	0.00	0.00
TR10004|c0_g1_i1	TR10004|c0_g1	271	16.37	12.00	7.54	20.71	100.00
TR10004|c0_g2_i1	TR10004|c0_g2	330	69.14	4.00	0.59	1.63	100.00
TR100050|c0_g1_i1	TR100050|c0_g1	597	335.80	94.00	2.88	7.91	100.00
TR100050|c1_g1_i1	TR100050|c1_g1	786	524.75	19.21	0.38	1.03	4.59
TR100050|c1_g1_i2	TR100050|c1_g1	2696	2434.75	265.83	1.12	3.08	13.68
TR100050|c1_g1_i3	TR100050|c1_g1	1247	985.75	396.20	4.13	11.36	50.37
TR100050|c1_g1_i4	TR100050|c1_g1	1955	1693.75	423.76	2.57	7.07	31.36
TR100051|c0_g1_i1	TR100051|c0_g1	1072	810.75	49.17	0.62	1.71	3.62
TR100051|c0_g1_i10	TR100051|c0_g1	694	432.76	9.64	0.23	0.63	1.33
TR100051|c0_g1_i11	TR100051|c0_g1	946	684.75	0.00	0.00	0.00	0.00
TR100051|c0_g1_i12	TR100051|c0_g1	1529	1267.75	0.00	0.00	0.00	0.00
TR100051|c0_g1_i13	TR100051|c0_g1	436	174.95	21.49	1.26	3.47	7.33
TR100051|c0_g1_i14	TR100051|c0_g1	881	619.75	23.92	0.40	1.09	2.30
TR100051|c0_g1_i15	TR100051|c0_g1	3120	2858.75	1.27	0.00	0.01	0.03
TR100051|c0_g1_i16	TR100051|c0_g1	927	665.75	3.10	0.05	0.13	0.28
TR100051|c0_g1_i17	TR100051|c0_g1	1574	1312.75	78.42	0.61	1.69	3.56
TR100051|c0_g1_i18	TR100051|c0_g1	979	717.75	0.00	0.00	0.00	0.00
TR100051|c0_g1_i19	TR100051|c0_g1	822	560.75	59.31	1.09	2.99	6.31
TR100051|c0_g1_i2	TR100051|c0_g1	1108	846.75	124.09	1.51	4.14	8.74
TR100051|c0_g1_i20	TR100051|c0_g1	2315	2053.75	63.41	0.32	0.87	1.84
TR100051|c0_g1_i21	TR100051|c0_g1	770	508.75	12.44	0.25	0.69	1.46
TR100051|c0_g1_i22	TR100051|c0_g1	636	374.78	41.06	1.13	3.10	6.54
TR100051|c0_g1_i23	TR100051|c0_g1	2349	2087.75	0.77	0.00	0.01	0.02
TR100051|c0_g1_i24	TR100051|c0_g1	1065	803.75	33.43	0.43	1.18	2.48
TR100051|c0_g1_i25	TR100051|c0_g1	1618	1356.75	18.22	0.14	0.38	0.80
TR100051|c0_g1_i26	TR100051|c0_g1	875	613.75	11.81	0.20	0.54	1.15
TR100051|c0_g1_i27	TR100051|c0_g1	304	43.34	7.00	1.66	4.56	9.63
TR100051|c0_g1_i3	TR100051|c0_g1	2656	2394.75	222.75	0.96	2.63	5.55
TR100051|c0_g1_i4	TR100051|c0_g1	1031	769.75	0.00	0.00	0.00	0.00
TR100051|c0_g1_i5	TR100051|c0_g1	892	630.75	68.54	1.12	3.07	6.48
TR100051|c0_g1_i6	TR100051|c0_g1	1783	1521.75	17.50	0.12	0.32	0.69
TR100051|c0_g1_i7	TR100051|c0_g1	591	329.80	0.00	0.00	0.00	0.00
TR100051|c0_g1_i8	TR100051|c0_g1	256	10.01	5.00	5.14	14.11	29.79
TR100051|c0_g1_i9	TR100051|c0_g1	1652	1390.75	1.65	0.01	0.03	0.07
TR100051|c0_g2_i1	TR100051|c0_g2	231	5.54	0.00	0.00	0.00	0.00
TR100052|c0_g1_i1	TR100052|c0_g1	1527	1265.75	0.00	0.00	0.00	0.00
TR100052|c0_g2_i1	TR100052|c0_g2	1527	1265.75	255.19	2.07	5.70	100.00
TR100052|c0_g3_i1	TR100052|c0_g3	4225	3963.75	3916.05	10.16	27.92	100.00
TR100052|c0_g4_i1	TR100052|c0_g4	1528	1266.75	45.76	0.37	1.02	100.00
TR100053|c0_g1_i1	TR100053|c0_g1	885	623.75	0.00	0.00	0.00	0.00
TR100053|c0_g2_i1	TR100053|c0_g2	3449	3187.75	560.61	1.81	4.97	31.36
TR100053|c0_g2_i2	TR100053|c0_g2	1293	1031.75	16.91	0.17	0.46	2.92
TR100053|c0_g2_i3	TR100053|c0_g2	426	164.96	10.00	0.62	1.71	10.81
TR100053|c0_g2_i4	TR100053|c0_g2	962	700.75	138.13	2.03	5.57	35.14
TR100053|c0_g2_i5	TR100053|c0_g2	2943	2681.75	297.35	1.14	3.13	19.77
TR100053|c0_g3_i1	TR100053|c0_g3	633	371.78	0.00	0.00	0.00	0.00
TR100054|c0_g1_i1	TR100054|c0_g1	248	8.10	0.00	0.00	0.00	0.00
TR100054|c0_g2_i1	TR100054|c0_g2	6300	6038.75	1419.09	2.42	6.64	46.24
TR100054|c0_g2_i2	TR100054|c0_g2	4951	4689.75	120.94	0.27	0.73	5.07
TR100054|c0_g2_i3	TR100054|c0_g2	1911	1649.75	106.37	0.66	1.82	12.69
TR100054|c0_g2_i4	TR100054|c0_g2	6726	6464.75	439.26	0.70	1.92	13.37
TR100054|c0_g2_i5	TR100054|c0_g2	2145	1883.75	206.81	1.13	3.10	21.60
TR100054|c0_g2_i6	TR100054|c0_g2	5377	5115.75	26.73	0.05	0.15	1.03
TR100054|c0_g3_i1	TR100054|c0_g3	358	97.07	23.00	2.44	6.70	100.00
TR100054|c0_g4_i1	TR100054|c0_g4	333	72.13	0.00	0.00	0.00	0.00
TR100054|c0_g5_i1	TR100054|c0_g5	281	22.97	0.00	0.00	0.00	0.00
TR100054|c0_g6_i1	TR100054|c0_g6	1358	1096.75	93.91	0.88	2.42	38.12
TR100054|c0_g6_i2	TR100054|c0_g6	1029	767.75	0.00	0.00	0.00	0.00
TR100054|c0_g6_i3	TR100054|c0_g6	1325	1063.75	75.98	0.73	2.02	31.80
TR100054|c0_g6_i4	TR100054|c0_g6	1200	938.75	63.40	0.69	1.91	30.07
TR100054|c0_g7_i1	TR100054|c0_g7	1192	930.75	41.51	0.46	1.26	100.00
TR100055|c0_g1_i1	TR100055|c0_g1	3695	3433.75	499.04	1.49	4.11	32.00
TR100055|c0_g1_i2	TR100055|c0_g1	3777	3515.75	755.97	2.21	6.08	47.35
TR100055|c0_g1_i3	TR100055|c0_g1	1022	760.75	71.34	0.96	2.65	20.65
TR100055|c0_g2_i1	TR100055|c0_g2	567	305.82	12.64	0.43	1.17	100.00
TR100056|c0_g1_i1	TR100056|c0_g1	278	20.81	15.00	7.41	20.37	100.00
TR100056|c0_g2_i1	TR100056|c0_g2	2649	2387.75	1493.81	6.43	17.68	100.00
TR100056|c0_g3_i1	TR100056|c0_g3	641	379.78	38.87	1.05	2.89	100.00
TR100056|c0_g4_i1	TR100056|c0_g4	1637	1375.75	558.38	4.17	11.47	38.14
TR100056|c0_g4_i2	TR100056|c0_g4	1639	1377.75	629.56	4.70	12.91	42.95
TR100056|c0_g4_i3	TR100056|c0_g4	1533	1271.75	88.59	0.72	1.97	6.55
TR100056|c0_g4_i4	TR100056|c0_g4	1552	1290.75	169.79	1.35	3.72	12.36
TR100057|c0_g1_i1	TR100057|c0_g1	239	6.60	0.08	0.12	0.32	100.00
TR100057|c0_g2_i1	TR100057|c0_g2	634	372.78	35.92	0.99	2.72	100.00
TR100057|c0_g3_i1	TR100057|c0_g3	3060	2798.75	2074.00	7.62	20.94	100.00
TR100057|c0_g4_i1	TR100057|c0_g4	485	223.89	0.00	0.00	0.00	0.00
TR100057|c1_g1_i1	TR100057|c1_g1	327	66.15	5.00	0.78	2.14	100.00
TR100058|c0_g1_i1	TR100058|c0_g1	282	23.72	1.00	0.43	1.19	100.00
TR100058|c1_g1_i1	TR100058|c1_g1	1828	1566.75	126.95	0.83	2.29	29.32
TR100058|c1_g1_i2	TR100058|c1_g1	3035	2773.75	428.67	1.59	4.37	55.93
TR100058|c1_g1_i3	TR100058|c1_g1	407	145.99	5.95	0.42	1.15	14.75
TR100058|c1_g2_i1	TR100058|c1_g2	804	542.75	21.67	0.41	1.13	100.00
TR100058|c1_g3_i1	TR100058|c1_g3	274	18.16	8.00	4.53	12.45	69.45
TR100058|c1_g3_i2	TR100058|c1_g3	2226	1964.75	380.76	1.99	5.48	30.55
TR100058|c1_g4_i1	TR100058|c1_g4	411	149.98	0.00	0.00	0.00	0.00
TR100058|c2_g1_i1	TR100058|c2_g1	227	5.06	0.00	0.00	0.00	0.00
TR100059|c0_g1_i1	TR100059|c0_g1	339	78.11	12.00	1.58	4.34	100.00
TR100059|c2_g1_i1	TR100059|c2_g1	1021	759.75	52.00	0.70	1.93	100.00
TR100059|c3_g1_i1	TR100059|c3_g1	333	72.13	2.00	0.29	0.78	100.00
TR100059|c3_g2_i1	TR100059|c3_g2	448	186.94	13.00	0.72	1.96	100.00
TR100059|c4_g1_i1	TR100059|c4_g1	4351	4089.75	839.88	2.11	5.80	63.35
TR100059|c4_g1_i2	TR100059|c4_g1	4285	4023.75	478.12	1.22	3.36	36.65
TR10005|c0_g1_i1	TR10005|c0_g1	290	30.27	18.00	6.11	16.80	100.00
TR100060|c1_g1_i1	TR100060|c1_g1	287	27.72	5.91	2.19	6.02	100.00
TR100060|c1_g2_i1	TR100060|c1_g2	344	83.10	7.09	0.88	2.41	100.00
TR100060|c3_g1_i1	TR100060|c3_g1	578	316.81	27.00	0.88	2.41	100.00
TR100060|c4_g1_i1	TR100060|c4_g1	289	29.41	5.00	1.75	4.80	63.48
TR100060|c4_g1_i2	TR100060|c4_g1	660	398.77	39.00	1.01	2.76	36.52
TR100060|c5_g1_i1	TR100060|c5_g1	230	5.42	0.00	0.00	0.00	0.00
TR100060|c5_g1_i2	TR100060|c5_g1	2362	2100.75	399.00	1.95	5.37	100.00
TR100060|c5_g2_i1	TR100060|c5_g2	259	10.95	4.00	3.76	10.32	100.00
TR100060|c5_g3_i1	TR100060|c5_g3	293	32.94	7.00	2.19	6.00	100.00
TR100060|c5_g4_i1	TR100060|c5_g4	3287	3025.75	612.39	2.08	5.72	92.62
TR100060|c5_g4_i2	TR100060|c5_g4	3152	2890.75	46.61	0.17	0.46	7.38
TR100060|c5_g5_i1	TR100060|c5_g5	257	10.31	0.00	0.00	0.00	0.00
TR100060|c5_g6_i1	TR100060|c5_g6	704	442.76	104.00	2.42	6.64	100.00
TR100060|c6_g1_i1	TR100060|c6_g1	364	103.06	21.00	2.10	5.76	100.00
TR100061|c0_g1_i1	TR100061|c0_g1	554	292.83	13.36	0.47	1.29	5.39
TR100061|c0_g1_i2	TR100061|c0_g1	255	9.73	6.00	6.34	17.42	72.83
TR100061|c0_g1_i3	TR100061|c0_g1	1004	742.75	47.32	0.66	1.80	7.53
TR100061|c0_g1_i4	TR100061|c0_g1	443	181.94	3.64	0.21	0.57	2.36
TR100061|c0_g1_i5	TR100061|c0_g1	1013	751.75	75.68	1.04	2.84	11.89
TR100062|c1_g1_i1	TR100062|c1_g1	3663	3401.75	1453.00	4.39	12.07	100.00
TR100063|c1_g1_i1	TR100063|c1_g1	1128	866.75	75.00	0.89	2.44	100.00
TR100063|c2_g1_i1	TR100063|c2_g1	1945	1683.75	85.00	0.52	1.43	100.00
TR100063|c2_g2_i1	TR100063|c2_g2	353	92.08	8.00	0.89	2.45	100.00
TR100063|c2_g3_i1	TR100063|c2_g3	1918	1656.75	0.00	0.00	0.00	0.00
TR100063|c2_g3_i2	TR100063|c2_g3	2543	2281.75	342.59	1.54	4.24	40.05
TR100063|c2_g3_i3	TR100063|c2_g3	342	81.10	0.00	0.00	0.00	0.00
TR100063|c2_g3_i4	TR100063|c2_g3	283	24.49	4.17	1.75	4.81	45.46
TR100063|c2_g3_i5	TR100063|c2_g3	1315	1053.75	57.23	0.56	1.53	14.49
TR100064|c4_g1_i1	TR100064|c4_g1	261	11.66	0.00	0.00	0.00	0.00
TR100064|c4_g2_i1	TR100064|c4_g2	275	18.80	0.00	0.00	0.00	0.00
TR100064|c4_g3_i1	TR100064|c4_g3	298	37.57	2.00	0.55	1.50	100.00
TR100064|c4_g4_i1	TR100064|c4_g4	244	7.37	0.00	0.00	0.00	0.00
TR100064|c4_g5_i1	TR100064|c4_g5	247	7.91	1.00	1.30	3.57	100.00
TR100064|c4_g6_i1	TR100064|c4_g6	225	4.84	0.00	0.00	0.00	0.00
TR100064|c4_g6_i2	TR100064|c4_g6	256	10.01	0.00	0.00	0.00	0.00
TR100064|c4_g7_i1	TR100064|c4_g7	245	7.55	0.00	0.00	0.00	0.00
TR100065|c2_g1_i1	TR100065|c2_g1	224	4.73	0.00	0.00	0.00	0.00
TR100065|c2_g2_i1	TR100065|c2_g2	340	79.11	0.00	0.00	0.00	0.00
TR100065|c3_g1_i1	TR100065|c3_g1	338	77.11	0.00	0.00	0.00	0.00
TR100065|c3_g2_i1	TR100065|c3_g2	674	412.76	29.36	0.73	2.01	16.12
TR100065|c3_g2_i2	TR100065|c3_g2	322	61.17	22.64	3.81	10.46	83.88
TR100066|c7_g1_i1	TR100066|c7_g1	307	46.28	20.00	4.44	12.21	100.00
TR100066|c7_g2_i1	TR100066|c7_g2	270	15.81	2.00	1.30	3.57	100.00
TR100066|c7_g3_i1	TR100066|c7_g3	234	5.92	0.00	0.00	0.00	0.00
TR100066|c8_g1_i1	TR100066|c8_g1	246	7.73	3.00	3.99	10.97	100.00
TR100066|c8_g2_i1	TR100066|c8_g2	279	21.51	5.43	2.60	7.14	100.00
TR100066|c8_g3_i1	TR100066|c8_g3	289	29.41	9.00	3.15	8.65	100.00
TR100066|c8_g4_i1	TR100066|c8_g4	225	4.84	2.00	4.25	11.68	100.00
TR100066|c8_g4_i2	TR100066|c8_g4	229	5.30	0.00	0.00	0.00	0.00
TR100066|c8_g4_i3	TR100066|c8_g4	309	48.26	0.00	0.00	0.00	0.00
TR100066|c8_g5_i1	TR100066|c8_g5	239	6.60	0.00	0.00	0.00	0.00
TR100066|c8_g5_i2	TR100066|c8_g5	399	138.00	10.70	0.80	2.19	3.38
TR100066|c8_g5_i3	TR100066|c8_g5	303	42.37	3.49	0.85	2.32	3.59
TR100066|c8_g5_i4	TR100066|c8_g5	309	48.26	103.00	21.95	60.31	93.03
TR100066|c8_g6_i1	TR100066|c8_g6	279	21.51	2.38	1.14	3.12	100.00
TR100066|c9_g1_i1	TR100066|c9_g1	229	5.30	0.00	0.00	0.00	0.00
TR100066|c9_g2_i1	TR100066|c9_g2	271	16.37	6.00	3.77	10.36	100.00
TR100066|c9_g3_i1	TR100066|c9_g3	274	18.16	19.00	10.76	29.56	100.00
TR100066|c9_g4_i1	TR100066|c9_g4	251	8.74	1.00	1.18	3.23	100.00
TR100066|c9_g5_i1	TR100066|c9_g5	241	6.90	0.00	0.00	0.00	0.00
TR100066|c9_g6_i1	TR100066|c9_g6	374	113.04	16.23	1.48	4.06	45.56
TR100066|c9_g6_i2	TR100066|c9_g6	257	10.31	1.77	1.76	4.85	54.44
TR100066|c9_g7_i1	TR100066|c9_g7	251	8.74	2.00	2.35	6.47	100.00
TR100066|c9_g8_i1	TR100066|c9_g8	251	8.74	0.00	0.00	0.00	0.00
TR100066|c9_g8_i2	TR100066|c9_g8	238	6.46	0.00	0.00	0.00	0.00
TR100067|c0_g1_i1	TR100067|c0_g1	2068	1806.75	975.75	5.55	15.26	100.00
TR100068|c0_g1_i1	TR100068|c0_g1	523	261.86	0.00	0.00	0.00	0.00
TR100068|c0_g1_i2	TR100068|c0_g1	1341	1079.75	60.56	0.58	1.58	14.89
TR100068|c0_g1_i3	TR100068|c0_g1	295	34.77	7.00	2.07	5.69	53.46
TR100068|c0_g1_i4	TR100068|c0_g1	763	501.75	0.00	0.00	0.00	0.00
TR100068|c0_g1_i5	TR100068|c0_g1	878	616.75	73.50	1.23	3.37	31.65
TR100068|c0_g2_i1	TR100068|c0_g2	424	162.97	15.94	1.01	2.76	100.00
TR100068|c0_g3_i1	TR100068|c0_g3	368	107.05	16.00	1.54	4.22	100.00
TR100069|c0_g1_i1	TR100069|c0_g1	1599	1337.75	216.00	1.66	4.56	100.00
TR10006|c0_g1_i1	TR10006|c0_g1	298	37.57	10.00	2.74	7.52	100.00
TR10006|c0_g2_i1	TR10006|c0_g2	279	21.51	13.00	6.21	17.08	100.00
TR100070|c0_g1_i1	TR100070|c0_g1	250	8.52	0.00	0.00	0.00	0.00
TR100070|c0_g1_i2	TR100070|c0_g1	250	8.52	0.00	0.00	0.00	0.00
TR100070|c0_g2_i1	TR100070|c0_g2	376	115.04	2.00	0.18	0.49	100.00
TR100070|c0_g2_i2	TR100070|c0_g2	270	15.81	0.00	0.00	0.00	0.00
TR100070|c0_g2_i3	TR100070|c0_g2	349	88.09	0.00	0.00	0.00	0.00
TR100070|c0_g2_i4	TR100070|c0_g2	234	5.92	0.00	0.00	0.00	0.00
TR100070|c0_g2_i5	TR100070|c0_g2	406	144.99	0.00	0.00	0.00	0.00
TR100070|c0_g2_i6	TR100070|c0_g2	321	60.17	0.00	0.00	0.00	0.00
TR100070|c0_g2_i7	TR100070|c0_g2	374	113.04	0.00	0.00	0.00	0.00
TR100070|c0_g2_i8	TR100070|c0_g2	234	5.92	0.00	0.00	0.00	0.00
TR100070|c0_g2_i9	TR100070|c0_g2	264	12.87	0.00	0.00	0.00	0.00
TR100070|c0_g3_i1	TR100070|c0_g3	316	55.20	9.00	1.68	4.61	100.00
TR100070|c0_g4_i1	TR100070|c0_g4	401	140.00	1.00	0.07	0.20	11.83
TR100070|c0_g4_i2	TR100070|c0_g4	298	37.57	2.00	0.55	1.50	88.17
TR100070|c0_g5_i1	TR100070|c0_g5	272	16.95	0.00	0.00	0.00	0.00
TR100070|c0_g6_i1	TR100070|c0_g6	307	46.28	0.00	0.00	0.00	0.00
TR100070|c0_g6_i2	TR100070|c0_g6	262	12.04	0.00	0.00	0.00	0.00
TR100070|c0_g6_i3	TR100070|c0_g6	336	75.12	0.00	0.00	0.00	0.00
TR100070|c0_g6_i4	TR100070|c0_g6	296	35.69	1.00	0.29	0.79	100.00
TR100071|c0_g1_i1	TR100071|c0_g1	5850	5588.75	252.49	0.46	1.28	5.88
TR100071|c0_g1_i2	TR100071|c0_g1	3254	2992.75	662.95	2.28	6.26	28.82
TR100071|c0_g1_i3	TR100071|c0_g1	5790	5528.75	1419.38	2.64	7.25	33.40
TR100071|c0_g1_i4	TR100071|c0_g1	833	571.75	140.18	2.52	6.93	31.90
TR100071|c1_g1_i1	TR100071|c1_g1	428	166.96	12.00	0.74	2.03	100.00
TR100071|c1_g2_i1	TR100071|c1_g2	4089	3827.75	230.31	0.62	1.70	7.08
TR100071|c1_g2_i2	TR100071|c1_g2	4077	3815.75	2060.25	5.55	15.26	63.51
TR100071|c1_g2_i3	TR100071|c1_g2	1459	1197.75	0.36	0.00	0.01	0.04
TR100071|c1_g2_i4	TR100071|c1_g2	3843	3581.75	544.54	1.56	4.30	17.88
TR100071|c1_g2_i5	TR100071|c1_g2	3855	3593.75	53.29	0.15	0.42	1.74
TR100071|c1_g2_i6	TR100071|c1_g2	1447	1185.75	98.25	0.85	2.34	9.75
TR100071|c1_g3_i1	TR100071|c1_g3	514	252.87	0.00	0.00	0.00	0.00
TR100072|c0_g1_i1	TR100072|c0_g1	626	364.78	19.00	0.54	1.47	100.00
TR100072|c0_g2_i1	TR100072|c0_g2	549	287.83	26.00	0.93	2.55	100.00
TR100072|c0_g2_i2	TR100072|c0_g2	342	81.10	0.00	0.00	0.00	0.00
TR100072|c0_g3_i1	TR100072|c0_g3	512	250.87	17.00	0.70	1.91	100.00
TR100072|c0_g4_i1	TR100072|c0_g4	295	34.77	0.00	0.00	0.00	0.00
TR100072|c0_g5_i1	TR100072|c0_g5	664	402.77	56.00	1.43	3.93	100.00
TR100073|c0_g1_i1	TR100073|c0_g1	1580	1318.75	358.00	2.79	7.67	100.00
TR100074|c0_g1_i1	TR100074|c0_g1	1005	743.75	22.06	0.31	0.84	100.00
TR100074|c0_g2_i1	TR100074|c0_g2	4645	4383.75	126.55	0.30	0.82	6.54
TR100074|c0_g2_i2	TR100074|c0_g2	5105	4843.75	1897.49	4.03	11.07	88.70
TR100074|c0_g2_i3	TR100074|c0_g2	4819	4557.75	95.91	0.22	0.59	4.76
TR100075|c0_g1_i1	TR100075|c0_g1	276	19.45	6.42	3.39	9.32	49.16
TR100075|c0_g1_i2	TR100075|c0_g1	369	108.05	4.56	0.43	1.19	6.29
TR100075|c0_g1_i3	TR100075|c0_g1	240	6.75	2.02	3.08	8.45	44.55
TR100075|c1_g1_i1	TR100075|c1_g1	3193	2931.75	614.74	2.16	5.92	56.68
TR100075|c1_g1_i2	TR100075|c1_g1	3114	2852.75	303.23	1.09	3.00	28.73
TR100075|c1_g1_i3	TR100075|c1_g1	2952	2690.75	64.21	0.25	0.67	6.45
TR100075|c1_g1_i4	TR100075|c1_g1	953	691.75	20.81	0.31	0.85	8.13
TR100075|c1_g2_i1	TR100075|c1_g2	653	391.77	0.00	0.00	0.00	0.00
TR100075|c1_g3_i1	TR100075|c1_g3	355	94.07	7.00	0.77	2.10	100.00
TR100076|c0_g1_i1	TR100076|c0_g1	2441	2179.75	564.00	2.66	7.31	100.00
TR100077|c0_g1_i1	TR100077|c0_g1	3491	3229.75	380.00	1.21	3.32	100.00
TR100078|c0_g1_i1	TR100078|c0_g1	290	30.27	0.00	0.00	0.00	0.00
TR100078|c0_g2_i1	TR100078|c0_g2	369	108.05	13.00	1.24	3.40	100.00
TR100078|c0_g3_i1	TR100078|c0_g3	278	20.81	5.00	2.47	6.79	100.00
TR100078|c0_g4_i1	TR100078|c0_g4	418	156.98	1.00	0.07	0.18	100.00
TR100079|c0_g1_i1	TR100079|c0_g1	631	369.78	184.63	5.13	14.11	100.00
TR100079|c0_g2_i1	TR100079|c0_g2	1110	848.75	50.71	0.61	1.69	7.90
TR100079|c0_g2_i2	TR100079|c0_g2	2171	1909.75	663.89	3.57	9.82	45.97
TR100079|c0_g2_i3	TR100079|c0_g2	1751	1489.75	519.79	3.59	9.86	46.13
TR100079|c0_g3_i1	TR100079|c0_g3	1498	1236.75	1044.36	8.68	23.86	72.79
TR100079|c0_g3_i2	TR100079|c0_g3	1525	1263.75	60.79	0.49	1.36	4.15
TR100079|c0_g3_i3	TR100079|c0_g3	1576	1314.75	351.81	2.75	7.56	23.07
TR10007|c0_g1_i1	TR10007|c0_g1	292	32.04	8.00	2.57	7.06	100.00
TR100080|c0_g1_i1	TR100080|c0_g1	543	281.84	7.00	0.26	0.70	100.00
TR100080|c1_g1_i1	TR100080|c1_g1	1268	1006.75	695.00	7.10	19.51	100.00
TR100080|c2_g1_i1	TR100080|c2_g1	3279	3017.75	1200.75	4.09	11.24	79.67
TR100080|c2_g1_i2	TR100080|c2_g1	3277	3015.75	306.25	1.04	2.87	20.33
TR100081|c0_g1_i1	TR100081|c0_g1	1201	939.75	58.00	0.63	1.74	100.00
TR100082|c0_g1_i1	TR100082|c0_g1	3569	3307.75	805.00	2.50	6.88	100.00
TR100083|c0_g1_i1	TR100083|c0_g1	229	5.30	1.00	1.94	5.33	100.00
TR100083|c2_g1_i1	TR100083|c2_g1	231	5.54	0.00	0.00	0.00	0.00
TR100083|c2_g2_i1	TR100083|c2_g2	269	15.27	13.00	8.75	24.05	100.00
TR100083|c3_g1_i1	TR100083|c3_g1	241	6.90	1.00	1.49	4.09	100.00
TR100083|c3_g1_i2	TR100083|c3_g1	328	67.14	0.00	0.00	0.00	0.00
TR100083|c3_g10_i1	TR100083|c3_g10	271	16.37	14.00	8.79	24.16	100.00
TR100083|c3_g11_i1	TR100083|c3_g11	367	106.05	0.00	0.00	0.00	0.00
TR100083|c3_g2_i1	TR100083|c3_g2	304	43.34	13.00	3.08	8.47	100.00
TR100083|c3_g3_i1	TR100083|c3_g3	257	10.31	0.00	0.00	0.00	0.00
TR100083|c3_g4_i1	TR100083|c3_g4	238	6.46	0.00	0.00	0.00	0.00
TR100083|c3_g5_i1	TR100083|c3_g5	430	168.96	30.00	1.83	5.02	100.00
TR100083|c3_g6_i1	TR100083|c3_g6	304	43.34	0.00	0.00	0.00	0.00
TR100083|c3_g7_i1	TR100083|c3_g7	229	5.30	2.00	3.88	10.67	100.00
TR100083|c3_g8_i1	TR100083|c3_g8	344	83.10	0.00	0.00	0.00	0.00
TR100083|c3_g9_i1	TR100083|c3_g9	341	80.11	0.00	0.00	0.00	0.00
TR100083|c3_g9_i2	TR100083|c3_g9	341	80.11	0.00	0.00	0.00	0.00
TR100083|c3_g9_i3	TR100083|c3_g9	246	7.73	1.00	1.33	3.66	100.00
TR100083|c4_g1_i1	TR100083|c4_g1	302	41.40	0.00	0.00	0.00	0.00
TR100084|c0_g1_i1	TR100084|c0_g1	1630	1368.75	141.22	1.06	2.92	72.16
TR100084|c0_g1_i2	TR100084|c0_g1	493	231.89	5.82	0.26	0.71	17.54
TR100084|c0_g1_i3	TR100084|c0_g1	1278	1016.75	14.96	0.15	0.42	10.29
TR100085|c1_g1_i1	TR100085|c1_g1	4502	4240.75	300.46	0.73	2.00	11.08
TR100085|c1_g1_i2	TR100085|c1_g1	3885	3623.75	0.00	0.00	0.00	0.00
TR100085|c1_g1_i3	TR100085|c1_g1	3886	3624.75	98.87	0.28	0.77	4.27
TR100085|c1_g1_i4	TR100085|c1_g1	315	54.20	4.00	0.76	2.09	11.54
TR100085|c1_g1_i5	TR100085|c1_g1	2565	2303.75	29.39	0.13	0.36	2.00
TR100085|c1_g1_i6	TR100085|c1_g1	4502	4240.75	731.18	1.77	4.87	26.97
TR100085|c1_g1_i7	TR100085|c1_g1	292	32.04	9.04	2.90	7.97	44.14
TR100085|c1_g2_i1	TR100085|c1_g2	880	618.75	4.56	0.08	0.21	13.13
TR100085|c1_g2_i2	TR100085|c1_g2	763	501.75	24.50	0.50	1.38	86.87
TR100086|c0_g1_i1	TR100086|c0_g1	1199	937.75	64.00	0.70	1.93	100.00
TR100087|c1_g1_i1	TR100087|c1_g1	265	13.31	1.00	0.77	2.12	100.00
TR100087|c1_g2_i1	TR100087|c1_g2	334	73.12	12.00	1.69	4.64	100.00
TR100087|c1_g2_i2	TR100087|c1_g2	275	18.80	0.00	0.00	0.00	0.00
TR100087|c1_g3_i1	TR100087|c1_g3	393	132.01	9.00	0.70	1.93	100.00
TR100087|c1_g4_i1	TR100087|c1_g4	282	23.72	0.00	0.00	0.00	0.00
TR100087|c1_g5_i1	TR100087|c1_g5	253	9.21	0.00	0.00	0.00	0.00
TR100087|c1_g6_i1	TR100087|c1_g6	303	42.37	10.00	2.43	6.67	100.00
TR100088|c0_g1_i1	TR100088|c0_g1	527	265.85	0.00	0.00	0.00	0.00
TR100088|c0_g1_i2	TR100088|c0_g1	1416	1154.75	59.64	0.53	1.46	61.13
TR100088|c0_g1_i3	TR100088|c0_g1	395	134.01	0.00	0.00	0.00	0.00
TR100088|c0_g1_i4	TR100088|c0_g1	1551	1289.75	42.36	0.34	0.93	38.87
TR100089|c0_g1_i1	TR100089|c0_g1	290	30.27	3.00	1.02	2.80	100.00
TR100089|c0_g2_i1	TR100089|c0_g2	1262	1000.75	144.07	1.48	4.07	100.00
TR100089|c0_g3_i1	TR100089|c0_g3	1680	1418.75	174.71	1.27	3.48	100.00
TR100089|c0_g4_i1	TR100089|c0_g4	569	307.82	0.00	0.00	0.00	0.00
TR100089|c0_g5_i1	TR100089|c0_g5	644	382.78	0.00	0.00	0.00	0.00
TR100089|c0_g6_i1	TR100089|c0_g6	1103	841.75	61.78	0.75	2.07	100.00
TR100089|c0_g7_i1	TR100089|c0_g7	1345	1083.75	25.31	0.24	0.66	16.25
TR100089|c0_g7_i2	TR100089|c0_g7	2080	1818.75	119.23	0.67	1.85	45.62
TR100089|c0_g7_i3	TR100089|c0_g7	1536	1274.75	69.86	0.56	1.55	38.13
TR100089|c0_g8_i1	TR100089|c0_g8	962	700.75	57.88	0.85	2.33	100.00
TR100089|c0_g9_i1	TR100089|c0_g9	978	716.75	160.17	2.30	6.31	100.00
TR10008|c0_g1_i1	TR10008|c0_g1	270	15.81	21.00	13.66	37.53	100.00
TR100090|c0_g1_i1	TR100090|c0_g1	237	6.32	0.00	0.00	0.00	0.00
TR100090|c0_g2_i1	TR100090|c0_g2	5167	4905.75	2665.87	5.59	15.35	87.66
TR100090|c0_g2_i2	TR100090|c0_g2	4722	4460.75	341.13	0.79	2.16	12.34
TR100091|c0_g1_i1	TR100091|c0_g1	279	21.51	2.00	0.96	2.63	100.00
TR100091|c1_g1_i1	TR100091|c1_g1	304	43.34	5.70	1.35	3.72	100.00
TR100091|c1_g2_i1	TR100091|c1_g2	5386	5124.75	629.90	1.26	3.47	15.61
TR100091|c1_g2_i2	TR100091|c1_g2	5422	5160.75	3429.10	6.83	18.77	84.39
TR100091|c1_g3_i1	TR100091|c1_g3	1196	934.75	43.30	0.48	1.31	100.00
TR100091|c2_g1_i1	TR100091|c2_g1	285	26.08	11.00	4.34	11.92	100.00
TR100092|c0_g1_i1	TR100092|c0_g1	2863	2601.75	684.59	2.71	7.43	100.00
TR100092|c0_g2_i1	TR100092|c0_g2	533	271.85	7.41	0.28	0.77	100.00
TR100093|c0_g1_i1	TR100093|c0_g1	338	77.11	10.00	1.33	3.66	100.00
TR100093|c0_g2_i1	TR100093|c0_g2	864	602.75	0.00	0.00	0.00	0.00
TR100093|c0_g2_i2	TR100093|c0_g2	845	583.75	79.00	1.39	3.82	100.00
TR100093|c1_g1_i1	TR100093|c1_g1	701	439.76	6.90	0.16	0.44	5.60
TR100093|c1_g1_i2	TR100093|c1_g1	752	490.75	52.15	1.09	3.00	37.95
TR100093|c1_g1_i3	TR100093|c1_g1	1615	1353.75	213.95	1.63	4.47	56.45
TR100094|c0_g1_i1	TR100094|c0_g1	616	354.79	29.00	0.84	2.31	100.00
TR100094|c0_g2_i1	TR100094|c0_g2	2589	2327.75	111.98	0.49	1.36	6.35
TR100094|c0_g2_i2	TR100094|c0_g2	4499	4237.75	1899.99	4.61	12.67	59.22
TR100094|c0_g2_i3	TR100094|c0_g2	2052	1790.75	46.51	0.27	0.73	3.43
TR100094|c0_g2_i4	TR100094|c0_g2	2575	2313.75	469.09	2.08	5.73	26.78
TR100094|c0_g2_i5	TR100094|c0_g2	2714	2452.75	78.42	0.33	0.90	4.22
TR100095|c0_g1_i1	TR100095|c0_g1	1206	944.75	41.03	0.45	1.23	50.94
TR100095|c0_g1_i2	TR100095|c0_g1	1193	931.75	38.97	0.43	1.18	49.06
TR100096|c0_g1_i1	TR100096|c0_g1	3153	2891.75	776.00	2.76	7.58	100.00
TR100097|c0_g1_i1	TR100097|c0_g1	525	263.86	0.00	0.00	0.00	100.00
TR100097|c0_g2_i1	TR100097|c0_g2	526	264.85	52.00	2.02	5.55	100.00
TR100097|c1_g1_i1	TR100097|c1_g1	351	90.08	9.45	1.08	2.96	100.00
TR100097|c1_g2_i1	TR100097|c1_g2	353	92.08	11.55	1.29	3.55	100.00
TR100097|c2_g1_i1	TR100097|c2_g1	297	36.63	0.00	0.00	0.00	0.00
TR100097|c2_g2_i1	TR100097|c2_g2	597	335.80	38.00	1.16	3.20	100.00
TR100097|c3_g1_i1	TR100097|c3_g1	336	75.12	6.00	0.82	2.26	100.00
TR100097|c4_g1_i1	TR100097|c4_g1	283	24.49	0.00	0.00	0.00	0.00
TR100097|c5_g1_i1	TR100097|c5_g1	268	14.75	0.00	0.00	0.00	0.00
TR100097|c5_g2_i1	TR100097|c5_g2	4387	4125.75	2013.00	5.02	13.79	100.00
TR100097|c6_g1_i1	TR100097|c6_g1	234	5.92	1.00	1.74	4.77	100.00
TR100098|c0_g1_i1	TR100098|c0_g1	270	15.81	2.28	1.48	4.08	100.00
TR100098|c0_g2_i1	TR100098|c0_g2	235	6.05	1.72	2.92	8.02	100.00
TR100098|c1_g1_i1	TR100098|c1_g1	325	64.15	0.00	0.00	0.00	0.00
TR100098|c1_g2_i1	TR100098|c1_g2	1115	853.75	70.00	0.84	2.32	100.00
TR100098|c1_g3_i1	TR100098|c1_g3	477	215.90	24.00	1.14	3.14	62.22
TR100098|c1_g3_i2	TR100098|c1_g3	765	503.75	34.00	0.69	1.91	37.78
TR100099|c1_g1_i1	TR100099|c1_g1	1678	1416.75	315.90	2.29	6.30	67.42
TR100099|c1_g1_i2	TR100099|c1_g1	1747	1485.75	160.10	1.11	3.04	32.58
TR10009|c0_g1_i1	TR10009|c0_g1	325	64.15	8.00	1.28	3.52	100.00
TR1000|c0_g1_i1	TR1000|c0_g1	269	15.27	7.98	5.37	14.76	100.00
TR1000|c0_g2_i1	TR1000|c0_g2	315	54.20	1.02	0.19	0.53	100.00
TR100100|c0_g1_i1	TR100100|c0_g1	3403	3141.75	661.74	2.17	5.95	86.19
TR100100|c0_g1_i2	TR100100|c0_g1	1218	956.75	0.00	0.00	0.00	0.00
TR100100|c0_g1_i3	TR100100|c0_g1	2965	2703.75	91.26	0.35	0.95	13.81
TR100100|c0_g2_i1	TR100100|c0_g2	262	12.04	0.00	0.00	0.00	0.00
TR100101|c0_g1_i1	TR100101|c0_g1	4174	3912.75	928.11	2.44	6.70	43.33
TR100101|c0_g1_i2	TR100101|c0_g1	4059	3797.75	7.52	0.02	0.06	0.36
TR100101|c0_g1_i3	TR100101|c0_g1	3221	2959.75	685.67	2.38	6.55	42.32
TR100101|c0_g1_i4	TR100101|c0_g1	3432	3170.75	91.54	0.30	0.82	5.27
TR100101|c0_g1_i5	TR100101|c0_g1	4067	3805.75	6.88	0.02	0.05	0.33
TR100101|c0_g1_i6	TR100101|c0_g1	3424	3162.75	145.27	0.47	1.30	8.39
TR100102|c0_g1_i1	TR100102|c0_g1	474	212.91	76.68	3.70	10.18	78.38
TR100102|c0_g1_i2	TR100102|c0_g1	506	244.87	24.32	1.02	2.81	21.62
TR100102|c0_g2_i1	TR100102|c0_g2	5540	5278.75	15596.62	30.38	83.48	90.47
TR100102|c0_g2_i2	TR100102|c0_g2	5257	4995.75	1554.38	3.20	8.79	9.53
TR100103|c0_g1_i1	TR100103|c0_g1	4255	3993.75	2040.03	5.25	14.43	35.57
TR100103|c0_g1_i10	TR100103|c0_g1	1339	1077.75	111.21	1.06	2.92	7.18
TR100103|c0_g1_i2	TR100103|c0_g1	632	370.78	29.11	0.81	2.22	5.47
TR100103|c0_g1_i3	TR100103|c0_g1	3695	3433.75	326.38	0.98	2.69	6.62
TR100103|c0_g1_i4	TR100103|c0_g1	4417	4155.75	166.69	0.41	1.13	2.79
TR100103|c0_g1_i5	TR100103|c0_g1	1439	1177.75	117.72	1.03	2.82	6.96
TR100103|c0_g1_i6	TR100103|c0_g1	1391	1129.75	179.00	1.63	4.48	11.03
TR100103|c0_g1_i7	TR100103|c0_g1	950	688.75	25.11	0.37	1.03	2.54
TR100103|c0_g1_i8	TR100103|c0_g1	1363	1101.75	153.76	1.44	3.94	9.72
TR100103|c0_g1_i9	TR100103|c0_g1	324	63.16	11.00	1.79	4.92	12.13
TR100104|c0_g1_i1	TR100104|c0_g1	682	420.76	48.25	1.18	3.24	12.59
TR100104|c0_g1_i2	TR100104|c0_g1	6603	6341.75	2400.39	3.89	10.69	41.57
TR100104|c0_g1_i3	TR100104|c0_g1	4708	4446.75	1022.46	2.36	6.50	25.25
TR100104|c0_g1_i4	TR100104|c0_g1	6435	6173.75	441.81	0.74	2.02	7.86
TR100104|c0_g1_i5	TR100104|c0_g1	6701	6439.75	0.00	0.00	0.00	0.00
TR100104|c0_g1_i6	TR100104|c0_g1	4631	4369.75	506.09	1.19	3.27	12.72
TR100104|c0_g2_i1	TR100104|c0_g2	285	26.08	4.00	1.58	4.33	100.00
TR100105|c0_g1_i1	TR100105|c0_g1	332	71.13	4.00	0.58	1.59	3.67
TR100105|c0_g1_i2	TR100105|c0_g1	7277	7015.75	9490.89	13.91	38.22	88.39
TR100105|c0_g1_i3	TR100105|c0_g1	7279	7017.75	852.11	1.25	3.43	7.93
TR100105|c0_g1_i4	TR100105|c0_g1	251	8.74	0.00	0.00	0.00	0.00
TR100105|c0_g2_i1	TR100105|c0_g2	500	238.88	4.30	0.19	0.51	100.00
TR100105|c0_g3_i1	TR100105|c0_g3	1101	839.75	0.00	0.00	0.00	0.00
TR100105|c0_g3_i2	TR100105|c0_g3	1370	1108.75	65.31	0.61	1.66	22.17
TR100105|c0_g3_i3	TR100105|c0_g3	1322	1060.75	219.38	2.13	5.84	77.83
TR100105|c0_g3_i4	TR100105|c0_g3	1053	791.75	0.00	0.00	0.00	0.00
TR100105|c0_g4_i1	TR100105|c0_g4	335	74.12	0.00	0.00	0.00	0.00
TR100105|c0_g5_i1	TR100105|c0_g5	421	159.97	10.00	0.64	1.77	100.00
TR100105|c1_g1_i1	TR100105|c1_g1	244	7.37	0.00	0.00	0.00	0.00
TR100105|c2_g1_i1	TR100105|c2_g1	225	4.84	1.00	2.13	5.84	100.00
TR100106|c0_g1_i1	TR100106|c0_g1	343	82.10	12.00	1.50	4.13	100.00
TR100106|c1_g1_i1	TR100106|c1_g1	326	65.15	11.63	1.84	5.04	100.00
TR100106|c1_g2_i1	TR100106|c1_g2	292	32.04	29.37	9.43	25.90	100.00
TR100106|c2_g1_i1	TR100106|c2_g1	309	48.26	22.00	4.69	12.88	100.00
TR100106|c3_g1_i1	TR100106|c3_g1	2438	2176.75	536.66	2.54	6.97	16.78
TR100106|c3_g1_i2	TR100106|c3_g1	2763	2501.75	3059.34	12.58	34.55	83.22
TR100106|c4_g1_i1	TR100106|c4_g1	283	24.49	6.00	2.52	6.92	100.00
TR100106|c4_g2_i1	TR100106|c4_g2	297	36.63	0.00	0.00	0.00	0.00
TR100106|c4_g2_i2	TR100106|c4_g2	361	100.06	0.00	0.00	0.00	0.00
TR100107|c10_g1_i1	TR100107|c10_g1	263	12.44	0.00	0.00	0.00	0.00
TR100107|c10_g1_i2	TR100107|c10_g1	225	4.84	0.00	0.00	0.00	0.00
TR100107|c11_g1_i1	TR100107|c11_g1	264	12.87	2.00	1.60	4.39	100.00
TR100107|c11_g10_i1	TR100107|c11_g10	229	5.30	1.00	1.94	5.33	100.00
TR100107|c11_g11_i1	TR100107|c11_g11	244	7.37	10.03	13.99	38.44	100.00
TR100107|c11_g12_i1	TR100107|c11_g12	392	131.01	29.00	2.28	6.25	100.00
TR100107|c11_g2_i1	TR100107|c11_g2	249	8.31	4.00	4.95	13.61	100.00
TR100107|c11_g3_i1	TR100107|c11_g3	245	7.55	0.00	0.00	0.00	0.00
TR100107|c11_g4_i1	TR100107|c11_g4	4243	3981.75	137.20	0.35	0.97	6.31
TR100107|c11_g4_i2	TR100107|c11_g4	4534	4272.75	137.38	0.33	0.91	5.89
TR100107|c11_g4_i3	TR100107|c11_g4	4236	3974.75	114.77	0.30	0.82	5.29
TR100107|c11_g4_i4	TR100107|c11_g4	3936	3674.75	781.62	2.19	6.01	38.95
TR100107|c11_g4_i5	TR100107|c11_g4	4428	4166.75	317.45	0.78	2.15	13.95
TR100107|c11_g4_i6	TR100107|c11_g4	4250	3988.75	0.02	0.00	0.00	0.00
TR100107|c11_g4_i7	TR100107|c11_g4	4266	4004.75	647.56	1.66	4.57	29.61
TR100107|c11_g4_i8	TR100107|c11_g4	4263	4001.75	0.00	0.00	0.00	0.00
TR100107|c11_g5_i1	TR100107|c11_g5	399	138.00	6.00	0.45	1.23	100.00
TR100107|c11_g6_i1	TR100107|c11_g6	245	7.55	2.00	2.73	7.49	100.00
TR100107|c11_g7_i1	TR100107|c11_g7	272	16.95	16.00	9.71	26.67	100.00
TR100107|c11_g7_i2	TR100107|c11_g7	316	55.20	0.00	0.00	0.00	0.00
TR100107|c11_g8_i1	TR100107|c11_g8	225	4.84	0.00	0.00	0.00	0.00
TR100107|c11_g9_i1	TR100107|c11_g9	242	7.05	0.00	0.00	0.00	0.00
TR100107|c1_g1_i1	TR100107|c1_g1	420	158.97	10.64	0.69	1.89	100.00
TR100107|c1_g2_i1	TR100107|c1_g2	418	156.98	15.36	1.01	2.76	100.00
TR100107|c3_g1_i1	TR100107|c3_g1	268	14.75	0.00	0.00	0.00	0.00
TR100107|c3_g2_i1	TR100107|c3_g2	267	14.25	10.00	7.22	19.83	100.00
TR100108|c0_g1_i1	TR100108|c0_g1	1615	1353.75	262.86	2.00	5.49	40.35
TR100108|c0_g1_i2	TR100108|c0_g1	1645	1383.75	397.14	2.95	8.11	59.65
TR100109|c0_g1_i1	TR100109|c0_g1	1156	894.75	15.02	0.17	0.47	9.31
TR100109|c0_g1_i2	TR100109|c0_g1	1527	1265.75	206.98	1.68	4.62	90.69
TR100109|c0_g2_i1	TR100109|c0_g2	407	145.99	17.00	1.20	3.29	100.00
TR10010|c0_g1_i1	TR10010|c0_g1	465	203.92	20.00	1.01	2.77	100.00
TR100110|c0_g1_i1	TR100110|c0_g1	2046	1784.75	92.07	0.53	1.46	17.65
TR100110|c0_g1_i2	TR100110|c0_g1	560	298.83	16.00	0.55	1.51	18.31
TR100110|c0_g1_i3	TR100110|c0_g1	620	358.79	0.00	0.00	0.00	0.00
TR100110|c0_g1_i4	TR100110|c0_g1	2553	2291.75	429.05	1.93	5.29	64.04
TR100110|c0_g2_i1	TR100110|c0_g2	264	12.87	5.00	4.00	10.98	100.00
TR100110|c0_g3_i1	TR100110|c0_g3	284	25.28	24.88	10.12	27.81	100.00
TR100111|c0_g1_i1	TR100111|c0_g1	1236	974.75	0.00	0.00	0.00	0.00
TR100111|c0_g1_i2	TR100111|c0_g1	1099	837.75	210.00	2.58	7.08	65.36
TR100111|c0_g1_i3	TR100111|c0_g1	1428	1166.75	155.00	1.37	3.75	34.64
TR100112|c0_g1_i1	TR100112|c0_g1	1126	864.75	26.51	0.32	0.87	32.45
TR100112|c0_g1_i2	TR100112|c0_g1	701	439.76	0.00	0.00	0.00	0.00
TR100112|c0_g1_i3	TR100112|c0_g1	302	41.40	0.00	0.00	0.00	0.00
TR100112|c0_g1_i4	TR100112|c0_g1	823	561.75	27.67	0.51	1.39	52.13
TR100112|c0_g1_i5	TR100112|c0_g1	1004	742.75	10.82	0.15	0.41	15.41
TR100113|c0_g1_i1	TR100113|c0_g1	1932	1670.75	658.96	4.06	11.14	100.00
TR100113|c0_g2_i1	TR100113|c0_g2	701	439.76	65.00	1.52	4.18	100.00
TR100113|c0_g3_i1	TR100113|c0_g3	2100	1838.75	85.75	0.48	1.32	100.00
TR100113|c0_g4_i1	TR100113|c0_g4	889	627.75	2.22	0.04	0.10	0.94
TR100113|c0_g4_i2	TR100113|c0_g4	2055	1793.75	276.42	1.58	4.35	41.15
TR100113|c0_g4_i3	TR100113|c0_g4	933	671.75	0.13	0.00	0.01	0.05
TR100113|c0_g4_i4	TR100113|c0_g4	2099	1837.75	298.89	1.67	4.60	43.43
TR100113|c0_g4_i5	TR100113|c0_g4	2068	1806.75	97.63	0.56	1.53	14.43
TR100114|c0_g1_i1	TR100114|c0_g1	1241	979.75	110.00	1.15	3.17	100.00
TR100114|c1_g1_i1	TR100114|c1_g1	283	24.49	2.00	0.84	2.31	100.00
TR100114|c1_g2_i1	TR100114|c1_g2	1512	1250.75	72.74	0.60	1.64	15.77
TR100114|c1_g2_i10	TR100114|c1_g2	1810	1548.75	50.09	0.33	0.91	8.77
TR100114|c1_g2_i2	TR100114|c1_g2	526	264.85	28.47	1.11	3.04	29.15
TR100114|c1_g2_i3	TR100114|c1_g2	1755	1493.75	0.02	0.00	0.00	0.00
TR100114|c1_g2_i4	TR100114|c1_g2	420	158.97	2.35	0.15	0.42	4.02
TR100114|c1_g2_i5	TR100114|c1_g2	2071	1809.75	24.72	0.14	0.39	3.70
TR100114|c1_g2_i6	TR100114|c1_g2	1649	1387.75	112.95	0.84	2.30	22.07
TR100114|c1_g2_i7	TR100114|c1_g2	1651	1389.75	18.65	0.14	0.38	3.64
TR100114|c1_g2_i8	TR100114|c1_g2	1263	1001.75	0.00	0.00	0.00	0.00
TR100114|c1_g2_i9	TR100114|c1_g2	324	63.16	3.00	0.49	1.34	12.88
TR100114|c1_g3_i1	TR100114|c1_g3	242	7.05	0.00	0.00	0.00	0.00
TR100115|c0_g1_i1	TR100115|c0_g1	1732	1470.75	178.08	1.25	3.42	92.94
TR100115|c0_g1_i2	TR100115|c0_g1	905	643.75	5.92	0.09	0.26	7.06
TR100116|c0_g1_i1	TR100116|c0_g1	493	231.89	8.14	0.36	0.99	100.00
TR100116|c0_g2_i1	TR100116|c0_g2	2113	1851.75	170.86	0.95	2.61	100.00
TR100117|c0_g1_i1	TR100117|c0_g1	417	155.98	0.00	0.00	0.00	0.00
TR100117|c0_g1_i2	TR100117|c0_g1	361	100.06	8.00	0.82	2.26	100.00
TR100118|c0_g1_i1	TR100118|c0_g1	697	435.76	22.00	0.52	1.43	100.00
TR100119|c0_g1_i1	TR100119|c0_g1	1864	1602.75	276.18	1.77	4.87	100.00
TR100119|c0_g2_i1	TR100119|c0_g2	358	97.07	10.64	1.13	3.10	100.00
TR100119|c0_g3_i1	TR100119|c0_g3	293	32.94	4.18	1.30	3.58	100.00
TR10011|c0_g1_i1	TR10011|c0_g1	482	220.90	32.00	1.49	4.09	100.00
TR100120|c1_g1_i1	TR100120|c1_g1	756	494.75	183.95	3.82	10.51	62.45
TR100120|c1_g1_i2	TR100120|c1_g1	329	68.14	9.00	1.36	3.73	22.19
TR100120|c1_g1_i3	TR100120|c1_g1	897	635.75	31.37	0.51	1.39	8.29
TR100120|c1_g1_i4	TR100120|c1_g1	586	324.81	13.68	0.43	1.19	7.08
TR100120|c1_g2_i1	TR100120|c1_g2	833	571.75	34.00	0.61	1.68	100.00
TR100120|c2_g1_i1	TR100120|c2_g1	2176	1914.75	141.35	0.76	2.09	25.55
TR100120|c2_g1_i2	TR100120|c2_g1	2956	2694.75	527.01	2.01	5.53	67.69
TR100120|c2_g1_i3	TR100120|c2_g1	2650	2388.75	46.63	0.20	0.55	6.76
TR100120|c3_g1_i1	TR100120|c3_g1	255	9.73	1.00	1.06	2.90	100.00
TR100121|c0_g1_i1	TR100121|c0_g1	467	205.91	0.00	0.00	0.00	0.00
TR100121|c0_g2_i1	TR100121|c0_g2	428	166.96	18.98	1.17	3.21	100.00
TR100121|c0_g3_i1	TR100121|c0_g3	467	205.91	3.02	0.15	0.41	100.00
TR100121|c1_g1_i1	TR100121|c1_g1	352	91.08	8.00	0.90	2.48	100.00
TR100121|c1_g2_i1	TR100121|c1_g2	281	22.97	2.00	0.90	2.46	100.00
TR100121|c1_g3_i1	TR100121|c1_g3	924	662.75	8.96	0.14	0.38	5.25
TR100121|c1_g3_i2	TR100121|c1_g3	1193	931.75	62.18	0.69	1.89	25.92
TR100121|c1_g3_i3	TR100121|c1_g3	523	261.86	12.56	0.49	1.36	18.63
TR100121|c1_g3_i4	TR100121|c1_g3	531	269.85	9.58	0.37	1.00	13.79
TR100121|c1_g3_i5	TR100121|c1_g3	1327	1065.75	0.00	0.00	0.00	0.00
TR100121|c1_g3_i6	TR100121|c1_g3	1480	1218.75	41.12	0.35	0.95	13.10
TR100121|c1_g3_i7	TR100121|c1_g3	771	509.75	30.60	0.62	1.70	23.31
TR100121|c1_g3_i8	TR100121|c1_g3	637	375.78	0.00	0.00	0.00	0.00
TR100122|c0_g1_i1	TR100122|c0_g1	1688	1426.75	94.93	0.68	1.88	49.26
TR100122|c0_g1_i2	TR100122|c0_g1	880	618.75	14.17	0.24	0.65	16.95
TR100122|c0_g1_i3	TR100122|c0_g1	1705	1443.75	65.90	0.47	1.29	33.79
TR100122|c0_g1_i4	TR100122|c0_g1	863	601.75	0.00	0.00	0.00	0.00
TR100123|c0_g1_i1	TR100123|c0_g1	962	700.75	24.11	0.35	0.97	100.00
TR100123|c0_g1_i2	TR100123|c0_g1	252	8.97	0.00	0.00	0.00	0.00
TR100123|c0_g2_i1	TR100123|c0_g2	285	26.08	0.00	0.00	0.00	0.00
TR100123|c0_g3_i1	TR100123|c0_g3	495	233.88	11.89	0.52	1.44	100.00
TR100124|c0_g1_i1	TR100124|c0_g1	820	558.75	165.00	3.04	8.34	100.00
TR100124|c0_g2_i1	TR100124|c0_g2	1381	1119.75	120.26	1.10	3.03	89.01
TR100124|c0_g2_i2	TR100124|c0_g2	543	281.84	3.74	0.14	0.37	10.99
TR100125|c0_g1_i1	TR100125|c0_g1	252	8.97	0.00	0.00	0.00	0.00
TR100125|c0_g1_i2	TR100125|c0_g1	313	52.22	5.61	1.10	3.03	37.86
TR100125|c0_g1_i3	TR100125|c0_g1	1123	861.75	88.40	1.05	2.90	36.17
TR100125|c0_g1_i4	TR100125|c0_g1	1377	1115.75	0.00	0.00	0.00	0.00
TR100125|c0_g1_i5	TR100125|c0_g1	522	260.86	15.00	0.59	1.62	20.27
TR100125|c0_g1_i6	TR100125|c0_g1	322	61.17	0.99	0.17	0.46	5.70
TR100126|c0_g1_i1	TR100126|c0_g1	885	623.75	104.00	1.71	4.71	100.00
TR100127|c0_g1_i1	TR100127|c0_g1	237	6.32	0.00	0.00	0.00	0.00
TR100127|c1_g1_i1	TR100127|c1_g1	890	628.75	196.53	3.21	8.83	100.00
TR100127|c1_g2_i1	TR100127|c1_g2	918	656.75	417.47	6.54	17.96	100.00
TR100127|c3_g1_i1	TR100127|c3_g1	225	4.84	0.00	0.00	0.00	0.00
TR100127|c3_g2_i1	TR100127|c3_g2	355	94.07	26.00	2.84	7.81	100.00
TR100127|c3_g3_i1	TR100127|c3_g3	561	299.83	128.00	4.39	12.06	100.00
TR100128|c0_g1_i1	TR100128|c0_g1	399	138.00	0.00	0.00	0.00	0.00
TR100128|c0_g2_i1	TR100128|c0_g2	2990	2728.75	403.40	1.52	4.18	49.99
TR100128|c0_g2_i2	TR100128|c0_g2	2970	2708.75	400.60	1.52	4.18	50.01
TR100129|c0_g1_i1	TR100129|c0_g1	3245	2983.75	804.00	2.77	7.61	100.00
TR10012|c0_g1_i1	TR10012|c0_g1	301	40.43	2.00	0.51	1.40	100.00
TR10012|c1_g1_i1	TR10012|c1_g1	280	22.23	4.00	1.85	5.08	100.00
TR100130|c0_g1_i1	TR100130|c0_g1	366	105.05	23.75	2.33	6.39	100.00
TR100130|c0_g2_i1	TR100130|c0_g2	4557	4295.75	792.53	1.90	5.21	24.68
TR100130|c0_g2_i2	TR100130|c0_g2	2853	2591.75	21.36	0.08	0.23	1.10
TR100130|c0_g2_i3	TR100130|c0_g2	1179	917.75	0.00	0.00	0.00	0.00
TR100130|c0_g2_i4	TR100130|c0_g2	2883	2621.75	51.18	0.20	0.55	2.61
TR100130|c0_g2_i5	TR100130|c0_g2	343	82.10	13.00	1.63	4.47	21.18
TR100130|c0_g2_i6	TR100130|c0_g2	1209	947.75	73.63	0.80	2.20	10.39
TR100130|c0_g2_i7	TR100130|c0_g2	4527	4265.75	1276.86	3.08	8.46	40.04
TR100130|c0_g3_i1	TR100130|c0_g3	690	428.76	99.23	2.38	6.54	100.00
TR100130|c0_g4_i1	TR100130|c0_g4	1042	780.75	243.14	3.20	8.80	100.00
TR100130|c0_g5_i1	TR100130|c0_g5	691	429.76	86.30	2.07	5.67	100.00
TR100131|c0_g1_i1	TR100131|c0_g1	2513	2251.75	394.00	1.80	4.94	100.00
TR100132|c0_g1_i1	TR100132|c0_g1	654	392.77	27.00	0.71	1.94	100.00
TR100132|c0_g1_i2	TR100132|c0_g1	292	32.04	0.00	0.00	0.00	0.00
TR100132|c1_g1_i1	TR100132|c1_g1	616	354.79	64.00	1.86	5.10	100.00
TR100133|c3_g1_i1	TR100133|c3_g1	230	5.42	0.00	0.00	0.00	0.00
TR100133|c3_g1_i2	TR100133|c3_g1	351	90.08	10.00	1.14	3.14	52.76
TR100133|c3_g1_i3	TR100133|c3_g1	406	144.99	0.00	0.00	0.00	0.00
TR100133|c3_g1_i4	TR100133|c3_g1	277	20.12	2.00	1.02	2.81	47.24
TR100133|c4_g1_i1	TR100133|c4_g1	236	6.19	0.00	0.00	0.00	0.00
TR100133|c4_g1_i2	TR100133|c4_g1	237	6.32	0.00	0.00	0.00	0.00
TR100133|c5_g1_i1	TR100133|c5_g1	267	14.25	11.00	7.94	21.81	100.00
TR100133|c5_g2_i1	TR100133|c5_g2	248	8.10	0.00	0.00	0.00	0.00
TR100133|c5_g3_i1	TR100133|c5_g3	2086	1824.75	0.00	0.00	0.00	0.00
TR100133|c5_g3_i2	TR100133|c5_g3	253	9.21	0.00	0.00	0.00	0.00
TR100133|c5_g3_i3	TR100133|c5_g3	2383	2121.75	971.00	4.71	12.93	100.00
TR100133|c5_g3_i4	TR100133|c5_g3	242	7.05	0.00	0.00	0.00	0.00
TR100133|c5_g4_i1	TR100133|c5_g4	371	110.04	24.00	2.24	6.16	100.00
TR100133|c5_g5_i1	TR100133|c5_g5	315	54.20	0.00	0.00	0.00	0.00
TR100133|c5_g5_i2	TR100133|c5_g5	278	20.81	0.00	0.00	0.00	0.00
TR100133|c5_g5_i3	TR100133|c5_g5	305	44.32	0.00	0.00	0.00	0.00
TR100133|c5_g5_i4	TR100133|c5_g5	342	81.10	0.00	0.00	0.00	0.00
TR100133|c5_g6_i1	TR100133|c5_g6	315	54.20	8.00	1.52	4.17	100.00
TR100133|c5_g7_i1	TR100133|c5_g7	225	4.84	0.00	0.00	0.00	0.00
TR100134|c0_g1_i1	TR100134|c0_g1	236	6.19	0.00	0.00	0.00	0.00
TR100134|c0_g2_i1	TR100134|c0_g2	617	355.79	40.94	1.18	3.25	55.68
TR100134|c0_g2_i2	TR100134|c0_g2	1322	1060.75	6.05	0.06	0.16	2.76
TR100134|c0_g2_i3	TR100134|c0_g2	1432	1170.75	100.55	0.88	2.43	41.56
TR100134|c0_g3_i1	TR100134|c0_g3	252	8.97	7.94	9.11	25.02	100.00
TR100134|c0_g4_i1	TR100134|c0_g4	396	135.01	9.52	0.73	1.99	100.00
TR100135|c0_g1_i1	TR100135|c0_g1	1745	1483.75	51.77	0.36	0.99	7.77
TR100135|c0_g1_i2	TR100135|c0_g1	1832	1570.75	338.01	2.21	6.08	47.89
TR100135|c0_g1_i3	TR100135|c0_g1	1700	1438.75	104.01	0.74	2.04	16.09
TR100135|c0_g1_i4	TR100135|c0_g1	578	316.81	30.70	1.00	2.74	21.56
TR100135|c0_g1_i5	TR100135|c0_g1	1613	1351.75	40.70	0.31	0.85	6.70
TR100135|c0_g2_i1	TR100135|c0_g2	621	359.79	37.31	1.07	2.93	100.00
TR100135|c0_g3_i1	TR100135|c0_g3	1058	796.75	93.09	1.20	3.30	24.06
TR100135|c0_g3_i2	TR100135|c0_g3	578	316.81	104.32	3.39	9.30	67.82
TR100135|c0_g3_i3	TR100135|c0_g3	746	484.75	19.10	0.41	1.11	8.11
TR100136|c0_g1_i1	TR100136|c0_g1	2345	2083.75	833.00	4.11	11.30	100.00
TR100137|c0_g1_i1	TR100137|c0_g1	2199	1937.75	0.00	0.00	0.00	0.00
TR100137|c0_g1_i2	TR100137|c0_g1	3287	3025.75	64.16	0.22	0.60	7.14
TR100137|c0_g1_i3	TR100137|c0_g1	552	290.83	24.06	0.85	2.34	27.84
TR100137|c0_g1_i4	TR100137|c0_g1	701	439.76	8.52	0.20	0.55	6.52
TR100137|c0_g1_i5	TR100137|c0_g1	3179	2917.75	507.26	1.79	4.91	58.51
TR100137|c1_g1_i1	TR100137|c1_g1	704	442.76	0.00	0.00	0.00	0.00
TR100137|c1_g10_i1	TR100137|c1_g10	704	442.76	34.87	0.81	2.23	100.00
TR100137|c1_g11_i1	TR100137|c1_g11	382	121.03	0.00	0.00	0.00	0.00
TR100137|c1_g12_i1	TR100137|c1_g12	1938	1676.75	320.76	1.97	5.41	100.00
TR100137|c1_g13_i1	TR100137|c1_g13	387	126.02	20.00	1.63	4.48	100.00
TR100137|c1_g2_i1	TR100137|c1_g2	675	413.76	22.77	0.57	1.56	100.00
TR100137|c1_g3_i1	TR100137|c1_g3	733	471.75	34.44	0.75	2.06	100.00
TR100137|c1_g4_i1	TR100137|c1_g4	733	471.75	19.25	0.42	1.15	100.00
TR100137|c1_g5_i1	TR100137|c1_g5	733	471.75	35.76	0.78	2.14	100.00
TR100137|c1_g6_i1	TR100137|c1_g6	396	135.01	0.00	0.00	0.00	0.00
TR100137|c1_g6_i2	TR100137|c1_g6	346	85.09	0.00	0.00	0.00	0.00
TR100137|c1_g7_i1	TR100137|c1_g7	758	496.75	20.49	0.42	1.17	100.00
TR100137|c1_g8_i1	TR100137|c1_g8	680	418.76	0.00	0.00	0.00	0.00
TR100137|c1_g9_i1	TR100137|c1_g9	704	442.76	2.66	0.06	0.17	100.00
TR100138|c0_g1_i1	TR100138|c0_g1	3094	2832.75	332.00	1.21	3.31	100.00
TR100139|c0_g1_i1	TR100139|c0_g1	2207	1945.75	262.90	1.39	3.82	37.66
TR100139|c0_g1_i2	TR100139|c0_g1	2029	1767.75	199.75	1.16	3.19	31.50
TR100139|c0_g1_i3	TR100139|c0_g1	2271	2009.75	142.90	0.73	2.01	19.82
TR100139|c0_g1_i4	TR100139|c0_g1	1335	1073.75	42.45	0.41	1.12	11.02
TR10013|c0_g1_i1	TR10013|c0_g1	295	34.77	6.54	1.93	5.31	100.00
TR10013|c0_g2_i1	TR10013|c0_g2	296	35.69	5.46	1.57	4.33	100.00
TR100140|c1_g1_i1	TR100140|c1_g1	287	27.72	8.00	2.97	8.16	100.00
TR100140|c1_g2_i1	TR100140|c1_g2	226	4.95	0.00	0.00	0.00	0.00
TR100140|c1_g3_i1	TR100140|c1_g3	286	26.89	0.00	0.00	0.00	0.00
TR100140|c2_g1_i1	TR100140|c2_g1	560	298.83	38.00	1.31	3.59	100.00
TR100141|c0_g1_i1	TR100141|c0_g1	471	209.91	5.00	0.24	0.67	100.00
TR100141|c1_g1_i1	TR100141|c1_g1	517	255.86	20.00	0.80	2.21	100.00
TR100141|c1_g2_i1	TR100141|c1_g2	269	15.27	10.78	7.26	19.94	56.38
TR100141|c1_g2_i2	TR100141|c1_g2	3110	2848.75	416.70	1.50	4.13	11.69
TR100141|c1_g2_i3	TR100141|c1_g2	2157	1895.75	264.02	1.43	3.94	11.13
TR100141|c1_g2_i4	TR100141|c1_g2	3212	2950.75	768.50	2.68	7.36	20.81
TR100142|c0_g1_i1	TR100142|c0_g1	274	18.16	0.00	0.00	0.00	0.00
TR100142|c0_g1_i2	TR100142|c0_g1	380	119.03	1.00	0.09	0.24	100.00
TR100142|c0_g1_i3	TR100142|c0_g1	394	133.01	0.00	0.00	0.00	0.00
TR100142|c0_g2_i1	TR100142|c0_g2	396	135.01	6.48	0.49	1.36	52.78
TR100142|c0_g2_i2	TR100142|c0_g2	368	107.05	0.00	0.00	0.00	0.00
TR100142|c0_g2_i3	TR100142|c0_g2	553	291.83	12.52	0.44	1.21	47.22
TR100142|c0_g2_i4	TR100142|c0_g2	385	124.02	0.00	0.00	0.00	0.00
TR100143|c0_g1_i1	TR100143|c0_g1	1079	817.75	10.73	0.13	0.37	5.36
TR100143|c0_g1_i2	TR100143|c0_g1	1207	945.75	144.84	1.57	4.33	62.56
TR100143|c0_g1_i3	TR100143|c0_g1	969	707.75	22.88	0.33	0.91	13.21
TR100143|c0_g1_i4	TR100143|c0_g1	771	509.75	23.54	0.47	1.31	18.87
TR100144|c0_g1_i1	TR100144|c0_g1	240	6.75	0.00	0.00	0.00	0.00
TR100144|c1_g1_i1	TR100144|c1_g1	3937	3675.75	387.92	1.09	2.98	18.19
TR100144|c1_g1_i2	TR100144|c1_g1	863	601.75	0.00	0.00	0.00	0.00
TR100144|c1_g1_i3	TR100144|c1_g1	5154	4892.75	1409.10	2.96	8.14	49.65
TR100144|c1_g1_i4	TR100144|c1_g1	2076	1814.75	338.58	1.92	5.27	32.16
TR100144|c1_g2_i1	TR100144|c1_g2	455	193.93	6.41	0.34	0.93	100.00
TR100145|c0_g1_i1	TR100145|c0_g1	363	102.06	20.00	2.02	5.54	100.00
TR100145|c0_g2_i1	TR100145|c0_g2	265	13.31	9.00	6.95	19.11	100.00
TR100145|c0_g3_i1	TR100145|c0_g3	577	315.81	8.00	0.26	0.72	100.00
TR100145|c0_g4_i1	TR100145|c0_g4	228	5.18	0.00	0.00	0.00	0.00
TR100145|c0_g5_i1	TR100145|c0_g5	470	208.91	0.00	0.00	0.00	0.00
TR100145|c0_g5_i2	TR100145|c0_g5	414	152.98	25.00	1.68	4.62	100.00
TR100145|c1_g1_i1	TR100145|c1_g1	320	59.18	0.00	0.00	0.00	0.00
TR100145|c1_g1_i2	TR100145|c1_g1	321	60.17	0.00	0.00	0.00	0.00
TR100145|c1_g1_i3	TR100145|c1_g1	934	672.75	0.00	0.00	0.00	0.00
TR100145|c1_g1_i4	TR100145|c1_g1	1029	767.75	206.00	2.76	7.58	100.00
TR100145|c1_g1_i5	TR100145|c1_g1	753	491.75	0.00	0.00	0.00	0.00
TR100145|c2_g1_i1	TR100145|c2_g1	270	15.81	0.00	0.00	0.00	0.00
TR100145|c2_g1_i2	TR100145|c2_g1	277	20.12	0.00	0.00	0.00	0.00
TR100145|c2_g1_i3	TR100145|c2_g1	267	14.25	0.00	0.00	0.00	0.00
TR100145|c2_g1_i4	TR100145|c2_g1	375	114.04	2.00	0.18	0.50	48.73
TR100145|c2_g1_i5	TR100145|c2_g1	315	54.20	1.00	0.19	0.52	51.27
TR100145|c2_g2_i1	TR100145|c2_g2	549	287.83	211.00	7.54	20.71	100.00
TR100145|c2_g2_i2	TR100145|c2_g2	318	57.18	0.00	0.00	0.00	0.00
TR100145|c2_g3_i1	TR100145|c2_g3	241	6.90	0.00	0.00	0.00	0.00
TR100145|c2_g4_i1	TR100145|c2_g4	1857	1595.75	97.91	0.63	1.73	21.20
TR100145|c2_g4_i2	TR100145|c2_g4	1803	1541.75	351.69	2.35	6.45	78.80
TR100145|c2_g5_i1	TR100145|c2_g5	348	87.09	4.41	0.52	1.43	100.00
TR100146|c0_g1_i1	TR100146|c0_g1	2958	2696.75	196.14	0.75	2.06	23.37
TR100146|c0_g1_i2	TR100146|c0_g1	998	736.75	52.36	0.73	2.01	22.84
TR100146|c0_g1_i3	TR100146|c0_g1	2856	2594.75	236.07	0.94	2.57	29.23
TR100146|c0_g1_i4	TR100146|c0_g1	1091	829.75	63.43	0.79	2.16	24.56
TR100147|c0_g1_i1	TR100147|c0_g1	319	58.18	2.39	0.42	1.16	100.00
TR100147|c0_g2_i1	TR100147|c0_g2	276	19.45	10.00	5.29	14.53	100.00
TR100147|c0_g3_i1	TR100147|c0_g3	319	58.18	9.61	1.70	4.67	100.00
TR100147|c1_g1_i1	TR100147|c1_g1	2671	2409.75	0.00	0.00	0.00	0.00
TR100147|c1_g1_i2	TR100147|c1_g1	2556	2294.75	21.57	0.10	0.27	4.87
TR100147|c1_g1_i3	TR100147|c1_g1	2631	2369.75	435.43	1.89	5.19	95.13
TR100147|c1_g2_i1	TR100147|c1_g2	266	13.77	11.00	8.21	22.57	100.00
TR100147|c1_g2_i2	TR100147|c1_g2	267	14.25	0.00	0.00	0.00	0.00
TR100148|c0_g1_i1	TR100148|c0_g1	656	394.77	3.63	0.09	0.26	2.11
TR100148|c0_g1_i10	TR100148|c0_g1	2141	1879.75	249.03	1.36	3.74	30.44
TR100148|c0_g1_i11	TR100148|c0_g1	2132	1870.75	95.30	0.52	1.44	11.71
TR100148|c0_g1_i12	TR100148|c0_g1	952	690.75	35.26	0.52	1.44	11.73
TR100148|c0_g1_i2	TR100148|c0_g1	2173	1911.75	23.67	0.13	0.35	2.85
TR100148|c0_g1_i3	TR100148|c0_g1	691	429.76	5.21	0.12	0.34	2.78
TR100148|c0_g1_i4	TR100148|c0_g1	681	419.76	0.00	0.00	0.00	0.00
TR100148|c0_g1_i5	TR100148|c0_g1	764	502.75	0.00	0.00	0.00	0.00
TR100148|c0_g1_i6	TR100148|c0_g1	844	582.75	21.86	0.39	1.06	8.62
TR100148|c0_g1_i7	TR100148|c0_g1	420	158.97	7.06	0.46	1.26	10.21
TR100148|c0_g1_i8	TR100148|c0_g1	984	722.75	5.80	0.08	0.23	1.84
TR100148|c0_g1_i9	TR100148|c0_g1	1795	1533.75	118.19	0.79	2.18	17.71
TR100149|c0_g1_i1	TR100149|c0_g1	940	678.75	22.44	0.34	0.93	7.43
TR100149|c0_g1_i2	TR100149|c0_g1	2316	2054.75	0.00	0.00	0.00	0.00
TR100149|c0_g1_i3	TR100149|c0_g1	3068	2806.75	439.04	1.61	4.42	35.14
TR100149|c0_g1_i4	TR100149|c0_g1	931	669.75	36.26	0.56	1.53	12.16
TR100149|c0_g1_i5	TR100149|c0_g1	746	484.75	26.32	0.56	1.53	12.20
TR100149|c0_g1_i6	TR100149|c0_g1	1075	813.75	26.96	0.34	0.94	7.44
TR100149|c0_g1_i7	TR100149|c0_g1	696	434.76	25.46	0.60	1.65	13.15
TR100149|c0_g1_i8	TR100149|c0_g1	1531	1269.75	70.53	0.57	1.57	12.48
TR10014|c0_g1_i1	TR10014|c0_g1	276	19.45	8.00	4.23	11.62	100.00
TR100150|c0_g1_i1	TR100150|c0_g1	1531	1269.75	53.21	0.43	1.18	31.26
TR100150|c0_g1_i2	TR100150|c0_g1	1133	871.75	55.11	0.65	1.79	47.15
TR100150|c0_g1_i3	TR100150|c0_g1	1146	884.75	7.82	0.09	0.25	6.59
TR100150|c0_g1_i4	TR100150|c0_g1	1381	1119.75	0.00	0.00	0.00	0.00
TR100150|c0_g1_i5	TR100150|c0_g1	1514	1252.75	0.00	0.00	0.00	0.00
TR100150|c0_g1_i6	TR100150|c0_g1	1398	1136.75	22.86	0.21	0.57	15.00
TR100150|c0_g1_i7	TR100150|c0_g1	1518	1256.75	0.00	0.00	0.00	0.00
TR100151|c2_g1_i1	TR100151|c2_g1	3312	3050.75	703.00	2.37	6.51	100.00
TR100152|c1_g1_i1	TR100152|c1_g1	542	280.84	830.37	30.41	83.54	100.00
TR100152|c1_g2_i1	TR100152|c1_g2	541	279.84	27.63	1.02	2.79	100.00
TR100152|c3_g1_i1	TR100152|c3_g1	238	6.46	0.00	0.00	0.00	0.00
TR100152|c4_g1_i1	TR100152|c4_g1	1423	1161.75	25.51	0.23	0.62	5.81
TR100152|c4_g1_i2	TR100152|c4_g1	2878	2616.75	477.91	1.88	5.16	48.31
TR100152|c4_g1_i3	TR100152|c4_g1	3070	2808.75	223.68	0.82	2.25	21.06
TR100152|c4_g1_i4	TR100152|c4_g1	1332	1070.75	49.72	0.48	1.31	12.28
TR100152|c4_g1_i5	TR100152|c4_g1	2838	2576.75	122.18	0.49	1.34	12.54
TR100153|c0_g1_i1	TR100153|c0_g1	1567	1305.75	191.00	1.50	4.13	28.06
TR100153|c0_g1_i2	TR100153|c0_g1	1068	806.75	111.64	1.42	3.91	26.54
TR100153|c0_g1_i3	TR100153|c0_g1	429	167.96	0.00	0.00	0.00	0.00
TR100153|c0_g1_i4	TR100153|c0_g1	408	146.99	17.67	1.24	3.40	23.06
TR100153|c0_g1_i5	TR100153|c0_g1	508	246.87	3.00	0.12	0.34	2.33
TR100153|c0_g1_i6	TR100153|c0_g1	1383	1121.75	29.21	0.27	0.74	4.99
TR100153|c0_g1_i7	TR100153|c0_g1	446	184.94	14.48	0.81	2.21	15.02
TR100154|c0_g1_i1	TR100154|c0_g1	779	517.75	55.00	1.09	3.00	100.00
TR100154|c0_g2_i1	TR100154|c0_g2	238	6.46	0.00	0.00	0.00	0.00
TR100154|c0_g3_i1	TR100154|c0_g3	286	26.89	16.00	6.12	16.81	100.00
TR100155|c0_g1_i1	TR100155|c0_g1	1040	778.75	26.85	0.35	0.97	28.66
TR100155|c0_g1_i2	TR100155|c0_g1	393	132.01	5.00	0.39	1.07	31.48
TR100155|c0_g1_i3	TR100155|c0_g1	431	169.96	8.15	0.49	1.35	39.85
TR100155|c0_g1_i4	TR100155|c0_g1	1090	828.75	0.00	0.00	0.00	0.00
TR100156|c1_g1_i1	TR100156|c1_g1	4389	4127.75	839.37	2.09	5.75	35.03
TR100156|c1_g1_i2	TR100156|c1_g1	4395	4133.75	269.13	0.67	1.84	11.22
TR100156|c1_g1_i3	TR100156|c1_g1	4389	4127.75	338.73	0.84	2.32	14.14
TR100156|c1_g1_i4	TR100156|c1_g1	4397	4135.75	387.23	0.96	2.65	16.13
TR100156|c1_g1_i5	TR100156|c1_g1	3173	2911.75	121.58	0.43	1.18	7.19
TR100156|c1_g1_i6	TR100156|c1_g1	3175	2913.75	65.13	0.23	0.63	3.85
TR100156|c1_g1_i7	TR100156|c1_g1	3167	2905.75	209.84	0.74	2.04	12.44
TR100157|c0_g1_i1	TR100157|c0_g1	704	442.76	43.00	1.00	2.74	100.00
TR100157|c1_g1_i1	TR100157|c1_g1	742	480.75	41.00	0.88	2.41	100.00
TR100158|c0_g1_i1	TR100158|c0_g1	2028	1766.75	423.20	2.46	6.77	100.00
TR100158|c0_g2_i1	TR100158|c0_g2	864	602.75	42.80	0.73	2.01	100.00
TR100158|c0_g3_i1	TR100158|c0_g3	1002	740.75	12.06	0.17	0.46	9.43
TR100158|c0_g3_i2	TR100158|c0_g3	838	576.75	23.36	0.42	1.14	23.46
TR100158|c0_g3_i3	TR100158|c0_g3	953	691.75	66.76	0.99	2.73	55.89
TR100158|c0_g3_i4	TR100158|c0_g3	1232	970.75	18.82	0.20	0.55	11.23
TR100158|c0_g4_i1	TR100158|c0_g4	516	254.86	0.00	0.00	0.00	0.00
TR100159|c0_g1_i1	TR100159|c0_g1	4040	3778.75	0.02	0.00	0.00	0.00
TR100159|c0_g1_i2	TR100159|c0_g1	2368	2106.75	47.96	0.23	0.64	7.10
TR100159|c0_g1_i3	TR100159|c0_g1	4286	4024.75	758.86	1.94	5.33	58.85
TR100159|c0_g1_i4	TR100159|c0_g1	4259	3997.75	209.80	0.54	1.48	16.38
TR100159|c0_g1_i5	TR100159|c0_g1	4183	3921.75	0.00	0.00	0.00	0.00
TR100159|c0_g1_i6	TR100159|c0_g1	929	667.75	21.52	0.33	0.91	10.06
TR100159|c0_g1_i7	TR100159|c0_g1	2511	2249.75	54.84	0.25	0.69	7.61
TR100159|c0_g2_i1	TR100159|c0_g2	314	53.21	0.00	0.00	0.00	0.00
TR100159|c0_g3_i1	TR100159|c0_g3	1215	953.75	43.12	0.46	1.28	13.43
TR100159|c0_g3_i10	TR100159|c0_g3	1123	861.75	26.93	0.32	0.88	9.28
TR100159|c0_g3_i2	TR100159|c0_g3	634	372.78	7.09	0.20	0.54	5.65
TR100159|c0_g3_i3	TR100159|c0_g3	849	587.75	9.78	0.17	0.47	4.94
TR100159|c0_g3_i4	TR100159|c0_g3	631	369.78	14.15	0.39	1.08	11.37
TR100159|c0_g3_i5	TR100159|c0_g3	481	219.90	0.00	0.00	0.00	0.00
TR100159|c0_g3_i6	TR100159|c0_g3	1715	1453.75	51.27	0.36	1.00	10.48
TR100159|c0_g3_i7	TR100159|c0_g3	1056	794.75	32.07	0.41	1.14	11.99
TR100159|c0_g3_i8	TR100159|c0_g3	699	437.76	48.42	1.14	3.13	32.86
TR100159|c0_g3_i9	TR100159|c0_g3	474	212.91	0.00	0.00	0.00	0.00
TR100159|c0_g4_i1	TR100159|c0_g4	582	320.81	27.17	0.87	2.39	86.71
TR100159|c0_g4_i2	TR100159|c0_g4	570	308.82	4.01	0.13	0.37	13.29
TR100159|c0_g5_i1	TR100159|c0_g5	910	648.75	24.00	0.38	1.05	100.00
TR10015|c0_g1_i1	TR10015|c0_g1	316	55.20	1.08	0.20	0.55	100.00
TR10015|c0_g2_i1	TR10015|c0_g2	277	20.12	5.92	3.02	8.31	100.00
TR100160|c0_g1_i1	TR100160|c0_g1	228	5.18	3.49	6.93	19.03	100.00
TR100160|c0_g2_i1	TR100160|c0_g2	3125	2863.75	107.53	0.39	1.06	30.45
TR100160|c0_g2_i2	TR100160|c0_g2	3071	2809.75	240.98	0.88	2.42	69.55
TR100161|c0_g1_i1	TR100161|c0_g1	1172	910.75	198.00	2.24	6.14	100.00
TR100162|c0_g1_i1	TR100162|c0_g1	1718	1456.75	11.94	0.08	0.23	3.23
TR100162|c0_g1_i2	TR100162|c0_g1	2193	1931.75	39.40	0.21	0.58	8.04
TR100162|c0_g1_i3	TR100162|c0_g1	3514	3252.75	731.66	2.31	6.36	88.72
TR100162|c0_g2_i1	TR100162|c0_g2	400	139.00	0.00	0.00	0.00	0.00
TR100162|c0_g3_i1	TR100162|c0_g3	451	189.93	0.00	0.00	0.00	0.00
TR100162|c1_g1_i1	TR100162|c1_g1	232	5.67	2.00	3.63	9.97	100.00
TR100163|c0_g1_i1	TR100163|c0_g1	5838	5576.75	3931.00	7.25	19.92	100.00
TR100163|c0_g2_i1	TR100163|c0_g2	325	64.15	11.00	1.76	4.84	100.00
TR100164|c0_g1_i1	TR100164|c0_g1	3657	3395.75	359.25	1.09	2.99	8.72
TR100164|c0_g1_i2	TR100164|c0_g1	3965	3703.75	2215.20	6.15	16.90	49.28
TR100164|c0_g1_i3	TR100164|c0_g1	4244	3982.75	286.96	0.74	2.04	5.94
TR100164|c0_g1_i4	TR100164|c0_g1	4959	4697.75	66.32	0.15	0.40	1.16
TR100164|c0_g1_i5	TR100164|c0_g1	1460	1198.75	391.07	3.35	9.22	26.88
TR100164|c0_g1_i6	TR100164|c0_g1	4680	4418.75	430.80	1.00	2.75	8.03
TR100164|c0_g2_i1	TR100164|c0_g2	1371	1109.75	68.40	0.63	1.74	100.00
TR100165|c0_g1_i1	TR100165|c0_g1	5130	4868.75	2580.00	5.45	14.97	100.00
TR100166|c0_g1_i1	TR100166|c0_g1	717	455.75	7.16	0.16	0.44	100.00
TR100166|c0_g2_i1	TR100166|c0_g2	1934	1672.75	352.54	2.17	5.95	36.57
TR100166|c0_g2_i2	TR100166|c0_g2	285	26.08	6.00	2.37	6.50	39.92
TR100166|c0_g2_i3	TR100166|c0_g2	1230	968.75	131.30	1.39	3.83	23.51
TR100166|c1_g1_i1	TR100166|c1_g1	396	135.01	2.00	0.15	0.42	100.00
TR100167|c0_g1_i1	TR100167|c0_g1	712	450.75	32.00	0.73	2.01	100.00
TR100167|c0_g2_i1	TR100167|c0_g2	767	505.75	58.00	1.18	3.24	100.00
TR100168|c0_g1_i1	TR100168|c0_g1	324	63.16	0.00	0.00	0.00	0.00
TR100168|c0_g2_i1	TR100168|c0_g2	1146	884.75	45.28	0.53	1.45	11.99
TR100168|c0_g2_i2	TR100168|c0_g2	1693	1431.75	0.00	0.00	0.00	0.00
TR100168|c0_g2_i3	TR100168|c0_g2	1110	848.75	23.64	0.29	0.79	6.52
TR100168|c0_g2_i4	TR100168|c0_g2	1284	1022.75	37.55	0.38	1.04	8.60
TR100168|c0_g2_i5	TR100168|c0_g2	1909	1647.75	246.74	1.54	4.23	35.07
TR100168|c0_g2_i6	TR100168|c0_g2	1018	756.75	122.23	1.66	4.56	37.83
TR100168|c0_g3_i1	TR100168|c0_g3	682	420.76	13.46	0.33	0.90	100.00
TR100168|c0_g4_i1	TR100168|c0_g4	555	293.83	100.98	3.53	9.71	100.00
TR100168|c0_g5_i1	TR100168|c0_g5	583	321.81	57.12	1.83	5.02	100.00
TR100169|c0_g1_i1	TR100169|c0_g1	280	22.23	2.00	0.93	2.54	64.44
TR100169|c0_g1_i2	TR100169|c0_g1	402	141.00	7.00	0.51	1.40	35.56
TR100169|c0_g2_i1	TR100169|c0_g2	259	10.95	3.00	2.82	7.74	100.00
TR100169|c0_g3_i1	TR100169|c0_g3	306	45.30	8.00	1.82	4.99	100.00
TR10016|c0_g1_i1	TR10016|c0_g1	389	128.02	8.00	0.64	1.77	100.00
TR100170|c1_g1_i1	TR100170|c1_g1	1796	1534.75	173.00	1.16	3.19	100.00
TR100171|c1_g1_i1	TR100171|c1_g1	231	5.54	3.00	5.57	15.30	100.00
TR100171|c3_g1_i1	TR100171|c3_g1	234	5.92	0.00	0.00	0.00	0.00
TR100171|c3_g1_i2	TR100171|c3_g1	1141	879.75	122.22	1.43	3.93	100.00
TR100171|c3_g2_i1	TR100171|c3_g2	659	397.77	48.78	1.26	3.46	100.00
TR100171|c5_g1_i1	TR100171|c5_g1	494	232.89	211.82	9.35	25.70	100.00
TR100171|c5_g2_i1	TR100171|c5_g2	2762	2500.75	1205.18	4.96	13.62	100.00
TR100172|c1_g1_i1	TR100172|c1_g1	311	50.23	119.59	24.48	67.27	78.61
TR100172|c1_g1_i2	TR100172|c1_g1	304	43.34	28.08	6.66	18.31	21.39
TR100172|c1_g2_i1	TR100172|c1_g2	308	47.27	2.78	0.61	1.66	100.00
TR100172|c1_g3_i1	TR100172|c1_g3	308	47.27	37.32	8.12	22.31	100.00
TR100172|c1_g4_i1	TR100172|c1_g4	299	38.52	0.00	0.00	0.00	0.00
TR100172|c1_g5_i1	TR100172|c1_g5	309	48.26	4.22	0.90	2.47	100.00
TR100173|c0_g1_i1	TR100173|c0_g1	272	16.95	10.68	6.48	17.80	48.99
TR100173|c0_g1_i2	TR100173|c0_g1	972	710.75	76.02	1.10	3.02	8.32
TR100173|c0_g1_i3	TR100173|c0_g1	272	16.95	9.31	5.65	15.51	42.69
TR100174|c0_g1_i1	TR100174|c0_g1	263	12.44	0.00	0.00	0.00	0.00
TR100174|c0_g2_i1	TR100174|c0_g2	265	13.31	3.74	2.89	7.95	100.00
TR100174|c0_g3_i1	TR100174|c0_g3	370	109.05	13.26	1.25	3.43	100.00
TR100174|c1_g1_i1	TR100174|c1_g1	2340	2078.75	131.46	0.65	1.79	52.01
TR100174|c1_g1_i2	TR100174|c1_g1	2481	2219.75	129.54	0.60	1.65	47.99
TR100175|c0_g1_i1	TR100175|c0_g1	241	6.90	0.00	0.00	0.00	0.00
TR100175|c0_g2_i1	TR100175|c0_g2	3506	3244.75	179.52	0.57	1.56	35.06
TR100175|c0_g2_i2	TR100175|c0_g2	3545	3283.75	336.48	1.05	2.90	64.94
TR100176|c1_g1_i1	TR100176|c1_g1	365	104.05	3.00	0.30	0.81	100.00
TR100176|c1_g2_i1	TR100176|c1_g2	366	105.05	1.00	0.10	0.27	100.00
TR100176|c2_g1_i1	TR100176|c2_g1	526	264.85	6.00	0.23	0.64	100.00
TR100176|c3_g1_i1	TR100176|c3_g1	2557	2295.75	2713.41	12.15	33.40	49.10
TR100176|c3_g1_i2	TR100176|c3_g1	2557	2295.75	330.06	1.48	4.06	5.97
TR100176|c3_g1_i3	TR100176|c3_g1	2555	2293.75	1983.71	8.89	24.44	35.93
TR100176|c3_g1_i4	TR100176|c3_g1	2554	2292.75	496.82	2.23	6.12	9.00
TR100177|c0_g1_i1	TR100177|c0_g1	358	97.07	6.00	0.64	1.75	24.01
TR100177|c0_g1_i2	TR100177|c0_g1	3196	2934.75	574.00	2.01	5.53	75.99
TR100177|c0_g1_i3	TR100177|c0_g1	1744	1482.75	0.00	0.00	0.00	0.00
TR100178|c0_g1_i1	TR100178|c0_g1	1053	791.75	118.00	1.53	4.21	63.17
TR100178|c0_g1_i2	TR100178|c0_g1	353	92.08	8.00	0.89	2.45	36.83
TR100179|c0_g1_i1	TR100179|c0_g1	650	388.77	19.00	0.50	1.38	100.00
TR100179|c0_g2_i1	TR100179|c0_g2	512	250.87	11.00	0.45	1.24	100.00
TR100179|c0_g3_i1	TR100179|c0_g3	274	18.16	0.00	0.00	0.00	0.00
TR100179|c0_g4_i1	TR100179|c0_g4	6581	6319.75	2513.12	4.09	11.24	54.78
TR100179|c0_g4_i2	TR100179|c0_g4	6539	6277.75	126.30	0.21	0.57	2.77
TR100179|c0_g4_i3	TR100179|c0_g4	6386	6124.75	740.63	1.24	3.42	16.66
TR100179|c0_g4_i4	TR100179|c0_g4	6405	6143.75	587.69	0.98	2.70	13.18
TR100179|c0_g4_i5	TR100179|c0_g4	6133	5871.75	537.26	0.94	2.59	12.61
TR10017|c0_g1_i1	TR10017|c0_g1	275	18.80	6.00	3.28	9.02	100.00
TR100180|c0_g1_i1	TR100180|c0_g1	2086	1824.75	501.39	2.83	7.76	26.90
TR100180|c0_g1_i2	TR100180|c0_g1	1968	1706.75	437.53	2.64	7.24	25.10
TR100180|c0_g1_i3	TR100180|c0_g1	4823	4561.75	813.49	1.83	5.04	17.46
TR100180|c0_g1_i4	TR100180|c0_g1	4798	4536.75	525.36	1.19	3.27	11.34
TR100180|c0_g1_i5	TR100180|c0_g1	1662	1400.75	151.03	1.11	3.05	10.56
TR100180|c0_g1_i6	TR100180|c0_g1	3618	3356.75	183.36	0.56	1.54	5.35
TR100180|c0_g1_i7	TR100180|c0_g1	3801	3539.75	118.85	0.35	0.95	3.29
TR100180|c0_g2_i1	TR100180|c0_g2	248	8.10	0.00	0.00	0.00	0.00
TR100181|c0_g1_i1	TR100181|c0_g1	1568	1306.75	185.00	1.46	4.00	100.00
TR100181|c0_g1_i2	TR100181|c0_g1	843	581.75	0.00	0.00	0.00	0.00
TR100181|c0_g2_i1	TR100181|c0_g2	271	16.37	5.00	3.14	8.63	100.00
TR100182|c0_g1_i1	TR100182|c0_g1	357	96.07	6.00	0.64	1.76	100.00
TR100182|c0_g2_i1	TR100182|c0_g2	259	10.95	2.99	2.80	7.71	100.00
TR100182|c0_g3_i1	TR100182|c0_g3	286	26.89	1.00	0.38	1.05	100.00
TR100182|c0_g3_i2	TR100182|c0_g3	226	4.95	0.00	0.00	0.00	0.00
TR100182|c0_g4_i1	TR100182|c0_g4	286	26.89	2.01	0.77	2.12	100.00
TR100182|c0_g5_i1	TR100182|c0_g5	279	21.51	0.00	0.00	0.00	0.00
TR100182|c0_g6_i1	TR100182|c0_g6	278	20.81	17.00	8.40	23.08	100.00
TR100182|c0_g7_i1	TR100182|c0_g7	224	4.73	0.00	0.00	0.00	0.00
TR100182|c0_g7_i2	TR100182|c0_g7	323	62.16	0.00	0.00	0.00	0.00
TR100182|c0_g7_i3	TR100182|c0_g7	278	20.81	2.00	0.99	2.72	100.00
TR100182|c0_g7_i4	TR100182|c0_g7	294	33.85	0.00	0.00	0.00	0.00
TR100183|c1_g1_i1	TR100183|c1_g1	245	7.55	5.00	6.81	18.72	100.00
TR100183|c4_g1_i1	TR100183|c4_g1	241	6.90	1.00	1.49	4.09	100.00
TR100183|c4_g2_i1	TR100183|c4_g2	226	4.95	0.00	0.00	0.00	0.00
TR100183|c4_g3_i1	TR100183|c4_g3	229	5.30	0.00	0.00	0.00	0.00
TR100183|c4_g4_i1	TR100183|c4_g4	229	5.30	0.00	0.00	0.00	0.00
TR100183|c4_g5_i1	TR100183|c4_g5	242	7.05	0.00	0.00	0.00	0.00
TR100183|c4_g6_i1	TR100183|c4_g6	517	255.86	20.00	0.80	2.21	100.00
TR100183|c4_g7_i1	TR100183|c4_g7	228	5.18	1.00	1.99	5.45	100.00
TR100183|c4_g8_i1	TR100183|c4_g8	423	161.97	14.00	0.89	2.44	100.00
TR100183|c4_g9_i1	TR100183|c4_g9	286	26.89	6.00	2.29	6.30	100.00
TR100184|c0_g1_i1	TR100184|c0_g1	386	125.02	3.07	0.25	0.69	2.70
TR100184|c0_g1_i2	TR100184|c0_g1	3302	3040.75	852.74	2.88	7.92	30.87
TR100184|c0_g1_i3	TR100184|c0_g1	1076	814.75	389.92	4.92	13.52	52.68
TR100184|c0_g1_i4	TR100184|c0_g1	2088	1826.75	228.26	1.29	3.53	13.75
TR100185|c1_g1_i1	TR100185|c1_g1	305	44.32	10.00	2.32	6.38	100.00
TR100185|c1_g2_i1	TR100185|c1_g2	369	108.05	11.00	1.05	2.88	100.00
TR100185|c1_g3_i1	TR100185|c1_g3	336	75.12	8.00	1.10	3.01	100.00
TR100185|c1_g4_i1	TR100185|c1_g4	299	38.52	15.00	4.00	11.00	100.00
TR100185|c1_g5_i1	TR100185|c1_g5	294	33.85	8.00	2.43	6.68	100.00
TR100185|c1_g6_i1	TR100185|c1_g6	529	267.85	9.00	0.35	0.95	100.00
TR100185|c1_g7_i1	TR100185|c1_g7	491	229.89	0.00	0.00	0.00	0.00
TR100185|c1_g7_i2	TR100185|c1_g7	522	260.86	11.00	0.43	1.19	100.00
TR100185|c2_g1_i1	TR100185|c2_g1	278	20.81	0.00	0.00	0.00	0.00
TR100185|c3_g1_i1	TR100185|c3_g1	287	27.72	9.00	3.34	9.17	100.00
TR100186|c0_g1_i1	TR100186|c0_g1	2478	2216.75	337.61	1.57	4.30	64.67
TR100186|c0_g1_i2	TR100186|c0_g1	2405	2143.75	178.39	0.86	2.35	35.33
TR100187|c0_g1_i1	TR100187|c0_g1	374	113.04	5.15	0.47	1.29	100.00
TR100187|c0_g2_i1	TR100187|c0_g2	908	646.75	51.98	0.83	2.27	20.83
TR100187|c0_g2_i2	TR100187|c0_g2	3112	2850.75	100.95	0.36	1.00	9.18
TR100187|c0_g2_i3	TR100187|c0_g2	2805	2543.75	91.98	0.37	1.02	9.37
TR100187|c0_g2_i4	TR100187|c0_g2	3180	2918.75	0.00	0.00	0.00	0.00
TR100187|c0_g2_i5	TR100187|c0_g2	832	570.75	73.88	1.33	3.66	33.54
TR100187|c0_g2_i6	TR100187|c0_g2	3104	2842.75	267.94	0.97	2.66	24.43
TR100187|c0_g2_i7	TR100187|c0_g2	735	473.75	4.84	0.11	0.29	2.65
TR100187|c0_g3_i1	TR100187|c0_g3	389	128.02	19.27	1.55	4.25	100.00
TR100187|c1_g1_i1	TR100187|c1_g1	1440	1178.75	14.73	0.13	0.35	5.50
TR100187|c1_g1_i2	TR100187|c1_g1	1348	1086.75	123.71	1.17	3.22	50.14
TR100187|c1_g1_i3	TR100187|c1_g1	1498	1236.75	124.57	1.04	2.85	44.36
TR100188|c0_g1_i1	TR100188|c0_g1	351	90.08	55.00	6.28	17.25	100.00
TR100188|c1_g1_i1	TR100188|c1_g1	4511	4249.75	2753.84	6.66	18.31	73.70
TR100188|c1_g1_i2	TR100188|c1_g1	4338	4076.75	344.07	0.87	2.38	9.60
TR100188|c1_g1_i3	TR100188|c1_g1	2468	2206.75	324.09	1.51	4.15	16.70
TR100188|c1_g2_i1	TR100188|c1_g2	491	229.89	1.93	0.09	0.24	23.19
TR100188|c1_g2_i2	TR100188|c1_g2	479	217.90	6.07	0.29	0.79	76.81
TR100188|c1_g3_i1	TR100188|c1_g3	281	22.97	0.00	0.00	0.00	0.00
TR100188|c1_g4_i1	TR100188|c1_g4	282	23.72	0.00	0.00	0.00	0.00
TR100189|c1_g1_i1	TR100189|c1_g1	821	559.75	137.00	2.52	6.92	100.00
TR100189|c1_g2_i1	TR100189|c1_g2	873	611.75	0.00	0.00	0.00	0.00
TR100189|c1_g2_i2	TR100189|c1_g2	1043	781.75	77.00	1.01	2.78	100.00
TR100189|c2_g1_i1	TR100189|c2_g1	478	216.90	19.06	0.90	2.48	100.00
TR100189|c2_g2_i1	TR100189|c2_g2	1093	831.75	89.90	1.11	3.05	49.73
TR100189|c2_g2_i2	TR100189|c2_g2	1122	860.75	94.04	1.12	3.09	50.27
TR100189|c3_g1_i1	TR100189|c3_g1	3770	3508.75	1413.00	4.14	11.38	100.00
TR100189|c4_g1_i1	TR100189|c4_g1	297	36.63	0.00	0.00	0.00	0.00
TR100189|c4_g2_i1	TR100189|c4_g2	298	37.57	27.01	7.39	20.32	100.00
TR100189|c4_g3_i1	TR100189|c4_g3	2125	1863.75	538.09	2.97	8.16	52.96
TR100189|c4_g3_i2	TR100189|c4_g3	2148	1886.75	483.90	2.64	7.25	47.04
TR10018|c0_g1_i1	TR10018|c0_g1	364	103.06	3.00	0.30	0.82	100.00
TR100190|c0_g1_i1	TR100190|c0_g1	1474	1212.75	128.72	1.09	3.00	72.31
TR100190|c0_g1_i2	TR100190|c0_g1	1572	1310.75	53.28	0.42	1.15	27.69
TR100191|c0_g1_i1	TR100191|c0_g1	398	137.00	51.00	3.83	10.52	100.00
TR100191|c1_g1_i1	TR100191|c1_g1	1043	781.75	284.64	3.74	10.29	19.66
TR100191|c1_g1_i2	TR100191|c1_g1	1011	749.75	46.79	0.64	1.76	3.37
TR100191|c1_g1_i3	TR100191|c1_g1	1025	763.75	701.44	9.44	25.95	49.60
TR100191|c1_g1_i4	TR100191|c1_g1	1025	763.75	49.63	0.67	1.84	3.51
TR100191|c1_g1_i5	TR100191|c1_g1	980	718.75	85.72	1.23	3.37	6.44
TR100191|c1_g1_i6	TR100191|c1_g1	1043	781.75	227.88	3.00	8.24	15.74
TR100191|c1_g1_i7	TR100191|c1_g1	709	447.75	13.88	0.32	0.88	1.67
TR100192|c0_g1_i1	TR100192|c0_g1	454	192.93	39.57	2.11	5.80	20.00
TR100192|c0_g1_i2	TR100192|c0_g1	262	12.04	6.00	5.13	14.08	48.61
TR100192|c0_g1_i3	TR100192|c0_g1	1683	1421.75	124.97	0.90	2.48	8.57
TR100192|c0_g1_i4	TR100192|c0_g1	2632	2370.75	464.18	2.01	5.53	19.10
TR100192|c0_g1_i5	TR100192|c0_g1	609	347.79	13.27	0.39	1.08	3.72
TR100192|c0_g2_i1	TR100192|c0_g2	252	8.97	7.00	8.03	22.06	100.00
TR100193|c0_g1_i1	TR100193|c0_g1	253	9.21	0.00	0.00	0.00	0.00
TR100193|c1_g1_i1	TR100193|c1_g1	4495	4233.75	677.71	1.65	4.52	23.71
TR100193|c1_g1_i2	TR100193|c1_g1	5869	5607.75	1353.11	2.48	6.82	35.75
TR100193|c1_g1_i3	TR100193|c1_g1	5853	5591.75	1530.19	2.81	7.73	40.54
TR100193|c2_g1_i1	TR100193|c2_g1	264	12.87	3.00	2.40	6.59	100.00
TR100194|c0_g1_i1	TR100194|c0_g1	1842	1580.75	116.77	0.76	2.09	48.84
TR100194|c0_g1_i2	TR100194|c0_g1	1828	1566.75	121.23	0.80	2.19	51.16
TR100195|c0_g1_i1	TR100195|c0_g1	2354	2092.75	932.00	4.58	12.58	73.66
TR100195|c0_g1_i2	TR100195|c0_g1	717	455.75	0.00	0.00	0.00	0.00
TR100195|c0_g1_i3	TR100195|c0_g1	311	50.23	8.00	1.64	4.50	26.34
TR100196|c0_g1_i1	TR100196|c0_g1	331	70.13	0.00	0.00	0.00	0.00
TR100196|c0_g2_i1	TR100196|c0_g2	3298	3036.75	148.29	0.50	1.38	11.47
TR100196|c0_g2_i2	TR100196|c0_g2	1149	887.75	69.77	0.81	2.22	18.46
TR100196|c0_g2_i3	TR100196|c0_g2	6378	6116.75	787.56	1.32	3.64	30.24
TR100196|c0_g2_i4	TR100196|c0_g2	6493	6231.75	194.94	0.32	0.88	7.35
TR100196|c0_g2_i5	TR100196|c0_g2	5694	5432.75	751.44	1.42	3.91	32.49
TR100196|c0_g3_i1	TR100196|c0_g3	285	26.08	9.00	3.55	9.75	100.00
TR100196|c0_g4_i1	TR100196|c0_g4	440	178.95	4.00	0.23	0.63	100.00
TR100197|c0_g1_i1	TR100197|c0_g1	3967	3705.75	1381.00	3.83	10.53	100.00
TR100198|c0_g1_i1	TR100198|c0_g1	3483	3221.75	1408.25	4.50	12.35	30.26
TR100198|c0_g1_i2	TR100198|c0_g1	2217	1955.75	942.75	4.96	13.62	33.37
TR100198|c0_g1_i3	TR100198|c0_g1	3666	3404.75	7.27	0.02	0.06	0.15
TR100198|c0_g1_i4	TR100198|c0_g1	2215	1953.75	679.49	3.58	9.83	24.08
TR100198|c0_g1_i5	TR100198|c0_g1	2227	1965.75	130.62	0.68	1.88	4.60
TR100198|c0_g1_i6	TR100198|c0_g1	1598	1336.75	145.62	1.12	3.08	7.54
TR100199|c1_g1_i1	TR100199|c1_g1	324	63.16	9.00	1.47	4.03	100.00
TR100199|c1_g10_i1	TR100199|c1_g10	1625	1363.75	982.18	7.41	20.35	100.00
TR100199|c1_g11_i1	TR100199|c1_g11	225	4.84	0.00	0.00	0.00	0.00
TR100199|c1_g11_i2	TR100199|c1_g11	289	29.41	2.00	0.70	1.92	53.54
TR100199|c1_g11_i3	TR100199|c1_g11	289	29.41	0.00	0.00	0.00	0.00
TR100199|c1_g11_i4	TR100199|c1_g11	224	4.73	0.00	0.00	0.00	0.00
TR100199|c1_g11_i5	TR100199|c1_g11	272	16.95	1.00	0.61	1.67	46.46
TR100199|c1_g11_i6	TR100199|c1_g11	238	6.46	0.00	0.00	0.00	0.00
TR100199|c1_g12_i1	TR100199|c1_g12	1024	762.75	233.00	3.14	8.63	92.51
TR100199|c1_g12_i2	TR100199|c1_g12	301	40.43	1.00	0.25	0.70	7.49
TR100199|c1_g12_i3	TR100199|c1_g12	321	60.17	0.00	0.00	0.00	0.00
TR100199|c1_g12_i4	TR100199|c1_g12	496	234.88	0.00	0.00	0.00	0.00
TR100199|c1_g12_i5	TR100199|c1_g12	498	236.88	0.00	0.00	0.00	0.00
TR100199|c1_g12_i6	TR100199|c1_g12	301	40.43	0.00	0.00	0.00	0.00
TR100199|c1_g13_i1	TR100199|c1_g13	256	10.01	0.00	0.00	0.00	0.00
TR100199|c1_g14_i1	TR100199|c1_g14	275	18.80	0.00	0.00	0.00	0.00
TR100199|c1_g15_i1	TR100199|c1_g15	339	78.11	1.00	0.13	0.36	100.00
TR100199|c1_g16_i1	TR100199|c1_g16	340	79.11	0.00	0.00	0.00	0.00
TR100199|c1_g17_i1	TR100199|c1_g17	365	104.05	0.00	0.00	0.00	0.00
TR100199|c1_g18_i1	TR100199|c1_g18	240	6.75	0.00	0.00	0.00	0.00
TR100199|c1_g2_i1	TR100199|c1_g2	312	51.22	1.00	0.20	0.55	100.00
TR100199|c1_g2_i2	TR100199|c1_g2	231	5.54	0.00	0.00	0.00	0.00
TR100199|c1_g2_i3	TR100199|c1_g2	241	6.90	0.00	0.00	0.00	0.00
TR100199|c1_g3_i1	TR100199|c1_g3	266	13.77	2.00	1.49	4.10	100.00
TR100199|c1_g4_i1	TR100199|c1_g4	334	73.12	3.00	0.42	1.16	100.00
TR100199|c1_g4_i2	TR100199|c1_g4	308	47.27	0.00	0.00	0.00	0.00
TR100199|c1_g5_i1	TR100199|c1_g5	1096	834.75	541.82	6.68	18.34	100.00
TR100199|c1_g6_i1	TR100199|c1_g6	249	8.31	0.00	0.00	0.00	0.00
TR100199|c1_g6_i2	TR100199|c1_g6	353	92.08	0.00	0.00	0.00	0.00
TR100199|c1_g6_i3	TR100199|c1_g6	318	57.18	0.00	0.00	0.00	0.00
TR100199|c1_g7_i1	TR100199|c1_g7	237	6.32	0.00	0.00	0.00	0.00
TR100199|c1_g8_i1	TR100199|c1_g8	235	6.05	0.00	0.00	0.00	0.00
TR100199|c1_g9_i1	TR100199|c1_g9	405	143.99	9.00	0.64	1.77	100.00
TR10019|c0_g1_i1	TR10019|c0_g1	286	26.89	5.00	1.91	5.25	100.00
TR10019|c0_g2_i1	TR10019|c0_g2	296	35.69	0.00	0.00	0.00	0.00
TR1001|c0_g1_i1	TR1001|c0_g1	242	7.05	0.00	0.00	0.00	0.00
TR100200|c0_g1_i1	TR100200|c0_g1	509	247.87	27.52	1.14	3.14	100.00
TR100200|c0_g2_i1	TR100200|c0_g2	543	281.84	67.00	2.44	6.72	100.00
TR100200|c0_g3_i1	TR100200|c0_g3	7040	6778.75	1899.45	2.88	7.92	17.44
TR100200|c0_g3_i2	TR100200|c0_g3	6079	5817.75	3686.12	6.52	17.90	39.43
TR100200|c0_g3_i3	TR100200|c0_g3	4005	3743.75	2594.90	7.13	19.58	43.13
TR100200|c0_g4_i1	TR100200|c0_g4	1491	1229.75	884.00	7.39	20.31	100.00
TR100201|c0_g1_i1	TR100201|c0_g1	658	396.77	14.71	0.38	1.05	100.00
TR100201|c0_g2_i1	TR100201|c0_g2	1702	1440.75	254.16	1.81	4.98	24.67
TR100201|c0_g2_i2	TR100201|c0_g2	4885	4623.75	2490.31	5.54	15.22	75.33
TR100201|c0_g3_i1	TR100201|c0_g3	282	23.72	10.82	4.69	12.88	100.00
TR100202|c0_g1_i1	TR100202|c0_g1	4093	3831.75	2978.00	7.99	21.96	100.00
TR100202|c1_g1_i1	TR100202|c1_g1	1970	1708.75	631.00	3.80	10.43	100.00
TR100202|c1_g2_i1	TR100202|c1_g2	272	16.95	4.21	2.55	7.02	47.45
TR100202|c1_g2_i2	TR100202|c1_g2	3307	3045.75	837.79	2.83	7.77	52.55
TR100202|c2_g1_i1	TR100202|c2_g1	4024	3762.75	3031.16	8.28	22.76	41.23
TR100202|c2_g1_i2	TR100202|c2_g1	1039	777.75	32.98	0.44	1.20	2.17
TR100202|c2_g1_i3	TR100202|c2_g1	936	674.75	109.81	1.67	4.60	8.33
TR100202|c2_g1_i4	TR100202|c2_g1	799	537.75	507.05	9.70	26.64	48.26
TR100203|c0_g1_i1	TR100203|c0_g1	4977	4715.75	9598.00	20.93	57.51	100.00
TR100204|c1_g1_i1	TR100204|c1_g1	364	103.06	3.00	0.30	0.82	100.00
TR100204|c2_g1_i1	TR100204|c2_g1	327	66.15	0.00	0.00	0.00	0.00
TR100204|c2_g1_i2	TR100204|c2_g1	270	15.81	1.00	0.65	1.79	100.00
TR100204|c2_g1_i3	TR100204|c2_g1	310	49.24	0.00	0.00	0.00	0.00
TR100204|c2_g1_i4	TR100204|c2_g1	321	60.17	0.00	0.00	0.00	0.00
TR100204|c2_g1_i5	TR100204|c2_g1	296	35.69	0.00	0.00	0.00	0.00
TR100204|c2_g1_i6	TR100204|c2_g1	292	32.04	0.00	0.00	0.00	0.00
TR100204|c2_g2_i1	TR100204|c2_g2	564	302.82	40.00	1.36	3.73	100.00
TR100204|c2_g3_i1	TR100204|c2_g3	365	104.05	14.62	1.44	3.97	100.00
TR100204|c2_g4_i1	TR100204|c2_g4	270	15.81	0.00	0.00	0.00	0.00
TR100204|c2_g5_i1	TR100204|c2_g5	264	12.87	0.00	0.00	0.00	0.00
TR100204|c2_g5_i2	TR100204|c2_g5	271	16.37	0.00	0.00	0.00	0.00
TR100204|c2_g6_i1	TR100204|c2_g6	243	7.21	0.00	0.00	0.00	0.00
TR100204|c2_g7_i1	TR100204|c2_g7	497	235.88	29.00	1.26	3.47	100.00
TR100204|c2_g8_i1	TR100204|c2_g8	280	22.23	3.38	1.56	4.30	100.00
TR100204|c3_g1_i1	TR100204|c3_g1	265	13.31	1.00	0.77	2.12	100.00
TR100204|c3_g2_i1	TR100204|c3_g2	306	45.30	0.00	0.00	0.00	0.00
TR100204|c3_g3_i1	TR100204|c3_g3	411	149.98	66.00	4.53	12.43	100.00
TR100204|c3_g3_i2	TR100204|c3_g3	284	25.28	0.00	0.00	0.00	0.00
TR100204|c3_g3_i3	TR100204|c3_g3	246	7.73	0.00	0.00	0.00	0.00
TR100204|c3_g4_i1	TR100204|c3_g4	245	7.55	3.00	4.09	11.23	100.00
TR100204|c3_g5_i1	TR100204|c3_g5	252	8.97	0.00	0.00	0.00	0.00
TR100204|c3_g6_i1	TR100204|c3_g6	406	144.99	31.00	2.20	6.04	100.00
TR100204|c3_g7_i1	TR100204|c3_g7	237	6.32	0.00	0.00	0.00	0.00
TR100204|c3_g7_i2	TR100204|c3_g7	276	19.45	0.00	0.00	0.00	0.00
TR100204|c3_g8_i1	TR100204|c3_g8	275	18.80	0.00	0.00	0.00	0.00
TR100204|c3_g9_i1	TR100204|c3_g9	250	8.52	0.00	0.00	0.00	0.00
TR100205|c4_g1_i1	TR100205|c4_g1	224	4.73	0.00	0.00	0.00	0.00
TR100205|c4_g2_i1	TR100205|c4_g2	240	6.75	0.00	0.00	0.00	0.00
TR100205|c4_g3_i1	TR100205|c4_g3	248	8.10	0.00	0.00	0.00	0.00
TR100205|c5_g1_i1	TR100205|c5_g1	234	5.92	0.00	0.00	0.00	100.00
TR100205|c5_g10_i1	TR100205|c5_g10	275	18.80	4.34	2.38	6.53	100.00
TR100205|c5_g11_i1	TR100205|c5_g11	241	6.90	3.00	4.47	12.28	100.00
TR100205|c5_g12_i1	TR100205|c5_g12	252	8.97	0.00	0.00	0.00	0.00
TR100205|c5_g12_i2	TR100205|c5_g12	348	87.09	13.68	1.61	4.44	100.00
TR100205|c5_g13_i1	TR100205|c5_g13	303	42.37	14.64	3.55	9.76	100.00
TR100205|c5_g14_i1	TR100205|c5_g14	255	9.73	0.00	0.00	0.00	0.00
TR100205|c5_g15_i1	TR100205|c5_g15	362	101.06	16.32	1.66	4.56	100.00
TR100205|c5_g16_i1	TR100205|c5_g16	256	10.01	0.00	0.00	0.00	0.00
TR100205|c5_g17_i1	TR100205|c5_g17	265	13.31	0.00	0.00	0.00	0.00
TR100205|c5_g18_i1	TR100205|c5_g18	263	12.44	1.00	0.83	2.27	100.00
TR100205|c5_g2_i1	TR100205|c5_g2	318	57.18	59.00	10.61	29.15	88.62
TR100205|c5_g2_i2	TR100205|c5_g2	245	7.55	1.00	1.36	3.74	11.38
TR100205|c5_g3_i1	TR100205|c5_g3	252	8.97	0.00	0.00	0.00	0.00
TR100205|c5_g4_i1	TR100205|c5_g4	237	6.32	1.00	1.63	4.47	100.00
TR100205|c5_g5_i1	TR100205|c5_g5	574	312.82	89.02	2.93	8.04	100.00
TR100205|c5_g6_i1	TR100205|c5_g6	295	34.77	48.00	14.20	39.01	92.01
TR100205|c5_g6_i2	TR100205|c5_g6	386	125.02	15.00	1.23	3.39	7.99
TR100205|c5_g7_i1	TR100205|c5_g7	236	6.19	0.00	0.00	0.00	0.00
TR100205|c5_g8_i1	TR100205|c5_g8	273	17.55	6.00	3.52	9.66	100.00
TR100205|c5_g9_i1	TR100205|c5_g9	252	8.97	0.00	0.00	0.00	0.00
TR100206|c0_g1_i1	TR100206|c0_g1	257	10.31	1.99	1.99	5.46	100.00
TR100206|c0_g2_i1	TR100206|c0_g2	257	10.31	6.01	5.99	16.47	100.00
TR100206|c10_g1_i1	TR100206|c10_g1	375	114.04	12.00	1.08	2.97	100.00
TR100206|c5_g1_i1	TR100206|c5_g1	838	576.75	114.00	2.03	5.58	100.00
TR100206|c7_g1_i1	TR100206|c7_g1	1179	917.75	538.91	6.04	16.59	51.03
TR100206|c7_g1_i2	TR100206|c7_g1	351	90.08	13.02	1.49	4.08	12.56
TR100206|c7_g1_i3	TR100206|c7_g1	894	632.75	70.73	1.15	3.16	9.71
TR100206|c7_g1_i4	TR100206|c7_g1	393	132.01	27.57	2.15	5.90	18.15
TR100206|c7_g1_i5	TR100206|c7_g1	1133	871.75	85.77	1.01	2.78	8.55
TR100206|c8_g1_i1	TR100206|c8_g1	225	4.84	0.00	0.00	0.00	0.00
TR100206|c8_g2_i1	TR100206|c8_g2	263	12.44	104.08	86.03	236.37	100.00
TR100206|c8_g3_i1	TR100206|c8_g3	225	4.84	69.35	147.43	405.08	100.00
TR100206|c8_g4_i1	TR100206|c8_g4	1174	912.75	27966.07	315.09	865.73	23.00
TR100206|c8_g4_i2	TR100206|c8_g4	1186	924.75	58015.58	645.17	1772.65	47.09
TR100206|c8_g4_i3	TR100206|c8_g4	596	334.80	13337.74	409.68	1125.63	29.91
TR100206|c8_g5_i1	TR100206|c8_g5	263	12.44	116.18	96.03	263.84	100.00
TR100206|c9_g1_i1	TR100206|c9_g1	270	15.81	0.00	0.00	0.00	0.00
TR100206|c9_g1_i2	TR100206|c9_g1	278	20.81	10.00	4.94	13.58	100.00
TR100206|c9_g2_i1	TR100206|c9_g2	2960	2698.75	0.00	0.00	0.00	0.00
TR100206|c9_g2_i2	TR100206|c9_g2	3278	3016.75	1105.00	3.77	10.35	100.00
TR100207|c0_g1_i1	TR100207|c0_g1	391	130.01	0.00	0.00	0.00	0.00
TR100207|c0_g2_i1	TR100207|c0_g2	352	91.08	0.00	0.00	0.00	0.00
TR100207|c0_g3_i1	TR100207|c0_g3	490	228.89	56.19	2.52	6.94	100.00
TR100207|c0_g4_i1	TR100207|c0_g4	598	336.80	41.00	1.25	3.44	100.00
TR100207|c0_g5_i1	TR100207|c0_g5	592	330.80	22.50	0.70	1.92	100.00
TR100207|c0_g6_i1	TR100207|c0_g6	3263	3001.75	952.87	3.26	8.97	68.14
TR100207|c0_g6_i2	TR100207|c0_g6	1896	1634.75	61.62	0.39	1.07	8.09
TR100207|c0_g6_i3	TR100207|c0_g6	2030	1768.75	79.45	0.46	1.27	9.64
TR100207|c0_g6_i4	TR100207|c0_g6	2751	2489.75	163.82	0.68	1.86	14.12
TR100207|c0_g7_i1	TR100207|c0_g7	462	200.92	26.75	1.37	3.76	100.00
TR100207|c0_g8_i1	TR100207|c0_g8	422	160.97	11.81	0.75	2.07	100.00
TR100208|c0_g1_i1	TR100208|c0_g1	269	15.27	3.00	2.02	5.55	100.00
TR100208|c0_g2_i1	TR100208|c0_g2	1109	847.75	78.00	0.95	2.60	100.00
TR100209|c0_g1_i1	TR100209|c0_g1	3606	3344.75	279.39	0.86	2.36	36.98
TR100209|c0_g1_i2	TR100209|c0_g1	2999	2737.75	50.03	0.19	0.52	8.09
TR100209|c0_g1_i3	TR100209|c0_g1	3587	3325.75	412.58	1.28	3.51	54.93
TR10020|c0_g1_i1	TR10020|c0_g1	262	12.04	10.00	8.54	23.47	100.00
TR100210|c0_g1_i1	TR100210|c0_g1	415	153.98	6.13	0.41	1.13	100.00
TR100210|c0_g2_i1	TR100210|c0_g2	1890	1628.75	106.87	0.67	1.85	100.00
TR100210|c0_g2_i2	TR100210|c0_g2	471	209.91	0.00	0.00	0.00	0.00
TR100210|c0_g3_i1	TR100210|c0_g3	1658	1396.75	108.94	0.80	2.20	40.79
TR100210|c0_g3_i2	TR100210|c0_g3	1234	972.75	62.45	0.66	1.81	33.57
TR100210|c0_g3_i3	TR100210|c0_g3	1455	1193.75	58.53	0.50	1.39	25.64
TR100210|c0_g4_i1	TR100210|c0_g4	337	76.12	9.08	1.23	3.37	100.00
TR100211|c0_g1_i1	TR100211|c0_g1	261	11.66	4.00	3.53	9.70	100.00
TR100211|c2_g1_i1	TR100211|c2_g1	373	112.04	26.57	2.44	6.70	100.00
TR100211|c2_g2_i1	TR100211|c2_g2	373	112.04	24.43	2.24	6.16	100.00
TR100211|c2_g3_i1	TR100211|c2_g3	267	14.25	1.00	0.72	1.98	100.00
TR100211|c3_g1_i1	TR100211|c3_g1	305	44.32	3.00	0.70	1.91	100.00
TR100211|c3_g2_i1	TR100211|c3_g2	544	282.84	5.00	0.18	0.50	100.00
TR100211|c3_g3_i1	TR100211|c3_g3	256	10.01	0.00	0.00	0.00	0.00
TR100211|c3_g4_i1	TR100211|c3_g4	427	165.96	22.00	1.36	3.75	100.00
TR100211|c3_g5_i1	TR100211|c3_g5	558	296.83	64.00	2.22	6.09	100.00
TR100211|c3_g6_i1	TR100211|c3_g6	313	52.22	8.00	1.58	4.33	100.00
TR100212|c3_g1_i1	TR100212|c3_g1	395	134.01	0.00	0.00	0.00	0.00
TR100212|c3_g1_i2	TR100212|c3_g1	233	5.79	0.00	0.00	0.00	0.00
TR100212|c3_g1_i3	TR100212|c3_g1	410	148.99	18.00	1.24	3.41	100.00
TR100213|c0_g1_i1	TR100213|c0_g1	330	69.14	0.00	0.00	0.00	0.00
TR100213|c0_g2_i1	TR100213|c0_g2	342	81.10	16.00	2.03	5.57	100.00
TR100213|c0_g2_i2	TR100213|c0_g2	237	6.32	0.00	0.00	0.00	0.00
TR100214|c0_g1_i1	TR100214|c0_g1	312	51.22	0.00	0.00	0.00	0.00
TR100214|c0_g2_i1	TR100214|c0_g2	283	24.49	0.00	0.00	0.00	0.00
TR100214|c1_g1_i1	TR100214|c1_g1	1072	810.75	27.20	0.35	0.95	7.63
TR100214|c1_g1_i2	TR100214|c1_g1	1492	1230.75	15.90	0.13	0.36	2.94
TR100214|c1_g1_i3	TR100214|c1_g1	2670	2408.75	176.48	0.75	2.07	16.67
TR100214|c1_g1_i4	TR100214|c1_g1	276	19.45	6.00	3.17	8.72	70.19
TR100214|c1_g1_i5	TR100214|c1_g1	1536	1274.75	14.42	0.12	0.32	2.57
TR100214|c2_g1_i1	TR100214|c2_g1	239	6.60	1.00	1.56	4.28	100.00
TR100215|c0_g1_i1	TR100215|c0_g1	2590	2328.75	158.12	0.70	1.92	13.87
TR100215|c0_g1_i2	TR100215|c0_g1	2435	2173.75	51.51	0.24	0.67	4.84
TR100215|c0_g1_i3	TR100215|c0_g1	1630	1368.75	187.87	1.41	3.88	28.04
TR100215|c0_g1_i4	TR100215|c0_g1	1503	1241.75	141.49	1.17	3.22	23.28
TR100215|c0_g1_i5	TR100215|c0_g1	1849	1587.75	233.01	1.51	4.15	29.98
TR100216|c0_g1_i1	TR100216|c0_g1	1610	1348.75	48.81	0.37	1.02	9.97
TR100216|c0_g1_i2	TR100216|c0_g1	1570	1308.75	156.58	1.23	3.38	32.94
TR100216|c0_g1_i3	TR100216|c0_g1	3090	2828.75	323.53	1.18	3.23	31.49
TR100216|c0_g1_i4	TR100216|c0_g1	2944	2682.75	50.62	0.19	0.53	5.20
TR100216|c0_g1_i5	TR100216|c0_g1	3079	2817.75	183.08	0.67	1.84	17.89
TR100216|c0_g1_i6	TR100216|c0_g1	2933	2671.75	24.39	0.09	0.26	2.51
TR100217|c0_g1_i1	TR100217|c0_g1	1778	1516.75	78.81	0.53	1.47	41.80
TR100217|c0_g1_i2	TR100217|c0_g1	1674	1412.75	102.19	0.74	2.04	58.20
TR100218|c0_g1_i1	TR100218|c0_g1	224	4.73	0.00	0.00	0.00	0.00
TR100218|c0_g2_i1	TR100218|c0_g2	237	6.32	0.00	0.00	0.00	0.00
TR100218|c0_g3_i1	TR100218|c0_g3	273	17.55	1.00	0.59	1.61	100.00
TR100218|c0_g3_i2	TR100218|c0_g3	240	6.75	0.00	0.00	0.00	0.00
TR100219|c0_g1_i1	TR100219|c0_g1	347	86.09	8.29	0.99	2.72	100.00
TR100219|c0_g2_i1	TR100219|c0_g2	399	138.00	55.52	4.14	11.37	46.17
TR100219|c0_g2_i2	TR100219|c0_g2	2930	2668.75	403.75	1.56	4.27	17.36
TR100219|c0_g2_i3	TR100219|c0_g2	1073	811.75	101.44	1.29	3.53	14.34
TR100219|c0_g2_i4	TR100219|c0_g2	812	550.75	49.50	0.92	2.54	10.31
TR100219|c0_g2_i5	TR100219|c0_g2	2927	2665.75	0.00	0.00	0.00	0.00
TR100219|c0_g2_i6	TR100219|c0_g2	1343	1081.75	0.00	0.00	0.00	0.00
TR100219|c0_g2_i7	TR100219|c0_g2	966	704.75	20.16	0.29	0.81	3.28
TR100219|c0_g2_i8	TR100219|c0_g2	3360	3098.75	230.35	0.76	2.10	8.53
TR10021|c0_g1_i1	TR10021|c0_g1	249	8.31	5.00	6.19	17.01	100.00
TR100220|c0_g1_i1	TR100220|c0_g1	1642	1380.75	10.68	0.08	0.22	1.81
TR100220|c0_g1_i2	TR100220|c0_g1	1014	752.75	4.32	0.06	0.16	1.34
TR100220|c0_g1_i3	TR100220|c0_g1	1334	1072.75	11.38	0.11	0.30	2.48
TR100220|c0_g1_i4	TR100220|c0_g1	1248	986.75	138.40	1.44	3.96	32.74
TR100220|c0_g1_i5	TR100220|c0_g1	1763	1501.75	1.20	0.01	0.02	0.19
TR100220|c0_g1_i6	TR100220|c0_g1	940	678.75	96.46	1.46	4.02	33.18
TR100220|c0_g1_i7	TR100220|c0_g1	1455	1193.75	144.56	1.25	3.42	28.27
TR100220|c0_g1_i8	TR100220|c0_g1	277	20.12	0.00	0.00	0.00	0.00
TR100221|c0_g1_i1	TR100221|c0_g1	753	491.75	410.78	8.59	23.60	100.00
TR100221|c0_g2_i1	TR100221|c0_g2	2405	2143.75	361.38	1.73	4.76	46.91
TR100221|c0_g2_i2	TR100221|c0_g2	1824	1562.75	242.65	1.60	4.39	43.21
TR100221|c0_g2_i3	TR100221|c0_g2	2221	1959.75	69.54	0.36	1.00	9.88
TR100221|c0_g3_i1	TR100221|c0_g3	1308	1046.75	435.77	4.28	11.76	100.00
TR100221|c0_g4_i1	TR100221|c0_g4	483	221.90	9.00	0.42	1.15	100.00
TR100221|c0_g5_i1	TR100221|c0_g5	837	575.75	182.44	3.26	8.95	100.00
TR100221|c0_g6_i1	TR100221|c0_g6	623	361.79	11.75	0.33	0.92	100.00
TR100221|c0_g7_i1	TR100221|c0_g7	795	533.75	29.77	0.57	1.58	9.04
TR100221|c0_g7_i2	TR100221|c0_g7	1152	890.75	499.90	5.77	15.86	90.96
TR100221|c0_g8_i1	TR100221|c0_g8	934	672.75	188.00	2.87	7.90	100.00
TR100222|c0_g1_i1	TR100222|c0_g1	2129	1867.75	392.00	2.16	5.93	100.00
TR100223|c0_g1_i1	TR100223|c0_g1	710	448.75	24.78	0.57	1.56	100.00
TR100223|c0_g2_i1	TR100223|c0_g2	382	121.03	14.00	1.19	3.27	100.00
TR100223|c0_g3_i1	TR100223|c0_g3	650	388.77	108.22	2.86	7.87	100.00
TR100223|c1_g1_i1	TR100223|c1_g1	2532	2270.75	457.63	2.07	5.69	60.73
TR100223|c1_g1_i2	TR100223|c1_g1	3521	3259.75	68.05	0.21	0.59	6.29
TR100223|c1_g1_i3	TR100223|c1_g1	3444	3182.75	348.32	1.13	3.09	32.98
TR100224|c0_g1_i1	TR100224|c0_g1	1427	1165.75	173.00	1.53	4.19	100.00
TR100224|c1_g1_i1	TR100224|c1_g1	498	236.88	5.91	0.26	0.71	12.94
TR100224|c1_g1_i2	TR100224|c1_g1	773	511.75	4.02	0.08	0.22	4.07
TR100224|c1_g1_i3	TR100224|c1_g1	1087	825.75	0.00	0.00	0.00	0.00
TR100224|c1_g1_i4	TR100224|c1_g1	1652	1390.75	93.58	0.69	1.90	34.90
TR100224|c1_g1_i5	TR100224|c1_g1	1723	1461.75	135.49	0.95	2.62	48.08
TR100224|c1_g1_i6	TR100224|c1_g1	1158	896.75	0.00	0.00	0.00	0.00
TR100225|c0_g1_i1	TR100225|c0_g1	1636	1374.75	32.51	0.24	0.67	17.70
TR100225|c0_g1_i2	TR100225|c0_g1	2048	1786.75	196.49	1.13	3.11	82.30
TR100226|c0_g1_i1	TR100226|c0_g1	225	4.84	0.00	0.00	0.00	0.00
TR100226|c0_g2_i1	TR100226|c0_g2	252	8.97	0.00	0.00	0.00	0.00
TR100226|c0_g2_i2	TR100226|c0_g2	276	19.45	8.00	4.23	11.62	100.00
TR100226|c0_g3_i1	TR100226|c0_g3	329	68.14	4.00	0.60	1.66	100.00
TR100226|c0_g4_i1	TR100226|c0_g4	249	8.31	1.00	1.24	3.40	100.00
TR100227|c0_g1_i1	TR100227|c0_g1	3616	3354.75	86.82	0.27	0.73	11.36
TR100227|c0_g1_i2	TR100227|c0_g1	3512	3250.75	97.76	0.31	0.85	13.20
TR100227|c0_g1_i3	TR100227|c0_g1	2871	2609.75	448.42	1.77	4.85	75.44
TR100228|c0_g1_i1	TR100228|c0_g1	880	618.75	27.31	0.45	1.25	29.09
TR100228|c0_g1_i2	TR100228|c0_g1	866	604.75	0.00	0.00	0.00	0.00
TR100228|c0_g1_i3	TR100228|c0_g1	1225	963.75	103.69	1.11	3.04	70.91
TR100229|c0_g1_i1	TR100229|c0_g1	465	203.92	97.00	4.89	13.44	100.00
TR100229|c0_g2_i1	TR100229|c0_g2	1584	1322.75	0.00	0.00	0.00	0.00
TR100229|c0_g2_i2	TR100229|c0_g2	2407	2145.75	252.47	1.21	3.32	69.32
TR100229|c0_g2_i3	TR100229|c0_g2	1635	1373.75	71.53	0.54	1.47	30.68
TR10022|c0_g1_i1	TR10022|c0_g1	505	243.87	19.00	0.80	2.20	100.00
TR100230|c1_g1_i1	TR100230|c1_g1	258	10.62	2.00	1.94	5.32	100.00
TR100230|c1_g2_i1	TR100230|c1_g2	259	10.95	5.00	4.70	12.90	100.00
TR100230|c2_g1_i1	TR100230|c2_g1	274	18.16	2.00	1.13	3.11	100.00
TR100230|c2_g2_i1	TR100230|c2_g2	307	46.28	2.00	0.44	1.22	100.00
TR100230|c2_g3_i1	TR100230|c2_g3	275	18.80	6.00	3.28	9.02	100.00
TR100230|c3_g1_i1	TR100230|c3_g1	301	40.43	11.00	2.80	7.69	100.00
TR100230|c4_g1_i1	TR100230|c4_g1	2368	2106.75	115.08	0.56	1.54	28.44
TR100230|c4_g1_i2	TR100230|c4_g1	1192	930.75	19.19	0.21	0.58	10.73
TR100230|c4_g1_i3	TR100230|c4_g1	2253	1991.75	0.00	0.00	0.00	0.00
TR100230|c4_g1_i4	TR100230|c4_g1	1150	888.75	10.28	0.12	0.33	6.02
TR100230|c4_g1_i5	TR100230|c4_g1	871	609.75	32.17	0.54	1.49	27.47
TR100230|c4_g1_i6	TR100230|c4_g1	2373	2111.75	0.00	0.00	0.00	0.00
TR100230|c4_g1_i7	TR100230|c4_g1	495	233.88	12.28	0.54	1.48	27.33
TR100230|c4_g2_i1	TR100230|c4_g2	272	16.95	0.00	0.00	0.00	0.00
TR100231|c1_g1_i1	TR100231|c1_g1	233	5.79	1.00	1.78	4.88	100.00
TR100231|c1_g2_i1	TR100231|c1_g2	248	8.10	2.00	2.54	6.97	100.00
TR100231|c1_g3_i1	TR100231|c1_g3	248	8.10	2.00	2.54	6.97	100.00
TR100231|c2_g1_i1	TR100231|c2_g1	277	20.12	0.00	0.00	0.00	0.00
TR100231|c2_g2_i1	TR100231|c2_g2	253	9.21	0.00	0.00	0.00	0.00
TR100231|c2_g3_i1	TR100231|c2_g3	269	15.27	3.00	2.02	5.55	100.00
TR100231|c2_g4_i1	TR100231|c2_g4	269	15.27	6.00	4.04	11.10	100.00
TR100232|c0_g1_i1	TR100232|c0_g1	886	624.75	0.00	0.00	0.00	0.00
TR100232|c0_g2_i1	TR100232|c0_g2	657	395.77	35.01	0.91	2.50	100.00
TR100232|c0_g3_i1	TR100232|c0_g3	424	162.97	11.00	0.69	1.91	100.00
TR100232|c0_g4_i1	TR100232|c0_g4	241	6.90	0.00	0.00	0.00	0.00
TR100232|c0_g5_i1	TR100232|c0_g5	659	397.77	8.33	0.22	0.59	100.00
TR100232|c0_g6_i1	TR100232|c0_g6	1785	1523.75	282.72	1.91	5.24	48.96
TR100232|c0_g6_i2	TR100232|c0_g6	1597	1335.75	42.55	0.33	0.90	8.41
TR100232|c0_g6_i3	TR100232|c0_g6	1395	1133.75	36.89	0.33	0.92	8.58
TR100232|c0_g6_i4	TR100232|c0_g6	1364	1102.75	142.32	1.33	3.65	34.05
TR100232|c0_g7_i1	TR100232|c0_g7	995	733.75	289.59	4.06	11.15	84.35
TR100232|c0_g7_i2	TR100232|c0_g7	274	18.16	0.00	0.00	0.00	0.00
TR100232|c0_g7_i3	TR100232|c0_g7	1043	781.75	57.24	0.75	2.07	15.65
TR100232|c0_g8_i1	TR100232|c0_g8	365	104.05	3.35	0.33	0.91	100.00
TR100232|c0_g9_i1	TR100232|c0_g9	340	79.11	8.00	1.04	2.86	100.00
TR100233|c0_g1_i1	TR100233|c0_g1	978	716.75	143.00	2.05	5.64	100.00
TR100233|c2_g1_i1	TR100233|c2_g1	914	652.75	196.00	3.09	8.48	100.00
TR100233|c2_g2_i1	TR100233|c2_g2	883	621.75	0.00	0.00	0.00	0.00
TR100233|c2_g3_i1	TR100233|c2_g3	332	71.13	0.00	0.00	0.00	0.00
TR100233|c2_g4_i1	TR100233|c2_g4	452	190.93	9.00	0.48	1.33	100.00
TR100233|c2_g5_i1	TR100233|c2_g5	430	168.96	6.00	0.37	1.00	100.00
TR100233|c2_g6_i1	TR100233|c2_g6	748	486.75	0.00	0.00	0.00	0.00
TR100233|c2_g7_i1	TR100233|c2_g7	253	9.21	6.00	6.70	18.41	100.00
TR100233|c2_g8_i1	TR100233|c2_g8	274	18.16	10.00	5.66	15.56	100.00
TR100233|c2_g8_i2	TR100233|c2_g8	867	605.75	0.00	0.00	0.00	0.00
TR100234|c0_g1_i1	TR100234|c0_g1	1189	927.75	254.58	2.82	7.75	45.18
TR100234|c0_g1_i2	TR100234|c0_g1	4578	4316.75	261.53	0.62	1.71	9.98
TR100234|c0_g1_i3	TR100234|c0_g1	6643	6381.75	1737.89	2.80	7.69	44.84
TR100235|c1_g1_i1	TR100235|c1_g1	274	18.16	0.00	0.00	0.00	0.00
TR100235|c1_g1_i2	TR100235|c1_g1	294	33.85	0.00	0.00	0.00	0.00
TR100235|c1_g1_i3	TR100235|c1_g1	237	6.32	2.00	3.25	8.94	31.21
TR100235|c1_g1_i4	TR100235|c1_g1	228	5.18	0.00	0.00	0.00	0.00
TR100235|c1_g1_i5	TR100235|c1_g1	279	21.51	15.00	7.17	19.70	68.79
TR100235|c1_g2_i1	TR100235|c1_g2	291	31.15	0.00	0.00	0.00	0.00
TR100235|c1_g2_i2	TR100235|c1_g2	240	6.75	5.00	7.62	20.93	100.00
TR100235|c1_g3_i1	TR100235|c1_g3	242	7.05	0.00	0.00	0.00	0.00
TR100235|c1_g3_i2	TR100235|c1_g3	232	5.67	0.00	0.00	0.00	0.00
TR100235|c1_g3_i3	TR100235|c1_g3	237	6.32	0.00	0.00	0.00	0.00
TR100235|c1_g3_i4	TR100235|c1_g3	247	7.91	0.00	0.00	0.00	0.00
TR100235|c1_g3_i5	TR100235|c1_g3	233	5.79	0.00	0.00	0.00	0.00
TR100235|c1_g4_i1	TR100235|c1_g4	372	111.04	6.00	0.56	1.53	100.00
TR100235|c1_g4_i2	TR100235|c1_g4	242	7.05	0.00	0.00	0.00	0.00
TR100235|c1_g5_i1	TR100235|c1_g5	277	20.12	3.00	1.53	4.21	100.00
TR100235|c1_g6_i1	TR100235|c1_g6	279	21.51	4.00	1.91	5.25	100.00
TR100236|c0_g1_i1	TR100236|c0_g1	1543	1281.75	144.00	1.16	3.17	100.00
TR100236|c1_g1_i1	TR100236|c1_g1	331	70.13	9.00	1.32	3.63	19.55
TR100236|c1_g1_i10	TR100236|c1_g1	432	170.96	0.00	0.00	0.00	0.00
TR100236|c1_g1_i11	TR100236|c1_g1	265	13.31	0.00	0.00	0.00	0.00
TR100236|c1_g1_i2	TR100236|c1_g1	1636	1374.75	0.00	0.00	0.00	0.00
TR100236|c1_g1_i3	TR100236|c1_g1	863	601.75	13.41	0.23	0.63	3.39
TR100236|c1_g1_i4	TR100236|c1_g1	1519	1257.75	196.84	1.61	4.42	23.84
TR100236|c1_g1_i5	TR100236|c1_g1	1249	987.75	0.00	0.00	0.00	0.00
TR100236|c1_g1_i6	TR100236|c1_g1	1704	1442.75	0.00	0.00	0.00	0.00
TR100236|c1_g1_i7	TR100236|c1_g1	1247	985.75	0.00	0.00	0.00	0.00
TR100236|c1_g1_i8	TR100236|c1_g1	294	33.85	11.00	3.34	9.18	49.51
TR100236|c1_g1_i9	TR100236|c1_g1	1570	1308.75	31.75	0.25	0.69	3.70
TR100237|c0_g1_i1	TR100237|c0_g1	251	8.74	5.00	5.89	16.17	100.00
TR100237|c2_g1_i1	TR100237|c2_g1	256	10.01	0.00	0.00	0.00	0.00
TR100237|c2_g2_i1	TR100237|c2_g2	256	10.01	0.00	0.00	0.00	0.00
TR100237|c3_g1_i1	TR100237|c3_g1	359	98.07	28.00	2.94	8.07	100.00
TR100237|c3_g1_i2	TR100237|c3_g1	470	208.91	0.00	0.00	0.00	0.00
TR100237|c3_g2_i1	TR100237|c3_g2	275	18.80	0.00	0.00	0.00	0.00
TR100237|c4_g1_i1	TR100237|c4_g1	266	13.77	6.00	4.48	12.31	100.00
TR100237|c4_g2_i1	TR100237|c4_g2	284	25.28	0.00	0.00	0.00	0.00
TR100237|c4_g3_i1	TR100237|c4_g3	1136	874.75	184.00	2.16	5.94	100.00
TR100237|c5_g1_i1	TR100237|c5_g1	266	13.77	8.00	5.97	16.42	100.00
TR100238|c0_g1_i1	TR100238|c0_g1	4974	4712.75	319.35	0.70	1.91	16.31
TR100238|c0_g1_i2	TR100238|c0_g1	1426	1164.75	42.12	0.37	1.02	8.70
TR100238|c0_g1_i3	TR100238|c0_g1	5077	4815.75	904.42	1.93	5.31	45.20
TR100238|c0_g1_i4	TR100238|c0_g1	3390	3128.75	387.11	1.27	3.50	29.78
TR100239|c0_g1_i1	TR100239|c0_g1	336	75.12	19.00	2.60	7.15	100.00
TR100239|c1_g1_i1	TR100239|c1_g1	4006	3744.75	363.95	1.00	2.75	60.00
TR100239|c1_g1_i2	TR100239|c1_g1	4032	3770.75	171.87	0.47	1.29	28.14
TR100239|c1_g1_i3	TR100239|c1_g1	1728	1466.75	28.19	0.20	0.54	11.86
TR10023|c0_g1_i1	TR10023|c0_g1	240	6.75	1.00	1.52	4.19	100.00
TR100240|c0_g1_i1	TR100240|c0_g1	1390	1128.75	31.71	0.29	0.79	6.61
TR100240|c0_g1_i2	TR100240|c0_g1	2753	2491.75	240.87	0.99	2.73	22.73
TR100240|c0_g1_i3	TR100240|c0_g1	2761	2499.75	516.70	2.13	5.84	48.60
TR100240|c0_g1_i4	TR100240|c0_g1	2368	2106.75	131.23	0.64	1.76	14.65
TR100240|c0_g1_i5	TR100240|c0_g1	888	626.75	0.00	0.00	0.00	0.00
TR100240|c0_g1_i6	TR100240|c0_g1	1760	1498.75	47.26	0.32	0.89	7.41
TR100240|c0_g2_i1	TR100240|c0_g2	929	667.75	71.64	1.10	3.03	100.00
TR100240|c0_g3_i1	TR100240|c0_g3	2102	1840.75	607.60	3.39	9.33	100.00
TR100241|c0_g1_i1	TR100241|c0_g1	1782	1520.75	28.61	0.19	0.53	12.61
TR100241|c0_g1_i2	TR100241|c0_g1	2626	2364.75	308.39	1.34	3.68	87.39
TR100241|c0_g2_i1	TR100241|c0_g2	300	39.47	0.00	0.00	0.00	100.00
TR100242|c0_g1_i1	TR100242|c0_g1	352	91.08	5.47	0.62	1.70	100.00
TR100242|c0_g2_i1	TR100242|c0_g2	3991	3729.75	1558.00	4.30	11.80	45.52
TR100242|c0_g2_i2	TR100242|c0_g2	618	356.79	25.98	0.75	2.06	7.93
TR100242|c0_g2_i3	TR100242|c0_g2	2898	2636.75	811.94	3.17	8.70	33.55
TR100242|c0_g2_i4	TR100242|c0_g2	752	490.75	58.54	1.23	3.37	13.00
TR100242|c0_g3_i1	TR100242|c0_g3	415	153.98	90.73	6.06	16.65	100.00
TR100242|c0_g4_i1	TR100242|c0_g4	708	446.76	419.52	9.66	26.53	100.00
TR100242|c0_g5_i1	TR100242|c0_g5	478	216.90	8.31	0.39	1.08	100.00
TR100242|c0_g6_i1	TR100242|c0_g6	314	53.21	4.50	0.87	2.39	100.00
TR100243|c1_g1_i1	TR100243|c1_g1	796	534.75	34.67	0.67	1.83	25.38
TR100243|c1_g1_i2	TR100243|c1_g1	3005	2743.75	523.08	1.96	5.39	74.62
TR100243|c1_g2_i1	TR100243|c1_g2	751	489.75	45.25	0.95	2.61	100.00
TR100244|c0_g1_i1	TR100244|c0_g1	317	56.19	1.00	0.18	0.50	100.00
TR100244|c0_g1_i2	TR100244|c0_g1	257	10.31	0.00	0.00	0.00	0.00
TR100244|c0_g10_i1	TR100244|c0_g10	318	57.18	2.00	0.36	0.99	100.00
TR100244|c0_g10_i2	TR100244|c0_g10	244	7.37	0.00	0.00	0.00	0.00
TR100244|c0_g11_i1	TR100244|c0_g11	1905	1643.75	0.00	0.00	0.00	0.00
TR100244|c0_g11_i2	TR100244|c0_g11	1047	785.75	158.79	2.08	5.71	51.17
TR100244|c0_g11_i3	TR100244|c0_g11	1629	1367.75	0.00	0.00	0.00	0.00
TR100244|c0_g11_i4	TR100244|c0_g11	2715	2453.75	473.21	1.98	5.45	48.83
TR100244|c0_g2_i1	TR100244|c0_g2	244	7.37	0.00	0.00	0.00	0.00
TR100244|c0_g2_i2	TR100244|c0_g2	255	9.73	0.00	0.00	0.00	0.00
TR100244|c0_g3_i1	TR100244|c0_g3	225	4.84	0.00	0.00	0.00	0.00
TR100244|c0_g3_i2	TR100244|c0_g3	354	93.08	23.00	2.54	6.98	100.00
TR100244|c0_g4_i1	TR100244|c0_g4	240	6.75	0.00	0.00	0.00	0.00
TR100244|c0_g5_i1	TR100244|c0_g5	1049	787.75	51.24	0.67	1.84	26.20
TR100244|c0_g5_i2	TR100244|c0_g5	930	668.75	13.20	0.20	0.56	7.95
TR100244|c0_g5_i3	TR100244|c0_g5	2375	2113.75	345.56	1.68	4.62	65.85
TR100244|c0_g6_i1	TR100244|c0_g6	263	12.44	7.00	5.79	15.90	100.00
TR100244|c0_g7_i1	TR100244|c0_g7	347	86.09	3.00	0.36	0.98	100.00
TR100244|c0_g8_i1	TR100244|c0_g8	226	4.95	0.00	0.00	0.00	0.00
TR100244|c0_g9_i1	TR100244|c0_g9	282	23.72	0.00	0.00	0.00	0.00
TR100245|c0_g1_i1	TR100245|c0_g1	589	327.81	16.00	0.50	1.38	100.00
TR100245|c0_g2_i1	TR100245|c0_g2	549	287.83	73.00	2.61	7.17	100.00
TR100246|c1_g1_i1	TR100246|c1_g1	910	648.75	107.93	1.71	4.70	100.00
TR100246|c1_g2_i1	TR100246|c1_g2	467	205.91	0.00	0.00	0.00	0.00
TR100246|c1_g3_i1	TR100246|c1_g3	1175	913.75	125.13	1.41	3.87	100.00
TR100246|c1_g4_i1	TR100246|c1_g4	429	167.96	3.10	0.19	0.52	100.00
TR100246|c1_g5_i1	TR100246|c1_g5	2275	2013.75	275.11	1.40	3.86	52.18
TR100246|c1_g5_i2	TR100246|c1_g5	834	572.75	3.66	0.07	0.18	2.44
TR100246|c1_g5_i3	TR100246|c1_g5	1488	1226.75	20.36	0.17	0.47	6.34
TR100246|c1_g5_i4	TR100246|c1_g5	2098	1836.75	187.72	1.05	2.89	39.04
TR100247|c0_g1_i1	TR100247|c0_g1	1833	1571.75	99.91	0.65	1.80	19.49
TR100247|c0_g1_i2	TR100247|c0_g1	637	375.78	82.99	2.27	6.24	67.70
TR100247|c0_g1_i3	TR100247|c0_g1	1268	1006.75	42.10	0.43	1.18	12.82
TR100247|c1_g1_i1	TR100247|c1_g1	226	4.95	0.00	0.00	0.00	0.00
TR100248|c0_g1_i1	TR100248|c0_g1	3007	2745.75	843.00	3.16	8.67	100.00
TR100249|c0_g1_i1	TR100249|c0_g1	2438	2176.75	260.00	1.23	3.37	100.00
TR100249|c0_g2_i1	TR100249|c0_g2	306	45.30	3.00	0.68	1.87	100.00
TR10024|c0_g1_i1	TR10024|c0_g1	271	16.37	5.00	3.14	8.63	100.00
TR100250|c1_g1_i1	TR100250|c1_g1	290	30.27	0.00	0.00	0.00	0.00
TR100250|c1_g2_i1	TR100250|c1_g2	382	121.03	9.00	0.76	2.10	100.00
TR100250|c1_g3_i1	TR100250|c1_g3	402	141.00	4.00	0.29	0.80	100.00
TR100250|c1_g4_i1	TR100250|c1_g4	234	5.92	0.00	0.00	0.00	0.00
TR100250|c1_g4_i2	TR100250|c1_g4	256	10.01	0.00	0.00	0.00	0.00
TR100250|c1_g4_i3	TR100250|c1_g4	270	15.81	0.00	0.00	0.00	0.00
TR100250|c1_g5_i1	TR100250|c1_g5	232	5.67	0.00	0.00	0.00	0.00
TR100250|c1_g6_i1	TR100250|c1_g6	270	15.81	7.00	4.55	12.51	100.00
TR100250|c1_g7_i1	TR100250|c1_g7	311	50.23	0.00	0.00	0.00	0.00
TR100251|c0_g1_i1	TR100251|c0_g1	1277	1015.75	0.00	0.00	0.00	0.00
TR100251|c0_g1_i2	TR100251|c0_g1	2937	2675.75	118.91	0.46	1.26	9.73
TR100251|c0_g1_i3	TR100251|c0_g1	1736	1474.75	102.39	0.71	1.96	15.21
TR100251|c0_g1_i4	TR100251|c0_g1	1202	940.75	169.70	1.86	5.10	39.51
TR100251|c0_g1_i5	TR100251|c0_g1	358	97.07	6.25	0.66	1.82	14.10
TR100251|c0_g1_i6	TR100251|c0_g1	851	589.75	57.75	1.01	2.77	21.45
TR100251|c0_g2_i1	TR100251|c0_g2	420	158.97	44.00	2.85	7.82	100.00
TR100252|c0_g1_i1	TR100252|c0_g1	2245	1983.75	192.70	1.00	2.74	40.66
TR100252|c0_g1_i2	TR100252|c0_g1	2239	1977.75	246.37	1.28	3.52	52.14
TR100252|c0_g1_i3	TR100252|c0_g1	2119	1857.75	31.93	0.18	0.49	7.20
TR100252|c0_g2_i1	TR100252|c0_g2	2081	1819.75	301.00	1.70	4.67	100.00
TR100253|c0_g1_i1	TR100253|c0_g1	275	18.80	1.00	0.55	1.50	100.00
TR100253|c0_g1_i2	TR100253|c0_g1	251	8.74	0.00	0.00	0.00	0.00
TR100253|c0_g1_i3	TR100253|c0_g1	265	13.31	0.00	0.00	0.00	0.00
TR100253|c0_g2_i1	TR100253|c0_g2	268	14.75	5.00	3.49	9.58	100.00
TR100253|c0_g2_i2	TR100253|c0_g2	291	31.15	0.00	0.00	0.00	0.00
TR100253|c0_g3_i1	TR100253|c0_g3	244	7.37	0.00	0.00	0.00	0.00
TR100254|c0_g1_i1	TR100254|c0_g1	626	364.78	88.00	2.48	6.82	100.00
TR100254|c1_g1_i1	TR100254|c1_g1	360	99.06	13.00	1.35	3.71	100.00
TR100254|c1_g2_i1	TR100254|c1_g2	553	291.83	31.35	1.10	3.04	100.00
TR100254|c1_g3_i1	TR100254|c1_g3	859	597.75	0.00	0.00	0.00	0.00
TR100254|c1_g3_i2	TR100254|c1_g3	840	578.75	56.00	1.00	2.73	9.66
TR100254|c1_g3_i3	TR100254|c1_g3	765	503.75	279.30	5.70	15.67	55.36
TR100254|c1_g3_i4	TR100254|c1_g3	688	426.76	43.06	1.04	2.85	10.08
TR100254|c1_g3_i5	TR100254|c1_g3	543	281.84	70.29	2.56	7.05	24.90
TR100255|c0_g1_i1	TR100255|c0_g1	3301	3039.75	335.95	1.14	3.12	40.21
TR100255|c0_g1_i2	TR100255|c0_g1	2112	1850.75	112.75	0.63	1.72	22.16
TR100255|c0_g1_i3	TR100255|c0_g1	3846	3584.75	322.47	0.93	2.54	32.73
TR100255|c0_g1_i4	TR100255|c0_g1	3881	3619.75	48.83	0.14	0.38	4.91
TR100256|c0_g1_i1	TR100256|c0_g1	2232	1970.75	302.00	1.58	4.33	100.00
TR100256|c1_g1_i1	TR100256|c1_g1	2162	1900.75	192.63	1.04	2.86	91.40
TR100256|c1_g1_i2	TR100256|c1_g1	1243	981.75	9.37	0.10	0.27	8.60
TR100257|c0_g1_i1	TR100257|c0_g1	2745	2483.75	255.54	1.06	2.91	93.06
TR100257|c0_g1_i2	TR100257|c0_g1	1196	934.75	7.17	0.08	0.22	6.94
TR100257|c0_g2_i1	TR100257|c0_g2	361	100.06	8.29	0.85	2.34	100.00
TR100257|c0_g3_i1	TR100257|c0_g3	251	8.74	3.00	3.53	9.70	100.00
TR100258|c1_g1_i1	TR100258|c1_g1	1558	1296.75	28.52	0.23	0.62	4.18
TR100258|c1_g1_i2	TR100258|c1_g1	1753	1491.75	349.49	2.41	6.62	44.53
TR100258|c1_g1_i3	TR100258|c1_g1	502	240.88	64.99	2.77	7.62	51.29
TR100258|c3_g1_i1	TR100258|c3_g1	1160	898.75	0.00	0.00	0.00	0.00
TR100258|c3_g1_i2	TR100258|c3_g1	4805	4543.75	916.58	2.07	5.70	50.38
TR100258|c3_g1_i3	TR100258|c3_g1	4457	4195.75	339.58	0.83	2.29	20.21
TR100258|c3_g1_i4	TR100258|c3_g1	1508	1246.75	146.83	1.21	3.33	29.41
TR100258|c3_g2_i1	TR100258|c3_g2	238	6.46	0.00	0.00	0.00	0.00
TR100259|c2_g1_i1	TR100259|c2_g1	464	202.92	20.00	1.01	2.78	100.00
TR100259|c3_g1_i1	TR100259|c3_g1	541	279.84	61.00	2.24	6.16	100.00
TR100259|c6_g1_i1	TR100259|c6_g1	1705	1443.75	299.00	2.13	5.85	100.00
TR100259|c7_g1_i1	TR100259|c7_g1	261	11.66	16.00	14.12	38.79	100.00
TR10025|c0_g1_i1	TR10025|c0_g1	307	46.28	30.58	6.80	18.67	100.00
TR10025|c0_g2_i1	TR10025|c0_g2	321	60.17	3.42	0.58	1.60	100.00
TR100260|c0_g1_i1	TR100260|c0_g1	4418	4156.75	749.81	1.86	5.10	49.67
TR100260|c0_g1_i2	TR100260|c0_g1	1565	1303.75	92.94	0.73	2.01	19.63
TR100260|c0_g1_i3	TR100260|c0_g1	3961	3699.75	110.20	0.31	0.84	8.20
TR100260|c0_g1_i4	TR100260|c0_g1	4422	4160.75	340.05	0.84	2.31	22.50
TR100260|c1_g1_i1	TR100260|c1_g1	237	6.32	0.00	0.00	0.00	0.00
TR100261|c0_g1_i1	TR100261|c0_g1	317	56.19	1.00	0.18	0.50	100.00
TR100261|c0_g2_i1	TR100261|c0_g2	1563	1301.75	70.03	0.55	1.52	22.12
TR100261|c0_g2_i2	TR100261|c0_g2	257	10.31	0.00	0.00	0.00	0.00
TR100261|c0_g2_i3	TR100261|c0_g2	263	12.44	0.00	0.00	0.00	0.00
TR100261|c0_g2_i4	TR100261|c0_g2	1554	1292.75	151.69	1.21	3.32	48.24
TR100261|c0_g2_i5	TR100261|c0_g2	384	123.02	0.00	0.00	0.00	0.00
TR100261|c0_g2_i6	TR100261|c0_g2	695	433.76	31.27	0.74	2.04	29.64
TR100261|c0_g2_i7	TR100261|c0_g2	234	5.92	0.00	0.00	0.00	0.00
TR100261|c0_g2_i8	TR100261|c0_g2	594	332.80	0.00	0.00	0.00	0.00
TR100262|c1_g1_i1	TR100262|c1_g1	2005	1743.75	183.79	1.08	2.98	37.18
TR100262|c1_g1_i2	TR100262|c1_g1	4352	4090.75	679.73	1.71	4.70	58.62
TR100262|c1_g1_i3	TR100262|c1_g1	4750	4488.75	53.48	0.12	0.34	4.20
TR100262|c2_g1_i1	TR100262|c2_g1	254	9.46	0.00	0.00	0.00	0.00
TR100263|c0_g1_i1	TR100263|c0_g1	3119	2857.75	900.00	3.24	8.90	100.00
TR100264|c0_g1_i1	TR100264|c0_g1	1229	967.75	0.00	0.00	0.00	0.00
TR100264|c0_g1_i2	TR100264|c0_g1	1745	1483.75	198.56	1.38	3.78	100.00
TR100264|c0_g2_i1	TR100264|c0_g2	367	106.05	5.44	0.53	1.45	100.00
TR100265|c0_g1_i1	TR100265|c0_g1	1548	1286.75	122.41	0.98	2.69	51.60
TR100265|c0_g1_i2	TR100265|c0_g1	1138	876.75	22.59	0.26	0.73	13.97
TR100265|c0_g1_i3	TR100265|c0_g1	308	47.27	3.00	0.65	1.79	34.43
TR100266|c0_g1_i1	TR100266|c0_g1	306	45.30	2.00	0.45	1.25	100.00
TR100266|c1_g1_i1	TR100266|c1_g1	2381	2119.75	43.92	0.21	0.59	9.71
TR100266|c1_g1_i2	TR100266|c1_g1	2245	1983.75	382.08	1.98	5.44	90.29
TR100266|c1_g2_i1	TR100266|c1_g2	1656	1394.75	590.00	4.35	11.95	100.00
TR100266|c1_g3_i1	TR100266|c1_g3	276	19.45	1.00	0.53	1.45	100.00
TR100266|c1_g4_i1	TR100266|c1_g4	704	442.76	78.36	1.82	5.00	100.00
TR100266|c1_g5_i1	TR100266|c1_g5	704	442.76	42.64	0.99	2.72	100.00
TR100266|c1_g6_i1	TR100266|c1_g6	286	26.89	10.00	3.82	10.51	100.00
TR100267|c0_g1_i1	TR100267|c0_g1	767	505.75	0.00	0.00	0.00	0.00
TR100267|c0_g1_i2	TR100267|c0_g1	1483	1221.75	35.95	0.30	0.83	13.54
TR100267|c0_g1_i3	TR100267|c0_g1	1939	1677.75	129.11	0.79	2.17	35.40
TR100267|c0_g1_i4	TR100267|c0_g1	1173	911.75	0.00	0.00	0.00	0.00
TR100267|c0_g1_i5	TR100267|c0_g1	702	440.76	48.93	1.14	3.14	51.07
TR100267|c0_g1_i6	TR100267|c0_g1	1343	1081.75	0.00	0.00	0.00	0.00
TR100268|c1_g1_i1	TR100268|c1_g1	718	456.75	0.00	0.00	0.00	100.00
TR100268|c1_g2_i1	TR100268|c1_g2	1264	1002.75	471.00	4.83	13.27	100.00
TR100268|c2_g1_i1	TR100268|c2_g1	234	5.92	0.00	0.00	0.00	0.00
TR100268|c2_g10_i1	TR100268|c2_g10	259	10.95	1.00	0.94	2.58	100.00
TR100268|c2_g10_i2	TR100268|c2_g10	245	7.55	0.00	0.00	0.00	0.00
TR100268|c2_g11_i1	TR100268|c2_g11	481	219.90	13.00	0.61	1.67	100.00
TR100268|c2_g2_i1	TR100268|c2_g2	2107	1845.75	836.21	4.66	12.80	29.44
TR100268|c2_g2_i2	TR100268|c2_g2	474	212.91	100.00	4.83	13.27	30.53
TR100268|c2_g2_i3	TR100268|c2_g2	1103	841.75	416.00	5.08	13.96	32.12
TR100268|c2_g2_i4	TR100268|c2_g2	1525	1263.75	153.79	1.25	3.44	7.91
TR100268|c2_g3_i1	TR100268|c2_g3	247	7.91	1.00	1.30	3.57	100.00
TR100268|c2_g4_i1	TR100268|c2_g4	227	5.06	0.00	0.00	0.00	0.00
TR100268|c2_g5_i1	TR100268|c2_g5	227	5.06	0.00	0.00	0.00	0.00
TR100268|c2_g6_i1	TR100268|c2_g6	346	85.09	8.00	0.97	2.66	100.00
TR100268|c2_g7_i1	TR100268|c2_g7	563	301.82	0.00	0.00	0.00	0.00
TR100268|c2_g7_i2	TR100268|c2_g7	238	6.46	0.00	0.00	0.00	0.00
TR100268|c2_g8_i1	TR100268|c2_g8	247	7.91	0.00	0.00	0.00	0.00
TR100268|c2_g9_i1	TR100268|c2_g9	240	6.75	0.00	0.00	0.00	0.00
TR100268|c2_g9_i2	TR100268|c2_g9	243	7.21	0.00	0.00	0.00	0.00
TR100268|c2_g9_i3	TR100268|c2_g9	287	27.72	0.00	0.00	0.00	0.00
TR100268|c2_g9_i4	TR100268|c2_g9	284	25.28	0.00	0.00	0.00	0.00
TR100268|c3_g1_i1	TR100268|c3_g1	271	16.37	5.00	3.14	8.63	100.00
TR100269|c0_g1_i1	TR100269|c0_g1	2081	1819.75	0.00	0.00	0.00	0.00
TR100269|c0_g1_i2	TR100269|c0_g1	2064	1802.75	285.24	1.63	4.47	61.07
TR100269|c0_g1_i3	TR100269|c0_g1	2688	2426.75	244.76	1.04	2.85	38.93
TR10026|c0_g1_i1	TR10026|c0_g1	300	39.47	2.00	0.52	1.43	100.00
TR100270|c0_g1_i1	TR100270|c0_g1	251	8.74	0.00	0.00	0.00	0.00
TR100270|c0_g2_i1	TR100270|c0_g2	2074	1812.75	132.70	0.75	2.07	20.22
TR100270|c0_g2_i2	TR100270|c0_g2	1018	756.75	51.14	0.69	1.91	18.66
TR100270|c0_g2_i3	TR100270|c0_g2	438	176.95	39.16	2.28	6.25	61.12
TR100271|c0_g1_i1	TR100271|c0_g1	989	727.75	28.76	0.41	1.12	12.64
TR100271|c0_g1_i2	TR100271|c0_g1	1174	912.75	55.43	0.62	1.72	19.43
TR100271|c0_g1_i3	TR100271|c0_g1	1211	949.75	30.66	0.33	0.91	10.33
TR100271|c0_g1_i4	TR100271|c0_g1	1195	933.75	55.44	0.61	1.68	18.99
TR100271|c0_g1_i5	TR100271|c0_g1	611	349.79	42.22	1.24	3.41	38.61
TR100271|c0_g2_i1	TR100271|c0_g2	2967	2705.75	358.49	1.36	3.74	100.00
TR100271|c0_g3_i1	TR100271|c0_g3	302	41.40	4.00	0.99	2.73	100.00
TR100272|c0_g1_i1	TR100272|c0_g1	2734	2472.75	196.00	0.82	2.24	100.00
TR100272|c0_g2_i1	TR100272|c0_g2	591	329.80	0.00	0.00	0.00	0.00
TR100273|c0_g1_i1	TR100273|c0_g1	4398	4136.75	132.36	0.33	0.90	8.17
TR100273|c0_g1_i10	TR100273|c0_g1	4292	4030.75	43.56	0.11	0.31	2.76
TR100273|c0_g1_i11	TR100273|c0_g1	2071	1809.75	100.86	0.57	1.57	14.22
TR100273|c0_g1_i2	TR100273|c0_g1	1312	1050.75	78.84	0.77	2.12	19.15
TR100273|c0_g1_i3	TR100273|c0_g1	2139	1877.75	65.72	0.36	0.99	8.93
TR100273|c0_g1_i4	TR100273|c0_g1	4310	4048.75	41.27	0.10	0.29	2.60
TR100273|c0_g1_i5	TR100273|c0_g1	4930	4668.75	263.97	0.58	1.60	14.43
TR100273|c0_g1_i6	TR100273|c0_g1	4852	4590.75	92.77	0.21	0.57	5.16
TR100273|c0_g1_i7	TR100273|c0_g1	4380	4118.75	141.55	0.35	0.97	8.77
TR100273|c0_g1_i8	TR100273|c0_g1	4912	4650.75	288.11	0.64	1.75	15.81
TR100273|c0_g1_i9	TR100273|c0_g1	4828	4566.75	0.00	0.00	0.00	0.00
TR100274|c0_g1_i1	TR100274|c0_g1	597	335.80	10.32	0.32	0.87	12.23
TR100274|c0_g1_i2	TR100274|c0_g1	3255	2993.75	660.68	2.27	6.24	87.77
TR100275|c0_g1_i1	TR100275|c0_g1	2193	1931.75	538.00	2.86	7.87	100.00
TR100276|c0_g1_i1	TR100276|c0_g1	1986	1724.75	88.74	0.53	1.45	33.26
TR100276|c0_g1_i2	TR100276|c0_g1	2111	1849.75	113.07	0.63	1.73	39.52
TR100276|c0_g1_i3	TR100276|c0_g1	1663	1401.75	0.00	0.00	0.00	0.00
TR100276|c0_g1_i4	TR100276|c0_g1	1192	930.75	39.20	0.43	1.19	27.23
TR100277|c0_g1_i1	TR100277|c0_g1	4727	4465.75	1539.45	3.55	9.74	100.00
TR100277|c0_g2_i1	TR100277|c0_g2	2044	1782.75	43.55	0.25	0.69	100.00
TR100277|c1_g1_i1	TR100277|c1_g1	1371	1109.75	42.02	0.39	1.07	9.76
TR100277|c1_g1_i10	TR100277|c1_g1	1209	947.75	47.58	0.52	1.42	12.94
TR100277|c1_g1_i2	TR100277|c1_g1	660	398.77	25.99	0.67	1.84	16.79
TR100277|c1_g1_i3	TR100277|c1_g1	1375	1113.75	28.00	0.26	0.71	6.48
TR100277|c1_g1_i4	TR100277|c1_g1	486	224.89	15.89	0.73	2.00	18.21
TR100277|c1_g1_i5	TR100277|c1_g1	1166	904.75	27.49	0.31	0.86	7.83
TR100277|c1_g1_i6	TR100277|c1_g1	959	697.75	14.21	0.21	0.58	5.25
TR100277|c1_g1_i7	TR100277|c1_g1	1019	757.75	11.56	0.16	0.43	3.93
TR100277|c1_g1_i8	TR100277|c1_g1	423	161.97	5.25	0.33	0.92	8.36
TR100277|c1_g1_i9	TR100277|c1_g1	310	49.24	2.00	0.42	1.15	10.47
TR100277|c1_g2_i1	TR100277|c1_g2	574	312.82	24.00	0.79	2.17	100.00
TR100277|c1_g3_i1	TR100277|c1_g3	1569	1307.75	228.10	1.79	4.93	42.59
TR100277|c1_g3_i2	TR100277|c1_g3	499	237.88	8.08	0.35	0.96	8.30
TR100277|c1_g3_i3	TR100277|c1_g3	1289	1027.75	37.30	0.37	1.03	8.86
TR100277|c1_g3_i4	TR100277|c1_g3	2233	1971.75	156.41	0.82	2.24	19.37
TR100277|c1_g3_i5	TR100277|c1_g3	229	5.30	0.00	0.00	0.00	0.00
TR100277|c1_g3_i6	TR100277|c1_g3	1174	912.75	0.00	0.00	0.00	0.00
TR100277|c1_g3_i7	TR100277|c1_g3	1198	936.75	80.11	0.88	2.42	20.88
TR100277|c1_g4_i1	TR100277|c1_g4	2204	1942.75	246.00	1.30	3.58	100.00
TR100277|c1_g5_i1	TR100277|c1_g5	410	148.99	5.00	0.35	0.95	100.00
TR100277|c2_g1_i1	TR100277|c2_g1	273	17.55	5.00	2.93	8.05	100.00
TR100277|c3_g1_i1	TR100277|c3_g1	267	14.25	0.00	0.00	0.00	0.00
TR100278|c1_g1_i1	TR100278|c1_g1	6097	5835.75	1020.40	1.80	4.94	13.09
TR100278|c1_g1_i2	TR100278|c1_g1	5971	5709.75	1943.25	3.50	9.62	25.48
TR100278|c1_g1_i3	TR100278|c1_g1	998	736.75	118.40	1.65	4.54	12.03
TR100278|c1_g1_i4	TR100278|c1_g1	3197	2935.75	258.51	0.91	2.49	6.59
TR100278|c1_g1_i5	TR100278|c1_g1	5752	5490.75	340.51	0.64	1.75	4.64
TR100278|c1_g1_i6	TR100278|c1_g1	971	709.75	361.69	5.24	14.40	38.16
TR100279|c0_g1_i1	TR100279|c0_g1	824	562.75	92.00	1.68	4.62	100.00
TR10027|c0_g1_i1	TR10027|c0_g1	324	63.16	14.00	2.28	6.26	100.00
TR100280|c0_g1_i1	TR100280|c0_g1	331	70.13	24.35	3.57	9.81	100.00
TR100280|c0_g2_i1	TR100280|c0_g2	1028	766.75	12.57	0.17	0.46	5.68
TR100280|c0_g2_i2	TR100280|c0_g2	1208	946.75	208.69	2.27	6.23	76.33
TR100280|c0_g2_i3	TR100280|c0_g2	2136	1874.75	97.39	0.53	1.47	17.99
TR100280|c0_g3_i1	TR100280|c0_g3	364	103.06	0.00	0.00	0.00	0.00
TR100281|c0_g1_i1	TR100281|c0_g1	270	15.81	7.00	4.55	12.51	100.00
TR100281|c1_g1_i1	TR100281|c1_g1	2106	1844.75	101.57	0.57	1.56	9.53
TR100281|c1_g1_i2	TR100281|c1_g1	406	144.99	0.00	0.00	0.00	0.00
TR100281|c1_g1_i3	TR100281|c1_g1	2285	2023.75	1057.43	5.37	14.76	90.47
TR100282|c1_g1_i1	TR100282|c1_g1	269	15.27	0.00	0.00	0.00	0.00
TR100282|c1_g2_i1	TR100282|c1_g2	268	14.75	13.00	9.06	24.90	100.00
TR100282|c3_g1_i1	TR100282|c3_g1	3824	3562.75	1344.40	3.88	10.66	100.00
TR100282|c4_g1_i1	TR100282|c4_g1	375	114.04	3.00	0.27	0.74	100.00
TR100282|c4_g10_i1	TR100282|c4_g10	224	4.73	0.00	0.00	0.00	0.00
TR100282|c4_g10_i2	TR100282|c4_g10	1086	824.75	56.00	0.70	1.92	100.00
TR100282|c4_g2_i1	TR100282|c4_g2	346	85.09	0.00	0.00	0.00	0.00
TR100282|c4_g2_i2	TR100282|c4_g2	360	99.06	17.00	1.76	4.85	100.00
TR100282|c4_g2_i3	TR100282|c4_g2	322	61.17	0.00	0.00	0.00	0.00
TR100282|c4_g2_i4	TR100282|c4_g2	421	159.97	0.00	0.00	0.00	0.00
TR100282|c4_g3_i1	TR100282|c4_g3	226	4.95	1.00	2.08	5.71	100.00
TR100282|c4_g4_i1	TR100282|c4_g4	226	4.95	0.00	0.00	0.00	0.00
TR100282|c4_g5_i1	TR100282|c4_g5	267	14.25	4.00	2.89	7.93	100.00
TR100282|c4_g6_i1	TR100282|c4_g6	264	12.87	5.00	4.00	10.98	100.00
TR100282|c4_g6_i2	TR100282|c4_g6	248	8.10	0.00	0.00	0.00	0.00
TR100282|c4_g6_i3	TR100282|c4_g6	246	7.73	0.00	0.00	0.00	0.00
TR100282|c4_g7_i1	TR100282|c4_g7	241	6.90	0.00	0.00	0.00	0.00
TR100282|c4_g7_i2	TR100282|c4_g7	251	8.74	0.00	0.00	0.00	0.00
TR100282|c4_g8_i1	TR100282|c4_g8	257	10.31	0.00	0.00	0.00	0.00
TR100282|c4_g9_i1	TR100282|c4_g9	460	198.92	2.00	0.10	0.28	8.46
TR100282|c4_g9_i2	TR100282|c4_g9	362	101.06	11.00	1.12	3.08	91.54
TR100282|c5_g1_i1	TR100282|c5_g1	281	22.97	13.00	5.82	15.99	100.00
TR100283|c0_g1_i1	TR100283|c0_g1	402	141.00	12.00	0.88	2.40	100.00
TR100283|c0_g2_i1	TR100283|c0_g2	4247	3985.75	3317.21	8.56	23.52	96.83
TR100283|c0_g2_i2	TR100283|c0_g2	584	322.81	8.79	0.28	0.77	3.17
TR100284|c1_g1_i1	TR100284|c1_g1	329	68.14	6.19	0.93	2.57	100.00
TR100284|c1_g2_i1	TR100284|c1_g2	1922	1660.75	89.80	0.56	1.53	3.61
TR100284|c1_g2_i10	TR100284|c1_g2	2800	2538.75	83.23	0.34	0.93	2.19
TR100284|c1_g2_i11	TR100284|c1_g2	901	639.75	73.23	1.18	3.23	7.65
TR100284|c1_g2_i12	TR100284|c1_g2	1136	874.75	359.19	4.22	11.60	27.43
TR100284|c1_g2_i13	TR100284|c1_g2	2007	1745.75	36.90	0.22	0.60	1.41
TR100284|c1_g2_i14	TR100284|c1_g2	1661	1399.75	67.24	0.49	1.36	3.21
TR100284|c1_g2_i2	TR100284|c1_g2	662	400.77	49.70	1.28	3.50	8.29
TR100284|c1_g2_i3	TR100284|c1_g2	1812	1550.75	282.28	1.87	5.14	12.16
TR100284|c1_g2_i4	TR100284|c1_g2	2885	2623.75	243.59	0.95	2.62	6.20
TR100284|c1_g2_i5	TR100284|c1_g2	2375	2113.75	123.77	0.60	1.65	3.91
TR100284|c1_g2_i6	TR100284|c1_g2	1863	1601.75	268.49	1.72	4.74	11.20
TR100284|c1_g2_i7	TR100284|c1_g2	1497	1235.75	17.08	0.14	0.39	0.92
TR100284|c1_g2_i8	TR100284|c1_g2	1214	952.75	147.16	1.59	4.36	10.32
TR100284|c1_g2_i9	TR100284|c1_g2	2690	2428.75	54.15	0.23	0.63	1.49
TR100284|c1_g3_i1	TR100284|c1_g3	691	429.76	35.00	0.84	2.30	100.00
TR100285|c0_g1_i1	TR100285|c0_g1	477	215.90	56.00	2.67	7.33	33.81
TR100285|c0_g1_i2	TR100285|c0_g1	316	55.20	0.00	0.00	0.00	0.00
TR100285|c0_g1_i3	TR100285|c0_g1	489	227.89	50.00	2.26	6.20	28.60
TR100285|c0_g1_i4	TR100285|c0_g1	278	20.81	6.00	2.97	8.15	37.59
TR100285|c0_g2_i1	TR100285|c0_g2	545	283.84	79.00	2.86	7.86	100.00
TR100286|c0_g1_i1	TR100286|c0_g1	435	173.95	0.00	0.00	0.00	100.00
TR100286|c0_g2_i1	TR100286|c0_g2	3350	3088.75	0.00	0.00	0.00	0.00
TR100286|c0_g2_i2	TR100286|c0_g2	4053	3791.75	0.00	0.00	0.00	0.00
TR100286|c0_g2_i3	TR100286|c0_g2	3963	3701.75	938.00	2.61	7.16	100.00
TR100286|c1_g1_i1	TR100286|c1_g1	1017	755.75	68.00	0.93	2.54	100.00
TR100287|c3_g1_i1	TR100287|c3_g1	426	164.96	8.13	0.51	1.39	3.41
TR100287|c3_g1_i2	TR100287|c3_g1	3436	3174.75	482.44	1.56	4.29	10.53
TR100287|c3_g1_i3	TR100287|c3_g1	2901	2639.75	1865.30	7.27	19.97	48.94
TR100287|c3_g1_i4	TR100287|c3_g1	3294	3032.75	1625.13	5.51	15.14	37.12
TR100287|c4_g1_i1	TR100287|c4_g1	292	32.04	0.00	0.00	0.00	0.00
TR100287|c4_g2_i1	TR100287|c4_g2	284	25.28	13.00	5.29	14.53	100.00
TR100287|c4_g3_i1	TR100287|c4_g3	301	40.43	0.00	0.00	0.00	0.00
TR100287|c4_g4_i1	TR100287|c4_g4	310	49.24	0.00	0.00	0.00	0.00
TR100287|c4_g4_i2	TR100287|c4_g4	337	76.12	0.00	0.00	0.00	0.00
TR100287|c4_g4_i3	TR100287|c4_g4	244	7.37	1.00	1.39	3.83	100.00
TR100287|c4_g5_i1	TR100287|c4_g5	230	5.42	0.00	0.00	0.00	0.00
TR100287|c4_g6_i1	TR100287|c4_g6	302	41.40	16.00	3.97	10.92	100.00
TR100287|c4_g7_i1	TR100287|c4_g7	298	37.57	5.00	1.37	3.76	100.00
TR100287|c5_g1_i1	TR100287|c5_g1	261	11.66	0.00	0.00	0.00	0.00
TR100287|c5_g2_i1	TR100287|c5_g2	230	5.42	0.00	0.00	0.00	0.00
TR100287|c5_g3_i1	TR100287|c5_g3	231	5.54	0.00	0.00	0.00	0.00
TR100287|c5_g3_i2	TR100287|c5_g3	350	89.08	0.00	0.00	0.00	0.00
TR100287|c5_g3_i3	TR100287|c5_g3	270	15.81	0.00	0.00	0.00	0.00
TR100287|c5_g3_i4	TR100287|c5_g3	261	11.66	0.00	0.00	0.00	0.00
TR100287|c5_g3_i5	TR100287|c5_g3	386	125.02	2.00	0.16	0.45	100.00
TR100287|c5_g3_i6	TR100287|c5_g3	265	13.31	0.00	0.00	0.00	0.00
TR100287|c5_g3_i7	TR100287|c5_g3	251	8.74	0.00	0.00	0.00	0.00
TR100287|c5_g3_i8	TR100287|c5_g3	270	15.81	0.00	0.00	0.00	0.00
TR100287|c5_g4_i1	TR100287|c5_g4	248	8.10	0.00	0.00	0.00	0.00
TR100287|c5_g5_i1	TR100287|c5_g5	292	32.04	0.00	0.00	0.00	0.00
TR100287|c6_g1_i1	TR100287|c6_g1	249	8.31	0.00	0.00	0.00	0.00
[truncated: 314,367 more rows]
