# Supplementary material for: Multi-tissue RNA-seq and transcriptome characterisation of the spiny dogfish shark (Squalus acanthias) provides a molecular tool for biological research and reveals new genes involved in osmoregulation
Source: PLoS One. 2017 Aug 23;12(8):e0182756. doi: 10.1371/journal.pone.0182756 (PMC5568229; doi:10.1371/journal.pone.0182756)
Supplement: S11 File — (ZIP) [file pone.0182756.s021.zip › liver.RSEM.isoforms.results.table.txt]

transcript_id	gene_id	length	effective_length	expected_count	TPM	FPKM	IsoPct
TR100000|c0_g1_i1	TR100000|c0_g1	348	79.40	12.00	1.85	2.73	100.00
TR100001|c0_g1_i1	TR100001|c0_g1	224	5.50	2.00	4.44	6.55	100.00
TR100002|c0_g1_i1	TR100002|c0_g1	252	9.68	2.00	2.53	3.73	100.00
TR100003|c0_g1_i1	TR100003|c0_g1	244	8.31	2.00	2.94	4.34	100.00
TR100004|c0_g1_i1	TR100004|c0_g1	321	52.54	21.00	4.88	7.21	100.00
TR100005|c0_g1_i1	TR100005|c0_g1	271	14.63	6.00	5.01	7.40	100.00
TR100006|c0_g1_i1	TR100006|c0_g1	270	14.26	8.00	6.86	10.11	100.00
TR100007|c0_g1_i1	TR100007|c0_g1	296	29.43	3.00	1.25	1.84	100.00
TR100008|c0_g1_i1	TR100008|c0_g1	255	10.26	5.00	5.96	8.79	100.00
TR100009|c0_g1_i1	TR100009|c0_g1	359	90.38	9.00	1.22	1.80	100.00
TR10000|c0_g1_i1	TR10000|c0_g1	436	167.33	29.00	2.12	3.12	100.00
TR100010|c0_g1_i1	TR100010|c0_g1	265	12.65	5.00	4.83	7.13	100.00
TR100011|c0_g1_i1	TR100011|c0_g1	234	6.82	2.00	3.58	5.29	100.00
TR100012|c0_g1_i1	TR100012|c0_g1	318	49.59	6.00	1.48	2.18	100.00
TR100013|c0_g1_i1	TR100013|c0_g1	346	77.40	6.00	0.95	1.40	100.00
TR100014|c0_g1_i1	TR100014|c0_g1	229	6.14	0.00	0.00	0.00	0.00
TR100015|c0_g1_i1	TR100015|c0_g1	278	17.66	25.00	17.30	25.53	100.00
TR100016|c0_g1_i1	TR100016|c0_g1	272	15.01	8.00	6.51	9.61	100.00
TR100017|c0_g1_i1	TR100017|c0_g1	252	9.68	4.00	5.05	7.45	100.00
TR100018|c0_g1_i1	TR100018|c0_g1	230	6.27	1.00	1.95	2.87	100.00
TR100019|c0_g1_i1	TR100019|c0_g1	250	9.32	0.00	0.00	0.00	0.00
TR10001|c0_g1_i1	TR10001|c0_g1	278	17.66	8.00	5.54	8.17	100.00
TR10001|c0_g2_i1	TR10001|c0_g2	338	69.42	4.00	0.70	1.04	100.00
TR100020|c0_g1_i1	TR100020|c0_g1	281	19.21	8.00	5.09	7.51	100.00
TR100021|c0_g1_i1	TR100021|c0_g1	254	10.06	2.00	2.43	3.58	100.00
TR100022|c0_g1_i1	TR100022|c0_g1	274	15.83	3.00	2.32	3.42	100.00
TR100023|c0_g1_i1	TR100023|c0_g1	262	11.83	3.00	3.10	4.57	100.00
TR100024|c0_g1_i1	TR100024|c0_g1	265	12.65	7.00	6.76	9.98	100.00
TR100025|c0_g1_i1	TR100025|c0_g1	242	8.00	2.00	3.06	4.51	100.00
TR100026|c0_g1_i1	TR100026|c0_g1	302	34.52	4.00	1.42	2.09	100.00
TR100027|c0_g1_i1	TR100027|c0_g1	269	13.91	4.00	3.51	5.19	100.00
TR100028|c0_g1_i1	TR100028|c0_g1	265	12.65	2.00	1.93	2.85	100.00
TR100029|c0_g1_i1	TR100029|c0_g1	271	14.63	5.00	4.18	6.16	100.00
TR10002|c0_g1_i1	TR10002|c0_g1	264	12.36	5.00	4.94	7.29	100.00
TR10002|c0_g2_i1	TR10002|c0_g2	251	9.50	0.00	0.00	0.00	0.00
TR100030|c0_g1_i1	TR100030|c0_g1	255	10.26	4.00	4.77	7.03	100.00
TR100031|c0_g1_i1	TR100031|c0_g1	268	13.57	5.00	4.50	6.64	100.00
TR100032|c0_g1_i1	TR100032|c0_g1	240	7.69	0.00	0.00	0.00	0.00
TR100033|c0_g1_i1	TR100033|c0_g1	283	20.34	1.00	0.60	0.89	100.00
TR100034|c0_g1_i1	TR100034|c0_g1	225	5.63	3.00	6.51	9.61	100.00
TR100035|c0_g1_i1	TR100035|c0_g1	296	29.43	7.00	2.91	4.29	100.00
TR100036|c0_g1_i1	TR100036|c0_g1	231	6.41	4.00	7.63	11.25	100.00
TR100037|c0_g1_i1	TR100037|c0_g1	250	9.32	1.00	1.31	1.94	100.00
TR100038|c0_g1_i1	TR100038|c0_g1	265	12.65	5.00	4.83	7.13	100.00
TR100039|c0_g1_i1	TR100039|c0_g1	263	12.09	5.00	5.05	7.46	100.00
TR10003|c0_g1_i1	TR10003|c0_g1	273	15.41	6.00	4.76	7.02	100.00
TR100040|c0_g1_i1	TR100040|c0_g1	269	13.91	4.00	3.51	5.19	100.00
TR100041|c0_g1_i1	TR100041|c0_g1	252	9.68	3.00	3.79	5.59	100.00
TR100042|c0_g1_i1	TR100042|c0_g1	264	12.36	4.00	3.95	5.83	100.00
TR100043|c0_g1_i1	TR100043|c0_g1	266	12.94	6.00	5.67	8.36	100.00
TR100044|c0_g1_i1	TR100044|c0_g1	238	7.39	0.00	0.00	0.00	0.00
TR100045|c0_g1_i1	TR100045|c0_g1	271	14.63	3.00	2.51	3.70	100.00
TR100046|c0_g1_i1	TR100046|c0_g1	224	5.50	0.00	0.00	0.00	0.00
TR100047|c0_g1_i1	TR100047|c0_g1	270	14.26	4.00	3.43	5.06	100.00
TR100048|c0_g1_i1	TR100048|c0_g1	270	14.26	8.00	6.86	10.11	100.00
TR100049|c0_g1_i1	TR100049|c0_g1	252	9.68	3.00	3.79	5.59	100.00
TR10004|c0_g1_i1	TR10004|c0_g1	317	48.61	7.00	1.76	2.60	100.00
TR10004|c0_g2_i1	TR10004|c0_g2	291	25.59	0.00	0.00	0.00	0.00
TR100050|c0_g1_i1	TR100050|c0_g1	261	11.58	0.00	0.00	0.00	0.00
TR100051|c0_g1_i1	TR100051|c0_g1	252	9.68	0.00	0.00	0.00	0.00
TR100052|c0_g1_i1	TR100052|c0_g1	246	8.63	3.00	4.25	6.27	100.00
TR100053|c0_g1_i1	TR100053|c0_g1	282	19.77	9.00	5.57	8.21	100.00
TR100054|c0_g1_i1	TR100054|c0_g1	259	11.11	3.00	3.30	4.87	100.00
TR100055|c0_g1_i1	TR100055|c0_g1	240	7.69	2.00	3.18	4.69	100.00
TR100056|c0_g1_i1	TR100056|c0_g1	262	11.83	5.00	5.17	7.62	100.00
TR100057|c0_g1_i1	TR100057|c0_g1	253	9.87	3.00	3.72	5.48	100.00
TR100058|c0_g1_i1	TR100058|c0_g1	233	6.68	3.00	5.49	8.10	100.00
TR100059|c0_g1_i1	TR100059|c0_g1	274	15.83	3.00	2.32	3.42	100.00
TR10005|c0_g1_i1	TR10005|c0_g1	336	67.43	13.00	2.36	3.48	100.00
TR10005|c0_g2_i1	TR10005|c0_g2	321	52.54	6.00	1.40	2.06	100.00
TR100060|c0_g1_i1	TR100060|c0_g1	277	17.18	10.00	7.12	10.50	100.00
TR100061|c0_g1_i1	TR100061|c0_g1	315	46.66	12.00	3.14	4.64	100.00
TR100062|c0_g1_i1	TR100062|c0_g1	331	62.46	15.00	2.94	4.33	100.00
TR100063|c0_g1_i1	TR100063|c0_g1	278	17.66	4.00	2.77	4.08	100.00
TR100064|c0_g1_i1	TR100064|c0_g1	265	12.65	4.00	3.87	5.70	100.00
TR100065|c0_g1_i1	TR100065|c0_g1	319	50.57	3.00	0.73	1.07	100.00
TR100066|c0_g1_i1	TR100066|c0_g1	256	10.46	4.00	4.67	6.90	100.00
TR100067|c0_g1_i1	TR100067|c0_g1	249	9.14	2.00	2.67	3.94	100.00
TR100068|c0_g1_i1	TR100068|c0_g1	319	50.57	9.00	2.18	3.21	100.00
TR100069|c0_g1_i1	TR100069|c0_g1	342	73.41	4.00	0.67	0.98	100.00
TR10006|c0_g1_i1	TR10006|c0_g1	256	10.46	3.00	3.51	5.17	100.00
TR100070|c0_g1_i1	TR100070|c0_g1	231	6.41	0.00	0.00	0.00	0.00
TR100071|c0_g1_i1	TR100071|c0_g1	259	11.11	4.00	4.40	6.49	100.00
TR100072|c0_g1_i1	TR100072|c0_g1	300	32.77	7.00	2.61	3.85	100.00
TR100073|c0_g1_i1	TR100073|c0_g1	306	38.12	8.00	2.57	3.78	100.00
TR100074|c0_g1_i1	TR100074|c0_g1	385	116.35	11.00	1.16	1.70	100.00
TR100075|c0_g1_i1	TR100075|c0_g1	367	98.37	5.00	0.62	0.92	100.00
TR100076|c0_g1_i1	TR100076|c0_g1	243	8.15	3.00	4.50	6.64	100.00
TR100077|c0_g1_i1	TR100077|c0_g1	295	28.63	4.00	1.71	2.52	100.00
TR100078|c0_g1_i1	TR100078|c0_g1	233	6.68	2.00	3.66	5.40	100.00
TR100079|c0_g1_i1	TR100079|c0_g1	264	12.36	6.00	5.93	8.75	100.00
TR10007|c0_g1_i1	TR10007|c0_g1	431	162.33	15.00	1.13	1.67	100.00
TR100080|c0_g1_i1	TR100080|c0_g1	226	5.76	2.00	4.25	6.27	100.00
TR100081|c0_g1_i1	TR100081|c0_g1	292	26.33	7.00	3.25	4.79	100.00
TR100082|c0_g1_i1	TR100082|c0_g1	267	13.25	4.00	3.69	5.44	100.00
TR100083|c0_g1_i1	TR100083|c0_g1	265	12.65	0.00	0.00	0.00	0.00
TR100084|c0_g1_i1	TR100084|c0_g1	234	6.82	0.00	0.00	0.00	0.00
TR100085|c0_g1_i1	TR100085|c0_g1	237	7.25	2.00	3.37	4.98	100.00
TR100086|c0_g1_i1	TR100086|c0_g1	283	20.34	21.00	12.62	18.62	100.00
TR100087|c0_g1_i1	TR100087|c0_g1	321	52.54	0.00	0.00	0.00	0.00
TR100088|c0_g1_i1	TR100088|c0_g1	324	55.51	10.00	2.20	3.25	100.00
TR100089|c0_g1_i1	TR100089|c0_g1	269	13.91	7.00	6.15	9.07	100.00
TR10008|c0_g1_i1	TR10008|c0_g1	324	55.51	1.91	0.42	0.62	100.00
TR10008|c0_g2_i1	TR10008|c0_g2	523	254.31	9.09	0.44	0.64	100.00
TR100090|c0_g1_i1	TR100090|c0_g1	259	11.11	2.00	2.20	3.25	100.00
TR100091|c0_g1_i1	TR100091|c0_g1	276	16.71	5.00	3.66	5.40	100.00
TR100092|c0_g1_i1	TR100092|c0_g1	258	10.89	6.00	6.74	9.94	100.00
TR100093|c0_g1_i1	TR100093|c0_g1	355	86.38	1.00	0.14	0.21	100.00
TR100093|c0_g2_i1	TR100093|c0_g2	272	15.01	9.00	7.33	10.81	100.00
TR100094|c0_g1_i1	TR100094|c0_g1	266	12.94	6.00	5.67	8.36	100.00
TR100095|c0_g1_i1	TR100095|c0_g1	266	12.94	3.00	2.83	4.18	100.00
TR100096|c0_g1_i1	TR100096|c0_g1	277	17.18	7.00	4.98	7.35	100.00
TR100097|c0_g1_i1	TR100097|c0_g1	272	15.01	4.00	3.26	4.80	100.00
TR100098|c0_g1_i1	TR100098|c0_g1	245	8.47	3.00	4.33	6.39	100.00
TR100099|c0_g1_i1	TR100099|c0_g1	271	14.63	6.00	5.01	7.40	100.00
TR10009|c0_g1_i1	TR10009|c0_g1	280	18.68	0.00	0.00	0.00	0.00
TR10009|c0_g2_i1	TR10009|c0_g2	281	19.21	14.00	8.91	13.14	100.00
TR1000|c0_g1_i1	TR1000|c0_g1	450	181.33	3.59	0.24	0.36	100.00
TR1000|c0_g2_i1	TR1000|c0_g2	450	181.33	7.41	0.50	0.74	100.00
TR100100|c0_g1_i1	TR100100|c0_g1	258	10.89	3.00	3.37	4.97	100.00
TR100101|c0_g1_i1	TR100101|c0_g1	265	12.65	4.00	3.87	5.70	100.00
TR100102|c0_g1_i1	TR100102|c0_g1	296	29.43	12.00	4.98	7.35	100.00
TR100103|c0_g1_i1	TR100103|c0_g1	270	14.26	8.00	6.86	10.11	100.00
TR100104|c0_g1_i1	TR100104|c0_g1	292	26.33	3.00	1.39	2.05	100.00
TR100105|c0_g1_i1	TR100105|c0_g1	276	16.71	9.00	6.58	9.71	100.00
TR100106|c0_g1_i1	TR100106|c0_g1	308	39.97	4.00	1.22	1.80	100.00
TR100107|c0_g1_i1	TR100107|c0_g1	257	10.67	2.00	2.29	3.38	100.00
TR100108|c0_g1_i1	TR100108|c0_g1	262	11.83	5.00	5.17	7.62	100.00
TR100109|c0_g1_i1	TR100109|c0_g1	285	21.54	3.00	1.70	2.51	100.00
TR10010|c0_g1_i1	TR10010|c0_g1	256	10.46	2.00	2.34	3.45	100.00
TR100110|c0_g1_i1	TR100110|c0_g1	261	11.58	5.00	5.28	7.78	100.00
TR100111|c0_g1_i1	TR100111|c0_g1	247	8.80	2.00	2.78	4.10	100.00
TR100112|c0_g1_i1	TR100112|c0_g1	240	7.69	2.00	3.18	4.69	100.00
TR100113|c0_g1_i1	TR100113|c0_g1	266	12.94	6.00	5.67	8.36	100.00
TR100114|c0_g1_i1	TR100114|c0_g1	224	5.50	0.00	0.00	0.00	0.00
TR100115|c0_g1_i1	TR100115|c0_g1	274	15.83	5.00	3.86	5.70	100.00
TR100116|c0_g1_i1	TR100116|c0_g1	247	8.80	2.00	2.78	4.10	100.00
TR100117|c0_g1_i1	TR100117|c0_g1	269	13.91	7.00	6.15	9.07	100.00
TR100118|c0_g1_i1	TR100118|c0_g1	239	7.54	2.00	3.24	4.78	100.00
TR100119|c0_g1_i1	TR100119|c0_g1	238	7.39	0.00	0.00	0.00	0.00
TR10011|c0_g1_i1	TR10011|c0_g1	246	8.63	2.00	2.83	4.18	100.00
TR100120|c0_g1_i1	TR100120|c0_g1	269	13.91	4.00	3.51	5.19	100.00
TR100121|c0_g1_i1	TR100121|c0_g1	259	11.11	4.00	4.40	6.49	100.00
TR100122|c0_g1_i1	TR100122|c0_g1	249	9.14	3.00	4.01	5.92	100.00
TR100123|c0_g1_i1	TR100123|c0_g1	270	14.26	8.00	6.86	10.11	100.00
TR100124|c0_g1_i1	TR100124|c0_g1	269	13.91	8.00	7.03	10.37	100.00
TR100125|c0_g1_i1	TR100125|c0_g1	308	39.97	2.00	0.61	0.90	100.00
TR100126|c0_g1_i1	TR100126|c0_g1	241	7.84	2.00	3.12	4.60	100.00
TR100127|c0_g1_i1	TR100127|c0_g1	275	16.26	7.00	5.26	7.76	100.00
TR100128|c0_g1_i1	TR100128|c0_g1	485	216.32	10.00	0.57	0.83	100.00
TR100129|c0_g1_i1	TR100129|c0_g1	240	7.69	2.00	3.18	4.69	100.00
TR10012|c0_g1_i1	TR10012|c0_g1	257	10.67	0.00	0.00	0.00	0.00
TR100130|c0_g1_i1	TR100130|c0_g1	410	141.34	14.00	1.21	1.79	100.00
TR100131|c0_g1_i1	TR100131|c0_g1	255	10.26	3.00	3.57	5.27	100.00
TR100132|c0_g1_i1	TR100132|c0_g1	269	13.91	3.00	2.64	3.89	100.00
TR100133|c0_g1_i1	TR100133|c0_g1	325	56.50	4.00	0.87	1.28	100.00
TR100134|c0_g1_i1	TR100134|c0_g1	270	14.26	3.00	2.57	3.79	100.00
TR100135|c0_g1_i1	TR100135|c0_g1	263	12.09	2.00	2.02	2.98	100.00
TR100136|c0_g1_i1	TR100136|c0_g1	270	14.26	2.00	1.71	2.53	100.00
TR100137|c0_g1_i1	TR100137|c0_g1	296	29.43	2.00	0.83	1.23	100.00
TR100138|c0_g1_i1	TR100138|c0_g1	301	33.64	5.00	1.82	2.68	100.00
TR100139|c0_g1_i1	TR100139|c0_g1	275	16.26	20.00	15.04	22.18	100.00
TR10013|c0_g1_i1	TR10013|c0_g1	340	71.42	3.88	0.66	0.98	100.00
TR10013|c0_g2_i1	TR10013|c0_g2	346	77.40	5.12	0.81	1.19	100.00
TR100140|c0_g1_i1	TR100140|c0_g1	227	5.88	2.00	4.16	6.13	100.00
TR100141|c0_g1_i1	TR100141|c0_g1	272	15.01	6.00	4.89	7.21	100.00
TR100142|c0_g1_i1	TR100142|c0_g1	264	12.36	4.00	3.95	5.83	100.00
TR100143|c0_g1_i1	TR100143|c0_g1	257	10.67	2.00	2.29	3.38	100.00
TR100144|c0_g1_i1	TR100144|c0_g1	305	37.20	2.00	0.66	0.97	100.00
TR100145|c0_g1_i1	TR100145|c0_g1	232	6.54	2.00	3.74	5.51	100.00
TR100146|c0_g1_i1	TR100146|c0_g1	259	11.11	2.00	2.20	3.25	100.00
TR100147|c0_g1_i1	TR100147|c0_g1	313	44.73	8.00	2.19	3.23	100.00
TR100148|c0_g1_i1	TR100148|c0_g1	278	17.66	3.00	2.08	3.06	100.00
TR100149|c0_g1_i1	TR100149|c0_g1	238	7.39	0.00	0.00	0.00	0.00
TR10014|c0_g1_i1	TR10014|c0_g1	382	113.36	8.23	0.89	1.31	100.00
TR10014|c0_g2_i1	TR10014|c0_g2	411	142.34	3.77	0.32	0.48	100.00
TR100150|c0_g1_i1	TR100150|c0_g1	246	8.63	1.00	1.42	2.09	100.00
TR100151|c0_g1_i1	TR100151|c0_g1	253	9.87	2.00	2.48	3.65	100.00
TR100152|c0_g1_i1	TR100152|c0_g1	314	45.69	9.00	2.41	3.55	100.00
TR100153|c0_g1_i1	TR100153|c0_g1	327	58.48	4.00	0.84	1.23	100.00
TR100154|c0_g1_i1	TR100154|c0_g1	268	13.57	5.00	4.50	6.64	100.00
TR100155|c0_g1_i1	TR100155|c0_g1	265	12.65	5.00	4.83	7.13	100.00
TR100156|c0_g1_i1	TR100156|c0_g1	230	6.27	1.00	1.95	2.87	100.00
TR100157|c0_g1_i1	TR100157|c0_g1	257	10.67	4.00	4.58	6.76	100.00
TR100158|c0_g1_i1	TR100158|c0_g1	273	15.41	8.00	6.35	9.36	100.00
TR100159|c0_g1_i1	TR100159|c0_g1	255	10.26	6.00	7.15	10.55	100.00
TR10015|c0_g1_i1	TR10015|c0_g1	342	73.41	11.00	1.83	2.70	100.00
TR100160|c0_g1_i1	TR100160|c0_g1	257	10.67	4.00	4.58	6.76	100.00
TR100161|c0_g1_i1	TR100161|c0_g1	242	8.00	2.00	3.06	4.51	100.00
TR100162|c0_g1_i1	TR100162|c0_g1	255	10.26	3.00	3.57	5.27	100.00
TR100163|c0_g1_i1	TR100163|c0_g1	270	14.26	5.00	4.29	6.32	100.00
TR100164|c0_g1_i1	TR100164|c0_g1	238	7.39	2.00	3.31	4.88	100.00
TR100165|c0_g1_i1	TR100165|c0_g1	250	9.32	3.00	3.94	5.81	100.00
TR100166|c0_g1_i1	TR100166|c0_g1	261	11.58	0.00	0.00	0.00	0.00
TR100167|c0_g1_i1	TR100167|c0_g1	253	9.87	2.00	2.48	3.65	100.00
TR100168|c0_g1_i1	TR100168|c0_g1	269	13.91	4.00	3.51	5.19	100.00
TR100169|c0_g1_i1	TR100169|c0_g1	259	11.11	0.00	0.00	0.00	0.00
TR10016|c0_g1_i1	TR10016|c0_g1	334	65.44	49.00	9.15	13.50	100.00
TR100170|c0_g1_i1	TR100170|c0_g1	270	14.26	5.00	4.29	6.32	100.00
TR100171|c0_g1_i1	TR100171|c0_g1	273	15.41	4.00	3.17	4.68	100.00
TR100172|c0_g1_i1	TR100172|c0_g1	270	14.26	4.00	3.43	5.06	100.00
TR100173|c0_g1_i1	TR100173|c0_g1	240	7.69	2.00	3.18	4.69	100.00
TR100174|c0_g1_i1	TR100174|c0_g1	351	82.39	1.00	0.15	0.22	100.00
TR100175|c0_g1_i1	TR100175|c0_g1	302	34.52	8.00	2.83	4.18	100.00
TR100176|c0_g1_i1	TR100176|c0_g1	272	15.01	2.00	1.63	2.40	100.00
TR100177|c0_g1_i1	TR100177|c0_g1	247	8.80	5.00	6.94	10.24	100.00
TR100178|c0_g1_i1	TR100178|c0_g1	292	26.33	0.00	0.00	0.00	0.00
TR100179|c0_g1_i1	TR100179|c0_g1	269	13.91	2.00	1.76	2.59	100.00
TR10017|c0_g1_i1	TR10017|c0_g1	249	9.14	3.00	4.01	5.92	100.00
TR10017|c0_g2_i1	TR10017|c0_g2	249	9.14	1.00	1.34	1.97	100.00
TR100180|c0_g1_i1	TR100180|c0_g1	269	13.91	5.00	4.39	6.48	100.00
TR100181|c0_g1_i1	TR100181|c0_g1	268	13.57	4.00	3.60	5.31	100.00
TR100182|c0_g1_i1	TR100182|c0_g1	280	18.68	9.00	5.89	8.69	100.00
TR100183|c0_g1_i1	TR100183|c0_g1	288	23.49	3.00	1.56	2.30	100.00
TR100184|c0_g1_i1	TR100184|c0_g1	268	13.57	5.00	4.50	6.64	100.00
TR100185|c0_g1_i1	TR100185|c0_g1	260	11.34	3.00	3.23	4.77	100.00
TR100186|c0_g1_i1	TR100186|c0_g1	275	16.26	9.00	6.77	9.98	100.00
TR100187|c0_g1_i1	TR100187|c0_g1	286	22.17	6.00	3.31	4.88	100.00
TR100188|c0_g1_i1	TR100188|c0_g1	260	11.34	4.00	4.31	6.36	100.00
TR100189|c0_g1_i1	TR100189|c0_g1	270	14.26	3.00	2.57	3.79	100.00
TR10018|c0_g1_i1	TR10018|c0_g1	307	39.04	9.00	2.82	4.16	100.00
TR100190|c0_g1_i1	TR100190|c0_g1	258	10.89	2.00	2.25	3.31	100.00
TR100191|c0_g1_i1	TR100191|c0_g1	284	20.93	10.00	5.84	8.62	100.00
TR100192|c0_g1_i1	TR100192|c0_g1	264	12.36	4.00	3.95	5.83	100.00
TR100193|c0_g1_i1	TR100193|c0_g1	270	14.26	4.00	3.43	5.06	100.00
TR100194|c0_g1_i1	TR100194|c0_g1	272	15.01	6.00	4.89	7.21	100.00
TR100195|c0_g1_i1	TR100195|c0_g1	271	14.63	5.00	4.18	6.16	100.00
TR100196|c0_g1_i1	TR100196|c0_g1	274	15.83	9.00	6.95	10.25	100.00
TR100197|c0_g1_i1	TR100197|c0_g1	268	13.57	5.00	4.50	6.64	100.00
TR100198|c0_g1_i1	TR100198|c0_g1	270	14.26	5.00	4.29	6.32	100.00
TR100199|c0_g1_i1	TR100199|c0_g1	302	34.52	2.00	0.71	1.04	100.00
TR10019|c0_g1_i1	TR10019|c0_g1	292	26.33	4.00	1.86	2.74	100.00
TR10019|c0_g2_i1	TR10019|c0_g2	330	61.46	0.00	0.00	0.00	0.00
TR1001|c0_g1_i1	TR1001|c0_g1	242	8.00	0.00	0.00	0.00	0.00
TR100200|c0_g1_i1	TR100200|c0_g1	293	27.08	9.00	4.06	5.99	100.00
TR100201|c0_g1_i1	TR100201|c0_g1	338	69.42	11.00	1.94	2.86	100.00
TR100202|c0_g1_i1	TR100202|c0_g1	291	25.59	4.00	1.91	2.82	100.00
TR100203|c0_g1_i1	TR100203|c0_g1	294	27.85	4.00	1.76	2.59	100.00
TR100204|c0_g1_i1	TR100204|c0_g1	261	11.58	3.00	3.17	4.67	100.00
TR100205|c0_g1_i1	TR100205|c0_g1	388	119.35	5.85	0.60	0.88	100.00
TR100205|c0_g2_i1	TR100205|c0_g2	376	107.36	13.15	1.50	2.21	100.00
TR100206|c0_g1_i1	TR100206|c0_g1	361	92.37	10.00	1.32	1.95	100.00
TR100207|c0_g1_i1	TR100207|c0_g1	280	18.68	2.00	1.31	1.93	100.00
TR100208|c0_g1_i1	TR100208|c0_g1	300	32.77	4.00	1.49	2.20	100.00
TR100209|c0_g1_i1	TR100209|c0_g1	268	13.57	3.00	2.70	3.99	100.00
TR10020|c0_g1_i1	TR10020|c0_g1	293	27.08	1.00	0.45	0.67	100.00
TR100210|c0_g1_i1	TR100210|c0_g1	248	8.97	4.00	5.45	8.04	100.00
TR100211|c0_g1_i1	TR100211|c0_g1	293	27.08	3.00	1.35	2.00	100.00
TR100212|c0_g1_i1	TR100212|c0_g1	268	13.57	5.00	4.50	6.64	100.00
TR100213|c0_g1_i1	TR100213|c0_g1	318	49.59	12.00	2.96	4.36	100.00
TR100214|c0_g1_i1	TR100214|c0_g1	255	10.26	4.00	4.77	7.03	100.00
TR100215|c0_g1_i1	TR100215|c0_g1	245	8.47	3.00	4.33	6.39	100.00
TR100216|c0_g1_i1	TR100216|c0_g1	273	15.41	4.00	3.17	4.68	100.00
TR100217|c0_g1_i1	TR100217|c0_g1	256	10.46	3.00	3.51	5.17	100.00
TR100218|c0_g1_i1	TR100218|c0_g1	314	45.69	7.00	1.87	2.76	100.00
TR100219|c0_g1_i1	TR100219|c0_g1	253	9.87	3.00	3.72	5.48	100.00
TR10021|c0_g1_i1	TR10021|c0_g1	258	10.89	5.00	5.61	8.28	100.00
TR100220|c0_g1_i1	TR100220|c0_g1	259	11.11	4.00	4.40	6.49	100.00
TR100221|c0_g1_i1	TR100221|c0_g1	270	14.26	6.00	5.14	7.59	100.00
TR100222|c0_g1_i1	TR100222|c0_g1	267	13.25	5.00	4.61	6.80	100.00
TR100223|c0_g1_i1	TR100223|c0_g1	261	11.58	2.00	2.11	3.11	100.00
TR100224|c0_g1_i1	TR100224|c0_g1	231	6.41	1.00	1.91	2.81	100.00
TR100225|c0_g1_i1	TR100225|c0_g1	262	11.83	2.00	2.07	3.05	100.00
TR100226|c0_g1_i1	TR100226|c0_g1	258	10.89	0.00	0.00	0.00	0.00
TR100227|c0_g1_i1	TR100227|c0_g1	352	83.39	8.00	1.17	1.73	100.00
TR100228|c0_g1_i1	TR100228|c0_g1	280	18.68	9.00	5.89	8.69	100.00
TR100229|c0_g1_i1	TR100229|c0_g1	300	32.77	9.00	3.36	4.95	100.00
TR10022|c0_g1_i1	TR10022|c0_g1	326	57.49	17.00	3.61	5.33	100.00
TR100230|c0_g1_i1	TR100230|c0_g1	276	16.71	4.00	2.93	4.32	100.00
TR100231|c0_g1_i1	TR100231|c0_g1	259	11.11	2.00	2.20	3.25	100.00
TR100232|c0_g1_i1	TR100232|c0_g1	281	19.21	0.00	0.00	0.00	0.00
TR100233|c0_g1_i1	TR100233|c0_g1	325	56.50	5.00	1.08	1.60	100.00
TR100234|c0_g1_i1	TR100234|c0_g1	225	5.63	1.00	2.17	3.20	100.00
TR100235|c0_g1_i1	TR100235|c0_g1	246	8.63	3.00	4.25	6.27	100.00
TR100236|c0_g1_i1	TR100236|c0_g1	243	8.15	0.00	0.00	0.00	0.00
TR100237|c0_g1_i1	TR100237|c0_g1	243	8.15	1.00	1.50	2.21	100.00
TR100238|c0_g1_i1	TR100238|c0_g1	272	15.01	10.00	8.14	12.01	100.00
TR100239|c0_g1_i1	TR100239|c0_g1	252	9.68	3.00	3.79	5.59	100.00
TR10023|c0_g1_i1	TR10023|c0_g1	499	230.31	5.00	0.27	0.39	100.00
TR10023|c0_g2_i1	TR10023|c0_g2	409	140.34	6.00	0.52	0.77	100.00
TR100240|c0_g1_i1	TR100240|c0_g1	272	15.01	5.00	4.07	6.01	100.00
TR100241|c0_g1_i1	TR100241|c0_g1	257	10.67	2.00	2.29	3.38	100.00
TR100242|c0_g1_i1	TR100242|c0_g1	256	10.46	3.00	3.51	5.17	100.00
TR100243|c0_g1_i1	TR100243|c0_g1	268	13.57	6.00	5.40	7.97	100.00
TR100244|c0_g1_i1	TR100244|c0_g1	268	13.57	8.00	7.20	10.63	100.00
TR100245|c0_g1_i1	TR100245|c0_g1	272	15.01	8.00	6.51	9.61	100.00
TR100246|c0_g1_i1	TR100246|c0_g1	249	9.14	2.00	2.67	3.94	100.00
TR100247|c0_g1_i1	TR100247|c0_g1	273	15.41	9.00	7.14	10.53	100.00
TR100248|c0_g1_i1	TR100248|c0_g1	264	12.36	7.00	6.92	10.21	100.00
TR100249|c0_g1_i1	TR100249|c0_g1	298	31.08	5.00	1.97	2.90	100.00
TR10024|c0_g1_i1	TR10024|c0_g1	376	107.36	6.00	0.68	1.01	100.00
TR100250|c0_g1_i1	TR100250|c0_g1	342	73.41	16.00	2.66	3.93	100.00
TR100251|c0_g1_i1	TR100251|c0_g1	259	11.11	5.00	5.50	8.12	100.00
TR100252|c0_g1_i1	TR100252|c0_g1	331	62.46	10.00	1.96	2.89	100.00
TR100253|c0_g1_i1	TR100253|c0_g1	272	15.01	8.00	6.51	9.61	100.00
TR100254|c0_g1_i1	TR100254|c0_g1	272	15.01	5.00	4.07	6.01	100.00
TR100255|c0_g1_i1	TR100255|c0_g1	265	12.65	2.00	1.93	2.85	100.00
TR100256|c0_g1_i1	TR100256|c0_g1	269	13.91	2.00	1.76	2.59	100.00
TR100257|c0_g1_i1	TR100257|c0_g1	234	6.82	0.00	0.00	0.00	0.00
TR100258|c0_g1_i1	TR100258|c0_g1	415	146.34	22.00	1.84	2.71	100.00
TR100259|c0_g1_i1	TR100259|c0_g1	285	21.54	10.00	5.67	8.37	100.00
TR10025|c0_g1_i1	TR10025|c0_g1	274	15.83	7.00	5.41	7.98	100.00
TR10025|c0_g2_i1	TR10025|c0_g2	312	43.77	2.00	0.56	0.82	100.00
TR100260|c0_g1_i1	TR100260|c0_g1	259	11.11	5.00	5.50	8.12	100.00
TR100261|c0_g1_i1	TR100261|c0_g1	252	9.68	5.00	6.31	9.31	100.00
TR100262|c0_g1_i1	TR100262|c0_g1	277	17.18	3.00	2.13	3.15	100.00
TR100263|c0_g1_i1	TR100263|c0_g1	261	11.58	4.00	4.22	6.23	100.00
TR100264|c0_g1_i1	TR100264|c0_g1	264	12.36	2.00	1.98	2.92	100.00
TR100265|c0_g1_i1	TR100265|c0_g1	264	12.36	3.00	2.97	4.37	100.00
TR100266|c0_g1_i1	TR100266|c0_g1	233	6.68	3.00	5.49	8.10	100.00
TR100267|c0_g1_i1	TR100267|c0_g1	271	14.63	9.00	7.52	11.09	100.00
TR100268|c0_g1_i1	TR100268|c0_g1	253	9.87	0.00	0.00	0.00	0.00
TR100269|c0_g1_i1	TR100269|c0_g1	271	14.63	6.00	5.01	7.40	100.00
TR10026|c0_g1_i1	TR10026|c0_g1	287	22.82	9.00	4.82	7.11	100.00
TR100270|c0_g1_i1	TR100270|c0_g1	279	18.16	7.00	4.71	6.95	100.00
TR100271|c0_g1_i1	TR100271|c0_g1	268	13.57	8.00	7.20	10.63	100.00
TR100272|c0_g1_i1	TR100272|c0_g1	272	15.01	3.00	2.44	3.60	100.00
TR100273|c0_g1_i1	TR100273|c0_g1	274	15.83	6.00	4.63	6.84	100.00
TR100274|c0_g1_i1	TR100274|c0_g1	292	26.33	3.00	1.39	2.05	100.00
TR100275|c0_g1_i1	TR100275|c0_g1	263	12.09	8.00	8.09	11.93	100.00
TR100276|c0_g1_i1	TR100276|c0_g1	257	10.67	4.00	4.58	6.76	100.00
TR100277|c0_g1_i1	TR100277|c0_g1	275	16.26	5.00	3.76	5.55	100.00
TR100278|c0_g1_i1	TR100278|c0_g1	241	7.84	3.00	4.67	6.90	100.00
TR100279|c0_g1_i1	TR100279|c0_g1	249	9.14	5.00	6.68	9.86	100.00
TR10027|c0_g1_i1	TR10027|c0_g1	287	22.82	13.00	6.96	10.27	100.00
TR100280|c0_g1_i1	TR100280|c0_g1	267	13.25	8.00	7.38	10.89	100.00
TR100281|c0_g1_i1	TR100281|c0_g1	240	7.69	3.00	4.77	7.03	100.00
TR100282|c0_g1_i1	TR100282|c0_g1	274	15.83	6.00	4.63	6.84	100.00
TR100283|c0_g1_i1	TR100283|c0_g1	264	12.36	4.00	3.95	5.83	100.00
TR100284|c0_g1_i1	TR100284|c0_g1	267	13.25	4.00	3.69	5.44	100.00
TR100285|c0_g1_i1	TR100285|c0_g1	248	8.97	0.00	0.00	0.00	0.00
TR100286|c1_g1_i1	TR100286|c1_g1	251	9.50	0.00	0.00	0.00	0.00
TR100287|c0_g1_i1	TR100287|c0_g1	295	28.63	3.00	1.28	1.89	100.00
TR100288|c0_g1_i1	TR100288|c0_g1	351	82.39	5.00	0.74	1.09	100.00
TR100289|c0_g1_i1	TR100289|c0_g1	338	69.42	10.00	1.76	2.60	100.00
TR10028|c0_g1_i1	TR10028|c0_g1	303	35.40	0.00	0.00	0.00	0.00
TR10028|c0_g2_i1	TR10028|c0_g2	284	20.93	6.00	3.50	5.17	100.00
TR100290|c0_g1_i1	TR100290|c0_g1	275	16.26	5.00	3.76	5.55	100.00
TR100291|c0_g1_i1	TR100291|c0_g1	253	9.87	2.00	2.48	3.65	100.00
TR100292|c0_g1_i1	TR100292|c0_g1	260	11.34	3.00	3.23	4.77	100.00
TR100293|c0_g1_i1	TR100293|c0_g1	284	20.93	2.00	1.17	1.72	100.00
TR100294|c0_g1_i1	TR100294|c0_g1	230	6.27	0.00	0.00	0.00	0.00
TR100295|c0_g1_i1	TR100295|c0_g1	266	12.94	6.00	5.67	8.36	100.00
TR100296|c0_g1_i1	TR100296|c0_g1	246	8.63	4.00	5.66	8.35	100.00
TR100297|c0_g1_i1	TR100297|c0_g1	274	15.83	7.00	5.41	7.98	100.00
TR100298|c0_g1_i1	TR100298|c0_g1	274	15.83	6.00	4.63	6.84	100.00
TR100299|c0_g1_i1	TR100299|c0_g1	268	13.57	6.00	5.40	7.97	100.00
TR10029|c0_g1_i1	TR10029|c0_g1	872	603.28	21.62	0.44	0.65	100.00
TR10029|c0_g2_i1	TR10029|c0_g2	378	109.36	11.38	1.27	1.88	100.00
TR1002|c0_g1_i1	TR1002|c0_g1	1362	1093.28	243.03	2.72	4.01	100.00
TR1002|c0_g2_i1	TR1002|c0_g2	1359	1090.28	506.97	5.68	8.38	100.00
TR100300|c0_g1_i1	TR100300|c0_g1	232	6.54	2.00	3.74	5.51	100.00
TR100301|c0_g1_i1	TR100301|c0_g1	230	6.27	0.00	0.00	0.00	0.00
TR100302|c0_g1_i1	TR100302|c0_g1	235	6.96	2.00	3.51	5.18	100.00
TR100303|c0_g1_i1	TR100303|c0_g1	238	7.39	0.00	0.00	0.00	0.00
TR100304|c0_g1_i1	TR100304|c0_g1	235	6.96	3.00	5.27	7.77	100.00
TR100305|c0_g1_i1	TR100305|c0_g1	267	13.25	5.00	4.61	6.80	100.00
TR100306|c0_g1_i1	TR100306|c0_g1	266	12.94	2.00	1.89	2.79	100.00
TR100307|c0_g1_i1	TR100307|c0_g1	269	13.91	3.00	2.64	3.89	100.00
TR100308|c0_g1_i1	TR100308|c0_g1	289	24.17	2.00	1.01	1.49	100.00
TR100309|c0_g1_i1	TR100309|c0_g1	254	10.06	3.00	3.64	5.38	100.00
TR10030|c0_g1_i1	TR10030|c0_g1	271	14.63	5.00	4.18	6.16	100.00
TR10030|c0_g2_i1	TR10030|c0_g2	267	13.25	1.00	0.92	1.36	100.00
TR100310|c0_g1_i1	TR100310|c0_g1	269	13.91	4.00	3.51	5.19	100.00
TR100311|c0_g1_i1	TR100311|c0_g1	266	12.94	4.00	3.78	5.57	100.00
TR100312|c0_g1_i1	TR100312|c0_g1	272	15.01	6.00	4.89	7.21	100.00
TR100313|c0_g1_i1	TR100313|c0_g1	268	13.57	3.00	2.70	3.99	100.00
TR100314|c0_g1_i1	TR100314|c0_g1	259	11.11	2.00	2.20	3.25	100.00
TR100315|c0_g1_i1	TR100315|c0_g1	275	16.26	3.00	2.26	3.33	100.00
TR100316|c0_g1_i1	TR100316|c0_g1	237	7.25	0.00	0.00	0.00	0.00
TR100317|c0_g1_i1	TR100317|c0_g1	250	9.32	4.00	5.25	7.74	100.00
TR100318|c0_g1_i1	TR100318|c0_g1	229	6.14	0.00	0.00	0.00	0.00
TR100319|c0_g1_i1	TR100319|c0_g1	271	14.63	5.00	4.18	6.16	100.00
TR10031|c0_g1_i1	TR10031|c0_g1	277	17.18	9.00	6.40	9.45	100.00
TR100320|c0_g1_i1	TR100320|c0_g1	228	6.01	2.00	4.07	6.00	100.00
TR100321|c0_g1_i1	TR100321|c0_g1	224	5.50	0.00	0.00	0.00	0.00
TR100322|c0_g1_i1	TR100322|c0_g1	280	18.68	3.00	1.96	2.90	100.00
TR100323|c0_g1_i1	TR100323|c0_g1	342	73.41	7.00	1.17	1.72	100.00
TR100324|c0_g1_i1	TR100324|c0_g1	262	11.83	6.00	6.20	9.14	100.00
TR100325|c0_g1_i1	TR100325|c0_g1	260	11.34	4.00	4.31	6.36	100.00
TR100326|c0_g1_i1	TR100326|c0_g1	236	7.10	0.00	0.00	0.00	0.00
TR100327|c0_g1_i1	TR100327|c0_g1	258	10.89	2.00	2.25	3.31	100.00
TR100328|c0_g1_i1	TR100328|c0_g1	227	5.88	4.00	8.31	12.26	100.00
TR100329|c0_g1_i1	TR100329|c0_g1	400	131.35	23.00	2.14	3.16	100.00
TR10032|c0_g1_i1	TR10032|c0_g1	275	16.26	7.00	5.26	7.76	100.00
TR10032|c0_g2_i1	TR10032|c0_g2	517	248.31	7.00	0.34	0.51	100.00
TR100330|c0_g1_i1	TR100330|c0_g1	347	78.40	11.00	1.71	2.53	100.00
TR100331|c0_g1_i1	TR100331|c0_g1	256	10.46	3.00	3.51	5.17	100.00
TR100332|c0_g1_i1	TR100332|c0_g1	324	55.51	23.00	5.06	7.47	100.00
TR100333|c0_g1_i1	TR100333|c0_g1	224	5.50	2.00	4.44	6.55	100.00
TR100334|c0_g1_i1	TR100334|c0_g1	336	67.43	4.00	0.73	1.07	100.00
TR100335|c0_g1_i1	TR100335|c0_g1	313	44.73	9.00	2.46	3.63	100.00
TR100336|c0_g1_i1	TR100336|c0_g1	437	168.33	9.00	0.65	0.96	100.00
TR100337|c0_g1_i1	TR100337|c0_g1	330	61.46	15.00	2.98	4.40	100.00
TR100338|c0_g1_i1	TR100338|c0_g1	257	10.67	4.00	4.58	6.76	100.00
TR100339|c0_g1_i1	TR100339|c0_g1	444	175.33	18.00	1.25	1.85	100.00
TR10033|c0_g1_i1	TR10033|c0_g1	256	10.46	2.00	2.34	3.45	100.00
TR100340|c0_g1_i1	TR100340|c0_g1	262	11.83	5.00	5.17	7.62	100.00
TR100341|c0_g1_i1	TR100341|c0_g1	288	23.49	5.00	2.60	3.84	100.00
TR100342|c0_g1_i1	TR100342|c0_g1	316	47.64	13.00	3.34	4.92	100.00
TR100343|c0_g1_i1	TR100343|c0_g1	271	14.63	18.00	15.04	22.19	100.00
TR100344|c0_g1_i1	TR100344|c0_g1	279	18.16	0.00	0.00	0.00	0.00
TR100345|c0_g1_i1	TR100345|c0_g1	381	112.36	8.00	0.87	1.28	100.00
TR100346|c0_g1_i1	TR100346|c0_g1	370	101.37	8.00	0.96	1.42	100.00
TR100347|c0_g1_i1	TR100347|c0_g1	256	10.46	4.00	4.67	6.90	100.00
TR100348|c0_g1_i1	TR100348|c0_g1	264	12.36	3.00	2.97	4.37	100.00
TR100349|c0_g1_i1	TR100349|c0_g1	297	30.25	24.00	9.70	14.31	100.00
TR10034|c0_g1_i1	TR10034|c0_g1	463	194.32	20.69	1.30	1.92	100.00
TR10034|c0_g2_i1	TR10034|c0_g2	463	194.32	54.31	3.42	5.04	100.00
TR100350|c0_g1_i1	TR100350|c0_g1	303	35.40	12.00	4.14	6.11	100.00
TR100351|c0_g1_i1	TR100351|c0_g1	991	722.28	855.00	14.47	21.34	100.00
TR100352|c0_g1_i1	TR100352|c0_g1	1659	1390.28	3730.00	32.79	48.38	100.00
TR100353|c0_g1_i1	TR100353|c0_g1	670	401.28	3915.00	119.25	175.92	100.00
TR100354|c0_g1_i1	TR100354|c0_g1	1907	1638.28	5381.00	40.15	59.22	100.00
TR100355|c0_g1_i1	TR100355|c0_g1	1015	746.28	9498.00	155.56	229.49	100.00
TR100356|c0_g1_i1	TR100356|c0_g1	847	578.28	10266.00	216.98	320.11	100.00
TR100357|c0_g1_i1	TR100357|c0_g1	1135	866.28	35402.00	499.49	736.88	100.00
TR100358|c0_g1_i1	TR100358|c0_g1	984	715.28	57541.00	983.25	1450.55	100.00
TR100359|c0_g1_i1	TR100359|c0_g1	966	697.28	75593.00	1325.06	1954.81	100.00
TR10035|c0_g1_i1	TR10035|c0_g1	284	20.93	3.00	1.75	2.58	100.00
TR10035|c0_g2_i1	TR10035|c0_g2	323	54.52	0.00	0.00	0.00	0.00
TR100360|c0_g1_i1	TR100360|c0_g1	267	13.25	0.00	0.00	0.00	0.00
TR100361|c0_g1_i1	TR100361|c0_g1	263	12.09	2.00	2.02	2.98	100.00
TR100362|c0_g1_i1	TR100362|c0_g1	272	15.01	10.00	8.14	12.01	100.00
TR100363|c0_g1_i1	TR100363|c0_g1	246	8.63	0.00	0.00	0.00	0.00
TR100364|c0_g1_i1	TR100364|c0_g1	290	24.88	12.00	5.90	8.70	100.00
TR100365|c0_g1_i1	TR100365|c0_g1	315	46.66	0.00	0.00	0.00	0.00
TR100365|c0_g2_i1	TR100365|c0_g2	263	12.09	5.00	5.05	7.46	100.00
TR100365|c1_g1_i1	TR100365|c1_g1	252	9.68	4.00	5.05	7.45	100.00
TR100366|c0_g1_i1	TR100366|c0_g1	275	16.26	3.00	2.26	3.33	100.00
TR100367|c0_g1_i1	TR100367|c0_g1	330	61.46	20.00	3.98	5.87	100.00
TR100368|c0_g1_i1	TR100368|c0_g1	331	62.46	9.00	1.76	2.60	100.00
TR100369|c0_g1_i1	TR100369|c0_g1	311	42.81	4.00	1.14	1.68	100.00
TR10036|c0_g1_i1	TR10036|c0_g1	305	37.20	5.63	1.85	2.73	100.00
TR10036|c0_g2_i1	TR10036|c0_g2	307	39.04	15.37	4.81	7.10	100.00
TR100370|c0_g1_i1	TR100370|c0_g1	269	13.91	2.00	1.76	2.59	100.00
TR100371|c0_g1_i1	TR100371|c0_g1	397	128.35	21.00	2.00	2.95	100.00
TR100372|c0_g1_i1	TR100372|c0_g1	275	16.26	8.00	6.01	8.87	100.00
TR100373|c0_g1_i1	TR100373|c0_g1	305	37.20	4.00	1.31	1.94	100.00
TR100374|c0_g1_i1	TR100374|c0_g1	266	12.94	0.00	0.00	0.00	0.00
TR100375|c0_g1_i1	TR100375|c0_g1	518	249.31	13.00	0.64	0.94	100.00
TR100376|c0_g1_i1	TR100376|c0_g1	548	279.30	157.00	6.87	10.14	100.00
TR100377|c0_g1_i1	TR100377|c0_g1	1331	1062.28	2293.00	26.38	38.92	100.00
TR100378|c0_g1_i1	TR100378|c0_g1	722	453.28	673.00	18.15	26.77	100.00
TR100379|c0_g1_i1	TR100379|c0_g1	402	133.35	12.00	1.10	1.62	100.00
TR10037|c0_g1_i1	TR10037|c0_g1	304	36.30	7.00	2.36	3.48	100.00
TR100380|c0_g1_i1	TR100380|c0_g1	272	15.01	4.00	3.26	4.80	100.00
TR100381|c0_g1_i1	TR100381|c0_g1	282	19.77	9.00	5.57	8.21	100.00
TR100382|c0_g1_i1	TR100382|c0_g1	243	8.15	0.00	0.00	0.00	0.00
TR100383|c0_g1_i1	TR100383|c0_g1	269	13.91	4.00	3.51	5.19	100.00
TR100384|c0_g1_i1	TR100384|c0_g1	915	646.28	787.00	14.88	21.96	100.00
TR100385|c0_g1_i1	TR100385|c0_g1	291	25.59	3.00	1.43	2.11	100.00
TR100386|c0_g1_i1	TR100386|c0_g1	394	125.35	0.00	0.00	0.00	0.00
TR100387|c0_g1_i1	TR100387|c0_g1	287	22.82	12.00	6.43	9.48	100.00
TR100388|c0_g1_i1	TR100388|c0_g1	280	18.68	5.00	3.27	4.83	100.00
TR100389|c0_g1_i1	TR100389|c0_g1	271	14.63	9.00	7.52	11.09	100.00
TR10038|c0_g1_i1	TR10038|c0_g1	274	15.83	7.00	5.41	7.98	100.00
TR100390|c0_g1_i1	TR100390|c0_g1	269	13.91	6.00	5.27	7.78	100.00
TR100391|c0_g1_i1	TR100391|c0_g1	980	711.28	884.00	15.19	22.41	100.00
TR100392|c0_g1_i1	TR100392|c0_g1	263	12.09	8.00	8.09	11.93	100.00
TR100393|c0_g1_i1	TR100393|c0_g1	273	15.41	8.00	6.35	9.36	100.00
TR100394|c0_g1_i1	TR100394|c0_g1	305	37.20	9.00	2.96	4.36	100.00
TR100395|c0_g1_i1	TR100395|c0_g1	297	30.25	7.00	2.83	4.17	100.00
TR100396|c0_g1_i1	TR100396|c0_g1	259	11.11	2.00	2.20	3.25	100.00
TR100397|c0_g1_i1	TR100397|c0_g1	300	32.77	25.00	9.32	13.75	100.00
TR100398|c0_g1_i1	TR100398|c0_g1	246	8.63	0.00	0.00	0.00	0.00
TR100399|c0_g1_i1	TR100399|c0_g1	355	86.38	14.00	1.98	2.92	100.00
TR10039|c0_g1_i1	TR10039|c0_g1	425	156.34	4.00	0.31	0.46	100.00
TR1003|c0_g1_i1	TR1003|c0_g1	1035	766.28	608.03	9.70	14.31	100.00
TR1003|c0_g2_i1	TR1003|c0_g2	1036	767.28	368.97	5.88	8.67	100.00
TR100400|c0_g1_i1	TR100400|c0_g1	2777	2508.28	2921.00	14.23	21.00	100.00
TR100401|c0_g1_i1	TR100401|c0_g1	346	77.40	11.00	1.74	2.56	100.00
TR100402|c0_g1_i1	TR100402|c0_g1	247	8.80	4.00	5.56	8.20	100.00
TR100403|c0_g1_i1	TR100403|c0_g1	258	10.89	6.00	6.74	9.94	100.00
TR100404|c0_g1_i1	TR100404|c0_g1	233	6.68	0.00	0.00	0.00	0.00
TR100405|c0_g1_i1	TR100405|c0_g1	304	36.30	8.00	2.69	3.97	100.00
TR100406|c0_g1_i1	TR100406|c0_g1	268	13.57	6.00	5.40	7.97	100.00
TR100407|c0_g1_i1	TR100407|c0_g1	260	11.34	3.00	3.23	4.77	100.00
TR100408|c0_g1_i1	TR100408|c0_g1	289	24.17	5.00	2.53	3.73	100.00
TR100409|c0_g1_i1	TR100409|c0_g1	346	77.40	12.00	1.89	2.80	100.00
TR10040|c0_g1_i1	TR10040|c0_g1	231	6.41	0.00	0.00	0.00	0.00
TR100410|c0_g1_i1	TR100410|c0_g1	241	7.84	0.00	0.00	0.00	0.00
TR100411|c0_g1_i1	TR100411|c0_g1	286	22.17	8.00	4.41	6.51	100.00
TR100412|c0_g1_i1	TR100412|c0_g1	318	49.59	8.00	1.97	2.91	100.00
TR100413|c0_g1_i1	TR100413|c0_g1	494	225.31	7.00	0.38	0.56	100.00
TR100414|c0_g1_i1	TR100414|c0_g1	259	11.11	3.00	3.30	4.87	100.00
TR100415|c0_g1_i1	TR100415|c0_g1	363	94.37	1521.00	196.99	290.61	100.00
TR100416|c0_g1_i1	TR100416|c0_g1	885	616.28	712.00	14.12	20.83	100.00
TR100417|c0_g1_i1	TR100417|c0_g1	325	56.50	42.00	9.09	13.40	100.00
TR100418|c0_g1_i1	TR100418|c0_g1	288	23.49	7.00	3.64	5.37	100.00
TR100419|c0_g1_i1	TR100419|c0_g1	372	103.36	9.00	1.06	1.57	100.00
TR10041|c0_g1_i1	TR10041|c0_g1	262	11.83	0.00	0.00	0.00	0.00
TR100420|c0_g1_i1	TR100420|c0_g1	254	10.06	3.00	3.64	5.38	100.00
TR100421|c0_g1_i1	TR100421|c0_g1	282	19.77	13.00	8.04	11.86	100.00
TR100422|c0_g1_i1	TR100422|c0_g1	264	12.36	3.00	2.97	4.37	100.00
TR100423|c0_g1_i1	TR100423|c0_g1	234	6.82	1.00	1.79	2.64	100.00
TR100424|c0_g1_i1	TR100424|c0_g1	269	13.91	7.00	6.15	9.07	100.00
TR100425|c0_g1_i1	TR100425|c0_g1	281	19.21	9.00	5.73	8.45	100.00
TR100426|c0_g1_i1	TR100426|c0_g1	1176	907.28	8810.00	118.68	175.09	100.00
TR100427|c0_g1_i1	TR100427|c0_g1	300	32.77	13.00	4.85	7.15	100.00
TR100428|c0_g1_i1	TR100428|c0_g1	274	15.83	14.00	10.81	15.95	100.00
TR100429|c0_g1_i1	TR100429|c0_g1	474	205.32	17.00	1.01	1.49	100.00
TR10042|c0_g1_i1	TR10042|c0_g1	276	16.71	4.00	2.93	4.32	100.00
TR100430|c0_g1_i1	TR100430|c0_g1	244	8.31	2.00	2.94	4.34	100.00
TR100431|c0_g1_i1	TR100431|c0_g1	267	13.25	7.00	6.46	9.53	100.00
TR100432|c0_g1_i1	TR100432|c0_g1	460	191.32	5.00	0.32	0.47	100.00
TR100433|c0_g1_i1	TR100433|c0_g1	342	73.41	17.00	2.83	4.18	100.00
TR100434|c0_g1_i1	TR100434|c0_g1	241	7.84	3.00	4.67	6.90	100.00
TR100435|c0_g1_i1	TR100435|c0_g1	271	14.63	6.00	5.01	7.40	100.00
TR100436|c0_g1_i1	TR100436|c0_g1	267	13.25	5.00	4.61	6.80	100.00
TR100437|c0_g1_i1	TR100437|c0_g1	260	11.34	4.00	4.31	6.36	100.00
TR100438|c0_g1_i1	TR100438|c0_g1	394	125.35	24.00	2.34	3.45	100.00
TR100439|c0_g1_i1	TR100439|c0_g1	336	67.43	11.00	1.99	2.94	100.00
TR10043|c0_g1_i1	TR10043|c0_g1	358	89.38	29.00	3.97	5.85	100.00
TR10043|c0_g2_i1	TR10043|c0_g2	358	89.38	0.00	0.00	0.00	0.00
TR100440|c0_g1_i1	TR100440|c0_g1	288	23.49	10.00	5.20	7.68	100.00
TR100441|c0_g1_i1	TR100441|c0_g1	428	159.33	17.00	1.30	1.92	100.00
TR100442|c0_g1_i1	TR100442|c0_g1	271	14.63	5.00	4.18	6.16	100.00
TR100443|c0_g1_i1	TR100443|c0_g1	308	39.97	24.00	7.34	10.83	100.00
TR100444|c0_g1_i1	TR100444|c0_g1	327	58.48	5.00	1.04	1.54	100.00
TR100445|c1_g1_i1	TR100445|c1_g1	1465	1196.28	12826.00	131.04	193.32	100.00
TR100445|c2_g1_i1	TR100445|c2_g1	248	8.97	0.00	0.00	0.00	0.00
TR100446|c0_g1_i1	TR100446|c0_g1	617	348.29	1479.00	51.90	76.57	100.00
TR100447|c0_g1_i1	TR100447|c0_g1	716	447.28	785.00	21.45	31.65	100.00
TR100448|c0_g1_i1	TR100448|c0_g1	420	151.34	9755.00	787.84	1162.27	100.00
TR100449|c0_g1_i1	TR100449|c0_g1	492	223.31	9562.00	523.35	772.08	100.00
TR10044|c0_g1_i1	TR10044|c0_g1	372	103.36	13.00	1.54	2.27	100.00
TR100450|c0_g1_i1	TR100450|c0_g1	693	424.28	18498.00	532.88	786.14	100.00
TR100451|c0_g1_i1	TR100451|c0_g1	689	420.28	7725.00	224.66	331.43	100.00
TR100452|c0_g1_i1	TR100452|c0_g1	806	537.28	25158.25	572.32	844.33	100.00
TR100453|c0_g1_i1	TR100453|c0_g1	905	636.28	30489.00	585.67	864.02	100.00
TR100454|c0_g1_i1	TR100454|c0_g1	1776	1507.28	29248.00	237.17	349.89	100.00
TR100455|c0_g1_i1	TR100455|c0_g1	866	597.28	1702.00	34.83	51.38	100.00
TR100456|c0_g1_i1	TR100456|c0_g1	272	15.01	6.00	4.89	7.21	100.00
TR100457|c0_g1_i1	TR100457|c0_g1	247	8.80	2.00	2.78	4.10	100.00
TR100458|c0_g1_i1	TR100458|c0_g1	497	228.31	13.00	0.70	1.03	100.00
TR100459|c0_g1_i1	TR100459|c0_g1	268	13.57	7.00	6.30	9.30	100.00
TR10045|c0_g1_i1	TR10045|c0_g1	382	113.36	30.00	3.23	4.77	100.00
TR100460|c0_g1_i1	TR100460|c0_g1	262	11.83	7.00	7.23	10.67	100.00
TR100461|c0_g1_i1	TR100461|c0_g1	257	10.67	3.00	3.44	5.07	100.00
TR100462|c0_g1_i1	TR100462|c0_g1	542	273.30	11.00	0.49	0.73	100.00
TR100463|c0_g1_i1	TR100463|c0_g1	275	16.26	6.00	4.51	6.65	100.00
TR100464|c0_g1_i1	TR100464|c0_g1	234	6.82	2.00	3.58	5.29	100.00
TR100465|c0_g1_i1	TR100465|c0_g1	283	20.34	6.00	3.61	5.32	100.00
TR100466|c0_g1_i1	TR100466|c0_g1	389	120.35	7.00	0.71	1.05	100.00
TR100467|c0_g1_i1	TR100467|c0_g1	275	16.26	4.00	3.01	4.44	100.00
TR100468|c0_g1_i1	TR100468|c0_g1	300	32.77	7.00	2.61	3.85	100.00
TR100469|c0_g1_i1	TR100469|c0_g1	269	13.91	8.00	7.03	10.37	100.00
TR10046|c0_g1_i1	TR10046|c0_g1	366	97.37	4.00	0.50	0.74	100.00
TR100470|c0_g1_i1	TR100470|c0_g1	255	10.26	3.00	3.57	5.27	100.00
TR100471|c0_g1_i1	TR100471|c0_g1	306	38.12	10.00	3.21	4.73	100.00
TR100472|c0_g1_i1	TR100472|c0_g1	1546	1277.28	719.00	6.88	10.15	100.00
TR100473|c0_g1_i1	TR100473|c0_g1	1079	810.28	41.00	0.62	0.91	100.00
TR100474|c0_g1_i1	TR100474|c0_g1	256	10.46	3.00	3.51	5.17	100.00
TR100475|c0_g1_i1	TR100475|c0_g1	310	41.86	7.00	2.04	3.02	100.00
TR100476|c0_g1_i1	TR100476|c0_g1	391	122.35	24.00	2.40	3.54	100.00
TR100477|c0_g1_i1	TR100477|c0_g1	280	18.68	4.00	2.62	3.86	100.00
TR100478|c0_g1_i1	TR100478|c0_g1	340	71.42	25.00	4.28	6.31	100.00
TR100479|c0_g1_i1	TR100479|c0_g1	227	5.88	3.00	6.23	9.19	100.00
TR10047|c0_g1_i1	TR10047|c0_g1	271	14.63	11.00	9.19	13.56	100.00
TR100480|c0_g1_i1	TR100480|c0_g1	271	14.63	16.00	13.37	19.72	100.00
TR100481|c0_g1_i1	TR100481|c0_g1	350	81.39	3.00	0.45	0.66	100.00
TR100482|c0_g1_i1	TR100482|c0_g1	765	496.28	310.00	7.63	11.26	100.00
TR100483|c0_g1_i1	TR100483|c0_g1	333	64.45	10.00	1.90	2.80	100.00
TR100484|c0_g1_i1	TR100484|c0_g1	266	12.94	7.00	6.61	9.75	100.00
TR100485|c0_g1_i1	TR100485|c0_g1	884	615.28	269.00	5.34	7.88	100.00
TR100486|c0_g1_i1	TR100486|c0_g1	259	11.11	2.00	2.20	3.25	100.00
TR100487|c0_g1_i1	TR100487|c0_g1	348	79.40	13.00	2.00	2.95	100.00
TR100488|c0_g1_i1	TR100488|c0_g1	360	91.38	21.00	2.81	4.14	100.00
TR100489|c0_g1_i1	TR100489|c0_g1	229	6.14	0.00	0.00	0.00	0.00
TR10048|c0_g1_i1	TR10048|c0_g1	738	469.28	24.00	0.63	0.92	100.00
TR100490|c0_g1_i1	TR100490|c0_g1	271	14.63	6.00	5.01	7.40	100.00
TR100491|c0_g1_i1	TR100491|c0_g1	234	6.82	0.00	0.00	0.00	0.00
TR100492|c0_g1_i1	TR100492|c0_g1	961	692.28	58.00	1.02	1.51	100.00
TR100493|c0_g1_i1	TR100493|c0_g1	438	169.33	12.00	0.87	1.28	100.00
TR100494|c0_g1_i1	TR100494|c0_g1	255	10.26	4.00	4.77	7.03	100.00
TR100495|c0_g1_i1	TR100495|c0_g1	2300	2031.28	3150.00	18.95	27.96	100.00
TR100496|c0_g1_i1	TR100496|c0_g1	275	16.26	9.00	6.77	9.98	100.00
TR100497|c0_g1_i1	TR100497|c0_g1	273	15.41	5.00	3.97	5.85	100.00
TR100497|c0_g2_i1	TR100497|c0_g2	341	72.42	0.00	0.00	0.00	0.00
TR100498|c0_g1_i1	TR100498|c0_g1	234	6.82	0.00	0.00	0.00	0.00
TR100499|c0_g1_i1	TR100499|c0_g1	374	105.36	14.00	1.62	2.40	100.00
TR10049|c0_g1_i1	TR10049|c0_g1	297	30.25	8.00	3.23	4.77	100.00
TR1004|c0_g1_i1	TR1004|c0_g1	307	39.04	8.00	2.50	3.69	100.00
TR100500|c0_g1_i1	TR100500|c0_g1	269	13.91	3.00	2.64	3.89	100.00
TR100501|c0_g1_i1	TR100501|c0_g1	253	9.87	0.00	0.00	0.00	0.00
TR100502|c0_g1_i1	TR100502|c0_g1	271	14.63	9.00	7.52	11.09	100.00
TR100503|c0_g1_i1	TR100503|c0_g1	275	16.26	4.00	3.01	4.44	100.00
TR100504|c0_g1_i1	TR100504|c0_g1	595	326.29	3711.00	139.01	205.08	100.00
TR100504|c1_g1_i1	TR100504|c1_g1	540	271.30	26.00	1.17	1.73	100.00
TR100505|c0_g1_i1	TR100505|c0_g1	279	18.16	4.00	2.69	3.97	100.00
TR100506|c0_g1_i1	TR100506|c0_g1	274	15.83	7.00	5.41	7.98	100.00
TR100507|c0_g1_i1	TR100507|c0_g1	325	56.50	2.00	0.43	0.64	100.00
TR100508|c0_g1_i1	TR100508|c0_g1	259	11.11	5.00	5.50	8.12	100.00
TR100509|c0_g1_i1	TR100509|c0_g1	305	37.20	7.00	2.30	3.39	100.00
TR10050|c0_g1_i1	TR10050|c0_g1	519	250.31	19.00	0.93	1.37	100.00
TR100510|c0_g1_i1	TR100510|c0_g1	516	247.31	12.00	0.59	0.87	100.00
TR100511|c0_g1_i1	TR100511|c0_g1	568	299.30	26.00	1.06	1.57	100.00
TR100512|c0_g1_i1	TR100512|c0_g1	306	38.12	2.00	0.64	0.95	100.00
TR100513|c0_g1_i1	TR100513|c0_g1	380	111.36	4.00	0.44	0.65	100.00
TR100514|c0_g1_i1	TR100514|c0_g1	274	15.83	9.00	6.95	10.25	100.00
TR100515|c0_g1_i1	TR100515|c0_g1	352	83.39	10.00	1.47	2.16	100.00
TR100516|c0_g1_i1	TR100516|c0_g1	251	9.50	2.00	2.57	3.80	100.00
TR100517|c0_g1_i1	TR100517|c0_g1	361	92.37	8.00	1.06	1.56	100.00
TR100518|c0_g1_i1	TR100518|c0_g1	263	12.09	8.00	8.09	11.93	100.00
TR100519|c0_g1_i1	TR100519|c0_g1	250	9.32	3.00	3.94	5.81	100.00
TR10051|c0_g1_i1	TR10051|c0_g1	455	186.33	8.00	0.52	0.77	100.00
TR100520|c0_g1_i1	TR100520|c0_g1	265	12.65	3.00	2.90	4.28	100.00
TR100521|c0_g1_i1	TR100521|c0_g1	275	16.26	5.00	3.76	5.55	100.00
TR100522|c0_g1_i1	TR100522|c0_g1	302	34.52	13.00	4.60	6.79	100.00
TR100523|c0_g1_i1	TR100523|c0_g1	306	38.12	11.00	3.53	5.20	100.00
TR100524|c0_g1_i1	TR100524|c0_g1	631	362.29	4060.00	136.97	202.07	100.00
TR100525|c0_g1_i1	TR100525|c0_g1	1883	1614.28	3905.00	29.57	43.62	100.00
TR100526|c0_g1_i1	TR100526|c0_g1	276	16.71	5.00	3.66	5.40	100.00
TR100527|c0_g1_i1	TR100527|c0_g1	259	11.11	2.00	2.20	3.25	100.00
TR100528|c0_g1_i1	TR100528|c0_g1	270	14.26	3.00	2.57	3.79	100.00
TR100529|c0_g1_i1	TR100529|c0_g1	833	564.28	15403.00	333.64	492.20	100.00
TR10052|c0_g1_i1	TR10052|c0_g1	328	59.47	9.33	1.92	2.83	100.00
TR10052|c0_g2_i1	TR10052|c0_g2	357	88.38	4.67	0.65	0.95	100.00
TR100530|c0_g1_i1	TR100530|c0_g1	232	6.54	0.00	0.00	0.00	0.00
TR100531|c0_g1_i1	TR100531|c0_g1	261	11.58	3.00	3.17	4.67	100.00
TR100532|c0_g1_i1	TR100532|c0_g1	403	134.35	5.00	0.45	0.67	100.00
TR100533|c0_g1_i1	TR100533|c0_g1	434	165.33	2307.00	170.55	251.60	100.00
TR100534|c0_g1_i1	TR100534|c0_g1	369	100.37	4.00	0.49	0.72	100.00
TR100535|c0_g1_i1	TR100535|c0_g1	286	22.17	7.00	3.86	5.69	100.00
TR100536|c0_g1_i1	TR100536|c0_g1	270	14.26	8.00	6.86	10.11	100.00
TR100537|c0_g1_i1	TR100537|c0_g1	265	12.65	5.00	4.83	7.13	100.00
TR100538|c0_g1_i1	TR100538|c0_g1	269	13.91	6.00	5.27	7.78	100.00
TR100539|c0_g1_i1	TR100539|c0_g1	325	56.50	0.00	0.00	0.00	0.00
TR10053|c0_g1_i1	TR10053|c0_g1	275	16.26	8.00	6.01	8.87	100.00
TR10053|c0_g2_i1	TR10053|c0_g2	341	72.42	0.00	0.00	0.00	0.00
TR100540|c0_g1_i1	TR100540|c0_g1	1259	990.28	4108.00	50.70	74.80	100.00
TR100541|c0_g1_i1	TR100541|c0_g1	230	6.27	2.00	3.90	5.75	100.00
TR100542|c0_g1_i1	TR100542|c0_g1	423	154.34	25.00	1.98	2.92	100.00
TR100543|c0_g1_i1	TR100543|c0_g1	227	5.88	2.00	4.16	6.13	100.00
TR100544|c0_g1_i1	TR100544|c0_g1	425	156.34	22.00	1.72	2.54	100.00
TR100545|c0_g1_i1	TR100545|c0_g1	407	138.34	20.00	1.77	2.61	100.00
TR100546|c0_g1_i1	TR100546|c0_g1	261	11.58	4.00	4.22	6.23	100.00
TR100547|c0_g1_i1	TR100547|c0_g1	251	9.50	0.00	0.00	0.00	0.00
TR100547|c0_g2_i1	TR100547|c0_g2	281	19.21	9.00	5.73	8.45	100.00
TR100548|c0_g1_i1	TR100548|c0_g1	268	13.57	3.00	2.70	3.99	100.00
TR100549|c0_g1_i1	TR100549|c0_g1	255	10.26	2.00	2.38	3.52	100.00
TR10054|c0_g1_i1	TR10054|c0_g1	274	15.83	5.00	3.86	5.70	100.00
TR100550|c0_g1_i1	TR100550|c0_g1	260	11.34	4.00	4.31	6.36	100.00
TR100551|c0_g1_i1	TR100551|c0_g1	302	34.52	0.00	0.00	0.00	0.00
TR100551|c0_g2_i1	TR100551|c0_g2	301	33.64	3.00	1.09	1.61	100.00
TR100552|c0_g1_i1	TR100552|c0_g1	255	10.26	3.00	3.57	5.27	100.00
TR100553|c0_g1_i1	TR100553|c0_g1	248	8.97	2.00	2.73	4.02	100.00
TR100554|c0_g1_i1	TR100554|c0_g1	319	50.57	4.00	0.97	1.43	100.00
TR100555|c0_g1_i1	TR100555|c0_g1	262	11.83	7.00	7.23	10.67	100.00
TR100556|c0_g1_i1	TR100556|c0_g1	485	216.32	21.00	1.19	1.75	100.00
TR100557|c0_g1_i1	TR100557|c0_g1	330	61.46	29.00	5.77	8.51	100.00
TR100558|c0_g1_i1	TR100558|c0_g1	351	82.39	5.00	0.74	1.09	100.00
TR100559|c0_g1_i1	TR100559|c0_g1	279	18.16	11.00	7.40	10.92	100.00
TR10055|c0_g1_i1	TR10055|c0_g1	227	5.88	1.00	2.08	3.06	100.00
TR100560|c0_g1_i1	TR100560|c0_g1	300	32.77	12.00	4.48	6.60	100.00
TR100561|c0_g1_i1	TR100561|c0_g1	300	32.77	4.00	1.49	2.20	100.00
TR100562|c0_g1_i1	TR100562|c0_g1	262	11.83	4.00	4.13	6.10	100.00
TR100563|c0_g1_i1	TR100563|c0_g1	1550	1281.28	973.00	9.28	13.69	100.00
TR100564|c0_g1_i1	TR100564|c0_g1	266	12.94	4.00	3.78	5.57	100.00
TR100565|c0_g1_i1	TR100565|c0_g1	263	12.09	2.00	2.02	2.98	100.00
TR100566|c0_g1_i1	TR100566|c0_g1	288	23.49	8.00	4.16	6.14	100.00
TR100567|c0_g1_i1	TR100567|c0_g1	247	8.80	2.00	2.78	4.10	100.00
TR100568|c0_g1_i1	TR100568|c0_g1	420	151.34	18.00	1.45	2.14	100.00
TR100569|c0_g1_i1	TR100569|c0_g1	285	21.54	3.00	1.70	2.51	100.00
TR10056|c0_g1_i1	TR10056|c0_g1	594	325.29	16.00	0.60	0.89	100.00
TR100570|c0_g1_i1	TR100570|c0_g1	336	67.43	6.00	1.09	1.60	100.00
TR100571|c0_g1_i1	TR100571|c0_g1	273	15.41	4.00	3.17	4.68	100.00
TR100572|c0_g1_i1	TR100572|c0_g1	372	103.36	13.00	1.54	2.27	100.00
TR100573|c0_g1_i1	TR100573|c0_g1	266	12.94	7.00	6.61	9.75	100.00
TR100574|c0_g1_i1	TR100574|c0_g1	307	39.04	6.00	1.88	2.77	100.00
TR100575|c0_g1_i1	TR100575|c0_g1	375	106.36	4.00	0.46	0.68	100.00
TR100576|c0_g1_i1	TR100576|c0_g1	546	277.30	15.00	0.66	0.98	100.00
TR100577|c0_g1_i1	TR100577|c0_g1	398	129.35	13.00	1.23	1.81	100.00
TR100578|c0_g1_i1	TR100578|c0_g1	333	64.45	7.00	1.33	1.96	100.00
TR100579|c0_g1_i1	TR100579|c0_g1	294	27.85	3.00	1.32	1.94	100.00
TR10057|c0_g1_i1	TR10057|c0_g1	257	10.67	0.00	0.00	0.00	0.00
TR100580|c0_g1_i1	TR100580|c0_g1	260	11.34	3.00	3.23	4.77	100.00
TR100581|c0_g1_i1	TR100581|c0_g1	284	20.93	5.00	2.92	4.31	100.00
TR100582|c0_g1_i1	TR100582|c0_g1	1056	787.28	432.00	6.71	9.89	100.00
TR100583|c0_g1_i1	TR100583|c0_g1	754	485.28	758.00	19.09	28.16	100.00
TR100584|c0_g1_i1	TR100584|c0_g1	307	39.04	6.00	1.88	2.77	100.00
TR100585|c0_g1_i1	TR100585|c0_g1	273	15.41	0.00	0.00	0.00	0.00
TR100586|c0_g1_i1	TR100586|c0_g1	1212	943.28	2513.00	32.56	48.04	100.00
TR100587|c0_g1_i1	TR100587|c0_g1	379	110.36	28.00	3.10	4.57	100.00
TR100588|c0_g1_i1	TR100588|c0_g1	399	130.35	6.00	0.56	0.83	100.00
TR100589|c0_g1_i1	TR100589|c0_g1	258	10.89	4.00	4.49	6.63	100.00
TR10058|c0_g1_i1	TR10058|c0_g1	318	49.59	23.00	5.67	8.36	100.00
TR100590|c0_g1_i1	TR100590|c0_g1	469	200.32	13.00	0.79	1.17	100.00
TR100591|c0_g1_i1	TR100591|c0_g1	258	10.89	4.00	4.49	6.63	100.00
TR100592|c0_g1_i1	TR100592|c0_g1	255	10.26	4.00	4.77	7.03	100.00
TR100593|c0_g1_i1	TR100593|c0_g1	306	38.12	7.00	2.24	3.31	100.00
TR100594|c0_g1_i1	TR100594|c0_g1	269	13.91	7.00	6.15	9.07	100.00
TR100595|c0_g1_i1	TR100595|c0_g1	373	104.36	2.63	0.31	0.45	100.00
TR100595|c0_g2_i1	TR100595|c0_g2	369	100.37	332.22	40.46	59.68	100.00
TR100595|c0_g3_i1	TR100595|c0_g3	367	98.37	63.99	7.95	11.73	100.00
TR100595|c0_g4_i1	TR100595|c0_g4	365	96.37	17.17	2.18	3.21	100.00
TR100595|c0_g5_i1	TR100595|c0_g5	371	102.36	197.98	23.64	34.87	100.00
TR100595|c0_g6_i1	TR100595|c0_g6	352	83.39	9.02	1.32	1.95	100.00
TR100596|c0_g1_i1	TR100596|c0_g1	650	381.28	43.00	1.38	2.03	100.00
TR100597|c0_g1_i1	TR100597|c0_g1	401	132.35	4.00	0.37	0.54	100.00
TR100598|c0_g1_i1	TR100598|c0_g1	254	10.06	3.00	3.64	5.38	100.00
TR100599|c0_g1_i1	TR100599|c0_g1	549	280.30	33.00	1.44	2.12	100.00
TR10059|c0_g1_i1	TR10059|c0_g1	410	141.34	9.82	0.85	1.25	100.00
TR10059|c0_g2_i1	TR10059|c0_g2	411	142.34	27.18	2.33	3.44	100.00
TR1005|c0_g1_i1	TR1005|c0_g1	251	9.50	0.00	0.00	0.00	0.00
TR1005|c0_g2_i1	TR1005|c0_g2	227	5.88	0.00	0.00	0.00	0.00
TR100600|c0_g1_i1	TR100600|c0_g1	289	24.17	14.00	7.08	10.44	100.00
TR100601|c0_g1_i1	TR100601|c0_g1	268	13.57	6.00	5.40	7.97	100.00
TR100602|c0_g1_i1	TR100602|c0_g1	266	12.94	5.00	4.72	6.97	100.00
TR100603|c0_g1_i1	TR100603|c0_g1	307	39.04	16.00	5.01	7.39	100.00
TR100604|c0_g1_i1	TR100604|c0_g1	334	65.44	5.00	0.93	1.38	100.00
TR100605|c0_g1_i1	TR100605|c0_g1	250	9.32	2.00	2.62	3.87	100.00
TR100606|c0_g1_i1	TR100606|c0_g1	289	24.17	8.00	4.04	5.97	100.00
TR100607|c0_g1_i1	TR100607|c0_g1	225	5.63	1.00	2.17	3.20	100.00
TR100608|c0_g1_i1	TR100608|c0_g1	406	137.34	7.00	0.62	0.92	100.00
TR100609|c0_g1_i1	TR100609|c0_g1	320	51.56	5.00	1.19	1.75	100.00
TR10060|c0_g1_i1	TR10060|c0_g1	316	47.64	10.00	2.57	3.79	100.00
TR100610|c0_g1_i1	TR100610|c0_g1	272	15.01	9.00	7.33	10.81	100.00
TR100611|c0_g1_i1	TR100611|c0_g1	248	8.97	2.00	2.73	4.02	100.00
TR100612|c0_g1_i1	TR100612|c0_g1	406	137.34	12.00	1.07	1.58	100.00
TR100613|c0_g1_i1	TR100613|c0_g1	321	52.54	57.00	13.26	19.56	100.00
TR100614|c0_g1_i1	TR100614|c0_g1	242	8.00	2.00	3.06	4.51	100.00
TR100615|c0_g1_i1	TR100615|c0_g1	237	7.25	0.00	0.00	0.00	0.00
TR100616|c0_g1_i1	TR100616|c0_g1	247	8.80	1.00	1.39	2.05	100.00
TR100617|c0_g1_i1	TR100617|c0_g1	267	13.25	9.00	8.30	12.25	100.00
TR100618|c0_g1_i1	TR100618|c0_g1	532	263.30	8.00	0.37	0.55	100.00
TR100619|c0_g1_i1	TR100619|c0_g1	283	20.34	10.00	6.01	8.87	100.00
TR10061|c0_g1_i1	TR10061|c0_g1	275	16.26	8.00	6.01	8.87	100.00
TR100620|c0_g1_i1	TR100620|c0_g1	303	35.40	18.00	6.21	9.17	100.00
TR100621|c0_g1_i1	TR100621|c0_g1	271	14.63	6.00	5.01	7.40	100.00
TR100622|c0_g1_i1	TR100622|c0_g1	365	96.37	7.00	0.89	1.31	100.00
TR100623|c0_g1_i1	TR100623|c0_g1	252	9.68	0.00	0.00	0.00	0.00
TR100624|c0_g1_i1	TR100624|c0_g1	268	13.57	8.00	7.20	10.63	100.00
TR100625|c0_g1_i1	TR100625|c0_g1	268	13.57	9.00	8.10	11.96	100.00
TR100626|c0_g1_i1	TR100626|c0_g1	300	32.77	3.00	1.12	1.65	100.00
TR100627|c0_g1_i1	TR100627|c0_g1	374	105.36	9.00	1.04	1.54	100.00
TR100628|c0_g1_i1	TR100628|c0_g1	1778	1509.28	287.00	2.32	3.43	100.00
TR100629|c0_g1_i1	TR100629|c0_g1	571	302.30	14.00	0.57	0.84	100.00
TR10062|c0_g1_i1	TR10062|c0_g1	351	82.39	2.00	0.30	0.44	100.00
TR10062|c0_g2_i1	TR10062|c0_g2	265	12.65	5.00	4.83	7.13	100.00
TR100630|c0_g1_i1	TR100630|c0_g1	343	74.41	6.00	0.99	1.45	100.00
TR100631|c0_g1_i1	TR100631|c0_g1	278	17.66	4.00	2.77	4.08	100.00
TR100632|c0_g1_i1	TR100632|c0_g1	416	147.34	16.00	1.33	1.96	100.00
TR100633|c0_g1_i1	TR100633|c0_g1	296	29.43	6.00	2.49	3.68	100.00
TR100634|c0_g1_i1	TR100634|c0_g1	507	238.31	10.00	0.51	0.76	100.00
TR100635|c0_g1_i1	TR100635|c0_g1	332	63.45	14.00	2.70	3.98	100.00
TR100636|c0_g1_i1	TR100636|c0_g1	587	318.29	33773.00	1296.88	1913.25	100.00
TR100637|c0_g1_i1	TR100637|c0_g1	565	296.30	99.00	4.08	6.02	100.00
TR100638|c0_g1_i1	TR100638|c0_g1	263	12.09	2.00	2.02	2.98	100.00
TR100639|c0_g1_i1	TR100639|c0_g1	308	39.97	7.00	2.14	3.16	100.00
TR10063|c0_g1_i1	TR10063|c0_g1	298	31.08	1.94	0.76	1.12	100.00
TR10063|c0_g2_i1	TR10063|c0_g2	360	91.38	11.06	1.48	2.18	100.00
TR100640|c0_g1_i1	TR100640|c0_g1	236	7.10	0.00	0.00	0.00	0.00
TR100641|c0_g1_i1	TR100641|c0_g1	272	15.01	3.00	2.44	3.60	100.00
TR100642|c0_g1_i1	TR100642|c0_g1	260	11.34	3.00	3.23	4.77	100.00
TR100643|c0_g1_i1	TR100643|c0_g1	305	37.20	7.00	2.30	3.39	100.00
TR100644|c0_g1_i1	TR100644|c0_g1	254	10.06	3.00	3.64	5.38	100.00
TR100645|c0_g1_i1	TR100645|c0_g1	250	9.32	1.00	1.31	1.94	100.00
TR100646|c0_g1_i1	TR100646|c0_g1	252	9.68	2.00	2.53	3.73	100.00
TR100647|c0_g1_i1	TR100647|c0_g1	271	14.63	5.00	4.18	6.16	100.00
TR100648|c0_g1_i1	TR100648|c0_g1	667	398.28	33.00	1.01	1.49	100.00
TR100649|c0_g1_i1	TR100649|c0_g1	263	12.09	4.00	4.04	5.96	100.00
TR10064|c0_g1_i1	TR10064|c0_g1	298	31.08	5.55	2.18	3.22	100.00
TR10064|c0_g2_i1	TR10064|c0_g2	299	31.92	21.45	8.22	12.12	100.00
TR100650|c0_g1_i1	TR100650|c0_g1	440	171.33	12.00	0.86	1.26	100.00
TR100651|c0_g1_i1	TR100651|c0_g1	426	157.34	9.00	0.70	1.03	100.00
TR100652|c0_g1_i1	TR100652|c0_g1	382	113.36	9.00	0.97	1.43	100.00
TR100653|c0_g1_i1	TR100653|c0_g1	274	15.83	10.00	7.72	11.39	100.00
TR100654|c0_g1_i1	TR100654|c0_g1	381	112.36	18.00	1.96	2.89	100.00
TR100655|c0_g1_i1	TR100655|c0_g1	263	12.09	4.00	4.04	5.96	100.00
TR100656|c0_g1_i1	TR100656|c0_g1	342	73.41	2.00	0.33	0.49	100.00
TR100657|c0_g1_i1	TR100657|c0_g1	284	20.93	11.00	6.42	9.48	100.00
TR100658|c0_g1_i1	TR100658|c0_g1	259	11.11	3.00	3.30	4.87	100.00
TR100659|c0_g1_i1	TR100659|c0_g1	311	42.81	4.00	1.14	1.68	100.00
TR10065|c0_g1_i1	TR10065|c0_g1	305	37.20	1.15	0.38	0.56	100.00
TR10065|c0_g2_i1	TR10065|c0_g2	306	38.12	6.85	2.20	3.24	100.00
TR100660|c0_g1_i1	TR100660|c0_g1	228	6.01	2.00	4.07	6.00	100.00
TR100661|c0_g1_i1	TR100661|c0_g1	224	5.50	2.00	4.44	6.55	100.00
TR100662|c0_g1_i1	TR100662|c0_g1	278	17.66	8.00	5.54	8.17	100.00
TR100663|c0_g1_i1	TR100663|c0_g1	279	18.16	6.00	4.04	5.96	100.00
TR100664|c0_g1_i1	TR100664|c0_g1	311	42.81	5.00	1.43	2.11	100.00
TR100665|c0_g1_i1	TR100665|c0_g1	334	65.44	18.00	3.36	4.96	100.00
TR100665|c0_g2_i1	TR100665|c0_g2	361	92.37	0.00	0.00	0.00	0.00
TR100666|c0_g1_i1	TR100666|c0_g1	311	42.81	5.00	1.43	2.11	100.00
TR100667|c0_g1_i1	TR100667|c0_g1	346	77.40	4.00	0.63	0.93	100.00
TR100668|c0_g1_i1	TR100668|c0_g1	269	13.91	5.00	4.39	6.48	100.00
TR100669|c0_g1_i1	TR100669|c0_g1	522	253.31	14.00	0.68	1.00	100.00
TR10066|c0_g1_i1	TR10066|c0_g1	586	317.29	18.00	0.69	1.02	100.00
TR100670|c0_g1_i1	TR100670|c0_g1	297	30.25	16.00	6.47	9.54	100.00
TR100671|c0_g1_i1	TR100671|c0_g1	274	15.83	5.00	3.86	5.70	100.00
TR100672|c0_g1_i1	TR100672|c0_g1	384	115.35	8.00	0.85	1.25	100.00
TR100673|c0_g1_i1	TR100673|c0_g1	342	73.41	9.00	1.50	2.21	100.00
TR100674|c0_g1_i1	TR100674|c0_g1	306	38.12	8.00	2.57	3.78	100.00
TR100675|c0_g1_i1	TR100675|c0_g1	310	41.86	9.00	2.63	3.88	100.00
TR100676|c0_g1_i1	TR100676|c0_g1	395	126.35	13.00	1.26	1.86	100.00
TR100677|c0_g1_i1	TR100677|c0_g1	270	14.26	3.00	2.57	3.79	100.00
TR100678|c0_g1_i1	TR100678|c0_g1	261	11.58	3.00	3.17	4.67	100.00
TR100679|c0_g1_i1	TR100679|c0_g1	272	15.01	7.00	5.70	8.41	100.00
TR10067|c0_g1_i1	TR10067|c0_g1	264	12.36	2.00	1.98	2.92	100.00
TR100680|c0_g1_i1	TR100680|c0_g1	266	12.94	3.00	2.83	4.18	100.00
TR100681|c0_g1_i1	TR100681|c0_g1	268	13.57	7.00	6.30	9.30	100.00
TR100682|c0_g1_i1	TR100682|c0_g1	273	15.41	4.00	3.17	4.68	100.00
TR100683|c0_g1_i1	TR100683|c0_g1	377	108.36	8.00	0.90	1.33	100.00
TR100684|c0_g1_i1	TR100684|c0_g1	262	11.83	2.00	2.07	3.05	100.00
TR100685|c0_g1_i1	TR100685|c0_g1	418	149.34	3.00	0.25	0.36	100.00
TR100686|c0_g1_i1	TR100686|c0_g1	261	11.58	6.00	6.33	9.34	100.00
TR100687|c0_g1_i1	TR100687|c0_g1	256	10.46	6.00	7.01	10.34	100.00
TR100688|c0_g1_i1	TR100688|c0_g1	286	22.17	7.00	3.86	5.69	100.00
TR100689|c2_g1_i1	TR100689|c2_g1	363	94.37	41.00	5.31	7.83	100.00
TR10068|c0_g1_i1	TR10068|c0_g1	420	151.34	20.00	1.62	2.38	100.00
TR100690|c0_g1_i1	TR100690|c0_g1	319	50.57	14.00	3.38	4.99	100.00
TR100691|c0_g1_i1	TR100691|c0_g1	347	78.40	11.00	1.71	2.53	100.00
TR100692|c0_g1_i1	TR100692|c0_g1	337	68.43	0.00	0.00	0.00	0.00
TR100693|c0_g1_i1	TR100693|c0_g1	401	132.35	11.00	1.02	1.50	100.00
TR100694|c0_g1_i1	TR100694|c0_g1	322	53.53	5.00	1.14	1.68	100.00
TR100695|c1_g1_i1	TR100695|c1_g1	1302	1033.28	580.00	6.86	10.12	100.00
TR100696|c0_g1_i1	TR100696|c0_g1	392	123.35	14.00	1.39	2.05	100.00
TR100697|c0_g1_i1	TR100697|c0_g1	991	722.28	3474.00	58.79	86.73	100.00
TR100698|c0_g1_i1	TR100698|c0_g1	390	121.35	20.00	2.01	2.97	100.00
TR100699|c0_g1_i1	TR100699|c0_g1	317	48.61	13.00	3.27	4.82	100.00
TR10069|c0_g1_i1	TR10069|c0_g1	249	9.14	0.00	0.00	0.00	0.00
TR1006|c0_g1_i1	TR1006|c0_g1	411	142.34	2.00	0.17	0.25	100.00
TR1006|c0_g2_i1	TR1006|c0_g2	302	34.52	4.00	1.42	2.09	100.00
TR100700|c0_g1_i1	TR100700|c0_g1	348	79.40	22.00	3.39	5.00	100.00
TR100701|c0_g1_i1	TR100701|c0_g1	307	39.04	7.00	2.19	3.23	100.00
TR100702|c0_g1_i1	TR100702|c0_g1	874	605.28	814.00	16.44	24.25	100.00
TR100703|c0_g1_i1	TR100703|c0_g1	275	16.26	7.00	5.26	7.76	100.00
TR100704|c0_g1_i1	TR100704|c0_g1	245	8.47	3.00	4.33	6.39	100.00
TR100705|c0_g1_i1	TR100705|c0_g1	225	5.63	0.00	0.00	0.00	0.00
TR100706|c0_g1_i1	TR100706|c0_g1	255	10.26	4.00	4.77	7.03	100.00
TR100707|c0_g1_i1	TR100707|c0_g1	345	76.40	4.00	0.64	0.94	100.00
TR100708|c0_g1_i1	TR100708|c0_g1	669	400.28	11.00	0.34	0.50	100.00
TR100709|c0_g1_i1	TR100709|c0_g1	250	9.32	3.00	3.94	5.81	100.00
TR10070|c0_g1_i1	TR10070|c0_g1	290	24.88	8.00	3.93	5.80	100.00
TR100710|c0_g1_i1	TR100710|c0_g1	351	82.39	16.00	2.37	3.50	100.00
TR100711|c0_g1_i1	TR100711|c0_g1	258	10.89	2.00	2.25	3.31	100.00
TR100712|c0_g1_i1	TR100712|c0_g1	270	14.26	4.00	3.43	5.06	100.00
TR100713|c0_g1_i1	TR100713|c0_g1	362	93.37	16.00	2.09	3.09	100.00
TR100714|c0_g1_i1	TR100714|c0_g1	256	10.46	2.00	2.34	3.45	100.00
TR100715|c0_g1_i1	TR100715|c0_g1	275	16.26	9.00	6.77	9.98	100.00
TR100716|c0_g1_i1	TR100716|c0_g1	253	9.87	2.00	2.48	3.65	100.00
TR100717|c0_g1_i1	TR100717|c0_g1	227	5.88	0.00	0.00	0.00	0.00
TR100718|c0_g1_i1	TR100718|c0_g1	275	16.26	11.00	8.27	12.20	100.00
TR100719|c0_g1_i1	TR100719|c0_g1	1189	920.28	1393.00	18.50	27.29	100.00
TR10071|c0_g1_i1	TR10071|c0_g1	240	7.69	0.00	0.00	0.00	0.00
TR100720|c0_g1_i1	TR100720|c0_g1	297	30.25	1.00	0.40	0.60	100.00
TR100721|c0_g1_i1	TR100721|c0_g1	270	14.26	4.00	3.43	5.06	100.00
TR100722|c0_g1_i1	TR100722|c0_g1	246	8.63	2.00	2.83	4.18	100.00
TR100723|c0_g1_i1	TR100723|c0_g1	744	475.28	67.00	1.72	2.54	100.00
TR100724|c0_g1_i1	TR100724|c0_g1	1029	760.28	2360.00	37.94	55.97	100.00
TR100725|c0_g1_i1	TR100725|c0_g1	772	503.28	9923.00	240.99	355.52	100.00
TR100726|c0_g1_i1	TR100726|c0_g1	1787	1518.28	4777.00	38.46	56.73	100.00
TR100727|c0_g1_i1	TR100727|c0_g1	279	18.16	8.00	5.38	7.94	100.00
TR100728|c0_g1_i1	TR100728|c0_g1	303	35.40	5.00	1.73	2.55	100.00
TR100729|c0_g1_i1	TR100729|c0_g1	300	32.77	16.00	5.97	8.80	100.00
TR10072|c0_g1_i1	TR10072|c0_g1	236	7.10	0.00	0.00	0.00	0.00
TR100730|c0_g1_i1	TR100730|c0_g1	252	9.68	3.00	3.79	5.59	100.00
TR100731|c0_g1_i1	TR100731|c0_g1	227	5.88	3.00	6.23	9.19	100.00
TR100732|c0_g1_i1	TR100732|c0_g1	438	169.33	24.00	1.73	2.56	100.00
TR100733|c0_g1_i1	TR100733|c0_g1	463	194.32	15.00	0.94	1.39	100.00
TR100734|c0_g1_i1	TR100734|c0_g1	264	12.36	5.00	4.94	7.29	100.00
TR100735|c0_g1_i1	TR100735|c0_g1	275	16.26	5.00	3.76	5.55	100.00
TR100736|c0_g1_i1	TR100736|c0_g1	265	12.65	6.00	5.80	8.55	100.00
TR100737|c0_g1_i1	TR100737|c0_g1	310	41.86	6.00	1.75	2.58	100.00
TR100738|c0_g1_i1	TR100738|c0_g1	232	6.54	0.00	0.00	0.00	0.00
TR100739|c0_g1_i1	TR100739|c0_g1	273	15.41	4.00	3.17	4.68	100.00
TR10073|c0_g1_i1	TR10073|c0_g1	259	11.11	3.00	3.30	4.87	100.00
TR100740|c0_g1_i1	TR100740|c0_g1	665	396.28	32.00	0.99	1.46	100.00
TR100741|c0_g1_i1	TR100741|c0_g1	285	21.54	5.00	2.84	4.19	100.00
TR100742|c0_g1_i1	TR100742|c0_g1	401	132.35	10.00	0.92	1.36	100.00
TR100743|c0_g1_i1	TR100743|c0_g1	270	14.26	11.00	9.43	13.91	100.00
TR100744|c0_g1_i1	TR100744|c0_g1	351	82.39	9.00	1.34	1.97	100.00
TR100745|c0_g1_i1	TR100745|c0_g1	356	87.38	19.00	2.66	3.92	100.00
TR100746|c0_g1_i1	TR100746|c0_g1	261	11.58	4.00	4.22	6.23	100.00
TR100747|c0_g1_i1	TR100747|c0_g1	413	144.34	22.00	1.86	2.75	100.00
TR100748|c0_g1_i1	TR100748|c0_g1	412	143.34	0.00	0.00	0.00	0.00
TR100748|c0_g2_i1	TR100748|c0_g2	357	88.38	13.00	1.80	2.65	100.00
TR100749|c0_g1_i1	TR100749|c0_g1	274	15.83	7.00	5.41	7.98	100.00
TR10074|c0_g1_i1	TR10074|c0_g1	303	35.40	12.00	4.14	6.11	100.00
TR100750|c0_g1_i1	TR100750|c0_g1	261	11.58	5.00	5.28	7.78	100.00
TR100751|c0_g1_i1	TR100751|c0_g1	261	11.58	3.00	3.17	4.67	100.00
TR100752|c0_g1_i1	TR100752|c0_g1	274	15.83	1.00	0.77	1.14	100.00
TR100753|c0_g1_i1	TR100753|c0_g1	278	17.66	7.00	4.84	7.15	100.00
TR100754|c0_g1_i1	TR100754|c0_g1	268	13.57	3.00	2.70	3.99	100.00
TR100755|c0_g1_i1	TR100755|c0_g1	255	10.26	4.00	4.77	7.03	100.00
TR100756|c0_g1_i1	TR100756|c0_g1	308	39.97	6.00	1.83	2.71	100.00
TR100757|c0_g1_i1	TR100757|c0_g1	516	247.31	21.00	1.04	1.53	100.00
TR100758|c0_g1_i1	TR100758|c0_g1	542	273.30	17.00	0.76	1.12	100.00
TR100759|c0_g1_i1	TR100759|c0_g1	237	7.25	0.00	0.00	0.00	0.00
TR10075|c0_g1_i1	TR10075|c0_g1	368	99.37	20.00	2.46	3.63	100.00
TR100760|c0_g1_i1	TR100760|c0_g1	283	20.34	7.00	4.21	6.21	100.00
TR100761|c0_g1_i1	TR100761|c0_g1	304	36.30	10.00	3.37	4.97	100.00
TR100762|c0_g1_i1	TR100762|c0_g1	273	15.41	4.00	3.17	4.68	100.00
TR100763|c0_g1_i1	TR100763|c0_g1	315	46.66	8.00	2.10	3.09	100.00
TR100764|c0_g1_i1	TR100764|c0_g1	269	13.91	3.00	2.64	3.89	100.00
TR100765|c0_g1_i1	TR100765|c0_g1	278	17.66	15.00	10.38	15.32	100.00
TR100766|c0_g1_i1	TR100766|c0_g1	297	30.25	11.00	4.44	6.56	100.00
TR100767|c0_g1_i1	TR100767|c0_g1	263	12.09	0.00	0.00	0.00	0.00
TR100768|c0_g1_i1	TR100768|c0_g1	232	6.54	0.00	0.00	0.00	0.00
TR100769|c0_g1_i1	TR100769|c0_g1	266	12.94	3.00	2.83	4.18	100.00
TR10076|c0_g1_i1	TR10076|c0_g1	305	37.20	0.00	0.00	0.00	0.00
TR10076|c0_g2_i1	TR10076|c0_g2	305	37.20	0.00	0.00	0.00	0.00
TR100770|c0_g1_i1	TR100770|c0_g1	305	37.20	6.00	1.97	2.91	100.00
TR100771|c0_g1_i1	TR100771|c0_g1	377	108.36	3.00	0.34	0.50	100.00
TR100772|c0_g1_i1	TR100772|c0_g1	255	10.26	1.00	1.19	1.76	100.00
TR100773|c0_g1_i1	TR100773|c0_g1	314	45.69	20.00	5.35	7.89	100.00
TR100774|c0_g1_i1	TR100774|c0_g1	264	12.36	4.00	3.95	5.83	100.00
TR100775|c0_g1_i1	TR100775|c0_g1	339	70.42	3.00	0.52	0.77	100.00
TR100776|c0_g1_i1	TR100776|c0_g1	253	9.87	2.00	2.48	3.65	100.00
TR100777|c0_g1_i1	TR100777|c0_g1	252	9.68	0.00	0.00	0.00	0.00
TR100778|c0_g1_i1	TR100778|c0_g1	259	11.11	4.00	4.40	6.49	100.00
TR100779|c0_g1_i1	TR100779|c0_g1	261	11.58	2.00	2.11	3.11	100.00
TR10077|c0_g1_i1	TR10077|c0_g1	271	14.63	6.00	5.01	7.40	100.00
TR100780|c0_g1_i1	TR100780|c0_g1	361	92.37	17.00	2.25	3.32	100.00
TR100781|c0_g1_i1	TR100781|c0_g1	519	250.31	15.00	0.73	1.08	100.00
TR100782|c0_g1_i1	TR100782|c0_g1	613	344.29	30.00	1.07	1.57	100.00
TR100783|c0_g1_i1	TR100783|c0_g1	269	13.91	4.00	3.51	5.19	100.00
TR100784|c0_g1_i1	TR100784|c0_g1	224	5.50	2.00	4.44	6.55	100.00
TR100785|c0_g1_i1	TR100785|c0_g1	261	11.58	6.00	6.33	9.34	100.00
TR100786|c0_g1_i1	TR100786|c0_g1	274	15.83	4.00	3.09	4.56	100.00
TR100787|c0_g1_i1	TR100787|c0_g1	255	10.26	2.00	2.38	3.52	100.00
TR100788|c0_g1_i1	TR100788|c0_g1	273	15.41	8.00	6.35	9.36	100.00
TR100789|c0_g1_i1	TR100789|c0_g1	393	124.35	2170.00	213.29	314.66	100.00
TR10078|c0_g1_i1	TR10078|c0_g1	292	26.33	4.00	1.86	2.74	100.00
TR10078|c0_g2_i1	TR10078|c0_g2	372	103.36	2.00	0.24	0.35	100.00
TR100790|c0_g1_i1	TR100790|c0_g1	288	23.49	3.00	1.56	2.30	100.00
TR100791|c0_g1_i1	TR100791|c0_g1	338	69.42	12.00	2.11	3.12	100.00
TR100792|c0_g1_i1	TR100792|c0_g1	537	268.30	10.00	0.46	0.67	100.00
TR100793|c0_g1_i1	TR100793|c0_g1	261	11.58	3.00	3.17	4.67	100.00
TR100794|c0_g1_i1	TR100794|c0_g1	368	99.37	11.00	1.35	2.00	100.00
TR100795|c0_g1_i1	TR100795|c0_g1	341	72.42	9.00	1.52	2.24	100.00
TR100796|c0_g1_i1	TR100796|c0_g1	270	14.26	4.00	3.43	5.06	100.00
TR100797|c0_g1_i1	TR100797|c0_g1	270	14.26	8.00	6.86	10.11	100.00
TR100798|c0_g1_i1	TR100798|c0_g1	267	13.25	9.00	8.30	12.25	100.00
TR100799|c0_g1_i1	TR100799|c0_g1	265	12.65	3.00	2.90	4.28	100.00
TR10079|c0_g1_i1	TR10079|c0_g1	1537	1268.28	479.23	4.62	6.81	100.00
TR10079|c0_g2_i1	TR10079|c0_g2	786	517.28	138.42	3.27	4.83	100.00
TR10079|c0_g3_i1	TR10079|c0_g3	756	487.28	5.35	0.13	0.20	100.00
TR1007|c0_g1_i1	TR1007|c0_g1	457	188.32	19.00	1.23	1.82	100.00
TR100800|c0_g1_i1	TR100800|c0_g1	244	8.31	0.00	0.00	0.00	0.00
TR100801|c0_g1_i1	TR100801|c0_g1	255	10.26	3.00	3.57	5.27	100.00
TR100802|c0_g1_i1	TR100802|c0_g1	241	7.84	2.00	3.12	4.60	100.00
TR100803|c0_g1_i1	TR100803|c0_g1	390	121.35	10.00	1.01	1.49	100.00
TR100804|c0_g1_i1	TR100804|c0_g1	252	9.68	3.00	3.79	5.59	100.00
TR100805|c0_g1_i1	TR100805|c0_g1	306	38.12	8.00	2.57	3.78	100.00
TR100806|c0_g1_i1	TR100806|c0_g1	251	9.50	4.00	5.15	7.59	100.00
TR100807|c0_g1_i1	TR100807|c0_g1	276	16.71	6.00	4.39	6.47	100.00
TR100808|c0_g1_i1	TR100808|c0_g1	307	39.04	9.00	2.82	4.16	100.00
TR100809|c0_g1_i1	TR100809|c0_g1	258	10.89	3.00	3.37	4.97	100.00
TR10080|c0_g1_i1	TR10080|c0_g1	319	50.57	19.00	4.59	6.77	100.00
TR100810|c0_g1_i1	TR100810|c0_g1	399	130.35	13.00	1.22	1.80	100.00
TR100811|c0_g1_i1	TR100811|c0_g1	275	16.26	5.00	3.76	5.55	100.00
TR100812|c0_g1_i1	TR100812|c0_g1	231	6.41	2.00	3.81	5.63	100.00
TR100813|c0_g1_i1	TR100813|c0_g1	289	24.17	4.00	2.02	2.98	100.00
TR100814|c0_g1_i1	TR100814|c0_g1	343	74.41	10.00	1.64	2.42	100.00
TR100815|c0_g1_i1	TR100815|c0_g1	287	22.82	3.00	1.61	2.37	100.00
TR100816|c0_g1_i1	TR100816|c0_g1	835	566.28	5416.00	116.90	172.46	100.00
TR100817|c0_g1_i1	TR100817|c0_g1	1420	1151.28	3241.00	34.41	50.76	100.00
TR100818|c0_g1_i1	TR100818|c0_g1	286	22.17	5.00	2.76	4.07	100.00
TR100819|c0_g1_i1	TR100819|c0_g1	273	15.41	6.00	4.76	7.02	100.00
TR10081|c0_g1_i1	TR10081|c0_g1	383	114.36	12.00	1.28	1.89	100.00
TR100820|c0_g1_i1	TR100820|c0_g1	370	101.37	5.00	0.60	0.89	100.00
TR100821|c0_g1_i1	TR100821|c0_g1	452	183.33	10.00	0.67	0.98	100.00
TR100822|c0_g1_i1	TR100822|c0_g1	247	8.80	2.00	2.78	4.10	100.00
TR100823|c0_g1_i1	TR100823|c0_g1	268	13.57	4.00	3.60	5.31	100.00
TR100824|c0_g1_i1	TR100824|c0_g1	268	13.57	9.00	8.10	11.96	100.00
TR100825|c0_g1_i1	TR100825|c0_g1	266	12.94	6.00	5.67	8.36	100.00
TR100826|c0_g1_i1	TR100826|c0_g1	304	36.30	7.00	2.36	3.48	100.00
TR100827|c0_g1_i1	TR100827|c0_g1	344	75.41	3.00	0.49	0.72	100.00
TR100828|c0_g1_i1	TR100828|c0_g1	273	15.41	5.00	3.97	5.85	100.00
TR100829|c0_g1_i1	TR100829|c0_g1	429	160.33	20.00	1.52	2.25	100.00
TR10082|c0_g1_i1	TR10082|c0_g1	303	35.40	6.00	2.07	3.06	100.00
TR100830|c0_g1_i1	TR100830|c0_g1	301	33.64	7.00	2.54	3.75	100.00
TR100831|c0_g1_i1	TR100831|c0_g1	335	66.44	6.00	1.10	1.63	100.00
TR100832|c0_g1_i1	TR100832|c0_g1	362	93.37	34.00	4.45	6.57	100.00
TR100833|c0_g1_i1	TR100833|c0_g1	302	34.52	4.00	1.42	2.09	100.00
TR100834|c0_g1_i1	TR100834|c0_g1	243	8.15	1.00	1.50	2.21	100.00
TR100835|c0_g1_i1	TR100835|c0_g1	274	15.83	3.00	2.32	3.42	100.00
TR100836|c0_g1_i1	TR100836|c0_g1	270	14.26	7.00	6.00	8.85	100.00
TR100837|c0_g1_i1	TR100837|c0_g1	873	604.28	72.00	1.46	2.15	100.00
TR100838|c0_g1_i1	TR100838|c0_g1	250	9.32	2.00	2.62	3.87	100.00
TR100839|c0_g1_i1	TR100839|c0_g1	344	75.41	3.00	0.49	0.72	100.00
TR10083|c0_g1_i1	TR10083|c0_g1	261	11.58	3.00	3.17	4.67	100.00
TR100840|c0_g1_i1	TR100840|c0_g1	259	11.11	0.00	0.00	0.00	0.00
TR100841|c0_g1_i1	TR100841|c0_g1	270	14.26	3.00	2.57	3.79	100.00
TR100842|c0_g1_i1	TR100842|c0_g1	251	9.50	2.00	2.57	3.80	100.00
TR100843|c0_g1_i1	TR100843|c0_g1	271	14.63	3.00	2.51	3.70	100.00
TR100844|c0_g1_i1	TR100844|c0_g1	389	120.35	2.00	0.20	0.30	100.00
TR100845|c0_g1_i1	TR100845|c0_g1	243	8.15	1.00	1.50	2.21	100.00
TR100846|c0_g1_i1	TR100846|c0_g1	246	8.63	2.00	2.83	4.18	100.00
TR100847|c0_g1_i1	TR100847|c0_g1	270	14.26	3.00	2.57	3.79	100.00
TR100848|c0_g1_i1	TR100848|c0_g1	261	11.58	4.00	4.22	6.23	100.00
TR100849|c0_g1_i1	TR100849|c0_g1	277	17.18	3.00	2.13	3.15	100.00
TR10084|c0_g1_i1	TR10084|c0_g1	277	17.18	3.86	2.74	4.05	100.00
TR10084|c0_g2_i1	TR10084|c0_g2	277	17.18	5.14	3.66	5.40	100.00
TR100850|c0_g1_i1	TR100850|c0_g1	346	77.40	6.00	0.95	1.40	100.00
TR100851|c0_g1_i1	TR100851|c0_g1	300	32.77	5.00	1.86	2.75	100.00
TR100852|c0_g1_i1	TR100852|c0_g1	306	38.12	14.00	4.49	6.62	100.00
TR100853|c0_g1_i1	TR100853|c0_g1	507	238.31	22.00	1.13	1.66	100.00
TR100854|c0_g1_i1	TR100854|c0_g1	233	6.68	1.00	1.83	2.70	100.00
TR100855|c0_g1_i1	TR100855|c0_g1	459	190.32	13.00	0.83	1.23	100.00
TR100856|c0_g1_i1	TR100856|c0_g1	256	10.46	3.00	3.51	5.17	100.00
TR100857|c0_g1_i1	TR100857|c0_g1	272	15.01	3.00	2.44	3.60	100.00
TR100858|c0_g1_i1	TR100858|c0_g1	266	12.94	2.00	1.89	2.79	100.00
TR100859|c0_g1_i1	TR100859|c0_g1	369	100.37	5.00	0.61	0.90	100.00
TR10085|c0_g1_i1	TR10085|c0_g1	337	68.43	3.00	0.54	0.79	100.00
TR100860|c0_g1_i1	TR100860|c0_g1	263	12.09	4.00	4.04	5.96	100.00
TR100861|c0_g1_i1	TR100861|c0_g1	272	15.01	11.00	8.96	13.21	100.00
TR100862|c0_g1_i1	TR100862|c0_g1	419	150.34	7.00	0.57	0.84	100.00
TR100863|c0_g1_i1	TR100863|c0_g1	234	6.82	1.00	1.79	2.64	100.00
TR100864|c0_g1_i1	TR100864|c0_g1	339	70.42	2.00	0.35	0.51	100.00
TR100865|c0_g1_i1	TR100865|c0_g1	269	13.91	5.00	4.39	6.48	100.00
TR100866|c0_g1_i1	TR100866|c0_g1	363	94.37	12.00	1.55	2.29	100.00
TR100867|c0_g1_i1	TR100867|c0_g1	258	10.89	4.00	4.49	6.63	100.00
TR100868|c0_g1_i1	TR100868|c0_g1	320	51.56	2.00	0.47	0.70	100.00
TR100869|c0_g1_i1	TR100869|c0_g1	280	18.68	4.00	2.62	3.86	100.00
TR10086|c0_g1_i1	TR10086|c0_g1	471	202.32	30.00	1.81	2.67	100.00
TR100870|c0_g1_i1	TR100870|c0_g1	270	14.26	5.00	4.29	6.32	100.00
TR100871|c0_g1_i1	TR100871|c0_g1	568	299.30	4.00	0.16	0.24	100.00
TR100872|c0_g1_i1	TR100872|c0_g1	259	11.11	3.00	3.30	4.87	100.00
TR100873|c0_g1_i1	TR100873|c0_g1	336	67.43	4.00	0.73	1.07	100.00
TR100874|c0_g1_i1	TR100874|c0_g1	494	225.31	16.00	0.87	1.28	100.00
TR100875|c0_g1_i1	TR100875|c0_g1	266	12.94	5.00	4.72	6.97	100.00
TR100876|c0_g1_i1	TR100876|c0_g1	224	5.50	0.00	0.00	0.00	0.00
TR100877|c0_g1_i1	TR100877|c0_g1	272	15.01	9.00	7.33	10.81	100.00
TR100878|c0_g1_i1	TR100878|c0_g1	334	65.44	14.00	2.61	3.86	100.00
TR100879|c0_g1_i1	TR100879|c0_g1	425	156.34	24.00	1.88	2.77	100.00
TR10087|c0_g1_i1	TR10087|c0_g1	300	32.77	2.00	0.75	1.10	100.00
TR100880|c0_g1_i1	TR100880|c0_g1	312	43.77	5.00	1.40	2.06	100.00
TR100881|c0_g1_i1	TR100881|c0_g1	255	10.26	6.00	7.15	10.55	100.00
TR100882|c0_g1_i1	TR100882|c0_g1	250	9.32	4.00	5.25	7.74	100.00
TR100883|c0_g1_i1	TR100883|c0_g1	281	19.21	5.00	3.18	4.69	100.00
TR100884|c0_g1_i1	TR100884|c0_g1	386	117.35	11.00	1.15	1.69	100.00
TR100885|c0_g1_i1	TR100885|c0_g1	271	14.63	4.00	3.34	4.93	100.00
TR100886|c0_g1_i1	TR100886|c0_g1	487	218.32	15.00	0.84	1.24	100.00
TR100887|c0_g1_i1	TR100887|c0_g1	466	197.32	11.00	0.68	1.01	100.00
TR100888|c0_g1_i1	TR100888|c0_g1	270	14.26	4.00	3.43	5.06	100.00
TR100889|c0_g1_i1	TR100889|c0_g1	408	139.34	8.00	0.70	1.04	100.00
TR10088|c0_g1_i1	TR10088|c0_g1	270	14.26	7.00	6.00	8.85	100.00
TR100890|c0_g1_i1	TR100890|c0_g1	364	95.37	1.00	0.13	0.19	100.00
TR100891|c0_g1_i1	TR100891|c0_g1	409	140.34	5.00	0.44	0.64	100.00
TR100892|c0_g1_i1	TR100892|c0_g1	266	12.94	6.00	5.67	8.36	100.00
TR100893|c0_g1_i1	TR100893|c0_g1	247	8.80	2.00	2.78	4.10	100.00
TR100894|c0_g1_i1	TR100894|c0_g1	499	230.31	10.00	0.53	0.78	100.00
TR100895|c0_g1_i1	TR100895|c0_g1	257	10.67	3.00	3.44	5.07	100.00
TR100896|c0_g1_i1	TR100896|c0_g1	241	7.84	0.00	0.00	0.00	0.00
TR100897|c0_g1_i1	TR100897|c0_g1	420	151.34	6.00	0.48	0.71	100.00
TR100898|c0_g1_i1	TR100898|c0_g1	309	40.91	6.00	1.79	2.64	100.00
TR100899|c0_g1_i1	TR100899|c0_g1	300	32.77	3.00	1.12	1.65	100.00
TR10089|c0_g1_i1	TR10089|c0_g1	270	14.26	8.00	6.86	10.11	100.00
TR1008|c0_g1_i1	TR1008|c0_g1	271	14.63	8.00	6.68	9.86	100.00
TR1008|c0_g2_i1	TR1008|c0_g2	369	100.37	0.00	0.00	0.00	0.00
TR100900|c0_g1_i1	TR100900|c0_g1	791	522.28	52.00	1.22	1.80	100.00
TR100901|c0_g1_i1	TR100901|c0_g1	272	15.01	5.00	4.07	6.01	100.00
TR100902|c0_g1_i1	TR100902|c0_g1	296	29.43	6.00	2.49	3.68	100.00
TR100903|c0_g1_i1	TR100903|c0_g1	233	6.68	4.00	7.32	10.80	100.00
TR100904|c0_g1_i1	TR100904|c0_g1	275	16.26	12.00	9.02	13.31	100.00
TR100905|c0_g1_i1	TR100905|c0_g1	444	175.33	11.00	0.77	1.13	100.00
TR100906|c0_g1_i1	TR100906|c0_g1	279	18.16	2.00	1.35	1.99	100.00
TR100907|c0_g1_i1	TR100907|c0_g1	262	11.83	3.00	3.10	4.57	100.00
TR100908|c0_g1_i1	TR100908|c0_g1	291	25.59	8.00	3.82	5.64	100.00
TR100909|c0_g1_i1	TR100909|c0_g1	363	94.37	43.00	5.57	8.22	100.00
TR10090|c0_g1_i1	TR10090|c0_g1	276	16.71	10.00	7.32	10.79	100.00
TR100910|c0_g1_i1	TR100910|c0_g1	391	122.35	8.00	0.80	1.18	100.00
TR100911|c0_g1_i1	TR100911|c0_g1	273	15.41	7.00	5.55	8.19	100.00
TR100912|c0_g1_i1	TR100912|c0_g1	250	9.32	3.00	3.94	5.81	100.00
TR100913|c0_g1_i1	TR100913|c0_g1	238	7.39	0.00	0.00	0.00	0.00
TR100914|c0_g1_i1	TR100914|c0_g1	546	277.30	24.00	1.06	1.56	100.00
TR100915|c0_g1_i1	TR100915|c0_g1	294	27.85	12.00	5.27	7.77	100.00
TR100916|c0_g1_i1	TR100916|c0_g1	574	305.30	35.00	1.40	2.07	100.00
TR100917|c0_g1_i1	TR100917|c0_g1	536	267.30	33.00	1.51	2.23	100.00
TR100918|c0_g1_i1	TR100918|c0_g1	287	22.82	4.00	2.14	3.16	100.00
TR100919|c0_g1_i1	TR100919|c0_g1	515	246.31	26.00	1.29	1.90	100.00
TR10091|c0_g1_i1	TR10091|c0_g1	343	74.41	6.00	0.99	1.45	100.00
TR100920|c0_g1_i1	TR100920|c0_g1	454	185.33	10.00	0.66	0.97	100.00
TR100921|c0_g1_i1	TR100921|c0_g1	503	234.31	15.00	0.78	1.15	100.00
TR100922|c0_g1_i1	TR100922|c0_g1	274	15.83	5.00	3.86	5.70	100.00
TR100923|c0_g1_i1	TR100923|c0_g1	289	24.17	1.00	0.51	0.75	100.00
TR100924|c0_g1_i1	TR100924|c0_g1	272	15.01	10.00	8.14	12.01	100.00
TR100925|c0_g1_i1	TR100925|c0_g1	238	7.39	3.00	4.96	7.32	100.00
TR100926|c0_g1_i1	TR100926|c0_g1	257	10.67	2.00	2.29	3.38	100.00
TR100927|c0_g1_i1	TR100927|c0_g1	1013	744.28	249.10	4.09	6.03	100.00
TR100927|c0_g2_i1	TR100927|c0_g2	1215	946.28	467.90	6.04	8.92	100.00
TR100928|c0_g1_i1	TR100928|c0_g1	235	6.96	2.00	3.51	5.18	100.00
TR100929|c0_g1_i1	TR100929|c0_g1	274	15.83	11.00	8.50	12.53	100.00
TR10092|c0_g1_i1	TR10092|c0_g1	333	64.45	8.00	1.52	2.24	100.00
TR100930|c0_g1_i1	TR100930|c0_g1	293	27.08	5.00	2.26	3.33	100.00
TR100931|c0_g1_i1	TR100931|c0_g1	264	12.36	6.00	5.93	8.75	100.00
TR100932|c0_g1_i1	TR100932|c0_g1	298	31.08	13.00	5.11	7.54	100.00
TR100933|c0_g1_i1	TR100933|c0_g1	274	15.83	8.00	6.18	9.12	100.00
TR100934|c0_g1_i1	TR100934|c0_g1	254	10.06	7.00	8.50	12.55	100.00
TR100935|c0_g1_i1	TR100935|c0_g1	349	80.39	11.00	1.67	2.47	100.00
TR100936|c0_g1_i1	TR100936|c0_g1	490	221.31	13.00	0.72	1.06	100.00
TR100937|c0_g1_i1	TR100937|c0_g1	253	9.87	6.00	7.43	10.96	100.00
TR100938|c0_g1_i1	TR100938|c0_g1	1231	962.28	1240.00	15.75	23.24	100.00
TR100939|c0_g1_i1	TR100939|c0_g1	307	39.04	4.00	1.25	1.85	100.00
TR10093|c0_g1_i1	TR10093|c0_g1	344	75.41	7.00	1.13	1.67	100.00
TR100940|c0_g1_i1	TR100940|c0_g1	322	53.53	11.00	2.51	3.71	100.00
TR100941|c0_g1_i1	TR100941|c0_g1	267	13.25	6.00	5.53	8.16	100.00
TR100942|c0_g1_i1	TR100942|c0_g1	455	186.33	11.00	0.72	1.06	100.00
TR100943|c0_g1_i1	TR100943|c0_g1	262	11.83	6.00	6.20	9.14	100.00
TR100944|c0_g1_i1	TR100944|c0_g1	283	20.34	8.00	4.81	7.09	100.00
TR100945|c0_g1_i1	TR100945|c0_g1	268	13.57	3.00	2.70	3.99	100.00
TR100946|c0_g1_i1	TR100946|c0_g1	337	68.43	6.00	1.07	1.58	100.00
TR100947|c0_g1_i1	TR100947|c0_g1	357	88.38	7.00	0.97	1.43	100.00
TR100948|c0_g1_i1	TR100948|c0_g1	271	14.63	1.00	0.84	1.23	100.00
TR100949|c0_g1_i1	TR100949|c0_g1	612	343.29	20.00	0.71	1.05	100.00
TR10094|c0_g1_i1	TR10094|c0_g1	400	131.35	12.00	1.12	1.65	100.00
TR100950|c0_g1_i1	TR100950|c0_g1	246	8.63	0.00	0.00	0.00	0.00
TR100951|c0_g1_i1	TR100951|c0_g1	661	392.28	27.00	0.84	1.24	100.00
TR100952|c0_g1_i1	TR100952|c0_g1	448	179.33	9.00	0.61	0.90	100.00
TR100953|c0_g1_i1	TR100953|c0_g1	270	14.26	2.00	1.71	2.53	100.00
TR100954|c0_g1_i1	TR100954|c0_g1	307	39.04	4.00	1.25	1.85	100.00
TR100955|c0_g1_i1	TR100955|c0_g1	291	25.59	3.00	1.43	2.11	100.00
TR100956|c0_g1_i1	TR100956|c0_g1	308	39.97	0.00	0.00	0.00	0.00
TR100957|c0_g1_i1	TR100957|c0_g1	267	13.25	3.00	2.77	4.08	100.00
TR100958|c0_g1_i1	TR100958|c0_g1	275	16.26	5.00	3.76	5.55	100.00
TR100959|c0_g1_i1	TR100959|c0_g1	312	43.77	9.00	2.51	3.71	100.00
TR10095|c0_g1_i1	TR10095|c0_g1	267	13.25	5.00	4.61	6.80	100.00
TR100960|c0_g1_i1	TR100960|c0_g1	250	9.32	4.00	5.25	7.74	100.00
TR100961|c0_g1_i1	TR100961|c0_g1	366	97.37	8.00	1.00	1.48	100.00
TR100962|c0_g1_i1	TR100962|c0_g1	266	12.94	4.00	3.78	5.57	100.00
TR100963|c0_g1_i1	TR100963|c0_g1	385	116.35	5.00	0.53	0.77	100.00
TR100964|c0_g1_i1	TR100964|c0_g1	422	153.34	19.00	1.51	2.23	100.00
TR100965|c0_g1_i1	TR100965|c0_g1	452	183.33	16.00	1.07	1.57	100.00
TR100966|c0_g1_i1	TR100966|c0_g1	266	12.94	4.00	3.78	5.57	100.00
TR100967|c0_g1_i1	TR100967|c0_g1	338	69.42	2336.00	411.26	606.72	100.00
TR100968|c0_g1_i1	TR100968|c0_g1	291	25.59	3.00	1.43	2.11	100.00
TR100969|c0_g1_i1	TR100969|c0_g1	288	23.49	8.00	4.16	6.14	100.00
TR10096|c0_g1_i1	TR10096|c0_g1	240	7.69	0.00	0.00	0.00	0.00
TR10096|c1_g1_i1	TR10096|c1_g1	235	6.96	0.00	0.00	0.00	0.00
TR100970|c0_g1_i1	TR100970|c0_g1	336	67.43	2.00	0.36	0.53	100.00
TR100971|c0_g1_i1	TR100971|c0_g1	351	82.39	6.00	0.89	1.31	100.00
TR100972|c0_g1_i1	TR100972|c0_g1	237	7.25	3.00	5.06	7.46	100.00
TR100973|c0_g1_i1	TR100973|c0_g1	428	159.33	9.00	0.69	1.02	100.00
TR100974|c0_g1_i1	TR100974|c0_g1	260	11.34	4.00	4.31	6.36	100.00
TR100975|c0_g1_i1	TR100975|c0_g1	580	311.29	824.00	32.35	47.73	100.00
TR100976|c0_g1_i1	TR100976|c0_g1	268	13.57	5.00	4.50	6.64	100.00
TR100977|c0_g1_i1	TR100977|c0_g1	272	15.01	5.00	4.07	6.01	100.00
TR100978|c0_g1_i1	TR100978|c0_g1	365	96.37	9.00	1.14	1.68	100.00
TR100979|c0_g1_i1	TR100979|c0_g1	266	12.94	3.00	2.83	4.18	100.00
TR10097|c0_g1_i1	TR10097|c0_g1	300	32.77	12.00	4.48	6.60	100.00
TR10097|c0_g2_i1	TR10097|c0_g2	373	104.36	5.00	0.59	0.86	100.00
TR100980|c0_g1_i1	TR100980|c0_g1	415	146.34	5.00	0.42	0.62	100.00
TR100981|c0_g1_i1	TR100981|c0_g1	326	57.49	13.00	2.76	4.08	100.00
TR100982|c0_g1_i1	TR100982|c0_g1	245	8.47	1.00	1.44	2.13	100.00
TR100983|c0_g1_i1	TR100983|c0_g1	324	55.51	3.00	0.66	0.97	100.00
TR100984|c0_g1_i1	TR100984|c0_g1	349	80.39	11.00	1.67	2.47	100.00
TR100985|c0_g1_i1	TR100985|c0_g1	297	30.25	6.00	2.42	3.58	100.00
TR100986|c0_g1_i1	TR100986|c0_g1	272	15.01	4.00	3.26	4.80	100.00
TR100987|c0_g1_i1	TR100987|c0_g1	275	16.26	6.00	4.51	6.65	100.00
TR100988|c0_g1_i1	TR100988|c0_g1	271	14.63	7.00	5.85	8.63	100.00
TR100989|c0_g1_i1	TR100989|c0_g1	264	12.36	3.00	2.97	4.37	100.00
TR10098|c0_g1_i1	TR10098|c0_g1	357	88.38	0.00	0.00	0.00	0.00
TR10098|c0_g2_i1	TR10098|c0_g2	360	91.38	4.00	0.54	0.79	100.00
TR10098|c1_g1_i1	TR10098|c1_g1	279	18.16	2.00	1.35	1.99	100.00
TR100990|c0_g1_i1	TR100990|c0_g1	279	18.16	11.00	7.40	10.92	100.00
TR100991|c0_g1_i1	TR100991|c0_g1	264	12.36	4.00	3.95	5.83	100.00
TR100992|c0_g1_i1	TR100992|c0_g1	367	98.37	4.00	0.50	0.73	100.00
TR100993|c0_g1_i1	TR100993|c0_g1	329	60.47	81.00	16.37	24.15	100.00
TR100994|c0_g1_i1	TR100994|c0_g1	297	30.25	12.00	4.85	7.15	100.00
TR100995|c0_g1_i1	TR100995|c0_g1	264	12.36	3.00	2.97	4.37	100.00
TR100996|c0_g1_i1	TR100996|c0_g1	267	13.25	7.00	6.46	9.53	100.00
TR100997|c0_g1_i1	TR100997|c0_g1	262	11.83	1.00	1.03	1.52	100.00
TR100998|c0_g1_i1	TR100998|c0_g1	237	7.25	0.00	0.00	0.00	0.00
TR100999|c0_g1_i1	TR100999|c0_g1	456	187.32	21.00	1.37	2.02	100.00
TR10099|c0_g1_i1	TR10099|c0_g1	303	35.40	8.00	2.76	4.07	100.00
TR1009|c0_g1_i1	TR1009|c0_g1	301	33.64	10.00	3.63	5.36	100.00
TR100|c0_g1_i1	TR100|c0_g1	744	475.28	15.20	0.39	0.58	100.00
TR100|c0_g2_i1	TR100|c0_g2	502	233.31	5.80	0.30	0.45	100.00
TR101000|c0_g1_i1	TR101000|c0_g1	597	328.29	16.00	0.60	0.88	100.00
TR101001|c0_g1_i1	TR101001|c0_g1	240	7.69	2.00	3.18	4.69	100.00
TR101002|c0_g1_i1	TR101002|c0_g1	275	16.26	4.00	3.01	4.44	100.00
TR101003|c0_g1_i1	TR101003|c0_g1	430	161.33	12.00	0.91	1.34	100.00
TR101004|c0_g1_i1	TR101004|c0_g1	267	13.25	2.00	1.84	2.72	100.00
TR101005|c0_g1_i1	TR101005|c0_g1	558	289.30	13.00	0.55	0.81	100.00
TR101006|c0_g1_i1	TR101006|c0_g1	253	9.87	4.00	4.95	7.31	100.00
TR101007|c0_g1_i1	TR101007|c0_g1	334	65.44	38.00	7.10	10.47	100.00
TR101008|c0_g1_i1	TR101008|c0_g1	339	70.42	14.00	2.43	3.58	100.00
TR101009|c0_g1_i1	TR101009|c0_g1	938	669.28	1188.00	21.70	32.01	100.00
TR10100|c0_g1_i1	TR10100|c0_g1	285	21.54	16.00	9.08	13.39	100.00
TR101010|c0_g1_i1	TR101010|c0_g1	271	14.63	9.00	7.52	11.09	100.00
TR101011|c0_g1_i1	TR101011|c0_g1	362	93.37	6.00	0.79	1.16	100.00
TR101012|c0_g1_i1	TR101012|c0_g1	422	153.34	22.00	1.75	2.59	100.00
TR101013|c0_g1_i1	TR101013|c0_g1	273	15.41	7.00	5.55	8.19	100.00
TR101014|c0_g1_i1	TR101014|c0_g1	271	14.63	8.00	6.68	9.86	100.00
TR101015|c0_g1_i1	TR101015|c0_g1	284	20.93	3.00	1.75	2.58	100.00
TR101016|c0_g1_i1	TR101016|c0_g1	303	35.40	4.00	1.38	2.04	100.00
TR101017|c0_g1_i1	TR101017|c0_g1	248	8.97	3.00	4.09	6.03	100.00
TR101018|c0_g1_i1	TR101018|c0_g1	296	29.43	10.00	4.15	6.13	100.00
TR101019|c0_g1_i1	TR101019|c0_g1	314	45.69	19.00	5.08	7.50	100.00
TR10101|c0_g1_i1	TR10101|c0_g1	471	202.32	23.93	1.45	2.13	100.00
TR10101|c0_g2_i1	TR10101|c0_g2	554	285.30	8.07	0.35	0.51	100.00
TR101020|c0_g1_i1	TR101020|c0_g1	229	6.14	0.00	0.00	0.00	0.00
TR101021|c0_g1_i1	TR101021|c0_g1	396	127.35	6.00	0.58	0.85	100.00
TR101022|c0_g1_i1	TR101022|c0_g1	308	39.97	8.00	2.45	3.61	100.00
TR101023|c0_g1_i1	TR101023|c0_g1	666	397.28	573.00	17.63	26.01	100.00
TR101024|c0_g1_i1	TR101024|c0_g1	270	14.26	4.00	3.43	5.06	100.00
TR101025|c0_g1_i1	TR101025|c0_g1	407	138.34	4.00	0.35	0.52	100.00
TR101026|c0_g1_i1	TR101026|c0_g1	305	37.20	7.00	2.30	3.39	100.00
TR101027|c0_g1_i1	TR101027|c0_g1	245	8.47	2.00	2.89	4.26	100.00
TR101028|c0_g1_i1	TR101028|c0_g1	254	10.06	3.00	3.64	5.38	100.00
TR101029|c0_g1_i1	TR101029|c0_g1	272	15.01	8.00	6.51	9.61	100.00
TR10102|c0_g1_i1	TR10102|c0_g1	264	12.36	7.00	6.92	10.21	100.00
TR101030|c0_g1_i1	TR101030|c0_g1	263	12.09	5.00	5.05	7.46	100.00
TR101031|c0_g1_i1	TR101031|c0_g1	245	8.47	2.00	2.89	4.26	100.00
TR101032|c0_g1_i1	TR101032|c0_g1	250	9.32	1.00	1.31	1.94	100.00
TR101033|c0_g1_i1	TR101033|c0_g1	639	370.28	22.00	0.73	1.07	100.00
TR101034|c0_g1_i1	TR101034|c0_g1	234	6.82	1.00	1.79	2.64	100.00
TR101035|c0_g1_i1	TR101035|c0_g1	584	315.29	11.00	0.43	0.63	100.00
TR101036|c1_g1_i1	TR101036|c1_g1	587	318.29	124.00	4.76	7.02	100.00
TR101037|c0_g1_i1	TR101037|c0_g1	347	78.40	10.00	1.56	2.30	100.00
TR101038|c0_g1_i1	TR101038|c0_g1	337	68.43	17.00	3.04	4.48	100.00
TR101039|c0_g1_i1	TR101039|c0_g1	538	269.30	27.00	1.23	1.81	100.00
TR10103|c0_g1_i1	TR10103|c0_g1	279	18.16	7.00	4.71	6.95	100.00
TR101040|c0_g1_i1	TR101040|c0_g1	2239	1970.28	836.00	5.19	7.65	100.00
TR101041|c0_g1_i1	TR101041|c0_g1	259	11.11	0.00	0.00	0.00	0.00
TR101042|c0_g1_i1	TR101042|c0_g1	293	27.08	24.00	10.83	15.98	100.00
TR101043|c0_g1_i1	TR101043|c0_g1	271	14.63	10.00	8.36	12.33	100.00
TR101044|c0_g1_i1	TR101044|c0_g1	259	11.11	4.00	4.40	6.49	100.00
TR101045|c0_g1_i1	TR101045|c0_g1	270	14.26	6.00	5.14	7.59	100.00
TR101046|c0_g1_i1	TR101046|c0_g1	279	18.16	12.00	8.08	11.91	100.00
TR101047|c0_g1_i1	TR101047|c0_g1	308	39.97	3.00	0.92	1.35	100.00
TR101048|c0_g1_i1	TR101048|c0_g1	237	7.25	2.00	3.37	4.98	100.00
TR101049|c0_g1_i1	TR101049|c0_g1	445	176.33	4.00	0.28	0.41	100.00
TR10104|c0_g1_i1	TR10104|c0_g1	377	108.36	13.09	1.48	2.18	100.00
TR10104|c0_g2_i1	TR10104|c0_g2	358	89.38	7.91	1.08	1.60	100.00
TR101050|c0_g1_i1	TR101050|c0_g1	351	82.39	5.00	0.74	1.09	100.00
TR101051|c0_g1_i1	TR101051|c0_g1	399	130.35	36.00	3.38	4.98	100.00
TR101052|c0_g1_i1	TR101052|c0_g1	294	27.85	15.00	6.58	9.71	100.00
TR101053|c0_g1_i1	TR101053|c0_g1	270	14.26	7.00	6.00	8.85	100.00
TR101054|c0_g1_i1	TR101054|c0_g1	276	16.71	7.00	5.12	7.55	100.00
TR101055|c0_g1_i1	TR101055|c0_g1	338	69.42	6.00	1.06	1.56	100.00
TR101056|c0_g1_i1	TR101056|c0_g1	280	18.68	3.00	1.96	2.90	100.00
TR101057|c0_g1_i1	TR101057|c0_g1	353	84.39	16.00	2.32	3.42	100.00
TR101058|c0_g1_i1	TR101058|c0_g1	270	14.26	4.00	3.43	5.06	100.00
TR101059|c0_g1_i1	TR101059|c0_g1	277	17.18	7.00	4.98	7.35	100.00
TR10105|c0_g1_i1	TR10105|c0_g1	273	15.41	8.00	6.35	9.36	100.00
TR10105|c0_g2_i1	TR10105|c0_g2	272	15.01	3.00	2.44	3.60	100.00
TR101060|c0_g1_i1	TR101060|c0_g1	282	19.77	4.00	2.47	3.65	100.00
TR101061|c0_g1_i1	TR101061|c0_g1	327	58.48	13.00	2.72	4.01	100.00
TR101062|c0_g1_i1	TR101062|c0_g1	256	10.46	2.00	2.34	3.45	100.00
TR101063|c0_g1_i1	TR101063|c0_g1	246	8.63	1.00	1.42	2.09	100.00
TR101064|c0_g1_i1	TR101064|c0_g1	253	9.87	5.00	6.19	9.14	100.00
TR101065|c0_g1_i1	TR101065|c0_g1	279	18.16	4.00	2.69	3.97	100.00
TR101066|c0_g1_i1	TR101066|c0_g1	224	5.50	1.00	2.22	3.28	100.00
TR101067|c0_g1_i1	TR101067|c0_g1	362	93.37	11.00	1.44	2.12	100.00
TR101068|c0_g1_i1	TR101068|c0_g1	347	78.40	10.00	1.56	2.30	100.00
TR101069|c0_g1_i1	TR101069|c0_g1	485	216.32	14.00	0.79	1.17	100.00
TR10106|c0_g1_i1	TR10106|c0_g1	390	121.35	8.38	0.84	1.24	100.00
TR10106|c0_g2_i1	TR10106|c0_g2	803	534.28	17.62	0.40	0.59	100.00
TR101070|c0_g1_i1	TR101070|c0_g1	270	14.26	4.00	3.43	5.06	100.00
TR101071|c0_g1_i1	TR101071|c0_g1	318	49.59	3.00	0.74	1.09	100.00
TR101072|c0_g1_i1	TR101072|c0_g1	395	126.35	15.00	1.45	2.14	100.00
TR101073|c0_g1_i1	TR101073|c0_g1	298	31.08	27.00	10.62	15.67	100.00
TR101074|c0_g1_i1	TR101074|c0_g1	372	103.36	11.00	1.30	1.92	100.00
TR101075|c0_g1_i1	TR101075|c0_g1	408	139.34	16.00	1.40	2.07	100.00
TR101076|c0_g1_i1	TR101076|c0_g1	324	55.51	14.00	3.08	4.55	100.00
TR101077|c0_g1_i1	TR101077|c0_g1	245	8.47	3.00	4.33	6.39	100.00
TR101078|c0_g1_i1	TR101078|c0_g1	432	163.33	20.00	1.50	2.21	100.00
TR101079|c0_g1_i1	TR101079|c0_g1	265	12.65	4.00	3.87	5.70	100.00
TR10107|c0_g1_i1	TR10107|c0_g1	337	68.43	7.00	1.25	1.84	100.00
TR10107|c0_g2_i1	TR10107|c0_g2	227	5.88	0.00	0.00	0.00	0.00
TR101080|c0_g1_i1	TR101080|c0_g1	594	325.29	383.00	14.39	21.23	100.00
TR101081|c0_g1_i1	TR101081|c0_g1	298	31.08	3.00	1.18	1.74	100.00
TR101082|c0_g1_i1	TR101082|c0_g1	345	76.40	14.00	2.24	3.30	100.00
TR101083|c0_g1_i1	TR101083|c0_g1	297	30.25	8.00	3.23	4.77	100.00
TR101084|c0_g1_i1	TR101084|c0_g1	224	5.50	2.00	4.44	6.55	100.00
TR101085|c0_g1_i1	TR101085|c0_g1	302	34.52	3.00	1.06	1.57	100.00
TR101086|c0_g1_i1	TR101086|c0_g1	527	258.31	23.00	1.09	1.61	100.00
TR101087|c0_g1_i1	TR101087|c0_g1	423	154.34	39.00	3.09	4.56	100.00
TR101088|c0_g1_i1	TR101088|c0_g1	472	203.32	7.00	0.42	0.62	100.00
TR101089|c0_g1_i1	TR101089|c0_g1	353	84.39	11.00	1.59	2.35	100.00
TR10108|c0_g1_i1	TR10108|c0_g1	237	7.25	1.00	1.69	2.49	100.00
TR101090|c0_g1_i1	TR101090|c0_g1	555	286.30	17.00	0.73	1.07	100.00
TR101091|c0_g1_i1	TR101091|c0_g1	340	71.42	9.00	1.54	2.27	100.00
TR101092|c0_g1_i1	TR101092|c0_g1	354	85.39	17.00	2.43	3.59	100.00
TR101093|c0_g1_i1	TR101093|c0_g1	267	13.25	7.00	6.46	9.53	100.00
TR101094|c0_g1_i1	TR101094|c0_g1	321	52.54	8.00	1.86	2.75	100.00
TR101095|c0_g1_i1	TR101095|c0_g1	286	22.17	17.00	9.37	13.83	100.00
TR101096|c0_g1_i1	TR101096|c0_g1	286	22.17	7.00	3.86	5.69	100.00
TR101097|c0_g1_i1	TR101097|c0_g1	267	13.25	4.00	3.69	5.44	100.00
TR101098|c0_g1_i1	TR101098|c0_g1	255	10.26	4.00	4.77	7.03	100.00
TR101099|c0_g1_i1	TR101099|c0_g1	239	7.54	2.00	3.24	4.78	100.00
TR10109|c0_g1_i1	TR10109|c0_g1	236	7.10	0.00	0.00	0.00	0.00
TR1010|c0_g1_i1	TR1010|c0_g1	248	8.97	3.00	4.09	6.03	100.00
TR101100|c0_g1_i1	TR101100|c0_g1	369	100.37	10.00	1.22	1.80	100.00
TR101101|c0_g1_i1	TR101101|c0_g1	347	78.40	22.00	3.43	5.06	100.00
TR101102|c0_g1_i1	TR101102|c0_g1	264	12.36	2.00	1.98	2.92	100.00
TR101103|c0_g1_i1	TR101103|c0_g1	255	10.26	2.00	2.38	3.52	100.00
TR101104|c0_g1_i1	TR101104|c0_g1	256	10.46	3.00	3.51	5.17	100.00
TR101105|c0_g1_i1	TR101105|c0_g1	500	231.31	11.00	0.58	0.86	100.00
TR101106|c0_g1_i1	TR101106|c0_g1	270	14.26	4.00	3.43	5.06	100.00
TR101107|c0_g1_i1	TR101107|c0_g1	491	222.31	19.00	1.04	1.54	100.00
TR101108|c0_g1_i1	TR101108|c0_g1	321	52.54	7.00	1.63	2.40	100.00
TR101109|c0_g1_i1	TR101109|c0_g1	353	84.39	3.00	0.43	0.64	100.00
TR10110|c0_g1_i1	TR10110|c0_g1	268	13.57	4.00	3.60	5.31	100.00
TR10110|c0_g2_i1	TR10110|c0_g2	321	52.54	4.00	0.93	1.37	100.00
TR101110|c0_g1_i1	TR101110|c0_g1	264	12.36	7.00	6.92	10.21	100.00
TR101111|c0_g1_i1	TR101111|c0_g1	306	38.12	3.00	0.96	1.42	100.00
TR101112|c0_g1_i1	TR101112|c0_g1	384	115.35	9.00	0.95	1.41	100.00
TR101113|c0_g1_i1	TR101113|c0_g1	390	121.35	11.00	1.11	1.63	100.00
TR101114|c0_g1_i1	TR101114|c0_g1	270	14.26	9.00	7.71	11.38	100.00
TR101115|c0_g1_i1	TR101115|c0_g1	305	37.20	6.00	1.97	2.91	100.00
TR101116|c0_g1_i1	TR101116|c0_g1	263	12.09	5.00	5.05	7.46	100.00
TR101117|c0_g1_i1	TR101117|c0_g1	262	11.83	7.00	7.23	10.67	100.00
TR101118|c0_g1_i1	TR101118|c0_g1	274	15.83	8.00	6.18	9.12	100.00
TR101119|c0_g1_i1	TR101119|c0_g1	307	39.04	13.00	4.07	6.00	100.00
TR10111|c0_g1_i1	TR10111|c0_g1	245	8.47	0.00	0.00	0.00	0.00
TR101120|c0_g1_i1	TR101120|c0_g1	318	49.59	10.00	2.46	3.64	100.00
TR101121|c0_g1_i1	TR101121|c0_g1	288	23.49	9.00	4.68	6.91	100.00
TR101122|c0_g1_i1	TR101122|c0_g1	265	12.65	3.00	2.90	4.28	100.00
TR101123|c0_g1_i1	TR101123|c0_g1	367	98.37	13.00	1.62	2.38	100.00
TR101124|c0_g1_i1	TR101124|c0_g1	329	60.47	0.00	0.00	0.00	0.00
TR101125|c0_g1_i1	TR101125|c0_g1	309	40.91	18.00	5.38	7.93	100.00
TR101126|c0_g1_i1	TR101126|c0_g1	250	9.32	3.00	3.94	5.81	100.00
TR101127|c0_g1_i1	TR101127|c0_g1	300	32.77	11.00	4.10	6.05	100.00
TR101128|c0_g1_i1	TR101128|c0_g1	261	11.58	6.00	6.33	9.34	100.00
TR101129|c0_g1_i1	TR101129|c0_g1	394	125.35	11.00	1.07	1.58	100.00
TR10112|c0_g1_i1	TR10112|c0_g1	286	22.17	0.00	0.00	0.00	0.00
TR101130|c0_g1_i1	TR101130|c0_g1	289	24.17	16.00	8.09	11.93	100.00
TR101131|c0_g1_i1	TR101131|c0_g1	247	8.80	3.00	4.17	6.15	100.00
TR101132|c0_g1_i1	TR101132|c0_g1	266	12.94	1.00	0.94	1.39	100.00
TR101133|c1_g1_i1	TR101133|c1_g1	304	36.30	13.00	4.38	6.46	100.00
TR101134|c0_g1_i1	TR101134|c0_g1	377	108.36	10.00	1.13	1.66	100.00
TR101135|c0_g1_i1	TR101135|c0_g1	401	132.35	3.00	0.28	0.41	100.00
TR101136|c0_g1_i1	TR101136|c0_g1	251	9.50	0.00	0.00	0.00	0.00
TR101137|c0_g1_i1	TR101137|c0_g1	424	155.34	10.00	0.79	1.16	100.00
TR101138|c0_g1_i1	TR101138|c0_g1	283	20.34	6.00	3.61	5.32	100.00
TR101139|c0_g1_i1	TR101139|c0_g1	260	11.34	4.00	4.31	6.36	100.00
TR10113|c0_g1_i1	TR10113|c0_g1	255	10.26	5.00	5.96	8.79	100.00
TR10113|c0_g2_i1	TR10113|c0_g2	254	10.06	0.00	0.00	0.00	0.00
TR101140|c0_g1_i1	TR101140|c0_g1	272	15.01	5.00	4.07	6.01	100.00
TR101141|c0_g1_i1	TR101141|c0_g1	266	12.94	7.00	6.61	9.75	100.00
TR101142|c0_g1_i1	TR101142|c0_g1	272	15.01	7.00	5.70	8.41	100.00
TR101143|c0_g1_i1	TR101143|c0_g1	301	33.64	7.00	2.54	3.75	100.00
TR101144|c0_g1_i1	TR101144|c0_g1	291	25.59	0.00	0.00	0.00	0.00
TR101145|c0_g1_i1	TR101145|c0_g1	250	9.32	4.00	5.25	7.74	100.00
TR101146|c0_g1_i1	TR101146|c0_g1	467	198.32	17.00	1.05	1.55	100.00
TR101147|c0_g1_i1	TR101147|c0_g1	256	10.46	3.00	3.51	5.17	100.00
TR101148|c0_g1_i1	TR101148|c0_g1	335	66.44	3.00	0.55	0.81	100.00
TR101149|c0_g1_i1	TR101149|c0_g1	291	25.59	3.00	1.43	2.11	100.00
TR101149|c0_g2_i1	TR101149|c0_g2	269	13.91	6.00	5.27	7.78	100.00
TR10114|c0_g1_i1	TR10114|c0_g1	391	122.35	18.00	1.80	2.65	100.00
TR101150|c0_g1_i1	TR101150|c0_g1	381	112.36	7.00	0.76	1.12	100.00
TR101151|c0_g1_i1	TR101151|c0_g1	266	12.94	4.00	3.78	5.57	100.00
TR101152|c0_g1_i1	TR101152|c0_g1	274	15.83	5.00	3.86	5.70	100.00
TR101153|c0_g1_i1	TR101153|c0_g1	310	41.86	7.00	2.04	3.02	100.00
TR101154|c0_g1_i1	TR101154|c0_g1	402	133.35	20.00	1.83	2.70	100.00
TR101155|c0_g1_i1	TR101155|c0_g1	268	13.57	4.00	3.60	5.31	100.00
TR101156|c0_g1_i1	TR101156|c0_g1	593	324.29	27.00	1.02	1.50	100.00
TR101157|c0_g1_i1	TR101157|c0_g1	297	30.25	3.00	1.21	1.79	100.00
TR101158|c0_g1_i1	TR101158|c0_g1	267	13.25	3.00	2.77	4.08	100.00
TR101159|c0_g1_i1	TR101159|c0_g1	317	48.61	8.00	2.01	2.97	100.00
TR10115|c0_g1_i1	TR10115|c0_g1	308	39.97	22.00	6.73	9.92	100.00
TR101160|c0_g1_i1	TR101160|c0_g1	260	11.34	3.00	3.23	4.77	100.00
TR101161|c0_g1_i1	TR101161|c0_g1	270	14.26	6.00	5.14	7.59	100.00
TR101162|c0_g1_i1	TR101162|c0_g1	254	10.06	2.00	2.43	3.58	100.00
TR101163|c0_g1_i1	TR101163|c0_g1	303	35.40	5.00	1.73	2.55	100.00
TR101164|c0_g1_i1	TR101164|c0_g1	256	10.46	2.00	2.34	3.45	100.00
TR101165|c0_g1_i1	TR101165|c0_g1	277	17.18	17.00	12.10	17.85	100.00
TR101166|c0_g1_i1	TR101166|c0_g1	663	394.28	27.00	0.84	1.23	100.00
TR101167|c0_g1_i1	TR101167|c0_g1	262	11.83	3.00	3.10	4.57	100.00
TR101168|c0_g1_i1	TR101168|c0_g1	354	85.39	16.00	2.29	3.38	100.00
TR101169|c0_g1_i1	TR101169|c0_g1	276	16.71	5.00	3.66	5.40	100.00
TR10116|c0_g1_i1	TR10116|c0_g1	342	73.41	9.00	1.50	2.21	100.00
TR101170|c0_g1_i1	TR101170|c0_g1	518	249.31	9.00	0.44	0.65	100.00
TR101171|c0_g1_i1	TR101171|c0_g1	324	55.51	2.00	0.44	0.65	100.00
TR101172|c0_g1_i1	TR101172|c0_g1	313	44.73	12.00	3.28	4.84	100.00
TR101173|c0_g1_i1	TR101173|c0_g1	273	15.41	5.00	3.97	5.85	100.00
TR101174|c0_g1_i1	TR101174|c0_g1	375	106.36	5.00	0.57	0.85	100.00
TR101175|c0_g1_i1	TR101175|c0_g1	361	92.37	4.00	0.53	0.78	100.00
TR101176|c0_g1_i1	TR101176|c0_g1	252	9.68	0.00	0.00	0.00	0.00
TR101177|c0_g1_i1	TR101177|c0_g1	416	147.34	10.00	0.83	1.22	100.00
TR101178|c0_g1_i1	TR101178|c0_g1	268	13.57	6.00	5.40	7.97	100.00
TR101179|c0_g1_i1	TR101179|c0_g1	316	47.64	3.00	0.77	1.14	100.00
TR10117|c0_g1_i1	TR10117|c0_g1	565	296.30	23.00	0.95	1.40	100.00
TR101180|c0_g1_i1	TR101180|c0_g1	267	13.25	11.00	10.15	14.97	100.00
TR101181|c0_g1_i1	TR101181|c0_g1	295	28.63	9.00	3.84	5.67	100.00
TR101182|c0_g1_i1	TR101182|c0_g1	366	97.37	10.00	1.26	1.85	100.00
TR101183|c0_g1_i1	TR101183|c0_g1	267	13.25	4.00	3.69	5.44	100.00
TR101184|c0_g1_i1	TR101184|c0_g1	379	110.36	7.00	0.78	1.14	100.00
TR101185|c0_g1_i1	TR101185|c0_g1	285	21.54	5.00	2.84	4.19	100.00
TR101186|c0_g1_i1	TR101186|c0_g1	419	150.34	8.00	0.65	0.96	100.00
TR101187|c0_g1_i1	TR101187|c0_g1	301	33.64	11.00	4.00	5.90	100.00
TR101188|c0_g1_i1	TR101188|c0_g1	540	271.30	24.00	1.08	1.60	100.00
TR101189|c0_g1_i1	TR101189|c0_g1	268	13.57	3.00	2.70	3.99	100.00
TR10118|c0_g1_i1	TR10118|c0_g1	362	93.37	13.00	1.70	2.51	100.00
TR101190|c0_g1_i1	TR101190|c0_g1	263	12.09	2.00	2.02	2.98	100.00
TR101191|c0_g1_i1	TR101191|c0_g1	275	16.26	7.00	5.26	7.76	100.00
TR101192|c0_g1_i1	TR101192|c0_g1	313	44.73	15.00	4.10	6.05	100.00
TR101193|c0_g1_i1	TR101193|c0_g1	266	12.94	5.00	4.72	6.97	100.00
TR101194|c0_g1_i1	TR101194|c0_g1	225	5.63	2.00	4.34	6.41	100.00
TR101195|c0_g1_i1	TR101195|c0_g1	301	33.64	3.00	1.09	1.61	100.00
TR101196|c0_g1_i1	TR101196|c0_g1	300	32.77	9.00	3.36	4.95	100.00
TR101197|c0_g1_i1	TR101197|c0_g1	315	46.66	6.00	1.57	2.32	100.00
TR101198|c0_g1_i1	TR101198|c0_g1	1214	945.28	5504.00	71.17	104.99	100.00
TR101199|c0_g1_i1	TR101199|c0_g1	843	574.28	2084.00	44.35	65.43	100.00
TR10119|c0_g1_i1	TR10119|c0_g1	377	108.36	0.00	0.00	0.00	0.00
TR10119|c0_g2_i1	TR10119|c0_g2	323	54.52	5.00	1.12	1.65	100.00
TR1011|c0_g1_i1	TR1011|c0_g1	340	71.42	2.00	0.34	0.50	100.00
TR1011|c0_g2_i1	TR1011|c0_g2	300	32.77	5.00	1.86	2.75	100.00
TR101200|c0_g1_i1	TR101200|c0_g1	789	520.28	32.00	0.75	1.11	100.00
TR101201|c0_g1_i1	TR101201|c0_g1	269	13.91	0.00	0.00	0.00	0.00
TR101202|c0_g1_i1	TR101202|c0_g1	330	61.46	6.00	1.19	1.76	100.00
TR101203|c0_g1_i1	TR101203|c0_g1	288	23.49	10.00	5.20	7.68	100.00
TR101204|c0_g1_i1	TR101204|c0_g1	228	6.01	2.00	4.07	6.00	100.00
TR101205|c0_g1_i1	TR101205|c0_g1	264	12.36	6.00	5.93	8.75	100.00
TR101206|c0_g1_i1	TR101206|c0_g1	310	41.86	8.00	2.34	3.45	100.00
TR101207|c0_g1_i1	TR101207|c0_g1	369	100.37	9.00	1.10	1.62	100.00
TR101208|c0_g1_i1	TR101208|c0_g1	387	118.35	8.00	0.83	1.22	100.00
TR101209|c0_g1_i1	TR101209|c0_g1	280	18.68	0.00	0.00	0.00	0.00
TR10120|c0_g1_i1	TR10120|c0_g1	244	8.31	1.00	1.47	2.17	100.00
TR101210|c0_g1_i1	TR101210|c0_g1	270	14.26	7.00	6.00	8.85	100.00
TR101211|c0_g1_i1	TR101211|c0_g1	539	270.30	17.00	0.77	1.13	100.00
TR101212|c0_g1_i1	TR101212|c0_g1	282	19.77	4.00	2.47	3.65	100.00
TR101213|c0_g1_i1	TR101213|c0_g1	314	45.69	4.00	1.07	1.58	100.00
TR101214|c0_g1_i1	TR101214|c0_g1	363	94.37	24.00	3.11	4.59	100.00
TR101215|c0_g1_i1	TR101215|c0_g1	280	18.68	3.00	1.96	2.90	100.00
TR101216|c0_g1_i1	TR101216|c0_g1	255	10.26	0.00	0.00	0.00	0.00
TR101217|c0_g1_i1	TR101217|c0_g1	364	95.37	12.00	1.54	2.27	100.00
TR101218|c0_g1_i1	TR101218|c0_g1	259	11.11	3.00	3.30	4.87	100.00
TR101219|c0_g1_i1	TR101219|c0_g1	341	72.42	9.00	1.52	2.24	100.00
TR10121|c0_g1_i1	TR10121|c0_g1	276	16.71	7.00	5.12	7.55	100.00
TR101220|c0_g1_i1	TR101220|c0_g1	296	29.43	7.00	2.91	4.29	100.00
TR101221|c0_g1_i1	TR101221|c0_g1	262	11.83	2.00	2.07	3.05	100.00
TR101222|c0_g1_i1	TR101222|c0_g1	299	31.92	4.00	1.53	2.26	100.00
TR101223|c0_g1_i1	TR101223|c0_g1	263	12.09	4.00	4.04	5.96	100.00
TR101224|c0_g1_i1	TR101224|c0_g1	372	103.36	8.00	0.95	1.40	100.00
TR101225|c0_g1_i1	TR101225|c0_g1	306	38.12	13.00	4.17	6.15	100.00
TR101226|c0_g1_i1	TR101226|c0_g1	271	14.63	5.00	4.18	6.16	100.00
TR101227|c0_g1_i1	TR101227|c0_g1	226	5.76	0.00	0.00	0.00	0.00
TR101228|c0_g1_i1	TR101228|c0_g1	274	15.83	4.00	3.09	4.56	100.00
TR101229|c1_g1_i1	TR101229|c1_g1	270	14.26	4.00	3.43	5.06	100.00
TR10122|c0_g1_i1	TR10122|c0_g1	279	18.16	3.00	2.02	2.98	100.00
TR101230|c0_g1_i1	TR101230|c0_g1	347	78.40	10.00	1.56	2.30	100.00
TR101231|c0_g1_i1	TR101231|c0_g1	262	11.83	1.00	1.03	1.52	100.00
TR101232|c0_g1_i1	TR101232|c0_g1	263	12.09	3.00	3.03	4.47	100.00
TR101233|c0_g1_i1	TR101233|c0_g1	339	70.42	10.00	1.74	2.56	100.00
TR101234|c0_g1_i1	TR101234|c0_g1	315	46.66	7.00	1.83	2.70	100.00
TR101235|c0_g1_i1	TR101235|c0_g1	752	483.28	949.00	24.00	35.41	100.00
TR101236|c0_g1_i1	TR101236|c0_g1	246	8.63	3.00	4.25	6.27	100.00
TR101237|c0_g1_i1	TR101237|c0_g1	270	14.26	3.00	2.57	3.79	100.00
TR101238|c0_g1_i1	TR101238|c0_g1	377	108.36	6.00	0.68	1.00	100.00
TR101239|c0_g1_i1	TR101239|c0_g1	309	40.91	6.00	1.79	2.64	100.00
TR10123|c0_g1_i1	TR10123|c0_g1	272	15.01	4.00	3.26	4.80	100.00
TR101240|c0_g1_i1	TR101240|c0_g1	338	69.42	25.00	4.40	6.49	100.00
TR101241|c0_g1_i1	TR101241|c0_g1	234	6.82	2.00	3.58	5.29	100.00
TR101242|c0_g1_i1	TR101242|c0_g1	312	43.77	6.00	1.68	2.47	100.00
TR101243|c0_g1_i1	TR101243|c0_g1	282	19.77	4.00	2.47	3.65	100.00
TR101244|c0_g1_i1	TR101244|c0_g1	880	611.28	51.00	1.02	1.50	100.00
TR101245|c0_g1_i1	TR101245|c0_g1	268	13.57	3.00	2.70	3.99	100.00
TR101246|c0_g1_i1	TR101246|c0_g1	262	11.83	0.00	0.00	0.00	0.00
TR101247|c0_g1_i1	TR101247|c0_g1	287	22.82	2.00	1.07	1.58	100.00
TR101248|c0_g1_i1	TR101248|c0_g1	255	10.26	3.00	3.57	5.27	100.00
TR101249|c0_g1_i1	TR101249|c0_g1	263	12.09	4.00	4.04	5.96	100.00
TR10124|c0_g1_i1	TR10124|c0_g1	416	147.34	2.00	0.17	0.24	100.00
TR10124|c0_g2_i1	TR10124|c0_g2	334	65.44	4.00	0.75	1.10	100.00
TR101250|c0_g1_i1	TR101250|c0_g1	1730	1461.28	1223.00	10.23	15.09	100.00
TR101251|c0_g1_i1	TR101251|c0_g1	239	7.54	2.00	3.24	4.78	100.00
TR101252|c0_g1_i1	TR101252|c0_g1	317	48.61	3.00	0.75	1.11	100.00
TR101253|c0_g1_i1	TR101253|c0_g1	299	31.92	16.00	6.13	9.04	100.00
TR101254|c0_g1_i1	TR101254|c0_g1	350	81.39	11.00	1.65	2.44	100.00
TR101255|c0_g1_i1	TR101255|c0_g1	232	6.54	0.00	0.00	0.00	0.00
TR101256|c0_g1_i1	TR101256|c0_g1	283	20.34	4.00	2.40	3.55	100.00
TR101257|c0_g1_i1	TR101257|c0_g1	290	24.88	3.00	1.47	2.17	100.00
TR101258|c0_g1_i1	TR101258|c0_g1	264	12.36	7.00	6.92	10.21	100.00
TR101259|c0_g1_i1	TR101259|c0_g1	273	15.41	9.00	7.14	10.53	100.00
TR10125|c0_g1_i1	TR10125|c0_g1	295	28.63	10.00	4.27	6.30	100.00
TR101260|c0_g1_i1	TR101260|c0_g1	275	16.26	7.00	5.26	7.76	100.00
TR101261|c0_g1_i1	TR101261|c0_g1	276	16.71	7.00	5.12	7.55	100.00
TR101262|c0_g1_i1	TR101262|c0_g1	258	10.89	3.00	3.37	4.97	100.00
TR101263|c0_g1_i1	TR101263|c0_g1	494	225.31	21.00	1.14	1.68	100.00
TR101264|c0_g1_i1	TR101264|c0_g1	274	15.83	5.00	3.86	5.70	100.00
TR101265|c0_g1_i1	TR101265|c0_g1	279	18.16	9.00	6.06	8.94	100.00
TR101266|c0_g1_i1	TR101266|c0_g1	368	99.37	9.00	1.11	1.63	100.00
TR101267|c0_g1_i1	TR101267|c0_g1	373	104.36	3.00	0.35	0.52	100.00
TR101268|c0_g1_i1	TR101268|c0_g1	281	19.21	4.00	2.54	3.75	100.00
TR101269|c0_g1_i1	TR101269|c0_g1	253	9.87	4.00	4.95	7.31	100.00
TR10126|c0_g1_i1	TR10126|c0_g1	326	57.49	11.00	2.34	3.45	100.00
TR101270|c0_g1_i1	TR101270|c0_g1	269	13.91	10.00	8.79	12.96	100.00
TR101271|c0_g1_i1	TR101271|c0_g1	284	20.93	10.00	5.84	8.62	100.00
TR101272|c0_g1_i1	TR101272|c0_g1	558	289.30	6.00	0.25	0.37	100.00
TR101273|c0_g1_i1	TR101273|c0_g1	295	28.63	6.00	2.56	3.78	100.00
TR101274|c0_g1_i1	TR101274|c0_g1	293	27.08	1.00	0.45	0.67	100.00
TR101275|c0_g1_i1	TR101275|c0_g1	337	68.43	14.00	2.50	3.69	100.00
TR101276|c0_g1_i1	TR101276|c0_g1	264	12.36	5.00	4.94	7.29	100.00
TR101277|c0_g1_i1	TR101277|c0_g1	265	12.65	3.00	2.90	4.28	100.00
TR101278|c0_g1_i1	TR101278|c0_g1	327	58.48	6.00	1.25	1.85	100.00
TR101279|c0_g1_i1	TR101279|c0_g1	267	13.25	0.00	0.00	0.00	0.00
TR10127|c0_g1_i1	TR10127|c0_g1	246	8.63	0.00	0.00	0.00	0.00
TR101280|c0_g1_i1	TR101280|c0_g1	262	11.83	5.00	5.17	7.62	100.00
TR101281|c0_g1_i1	TR101281|c0_g1	431	162.33	14.00	1.05	1.56	100.00
TR101282|c0_g1_i1	TR101282|c0_g1	375	106.36	9.00	1.03	1.53	100.00
TR101283|c0_g1_i1	TR101283|c0_g1	274	15.83	8.00	6.18	9.12	100.00
TR101284|c0_g1_i1	TR101284|c0_g1	269	13.91	3.00	2.64	3.89	100.00
TR101285|c0_g1_i1	TR101285|c0_g1	321	52.54	4.00	0.93	1.37	100.00
TR101286|c0_g1_i1	TR101286|c0_g1	286	22.17	6.00	3.31	4.88	100.00
TR101287|c0_g1_i1	TR101287|c0_g1	280	18.68	6.00	3.93	5.79	100.00
TR101288|c0_g1_i1	TR101288|c0_g1	256	10.46	0.00	0.00	0.00	0.00
TR101289|c0_g1_i1	TR101289|c0_g1	242	8.00	3.00	4.59	6.76	100.00
TR10128|c0_g1_i1	TR10128|c0_g1	321	52.54	5.00	1.16	1.72	100.00
TR101290|c0_g1_i1	TR101290|c0_g1	334	65.44	5.00	0.93	1.38	100.00
TR101291|c0_g1_i1	TR101291|c0_g1	269	13.91	5.00	4.39	6.48	100.00
TR101292|c0_g1_i1	TR101292|c0_g1	273	15.41	7.00	5.55	8.19	100.00
TR101293|c0_g1_i1	TR101293|c0_g1	264	12.36	2.00	1.98	2.92	100.00
TR101294|c0_g1_i1	TR101294|c0_g1	286	22.17	11.00	6.06	8.95	100.00
TR101295|c0_g1_i1	TR101295|c0_g1	301	33.64	8.00	2.91	4.29	100.00
TR101296|c0_g1_i1	TR101296|c0_g1	295	28.63	8.00	3.41	5.04	100.00
TR101297|c0_g1_i1	TR101297|c0_g1	267	13.25	3.00	2.77	4.08	100.00
TR101298|c0_g1_i1	TR101298|c0_g1	495	226.31	10.00	0.54	0.80	100.00
TR101299|c0_g1_i1	TR101299|c0_g1	273	15.41	9.00	7.14	10.53	100.00
TR10129|c0_g1_i1	TR10129|c0_g1	322	53.53	4.00	0.91	1.35	100.00
TR1012|c0_g1_i1	TR1012|c0_g1	254	10.06	0.00	0.00	0.00	0.00
TR101300|c0_g1_i1	TR101300|c0_g1	301	33.64	3.00	1.09	1.61	100.00
TR101301|c0_g1_i1	TR101301|c0_g1	273	15.41	8.00	6.35	9.36	100.00
TR101302|c0_g1_i1	TR101302|c0_g1	281	19.21	13.00	8.27	12.20	100.00
TR101303|c0_g1_i1	TR101303|c0_g1	269	13.91	5.00	4.39	6.48	100.00
TR101304|c0_g1_i1	TR101304|c0_g1	263	12.09	5.00	5.05	7.46	100.00
TR101305|c0_g1_i1	TR101305|c0_g1	335	66.44	5.00	0.92	1.36	100.00
TR101306|c0_g1_i1	TR101306|c0_g1	261	11.58	7.00	7.39	10.90	100.00
TR101307|c0_g1_i1	TR101307|c0_g1	264	12.36	11.00	10.87	16.04	100.00
TR101308|c0_g1_i1	TR101308|c0_g1	299	31.92	5.00	1.91	2.82	100.00
TR101309|c0_g1_i1	TR101309|c0_g1	297	30.25	29.00	11.72	17.29	100.00
TR10130|c0_g1_i1	TR10130|c0_g1	310	41.86	9.00	2.63	3.88	100.00
TR10130|c0_g2_i1	TR10130|c0_g2	393	124.35	0.00	0.00	0.00	0.00
TR101310|c0_g1_i1	TR101310|c0_g1	525	256.31	17.00	0.81	1.20	100.00
TR101311|c0_g1_i1	TR101311|c0_g1	264	12.36	6.00	5.93	8.75	100.00
TR101312|c0_g1_i1	TR101312|c0_g1	274	15.83	6.00	4.63	6.84	100.00
TR101313|c0_g1_i1	TR101313|c0_g1	359	90.38	13.00	1.76	2.59	100.00
TR101314|c0_g1_i1	TR101314|c0_g1	264	12.36	6.00	5.93	8.75	100.00
TR101315|c0_g1_i1	TR101315|c0_g1	305	37.20	9.00	2.96	4.36	100.00
TR101316|c0_g1_i1	TR101316|c0_g1	271	14.63	5.00	4.18	6.16	100.00
TR101317|c0_g1_i1	TR101317|c0_g1	269	13.91	6.00	5.27	7.78	100.00
TR101318|c0_g1_i1	TR101318|c0_g1	331	62.46	13.00	2.54	3.75	100.00
TR101319|c0_g1_i1	TR101319|c0_g1	256	10.46	8.00	9.35	13.79	100.00
TR10131|c0_g1_i1	TR10131|c0_g1	256	10.46	2.00	2.34	3.45	100.00
TR101320|c0_g1_i1	TR101320|c0_g1	278	17.66	11.00	7.61	11.23	100.00
TR101321|c0_g1_i1	TR101321|c0_g1	309	40.91	13.00	3.88	5.73	100.00
TR101322|c0_g1_i1	TR101322|c0_g1	282	19.77	2.00	1.24	1.82	100.00
TR101323|c0_g1_i1	TR101323|c0_g1	232	6.54	2.00	3.74	5.51	100.00
TR101324|c0_g1_i1	TR101324|c0_g1	276	16.71	8.00	5.85	8.63	100.00
TR101325|c0_g1_i1	TR101325|c0_g1	325	56.50	5.00	1.08	1.60	100.00
TR101326|c0_g1_i1	TR101326|c0_g1	257	10.67	2.00	2.29	3.38	100.00
TR101327|c0_g1_i1	TR101327|c0_g1	287	22.82	5.00	2.68	3.95	100.00
TR101328|c0_g1_i1	TR101328|c0_g1	441	172.33	13.00	0.92	1.36	100.00
TR101329|c0_g1_i1	TR101329|c0_g1	382	113.36	11.00	1.19	1.75	100.00
TR10132|c0_g1_i1	TR10132|c0_g1	290	24.88	7.00	3.44	5.07	100.00
TR101330|c0_g1_i1	TR101330|c0_g1	658	389.28	31.00	0.97	1.44	100.00
TR101331|c0_g1_i1	TR101331|c0_g1	347	78.40	14.00	2.18	3.22	100.00
TR101332|c0_g1_i1	TR101332|c0_g1	330	61.46	5.00	0.99	1.47	100.00
TR101333|c0_g1_i1	TR101333|c0_g1	260	11.34	2.00	2.16	3.18	100.00
TR101334|c0_g1_i1	TR101334|c0_g1	229	6.14	2.00	3.98	5.87	100.00
TR101335|c0_g1_i1	TR101335|c0_g1	324	55.51	6.00	1.32	1.95	100.00
TR101336|c0_g1_i1	TR101336|c0_g1	253	9.87	1.00	1.24	1.83	100.00
TR101337|c0_g1_i1	TR101337|c0_g1	435	166.33	14.00	1.03	1.52	100.00
TR101338|c0_g1_i1	TR101338|c0_g1	305	37.20	12.00	3.94	5.82	100.00
TR101339|c0_g1_i1	TR101339|c0_g1	274	15.83	6.00	4.63	6.84	100.00
TR10133|c0_g1_i1	TR10133|c0_g1	308	39.97	10.00	3.06	4.51	100.00
TR101340|c0_g1_i1	TR101340|c0_g1	305	37.20	12.00	3.94	5.82	100.00
TR101341|c0_g1_i1	TR101341|c0_g1	259	11.11	3.00	3.30	4.87	100.00
TR101342|c0_g1_i1	TR101342|c0_g1	330	61.46	29.00	5.77	8.51	100.00
TR101343|c0_g1_i1	TR101343|c0_g1	562	293.30	30.00	1.25	1.84	100.00
TR101344|c0_g1_i1	TR101344|c0_g1	252	9.68	1.00	1.26	1.86	100.00
TR101345|c0_g1_i1	TR101345|c0_g1	255	10.26	4.00	4.77	7.03	100.00
TR101346|c0_g1_i1	TR101346|c0_g1	362	93.37	25.00	3.27	4.83	100.00
TR101347|c0_g1_i1	TR101347|c0_g1	271	14.63	9.00	7.52	11.09	100.00
TR101348|c0_g1_i1	TR101348|c0_g1	535	266.30	14.00	0.64	0.95	100.00
TR101349|c0_g1_i1	TR101349|c0_g1	271	14.63	5.00	4.18	6.16	100.00
TR10134|c0_g1_i1	TR10134|c0_g1	272	15.01	1.00	0.81	1.20	100.00
TR101350|c0_g1_i1	TR101350|c0_g1	263	12.09	4.00	4.04	5.96	100.00
TR101351|c0_g1_i1	TR101351|c0_g1	324	55.51	5.00	1.10	1.62	100.00
TR101352|c0_g1_i1	TR101352|c0_g1	632	363.29	95.05	3.20	4.72	100.00
TR101353|c0_g1_i1	TR101353|c0_g1	343	74.41	16.00	2.63	3.88	100.00
TR101354|c0_g1_i1	TR101354|c0_g1	251	9.50	4.00	5.15	7.59	100.00
TR101355|c0_g1_i1	TR101355|c0_g1	318	49.59	13.00	3.20	4.73	100.00
TR101356|c0_g1_i1	TR101356|c0_g1	312	43.77	9.00	2.51	3.71	100.00
TR101357|c0_g1_i1	TR101357|c0_g1	450	181.33	7.00	0.47	0.70	100.00
TR101358|c0_g1_i1	TR101358|c0_g1	286	22.17	7.00	3.86	5.69	100.00
TR101359|c0_g1_i1	TR101359|c0_g1	263	12.09	3.00	3.03	4.47	100.00
TR10135|c0_g1_i1	TR10135|c0_g1	385	116.35	14.00	1.47	2.17	100.00
TR101360|c0_g1_i1	TR101360|c0_g1	260	11.34	4.00	4.31	6.36	100.00
TR101361|c0_g1_i1	TR101361|c0_g1	329	60.47	1.00	0.20	0.30	100.00
TR101362|c0_g1_i1	TR101362|c0_g1	303	35.40	1.00	0.35	0.51	100.00
TR101363|c0_g1_i1	TR101363|c0_g1	266	12.94	5.00	4.72	6.97	100.00
TR101364|c0_g1_i1	TR101364|c0_g1	350	81.39	11.00	1.65	2.44	100.00
TR101365|c0_g1_i1	TR101365|c0_g1	394	125.35	23.00	2.24	3.31	100.00
TR101366|c0_g1_i1	TR101366|c0_g1	364	95.37	14.00	1.79	2.65	100.00
TR101367|c0_g1_i1	TR101367|c0_g1	292	26.33	4.00	1.86	2.74	100.00
TR101368|c0_g1_i1	TR101368|c0_g1	290	24.88	4.00	1.97	2.90	100.00
TR101369|c0_g1_i1	TR101369|c0_g1	261	11.58	4.00	4.22	6.23	100.00
TR10136|c0_g1_i1	TR10136|c0_g1	373	104.36	0.00	0.00	0.00	0.00
TR10136|c0_g2_i1	TR10136|c0_g2	349	80.39	17.00	2.58	3.81	100.00
TR101370|c0_g1_i1	TR101370|c0_g1	363	94.37	4.00	0.52	0.76	100.00
TR101371|c0_g1_i1	TR101371|c0_g1	487	218.32	471.00	26.37	38.90	100.00
TR101372|c0_g1_i1	TR101372|c0_g1	308	39.97	7.00	2.14	3.16	100.00
TR101373|c0_g1_i1	TR101373|c0_g1	1294	1025.28	496.00	5.91	8.72	100.00
TR101374|c0_g1_i1	TR101374|c0_g1	356	87.38	13.00	1.82	2.68	100.00
TR101375|c0_g1_i1	TR101375|c0_g1	254	10.06	1.00	1.21	1.79	100.00
TR101376|c0_g1_i1	TR101376|c0_g1	419	150.34	11.00	0.89	1.32	100.00
TR101377|c0_g1_i1	TR101377|c0_g1	254	10.06	3.00	3.64	5.38	100.00
TR101378|c0_g1_i1	TR101378|c0_g1	370	101.37	8.00	0.96	1.42	100.00
TR101379|c0_g1_i1	TR101379|c0_g1	275	16.26	8.00	6.01	8.87	100.00
TR10137|c0_g1_i1	TR10137|c0_g1	317	48.61	28.00	7.04	10.39	100.00
TR101380|c0_g1_i1	TR101380|c0_g1	495	226.31	52.00	2.81	4.14	100.00
TR101381|c0_g1_i1	TR101381|c0_g1	285	21.54	9.00	5.11	7.53	100.00
TR101382|c0_g1_i1	TR101382|c0_g1	309	40.91	1.00	0.30	0.44	100.00
TR101383|c0_g1_i1	TR101383|c0_g1	248	8.97	2.00	2.73	4.02	100.00
TR101384|c0_g1_i1	TR101384|c0_g1	503	234.31	19.00	0.99	1.46	100.00
TR101385|c0_g1_i1	TR101385|c0_g1	420	151.34	21.00	1.70	2.50	100.00
TR101386|c0_g1_i1	TR101386|c0_g1	270	14.26	9.00	7.71	11.38	100.00
TR101387|c0_g1_i1	TR101387|c0_g1	287	22.82	4.00	2.14	3.16	100.00
TR101388|c0_g1_i1	TR101388|c0_g1	283	20.34	9.00	5.41	7.98	100.00
TR101389|c0_g1_i1	TR101389|c0_g1	596	327.29	0.00	0.00	0.00	0.00
TR101389|c0_g2_i1	TR101389|c0_g2	555	286.30	15.00	0.64	0.94	100.00
TR10138|c0_g1_i1	TR10138|c0_g1	567	298.30	9.00	0.37	0.54	100.00
TR101390|c0_g1_i1	TR101390|c0_g1	270	14.26	6.00	5.14	7.59	100.00
TR101391|c0_g1_i1	TR101391|c0_g1	297	30.25	3.00	1.21	1.79	100.00
TR101392|c0_g1_i1	TR101392|c0_g1	332	63.45	5.00	0.96	1.42	100.00
TR101393|c0_g1_i1	TR101393|c0_g1	579	310.29	10.00	0.39	0.58	100.00
TR101394|c0_g1_i1	TR101394|c0_g1	424	155.34	4.00	0.31	0.46	100.00
TR101395|c0_g1_i1	TR101395|c0_g1	276	16.71	7.00	5.12	7.55	100.00
TR101396|c0_g1_i1	TR101396|c0_g1	252	9.68	0.00	0.00	0.00	0.00
TR101397|c0_g1_i1	TR101397|c0_g1	259	11.11	2.00	2.20	3.25	100.00
TR101398|c0_g1_i1	TR101398|c0_g1	233	6.68	0.00	0.00	0.00	0.00
TR101399|c0_g1_i1	TR101399|c0_g1	269	13.91	3.00	2.64	3.89	100.00
TR10139|c0_g1_i1	TR10139|c0_g1	302	34.52	7.00	2.48	3.66	100.00
TR1013|c0_g1_i1	TR1013|c0_g1	251	9.50	6.93	8.92	13.15	100.00
TR1013|c0_g2_i1	TR1013|c0_g2	309	40.91	2.07	0.62	0.91	100.00
TR101400|c0_g1_i1	TR101400|c0_g1	347	78.40	12.00	1.87	2.76	100.00
TR101401|c0_g1_i1	TR101401|c0_g1	294	27.85	4.00	1.76	2.59	100.00
TR101402|c0_g1_i1	TR101402|c0_g1	264	12.36	9.00	8.90	13.12	100.00
TR101403|c0_g1_i1	TR101403|c0_g1	352	83.39	8.00	1.17	1.73	100.00
TR101404|c0_g1_i1	TR101404|c0_g1	615	346.29	22.00	0.78	1.15	100.00
TR101405|c0_g1_i1	TR101405|c0_g1	257	10.67	3.00	3.44	5.07	100.00
TR101406|c0_g1_i1	TR101406|c0_g1	256	10.46	5.00	5.84	8.62	100.00
TR101407|c0_g1_i1	TR101407|c0_g1	669	400.28	32.00	0.98	1.44	100.00
TR101408|c0_g1_i1	TR101408|c0_g1	314	45.69	5.00	1.34	1.97	100.00
TR101409|c0_g1_i1	TR101409|c0_g1	248	8.97	2.00	2.73	4.02	100.00
TR10140|c0_g1_i1	TR10140|c0_g1	224	5.50	1.00	2.22	3.28	100.00
TR101410|c0_g1_i1	TR101410|c0_g1	349	80.39	14.00	2.13	3.14	100.00
TR101411|c0_g1_i1	TR101411|c0_g1	258	10.89	2.00	2.25	3.31	100.00
TR101412|c0_g1_i1	TR101412|c0_g1	454	185.33	16.00	1.06	1.56	100.00
TR101413|c0_g1_i1	TR101413|c0_g1	348	79.40	3.00	0.46	0.68	100.00
TR101414|c0_g1_i1	TR101414|c0_g1	305	37.20	5.00	1.64	2.42	100.00
TR101415|c0_g1_i1	TR101415|c0_g1	229	6.14	3.00	5.97	8.81	100.00
TR101416|c0_g1_i1	TR101416|c0_g1	270	14.26	6.00	5.14	7.59	100.00
TR101417|c0_g1_i1	TR101417|c0_g1	310	41.86	30.00	8.76	12.92	100.00
TR101418|c0_g1_i1	TR101418|c0_g1	293	27.08	13.00	5.87	8.66	100.00
TR101419|c0_g1_i1	TR101419|c0_g1	255	10.26	3.00	3.57	5.27	100.00
TR10141|c0_g1_i1	TR10141|c0_g1	298	31.08	8.00	3.15	4.64	100.00
TR101420|c0_g1_i1	TR101420|c0_g1	273	15.41	8.00	6.35	9.36	100.00
TR101421|c0_g1_i1	TR101421|c0_g1	245	8.47	0.00	0.00	0.00	0.00
TR101422|c0_g1_i1	TR101422|c0_g1	411	142.34	9.00	0.77	1.14	100.00
TR101423|c0_g1_i1	TR101423|c0_g1	267	13.25	4.00	3.69	5.44	100.00
TR101424|c0_g1_i1	TR101424|c0_g1	371	102.36	4.00	0.48	0.70	100.00
TR101425|c0_g1_i1	TR101425|c0_g1	264	12.36	2.00	1.98	2.92	100.00
TR101426|c0_g1_i1	TR101426|c0_g1	250	9.32	5.00	6.56	9.68	100.00
TR101427|c0_g1_i1	TR101427|c0_g1	629	360.29	16.11	0.55	0.81	100.00
TR101427|c0_g2_i1	TR101427|c0_g2	258	10.89	4.89	5.49	8.09	100.00
TR101428|c0_g1_i1	TR101428|c0_g1	271	14.63	5.00	4.18	6.16	100.00
TR101429|c0_g1_i1	TR101429|c0_g1	370	101.37	8.00	0.96	1.42	100.00
TR10142|c0_g1_i1	TR10142|c0_g1	837	568.28	35.00	0.75	1.11	100.00
TR101430|c0_g1_i1	TR101430|c0_g1	302	34.52	4.00	1.42	2.09	100.00
TR101431|c0_g1_i1	TR101431|c0_g1	344	75.41	9.00	1.46	2.15	100.00
TR101432|c0_g1_i1	TR101432|c0_g1	224	5.50	2.00	4.44	6.55	100.00
TR101433|c0_g1_i1	TR101433|c0_g1	327	58.48	24.00	5.02	7.40	100.00
TR101434|c0_g1_i1	TR101434|c0_g1	269	13.91	10.00	8.79	12.96	100.00
TR101435|c0_g1_i1	TR101435|c0_g1	260	11.34	3.00	3.23	4.77	100.00
TR101436|c0_g1_i1	TR101436|c0_g1	274	15.83	7.00	5.41	7.98	100.00
TR101437|c0_g1_i1	TR101437|c0_g1	273	15.41	10.00	7.93	11.70	100.00
TR101438|c0_g1_i1	TR101438|c0_g1	703	434.28	544.00	15.31	22.59	100.00
TR101439|c0_g1_i1	TR101439|c0_g1	265	12.65	3.00	2.90	4.28	100.00
TR10143|c0_g1_i1	TR10143|c0_g1	273	15.41	3.00	2.38	3.51	100.00
TR101440|c0_g1_i1	TR101440|c0_g1	268	13.57	0.00	0.00	0.00	0.00
TR101441|c0_g1_i1	TR101441|c0_g1	299	31.92	5.00	1.91	2.82	100.00
TR101442|c0_g1_i1	TR101442|c0_g1	494	225.31	28.00	1.52	2.24	100.00
TR101443|c0_g1_i1	TR101443|c0_g1	259	11.11	3.00	3.30	4.87	100.00
TR101444|c0_g1_i1	TR101444|c0_g1	270	14.26	4.00	3.43	5.06	100.00
TR101445|c0_g1_i1	TR101445|c0_g1	465	196.32	8.00	0.50	0.73	100.00
TR101446|c0_g1_i1	TR101446|c0_g1	268	13.57	5.00	4.50	6.64	100.00
TR101447|c0_g1_i1	TR101447|c0_g1	245	8.47	2.00	2.89	4.26	100.00
TR101448|c0_g1_i1	TR101448|c0_g1	346	77.40	4.00	0.63	0.93	100.00
TR101449|c0_g1_i1	TR101449|c0_g1	337	68.43	7.00	1.25	1.84	100.00
TR10144|c0_g1_i1	TR10144|c0_g1	273	15.41	2.00	1.59	2.34	100.00
TR101450|c0_g1_i1	TR101450|c0_g1	260	11.34	7.00	7.54	11.13	100.00
TR101451|c0_g1_i1	TR101451|c0_g1	272	15.01	5.00	4.07	6.01	100.00
TR101452|c0_g1_i1	TR101452|c0_g1	332	63.45	8.00	1.54	2.27	100.00
TR101453|c0_g1_i1	TR101453|c0_g1	361	92.37	11.00	1.46	2.15	100.00
TR101454|c0_g1_i1	TR101454|c0_g1	398	129.35	6.00	0.57	0.84	100.00
TR101455|c0_g1_i1	TR101455|c0_g1	298	31.08	2.00	0.79	1.16	100.00
TR101456|c0_g1_i1	TR101456|c0_g1	333	64.45	14.00	2.66	3.92	100.00
TR101457|c1_g1_i1	TR101457|c1_g1	290	24.88	7.00	3.44	5.07	100.00
TR101458|c0_g1_i1	TR101458|c0_g1	320	51.56	2.00	0.47	0.70	100.00
TR101459|c0_g1_i1	TR101459|c0_g1	268	13.57	4.00	3.60	5.31	100.00
TR10145|c0_g1_i1	TR10145|c0_g1	304	36.30	8.00	2.69	3.97	100.00
TR101460|c0_g1_i1	TR101460|c0_g1	644	375.28	12.00	0.39	0.58	100.00
TR101461|c0_g1_i1	TR101461|c0_g1	248	8.97	5.00	6.81	10.05	100.00
TR101462|c0_g1_i1	TR101462|c0_g1	249	9.14	5.00	6.68	9.86	100.00
TR101463|c0_g1_i1	TR101463|c0_g1	275	16.26	3.00	2.26	3.33	100.00
TR101464|c0_g1_i1	TR101464|c0_g1	793	524.28	47.00	1.10	1.62	100.00
TR101465|c0_g1_i1	TR101465|c0_g1	366	97.37	7.00	0.88	1.30	100.00
TR101466|c0_g1_i1	TR101466|c0_g1	314	45.69	23.00	6.15	9.08	100.00
TR101467|c0_g1_i1	TR101467|c0_g1	263	12.09	2.00	2.02	2.98	100.00
TR101468|c0_g1_i1	TR101468|c0_g1	437	168.33	21.00	1.52	2.25	100.00
TR101469|c0_g1_i1	TR101469|c0_g1	269	13.91	4.00	3.51	5.19	100.00
TR10146|c0_g1_i1	TR10146|c0_g1	274	15.83	1.00	0.77	1.14	100.00
TR101470|c0_g1_i1	TR101470|c0_g1	252	9.68	2.00	2.53	3.73	100.00
TR101471|c0_g1_i1	TR101471|c0_g1	254	10.06	4.00	4.86	7.17	100.00
TR101472|c0_g1_i1	TR101472|c0_g1	372	103.36	14.00	1.66	2.44	100.00
TR101473|c0_g1_i1	TR101473|c0_g1	450	181.33	17.00	1.15	1.69	100.00
TR101474|c0_g1_i1	TR101474|c0_g1	267	13.25	9.00	8.30	12.25	100.00
TR101475|c0_g1_i1	TR101475|c0_g1	273	15.41	4.00	3.17	4.68	100.00
TR101476|c0_g1_i1	TR101476|c0_g1	320	51.56	13.00	3.08	4.55	100.00
TR101477|c0_g1_i1	TR101477|c0_g1	613	344.29	14.00	0.50	0.73	100.00
TR101478|c0_g1_i1	TR101478|c0_g1	225	5.63	2.00	4.34	6.41	100.00
TR101479|c0_g1_i1	TR101479|c0_g1	306	38.12	11.00	3.53	5.20	100.00
TR10147|c0_g1_i1	TR10147|c0_g1	589	320.29	22.00	0.84	1.24	100.00
TR101480|c0_g1_i1	TR101480|c0_g1	283	20.34	0.00	0.00	0.00	0.00
TR101481|c0_g1_i1	TR101481|c0_g1	230	6.27	0.00	0.00	0.00	0.00
TR101482|c0_g1_i1	TR101482|c0_g1	358	89.38	17.00	2.32	3.43	100.00
TR101483|c0_g1_i1	TR101483|c0_g1	463	194.32	10.00	0.63	0.93	100.00
TR101484|c0_g1_i1	TR101484|c0_g1	237	7.25	2.00	3.37	4.98	100.00
TR101485|c0_g1_i1	TR101485|c0_g1	247	8.80	5.00	6.94	10.24	100.00
TR101486|c0_g1_i1	TR101486|c0_g1	300	32.77	7.00	2.61	3.85	100.00
TR101487|c0_g1_i1	TR101487|c0_g1	289	24.17	7.00	3.54	5.22	100.00
TR101488|c0_g1_i1	TR101488|c0_g1	257	10.67	4.00	4.58	6.76	100.00
TR101489|c0_g1_i1	TR101489|c0_g1	271	14.63	4.00	3.34	4.93	100.00
TR10148|c0_g1_i1	TR10148|c0_g1	527	258.31	25.00	1.18	1.75	100.00
TR10148|c1_g1_i1	TR10148|c1_g1	291	25.59	3.00	1.43	2.11	100.00
TR101490|c0_g1_i1	TR101490|c0_g1	279	18.16	4.00	2.69	3.97	100.00
TR101491|c0_g1_i1	TR101491|c0_g1	273	15.41	6.00	4.76	7.02	100.00
TR101492|c0_g1_i1	TR101492|c0_g1	268	13.57	8.00	7.20	10.63	100.00
TR101493|c0_g1_i1	TR101493|c0_g1	244	8.31	2.00	2.94	4.34	100.00
TR101494|c0_g1_i1	TR101494|c0_g1	243	8.15	2.00	3.00	4.42	100.00
TR101495|c0_g1_i1	TR101495|c0_g1	344	75.41	13.00	2.11	3.11	100.00
TR101496|c0_g1_i1	TR101496|c0_g1	384	115.35	7.00	0.74	1.09	100.00
TR101497|c0_g1_i1	TR101497|c0_g1	361	92.37	6.00	0.79	1.17	100.00
TR101498|c0_g1_i1	TR101498|c0_g1	248	8.97	2.00	2.73	4.02	100.00
TR101499|c0_g1_i1	TR101499|c0_g1	429	160.33	6.00	0.46	0.67	100.00
TR10149|c0_g1_i1	TR10149|c0_g1	506	237.31	10.00	0.52	0.76	100.00
TR1014|c0_g1_i1	TR1014|c0_g1	260	11.34	5.00	5.39	7.95	100.00
TR1014|c0_g2_i1	TR1014|c0_g2	317	48.61	2.00	0.50	0.74	100.00
TR101500|c0_g1_i1	TR101500|c0_g1	272	15.01	4.00	3.26	4.80	100.00
TR101501|c0_g1_i1	TR101501|c0_g1	258	10.89	3.00	3.37	4.97	100.00
TR101502|c0_g1_i1	TR101502|c0_g1	299	31.92	11.00	4.21	6.21	100.00
TR101503|c0_g1_i1	TR101503|c0_g1	265	12.65	4.00	3.87	5.70	100.00
TR101504|c0_g1_i1	TR101504|c0_g1	250	9.32	4.00	5.25	7.74	100.00
TR101505|c0_g1_i1	TR101505|c0_g1	260	11.34	3.00	3.23	4.77	100.00
TR101506|c0_g1_i1	TR101506|c0_g1	586	317.29	31.00	1.19	1.76	100.00
TR101507|c0_g1_i1	TR101507|c0_g1	245	8.47	0.00	0.00	0.00	0.00
TR101508|c0_g1_i1	TR101508|c0_g1	340	71.42	11.00	1.88	2.78	100.00
TR101509|c0_g1_i1	TR101509|c0_g1	262	11.83	4.00	4.13	6.10	100.00
TR10150|c0_g1_i1	TR10150|c0_g1	344	75.41	10.00	1.62	2.39	100.00
TR101510|c0_g1_i1	TR101510|c0_g1	300	32.77	6.00	2.24	3.30	100.00
TR101511|c0_g1_i1	TR101511|c0_g1	294	27.85	10.00	4.39	6.47	100.00
TR101512|c0_g1_i1	TR101512|c0_g1	254	10.06	2.00	2.43	3.58	100.00
TR101513|c0_g1_i1	TR101513|c0_g1	712	443.28	19.00	0.52	0.77	100.00
TR101514|c0_g1_i1	TR101514|c0_g1	460	191.32	12.00	0.77	1.13	100.00
TR101515|c0_g1_i1	TR101515|c0_g1	245	8.47	2.00	2.89	4.26	100.00
TR101516|c0_g1_i1	TR101516|c0_g1	244	8.31	2.00	2.94	4.34	100.00
TR101517|c0_g1_i1	TR101517|c0_g1	277	17.18	8.00	5.69	8.40	100.00
TR101518|c0_g1_i1	TR101518|c0_g1	270	14.26	6.00	5.14	7.59	100.00
TR101519|c0_g1_i1	TR101519|c0_g1	370	101.37	4.00	0.48	0.71	100.00
TR10151|c0_g1_i1	TR10151|c0_g1	288	23.49	2.00	1.04	1.54	100.00
TR10151|c0_g2_i1	TR10151|c0_g2	289	24.17	23.00	11.63	17.16	100.00
TR101520|c0_g1_i1	TR101520|c0_g1	375	106.36	3.00	0.34	0.51	100.00
TR101521|c0_g1_i1	TR101521|c0_g1	275	16.26	10.00	7.52	11.09	100.00
TR101522|c0_g1_i1	TR101522|c0_g1	274	15.83	2.00	1.54	2.28	100.00
TR101523|c0_g1_i1	TR101523|c0_g1	265	12.65	7.00	6.76	9.98	100.00
TR101524|c0_g1_i1	TR101524|c0_g1	287	22.82	8.00	4.28	6.32	100.00
TR101525|c0_g1_i1	TR101525|c0_g1	592	323.29	280.00	10.59	15.62	100.00
TR101526|c0_g1_i1	TR101526|c0_g1	347	78.40	1.00	0.16	0.23	100.00
TR101527|c0_g1_i1	TR101527|c0_g1	275	16.26	4.00	3.01	4.44	100.00
TR101528|c0_g1_i1	TR101528|c0_g1	281	19.21	9.00	5.73	8.45	100.00
TR101529|c0_g1_i1	TR101529|c0_g1	269	13.91	9.00	7.91	11.67	100.00
TR10152|c0_g1_i1	TR10152|c0_g1	274	15.83	3.00	2.32	3.42	100.00
TR101530|c0_g1_i1	TR101530|c0_g1	429	160.33	13.00	0.99	1.46	100.00
TR101531|c0_g1_i1	TR101531|c0_g1	292	26.33	7.00	3.25	4.79	100.00
TR101532|c0_g1_i1	TR101532|c0_g1	274	15.83	10.00	7.72	11.39	100.00
TR101533|c0_g1_i1	TR101533|c0_g1	267	13.25	6.00	5.53	8.16	100.00
TR101534|c0_g1_i1	TR101534|c0_g1	1230	961.28	321.00	4.08	6.02	100.00
TR101535|c0_g1_i1	TR101535|c0_g1	411	142.34	11.00	0.94	1.39	100.00
TR101536|c0_g1_i1	TR101536|c0_g1	272	15.01	6.00	4.89	7.21	100.00
TR101537|c0_g1_i1	TR101537|c0_g1	299	31.92	2.00	0.77	1.13	100.00
TR101538|c0_g1_i1	TR101538|c0_g1	448	179.33	14.00	0.95	1.41	100.00
TR101539|c0_g1_i1	TR101539|c0_g1	274	15.83	18.00	13.90	20.51	100.00
TR10153|c0_g1_i1	TR10153|c0_g1	348	79.40	7.00	1.08	1.59	100.00
TR101540|c0_g1_i1	TR101540|c0_g1	373	104.36	8.00	0.94	1.38	100.00
TR101541|c0_g1_i1	TR101541|c0_g1	831	562.28	37.00	0.80	1.19	100.00
TR101542|c0_g1_i1	TR101542|c0_g1	240	7.69	0.00	0.00	0.00	0.00
TR101543|c0_g1_i1	TR101543|c0_g1	238	7.39	2.00	3.31	4.88	100.00
TR101544|c0_g1_i1	TR101544|c0_g1	289	24.17	8.00	4.04	5.97	100.00
TR101545|c0_g1_i1	TR101545|c0_g1	349	80.39	10.00	1.52	2.24	100.00
TR101546|c0_g1_i1	TR101546|c0_g1	265	12.65	6.00	5.80	8.55	100.00
TR101547|c0_g1_i1	TR101547|c0_g1	274	15.83	6.00	4.63	6.84	100.00
TR101548|c0_g1_i1	TR101548|c0_g1	357	88.38	105.00	14.52	21.42	100.00
TR101549|c0_g1_i1	TR101549|c0_g1	248	8.97	2.00	2.73	4.02	100.00
TR10154|c0_g1_i1	TR10154|c0_g1	650	381.28	46.00	1.47	2.18	100.00
TR101550|c0_g1_i1	TR101550|c0_g1	226	5.76	0.00	0.00	0.00	0.00
TR101551|c0_g1_i1	TR101551|c0_g1	251	9.50	2.00	2.57	3.80	100.00
TR101552|c0_g1_i1	TR101552|c0_g1	492	223.31	7.00	0.38	0.57	100.00
TR101553|c0_g1_i1	TR101553|c0_g1	255	10.26	5.00	5.96	8.79	100.00
TR101554|c0_g1_i1	TR101554|c0_g1	575	306.30	18.00	0.72	1.06	100.00
TR101555|c0_g1_i1	TR101555|c0_g1	324	55.51	12.00	2.64	3.90	100.00
TR101556|c0_g1_i1	TR101556|c0_g1	266	12.94	4.00	3.78	5.57	100.00
TR101557|c0_g1_i1	TR101557|c0_g1	264	12.36	4.00	3.95	5.83	100.00
TR101558|c0_g1_i1	TR101558|c0_g1	263	12.09	5.00	5.05	7.46	100.00
TR101559|c0_g1_i1	TR101559|c0_g1	287	22.82	10.00	5.36	7.90	100.00
TR10155|c0_g1_i1	TR10155|c0_g1	287	22.82	0.00	0.00	0.00	0.00
TR10155|c0_g2_i1	TR10155|c0_g2	232	6.54	0.00	0.00	0.00	0.00
TR101560|c0_g1_i1	TR101560|c0_g1	266	12.94	3.00	2.83	4.18	100.00
TR101561|c1_g1_i1	TR101561|c1_g1	446	177.33	4.00	0.28	0.41	100.00
TR101562|c0_g1_i1	TR101562|c0_g1	236	7.10	0.00	0.00	0.00	0.00
TR101563|c0_g1_i1	TR101563|c0_g1	226	5.76	0.00	0.00	0.00	0.00
TR101563|c0_g2_i1	TR101563|c0_g2	226	5.76	0.00	0.00	0.00	0.00
TR101564|c0_g1_i1	TR101564|c0_g1	270	14.26	7.00	6.00	8.85	100.00
TR101565|c0_g1_i1	TR101565|c0_g1	307	39.04	10.00	3.13	4.62	100.00
TR101566|c0_g1_i1	TR101566|c0_g1	270	14.26	12.00	10.28	15.17	100.00
TR101567|c0_g1_i1	TR101567|c0_g1	266	12.94	5.00	4.72	6.97	100.00
TR101568|c0_g1_i1	TR101568|c0_g1	329	60.47	12.00	2.43	3.58	100.00
TR101569|c0_g1_i1	TR101569|c0_g1	309	40.91	7.00	2.09	3.09	100.00
TR10156|c0_g1_i1	TR10156|c0_g1	265	12.65	3.00	2.90	4.28	100.00
TR101570|c0_g1_i1	TR101570|c0_g1	258	10.89	0.00	0.00	0.00	0.00
TR101571|c0_g1_i1	TR101571|c0_g1	264	12.36	3.00	2.97	4.37	100.00
TR101572|c0_g1_i1	TR101572|c0_g1	272	15.01	8.00	6.51	9.61	100.00
TR101573|c0_g1_i1	TR101573|c0_g1	284	20.93	6.00	3.50	5.17	100.00
TR101574|c0_g1_i1	TR101574|c0_g1	549	280.30	9.00	0.39	0.58	100.00
TR101575|c0_g1_i1	TR101575|c0_g1	229	6.14	2.00	3.98	5.87	100.00
TR101576|c0_g1_i1	TR101576|c0_g1	414	145.34	4.00	0.34	0.50	100.00
TR101577|c0_g1_i1	TR101577|c0_g1	252	9.68	2.00	2.53	3.73	100.00
TR101578|c0_g1_i1	TR101578|c0_g1	263	12.09	3.00	3.03	4.47	100.00
TR101579|c0_g1_i1	TR101579|c0_g1	268	13.57	3.00	2.70	3.99	100.00
TR10157|c1_g1_i1	TR10157|c1_g1	290	24.88	5.00	2.46	3.62	100.00
TR101580|c0_g1_i1	TR101580|c0_g1	541	272.30	13.00	0.58	0.86	100.00
TR101581|c0_g1_i1	TR101581|c0_g1	234	6.82	0.00	0.00	0.00	0.00
TR101582|c0_g1_i1	TR101582|c0_g1	357	88.38	8.00	1.11	1.63	100.00
TR101583|c0_g1_i1	TR101583|c0_g1	432	163.33	15.00	1.12	1.66	100.00
TR101584|c0_g1_i1	TR101584|c0_g1	237	7.25	1.00	1.69	2.49	100.00
TR101585|c0_g1_i1	TR101585|c0_g1	374	105.36	28.00	3.25	4.79	100.00
TR101586|c0_g1_i1	TR101586|c0_g1	259	11.11	2.00	2.20	3.25	100.00
TR101587|c0_g1_i1	TR101587|c0_g1	253	9.87	4.00	4.95	7.31	100.00
TR101588|c0_g1_i1	TR101588|c0_g1	278	17.66	7.00	4.84	7.15	100.00
TR101589|c0_g1_i1	TR101589|c0_g1	398	129.35	16.00	1.51	2.23	100.00
TR10158|c0_g1_i1	TR10158|c0_g1	271	14.63	16.00	13.37	19.72	100.00
TR101590|c0_g1_i1	TR101590|c0_g1	277	17.18	5.00	3.56	5.25	100.00
TR101591|c0_g1_i1	TR101591|c0_g1	317	48.61	5.00	1.26	1.85	100.00
TR101592|c0_g1_i1	TR101592|c0_g1	338	69.42	19.00	3.35	4.93	100.00
TR101593|c0_g1_i1	TR101593|c0_g1	373	104.36	7.00	0.82	1.21	100.00
TR101594|c0_g1_i1	TR101594|c0_g1	265	12.65	4.00	3.87	5.70	100.00
TR101595|c0_g1_i1	TR101595|c0_g1	379	110.36	9.00	1.00	1.47	100.00
TR101596|c0_g1_i1	TR101596|c0_g1	327	58.48	1.00	0.21	0.31	100.00
TR101597|c0_g1_i1	TR101597|c0_g1	381	112.36	20.00	2.18	3.21	100.00
TR101598|c0_g1_i1	TR101598|c0_g1	287	22.82	5.00	2.68	3.95	100.00
TR101599|c0_g1_i1	TR101599|c0_g1	264	12.36	4.00	3.95	5.83	100.00
TR10159|c0_g1_i1	TR10159|c0_g1	357	88.38	2.00	0.28	0.41	100.00
TR1015|c0_g1_i1	TR1015|c0_g1	234	6.82	1.00	1.79	2.64	100.00
TR101600|c0_g1_i1	TR101600|c0_g1	255	10.26	3.00	3.57	5.27	100.00
TR101601|c0_g1_i1	TR101601|c0_g1	510	241.31	56.00	2.84	4.18	100.00
TR101602|c0_g1_i1	TR101602|c0_g1	272	15.01	8.00	6.51	9.61	100.00
TR101603|c0_g1_i1	TR101603|c0_g1	297	30.25	5.00	2.02	2.98	100.00
TR101604|c0_g1_i1	TR101604|c0_g1	255	10.26	2.00	2.38	3.52	100.00
TR101605|c0_g1_i1	TR101605|c0_g1	238	7.39	0.00	0.00	0.00	0.00
TR101606|c0_g1_i1	TR101606|c0_g1	276	16.71	9.00	6.58	9.71	100.00
TR101607|c0_g1_i1	TR101607|c0_g1	339	70.42	13.00	2.26	3.33	100.00
TR101608|c0_g1_i1	TR101608|c0_g1	268	13.57	5.00	4.50	6.64	100.00
TR101609|c0_g1_i1	TR101609|c0_g1	269	13.91	8.00	7.03	10.37	100.00
TR10160|c0_g1_i1	TR10160|c0_g1	259	11.11	0.00	0.00	0.00	0.00
TR101610|c0_g1_i1	TR101610|c0_g1	258	10.89	2.00	2.25	3.31	100.00
TR101611|c0_g1_i1	TR101611|c0_g1	231	6.41	2.00	3.81	5.63	100.00
TR101612|c0_g1_i1	TR101612|c0_g1	321	52.54	5.00	1.16	1.72	100.00
TR101613|c0_g1_i1	TR101613|c0_g1	300	32.77	0.00	0.00	0.00	0.00
TR101614|c0_g1_i1	TR101614|c0_g1	258	10.89	3.00	3.37	4.97	100.00
TR101615|c0_g1_i1	TR101615|c0_g1	261	11.58	4.00	4.22	6.23	100.00
TR101616|c0_g1_i1	TR101616|c0_g1	407	138.34	13.00	1.15	1.69	100.00
TR101617|c0_g1_i1	TR101617|c0_g1	257	10.67	4.00	4.58	6.76	100.00
TR101618|c0_g1_i1	TR101618|c0_g1	390	121.35	8.00	0.81	1.19	100.00
TR101619|c0_g1_i1	TR101619|c0_g1	263	12.09	3.00	3.03	4.47	100.00
TR10161|c0_g1_i1	TR10161|c0_g1	230	6.27	0.00	0.00	0.00	0.00
TR10161|c0_g2_i1	TR10161|c0_g2	270	14.26	3.00	2.57	3.79	100.00
TR101620|c0_g1_i1	TR101620|c0_g1	236	7.10	0.00	0.00	0.00	0.00
TR101621|c0_g1_i1	TR101621|c0_g1	266	12.94	2.00	1.89	2.79	100.00
TR101622|c0_g1_i1	TR101622|c0_g1	552	283.30	25.00	1.08	1.59	100.00
TR101623|c0_g1_i1	TR101623|c0_g1	284	20.93	5.00	2.92	4.31	100.00
TR101624|c0_g1_i1	TR101624|c0_g1	275	16.26	6.00	4.51	6.65	100.00
TR101625|c0_g1_i1	TR101625|c0_g1	250	9.32	3.00	3.94	5.81	100.00
TR101626|c0_g1_i1	TR101626|c0_g1	243	8.15	2.00	3.00	4.42	100.00
TR101627|c0_g1_i1	TR101627|c0_g1	268	13.57	3.00	2.70	3.99	100.00
TR101628|c0_g1_i1	TR101628|c0_g1	440	171.33	13.00	0.93	1.37	100.00
TR101629|c0_g1_i1	TR101629|c0_g1	296	29.43	5.00	2.08	3.06	100.00
TR10162|c0_g1_i1	TR10162|c0_g1	364	95.37	6.00	0.77	1.13	100.00
TR101630|c0_g1_i1	TR101630|c0_g1	263	12.09	5.00	5.05	7.46	100.00
TR101631|c0_g1_i1	TR101631|c0_g1	455	186.33	16.00	1.05	1.55	100.00
TR101632|c0_g1_i1	TR101632|c0_g1	344	75.41	6.69	1.08	1.60	100.00
TR101632|c0_g2_i1	TR101632|c0_g2	385	116.35	2.31	0.24	0.36	100.00
TR101633|c0_g1_i1	TR101633|c0_g1	338	69.42	6.00	1.06	1.56	100.00
TR101634|c0_g1_i1	TR101634|c0_g1	416	147.34	8.00	0.66	0.98	100.00
TR101635|c0_g1_i1	TR101635|c0_g1	311	42.81	6.00	1.71	2.53	100.00
TR101636|c0_g1_i1	TR101636|c0_g1	311	42.81	11.00	3.14	4.63	100.00
TR101637|c0_g1_i1	TR101637|c0_g1	423	154.34	15.00	1.19	1.75	100.00
TR101638|c0_g1_i1	TR101638|c0_g1	259	11.11	3.00	3.30	4.87	100.00
TR101639|c0_g1_i1	TR101639|c0_g1	267	13.25	4.00	3.69	5.44	100.00
TR10163|c0_g1_i1	TR10163|c0_g1	504	235.31	13.00	0.68	1.00	100.00
TR101640|c0_g1_i1	TR101640|c0_g1	273	15.41	3.00	2.38	3.51	100.00
TR101641|c0_g1_i1	TR101641|c0_g1	318	49.59	4.00	0.99	1.45	100.00
TR101642|c0_g1_i1	TR101642|c0_g1	447	178.33	8.00	0.55	0.81	100.00
TR101643|c0_g1_i1	TR101643|c0_g1	343	74.41	4.00	0.66	0.97	100.00
TR101644|c0_g1_i1	TR101644|c0_g1	290	24.88	2.00	0.98	1.45	100.00
TR101645|c0_g1_i1	TR101645|c0_g1	276	16.71	5.00	3.66	5.40	100.00
TR101646|c0_g1_i1	TR101646|c0_g1	275	16.26	1.00	0.75	1.11	100.00
TR101647|c0_g1_i1	TR101647|c0_g1	495	226.31	16.00	0.86	1.27	100.00
TR101648|c0_g1_i1	TR101648|c0_g1	272	15.01	3.00	2.44	3.60	100.00
TR101649|c0_g1_i1	TR101649|c0_g1	272	15.01	9.00	7.33	10.81	100.00
TR10164|c0_g1_i1	TR10164|c0_g1	329	60.47	0.00	0.00	0.00	0.00
TR10164|c0_g2_i1	TR10164|c0_g2	470	201.32	21.00	1.27	1.88	100.00
TR101650|c0_g1_i1	TR101650|c0_g1	284	20.93	3.00	1.75	2.58	100.00
TR101651|c0_g1_i1	TR101651|c0_g1	313	44.73	7.00	1.91	2.82	100.00
TR101652|c0_g1_i1	TR101652|c0_g1	271	14.63	8.00	6.68	9.86	100.00
TR101653|c0_g1_i1	TR101653|c0_g1	346	77.40	13.00	2.05	3.03	100.00
TR101654|c0_g1_i1	TR101654|c0_g1	254	10.06	3.00	3.64	5.38	100.00
TR101655|c0_g1_i1	TR101655|c0_g1	290	24.88	4.00	1.97	2.90	100.00
TR101656|c0_g1_i1	TR101656|c0_g1	235	6.96	3.00	5.27	7.77	100.00
TR101657|c0_g1_i1	TR101657|c0_g1	639	370.28	57.00	1.88	2.78	100.00
TR101658|c0_g1_i1	TR101658|c0_g1	876	607.28	34.00	0.68	1.01	100.00
TR101659|c0_g1_i1	TR101659|c0_g1	322	53.53	6.00	1.37	2.02	100.00
TR10165|c0_g1_i1	TR10165|c0_g1	308	39.97	8.00	2.45	3.61	100.00
TR101660|c0_g1_i1	TR101660|c0_g1	262	11.83	6.00	6.20	9.14	100.00
TR101661|c0_g1_i1	TR101661|c0_g1	269	13.91	7.00	6.15	9.07	100.00
TR101662|c0_g1_i1	TR101662|c0_g1	474	205.32	15.00	0.89	1.32	100.00
TR101663|c0_g1_i1	TR101663|c0_g1	262	11.83	4.00	4.13	6.10	100.00
TR101664|c0_g1_i1	TR101664|c0_g1	407	138.34	27.00	2.39	3.52	100.00
TR101665|c0_g1_i1	TR101665|c0_g1	338	69.42	11.00	1.94	2.86	100.00
TR101666|c0_g1_i1	TR101666|c0_g1	251	9.50	0.00	0.00	0.00	0.00
TR101667|c0_g1_i1	TR101667|c0_g1	274	15.83	8.00	6.18	9.12	100.00
TR101668|c0_g1_i1	TR101668|c0_g1	268	13.57	9.00	8.10	11.96	100.00
TR101669|c0_g1_i1	TR101669|c0_g1	353	84.39	4.00	0.58	0.85	100.00
TR10166|c0_g1_i1	TR10166|c0_g1	276	16.71	6.00	4.39	6.47	100.00
TR101670|c0_g1_i1	TR101670|c0_g1	323	54.52	10.00	2.24	3.31	100.00
TR101671|c0_g1_i1	TR101671|c0_g1	273	15.41	5.00	3.97	5.85	100.00
TR101672|c0_g1_i1	TR101672|c0_g1	376	107.36	3.00	0.34	0.50	100.00
TR101673|c0_g1_i1	TR101673|c0_g1	332	63.45	14.00	2.70	3.98	100.00
TR101674|c0_g1_i1	TR101674|c0_g1	294	27.85	5.00	2.19	3.24	100.00
TR101675|c0_g1_i1	TR101675|c0_g1	434	165.33	14.00	1.03	1.53	100.00
TR101676|c0_g1_i1	TR101676|c0_g1	365	96.37	6.00	0.76	1.12	100.00
TR101677|c0_g1_i1	TR101677|c0_g1	417	148.34	413.00	34.03	50.20	100.00
TR101678|c0_g1_i1	TR101678|c0_g1	440	171.33	15.00	1.07	1.58	100.00
TR101679|c0_g1_i1	TR101679|c0_g1	225	5.63	2.00	4.34	6.41	100.00
TR10167|c0_g1_i1	TR10167|c0_g1	350	81.39	5.00	0.75	1.11	100.00
TR101680|c0_g1_i1	TR101680|c0_g1	323	54.52	2.00	0.45	0.66	100.00
TR101681|c0_g1_i1	TR101681|c0_g1	298	31.08	14.00	5.51	8.12	100.00
TR101682|c0_g1_i1	TR101682|c0_g1	700	431.28	126.92	3.60	5.31	100.00
TR101682|c0_g2_i1	TR101682|c0_g2	700	431.28	107.08	3.03	4.48	100.00
TR101683|c0_g1_i1	TR101683|c0_g1	270	14.26	3.00	2.57	3.79	100.00
TR101684|c0_g1_i1	TR101684|c0_g1	273	15.41	1.00	0.79	1.17	100.00
TR101685|c0_g1_i1	TR101685|c0_g1	234	6.82	2.00	3.58	5.29	100.00
TR101686|c0_g1_i1	TR101686|c0_g1	350	81.39	19.00	2.85	4.21	100.00
TR101687|c0_g1_i1	TR101687|c0_g1	391	122.35	13.00	1.30	1.92	100.00
TR101688|c0_g1_i1	TR101688|c0_g1	453	184.33	0.00	0.00	0.00	0.00
TR101688|c0_g2_i1	TR101688|c0_g2	424	155.34	17.00	1.34	1.97	100.00
TR101689|c0_g1_i1	TR101689|c0_g1	557	288.30	10.00	0.42	0.63	100.00
TR10168|c0_g1_i1	TR10168|c0_g1	581	312.29	0.00	0.00	0.00	0.00
TR10168|c0_g2_i1	TR10168|c0_g2	581	312.29	11.00	0.43	0.64	100.00
TR101690|c0_g1_i1	TR101690|c0_g1	296	29.43	9.00	3.74	5.51	100.00
TR101691|c0_g1_i1	TR101691|c0_g1	261	11.58	2.00	2.11	3.11	100.00
TR101692|c0_g1_i1	TR101692|c0_g1	261	11.58	4.00	4.22	6.23	100.00
TR101693|c0_g1_i1	TR101693|c0_g1	305	37.20	6.00	1.97	2.91	100.00
TR101694|c0_g1_i1	TR101694|c0_g1	252	9.68	3.00	3.79	5.59	100.00
TR101695|c0_g1_i1	TR101695|c0_g1	319	50.57	5.00	1.21	1.78	100.00
TR101696|c0_g1_i1	TR101696|c0_g1	269	13.91	6.00	5.27	7.78	100.00
TR101697|c0_g1_i1	TR101697|c0_g1	230	6.27	0.00	0.00	0.00	0.00
TR101698|c0_g1_i1	TR101698|c0_g1	307	39.04	18.00	5.63	8.31	100.00
TR101699|c0_g1_i1	TR101699|c0_g1	377	108.36	52.00	5.87	8.65	100.00
TR10169|c0_g1_i1	TR10169|c0_g1	436	167.33	7.00	0.51	0.75	100.00
TR10169|c0_g2_i1	TR10169|c0_g2	435	166.33	7.00	0.51	0.76	100.00
TR1016|c0_g1_i1	TR1016|c0_g1	996	727.28	980.00	16.47	24.30	100.00
TR101700|c0_g1_i1	TR101700|c0_g1	304	36.30	2.00	0.67	0.99	100.00
TR101701|c0_g1_i1	TR101701|c0_g1	345	76.40	9.00	1.44	2.12	100.00
TR101702|c0_g1_i1	TR101702|c0_g1	272	15.01	6.00	4.89	7.21	100.00
TR101703|c0_g1_i1	TR101703|c0_g1	255	10.26	3.00	3.57	5.27	100.00
TR101704|c0_g1_i1	TR101704|c0_g1	303	35.40	3.00	1.04	1.53	100.00
TR101705|c0_g1_i1	TR101705|c0_g1	265	12.65	4.00	3.87	5.70	100.00
TR101706|c0_g1_i1	TR101706|c0_g1	238	7.39	1.00	1.65	2.44	100.00
TR101707|c0_g1_i1	TR101707|c0_g1	275	16.26	5.00	3.76	5.55	100.00
TR101708|c0_g1_i1	TR101708|c0_g1	712	443.28	43.00	1.19	1.75	100.00
TR101709|c0_g1_i1	TR101709|c0_g1	231	6.41	2.00	3.81	5.63	100.00
TR10170|c0_g1_i1	TR10170|c0_g1	265	12.65	3.00	2.90	4.28	100.00
TR101710|c0_g1_i1	TR101710|c0_g1	297	30.25	12.00	4.85	7.15	100.00
TR101711|c0_g1_i1	TR101711|c0_g1	311	42.81	22.00	6.28	9.27	100.00
TR101712|c0_g1_i1	TR101712|c0_g1	264	12.36	5.00	4.94	7.29	100.00
TR101713|c0_g1_i1	TR101713|c0_g1	265	12.65	5.00	4.83	7.13	100.00
TR101714|c0_g1_i1	TR101714|c0_g1	238	7.39	2.00	3.31	4.88	100.00
TR101715|c0_g1_i1	TR101715|c0_g1	367	98.37	11.00	1.37	2.02	100.00
TR101716|c0_g1_i1	TR101716|c0_g1	274	15.83	11.00	8.50	12.53	100.00
TR101717|c0_g1_i1	TR101717|c0_g1	293	27.08	6.00	2.71	3.99	100.00
TR101718|c0_g1_i1	TR101718|c0_g1	330	61.46	9.00	1.79	2.64	100.00
TR101719|c0_g1_i1	TR101719|c0_g1	436	167.33	26.00	1.90	2.80	100.00
TR10171|c0_g1_i1	TR10171|c0_g1	479	210.32	14.00	0.81	1.20	100.00
TR10171|c0_g2_i1	TR10171|c0_g2	232	6.54	0.00	0.00	0.00	0.00
[truncated: 224,008 more rows]
