# Supplementary material for: Multi-tissue RNA-seq and transcriptome characterisation of the spiny dogfish shark (Squalus acanthias) provides a molecular tool for biological research and reveals new genes involved in osmoregulation
Source: PLoS One. 2017 Aug 23;12(8):e0182756. doi: 10.1371/journal.pone.0182756 (PMC5568229; doi:10.1371/journal.pone.0182756)
Supplement: S12 File — (ZIP) [file pone.0182756.s022.zip › ovary.RSEM.isoforms.results.table.txt]

transcript_id	gene_id	length	effective_length	expected_count	TPM	FPKM	IsoPct
TR100000|c0_g1_i1	TR100000|c0_g1	299	44.16	2.00	1.07	3.69	100.00
TR100001|c0_g1_i1	TR100001|c0_g1	366	111.00	10.00	2.13	7.34	100.00
TR100002|c0_g1_i1	TR100002|c0_g1	291	36.40	3.00	1.95	6.72	100.00
TR100003|c0_g1_i1	TR100003|c0_g1	330	75.04	8.00	2.52	8.69	100.00
TR100004|c0_g1_i1	TR100004|c0_g1	269	18.56	5.00	6.38	21.95	100.00
TR100005|c0_g1_i1	TR100005|c0_g1	356	101.01	7.00	1.64	5.65	100.00
TR100006|c0_g1_i1	TR100006|c0_g1	227	6.36	1.00	3.72	12.81	100.00
TR100007|c0_g1_i1	TR100007|c0_g1	381	125.99	4.00	0.75	2.59	100.00
TR100008|c0_g1_i1	TR100008|c0_g1	312	57.08	6.00	2.49	8.57	100.00
TR100009|c0_g1_i1	TR100009|c0_g1	281	27.35	7.00	6.06	20.86	100.00
TR10000|c0_g1_i1	TR10000|c0_g1	324	69.05	15.00	5.14	17.70	100.00
TR100010|c0_g1_i1	TR100010|c0_g1	271	19.82	6.00	7.17	24.68	100.00
TR100011|c0_g1_i1	TR100011|c0_g1	449	193.95	2.00	0.24	0.84	100.00
TR100012|c0_g1_i1	TR100012|c0_g1	276	23.34	3.00	3.04	10.48	100.00
TR100013|c0_g1_i1	TR100013|c0_g1	258	13.26	2.00	3.57	12.30	100.00
TR100014|c0_g1_i1	TR100014|c0_g1	246	9.81	0.00	0.00	0.00	0.00
TR100015|c0_g1_i1	TR100015|c0_g1	264	15.82	3.00	4.49	15.45	100.00
TR100016|c0_g1_i1	TR100016|c0_g1	252	11.31	2.00	4.18	14.41	100.00
TR100017|c0_g1_i1	TR100017|c0_g1	273	21.16	3.00	3.36	11.56	100.00
TR100018|c0_g1_i1	TR100018|c0_g1	355	100.01	2.00	0.47	1.63	100.00
TR100019|c0_g1_i1	TR100019|c0_g1	260	14.03	3.00	5.06	17.42	100.00
TR10001|c0_g1_i1	TR10001|c0_g1	255	12.22	1.00	1.94	6.67	100.00
TR100020|c0_g1_i1	TR100020|c0_g1	327	72.04	1.00	0.33	1.13	100.00
TR100021|c0_g1_i1	TR100021|c0_g1	261	14.45	4.00	6.55	22.57	100.00
TR100022|c0_g1_i1	TR100022|c0_g1	263	15.34	6.00	9.26	31.87	100.00
TR100023|c0_g1_i1	TR100023|c0_g1	279	25.70	9.00	8.29	28.54	100.00
TR100024|c0_g1_i1	TR100024|c0_g1	286	31.74	1.00	0.75	2.57	100.00
TR100025|c0_g1_i1	TR100025|c0_g1	258	13.26	0.00	0.00	0.00	0.00
TR100026|c0_g1_i1	TR100026|c0_g1	267	17.40	3.00	4.08	14.05	100.00
TR100027|c0_g1_i1	TR100027|c0_g1	273	21.16	5.00	5.59	19.26	100.00
TR100028|c0_g1_i1	TR100028|c0_g1	269	18.56	4.00	5.10	17.56	100.00
TR100029|c0_g1_i1	TR100029|c0_g1	268	17.97	3.00	3.95	13.61	100.00
TR10002|c0_g1_i1	TR10002|c0_g1	261	14.45	0.00	0.00	0.00	0.00
TR10002|c0_g2_i1	TR10002|c0_g2	279	25.70	0.00	0.00	0.00	0.00
TR100030|c0_g1_i1	TR100030|c0_g1	248	10.27	2.00	4.61	15.86	100.00
TR100031|c0_g1_i1	TR100031|c0_g1	293	38.31	1.00	0.62	2.13	100.00
TR100032|c0_g1_i1	TR100032|c0_g1	294	39.27	5.00	3.01	10.38	100.00
TR100033|c0_g1_i1	TR100033|c0_g1	263	15.34	3.00	4.63	15.94	100.00
TR100034|c0_g1_i1	TR100034|c0_g1	325	70.05	0.00	0.00	0.00	0.00
TR100035|c0_g1_i1	TR100035|c0_g1	315	60.07	7.00	2.76	9.50	100.00
TR100036|c0_g1_i1	TR100036|c0_g1	296	41.22	0.00	0.00	0.00	0.00
TR100037|c0_g1_i1	TR100037|c0_g1	244	9.37	2.00	5.05	17.39	100.00
TR100038|c0_g1_i1	TR100038|c0_g1	420	164.97	11.00	1.58	5.43	100.00
TR100039|c0_g1_i1	TR100039|c0_g1	400	144.98	3.00	0.49	1.69	100.00
TR10003|c0_g1_i1	TR10003|c0_g1	273	21.16	4.00	4.48	15.41	100.00
TR100040|c0_g1_i1	TR100040|c0_g1	260	14.03	4.00	6.75	23.23	100.00
TR100041|c0_g1_i1	TR100041|c0_g1	258	13.26	3.00	5.36	18.44	100.00
TR100042|c0_g1_i1	TR100042|c0_g1	260	14.03	4.00	6.75	23.23	100.00
TR100043|c0_g1_i1	TR100043|c0_g1	263	15.34	3.00	4.63	15.94	100.00
TR100044|c0_g1_i1	TR100044|c0_g1	266	16.85	5.00	7.02	24.18	100.00
TR100045|c0_g1_i1	TR100045|c0_g1	264	15.82	2.00	2.99	10.30	100.00
TR100046|c0_g1_i1	TR100046|c0_g1	488	232.94	4.00	0.41	1.40	100.00
TR100047|c0_g1_i1	TR100047|c0_g1	239	8.39	2.00	5.65	19.44	100.00
TR100048|c0_g1_i1	TR100048|c0_g1	461	205.95	12.00	1.38	4.75	100.00
TR100049|c0_g1_i1	TR100049|c0_g1	340	85.03	2.00	0.56	1.92	100.00
TR10004|c0_g1_i1	TR10004|c0_g1	264	15.82	4.00	5.98	20.60	100.00
TR100050|c0_g1_i1	TR100050|c0_g1	254	11.90	2.00	3.98	13.69	100.00
TR100051|c0_g1_i1	TR100051|c0_g1	268	17.97	3.00	3.95	13.61	100.00
TR100052|c0_g1_i1	TR100052|c0_g1	274	21.86	4.00	4.33	14.91	100.00
TR100053|c0_g1_i1	TR100053|c0_g1	237	8.02	1.00	2.95	10.16	100.00
TR100054|c0_g1_i1	TR100054|c0_g1	327	72.04	2.00	0.66	2.26	100.00
TR100055|c0_g1_i1	TR100055|c0_g1	254	11.90	0.00	0.00	0.00	0.00
TR100056|c0_g1_i1	TR100056|c0_g1	225	6.06	0.00	0.00	0.00	0.00
TR100057|c0_g1_i1	TR100057|c0_g1	275	22.59	2.00	2.10	7.22	100.00
TR100058|c0_g1_i1	TR100058|c0_g1	231	7.00	0.00	0.00	0.00	0.00
TR100059|c0_g1_i1	TR100059|c0_g1	305	50.11	3.00	1.42	4.88	100.00
TR10005|c0_g1_i1	TR10005|c0_g1	260	14.03	3.00	5.06	17.42	100.00
TR100060|c0_g1_i1	TR100060|c0_g1	408	152.98	3.00	0.46	1.60	100.00
TR100061|c0_g1_i1	TR100061|c0_g1	264	15.82	2.00	2.99	10.30	100.00
TR100062|c0_g1_i1	TR100062|c0_g1	267	17.40	4.00	5.44	18.74	100.00
TR100063|c0_g1_i1	TR100063|c0_g1	364	109.01	7.00	1.52	5.23	100.00
TR100064|c0_g1_i1	TR100064|c0_g1	415	159.97	3.00	0.44	1.53	100.00
TR100065|c0_g1_i1	TR100065|c0_g1	274	21.86	3.00	3.25	11.18	100.00
TR100066|c0_g1_i1	TR100066|c0_g1	265	16.33	5.00	7.25	24.96	100.00
TR100067|c0_g1_i1	TR100067|c0_g1	262	14.88	3.00	4.77	16.43	100.00
TR100068|c0_g1_i1	TR100068|c0_g1	309	54.09	3.00	1.31	4.52	100.00
TR100069|c0_g1_i1	TR100069|c0_g1	339	84.03	3.00	0.85	2.91	100.00
TR10006|c0_g1_i1	TR10006|c0_g1	230	6.83	2.00	6.93	23.85	100.00
TR100070|c0_g1_i1	TR100070|c0_g1	559	303.91	8.00	0.62	2.15	100.00
TR100071|c0_g1_i1	TR100071|c0_g1	381	125.99	10.00	1.88	6.47	100.00
TR100072|c0_g1_i1	TR100072|c0_g1	320	65.06	5.00	1.82	6.26	100.00
TR100073|c0_g1_i1	TR100073|c0_g1	268	17.97	4.00	5.27	18.14	100.00
TR100074|c0_g1_i1	TR100074|c0_g1	380	124.99	5.00	0.95	3.26	100.00
TR100075|c0_g1_i1	TR100075|c0_g1	429	173.96	3.00	0.41	1.41	100.00
TR100076|c0_g1_i1	TR100076|c0_g1	269	18.56	4.00	5.10	17.56	100.00
TR100077|c0_g1_i1	TR100077|c0_g1	358	103.01	14.00	3.22	11.08	100.00
TR100078|c0_g1_i1	TR100078|c0_g1	256	12.55	4.00	7.55	25.98	100.00
TR100079|c0_g1_i1	TR100079|c0_g1	237	8.02	0.00	0.00	0.00	0.00
TR10007|c0_g1_i1	TR10007|c0_g1	492	236.93	0.00	0.00	0.00	0.00
TR10007|c0_g2_i1	TR10007|c0_g2	750	494.89	14.00	0.67	2.31	100.00
TR100080|c0_g1_i1	TR100080|c0_g1	268	17.97	2.00	2.63	9.07	100.00
TR100081|c0_g1_i1	TR100081|c0_g1	261	14.45	6.00	9.83	33.85	100.00
TR100082|c0_g1_i1	TR100082|c0_g1	271	19.82	4.00	4.78	16.45	100.00
TR100083|c0_g1_i1	TR100083|c0_g1	238	8.20	2.00	5.77	19.87	100.00
TR100084|c0_g1_i1	TR100084|c0_g1	255	12.22	3.00	5.81	20.01	100.00
TR100085|c0_g1_i1	TR100085|c0_g1	269	18.56	2.00	2.55	8.78	100.00
TR100086|c0_g1_i1	TR100086|c0_g1	248	10.27	2.00	4.61	15.86	100.00
TR100087|c0_g1_i1	TR100087|c0_g1	258	13.26	7.00	12.50	43.04	100.00
TR100088|c0_g1_i1	TR100088|c0_g1	342	87.03	3.00	0.82	2.81	100.00
TR100089|c0_g1_i1	TR100089|c0_g1	269	18.56	6.00	7.65	26.34	100.00
TR10008|c0_g1_i1	TR10008|c0_g1	239	8.39	4.00	11.29	38.88	100.00
TR100090|c0_g1_i1	TR100090|c0_g1	271	19.82	5.00	5.97	20.56	100.00
TR100091|c0_g1_i1	TR100091|c0_g1	251	11.04	1.00	2.14	7.38	100.00
TR100092|c0_g1_i1	TR100092|c0_g1	275	22.59	5.00	5.24	18.04	100.00
TR100093|c0_g1_i1	TR100093|c0_g1	255	12.22	2.00	3.88	13.34	100.00
TR100094|c0_g1_i1	TR100094|c0_g1	253	11.60	0.00	0.00	0.00	0.00
TR100095|c0_g1_i1	TR100095|c0_g1	260	14.03	3.00	5.06	17.42	100.00
TR100096|c0_g1_i1	TR100096|c0_g1	273	21.16	3.00	3.36	11.56	100.00
TR100097|c0_g1_i1	TR100097|c0_g1	267	17.40	4.00	5.44	18.74	100.00
TR100098|c0_g1_i1	TR100098|c0_g1	264	15.82	4.00	5.98	20.60	100.00
TR100099|c0_g1_i1	TR100099|c0_g1	287	32.65	3.00	2.17	7.49	100.00
TR10009|c0_g1_i1	TR10009|c0_g1	260	14.03	4.00	6.75	23.23	100.00
TR1000|c0_g1_i1	TR1000|c0_g1	308	53.09	3.00	1.34	4.61	100.00
TR1000|c0_g2_i1	TR1000|c0_g2	309	54.09	1.00	0.44	1.51	100.00
TR100100|c0_g1_i1	TR100100|c0_g1	259	13.63	3.00	5.21	17.93	100.00
TR100101|c0_g1_i1	TR100101|c0_g1	232	7.16	1.00	3.31	11.38	100.00
TR100102|c0_g1_i1	TR100102|c0_g1	263	15.34	4.00	6.17	21.25	100.00
TR100103|c0_g1_i1	TR100103|c0_g1	312	57.08	4.00	1.66	5.71	100.00
TR100104|c0_g1_i1	TR100104|c0_g1	381	125.99	1.00	0.19	0.65	100.00
TR100104|c0_g2_i1	TR100104|c0_g2	358	103.01	4.00	0.92	3.16	100.00
TR100105|c0_g1_i1	TR100105|c0_g1	328	73.04	3.00	0.97	3.35	100.00
TR100106|c0_g1_i1	TR100106|c0_g1	254	11.90	2.00	3.98	13.69	100.00
TR100107|c0_g1_i1	TR100107|c0_g1	377	122.00	2.00	0.39	1.34	100.00
TR100108|c0_g1_i1	TR100108|c0_g1	269	18.56	3.00	3.83	13.17	100.00
TR100109|c0_g1_i1	TR100109|c0_g1	255	12.22	3.00	5.81	20.01	100.00
TR10010|c0_g1_i1	TR10010|c0_g1	337	82.03	2.00	0.58	1.99	100.00
TR10010|c0_g2_i1	TR10010|c0_g2	342	87.03	3.00	0.82	2.81	100.00
TR100110|c0_g1_i1	TR100110|c0_g1	295	40.24	6.00	3.53	12.15	100.00
TR100111|c0_g1_i1	TR100111|c0_g1	271	19.82	2.00	2.39	8.23	100.00
TR100112|c0_g1_i1	TR100112|c0_g1	490	234.93	12.00	1.21	4.16	100.00
TR100113|c0_g1_i1	TR100113|c0_g1	247	10.04	0.00	0.00	0.00	0.00
TR100114|c0_g1_i1	TR100114|c0_g1	290	35.45	6.00	4.01	13.79	100.00
TR100115|c0_g1_i1	TR100115|c0_g1	253	11.60	2.00	4.08	14.05	100.00
TR100116|c0_g1_i1	TR100116|c0_g1	259	13.63	5.00	8.68	29.89	100.00
TR100117|c0_g1_i1	TR100117|c0_g1	274	21.86	2.00	2.17	7.46	100.00
TR100118|c0_g1_i1	TR100118|c0_g1	297	42.20	1.00	0.56	1.93	100.00
TR100119|c0_g1_i1	TR100119|c0_g1	280	26.52	0.00	0.00	0.00	0.00
TR10011|c0_g1_i1	TR10011|c0_g1	234	7.50	0.00	0.00	0.00	0.00
TR100120|c0_g1_i1	TR100120|c0_g1	271	19.82	2.00	2.39	8.23	100.00
TR100121|c0_g1_i1	TR100121|c0_g1	274	21.86	4.00	4.33	14.91	100.00
TR100122|c0_g1_i1	TR100122|c0_g1	253	11.60	3.00	6.12	21.07	100.00
TR100123|c0_g1_i1	TR100123|c0_g1	273	21.16	3.00	3.36	11.56	100.00
TR100124|c0_g1_i1	TR100124|c0_g1	260	14.03	5.00	8.44	29.04	100.00
TR100125|c0_g1_i1	TR100125|c0_g1	291	36.40	5.00	3.25	11.20	100.00
TR100125|c0_g2_i1	TR100125|c0_g2	354	99.01	0.00	0.00	0.00	0.00
TR100126|c0_g1_i1	TR100126|c0_g1	268	17.97	3.00	3.95	13.61	100.00
TR100127|c0_g1_i1	TR100127|c0_g1	260	14.03	3.00	5.06	17.42	100.00
TR100128|c0_g1_i1	TR100128|c0_g1	259	13.63	2.00	3.47	11.95	100.00
TR100129|c0_g1_i1	TR100129|c0_g1	266	16.85	5.00	7.02	24.18	100.00
TR10012|c0_g1_i1	TR10012|c0_g1	272	20.48	3.00	3.47	11.94	100.00
TR100130|c0_g1_i1	TR100130|c0_g1	267	17.40	4.00	5.44	18.74	100.00
TR100131|c0_g1_i1	TR100131|c0_g1	349	94.02	4.00	1.01	3.47	100.00
TR100132|c0_g1_i1	TR100132|c0_g1	262	14.88	3.00	4.77	16.43	100.00
TR100133|c0_g1_i1	TR100133|c0_g1	308	53.09	4.00	1.78	6.14	100.00
TR100134|c0_g1_i1	TR100134|c0_g1	292	37.35	6.00	3.80	13.09	100.00
TR100135|c0_g1_i1	TR100135|c0_g1	257	12.89	2.00	3.67	12.64	100.00
TR100136|c0_g1_i1	TR100136|c0_g1	346	91.02	3.00	0.78	2.69	100.00
TR100137|c0_g1_i1	TR100137|c0_g1	284	29.95	4.00	3.16	10.88	100.00
TR100138|c0_g1_i1	TR100138|c0_g1	309	54.09	8.00	3.50	12.05	100.00
TR100139|c0_g1_i1	TR100139|c0_g1	346	91.02	7.00	1.82	6.27	100.00
TR10013|c0_g1_i1	TR10013|c0_g1	257	12.89	0.00	0.00	0.00	0.00
TR10013|c0_g2_i1	TR10013|c0_g2	260	14.03	3.00	5.06	17.42	100.00
TR100140|c0_g1_i1	TR100140|c0_g1	262	14.88	3.00	4.77	16.43	100.00
TR100141|c0_g1_i1	TR100141|c0_g1	250	10.77	3.00	6.59	22.69	100.00
TR100142|c0_g1_i1	TR100142|c0_g1	257	12.89	2.00	3.67	12.64	100.00
TR100143|c0_g1_i1	TR100143|c0_g1	234	7.50	2.00	6.32	21.74	100.00
TR100144|c0_g1_i1	TR100144|c0_g1	261	14.45	3.00	4.92	16.92	100.00
TR100145|c0_g1_i1	TR100145|c0_g1	265	16.33	5.00	7.25	24.96	100.00
TR100145|c0_g2_i1	TR100145|c0_g2	293	38.31	0.00	0.00	0.00	0.00
TR100146|c0_g1_i1	TR100146|c0_g1	269	18.56	3.00	3.83	13.17	100.00
TR100147|c0_g1_i1	TR100147|c0_g1	253	11.60	3.00	6.12	21.07	100.00
TR100148|c0_g1_i1	TR100148|c0_g1	251	11.04	3.00	6.43	22.15	100.00
TR100149|c0_g1_i1	TR100149|c0_g1	262	14.88	5.00	7.95	27.38	100.00
TR10014|c0_g1_i1	TR10014|c0_g1	775	519.89	18.00	0.82	2.82	100.00
TR100150|c0_g1_i1	TR100150|c0_g1	256	12.55	3.00	5.66	19.48	100.00
TR100151|c0_g1_i1	TR100151|c0_g1	344	89.02	3.00	0.80	2.75	100.00
TR100152|c0_g1_i1	TR100152|c0_g1	264	15.82	2.00	2.99	10.30	100.00
TR100153|c0_g1_i1	TR100153|c0_g1	267	17.40	3.00	4.08	14.05	100.00
TR100154|c0_g1_i1	TR100154|c0_g1	296	41.22	0.00	0.00	0.00	0.00
TR100154|c0_g2_i1	TR100154|c0_g2	296	41.22	8.00	4.59	15.82	100.00
TR100155|c0_g1_i1	TR100155|c0_g1	280	26.52	4.00	3.57	12.29	100.00
TR100156|c0_g1_i1	TR100156|c0_g1	323	68.05	0.00	0.00	0.00	0.00
TR100157|c0_g1_i1	TR100157|c0_g1	346	91.02	2.00	0.52	1.79	100.00
TR100158|c0_g1_i1	TR100158|c0_g1	268	17.97	3.00	3.95	13.61	100.00
TR100159|c0_g1_i1	TR100159|c0_g1	276	23.34	3.00	3.04	10.48	100.00
TR10015|c0_g1_i1	TR10015|c0_g1	252	11.31	3.00	6.28	21.61	100.00
TR100160|c0_g1_i1	TR100160|c0_g1	334	79.03	4.00	1.20	4.12	100.00
TR100161|c0_g1_i1	TR100161|c0_g1	386	130.99	6.00	1.08	3.73	100.00
TR100162|c0_g1_i1	TR100162|c0_g1	352	97.02	5.00	1.22	4.20	100.00
TR100163|c0_g1_i1	TR100163|c0_g1	242	8.96	1.00	2.64	9.09	100.00
TR100164|c0_g1_i1	TR100164|c0_g1	283	29.07	0.00	0.00	0.00	0.00
TR100165|c0_g1_i1	TR100165|c0_g1	427	171.96	2.00	0.28	0.95	100.00
TR100166|c0_g1_i1	TR100166|c0_g1	252	11.31	2.00	4.18	14.41	100.00
TR100167|c0_g1_i1	TR100167|c0_g1	248	10.27	0.00	0.00	0.00	0.00
TR100168|c0_g1_i1	TR100168|c0_g1	269	18.56	5.00	6.38	21.95	100.00
TR100169|c0_g1_i1	TR100169|c0_g1	327	72.04	2.00	0.66	2.26	100.00
TR10016|c0_g1_i1	TR10016|c0_g1	428	172.96	26.00	3.56	12.25	100.00
TR100170|c0_g1_i1	TR100170|c0_g1	358	103.01	3.00	0.69	2.37	100.00
TR100171|c0_g1_i1	TR100171|c0_g1	263	15.34	3.00	4.63	15.94	100.00
TR100172|c0_g1_i1	TR100172|c0_g1	227	6.36	1.00	3.72	12.81	100.00
TR100173|c0_g1_i1	TR100173|c0_g1	317	62.06	8.00	3.05	10.50	100.00
TR100174|c0_g1_i1	TR100174|c0_g1	284	29.95	9.00	7.11	24.49	100.00
TR100175|c0_g1_i1	TR100175|c0_g1	270	19.18	3.00	3.70	12.75	100.00
TR100176|c0_g1_i1	TR100176|c0_g1	253	11.60	3.00	6.12	21.07	100.00
TR100177|c0_g1_i1	TR100177|c0_g1	261	14.45	2.00	3.28	11.28	100.00
TR100178|c0_g1_i1	TR100178|c0_g1	263	15.34	3.00	4.63	15.94	100.00
TR100179|c0_g1_i1	TR100179|c0_g1	345	90.02	6.00	1.58	5.43	100.00
TR10017|c0_g1_i1	TR10017|c0_g1	262	14.88	4.00	6.36	21.90	100.00
TR10017|c0_g2_i1	TR10017|c0_g2	263	15.34	3.00	4.63	15.94	100.00
TR100180|c0_g1_i1	TR100180|c0_g1	282	28.21	2.00	1.68	5.78	100.00
TR100181|c0_g1_i1	TR100181|c0_g1	257	12.89	2.00	3.67	12.64	100.00
TR100182|c0_g1_i1	TR100182|c0_g1	279	25.70	13.00	11.98	41.23	100.00
TR100183|c0_g1_i1	TR100183|c0_g1	269	18.56	3.00	3.83	13.17	100.00
TR100184|c0_g1_i1	TR100184|c0_g1	242	8.96	0.00	0.00	0.00	0.00
TR100185|c0_g1_i1	TR100185|c0_g1	258	13.26	3.00	5.36	18.44	100.00
TR100186|c0_g1_i1	TR100186|c0_g1	234	7.50	2.00	6.32	21.74	100.00
TR100187|c0_g1_i1	TR100187|c0_g1	262	14.88	3.00	4.77	16.43	100.00
TR100188|c0_g1_i1	TR100188|c0_g1	456	200.95	8.00	0.94	3.24	100.00
TR100189|c0_g1_i1	TR100189|c0_g1	328	73.04	4.00	1.30	4.46	100.00
TR10018|c0_g1_i1	TR10018|c0_g1	378	123.00	1.00	0.19	0.66	100.00
TR10018|c0_g2_i1	TR10018|c0_g2	583	327.91	9.00	0.65	2.24	100.00
TR100190|c0_g1_i1	TR100190|c0_g1	271	19.82	5.00	5.97	20.56	100.00
TR100191|c0_g1_i1	TR100191|c0_g1	227	6.36	0.00	0.00	0.00	0.00
TR100192|c0_g1_i1	TR100192|c0_g1	254	11.90	4.00	7.96	27.39	100.00
TR100193|c0_g1_i1	TR100193|c0_g1	384	128.99	7.00	1.28	4.42	100.00
TR100194|c0_g1_i1	TR100194|c0_g1	277	24.11	3.00	2.95	10.14	100.00
TR100195|c0_g1_i1	TR100195|c0_g1	302	47.13	2.00	1.00	3.46	100.00
TR100196|c0_g1_i1	TR100196|c0_g1	271	19.82	3.00	3.58	12.34	100.00
TR100197|c0_g1_i1	TR100197|c0_g1	270	19.18	6.00	7.41	25.50	100.00
TR100198|c0_g1_i1	TR100198|c0_g1	385	129.99	8.00	1.46	5.02	100.00
TR100199|c0_g1_i1	TR100199|c0_g1	262	14.88	4.00	6.36	21.90	100.00
TR10019|c0_g1_i1	TR10019|c0_g1	344	89.02	4.00	1.06	3.66	100.00
TR1001|c0_g1_i1	TR1001|c0_g1	672	416.89	31.00	1.76	6.06	100.00
TR100200|c0_g1_i1	TR100200|c0_g1	272	20.48	3.00	3.47	11.94	100.00
TR100201|c0_g1_i1	TR100201|c0_g1	256	12.55	4.00	7.55	25.98	100.00
TR100202|c0_g1_i1	TR100202|c0_g1	227	6.36	0.00	0.00	0.00	0.00
TR100203|c0_g1_i1	TR100203|c0_g1	267	17.40	3.00	4.08	14.05	100.00
TR100204|c0_g1_i1	TR100204|c0_g1	297	42.20	15.00	8.42	28.97	100.00
TR100205|c0_g1_i1	TR100205|c0_g1	269	18.56	5.00	6.38	21.95	100.00
TR100206|c0_g1_i1	TR100206|c0_g1	294	39.27	1.00	0.60	2.08	100.00
TR100207|c0_g1_i1	TR100207|c0_g1	343	88.02	4.00	1.08	3.70	100.00
TR100208|c0_g1_i1	TR100208|c0_g1	263	15.34	2.00	3.09	10.62	100.00
TR100209|c0_g1_i1	TR100209|c0_g1	275	22.59	3.00	3.14	10.82	100.00
TR10020|c0_g1_i1	TR10020|c0_g1	263	15.34	1.00	1.54	5.31	100.00
TR100210|c0_g1_i1	TR100210|c0_g1	246	9.81	2.00	4.83	16.62	100.00
TR100211|c0_g1_i1	TR100211|c0_g1	276	23.34	3.00	3.04	10.48	100.00
TR100212|c0_g1_i1	TR100212|c0_g1	242	8.96	0.00	0.00	0.00	0.00
TR100213|c0_g1_i1	TR100213|c0_g1	318	63.06	7.00	2.63	9.05	100.00
TR100214|c0_g1_i1	TR100214|c0_g1	269	18.56	4.00	5.10	17.56	100.00
TR100215|c0_g1_i1	TR100215|c0_g1	263	15.34	2.00	3.09	10.62	100.00
TR100216|c0_g1_i1	TR100216|c0_g1	273	21.16	3.00	3.36	11.56	100.00
TR100217|c0_g1_i1	TR100217|c0_g1	272	20.48	5.00	5.78	19.90	100.00
TR100218|c0_g1_i1	TR100218|c0_g1	318	63.06	9.00	3.38	11.63	100.00
TR100219|c0_g1_i1	TR100219|c0_g1	280	26.52	4.00	3.57	12.29	100.00
TR10021|c0_g1_i1	TR10021|c0_g1	651	395.90	0.00	0.00	0.00	0.00
TR10021|c0_g2_i1	TR10021|c0_g2	1426	1170.89	71.00	1.44	4.94	100.00
TR100220|c0_g1_i1	TR100220|c0_g1	266	16.85	2.00	2.81	9.67	100.00
TR100221|c0_g1_i1	TR100221|c0_g1	480	224.94	11.00	1.16	3.99	100.00
TR100222|c0_g1_i1	TR100222|c0_g1	247	10.04	2.00	4.72	16.24	100.00
TR100223|c0_g1_i1	TR100223|c0_g1	273	21.16	4.00	4.48	15.41	100.00
TR100224|c0_g1_i1	TR100224|c0_g1	389	133.99	4.00	0.71	2.43	100.00
TR100225|c0_g1_i1	TR100225|c0_g1	258	13.26	4.00	7.14	24.59	100.00
TR100226|c0_g1_i1	TR100226|c0_g1	278	24.89	2.00	1.90	6.55	100.00
TR100227|c0_g1_i1	TR100227|c0_g1	281	27.35	0.00	0.00	0.00	0.00
TR100228|c0_g1_i1	TR100228|c0_g1	260	14.03	3.00	5.06	17.42	100.00
TR100229|c0_g1_i1	TR100229|c0_g1	263	15.34	2.00	3.09	10.62	100.00
TR10022|c0_g1_i1	TR10022|c0_g1	287	32.65	4.00	2.90	9.98	100.00
TR100230|c0_g1_i1	TR100230|c0_g1	268	17.97	3.00	3.95	13.61	100.00
TR100231|c0_g1_i1	TR100231|c0_g1	273	21.16	4.00	4.48	15.41	100.00
TR100232|c0_g1_i1	TR100232|c0_g1	250	10.77	4.00	8.79	30.26	100.00
TR100233|c0_g1_i1	TR100233|c0_g1	255	12.22	1.00	1.94	6.67	100.00
TR100234|c0_g1_i1	TR100234|c0_g1	240	8.57	2.00	5.52	19.01	100.00
TR100235|c0_g1_i1	TR100235|c0_g1	232	7.16	1.00	3.31	11.38	100.00
TR100236|c0_g1_i1	TR100236|c0_g1	287	32.65	3.00	2.17	7.49	100.00
TR100237|c0_g1_i1	TR100237|c0_g1	239	8.39	0.00	0.00	0.00	0.00
TR100238|c0_g1_i1	TR100238|c0_g1	265	16.33	2.00	2.90	9.98	100.00
TR100239|c0_g1_i1	TR100239|c0_g1	382	126.99	3.00	0.56	1.93	100.00
TR10023|c0_g1_i1	TR10023|c0_g1	275	22.59	2.00	2.09	7.21	100.00
TR10023|c0_g2_i1	TR10023|c0_g2	276	23.34	4.00	4.06	13.98	100.00
TR100240|c0_g1_i1	TR100240|c0_g1	260	14.03	2.00	3.37	11.62	100.00
TR100241|c0_g1_i1	TR100241|c0_g1	256	12.55	2.00	3.77	12.99	100.00
TR100242|c0_g1_i1	TR100242|c0_g1	274	21.86	3.00	3.25	11.18	100.00
TR100243|c0_g1_i1	TR100243|c0_g1	263	15.34	5.00	7.71	26.56	100.00
TR100244|c0_g1_i1	TR100244|c0_g1	268	17.97	2.00	2.63	9.07	100.00
TR100245|c0_g1_i1	TR100245|c0_g1	269	18.56	3.00	3.83	13.17	100.00
TR100246|c0_g1_i1	TR100246|c0_g1	261	14.45	4.00	6.55	22.57	100.00
TR100247|c0_g1_i1	TR100247|c0_g1	268	17.97	5.00	6.59	22.68	100.00
TR100248|c0_g1_i1	TR100248|c0_g1	359	104.01	3.00	0.68	2.35	100.00
TR100249|c0_g1_i1	TR100249|c0_g1	260	14.03	3.00	5.06	17.42	100.00
TR10024|c0_g1_i1	TR10024|c0_g1	345	90.02	2.00	0.53	1.81	100.00
TR10024|c0_g2_i1	TR10024|c0_g2	259	13.63	3.00	5.21	17.93	100.00
TR100250|c0_g1_i1	TR100250|c0_g1	262	14.88	2.00	3.18	10.95	100.00
TR100251|c0_g1_i1	TR100251|c0_g1	246	9.81	2.00	4.83	16.62	100.00
TR100252|c0_g1_i1	TR100252|c0_g1	265	16.33	3.00	4.35	14.97	100.00
TR100253|c0_g1_i1	TR100253|c0_g1	268	17.97	2.00	2.63	9.07	100.00
TR100254|c0_g1_i1	TR100254|c0_g1	292	37.35	2.00	1.27	4.36	100.00
TR100255|c0_g1_i1	TR100255|c0_g1	271	19.82	3.00	3.58	12.34	100.00
TR100256|c0_g1_i1	TR100256|c0_g1	281	27.35	3.00	2.60	8.94	100.00
TR100257|c0_g1_i1	TR100257|c0_g1	352	97.02	4.00	0.98	3.36	100.00
TR100258|c0_g1_i1	TR100258|c0_g1	275	22.59	4.00	4.19	14.43	100.00
TR100259|c0_g1_i1	TR100259|c0_g1	345	90.02	6.00	1.58	5.43	100.00
TR10025|c0_g1_i1	TR10025|c0_g1	533	277.92	0.00	0.00	0.00	0.00
TR10025|c0_g2_i1	TR10025|c0_g2	531	275.92	13.00	1.12	3.84	100.00
TR100260|c0_g1_i1	TR100260|c0_g1	502	246.93	10.00	0.96	3.30	100.00
TR100261|c0_g1_i1	TR100261|c0_g1	275	22.59	3.00	3.14	10.82	100.00
TR100262|c0_g1_i1	TR100262|c0_g1	271	19.82	4.00	4.78	16.45	100.00
TR100263|c0_g1_i1	TR100263|c0_g1	270	19.18	5.00	6.17	21.25	100.00
TR100264|c0_g1_i1	TR100264|c0_g1	254	11.90	0.00	0.00	0.00	0.00
TR100265|c0_g1_i1	TR100265|c0_g1	455	199.95	8.00	0.95	3.26	100.00
TR100266|c0_g1_i1	TR100266|c0_g1	271	19.82	3.00	3.58	12.34	100.00
TR100267|c0_g1_i1	TR100267|c0_g1	388	132.99	6.00	1.07	3.68	100.00
TR100268|c0_g1_i1	TR100268|c0_g1	424	168.97	5.00	0.70	2.41	100.00
TR100269|c0_g1_i1	TR100269|c0_g1	278	24.89	11.00	10.46	36.01	100.00
TR10026|c0_g1_i1	TR10026|c0_g1	348	93.02	1.00	0.25	0.88	100.00
TR100270|c0_g1_i1	TR100270|c0_g1	261	14.45	2.00	3.28	11.28	100.00
TR100271|c0_g1_i1	TR100271|c0_g1	382	126.99	3.00	0.56	1.93	100.00
TR100272|c0_g1_i1	TR100272|c0_g1	269	18.56	3.00	3.83	13.17	100.00
TR100273|c0_g1_i1	TR100273|c0_g1	270	19.18	4.00	4.94	17.00	100.00
TR100274|c0_g1_i1	TR100274|c0_g1	438	182.96	1.00	0.13	0.45	100.00
TR100275|c0_g1_i1	TR100275|c0_g1	270	19.18	6.00	7.41	25.50	100.00
TR100276|c0_g1_i1	TR100276|c0_g1	248	10.27	0.00	0.00	0.00	0.00
TR100277|c0_g1_i1	TR100277|c0_g1	257	12.89	3.00	5.51	18.96	100.00
TR100278|c0_g1_i1	TR100278|c0_g1	226	6.21	0.00	0.00	0.00	0.00
TR100279|c0_g1_i1	TR100279|c0_g1	274	21.86	6.00	6.50	22.37	100.00
TR10027|c0_g1_i1	TR10027|c0_g1	323	68.05	6.00	2.09	7.19	100.00
TR100280|c0_g1_i1	TR100280|c0_g1	270	19.18	3.00	3.70	12.75	100.00
TR100281|c0_g1_i1	TR100281|c0_g1	373	118.00	8.00	1.61	5.53	100.00
TR100282|c0_g1_i1	TR100282|c0_g1	324	69.05	5.00	1.71	5.90	100.00
TR100283|c0_g1_i1	TR100283|c0_g1	262	14.88	3.00	4.77	16.43	100.00
TR100284|c0_g1_i1	TR100284|c0_g1	252	11.31	3.00	6.28	21.61	100.00
TR100285|c0_g1_i1	TR100285|c0_g1	263	15.34	2.00	3.09	10.62	100.00
TR100286|c0_g1_i1	TR100286|c0_g1	268	17.97	4.00	5.27	18.14	100.00
TR100287|c0_g1_i1	TR100287|c0_g1	256	12.55	2.00	3.77	12.99	100.00
TR100288|c0_g1_i1	TR100288|c0_g1	264	15.82	5.00	7.48	25.75	100.00
TR100289|c0_g1_i1	TR100289|c0_g1	256	12.55	2.00	3.77	12.99	100.00
TR10028|c0_g1_i1	TR10028|c0_g1	409	153.98	17.83	2.74	9.44	100.00
TR10028|c0_g2_i1	TR10028|c0_g2	407	151.98	5.17	0.80	2.77	100.00
TR100290|c0_g1_i1	TR100290|c0_g1	280	26.52	0.00	0.00	0.00	0.00
TR100291|c0_g1_i1	TR100291|c0_g1	256	12.55	3.00	5.66	19.48	100.00
TR100292|c0_g1_i1	TR100292|c0_g1	293	38.31	3.00	1.85	6.38	100.00
TR100293|c0_g1_i1	TR100293|c0_g1	241	8.77	0.00	0.00	0.00	0.00
TR100294|c0_g1_i1	TR100294|c0_g1	275	22.59	5.00	5.24	18.04	100.00
TR100295|c0_g1_i1	TR100295|c0_g1	302	47.13	3.00	1.51	5.19	100.00
TR100296|c0_g1_i1	TR100296|c0_g1	232	7.16	1.00	3.31	11.38	100.00
TR100297|c0_g1_i1	TR100297|c0_g1	312	57.08	4.00	1.66	5.71	100.00
TR100298|c0_g1_i1	TR100298|c0_g1	262	14.88	5.00	7.95	27.38	100.00
TR100299|c0_g1_i1	TR100299|c0_g1	267	17.40	4.00	5.44	18.74	100.00
TR10029|c0_g1_i1	TR10029|c0_g1	411	155.97	4.00	0.61	2.09	100.00
TR1002|c0_g1_i1	TR1002|c0_g1	296	41.22	4.00	2.30	7.91	100.00
TR1002|c0_g2_i1	TR1002|c0_g2	297	42.20	2.00	1.12	3.86	100.00
TR100300|c0_g1_i1	TR100300|c0_g1	264	15.82	4.00	5.98	20.60	100.00
TR100301|c0_g1_i1	TR100301|c0_g1	263	15.34	3.00	4.63	15.94	100.00
TR100302|c0_g1_i1	TR100302|c0_g1	294	39.27	3.00	1.81	6.23	100.00
TR100303|c0_g1_i1	TR100303|c0_g1	252	11.31	2.00	4.18	14.41	100.00
TR100304|c0_g1_i1	TR100304|c0_g1	264	15.82	3.00	4.49	15.45	100.00
TR100305|c0_g1_i1	TR100305|c0_g1	282	28.21	0.00	0.00	0.00	0.00
TR100306|c0_g1_i1	TR100306|c0_g1	264	15.82	3.00	4.49	15.45	100.00
TR100307|c0_g1_i1	TR100307|c0_g1	348	93.02	2.00	0.51	1.75	100.00
TR100308|c0_g1_i1	TR100308|c0_g1	259	13.63	2.00	3.47	11.95	100.00
TR100309|c0_g1_i1	TR100309|c0_g1	254	11.90	2.00	3.98	13.69	100.00
TR10030|c0_g1_i1	TR10030|c0_g1	257	12.89	2.00	3.67	12.64	100.00
TR100310|c0_g1_i1	TR100310|c0_g1	270	19.18	8.00	9.88	34.00	100.00
TR100311|c0_g1_i1	TR100311|c0_g1	260	14.03	4.00	6.75	23.23	100.00
TR100312|c0_g1_i1	TR100312|c0_g1	262	14.88	5.00	7.95	27.38	100.00
TR100313|c0_g1_i1	TR100313|c0_g1	274	21.86	5.00	5.41	18.64	100.00
TR100314|c0_g1_i1	TR100314|c0_g1	317	62.06	3.00	1.14	3.94	100.00
TR100314|c0_g2_i1	TR100314|c0_g2	236	7.84	1.00	3.02	10.39	100.00
TR100315|c0_g1_i1	TR100315|c0_g1	271	19.82	5.00	5.97	20.56	100.00
TR100316|c0_g1_i1	TR100316|c0_g1	303	48.12	2.00	0.98	3.39	100.00
TR100317|c0_g1_i1	TR100317|c0_g1	424	168.97	8.00	1.12	3.86	100.00
TR100318|c0_g1_i1	TR100318|c0_g1	238	8.20	2.00	5.77	19.87	100.00
TR100319|c0_g1_i1	TR100319|c0_g1	274	21.86	7.00	7.58	26.09	100.00
TR10031|c0_g1_i1	TR10031|c0_g1	356	101.01	0.00	0.00	0.00	0.00
TR10031|c0_g2_i1	TR10031|c0_g2	288	33.58	6.00	4.23	14.56	100.00
TR100320|c0_g1_i1	TR100320|c0_g1	275	22.59	5.00	5.24	18.04	100.00
TR100321|c0_g1_i1	TR100321|c0_g1	266	16.85	2.00	2.81	9.67	100.00
TR100322|c0_g1_i1	TR100322|c0_g1	272	20.48	5.00	5.78	19.90	100.00
TR100323|c0_g1_i1	TR100323|c0_g1	281	27.35	3.00	2.60	8.94	100.00
TR100324|c0_g1_i1	TR100324|c0_g1	299	44.16	4.00	2.14	7.38	100.00
TR100325|c0_g1_i1	TR100325|c0_g1	267	17.40	5.00	6.80	23.42	100.00
TR100326|c0_g1_i1	TR100326|c0_g1	230	6.83	0.00	0.00	0.00	0.00
TR100327|c0_g1_i1	TR100327|c0_g1	269	18.56	3.00	3.83	13.17	100.00
TR100328|c0_g1_i1	TR100328|c0_g1	257	12.89	4.00	7.34	25.28	100.00
TR100329|c0_g1_i1	TR100329|c0_g1	253	11.60	4.00	8.16	28.10	100.00
TR10032|c0_g1_i1	TR10032|c0_g1	460	204.95	6.00	0.69	2.39	100.00
TR100330|c0_g1_i1	TR100330|c0_g1	247	10.04	0.00	0.00	0.00	0.00
TR100331|c0_g1_i1	TR100331|c0_g1	277	24.11	7.00	6.87	23.66	100.00
TR100332|c0_g1_i1	TR100332|c0_g1	368	113.00	4.00	0.84	2.88	100.00
TR100333|c0_g1_i1	TR100333|c0_g1	273	21.16	5.00	5.59	19.26	100.00
TR100334|c0_g1_i1	TR100334|c0_g1	285	30.84	2.00	1.54	5.29	100.00
TR100335|c0_g1_i1	TR100335|c0_g1	266	16.85	4.00	5.62	19.34	100.00
TR100336|c0_g1_i1	TR100336|c0_g1	259	13.63	2.00	3.47	11.95	100.00
TR100337|c0_g1_i1	TR100337|c0_g1	263	15.34	2.00	3.09	10.62	100.00
TR100338|c0_g1_i1	TR100338|c0_g1	243	9.16	3.00	7.75	26.68	100.00
TR100339|c0_g1_i1	TR100339|c0_g1	275	22.59	6.00	6.29	21.65	100.00
TR10033|c0_g1_i1	TR10033|c0_g1	305	50.11	4.00	1.89	6.51	100.00
TR10033|c0_g2_i1	TR10033|c0_g2	292	37.35	3.00	1.90	6.54	100.00
TR100340|c0_g1_i1	TR100340|c0_g1	339	84.03	0.00	0.00	0.00	0.00
TR100341|c0_g1_i1	TR100341|c0_g1	243	9.16	2.00	5.17	17.79	100.00
TR100342|c0_g1_i1	TR100342|c0_g1	250	10.77	3.00	6.59	22.69	100.00
TR100343|c0_g1_i1	TR100343|c0_g1	322	67.05	4.00	1.41	4.86	100.00
TR100344|c0_g1_i1	TR100344|c0_g1	258	13.26	2.00	3.57	12.30	100.00
TR100345|c0_g1_i1	TR100345|c0_g1	248	10.27	2.00	4.61	15.86	100.00
TR100346|c0_g1_i1	TR100346|c0_g1	255	12.22	3.00	5.81	20.01	100.00
TR100347|c0_g1_i1	TR100347|c0_g1	287	32.65	1.00	0.72	2.50	100.00
TR100348|c0_g1_i1	TR100348|c0_g1	228	6.52	0.00	0.00	0.00	0.00
TR100349|c0_g1_i1	TR100349|c0_g1	260	14.03	1.00	1.69	5.81	100.00
TR10034|c0_g1_i1	TR10034|c0_g1	256	12.55	3.00	5.66	19.48	100.00
TR100350|c0_g1_i1	TR100350|c0_g1	263	15.34	2.00	3.09	10.62	100.00
TR100351|c0_g1_i1	TR100351|c0_g1	272	20.48	5.00	5.78	19.90	100.00
TR100352|c0_g1_i1	TR100352|c0_g1	247	10.04	2.00	4.72	16.24	100.00
TR100353|c0_g1_i1	TR100353|c0_g1	304	49.11	5.00	2.41	8.30	100.00
TR100354|c0_g1_i1	TR100354|c0_g1	253	11.60	2.00	4.08	14.05	100.00
TR100355|c0_g1_i1	TR100355|c0_g1	267	17.40	7.00	9.52	32.79	100.00
TR100356|c0_g1_i1	TR100356|c0_g1	270	19.18	3.00	3.70	12.75	100.00
TR100357|c0_g1_i1	TR100357|c0_g1	280	26.52	6.00	5.36	18.44	100.00
TR100358|c0_g1_i1	TR100358|c0_g1	447	191.95	6.00	0.74	2.55	100.00
TR100359|c0_g1_i1	TR100359|c0_g1	227	6.36	0.00	0.00	0.00	0.00
TR10035|c0_g1_i1	TR10035|c0_g1	290	35.45	0.00	0.00	0.00	0.00
TR10035|c0_g2_i1	TR10035|c0_g2	292	37.35	3.00	1.90	6.55	100.00
TR100360|c0_g1_i1	TR100360|c0_g1	266	16.85	3.00	4.21	14.51	100.00
TR100361|c0_g1_i1	TR100361|c0_g1	277	24.11	11.00	10.80	37.19	100.00
TR100362|c0_g1_i1	TR100362|c0_g1	270	19.18	4.00	4.94	17.00	100.00
TR100363|c0_g1_i1	TR100363|c0_g1	245	9.59	0.00	0.00	0.00	0.00
TR100364|c0_g1_i1	TR100364|c0_g1	271	19.82	6.00	7.17	24.68	100.00
TR100365|c0_g1_i1	TR100365|c0_g1	271	19.82	5.00	5.97	20.56	100.00
TR100366|c0_g1_i1	TR100366|c0_g1	267	17.40	3.00	4.08	14.05	100.00
TR100367|c0_g1_i1	TR100367|c0_g1	365	110.00	1.00	0.22	0.74	100.00
TR100368|c0_g1_i1	TR100368|c0_g1	264	15.82	5.00	7.48	25.75	100.00
TR100369|c0_g1_i1	TR100369|c0_g1	225	6.06	2.00	7.81	26.90	100.00
TR10036|c1_g1_i1	TR10036|c1_g1	399	143.98	6.00	0.99	3.40	100.00
TR100370|c0_g1_i1	TR100370|c0_g1	249	10.52	0.00	0.00	0.00	0.00
TR100371|c0_g1_i1	TR100371|c0_g1	278	24.89	7.00	6.66	22.92	100.00
TR100372|c0_g1_i1	TR100372|c0_g1	237	8.02	0.00	0.00	0.00	0.00
TR100373|c0_g1_i1	TR100373|c0_g1	444	188.96	7.00	0.88	3.02	100.00
TR100374|c0_g1_i1	TR100374|c0_g1	261	14.45	4.00	6.55	22.57	100.00
TR100375|c0_g1_i1	TR100375|c0_g1	336	81.03	4.00	1.17	4.02	100.00
TR100376|c0_g1_i1	TR100376|c0_g1	257	12.89	3.00	5.51	18.96	100.00
TR100377|c0_g1_i1	TR100377|c0_g1	271	19.82	4.00	4.78	16.45	100.00
TR100378|c0_g1_i1	TR100378|c0_g1	375	120.00	8.00	1.58	5.43	100.00
TR100379|c0_g1_i1	TR100379|c0_g1	270	19.18	3.00	3.70	12.75	100.00
TR10037|c0_g1_i1	TR10037|c0_g1	268	17.97	7.00	9.22	31.75	100.00
TR10037|c0_g2_i1	TR10037|c0_g2	272	20.48	0.00	0.00	0.00	0.00
TR100380|c0_g1_i1	TR100380|c0_g1	320	65.06	2.00	0.73	2.51	100.00
TR100381|c0_g1_i1	TR100381|c0_g1	259	13.63	3.00	5.21	17.93	100.00
TR100382|c0_g1_i1	TR100382|c0_g1	251	11.04	7.00	15.01	51.68	100.00
TR100383|c0_g1_i1	TR100383|c0_g1	270	19.18	2.00	2.47	8.50	100.00
TR100384|c0_g1_i1	TR100384|c0_g1	231	7.00	1.00	3.38	11.65	100.00
TR100385|c0_g1_i1	TR100385|c0_g1	262	14.88	2.00	3.18	10.95	100.00
TR100386|c0_g1_i1	TR100386|c0_g1	275	22.59	5.00	5.24	18.04	100.00
TR100387|c0_g1_i1	TR100387|c0_g1	546	290.92	5.36	0.44	1.50	100.00
TR100387|c0_g2_i1	TR100387|c0_g2	301	46.14	3.64	1.87	6.42	100.00
TR100388|c0_g1_i1	TR100388|c0_g1	257	12.89	5.00	9.18	31.60	100.00
TR100389|c0_g1_i1	TR100389|c0_g1	654	398.90	7.00	0.42	1.43	100.00
TR10038|c0_g1_i1	TR10038|c0_g1	677	421.89	27.00	1.52	5.22	100.00
TR100390|c0_g1_i1	TR100390|c0_g1	318	63.06	5.00	1.88	6.46	100.00
TR100391|c0_g1_i1	TR100391|c0_g1	243	9.16	3.00	7.75	26.68	100.00
TR100392|c0_g1_i1	TR100392|c0_g1	254	11.90	3.00	5.97	20.54	100.00
TR100393|c0_g1_i1	TR100393|c0_g1	263	15.34	4.00	6.17	21.25	100.00
TR100394|c0_g1_i1	TR100394|c0_g1	279	25.70	2.00	1.84	6.34	100.00
TR100395|c0_g1_i1	TR100395|c0_g1	258	13.26	2.00	3.57	12.30	100.00
TR100396|c0_g1_i1	TR100396|c0_g1	250	10.77	4.00	8.79	30.26	100.00
TR100397|c0_g1_i1	TR100397|c0_g1	261	14.45	3.00	4.92	16.92	100.00
TR100398|c0_g1_i1	TR100398|c0_g1	267	17.40	4.00	5.44	18.74	100.00
TR100399|c0_g1_i1	TR100399|c0_g1	228	6.52	0.00	0.00	0.00	0.00
TR10039|c0_g1_i1	TR10039|c0_g1	273	21.16	3.00	3.36	11.56	100.00
TR1003|c0_g1_i1	TR1003|c0_g1	366	111.00	0.00	0.00	0.00	0.00
TR1003|c0_g2_i1	TR1003|c0_g2	271	19.82	4.00	4.78	16.45	100.00
TR100400|c0_g1_i1	TR100400|c0_g1	278	24.89	2.00	1.90	6.55	100.00
TR100401|c0_g1_i1	TR100401|c0_g1	272	20.48	2.00	2.31	7.96	100.00
TR100402|c0_g1_i1	TR100402|c0_g1	272	20.48	3.00	3.47	11.94	100.00
TR100403|c0_g1_i1	TR100403|c0_g1	262	14.88	4.00	6.36	21.90	100.00
TR100404|c0_g1_i1	TR100404|c0_g1	267	17.40	3.00	4.08	14.05	100.00
TR100405|c0_g1_i1	TR100405|c0_g1	256	12.55	1.00	1.89	6.49	100.00
TR100406|c0_g1_i1	TR100406|c0_g1	551	295.92	6.00	0.48	1.65	100.00
TR100407|c0_g1_i1	TR100407|c0_g1	259	13.63	5.00	8.68	29.89	100.00
TR100408|c0_g1_i1	TR100408|c0_g1	261	14.45	3.00	4.92	16.92	100.00
TR100409|c0_g1_i1	TR100409|c0_g1	276	23.34	4.00	4.06	13.97	100.00
TR10040|c0_g1_i1	TR10040|c0_g1	254	11.90	3.00	5.97	20.54	100.00
TR100410|c0_g1_i1	TR100410|c0_g1	262	14.88	2.00	3.18	10.95	100.00
TR100411|c0_g1_i1	TR100411|c0_g1	263	15.34	2.00	3.09	10.62	100.00
TR100412|c0_g1_i1	TR100412|c0_g1	249	10.52	2.00	4.50	15.49	100.00
TR100413|c0_g1_i1	TR100413|c0_g1	252	11.31	3.00	6.28	21.61	100.00
TR100414|c0_g1_i1	TR100414|c0_g1	446	190.95	3.00	0.37	1.28	100.00
TR100415|c0_g1_i1	TR100415|c0_g1	279	25.70	5.00	4.61	15.86	100.00
TR100416|c0_g1_i1	TR100416|c0_g1	261	14.45	4.00	6.55	22.57	100.00
TR100417|c0_g1_i1	TR100417|c0_g1	273	21.16	5.00	5.59	19.26	100.00
TR100418|c0_g1_i1	TR100418|c0_g1	288	33.58	4.00	2.82	9.71	100.00
TR100419|c0_g1_i1	TR100419|c0_g1	262	14.88	3.00	4.77	16.43	100.00
TR10041|c0_g1_i1	TR10041|c0_g1	270	19.18	6.00	7.41	25.50	100.00
TR10041|c0_g2_i1	TR10041|c0_g2	284	29.95	0.00	0.00	0.00	0.00
TR100420|c0_g1_i1	TR100420|c0_g1	338	83.03	1.00	0.29	0.98	100.00
TR100421|c0_g1_i1	TR100421|c0_g1	246	9.81	1.00	2.41	8.31	100.00
TR100422|c0_g1_i1	TR100422|c0_g1	259	13.63	3.00	5.21	17.93	100.00
TR100423|c0_g1_i1	TR100423|c0_g1	319	64.06	3.00	1.11	3.82	100.00
TR100424|c0_g1_i1	TR100424|c0_g1	273	21.16	3.00	3.36	11.56	100.00
TR100425|c0_g1_i1	TR100425|c0_g1	330	75.04	4.00	1.26	4.34	100.00
TR100426|c0_g1_i1	TR100426|c0_g1	254	11.90	2.00	3.98	13.69	100.00
TR100427|c0_g1_i1	TR100427|c0_g1	265	16.33	0.00	0.00	0.00	0.00
TR100428|c0_g1_i1	TR100428|c0_g1	257	12.89	3.00	5.51	18.96	100.00
TR100429|c0_g1_i1	TR100429|c0_g1	345	90.02	0.00	0.00	0.00	0.00
TR10042|c0_g1_i1	TR10042|c0_g1	265	16.33	3.00	4.35	14.97	100.00
TR10042|c0_g2_i1	TR10042|c0_g2	235	7.67	0.00	0.00	0.00	0.00
TR100430|c0_g1_i1	TR100430|c0_g1	264	15.82	2.00	2.99	10.30	100.00
TR100431|c0_g1_i1	TR100431|c0_g1	265	16.33	3.00	4.35	14.97	100.00
TR100432|c0_g1_i1	TR100432|c0_g1	258	13.26	3.00	5.36	18.44	100.00
TR100433|c0_g1_i1	TR100433|c0_g1	272	20.48	3.00	3.47	11.94	100.00
TR100434|c0_g1_i1	TR100434|c0_g1	266	16.85	2.00	2.81	9.67	100.00
TR100435|c0_g1_i1	TR100435|c0_g1	266	16.85	6.00	8.43	29.02	100.00
TR100436|c0_g1_i1	TR100436|c0_g1	265	16.33	3.00	4.35	14.97	100.00
TR100437|c0_g1_i1	TR100437|c0_g1	260	14.03	4.00	6.75	23.23	100.00
TR100438|c0_g1_i1	TR100438|c0_g1	272	20.48	3.00	3.47	11.94	100.00
TR100439|c0_g1_i1	TR100439|c0_g1	289	34.51	3.00	2.06	7.08	100.00
TR10043|c0_g1_i1	TR10043|c0_g1	288	33.58	0.00	0.00	0.00	0.00
TR10043|c0_g2_i1	TR10043|c0_g2	289	34.51	8.00	5.49	18.89	100.00
TR100440|c0_g1_i1	TR100440|c0_g1	266	16.85	3.00	4.21	14.51	100.00
TR100441|c0_g1_i1	TR100441|c0_g1	232	7.16	0.00	0.00	0.00	0.00
TR100442|c0_g1_i1	TR100442|c0_g1	320	65.06	14.00	5.09	17.54	100.00
TR100443|c0_g1_i1	TR100443|c0_g1	277	24.11	4.00	3.93	13.52	100.00
TR100444|c0_g1_i1	TR100444|c0_g1	267	17.40	2.00	2.72	9.37	100.00
TR100445|c0_g1_i1	TR100445|c0_g1	291	36.40	3.00	1.95	6.72	100.00
TR100446|c0_g1_i1	TR100446|c0_g1	295	40.24	3.00	1.76	6.08	100.00
TR100447|c0_g1_i1	TR100447|c0_g1	276	23.34	3.00	3.04	10.48	100.00
TR100448|c0_g1_i1	TR100448|c0_g1	250	10.77	2.00	4.39	15.13	100.00
TR100449|c0_g1_i1	TR100449|c0_g1	328	73.04	2.00	0.65	2.23	100.00
TR10044|c0_g1_i1	TR10044|c0_g1	557	301.91	14.00	1.10	3.78	100.00
TR100450|c0_g1_i1	TR100450|c0_g1	273	21.16	4.00	4.48	15.41	100.00
TR100451|c0_g1_i1	TR100451|c0_g1	262	14.88	5.00	7.95	27.38	100.00
TR100452|c0_g1_i1	TR100452|c0_g1	265	16.33	2.00	2.90	9.98	100.00
TR100453|c0_g1_i1	TR100453|c0_g1	267	17.40	4.00	5.44	18.74	100.00
TR100454|c0_g1_i1	TR100454|c0_g1	269	18.56	2.00	2.55	8.78	100.00
TR100455|c0_g1_i1	TR100455|c0_g1	304	49.11	9.00	4.34	14.93	100.00
TR100456|c0_g1_i1	TR100456|c0_g1	498	242.93	9.00	0.88	3.02	100.00
TR100457|c0_g1_i1	TR100457|c0_g1	275	22.59	5.00	5.24	18.04	100.00
TR100458|c0_g1_i1	TR100458|c0_g1	263	15.34	4.00	6.17	21.25	100.00
TR100459|c0_g1_i1	TR100459|c0_g1	277	24.11	6.00	5.89	20.28	100.00
TR10045|c0_g1_i1	TR10045|c0_g1	313	58.07	11.00	4.48	15.44	100.00
TR100460|c0_g1_i1	TR100460|c0_g1	298	43.18	0.00	0.00	0.00	0.00
TR100461|c0_g1_i1	TR100461|c0_g1	287	32.65	4.00	2.90	9.98	100.00
TR100462|c0_g1_i1	TR100462|c0_g1	320	65.06	5.00	1.82	6.26	100.00
TR100463|c0_g1_i1	TR100463|c0_g1	273	21.16	4.00	4.48	15.41	100.00
TR100464|c0_g1_i1	TR100464|c0_g1	266	16.85	4.00	5.62	19.34	100.00
TR100465|c0_g1_i1	TR100465|c0_g1	225	6.06	0.00	0.00	0.00	0.00
TR100466|c0_g1_i1	TR100466|c0_g1	268	17.97	3.00	3.95	13.61	100.00
TR100467|c0_g1_i1	TR100467|c0_g1	251	11.04	2.00	4.29	14.77	100.00
TR100468|c0_g1_i1	TR100468|c0_g1	262	14.88	2.00	3.18	10.95	100.00
TR100469|c0_g1_i1	TR100469|c0_g1	263	15.34	4.00	6.17	21.25	100.00
TR10046|c0_g1_i1	TR10046|c0_g1	264	15.82	0.00	0.00	0.00	0.00
TR10046|c0_g2_i1	TR10046|c0_g2	298	43.18	0.00	0.00	0.00	0.00
TR100470|c0_g1_i1	TR100470|c0_g1	255	12.22	3.00	5.81	20.01	100.00
TR100471|c0_g1_i1	TR100471|c0_g1	270	19.18	1.00	1.23	4.25	100.00
TR100472|c0_g1_i1	TR100472|c0_g1	268	17.97	2.00	2.63	9.07	100.00
TR100473|c0_g1_i1	TR100473|c0_g1	242	8.96	2.00	5.28	18.19	100.00
TR100474|c0_g1_i1	TR100474|c0_g1	269	18.56	9.00	11.48	39.52	100.00
TR100475|c0_g1_i1	TR100475|c0_g1	265	16.33	3.00	4.35	14.97	100.00
TR100476|c0_g1_i1	TR100476|c0_g1	286	31.74	3.00	2.24	7.70	100.00
TR100477|c0_g1_i1	TR100477|c0_g1	255	12.22	3.00	5.81	20.01	100.00
TR100478|c0_g1_i1	TR100478|c0_g1	267	17.40	3.00	4.08	14.05	100.00
TR100479|c0_g1_i1	TR100479|c0_g1	248	10.27	2.00	4.61	15.86	100.00
TR10047|c0_g1_i1	TR10047|c0_g1	352	97.02	10.00	2.44	8.40	100.00
TR100480|c0_g1_i1	TR100480|c0_g1	396	140.98	10.00	1.68	5.78	100.00
TR100481|c0_g1_i1	TR100481|c0_g1	262	14.88	3.00	4.77	16.43	100.00
TR100482|c0_g1_i1	TR100482|c0_g1	224	5.91	0.00	0.00	0.00	0.00
TR100483|c0_g1_i1	TR100483|c0_g1	259	13.63	3.00	5.21	17.93	100.00
TR100484|c0_g1_i1	TR100484|c0_g1	319	64.06	8.00	2.96	10.18	100.00
TR100485|c0_g1_i1	TR100485|c0_g1	331	76.04	3.00	0.93	3.22	100.00
TR100486|c0_g1_i1	TR100486|c0_g1	369	114.00	4.00	0.83	2.86	100.00
TR100487|c0_g1_i1	TR100487|c0_g1	229	6.67	0.00	0.00	0.00	0.00
TR100488|c0_g1_i1	TR100488|c0_g1	267	17.40	4.00	5.44	18.74	100.00
TR100489|c0_g1_i1	TR100489|c0_g1	304	49.11	3.00	1.45	4.98	100.00
TR10048|c0_g1_i1	TR10048|c0_g1	563	307.91	16.00	1.23	4.23	100.00
TR100490|c0_g1_i1	TR100490|c0_g1	271	19.82	6.00	7.17	24.68	100.00
TR100491|c0_g1_i1	TR100491|c0_g1	274	21.86	3.00	3.25	11.18	100.00
TR100492|c0_g1_i1	TR100492|c0_g1	287	32.65	11.00	7.97	27.45	100.00
TR100493|c0_g1_i1	TR100493|c0_g1	263	15.34	0.00	0.00	0.00	0.00
TR100494|c0_g1_i1	TR100494|c0_g1	272	20.48	3.00	3.47	11.94	100.00
TR100495|c0_g1_i1	TR100495|c0_g1	319	64.06	4.00	1.48	5.09	100.00
TR100496|c0_g1_i1	TR100496|c0_g1	262	14.88	3.00	4.77	16.43	100.00
TR100497|c0_g1_i1	TR100497|c0_g1	352	97.02	8.00	1.95	6.72	100.00
TR100498|c0_g1_i1	TR100498|c0_g1	263	15.34	2.00	3.09	10.62	100.00
TR100499|c0_g1_i1	TR100499|c0_g1	356	101.01	7.00	1.64	5.65	100.00
TR10049|c0_g1_i1	TR10049|c0_g1	442	186.96	11.00	1.39	4.80	100.00
TR1004|c0_g1_i1	TR1004|c0_g1	271	19.82	5.00	5.97	20.56	100.00
TR100500|c0_g1_i1	TR100500|c0_g1	304	49.11	6.00	2.89	9.96	100.00
TR100501|c0_g1_i1	TR100501|c0_g1	286	31.74	5.00	3.73	12.84	100.00
TR100502|c0_g1_i1	TR100502|c0_g1	267	17.40	3.00	4.08	14.05	100.00
TR100503|c0_g1_i1	TR100503|c0_g1	355	100.01	3.00	0.71	2.44	100.00
TR100504|c0_g1_i1	TR100504|c0_g1	269	18.56	0.00	0.00	0.00	0.00
TR100505|c0_g1_i1	TR100505|c0_g1	269	18.56	2.00	2.55	8.78	100.00
TR100506|c0_g1_i1	TR100506|c0_g1	367	112.00	10.00	2.11	7.28	100.00
TR100507|c0_g1_i1	TR100507|c0_g1	262	14.88	4.00	6.36	21.90	100.00
TR100508|c0_g1_i1	TR100508|c0_g1	273	21.16	2.00	2.24	7.70	100.00
TR100509|c0_g1_i1	TR100509|c0_g1	280	26.52	3.00	2.68	9.22	100.00
TR10050|c0_g1_i1	TR10050|c0_g1	419	163.97	19.00	2.74	9.44	100.00
TR100510|c0_g1_i1	TR100510|c0_g1	279	25.70	0.00	0.00	0.00	0.00
TR100511|c0_g1_i1	TR100511|c0_g1	257	12.89	2.00	3.67	12.64	100.00
TR100512|c0_g1_i1	TR100512|c0_g1	356	101.01	6.00	1.41	4.84	100.00
TR100513|c0_g1_i1	TR100513|c0_g1	263	15.34	3.00	4.63	15.94	100.00
TR100514|c0_g1_i1	TR100514|c0_g1	284	29.95	3.00	2.37	8.16	100.00
TR100515|c0_g1_i1	TR100515|c0_g1	273	21.16	3.00	3.36	11.56	100.00
TR100516|c0_g1_i1	TR100516|c0_g1	274	21.86	5.00	5.41	18.64	100.00
TR100517|c0_g1_i1	TR100517|c0_g1	259	13.63	2.00	3.47	11.95	100.00
TR100518|c0_g1_i1	TR100518|c0_g1	257	12.89	3.00	5.51	18.96	100.00
TR100519|c0_g1_i1	TR100519|c0_g1	269	18.56	3.00	3.83	13.17	100.00
TR10051|c0_g1_i1	TR10051|c0_g1	288	33.58	4.00	2.82	9.71	100.00
TR100520|c0_g1_i1	TR100520|c0_g1	260	14.03	4.00	6.75	23.23	100.00
TR100521|c0_g1_i1	TR100521|c0_g1	285	30.84	2.00	1.54	5.29	100.00
TR100522|c0_g1_i1	TR100522|c0_g1	320	65.06	3.00	1.09	3.76	100.00
TR100523|c0_g1_i1	TR100523|c0_g1	253	11.60	3.00	6.12	21.07	100.00
TR100524|c0_g1_i1	TR100524|c0_g1	274	21.86	5.00	5.41	18.64	100.00
TR100525|c0_g1_i1	TR100525|c0_g1	265	16.33	2.00	2.90	9.98	100.00
TR100526|c0_g1_i1	TR100526|c0_g1	265	16.33	0.00	0.00	0.00	0.00
TR100527|c0_g1_i1	TR100527|c0_g1	226	6.21	1.00	3.81	13.12	100.00
TR100528|c0_g1_i1	TR100528|c0_g1	315	60.07	4.00	1.58	5.43	100.00
TR100529|c0_g1_i1	TR100529|c0_g1	275	22.59	4.00	4.19	14.43	100.00
TR10052|c0_g1_i1	TR10052|c0_g1	305	50.11	2.00	0.94	3.25	100.00
TR10052|c0_g2_i1	TR10052|c0_g2	304	49.11	0.00	0.00	0.00	0.00
TR100530|c0_g1_i1	TR100530|c0_g1	264	15.82	3.00	4.49	15.45	100.00
TR100531|c0_g1_i1	TR100531|c0_g1	269	18.56	5.00	6.38	21.95	100.00
TR100532|c0_g1_i1	TR100532|c0_g1	262	14.88	3.00	4.77	16.43	100.00
TR100533|c0_g1_i1	TR100533|c0_g1	266	16.85	5.00	7.02	24.18	100.00
TR100534|c0_g1_i1	TR100534|c0_g1	367	112.00	1.00	0.21	0.73	100.00
TR100535|c0_g1_i1	TR100535|c0_g1	491	235.93	9.00	0.90	3.11	100.00
TR100536|c0_g1_i1	TR100536|c0_g1	460	204.95	6.00	0.69	2.39	100.00
TR100537|c0_g1_i1	TR100537|c0_g1	349	94.02	3.00	0.76	2.60	100.00
TR100538|c0_g1_i1	TR100538|c0_g1	224	5.91	2.00	8.01	27.58	100.00
TR100539|c0_g1_i1	TR100539|c0_g1	266	16.85	3.00	4.21	14.51	100.00
TR10053|c0_g1_i1	TR10053|c0_g1	247	10.04	0.00	0.00	0.00	0.00
TR10053|c0_g2_i1	TR10053|c0_g2	247	10.04	0.00	0.00	0.00	0.00
TR100540|c0_g1_i1	TR100540|c0_g1	289	34.51	4.00	2.74	9.45	100.00
TR100541|c0_g1_i1	TR100541|c0_g1	228	6.52	0.00	0.00	0.00	0.00
TR100542|c0_g1_i1	TR100542|c0_g1	271	19.82	4.00	4.78	16.45	100.00
TR100543|c0_g1_i1	TR100543|c0_g1	258	13.26	2.00	3.57	12.30	100.00
TR100544|c0_g1_i1	TR100544|c0_g1	294	39.27	5.00	3.01	10.38	100.00
TR100545|c0_g1_i1	TR100545|c0_g1	257	12.89	6.00	11.02	37.93	100.00
TR100546|c0_g1_i1	TR100546|c0_g1	252	11.31	0.00	0.00	0.00	0.00
TR100547|c0_g1_i1	TR100547|c0_g1	268	17.97	3.00	3.95	13.61	100.00
TR100548|c0_g1_i1	TR100548|c0_g1	418	162.97	5.00	0.73	2.50	100.00
TR100549|c0_g1_i1	TR100549|c0_g1	248	10.27	0.00	0.00	0.00	0.00
TR10054|c0_g1_i1	TR10054|c0_g1	238	8.20	1.00	2.89	9.94	100.00
TR10054|c0_g2_i1	TR10054|c0_g2	236	7.84	0.00	0.00	0.00	0.00
TR100550|c0_g1_i1	TR100550|c0_g1	244	9.37	0.00	0.00	0.00	0.00
TR100551|c0_g1_i1	TR100551|c0_g1	248	10.27	0.00	0.00	0.00	0.00
TR100552|c0_g1_i1	TR100552|c0_g1	260	14.03	3.00	5.06	17.42	100.00
TR100553|c0_g1_i1	TR100553|c0_g1	428	172.96	4.00	0.55	1.88	100.00
TR100554|c0_g1_i1	TR100554|c0_g1	251	11.04	3.00	6.43	22.15	100.00
TR100555|c0_g1_i1	TR100555|c0_g1	268	17.97	3.00	3.95	13.61	100.00
TR100556|c0_g1_i1	TR100556|c0_g1	263	15.34	5.00	7.71	26.56	100.00
TR100557|c0_g1_i1	TR100557|c0_g1	260	14.03	5.00	8.44	29.04	100.00
TR100558|c0_g1_i1	TR100558|c0_g1	269	18.56	4.00	5.10	17.56	100.00
TR100559|c0_g1_i1	TR100559|c0_g1	248	10.27	2.00	4.61	15.86	100.00
TR10055|c0_g1_i1	TR10055|c0_g1	1348	1092.89	83.00	1.80	6.19	100.00
TR100560|c0_g1_i1	TR100560|c0_g1	260	14.03	2.00	3.37	11.62	100.00
TR100561|c0_g1_i1	TR100561|c0_g1	257	12.89	3.00	5.51	18.96	100.00
TR100562|c0_g1_i1	TR100562|c0_g1	412	156.97	4.00	0.60	2.08	100.00
TR100563|c0_g1_i1	TR100563|c0_g1	264	15.82	3.00	4.49	15.45	100.00
TR100564|c0_g1_i1	TR100564|c0_g1	308	53.09	4.00	1.78	6.14	100.00
TR100565|c0_g1_i1	TR100565|c0_g1	307	52.10	3.00	1.36	4.69	100.00
TR100566|c0_g1_i1	TR100566|c0_g1	292	37.35	3.00	1.90	6.55	100.00
TR100567|c0_g1_i1	TR100567|c0_g1	235	7.67	2.00	6.17	21.26	100.00
TR100568|c0_g1_i1	TR100568|c0_g1	439	183.96	3.00	0.39	1.33	100.00
TR100569|c0_g1_i1	TR100569|c0_g1	270	19.18	3.00	3.70	12.75	100.00
TR10056|c0_g1_i1	TR10056|c0_g1	262	14.88	3.00	4.77	16.43	100.00
TR100570|c0_g1_i1	TR100570|c0_g1	279	25.70	2.00	1.84	6.34	100.00
TR100571|c0_g1_i1	TR100571|c0_g1	272	20.48	3.00	3.47	11.94	100.00
TR100572|c0_g1_i1	TR100572|c0_g1	267	17.40	4.00	5.44	18.74	100.00
TR100573|c0_g1_i1	TR100573|c0_g1	329	74.04	2.00	0.64	2.20	100.00
TR100574|c0_g1_i1	TR100574|c0_g1	227	6.36	0.00	0.00	0.00	0.00
TR100575|c0_g1_i1	TR100575|c0_g1	269	18.56	5.00	6.38	21.95	100.00
TR100576|c0_g1_i1	TR100576|c0_g1	340	85.03	4.00	1.11	3.83	100.00
TR100577|c0_g1_i1	TR100577|c0_g1	638	382.90	21.00	1.30	4.47	100.00
TR100578|c0_g1_i1	TR100578|c0_g1	294	39.27	6.00	3.62	12.45	100.00
TR100579|c0_g1_i1	TR100579|c0_g1	552	296.92	22.00	1.75	6.04	100.00
TR10057|c0_g1_i1	TR10057|c0_g1	267	17.40	2.00	2.72	9.37	100.00
TR100580|c0_g1_i1	TR100580|c0_g1	334	79.03	2.00	0.60	2.06	100.00
TR100581|c0_g1_i1	TR100581|c0_g1	232	7.16	0.00	0.00	0.00	0.00
TR100582|c0_g1_i1	TR100582|c0_g1	248	10.27	2.00	4.61	15.86	100.00
TR100583|c0_g1_i1	TR100583|c0_g1	258	13.26	2.00	3.57	12.30	100.00
TR100584|c0_g1_i1	TR100584|c0_g1	262	14.88	4.00	6.36	21.90	100.00
TR100585|c0_g1_i1	TR100585|c0_g1	242	8.96	0.00	0.00	0.00	0.00
TR100586|c0_g1_i1	TR100586|c0_g1	251	11.04	3.00	6.43	22.15	100.00
TR100587|c0_g1_i1	TR100587|c0_g1	260	14.03	2.00	3.37	11.62	100.00
TR100588|c0_g1_i1	TR100588|c0_g1	281	27.35	4.00	3.46	11.92	100.00
TR100589|c0_g1_i1	TR100589|c0_g1	265	16.33	5.00	7.25	24.96	100.00
TR10058|c0_g1_i1	TR10058|c0_g1	282	28.21	9.00	7.55	26.00	100.00
TR100590|c0_g1_i1	TR100590|c0_g1	265	16.33	1.00	1.45	4.99	100.00
TR100591|c0_g1_i1	TR100591|c0_g1	275	22.59	5.00	5.24	18.04	100.00
TR100592|c0_g1_i1	TR100592|c0_g1	249	10.52	3.00	6.75	23.24	100.00
TR100593|c0_g1_i1	TR100593|c0_g1	268	17.97	0.00	0.00	0.00	0.00
TR100594|c0_g1_i1	TR100594|c0_g1	269	18.56	4.00	5.10	17.56	100.00
TR100595|c0_g1_i1	TR100595|c0_g1	354	99.01	4.00	0.96	3.29	100.00
TR100596|c0_g1_i1	TR100596|c0_g1	274	21.86	4.00	4.33	14.91	100.00
TR100597|c0_g1_i1	TR100597|c0_g1	275	22.59	3.00	3.14	10.82	100.00
TR100598|c0_g1_i1	TR100598|c0_g1	291	36.40	9.00	5.85	20.15	100.00
TR100599|c0_g1_i1	TR100599|c0_g1	324	69.05	1.00	0.34	1.18	100.00
TR10059|c0_g1_i1	TR10059|c0_g1	258	13.26	0.00	0.00	0.00	0.00
TR10059|c0_g2_i1	TR10059|c0_g2	296	41.22	3.00	1.72	5.93	100.00
TR1005|c0_g1_i1	TR1005|c0_g1	413	157.97	4.00	0.60	2.06	100.00
TR100600|c0_g1_i1	TR100600|c0_g1	266	16.85	3.00	4.21	14.51	100.00
TR100601|c0_g1_i1	TR100601|c0_g1	360	105.01	4.00	0.90	3.10	100.00
TR100602|c0_g1_i1	TR100602|c0_g1	262	14.88	3.00	4.77	16.43	100.00
TR100603|c0_g1_i1	TR100603|c0_g1	241	8.77	4.00	10.80	37.19	100.00
TR100604|c0_g1_i1	TR100604|c0_g1	266	16.85	2.00	2.81	9.67	100.00
TR100605|c0_g1_i1	TR100605|c0_g1	247	10.04	1.00	2.36	8.12	100.00
TR100606|c0_g1_i1	TR100606|c0_g1	275	22.59	4.00	4.19	14.43	100.00
TR100607|c0_g1_i1	TR100607|c0_g1	252	11.31	2.00	4.18	14.41	100.00
TR100608|c0_g1_i1	TR100608|c0_g1	259	13.63	2.00	3.47	11.95	100.00
TR100609|c0_g1_i1	TR100609|c0_g1	245	9.59	0.00	0.00	0.00	0.00
TR10060|c0_g1_i1	TR10060|c0_g1	389	133.99	4.00	0.71	2.43	100.00
TR100610|c0_g1_i1	TR100610|c0_g1	283	29.07	5.00	4.07	14.02	100.00
TR100611|c0_g1_i1	TR100611|c0_g1	413	157.97	6.00	0.90	3.10	100.00
TR100612|c0_g1_i1	TR100612|c0_g1	265	16.33	3.00	4.35	14.97	100.00
TR100613|c0_g1_i1	TR100613|c0_g1	278	24.89	1.00	0.95	3.27	100.00
TR100614|c0_g1_i1	TR100614|c0_g1	268	17.97	2.00	2.63	9.07	100.00
TR100615|c0_g1_i1	TR100615|c0_g1	275	22.59	2.00	2.10	7.22	100.00
TR100616|c0_g1_i1	TR100616|c0_g1	281	27.35	4.00	3.46	11.92	100.00
TR100617|c0_g1_i1	TR100617|c0_g1	263	15.34	3.00	4.63	15.94	100.00
TR100618|c0_g1_i1	TR100618|c0_g1	255	12.22	3.00	5.81	20.01	100.00
TR100619|c0_g1_i1	TR100619|c0_g1	256	12.55	2.00	3.77	12.99	100.00
TR10061|c1_g1_i1	TR10061|c1_g1	275	22.59	2.00	2.10	7.22	100.00
TR100620|c0_g1_i1	TR100620|c0_g1	255	12.22	5.00	9.69	33.35	100.00
TR100621|c0_g1_i1	TR100621|c0_g1	229	6.67	1.00	3.55	12.21	100.00
TR100622|c0_g1_i1	TR100622|c0_g1	321	66.06	9.00	3.23	11.10	100.00
TR100623|c0_g1_i1	TR100623|c0_g1	260	14.03	3.00	5.06	17.42	100.00
TR100624|c0_g1_i1	TR100624|c0_g1	330	75.04	15.00	4.73	16.29	100.00
TR100625|c0_g1_i1	TR100625|c0_g1	267	17.40	5.00	6.80	23.42	100.00
TR100626|c0_g1_i1	TR100626|c0_g1	268	17.97	5.00	6.59	22.68	100.00
TR100627|c0_g1_i1	TR100627|c0_g1	255	12.22	2.00	3.88	13.34	100.00
TR100628|c0_g1_i1	TR100628|c0_g1	271	19.82	4.00	4.78	16.45	100.00
TR100629|c0_g1_i1	TR100629|c0_g1	274	21.86	4.00	4.33	14.91	100.00
TR10062|c0_g1_i1	TR10062|c0_g1	336	81.03	0.00	0.00	0.00	0.00
TR10062|c0_g2_i1	TR10062|c0_g2	332	77.04	7.00	2.15	7.41	100.00
TR100630|c0_g1_i1	TR100630|c0_g1	269	18.56	2.00	2.55	8.78	100.00
TR100631|c0_g1_i1	TR100631|c0_g1	306	51.10	1.00	0.46	1.59	100.00
TR100632|c0_g1_i1	TR100632|c0_g1	261	14.45	4.00	6.55	22.57	100.00
TR100633|c0_g1_i1	TR100633|c0_g1	236	7.84	0.00	0.00	0.00	0.00
TR100634|c0_g1_i1	TR100634|c0_g1	273	21.16	3.00	3.36	11.56	100.00
TR100635|c0_g1_i1	TR100635|c0_g1	270	19.18	4.00	4.94	17.00	100.00
TR100636|c0_g1_i1	TR100636|c0_g1	226	6.21	0.00	0.00	0.00	0.00
TR100637|c0_g1_i1	TR100637|c0_g1	259	13.63	0.00	0.00	0.00	0.00
TR100638|c0_g1_i1	TR100638|c0_g1	324	69.05	6.00	2.06	7.08	100.00
TR100639|c0_g1_i1	TR100639|c0_g1	269	18.56	3.00	3.83	13.17	100.00
TR10063|c0_g1_i1	TR10063|c0_g1	261	14.45	2.00	3.28	11.28	100.00
TR100640|c0_g1_i1	TR100640|c0_g1	249	10.52	2.00	4.50	15.49	100.00
TR100641|c0_g1_i1	TR100641|c0_g1	316	61.07	4.00	1.55	5.34	100.00
TR100642|c0_g1_i1	TR100642|c0_g1	270	19.18	5.00	6.17	21.25	100.00
TR100643|c0_g1_i1	TR100643|c0_g1	263	15.34	3.00	4.63	15.94	100.00
TR100644|c0_g1_i1	TR100644|c0_g1	268	17.97	3.00	3.95	13.61	100.00
TR100645|c0_g1_i1	TR100645|c0_g1	237	8.02	0.00	0.00	0.00	0.00
TR100646|c0_g1_i1	TR100646|c0_g1	293	38.31	5.00	3.09	10.64	100.00
TR100647|c0_g1_i1	TR100647|c0_g1	339	84.03	5.00	1.41	4.85	100.00
TR100648|c0_g1_i1	TR100648|c0_g1	271	19.82	4.00	4.78	16.45	100.00
TR100649|c0_g1_i1	TR100649|c0_g1	270	19.18	6.00	7.41	25.50	100.00
TR10064|c0_g1_i1	TR10064|c0_g1	361	106.01	11.00	2.46	8.46	100.00
TR100650|c0_g1_i1	TR100650|c0_g1	265	16.33	3.00	4.35	14.97	100.00
TR100651|c0_g1_i1	TR100651|c0_g1	831	575.89	41.00	1.69	5.80	100.00
TR100652|c0_g1_i1	TR100652|c0_g1	269	18.56	2.00	2.55	8.78	100.00
TR100653|c0_g1_i1	TR100653|c0_g1	260	14.03	5.00	8.44	29.04	100.00
TR100654|c0_g1_i1	TR100654|c0_g1	264	15.82	4.00	5.98	20.60	100.00
TR100655|c0_g1_i1	TR100655|c0_g1	264	15.82	2.00	2.99	10.30	100.00
TR100656|c0_g1_i1	TR100656|c0_g1	335	80.03	4.00	1.18	4.07	100.00
TR100657|c0_g1_i1	TR100657|c0_g1	338	83.03	3.00	0.86	2.94	100.00
TR100658|c0_g1_i1	TR100658|c0_g1	269	18.56	4.00	5.10	17.56	100.00
TR100659|c0_g1_i1	TR100659|c0_g1	231	7.00	0.00	0.00	0.00	0.00
TR10065|c0_g1_i1	TR10065|c0_g1	238	8.20	0.00	0.00	0.00	0.00
TR100660|c0_g1_i1	TR100660|c0_g1	403	147.98	9.00	1.44	4.96	100.00
TR100661|c0_g1_i1	TR100661|c0_g1	266	16.85	6.00	8.43	29.02	100.00
TR100662|c0_g1_i1	TR100662|c0_g1	276	23.34	2.00	2.03	6.98	100.00
TR100663|c0_g1_i1	TR100663|c0_g1	270	19.18	2.00	2.47	8.50	100.00
TR100664|c0_g1_i1	TR100664|c0_g1	234	7.50	0.00	0.00	0.00	0.00
TR100665|c0_g1_i1	TR100665|c0_g1	290	35.45	4.00	2.67	9.20	100.00
TR100666|c0_g1_i1	TR100666|c0_g1	242	8.96	0.00	0.00	0.00	0.00
TR100667|c0_g1_i1	TR100667|c0_g1	277	24.11	3.00	2.95	10.14	100.00
TR100668|c0_g1_i1	TR100668|c0_g1	225	6.06	2.00	7.81	26.90	100.00
TR100669|c0_g1_i1	TR100669|c0_g1	240	8.57	2.00	5.52	19.01	100.00
TR10066|c0_g1_i1	TR10066|c0_g1	321	66.06	6.00	2.15	7.40	100.00
TR100670|c0_g1_i1	TR100670|c0_g1	252	11.31	0.00	0.00	0.00	0.00
TR100671|c0_g1_i1	TR100671|c0_g1	349	94.02	5.00	1.26	4.33	100.00
TR100672|c0_g1_i1	TR100672|c0_g1	266	16.85	2.00	2.81	9.67	100.00
TR100673|c0_g1_i1	TR100673|c0_g1	287	32.65	4.00	2.90	9.98	100.00
TR100674|c0_g1_i1	TR100674|c0_g1	357	102.01	8.00	1.86	6.39	100.00
TR100675|c0_g1_i1	TR100675|c0_g1	258	13.26	2.00	3.57	12.30	100.00
TR100676|c0_g1_i1	TR100676|c0_g1	257	12.89	3.00	5.51	18.96	100.00
TR100677|c0_g1_i1	TR100677|c0_g1	341	86.03	6.00	1.65	5.68	100.00
TR100678|c0_g1_i1	TR100678|c0_g1	279	25.70	5.00	4.61	15.86	100.00
TR100679|c0_g1_i1	TR100679|c0_g1	307	52.10	3.00	1.36	4.69	100.00
TR10067|c0_g1_i1	TR10067|c0_g1	336	81.03	3.00	0.88	3.02	100.00
TR100680|c0_g1_i1	TR100680|c0_g1	256	12.55	4.00	7.55	25.98	100.00
TR100681|c0_g1_i1	TR100681|c0_g1	254	11.90	4.00	7.96	27.39	100.00
TR100682|c0_g1_i1	TR100682|c0_g1	267	17.40	5.00	6.80	23.42	100.00
TR100683|c0_g1_i1	TR100683|c0_g1	267	17.40	4.00	5.44	18.74	100.00
TR100684|c0_g1_i1	TR100684|c0_g1	268	17.97	2.00	2.63	9.07	100.00
TR100685|c0_g1_i1	TR100685|c0_g1	274	21.86	3.00	3.25	11.18	100.00
TR100686|c0_g1_i1	TR100686|c0_g1	260	14.03	3.00	5.06	17.42	100.00
TR100687|c0_g1_i1	TR100687|c0_g1	272	20.48	3.00	3.47	11.94	100.00
TR100688|c0_g1_i1	TR100688|c0_g1	302	47.13	3.00	1.51	5.19	100.00
TR100689|c0_g1_i1	TR100689|c0_g1	289	34.51	3.00	2.06	7.08	100.00
TR10068|c0_g1_i1	TR10068|c0_g1	500	244.93	0.00	0.00	0.00	0.00
TR10068|c0_g2_i1	TR10068|c0_g2	457	201.95	6.00	0.70	2.42	100.00
TR100690|c0_g1_i1	TR100690|c0_g1	243	9.16	3.00	7.75	26.68	100.00
TR100691|c0_g1_i1	TR100691|c0_g1	246	9.81	3.00	7.24	24.93	100.00
TR100692|c0_g1_i1	TR100692|c0_g1	261	14.45	2.00	3.28	11.28	100.00
TR100693|c0_g1_i1	TR100693|c0_g1	340	85.03	3.00	0.84	2.88	100.00
TR100694|c0_g1_i1	TR100694|c0_g1	253	11.60	0.00	0.00	0.00	0.00
TR100695|c0_g1_i1	TR100695|c0_g1	322	67.05	2.00	0.71	2.43	100.00
TR100696|c0_g1_i1	TR100696|c0_g1	252	11.31	2.00	4.18	14.41	100.00
TR100697|c0_g1_i1	TR100697|c0_g1	369	114.00	15.00	3.11	10.72	100.00
TR100698|c0_g1_i1	TR100698|c0_g1	254	11.90	4.00	7.96	27.39	100.00
TR100699|c0_g1_i1	TR100699|c0_g1	251	11.04	0.00	0.00	0.00	0.00
TR10069|c0_g1_i1	TR10069|c0_g1	287	32.65	2.00	1.45	4.99	100.00
TR1006|c0_g1_i1	TR1006|c0_g1	255	12.22	2.00	3.88	13.34	100.00
TR100700|c0_g1_i1	TR100700|c0_g1	290	35.45	5.00	3.34	11.50	100.00
TR100701|c0_g1_i1	TR100701|c0_g1	247	10.04	2.00	4.72	16.24	100.00
TR100702|c0_g1_i1	TR100702|c0_g1	266	16.85	2.00	2.81	9.67	100.00
TR100703|c0_g1_i1	TR100703|c0_g1	265	16.33	0.00	0.00	0.00	0.00
TR100704|c0_g1_i1	TR100704|c0_g1	269	18.56	3.00	3.83	13.17	100.00
TR100705|c0_g1_i1	TR100705|c0_g1	273	21.16	2.00	2.24	7.70	100.00
TR100706|c0_g1_i1	TR100706|c0_g1	287	32.65	6.00	4.35	14.97	100.00
TR100707|c0_g1_i1	TR100707|c0_g1	340	85.03	3.00	0.84	2.88	100.00
TR100708|c0_g1_i1	TR100708|c0_g1	343	88.02	10.00	2.69	9.26	100.00
TR100709|c0_g1_i1	TR100709|c0_g1	346	91.02	3.00	0.78	2.69	100.00
TR10070|c0_g1_i1	TR10070|c0_g1	274	21.86	7.00	7.58	26.09	100.00
TR100710|c0_g1_i1	TR100710|c0_g1	255	12.22	3.00	5.81	20.01	100.00
TR100711|c0_g1_i1	TR100711|c0_g1	281	27.35	5.00	4.33	14.90	100.00
TR100712|c0_g1_i1	TR100712|c0_g1	315	60.07	7.00	2.76	9.50	100.00
TR100713|c0_g1_i1	TR100713|c0_g1	311	56.08	5.00	2.11	7.27	100.00
TR100714|c0_g1_i1	TR100714|c0_g1	273	21.16	0.00	0.00	0.00	0.00
TR100715|c0_g1_i1	TR100715|c0_g1	325	70.05	8.00	2.70	9.31	100.00
TR100716|c0_g1_i1	TR100716|c0_g1	353	98.01	4.00	0.97	3.33	100.00
TR100717|c0_g1_i1	TR100717|c0_g1	266	16.85	6.00	8.43	29.02	100.00
TR100718|c0_g1_i1	TR100718|c0_g1	658	402.90	29.00	1.70	5.87	100.00
TR100719|c0_g1_i1	TR100719|c0_g1	310	55.08	2.00	0.86	2.96	100.00
TR10071|c0_g1_i1	TR10071|c0_g1	339	84.03	7.00	1.97	6.79	100.00
TR100720|c0_g1_i1	TR100720|c0_g1	286	31.74	2.00	1.49	5.13	100.00
TR100721|c0_g1_i1	TR100721|c0_g1	253	11.60	3.00	6.12	21.07	100.00
TR100722|c0_g1_i1	TR100722|c0_g1	298	43.18	5.00	2.74	9.44	100.00
TR100723|c0_g1_i1	TR100723|c0_g1	259	13.63	3.00	5.21	17.93	100.00
TR100724|c0_g1_i1	TR100724|c0_g1	272	20.48	7.00	8.09	27.86	100.00
TR100725|c0_g1_i1	TR100725|c0_g1	304	49.11	0.00	0.00	0.00	0.00
TR100726|c0_g1_i1	TR100726|c0_g1	300	45.15	3.00	1.57	5.42	100.00
TR100727|c0_g1_i1	TR100727|c0_g1	617	361.90	31.00	2.03	6.98	100.00
TR100728|c0_g1_i1	TR100728|c0_g1	254	11.90	4.00	7.96	27.39	100.00
TR100729|c0_g1_i1	TR100729|c0_g1	283	29.07	3.00	2.44	8.41	100.00
TR10072|c0_g1_i1	TR10072|c0_g1	242	8.96	4.00	10.57	36.37	100.00
TR100730|c0_g1_i1	TR100730|c0_g1	257	12.89	5.00	9.18	31.60	100.00
TR100731|c0_g1_i1	TR100731|c0_g1	264	15.82	4.00	5.98	20.60	100.00
TR100732|c0_g1_i1	TR100732|c0_g1	261	14.45	1.00	1.64	5.64	100.00
TR100733|c0_g1_i1	TR100733|c0_g1	234	7.50	0.00	0.00	0.00	0.00
TR100734|c0_g1_i1	TR100734|c0_g1	343	88.02	5.00	1.34	4.63	100.00
TR100735|c0_g1_i1	TR100735|c0_g1	252	11.31	2.00	4.18	14.41	100.00
TR100736|c0_g1_i1	TR100736|c0_g1	271	19.82	2.00	2.39	8.23	100.00
TR100737|c0_g1_i1	TR100737|c0_g1	268	17.97	3.00	3.95	13.61	100.00
TR100738|c0_g1_i1	TR100738|c0_g1	251	11.04	2.00	4.29	14.77	100.00
TR100739|c0_g1_i1	TR100739|c0_g1	322	67.05	8.00	2.82	9.72	100.00
TR10073|c0_g1_i1	TR10073|c0_g1	264	15.82	3.00	4.49	15.45	100.00
TR10073|c0_g2_i1	TR10073|c0_g2	284	29.95	2.00	1.58	5.44	100.00
TR100740|c0_g1_i1	TR100740|c0_g1	261	14.45	3.00	4.92	16.92	100.00
TR100741|c0_g1_i1	TR100741|c0_g1	252	11.31	1.00	2.09	7.20	100.00
TR100742|c0_g1_i1	TR100742|c0_g1	409	153.98	2.00	0.31	1.06	100.00
TR100743|c0_g1_i1	TR100743|c0_g1	270	19.18	2.00	2.47	8.50	100.00
TR100744|c0_g1_i1	TR100744|c0_g1	289	34.51	1.00	0.69	2.36	100.00
TR100745|c0_g1_i1	TR100745|c0_g1	243	9.16	0.00	0.00	0.00	0.00
TR100746|c0_g1_i1	TR100746|c0_g1	372	117.00	4.00	0.81	2.79	100.00
TR100747|c0_g1_i1	TR100747|c0_g1	277	24.11	4.00	3.93	13.52	100.00
TR100748|c0_g1_i1	TR100748|c0_g1	225	6.06	0.00	0.00	0.00	0.00
TR100749|c0_g1_i1	TR100749|c0_g1	239	8.39	0.00	0.00	0.00	0.00
TR10074|c0_g1_i1	TR10074|c0_g1	344	89.02	0.00	0.00	0.00	0.00
TR10074|c0_g2_i1	TR10074|c0_g2	388	132.99	7.00	1.25	4.29	100.00
TR100750|c0_g1_i1	TR100750|c0_g1	258	13.26	4.00	7.14	24.59	100.00
TR100751|c0_g1_i1	TR100751|c0_g1	271	19.82	5.00	5.97	20.56	100.00
TR100752|c0_g1_i1	TR100752|c0_g1	262	14.88	3.00	4.77	16.43	100.00
TR100753|c0_g1_i1	TR100753|c0_g1	302	47.13	4.00	2.01	6.92	100.00
TR100754|c0_g1_i1	TR100754|c0_g1	254	11.90	1.00	1.99	6.85	100.00
TR100755|c0_g1_i1	TR100755|c0_g1	274	21.86	3.00	3.25	11.18	100.00
TR100756|c0_g1_i1	TR100756|c0_g1	259	13.63	3.00	5.21	17.93	100.00
TR100757|c0_g1_i1	TR100757|c0_g1	275	22.59	3.00	3.14	10.82	100.00
TR100758|c0_g1_i1	TR100758|c0_g1	287	32.65	2.00	1.45	4.99	100.00
TR100759|c0_g1_i1	TR100759|c0_g1	256	12.55	5.00	9.43	32.47	100.00
TR10075|c0_g1_i1	TR10075|c0_g1	410	154.97	7.00	1.07	3.68	100.00
TR100760|c0_g1_i1	TR100760|c0_g1	300	45.15	7.00	3.67	12.64	100.00
TR100761|c0_g1_i1	TR100761|c0_g1	261	14.45	2.00	3.28	11.28	100.00
TR100762|c0_g1_i1	TR100762|c0_g1	310	55.08	2.00	0.86	2.96	100.00
TR100763|c0_g1_i1	TR100763|c0_g1	400	144.98	5.00	0.82	2.81	100.00
TR100764|c0_g1_i1	TR100764|c0_g1	265	16.33	4.00	5.80	19.97	100.00
TR100765|c0_g1_i1	TR100765|c0_g1	290	35.45	7.00	4.67	16.09	100.00
TR100766|c0_g1_i1	TR100766|c0_g1	480	224.94	3.00	0.32	1.09	100.00
TR100767|c0_g1_i1	TR100767|c0_g1	269	18.56	3.00	3.83	13.17	100.00
TR100768|c0_g1_i1	TR100768|c0_g1	265	16.33	4.00	5.80	19.97	100.00
TR100769|c0_g1_i1	TR100769|c0_g1	252	11.31	2.00	4.18	14.41	100.00
TR10076|c0_g1_i1	TR10076|c0_g1	250	10.77	0.00	0.00	0.00	0.00
TR100770|c0_g1_i1	TR100770|c0_g1	270	19.18	2.00	2.47	8.50	100.00
TR100771|c0_g1_i1	TR100771|c0_g1	260	14.03	0.00	0.00	0.00	0.00
TR100772|c0_g1_i1	TR100772|c0_g1	268	17.97	4.00	5.27	18.14	100.00
TR100773|c0_g1_i1	TR100773|c0_g1	229	6.67	0.00	0.00	0.00	0.00
TR100774|c0_g1_i1	TR100774|c0_g1	269	18.56	4.00	5.10	17.56	100.00
TR100775|c0_g1_i1	TR100775|c0_g1	265	16.33	2.00	2.90	9.98	100.00
TR100776|c0_g1_i1	TR100776|c0_g1	355	100.01	4.00	0.95	3.26	100.00
TR100777|c0_g1_i1	TR100777|c0_g1	271	19.82	5.00	5.97	20.56	100.00
TR100778|c0_g1_i1	TR100778|c0_g1	301	46.14	5.00	2.57	8.83	100.00
TR100779|c0_g1_i1	TR100779|c0_g1	255	12.22	3.00	5.81	20.01	100.00
TR10077|c0_g1_i1	TR10077|c0_g1	254	11.90	3.00	5.97	20.54	100.00
TR100780|c0_g1_i1	TR100780|c0_g1	263	15.34	5.00	7.71	26.56	100.00
TR100781|c0_g1_i1	TR100781|c0_g1	260	14.03	3.00	5.06	17.42	100.00
TR100782|c0_g1_i1	TR100782|c0_g1	227	6.36	0.00	0.00	0.00	0.00
TR100783|c0_g1_i1	TR100783|c0_g1	321	66.06	6.00	2.15	7.40	100.00
TR100784|c0_g1_i1	TR100784|c0_g1	438	182.96	10.00	1.29	4.45	100.00
TR100785|c0_g1_i1	TR100785|c0_g1	269	18.56	5.00	6.38	21.95	100.00
TR100786|c0_g1_i1	TR100786|c0_g1	260	14.03	2.00	3.37	11.62	100.00
TR100787|c0_g1_i1	TR100787|c0_g1	381	125.99	5.00	0.94	3.23	100.00
TR100788|c0_g1_i1	TR100788|c0_g1	266	16.85	4.00	5.62	19.34	100.00
TR100789|c0_g1_i1	TR100789|c0_g1	272	20.48	3.00	3.47	11.94	100.00
TR10078|c0_g1_i1	TR10078|c0_g1	277	24.11	3.00	2.95	10.14	100.00
TR100790|c0_g1_i1	TR100790|c0_g1	395	139.98	6.00	1.01	3.49	100.00
TR100791|c0_g1_i1	TR100791|c0_g1	301	46.14	7.00	3.59	12.36	100.00
TR100792|c0_g1_i1	TR100792|c0_g1	343	88.02	3.00	0.81	2.78	100.00
TR100793|c0_g1_i1	TR100793|c0_g1	385	129.99	4.00	0.73	2.51	100.00
TR100794|c0_g1_i1	TR100794|c0_g1	354	99.01	4.00	0.96	3.29	100.00
TR100795|c0_g1_i1	TR100795|c0_g1	257	12.89	2.00	3.67	12.64	100.00
TR100796|c0_g1_i1	TR100796|c0_g1	252	11.31	3.00	6.28	21.61	100.00
TR100797|c0_g1_i1	TR100797|c0_g1	341	86.03	16.00	4.40	15.16	100.00
TR100798|c0_g1_i1	TR100798|c0_g1	274	21.86	7.00	7.58	26.09	100.00
TR100799|c0_g1_i1	TR100799|c0_g1	272	20.48	3.00	3.47	11.94	100.00
TR10079|c0_g1_i1	TR10079|c0_g1	272	20.48	6.00	6.94	23.88	100.00
TR1007|c0_g1_i1	TR1007|c0_g1	254	11.90	1.00	1.99	6.85	100.00
TR1007|c0_g2_i1	TR1007|c0_g2	255	12.22	2.00	3.88	13.34	100.00
TR100800|c0_g1_i1	TR100800|c0_g1	358	103.01	2.00	0.46	1.58	100.00
TR100801|c0_g1_i1	TR100801|c0_g1	348	93.02	2.00	0.51	1.75	100.00
TR100802|c0_g1_i1	TR100802|c0_g1	321	66.06	7.00	2.51	8.64	100.00
TR100803|c0_g1_i1	TR100803|c0_g1	281	27.35	2.00	1.73	5.96	100.00
TR100804|c0_g1_i1	TR100804|c0_g1	287	32.65	4.00	2.90	9.98	100.00
TR100805|c0_g1_i1	TR100805|c0_g1	304	49.11	5.00	2.41	8.30	100.00
TR100806|c0_g1_i1	TR100806|c0_g1	238	8.20	2.00	5.77	19.87	100.00
TR100807|c0_g1_i1	TR100807|c0_g1	282	28.21	2.00	1.68	5.78	100.00
TR100808|c0_g1_i1	TR100808|c0_g1	259	13.63	3.00	5.21	17.93	100.00
TR100809|c0_g1_i1	TR100809|c0_g1	274	21.86	4.00	4.33	14.91	100.00
TR10080|c0_g1_i1	TR10080|c0_g1	285	30.84	6.00	4.61	15.86	100.00
TR100810|c0_g1_i1	TR100810|c0_g1	346	91.02	4.00	1.04	3.58	100.00
TR100811|c0_g1_i1	TR100811|c0_g1	271	19.82	4.00	4.78	16.45	100.00
TR100812|c0_g1_i1	TR100812|c0_g1	361	106.01	4.00	0.89	3.08	100.00
TR100813|c0_g1_i1	TR100813|c0_g1	251	11.04	2.00	4.29	14.77	100.00
TR100814|c0_g1_i1	TR100814|c0_g1	274	21.86	0.00	0.00	0.00	0.00
TR100815|c0_g1_i1	TR100815|c0_g1	253	11.60	3.00	6.12	21.07	100.00
TR100816|c0_g1_i1	TR100816|c0_g1	269	18.56	0.00	0.00	0.00	0.00
TR100817|c0_g1_i1	TR100817|c0_g1	289	34.51	2.00	1.37	4.72	100.00
TR100818|c0_g1_i1	TR100818|c0_g1	268	17.97	2.00	2.63	9.07	100.00
TR100819|c0_g1_i1	TR100819|c0_g1	272	20.48	4.00	4.62	15.92	100.00
TR10081|c0_g1_i1	TR10081|c0_g1	318	63.06	3.00	1.13	3.88	100.00
TR10081|c0_g2_i1	TR10081|c0_g2	318	63.06	3.00	1.13	3.88	100.00
TR10081|c0_g3_i1	TR10081|c0_g3	331	76.04	0.00	0.00	0.00	0.00
TR100820|c0_g1_i1	TR100820|c0_g1	367	112.00	6.00	1.27	4.37	100.00
TR100821|c0_g1_i1	TR100821|c0_g1	328	73.04	3.00	0.97	3.35	100.00
TR100822|c0_g1_i1	TR100822|c0_g1	249	10.52	1.00	2.25	7.75	100.00
TR100823|c0_g1_i1	TR100823|c0_g1	252	11.31	1.00	2.09	7.20	100.00
TR100824|c0_g1_i1	TR100824|c0_g1	264	15.82	2.00	2.99	10.30	100.00
TR100825|c0_g1_i1	TR100825|c0_g1	284	29.95	4.00	3.16	10.88	100.00
TR100826|c0_g1_i1	TR100826|c0_g1	261	14.45	5.00	8.19	28.21	100.00
TR100827|c0_g1_i1	TR100827|c0_g1	267	17.40	2.00	2.72	9.37	100.00
TR100828|c0_g1_i1	TR100828|c0_g1	229	6.67	0.00	0.00	0.00	0.00
TR100829|c0_g1_i1	TR100829|c0_g1	267	17.40	4.00	5.44	18.74	100.00
TR10082|c0_g1_i1	TR10082|c0_g1	280	26.52	5.00	4.46	15.37	100.00
TR100830|c0_g1_i1	TR100830|c0_g1	350	95.02	4.00	1.00	3.43	100.00
TR100831|c0_g1_i1	TR100831|c0_g1	274	21.86	4.00	4.33	14.91	100.00
TR100832|c0_g1_i1	TR100832|c0_g1	272	20.48	4.00	4.62	15.92	100.00
TR100833|c0_g1_i1	TR100833|c0_g1	257	12.89	3.00	5.51	18.96	100.00
TR100834|c0_g1_i1	TR100834|c0_g1	242	8.96	2.00	5.28	18.19	100.00
TR100835|c0_g1_i1	TR100835|c0_g1	267	17.40	5.00	6.80	23.42	100.00
TR100836|c0_g1_i1	TR100836|c0_g1	299	44.16	2.00	1.07	3.69	100.00
TR100837|c0_g1_i1	TR100837|c0_g1	258	13.26	2.00	3.57	12.30	100.00
TR100838|c0_g1_i1	TR100838|c0_g1	430	174.96	9.00	1.22	4.19	100.00
TR100839|c0_g1_i1	TR100839|c0_g1	535	279.92	8.00	0.68	2.33	100.00
TR10083|c0_g1_i1	TR10083|c0_g1	286	31.74	4.00	2.98	10.27	100.00
TR100840|c0_g1_i1	TR100840|c0_g1	234	7.50	0.00	0.00	0.00	0.00
TR100841|c0_g1_i1	TR100841|c0_g1	278	24.89	3.00	2.85	9.82	100.00
TR100842|c0_g1_i1	TR100842|c0_g1	335	80.03	6.00	1.77	6.11	100.00
TR100843|c0_g1_i1	TR100843|c0_g1	257	12.89	2.00	3.67	12.64	100.00
TR100844|c0_g1_i1	TR100844|c0_g1	273	21.16	7.00	7.83	26.96	100.00
TR100845|c0_g1_i1	TR100845|c0_g1	248	10.27	2.00	4.61	15.86	100.00
TR100846|c0_g1_i1	TR100846|c0_g1	446	190.95	2.00	0.25	0.85	100.00
TR100847|c0_g1_i1	TR100847|c0_g1	318	63.06	7.00	2.63	9.05	100.00
TR100848|c0_g1_i1	TR100848|c0_g1	258	13.26	2.00	3.57	12.30	100.00
TR100849|c0_g1_i1	TR100849|c0_g1	270	19.18	5.00	6.17	21.25	100.00
TR10084|c0_g1_i1	TR10084|c0_g1	271	19.82	3.00	3.58	12.34	100.00
TR100850|c0_g1_i1	TR100850|c0_g1	276	23.34	2.00	2.03	6.98	100.00
TR100851|c0_g1_i1	TR100851|c0_g1	274	21.86	6.00	6.50	22.37	100.00
TR100852|c0_g1_i1	TR100852|c0_g1	286	31.74	4.00	2.98	10.27	100.00
TR100853|c0_g1_i1	TR100853|c0_g1	263	15.34	9.00	13.89	47.81	100.00
TR100854|c0_g1_i1	TR100854|c0_g1	267	17.40	2.00	2.72	9.37	100.00
TR100855|c0_g1_i1	TR100855|c0_g1	256	12.55	2.00	3.77	12.99	100.00
TR100856|c0_g1_i1	TR100856|c0_g1	257	12.89	3.00	5.51	18.96	100.00
TR100857|c0_g1_i1	TR100857|c0_g1	300	45.15	14.00	7.34	25.27	100.00
TR100858|c0_g1_i1	TR100858|c0_g1	271	19.82	3.00	3.58	12.34	100.00
TR100859|c0_g1_i1	TR100859|c0_g1	272	20.48	5.00	5.78	19.90	100.00
TR10085|c0_g1_i1	TR10085|c0_g1	270	19.18	4.00	4.94	17.00	100.00
TR10085|c0_g2_i1	TR10085|c0_g2	328	73.04	0.00	0.00	0.00	0.00
TR100860|c0_g1_i1	TR100860|c0_g1	279	25.70	2.00	1.84	6.34	100.00
TR100861|c0_g1_i1	TR100861|c0_g1	248	10.27	2.00	4.61	15.86	100.00
TR100862|c0_g1_i1	TR100862|c0_g1	241	8.77	2.00	5.40	18.59	100.00
TR100863|c0_g1_i1	TR100863|c0_g1	261	14.45	3.00	4.92	16.92	100.00
TR100864|c0_g1_i1	TR100864|c0_g1	257	12.89	3.00	5.51	18.96	100.00
TR100865|c0_g1_i1	TR100865|c0_g1	263	15.34	2.00	3.09	10.62	100.00
TR100866|c0_g1_i1	TR100866|c0_g1	275	22.59	4.00	4.19	14.43	100.00
TR100867|c0_g1_i1	TR100867|c0_g1	270	19.18	3.00	3.70	12.75	100.00
TR100868|c0_g1_i1	TR100868|c0_g1	262	14.88	2.00	3.18	10.95	100.00
TR100869|c0_g1_i1	TR100869|c0_g1	253	11.60	2.00	4.08	14.05	100.00
TR10086|c0_g1_i1	TR10086|c0_g1	491	235.93	12.00	1.20	4.15	100.00
TR100870|c0_g1_i1	TR100870|c0_g1	281	27.35	2.00	1.73	5.96	100.00
TR100871|c0_g1_i1	TR100871|c0_g1	316	61.07	2.00	0.78	2.67	100.00
TR100872|c0_g1_i1	TR100872|c0_g1	338	83.03	9.00	2.57	8.83	100.00
TR100873|c0_g1_i1	TR100873|c0_g1	250	10.77	2.00	4.39	15.13	100.00
TR100874|c0_g1_i1	TR100874|c0_g1	269	18.56	3.00	3.83	13.17	100.00
TR100875|c0_g1_i1	TR100875|c0_g1	362	107.01	3.00	0.66	2.28	100.00
TR100876|c0_g1_i1	TR100876|c0_g1	261	14.45	5.00	8.19	28.21	100.00
TR100877|c0_g1_i1	TR100877|c0_g1	265	16.33	4.00	5.80	19.97	100.00
TR100878|c0_g1_i1	TR100878|c0_g1	283	29.07	4.00	3.26	11.21	100.00
TR100879|c0_g1_i1	TR100879|c0_g1	295	40.24	3.00	1.76	6.08	100.00
TR10087|c0_g1_i1	TR10087|c0_g1	249	10.52	2.00	4.50	15.49	100.00
TR100880|c0_g1_i1	TR100880|c0_g1	260	14.03	3.00	5.06	17.42	100.00
TR100881|c0_g1_i1	TR100881|c0_g1	264	15.82	4.00	5.98	20.60	100.00
TR100882|c0_g1_i1	TR100882|c0_g1	258	13.26	2.00	3.57	12.30	100.00
TR100883|c0_g1_i1	TR100883|c0_g1	334	79.03	2.00	0.60	2.06	100.00
TR100884|c0_g1_i1	TR100884|c0_g1	344	89.02	4.00	1.06	3.66	100.00
TR100885|c0_g1_i1	TR100885|c0_g1	271	19.82	2.00	2.39	8.23	100.00
TR100886|c0_g1_i1	TR100886|c0_g1	264	15.82	4.00	5.98	20.60	100.00
TR100887|c0_g1_i1	TR100887|c0_g1	327	72.04	7.00	2.30	7.92	100.00
TR100888|c0_g1_i1	TR100888|c0_g1	272	20.48	2.00	2.31	7.96	100.00
TR100889|c0_g1_i1	TR100889|c0_g1	323	68.05	4.00	1.39	4.79	100.00
TR10088|c0_g1_i1	TR10088|c0_g1	322	67.05	2.00	0.71	2.43	100.00
TR10088|c0_g2_i1	TR10088|c0_g2	297	42.20	0.00	0.00	0.00	0.00
TR100890|c0_g1_i1	TR100890|c0_g1	268	17.97	3.00	3.95	13.61	100.00
TR100891|c0_g1_i1	TR100891|c0_g1	345	90.02	0.00	0.00	0.00	0.00
TR100892|c0_g1_i1	TR100892|c0_g1	271	19.82	5.00	5.97	20.56	100.00
TR100893|c0_g1_i1	TR100893|c0_g1	258	13.26	2.00	3.57	12.30	100.00
TR100894|c0_g1_i1	TR100894|c0_g1	263	15.34	3.00	4.63	15.94	100.00
TR100895|c0_g1_i1	TR100895|c0_g1	239	8.39	0.00	0.00	0.00	0.00
TR100896|c0_g1_i1	TR100896|c0_g1	262	14.88	3.00	4.77	16.43	100.00
TR100897|c0_g1_i1	TR100897|c0_g1	473	217.94	6.00	0.65	2.24	100.00
TR100898|c0_g1_i1	TR100898|c0_g1	283	29.07	1.00	0.81	2.80	100.00
TR100899|c0_g1_i1	TR100899|c0_g1	258	13.26	2.00	3.57	12.30	100.00
TR10089|c0_g1_i1	TR10089|c0_g1	460	204.95	7.00	0.81	2.78	100.00
TR1008|c0_g1_i1	TR1008|c0_g1	296	41.22	4.00	2.30	7.91	100.00
TR100900|c0_g1_i1	TR100900|c0_g1	263	15.34	3.00	4.63	15.94	100.00
TR100901|c0_g1_i1	TR100901|c0_g1	270	19.18	3.00	3.70	12.75	100.00
TR100902|c0_g1_i1	TR100902|c0_g1	266	16.85	3.00	4.21	14.51	100.00
TR100903|c0_g1_i1	TR100903|c0_g1	295	40.24	6.00	3.53	12.15	100.00
TR100904|c0_g1_i1	TR100904|c0_g1	230	6.83	0.00	0.00	0.00	0.00
TR100905|c0_g1_i1	TR100905|c0_g1	371	116.00	8.00	1.63	5.62	100.00
TR100906|c0_g1_i1	TR100906|c0_g1	353	98.01	1.00	0.24	0.83	100.00
TR100907|c0_g1_i1	TR100907|c0_g1	266	16.85	3.00	4.21	14.51	100.00
TR100908|c0_g1_i1	TR100908|c0_g1	320	65.06	4.00	1.46	5.01	100.00
TR100909|c0_g1_i1	TR100909|c0_g1	245	9.59	2.00	4.94	17.00	100.00
TR10090|c0_g1_i1	TR10090|c0_g1	256	12.55	4.00	7.55	25.98	100.00
TR100910|c0_g1_i1	TR100910|c0_g1	448	192.95	5.00	0.61	2.11	100.00
TR100911|c0_g1_i1	TR100911|c0_g1	292	37.35	4.00	2.54	8.73	100.00
TR100912|c0_g1_i1	TR100912|c0_g1	283	29.07	5.00	4.07	14.02	100.00
TR100913|c0_g1_i1	TR100913|c0_g1	262	14.88	4.00	6.36	21.90	100.00
TR100914|c0_g1_i1	TR100914|c0_g1	258	13.26	0.00	0.00	0.00	0.00
TR100915|c0_g1_i1	TR100915|c0_g1	316	61.07	8.00	3.10	10.68	100.00
TR100916|c0_g1_i1	TR100916|c0_g1	257	12.89	2.00	3.67	12.64	100.00
TR100917|c0_g1_i1	TR100917|c0_g1	277	24.11	8.00	7.86	27.05	100.00
TR100918|c0_g1_i1	TR100918|c0_g1	291	36.40	20.00	13.01	44.78	100.00
TR100919|c0_g1_i1	TR100919|c0_g1	244	9.37	2.00	5.05	17.39	100.00
TR10091|c0_g1_i1	TR10091|c0_g1	456	200.95	10.67	1.26	4.33	100.00
TR10091|c0_g2_i1	TR10091|c0_g2	455	199.95	5.33	0.63	2.17	100.00
TR100920|c0_g1_i1	TR100920|c0_g1	317	62.06	4.00	1.53	5.25	100.00
TR100921|c0_g1_i1	TR100921|c0_g1	259	13.63	2.00	3.47	11.95	100.00
TR100922|c0_g1_i1	TR100922|c0_g1	287	32.65	2.00	1.45	4.99	100.00
TR100923|c0_g1_i1	TR100923|c0_g1	256	12.55	3.00	5.66	19.48	100.00
TR100924|c0_g1_i1	TR100924|c0_g1	227	6.36	0.00	0.00	0.00	0.00
TR100925|c0_g1_i1	TR100925|c0_g1	345	90.02	4.00	1.05	3.62	100.00
TR100926|c0_g1_i1	TR100926|c0_g1	269	18.56	1.00	1.28	4.39	100.00
TR100927|c0_g1_i1	TR100927|c0_g1	296	41.22	4.00	2.30	7.91	100.00
TR100928|c0_g1_i1	TR100928|c0_g1	286	31.74	2.00	1.49	5.13	100.00
TR100929|c0_g1_i1	TR100929|c0_g1	237	8.02	0.00	0.00	0.00	0.00
TR10092|c0_g1_i1	TR10092|c0_g1	344	89.02	16.00	4.25	14.65	100.00
TR100930|c0_g1_i1	TR100930|c0_g1	260	14.03	2.00	3.37	11.62	100.00
TR100931|c0_g1_i1	TR100931|c0_g1	255	12.22	4.00	7.75	26.68	100.00
TR100932|c0_g1_i1	TR100932|c0_g1	323	68.05	5.00	1.74	5.99	100.00
TR100933|c0_g1_i1	TR100933|c0_g1	258	13.26	3.00	5.36	18.44	100.00
TR100934|c0_g1_i1	TR100934|c0_g1	383	127.99	3.00	0.55	1.91	100.00
TR100935|c0_g1_i1	TR100935|c0_g1	269	18.56	4.00	5.10	17.56	100.00
TR100936|c0_g1_i1	TR100936|c0_g1	236	7.84	3.00	9.06	31.17	100.00
TR100937|c0_g1_i1	TR100937|c0_g1	261	14.45	2.00	3.28	11.28	100.00
TR100938|c0_g1_i1	TR100938|c0_g1	260	14.03	4.00	6.75	23.23	100.00
TR100939|c0_g1_i1	TR100939|c0_g1	256	12.55	3.00	5.66	19.48	100.00
TR10093|c0_g1_i1	TR10093|c0_g1	341	86.03	1.00	0.28	0.95	100.00
TR100940|c0_g1_i1	TR100940|c0_g1	290	35.45	5.00	3.34	11.50	100.00
TR100941|c0_g1_i1	TR100941|c0_g1	292	37.35	6.00	3.80	13.09	100.00
TR100942|c0_g1_i1	TR100942|c0_g1	252	11.31	3.00	6.28	21.61	100.00
TR100943|c0_g1_i1	TR100943|c0_g1	268	17.97	6.00	7.90	27.21	100.00
TR100944|c0_g1_i1	TR100944|c0_g1	329	74.04	2.00	0.64	2.20	100.00
TR100945|c0_g1_i1	TR100945|c0_g1	294	39.27	3.00	1.81	6.23	100.00
TR100946|c0_g1_i1	TR100946|c0_g1	224	5.91	0.00	0.00	0.00	0.00
TR100947|c0_g1_i1	TR100947|c0_g1	251	11.04	2.00	4.29	14.77	100.00
TR100948|c0_g1_i1	TR100948|c0_g1	472	216.94	8.00	0.87	3.01	100.00
TR100949|c0_g1_i1	TR100949|c0_g1	254	11.90	1.00	1.99	6.85	100.00
TR10094|c0_g1_i1	TR10094|c0_g1	233	7.33	1.00	3.23	11.12	100.00
TR100950|c0_g1_i1	TR100950|c0_g1	266	16.85	5.00	7.02	24.18	100.00
TR100951|c0_g1_i1	TR100951|c0_g1	293	38.31	1.00	0.62	2.13	100.00
TR100952|c0_g1_i1	TR100952|c0_g1	258	13.26	0.00	0.00	0.00	0.00
TR100953|c0_g1_i1	TR100953|c0_g1	276	23.34	4.00	4.06	13.97	100.00
TR100954|c0_g1_i1	TR100954|c0_g1	267	17.40	5.00	6.80	23.42	100.00
TR100955|c0_g1_i1	TR100955|c0_g1	267	17.40	3.00	4.08	14.05	100.00
TR100956|c0_g1_i1	TR100956|c0_g1	349	94.02	9.00	2.27	7.80	100.00
TR100957|c0_g1_i1	TR100957|c0_g1	244	9.37	0.00	0.00	0.00	0.00
TR100958|c0_g1_i1	TR100958|c0_g1	292	37.35	2.00	1.27	4.36	100.00
TR100959|c0_g1_i1	TR100959|c0_g1	275	22.59	6.00	6.29	21.65	100.00
TR10095|c0_g1_i1	TR10095|c0_g1	307	52.10	4.00	1.82	6.26	100.00
TR100960|c0_g1_i1	TR100960|c0_g1	373	118.00	5.00	1.00	3.45	100.00
TR100961|c0_g1_i1	TR100961|c0_g1	252	11.31	2.00	4.18	14.41	100.00
TR100962|c0_g1_i1	TR100962|c0_g1	245	9.59	1.00	2.47	8.50	100.00
TR100963|c0_g1_i1	TR100963|c0_g1	422	166.97	7.00	0.99	3.42	100.00
TR100964|c0_g1_i1	TR100964|c0_g1	268	17.97	4.00	5.27	18.14	100.00
TR100965|c0_g1_i1	TR100965|c0_g1	250	10.77	2.00	4.39	15.13	100.00
TR100966|c0_g1_i1	TR100966|c0_g1	271	19.82	3.00	3.58	12.34	100.00
TR100967|c0_g1_i1	TR100967|c0_g1	492	236.93	7.00	0.70	2.41	100.00
TR100968|c0_g1_i1	TR100968|c0_g1	317	62.06	3.00	1.14	3.94	100.00
TR100969|c0_g1_i1	TR100969|c0_g1	265	16.33	3.00	4.35	14.97	100.00
TR10096|c0_g1_i1	TR10096|c0_g1	618	362.90	11.00	0.72	2.47	100.00
TR100970|c0_g1_i1	TR100970|c0_g1	368	113.00	8.00	1.68	5.77	100.00
TR100971|c0_g1_i1	TR100971|c0_g1	259	13.63	2.00	3.47	11.95	100.00
TR100972|c0_g1_i1	TR100972|c0_g1	335	80.03	8.00	2.37	8.15	100.00
TR100973|c0_g1_i1	TR100973|c0_g1	352	97.02	2.00	0.49	1.68	100.00
TR100974|c0_g1_i1	TR100974|c0_g1	292	37.35	2.00	1.27	4.36	100.00
TR100975|c0_g1_i1	TR100975|c0_g1	273	21.16	4.00	4.48	15.41	100.00
TR100976|c0_g1_i1	TR100976|c0_g1	260	14.03	4.00	6.75	23.23	100.00
TR100977|c0_g1_i1	TR100977|c0_g1	279	25.70	1.00	0.92	3.17	100.00
TR100978|c0_g1_i1	TR100978|c0_g1	267	17.40	8.00	10.88	37.47	100.00
TR100979|c0_g1_i1	TR100979|c0_g1	282	28.21	4.00	3.36	11.56	100.00
TR10097|c0_g1_i1	TR10097|c0_g1	269	18.56	5.00	6.38	21.95	100.00
TR100980|c0_g1_i1	TR100980|c0_g1	275	22.59	2.00	2.10	7.22	100.00
TR100981|c0_g1_i1	TR100981|c0_g1	255	12.22	3.00	5.81	20.01	100.00
TR100982|c0_g1_i1	TR100982|c0_g1	278	24.89	4.00	3.80	13.10	100.00
TR100983|c0_g1_i1	TR100983|c0_g1	258	13.26	3.00	5.36	18.44	100.00
TR100984|c0_g1_i1	TR100984|c0_g1	273	21.16	5.00	5.59	19.26	100.00
TR100985|c0_g1_i1	TR100985|c0_g1	258	13.26	4.00	7.14	24.59	100.00
TR100986|c0_g1_i1	TR100986|c0_g1	279	25.70	5.00	4.61	15.86	100.00
TR100987|c0_g1_i1	TR100987|c0_g1	274	21.86	4.00	4.33	14.91	100.00
TR100988|c0_g1_i1	TR100988|c0_g1	274	21.86	3.00	3.25	11.18	100.00
TR100989|c0_g1_i1	TR100989|c0_g1	417	161.97	4.00	0.58	2.01	100.00
TR10098|c0_g1_i1	TR10098|c0_g1	305	50.11	2.00	0.94	3.25	100.00
TR100990|c0_g1_i1	TR100990|c0_g1	396	140.98	10.00	1.68	5.78	100.00
TR100991|c0_g1_i1	TR100991|c0_g1	338	83.03	3.00	0.86	2.94	100.00
TR100992|c0_g1_i1	TR100992|c0_g1	282	28.21	0.00	0.00	0.00	0.00
TR100993|c0_g1_i1	TR100993|c0_g1	619	363.90	8.00	0.52	1.79	100.00
TR100994|c0_g1_i1	TR100994|c0_g1	311	56.08	6.00	2.53	8.72	100.00
TR100995|c0_g1_i1	TR100995|c0_g1	250	10.77	5.00	10.99	37.82	100.00
TR100996|c0_g1_i1	TR100996|c0_g1	258	13.26	2.00	3.57	12.30	100.00
TR100997|c0_g1_i1	TR100997|c0_g1	586	330.91	15.00	1.07	3.69	100.00
TR100998|c0_g1_i1	TR100998|c0_g1	269	18.56	3.00	3.83	13.17	100.00
TR100999|c0_g1_i1	TR100999|c0_g1	265	16.33	3.00	4.35	14.97	100.00
TR10099|c0_g1_i1	TR10099|c0_g1	330	75.04	1.01	0.32	1.10	100.00
TR10099|c0_g2_i1	TR10099|c0_g2	276	23.34	2.99	3.03	10.44	100.00
TR1009|c0_g1_i1	TR1009|c0_g1	262	14.88	4.00	6.36	21.90	100.00
TR100|c0_g1_i1	TR100|c0_g1	273	21.16	4.00	4.48	15.41	100.00
TR101000|c0_g1_i1	TR101000|c0_g1	275	22.59	3.00	3.14	10.82	100.00
TR101001|c0_g1_i1	TR101001|c0_g1	258	13.26	3.00	5.36	18.44	100.00
TR101002|c0_g1_i1	TR101002|c0_g1	292	37.35	2.00	1.27	4.36	100.00
TR101003|c0_g1_i1	TR101003|c0_g1	302	47.13	7.00	3.52	12.11	100.00
TR101004|c0_g1_i1	TR101004|c0_g1	258	13.26	3.00	5.36	18.44	100.00
TR101005|c0_g1_i1	TR101005|c0_g1	272	20.48	3.00	3.47	11.94	100.00
TR101006|c0_g1_i1	TR101006|c0_g1	224	5.91	1.00	4.01	13.79	100.00
TR101007|c0_g1_i1	TR101007|c0_g1	280	26.52	4.00	3.57	12.29	100.00
TR101008|c0_g1_i1	TR101008|c0_g1	267	17.40	4.00	5.44	18.74	100.00
TR101009|c0_g1_i1	TR101009|c0_g1	321	66.06	3.00	1.08	3.70	100.00
TR10100|c0_g1_i1	TR10100|c0_g1	271	19.82	2.00	2.39	8.23	100.00
TR101010|c0_g1_i1	TR101010|c0_g1	282	28.21	2.00	1.68	5.78	100.00
TR101011|c0_g1_i1	TR101011|c0_g1	260	14.03	3.00	5.06	17.42	100.00
TR101012|c0_g1_i1	TR101012|c0_g1	301	46.14	4.00	2.05	7.07	100.00
TR101013|c0_g1_i1	TR101013|c0_g1	285	30.84	10.00	7.68	26.43	100.00
TR101014|c0_g1_i1	TR101014|c0_g1	332	77.04	10.00	3.07	10.58	100.00
TR101015|c0_g1_i1	TR101015|c0_g1	273	21.16	3.00	3.36	11.56	100.00
TR101016|c0_g1_i1	TR101016|c0_g1	264	15.82	5.00	7.48	25.75	100.00
TR101017|c0_g1_i1	TR101017|c0_g1	321	66.06	3.00	1.08	3.70	100.00
TR101018|c0_g1_i1	TR101018|c0_g1	239	8.39	0.00	0.00	0.00	0.00
TR101019|c0_g1_i1	TR101019|c0_g1	254	11.90	3.00	5.97	20.54	100.00
TR10101|c0_g1_i1	TR10101|c0_g1	240	8.57	0.00	0.00	0.00	0.00
TR101020|c0_g1_i1	TR101020|c0_g1	365	110.00	5.00	1.08	3.70	100.00
TR101021|c0_g1_i1	TR101021|c0_g1	265	16.33	3.00	4.35	14.97	100.00
TR101022|c0_g1_i1	TR101022|c0_g1	276	23.34	4.00	4.06	13.97	100.00
TR101023|c0_g1_i1	TR101023|c0_g1	330	75.04	4.00	1.26	4.34	100.00
TR101024|c0_g1_i1	TR101024|c0_g1	263	15.34	1.00	1.54	5.31	100.00
TR101025|c0_g1_i1	TR101025|c0_g1	274	21.86	6.00	6.50	22.37	100.00
TR101026|c0_g1_i1	TR101026|c0_g1	301	46.14	1.00	0.51	1.77	100.00
TR101027|c0_g1_i1	TR101027|c0_g1	249	10.52	4.00	9.00	30.99	100.00
TR101028|c0_g1_i1	TR101028|c0_g1	264	15.82	2.00	2.99	10.30	100.00
TR101029|c0_g1_i1	TR101029|c0_g1	382	126.99	5.00	0.93	3.21	100.00
TR10102|c0_g1_i1	TR10102|c0_g1	271	19.82	4.00	4.78	16.45	100.00
TR101030|c0_g1_i1	TR101030|c0_g1	275	22.59	5.00	5.24	18.04	100.00
TR101031|c0_g1_i1	TR101031|c0_g1	274	21.86	5.00	5.41	18.64	100.00
TR101032|c0_g1_i1	TR101032|c0_g1	268	17.97	4.00	5.27	18.14	100.00
TR101033|c0_g1_i1	TR101033|c0_g1	260	14.03	2.00	3.37	11.62	100.00
TR101034|c0_g1_i1	TR101034|c0_g1	259	13.63	3.00	5.21	17.93	100.00
TR101035|c0_g1_i1	TR101035|c0_g1	365	110.00	4.00	0.86	2.96	100.00
TR101036|c0_g1_i1	TR101036|c0_g1	274	21.86	5.00	5.41	18.64	100.00
TR101037|c0_g1_i1	TR101037|c0_g1	251	11.04	0.00	0.00	0.00	0.00
TR101038|c0_g1_i1	TR101038|c0_g1	246	9.81	3.00	7.24	24.93	100.00
TR101039|c0_g1_i1	TR101039|c0_g1	256	12.55	2.00	3.77	12.99	100.00
TR10103|c0_g1_i1	TR10103|c0_g1	252	11.31	0.00	0.00	0.00	0.00
TR10103|c0_g2_i1	TR10103|c0_g2	252	11.31	0.00	0.00	0.00	0.00
TR101040|c0_g1_i1	TR101040|c0_g1	289	34.51	5.00	3.43	11.81	100.00
TR101041|c0_g1_i1	TR101041|c0_g1	273	21.16	3.00	3.36	11.56	100.00
TR101042|c0_g1_i1	TR101042|c0_g1	254	11.90	2.00	3.98	13.69	100.00
TR101043|c0_g1_i1	TR101043|c0_g1	256	12.55	0.00	0.00	0.00	0.00
TR101044|c0_g1_i1	TR101044|c0_g1	297	42.20	2.00	1.12	3.86	100.00
TR101045|c0_g1_i1	TR101045|c0_g1	268	17.97	3.00	3.95	13.61	100.00
TR101046|c0_g1_i1	TR101046|c0_g1	253	11.60	0.00	0.00	0.00	0.00
TR101047|c0_g1_i1	TR101047|c0_g1	267	17.40	3.00	4.08	14.05	100.00
TR101048|c0_g1_i1	TR101048|c0_g1	288	33.58	4.00	2.82	9.71	100.00
TR101049|c0_g1_i1	TR101049|c0_g1	263	15.34	3.00	4.63	15.94	100.00
TR10104|c0_g1_i1	TR10104|c0_g1	302	47.13	10.00	5.02	17.29	100.00
TR101050|c0_g1_i1	TR101050|c0_g1	338	83.03	4.00	1.14	3.93	100.00
TR101051|c0_g1_i1	TR101051|c0_g1	270	19.18	4.00	4.94	17.00	100.00
TR101052|c0_g1_i1	TR101052|c0_g1	269	18.56	3.00	3.83	13.17	100.00
TR101053|c0_g1_i1	TR101053|c0_g1	341	86.03	7.00	1.93	6.63	100.00
TR101054|c0_g1_i1	TR101054|c0_g1	245	9.59	0.00	0.00	0.00	0.00
TR101055|c0_g1_i1	TR101055|c0_g1	273	21.16	3.00	3.36	11.56	100.00
TR101056|c0_g1_i1	TR101056|c0_g1	271	19.82	4.00	4.78	16.45	100.00
TR101057|c0_g1_i1	TR101057|c0_g1	264	15.82	3.00	4.49	15.45	100.00
TR101058|c0_g1_i1	TR101058|c0_g1	466	210.95	3.00	0.34	1.16	100.00
TR101059|c0_g1_i1	TR101059|c0_g1	311	56.08	6.00	2.53	8.72	100.00
TR10105|c0_g1_i1	TR10105|c0_g1	283	29.07	2.00	1.63	5.60	100.00
TR10105|c0_g2_i1	TR10105|c0_g2	298	43.18	1.00	0.55	1.90	100.00
TR101060|c0_g1_i1	TR101060|c0_g1	287	32.65	3.00	2.17	7.49	100.00
TR101061|c0_g1_i1	TR101061|c0_g1	353	98.01	2.00	0.48	1.66	100.00
TR101062|c0_g1_i1	TR101062|c0_g1	279	25.70	3.00	2.76	9.51	100.00
TR101063|c0_g1_i1	TR101063|c0_g1	268	17.97	3.00	3.95	13.61	100.00
TR101064|c0_g1_i1	TR101064|c0_g1	239	8.39	1.00	2.82	9.72	100.00
TR101065|c0_g1_i1	TR101065|c0_g1	348	93.02	12.00	3.05	10.51	100.00
TR101066|c0_g1_i1	TR101066|c0_g1	261	14.45	3.00	4.92	16.92	100.00
TR101067|c0_g1_i1	TR101067|c0_g1	278	24.89	4.00	3.80	13.10	100.00
TR101068|c0_g1_i1	TR101068|c0_g1	376	121.00	7.00	1.37	4.71	100.00
TR101069|c0_g1_i1	TR101069|c0_g1	376	121.00	0.00	0.00	0.00	0.00
TR10106|c0_g1_i1	TR10106|c0_g1	479	223.94	11.00	1.16	4.00	100.00
TR101070|c0_g1_i1	TR101070|c0_g1	271	19.82	3.00	3.58	12.34	100.00
TR101071|c0_g1_i1	TR101071|c0_g1	248	10.27	3.00	6.91	23.80	100.00
TR101072|c0_g1_i1	TR101072|c0_g1	258	13.26	4.00	7.14	24.59	100.00
TR101073|c0_g1_i1	TR101073|c0_g1	258	13.26	0.00	0.00	0.00	0.00
TR101074|c0_g1_i1	TR101074|c0_g1	289	34.51	6.00	4.12	14.17	100.00
TR101075|c0_g1_i1	TR101075|c0_g1	259	13.63	2.00	3.47	11.95	100.00
TR101076|c0_g1_i1	TR101076|c0_g1	267	17.40	7.00	9.52	32.79	100.00
TR101077|c0_g1_i1	TR101077|c0_g1	275	22.59	4.00	4.19	14.43	100.00
TR101078|c0_g1_i1	TR101078|c0_g1	254	11.90	2.00	3.98	13.69	100.00
TR101079|c0_g1_i1	TR101079|c0_g1	254	11.90	3.00	5.97	20.54	100.00
TR10107|c0_g1_i1	TR10107|c0_g1	475	219.94	15.00	1.61	5.56	100.00
TR101080|c0_g1_i1	TR101080|c0_g1	273	21.16	4.00	4.48	15.41	100.00
TR101081|c0_g1_i1	TR101081|c0_g1	266	16.85	2.00	2.81	9.67	100.00
TR101082|c0_g1_i1	TR101082|c0_g1	247	10.04	2.00	4.72	16.24	100.00
TR101083|c0_g1_i1	TR101083|c0_g1	307	52.10	3.00	1.36	4.69	100.00
TR101084|c0_g1_i1	TR101084|c0_g1	268	17.97	4.00	5.27	18.14	100.00
TR101085|c0_g1_i1	TR101085|c0_g1	268	17.97	3.00	3.95	13.61	100.00
TR101086|c0_g1_i1	TR101086|c0_g1	262	14.88	4.00	6.36	21.90	100.00
TR101087|c0_g1_i1	TR101087|c0_g1	293	38.31	2.00	1.24	4.25	100.00
TR101088|c0_g1_i1	TR101088|c0_g1	277	24.11	10.00	9.82	33.81	100.00
TR101089|c0_g1_i1	TR101089|c0_g1	275	22.59	3.00	3.14	10.82	100.00
TR10108|c0_g1_i1	TR10108|c0_g1	742	486.89	15.00	0.73	2.51	100.00
TR101090|c0_g1_i1	TR101090|c0_g1	464	208.95	6.00	0.68	2.34	100.00
TR101091|c0_g1_i1	TR101091|c0_g1	275	22.59	5.00	5.24	18.04	100.00
TR101092|c0_g1_i1	TR101092|c0_g1	249	10.52	4.00	9.00	30.99	100.00
TR101093|c0_g1_i1	TR101093|c0_g1	416	160.97	9.00	1.32	4.56	100.00
TR101094|c0_g1_i1	TR101094|c0_g1	274	21.86	3.00	3.25	11.18	100.00
TR101095|c0_g1_i1	TR101095|c0_g1	271	19.82	2.00	2.39	8.23	100.00
TR101096|c0_g1_i1	TR101096|c0_g1	253	11.60	0.00	0.00	0.00	0.00
TR101097|c0_g1_i1	TR101097|c0_g1	271	19.82	4.00	4.78	16.45	100.00
TR101098|c0_g1_i1	TR101098|c0_g1	358	103.01	5.00	1.15	3.96	100.00
TR101099|c0_g1_i1	TR101099|c0_g1	256	12.55	2.00	3.77	12.99	100.00
TR10109|c0_g1_i1	TR10109|c0_g1	274	21.86	5.00	5.41	18.64	100.00
TR1010|c0_g1_i1	TR1010|c0_g1	264	15.82	15.00	22.44	77.25	100.00
TR101100|c0_g1_i1	TR101100|c0_g1	257	12.89	2.00	3.67	12.64	100.00
TR101101|c0_g1_i1	TR101101|c0_g1	246	9.81	2.00	4.83	16.62	100.00
TR101102|c0_g1_i1	TR101102|c0_g1	271	19.82	3.00	3.58	12.34	100.00
TR101103|c0_g1_i1	TR101103|c0_g1	280	26.52	1.00	0.89	3.07	100.00
TR101104|c0_g1_i1	TR101104|c0_g1	226	6.21	0.00	0.00	0.00	0.00
TR101105|c0_g1_i1	TR101105|c0_g1	276	23.34	8.00	8.11	27.94	100.00
TR101106|c0_g1_i1	TR101106|c0_g1	236	7.84	2.00	6.04	20.78	100.00
TR101107|c0_g1_i1	TR101107|c0_g1	296	41.22	10.00	5.74	19.77	100.00
TR101108|c0_g1_i1	TR101108|c0_g1	247	10.04	0.00	0.00	0.00	0.00
TR101109|c0_g1_i1	TR101109|c0_g1	336	81.03	4.00	1.17	4.02	100.00
TR10110|c0_g1_i1	TR10110|c0_g1	334	79.03	3.00	0.90	3.09	100.00
TR101110|c0_g1_i1	TR101110|c0_g1	265	16.33	3.00	4.35	14.97	100.00
TR101111|c0_g1_i1	TR101111|c0_g1	368	113.00	5.00	1.05	3.61	100.00
TR101112|c0_g1_i1	TR101112|c0_g1	244	9.37	0.00	0.00	0.00	0.00
TR101113|c0_g1_i1	TR101113|c0_g1	257	12.89	3.00	5.51	18.96	100.00
TR101114|c0_g1_i1	TR101114|c0_g1	294	39.27	2.00	1.21	4.15	100.00
TR101115|c0_g1_i1	TR101115|c0_g1	258	13.26	4.00	7.14	24.59	100.00
TR101116|c0_g1_i1	TR101116|c0_g1	313	58.07	5.00	2.04	7.02	100.00
TR101117|c0_g1_i1	TR101117|c0_g1	265	16.33	2.00	2.90	9.98	100.00
TR101118|c0_g1_i1	TR101118|c0_g1	252	11.31	2.00	4.18	14.41	100.00
TR101119|c0_g1_i1	TR101119|c0_g1	292	37.35	3.00	1.90	6.55	100.00
TR10111|c0_g1_i1	TR10111|c0_g1	259	13.63	5.00	8.68	29.89	100.00
TR101120|c0_g1_i1	TR101120|c0_g1	261	14.45	3.00	4.92	16.92	100.00
TR101121|c0_g1_i1	TR101121|c0_g1	262	14.88	4.00	6.36	21.90	100.00
TR101122|c0_g1_i1	TR101122|c0_g1	263	15.34	6.00	9.26	31.87	100.00
TR101123|c0_g1_i1	TR101123|c0_g1	261	14.45	2.00	3.28	11.28	100.00
TR101124|c0_g1_i1	TR101124|c0_g1	270	19.18	2.00	2.47	8.50	100.00
TR101125|c0_g1_i1	TR101125|c0_g1	303	48.12	6.00	2.95	10.16	100.00
TR101126|c0_g1_i1	TR101126|c0_g1	254	11.90	4.00	7.96	27.39	100.00
TR101127|c0_g1_i1	TR101127|c0_g1	365	110.00	3.00	0.65	2.22	100.00
TR101128|c0_g1_i1	TR101128|c0_g1	258	13.26	3.00	5.36	18.44	100.00
TR101129|c0_g1_i1	TR101129|c0_g1	225	6.06	1.00	3.91	13.45	100.00
TR10112|c0_g1_i1	TR10112|c0_g1	298	43.18	2.00	1.10	3.77	100.00
TR10112|c0_g2_i1	TR10112|c0_g2	298	43.18	4.00	2.19	7.55	100.00
TR101130|c0_g1_i1	TR101130|c0_g1	225	6.06	0.00	0.00	0.00	0.00
TR101131|c0_g1_i1	TR101131|c0_g1	246	9.81	0.00	0.00	0.00	0.00
TR101132|c0_g1_i1	TR101132|c0_g1	265	16.33	3.00	4.35	14.97	100.00
TR101133|c0_g1_i1	TR101133|c0_g1	441	185.96	2.00	0.25	0.88	100.00
TR101134|c0_g1_i1	TR101134|c0_g1	323	68.05	4.00	1.39	4.79	100.00
TR101135|c0_g1_i1	TR101135|c0_g1	272	20.48	6.00	6.94	23.88	100.00
TR101136|c0_g1_i1	TR101136|c0_g1	286	31.74	4.00	2.98	10.27	100.00
TR101137|c0_g1_i1	TR101137|c0_g1	268	17.97	3.00	3.95	13.61	100.00
TR101138|c0_g1_i1	TR101138|c0_g1	258	13.26	3.00	5.36	18.44	100.00
TR101139|c0_g1_i1	TR101139|c0_g1	299	44.16	3.00	1.61	5.54	100.00
TR10113|c0_g1_i1	TR10113|c0_g1	352	97.02	3.43	0.84	2.88	100.00
TR10113|c0_g2_i1	TR10113|c0_g2	351	96.02	4.57	1.13	3.88	100.00
TR101140|c0_g1_i1	TR101140|c0_g1	350	95.02	7.00	1.74	6.00	100.00
TR101141|c0_g1_i1	TR101141|c0_g1	264	15.82	3.00	4.49	15.45	100.00
TR101142|c0_g1_i1	TR101142|c0_g1	259	13.63	2.00	3.47	11.95	100.00
TR101143|c0_g1_i1	TR101143|c0_g1	270	19.18	3.00	3.70	12.75	100.00
TR101144|c0_g1_i1	TR101144|c0_g1	292	37.35	3.00	1.90	6.55	100.00
TR101145|c0_g1_i1	TR101145|c0_g1	260	14.03	2.00	3.37	11.62	100.00
TR101146|c0_g1_i1	TR101146|c0_g1	279	25.70	3.00	2.76	9.51	100.00
TR101147|c0_g1_i1	TR101147|c0_g1	273	21.16	6.00	6.71	23.11	100.00
TR101148|c0_g1_i1	TR101148|c0_g1	262	14.88	2.00	3.18	10.95	100.00
TR101149|c0_g1_i1	TR101149|c0_g1	367	112.00	6.00	1.27	4.37	100.00
TR10114|c0_g1_i1	TR10114|c0_g1	285	30.84	0.00	0.00	0.00	0.00
TR10114|c0_g2_i1	TR10114|c0_g2	284	29.95	6.00	4.74	16.33	100.00
TR101150|c0_g1_i1	TR101150|c0_g1	258	13.26	2.00	3.57	12.30	100.00
TR101151|c0_g1_i1	TR101151|c0_g1	260	14.03	3.00	5.06	17.42	100.00
TR101152|c0_g1_i1	TR101152|c0_g1	259	13.63	2.00	3.47	11.95	100.00
TR101153|c0_g1_i1	TR101153|c0_g1	269	18.56	4.00	5.10	17.56	100.00
TR101154|c0_g1_i1	TR101154|c0_g1	398	142.98	8.00	1.32	4.56	100.00
TR101155|c0_g1_i1	TR101155|c0_g1	255	12.22	2.00	3.88	13.34	100.00
TR101156|c0_g1_i1	TR101156|c0_g1	242	8.96	1.00	2.64	9.09	100.00
TR101157|c0_g1_i1	TR101157|c0_g1	260	14.03	4.00	6.75	23.23	100.00
TR101158|c0_g1_i1	TR101158|c0_g1	273	21.16	4.00	4.48	15.41	100.00
TR101159|c0_g1_i1	TR101159|c0_g1	229	6.67	0.00	0.00	0.00	0.00
TR10115|c0_g1_i1	TR10115|c0_g1	293	38.31	5.00	3.09	10.64	100.00
TR101160|c0_g1_i1	TR101160|c0_g1	273	21.16	2.00	2.24	7.70	100.00
TR101161|c0_g1_i1	TR101161|c0_g1	300	45.15	2.00	1.05	3.61	100.00
TR101162|c0_g1_i1	TR101162|c0_g1	276	23.34	6.00	6.09	20.95	100.00
TR101163|c0_g1_i1	TR101163|c0_g1	269	18.56	5.00	6.38	21.95	100.00
TR101164|c0_g1_i1	TR101164|c0_g1	278	24.89	2.00	1.90	6.55	100.00
TR101165|c0_g1_i1	TR101165|c0_g1	239	8.39	1.00	2.82	9.72	100.00
TR101166|c0_g1_i1	TR101166|c0_g1	235	7.67	0.00	0.00	0.00	0.00
TR101167|c0_g1_i1	TR101167|c0_g1	251	11.04	2.00	4.29	14.77	100.00
TR101168|c0_g1_i1	TR101168|c0_g1	263	15.34	3.00	4.63	15.94	100.00
TR101169|c0_g1_i1	TR101169|c0_g1	291	36.40	2.00	1.30	4.48	100.00
TR10116|c0_g1_i1	TR10116|c0_g1	298	43.18	1.33	0.73	2.51	100.00
TR10116|c0_g2_i1	TR10116|c0_g2	279	25.70	10.67	9.83	33.85	100.00
TR101170|c0_g1_i1	TR101170|c0_g1	396	140.98	14.00	2.35	8.09	100.00
TR101171|c0_g1_i1	TR101171|c0_g1	263	15.34	3.00	4.63	15.94	100.00
TR101172|c0_g1_i1	TR101172|c0_g1	257	12.89	3.00	5.51	18.96	100.00
TR101173|c0_g1_i1	TR101173|c0_g1	293	38.31	2.00	1.24	4.25	100.00
TR101174|c0_g1_i1	TR101174|c0_g1	262	14.88	5.00	7.95	27.38	100.00
TR101175|c0_g1_i1	TR101175|c0_g1	268	17.97	6.00	7.90	27.21	100.00
TR101176|c0_g1_i1	TR101176|c0_g1	260	14.03	2.00	3.37	11.62	100.00
TR101177|c0_g1_i1	TR101177|c0_g1	246	9.81	3.00	7.24	24.93	100.00
TR101178|c0_g1_i1	TR101178|c0_g1	286	31.74	2.00	1.49	5.13	100.00
TR101179|c0_g1_i1	TR101179|c0_g1	292	37.35	2.00	1.27	4.36	100.00
TR10117|c0_g1_i1	TR10117|c0_g1	284	29.95	6.00	4.74	16.33	100.00
TR101180|c0_g1_i1	TR101180|c0_g1	319	64.06	12.00	4.43	15.27	100.00
TR101181|c0_g1_i1	TR101181|c0_g1	294	39.27	4.00	2.41	8.30	100.00
TR101182|c0_g1_i1	TR101182|c0_g1	278	24.89	2.00	1.90	6.55	100.00
TR101183|c0_g1_i1	TR101183|c0_g1	357	102.01	4.00	0.93	3.20	100.00
TR101184|c0_g1_i1	TR101184|c0_g1	266	16.85	5.00	7.02	24.18	100.00
TR101185|c0_g1_i1	TR101185|c0_g1	227	6.36	2.00	7.44	25.62	100.00
TR101186|c0_g1_i1	TR101186|c0_g1	353	98.01	2.00	0.48	1.66	100.00
TR101187|c0_g1_i1	TR101187|c0_g1	288	33.58	3.00	2.12	7.28	100.00
TR101188|c0_g1_i1	TR101188|c0_g1	253	11.60	3.00	6.12	21.07	100.00
TR101189|c0_g1_i1	TR101189|c0_g1	259	13.63	5.00	8.68	29.89	100.00
TR10118|c0_g1_i1	TR10118|c0_g1	322	67.05	5.00	1.77	6.08	100.00
TR101190|c0_g1_i1	TR101190|c0_g1	259	13.63	3.00	5.21	17.93	100.00
TR101191|c0_g1_i1	TR101191|c0_g1	272	20.48	2.00	2.31	7.96	100.00
TR101192|c0_g1_i1	TR101192|c0_g1	334	79.03	6.00	1.80	6.19	100.00
TR101193|c0_g1_i1	TR101193|c0_g1	283	29.07	3.00	2.44	8.41	100.00
TR101194|c0_g1_i1	TR101194|c0_g1	325	70.05	1.00	0.34	1.16	100.00
TR101195|c0_g1_i1	TR101195|c0_g1	236	7.84	2.00	6.04	20.78	100.00
TR101196|c0_g1_i1	TR101196|c0_g1	251	11.04	2.00	4.29	14.77	100.00
TR101197|c0_g1_i1	TR101197|c0_g1	277	24.11	4.00	3.93	13.52	100.00
TR101198|c0_g1_i1	TR101198|c0_g1	328	73.04	12.00	3.89	13.39	100.00
TR101199|c0_g1_i1	TR101199|c0_g1	270	19.18	3.00	3.70	12.75	100.00
TR10119|c0_g1_i1	TR10119|c0_g1	805	549.89	12.00	0.52	1.78	100.00
TR10119|c0_g2_i1	TR10119|c0_g2	711	455.89	0.00	0.00	0.00	0.00
TR1011|c0_g1_i1	TR1011|c0_g1	537	281.92	5.00	0.42	1.45	100.00
TR101200|c0_g1_i1	TR101200|c0_g1	239	8.39	2.00	5.65	19.44	100.00
TR101201|c0_g1_i1	TR101201|c0_g1	278	24.89	4.00	3.80	13.10	100.00
TR101202|c0_g1_i1	TR101202|c0_g1	247	10.04	3.00	7.08	24.36	100.00
TR101203|c0_g1_i1	TR101203|c0_g1	266	16.85	3.00	4.21	14.51	100.00
TR101204|c0_g1_i1	TR101204|c0_g1	267	17.40	3.00	4.08	14.05	100.00
TR101205|c0_g1_i1	TR101205|c0_g1	268	17.97	4.00	5.27	18.14	100.00
TR101206|c0_g1_i1	TR101206|c0_g1	265	16.33	7.00	10.15	34.94	100.00
TR101207|c0_g1_i1	TR101207|c0_g1	267	17.40	4.00	5.44	18.74	100.00
TR101208|c0_g1_i1	TR101208|c0_g1	269	18.56	2.00	2.55	8.78	100.00
TR101209|c0_g1_i1	TR101209|c0_g1	256	12.55	2.00	3.77	12.99	100.00
TR10120|c0_g1_i1	TR10120|c0_g1	292	37.35	4.00	2.54	8.73	100.00
TR10120|c0_g2_i1	TR10120|c0_g2	301	46.14	0.00	0.00	0.00	0.00
TR101210|c0_g1_i1	TR101210|c0_g1	299	44.16	2.00	1.07	3.69	100.00
TR101211|c0_g1_i1	TR101211|c0_g1	257	12.89	2.00	3.67	12.64	100.00
TR101212|c0_g1_i1	TR101212|c0_g1	259	13.63	3.00	5.21	17.93	100.00
TR101213|c0_g1_i1	TR101213|c0_g1	228	6.52	0.00	0.00	0.00	0.00
TR101214|c0_g1_i1	TR101214|c0_g1	376	121.00	3.00	0.59	2.02	100.00
TR101215|c0_g1_i1	TR101215|c0_g1	248	10.27	3.00	6.91	23.80	100.00
TR101216|c0_g1_i1	TR101216|c0_g1	323	68.05	3.00	1.04	3.59	100.00
TR101217|c0_g1_i1	TR101217|c0_g1	261	14.45	4.00	6.55	22.57	100.00
TR101218|c0_g1_i1	TR101218|c0_g1	472	216.94	8.00	0.87	3.01	100.00
TR101219|c0_g1_i1	TR101219|c0_g1	226	6.21	0.00	0.00	0.00	0.00
TR10121|c0_g1_i1	TR10121|c0_g1	288	33.58	4.00	2.82	9.71	100.00
TR101220|c0_g1_i1	TR101220|c0_g1	264	15.82	4.00	5.98	20.60	100.00
TR101221|c0_g1_i1	TR101221|c0_g1	289	34.51	5.00	3.43	11.81	100.00
TR101222|c0_g1_i1	TR101222|c0_g1	272	20.48	4.00	4.62	15.92	100.00
TR101223|c0_g1_i1	TR101223|c0_g1	256	12.55	4.00	7.55	25.98	100.00
TR101224|c0_g1_i1	TR101224|c0_g1	328	73.04	4.00	1.30	4.46	100.00
TR101225|c0_g1_i1	TR101225|c0_g1	616	360.90	22.00	1.44	4.97	100.00
TR101226|c0_g1_i1	TR101226|c0_g1	263	15.34	2.00	3.09	10.62	100.00
TR101227|c0_g1_i1	TR101227|c0_g1	271	19.82	4.00	4.78	16.45	100.00
TR101228|c0_g1_i1	TR101228|c0_g1	266	16.85	2.00	2.81	9.67	100.00
TR101229|c0_g1_i1	TR101229|c0_g1	252	11.31	0.00	0.00	0.00	0.00
TR10122|c0_g1_i1	TR10122|c0_g1	276	23.34	5.00	5.07	17.46	100.00
TR10122|c0_g2_i1	TR10122|c0_g2	290	35.45	0.00	0.00	0.00	0.00
TR101230|c0_g1_i1	TR101230|c0_g1	290	35.45	3.00	2.00	6.90	100.00
TR101231|c0_g1_i1	TR101231|c0_g1	274	21.86	4.00	4.33	14.91	100.00
TR101232|c0_g1_i1	TR101232|c0_g1	272	20.48	2.00	2.31	7.96	100.00
TR101233|c0_g1_i1	TR101233|c0_g1	303	48.12	2.00	0.98	3.39	100.00
TR101234|c0_g1_i1	TR101234|c0_g1	255	12.22	5.00	9.69	33.35	100.00
TR101235|c0_g1_i1	TR101235|c0_g1	230	6.83	0.00	0.00	0.00	0.00
TR101236|c0_g1_i1	TR101236|c0_g1	267	17.40	4.00	5.44	18.74	100.00
TR101237|c0_g1_i1	TR101237|c0_g1	276	23.34	4.00	4.06	13.97	100.00
TR101238|c0_g1_i1	TR101238|c0_g1	255	12.22	2.00	3.88	13.34	100.00
TR101239|c0_g1_i1	TR101239|c0_g1	241	8.77	3.00	8.10	27.89	100.00
TR10123|c0_g1_i1	TR10123|c0_g1	282	28.21	4.00	3.36	11.56	100.00
TR101240|c0_g1_i1	TR101240|c0_g1	337	82.03	3.00	0.87	2.98	100.00
TR101241|c0_g1_i1	TR101241|c0_g1	295	40.24	4.00	2.35	8.10	100.00
TR101241|c0_g2_i1	TR101241|c0_g2	295	40.24	2.00	1.18	4.05	100.00
TR101242|c0_g1_i1	TR101242|c0_g1	272	20.48	2.00	2.31	7.96	100.00
TR101243|c0_g1_i1	TR101243|c0_g1	268	17.97	3.00	3.95	13.61	100.00
TR101244|c0_g1_i1	TR101244|c0_g1	260	14.03	4.00	6.75	23.23	100.00
TR101245|c0_g1_i1	TR101245|c0_g1	296	41.22	3.00	1.72	5.93	100.00
TR101246|c0_g1_i1	TR101246|c0_g1	272	20.48	3.00	3.47	11.94	100.00
TR101247|c0_g1_i1	TR101247|c0_g1	281	27.35	8.00	6.92	23.83	100.00
TR101248|c0_g1_i1	TR101248|c0_g1	275	22.59	4.00	4.19	14.43	100.00
TR101249|c0_g1_i1	TR101249|c0_g1	232	7.16	0.00	0.00	0.00	0.00
TR10124|c0_g1_i1	TR10124|c0_g1	273	21.16	0.00	0.00	0.00	0.00
TR10124|c0_g2_i1	TR10124|c0_g2	272	20.48	0.00	0.00	0.00	0.00
TR101250|c0_g1_i1	TR101250|c0_g1	229	6.67	2.00	7.09	24.42	100.00
TR101251|c0_g1_i1	TR101251|c0_g1	274	21.86	2.00	2.17	7.46	100.00
TR101252|c0_g1_i1	TR101252|c0_g1	279	25.70	7.00	6.45	22.20	100.00
TR101253|c0_g1_i1	TR101253|c0_g1	284	29.95	2.00	1.58	5.44	100.00
TR101254|c0_g1_i1	TR101254|c0_g1	275	22.59	4.00	4.19	14.43	100.00
TR101255|c0_g1_i1	TR101255|c0_g1	288	33.58	10.00	7.05	24.27	100.00
TR101256|c0_g1_i1	TR101256|c0_g1	258	13.26	2.00	3.57	12.30	100.00
TR101257|c0_g1_i1	TR101257|c0_g1	515	259.93	8.00	0.73	2.51	100.00
TR101258|c0_g1_i1	TR101258|c0_g1	272	20.48	8.00	9.25	31.84	100.00
TR101259|c0_g1_i1	TR101259|c0_g1	351	96.02	4.00	0.99	3.40	100.00
TR10125|c0_g1_i1	TR10125|c0_g1	296	41.22	0.00	0.00	0.00	0.00
TR101260|c0_g1_i1	TR101260|c0_g1	265	16.33	4.00	5.80	19.97	100.00
TR101261|c0_g1_i1	TR101261|c0_g1	250	10.77	0.00	0.00	0.00	0.00
TR101262|c0_g1_i1	TR101262|c0_g1	282	28.21	3.00	2.52	8.67	100.00
TR101263|c0_g1_i1	TR101263|c0_g1	273	21.16	3.00	3.36	11.56	100.00
TR101264|c0_g1_i1	TR101264|c0_g1	268	17.97	2.00	2.63	9.07	100.00
TR101265|c0_g1_i1	TR101265|c0_g1	316	61.07	1.00	0.39	1.33	100.00
TR101266|c0_g1_i1	TR101266|c0_g1	317	62.06	0.00	0.00	0.00	0.00
TR101266|c0_g2_i1	TR101266|c0_g2	479	223.94	4.00	0.42	1.46	100.00
TR101267|c0_g1_i1	TR101267|c0_g1	273	21.16	2.00	2.24	7.70	100.00
TR101268|c0_g1_i1	TR101268|c0_g1	261	14.45	6.00	9.83	33.85	100.00
TR101269|c0_g1_i1	TR101269|c0_g1	254	11.90	2.00	3.98	13.69	100.00
TR10126|c0_g1_i1	TR10126|c0_g1	243	9.16	4.00	10.33	35.57	100.00
TR10126|c0_g2_i1	TR10126|c0_g2	252	11.31	0.00	0.00	0.00	0.00
TR101270|c0_g1_i1	TR101270|c0_g1	253	11.60	2.00	4.08	14.05	100.00
TR101271|c0_g1_i1	TR101271|c0_g1	308	53.09	4.00	1.78	6.14	100.00
TR101272|c0_g1_i1	TR101272|c0_g1	254	11.90	2.00	3.98	13.69	100.00
TR101273|c0_g1_i1	TR101273|c0_g1	331	76.04	3.00	0.93	3.22	100.00
TR101274|c0_g1_i1	TR101274|c0_g1	227	6.36	0.00	0.00	0.00	0.00
TR101275|c0_g1_i1	TR101275|c0_g1	238	8.20	1.00	2.89	9.94	100.00
TR101276|c0_g1_i1	TR101276|c0_g1	252	11.31	3.00	6.28	21.61	100.00
TR101277|c0_g1_i1	TR101277|c0_g1	255	12.22	2.00	3.88	13.34	100.00
TR101278|c0_g1_i1	TR101278|c0_g1	288	33.58	6.00	4.23	14.56	100.00
TR101279|c0_g1_i1	TR101279|c0_g1	269	18.56	4.00	5.10	17.56	100.00
TR10127|c0_g1_i1	TR10127|c0_g1	294	39.27	4.00	2.41	8.30	100.00
TR101280|c0_g1_i1	TR101280|c0_g1	258	13.26	2.00	3.57	12.30	100.00
TR101281|c0_g1_i1	TR101281|c0_g1	270	19.18	3.00	3.70	12.75	100.00
TR101282|c0_g1_i1	TR101282|c0_g1	401	145.98	8.00	1.30	4.47	100.00
TR101283|c0_g1_i1	TR101283|c0_g1	268	17.97	4.00	5.27	18.14	100.00
TR101284|c0_g1_i1	TR101284|c0_g1	274	21.86	5.00	5.41	18.64	100.00
TR101285|c0_g1_i1	TR101285|c0_g1	256	12.55	2.00	3.77	12.99	100.00
TR101286|c0_g1_i1	TR101286|c0_g1	271	19.82	3.00	3.58	12.34	100.00
TR101287|c0_g1_i1	TR101287|c0_g1	263	15.34	2.00	3.09	10.62	100.00
TR101288|c0_g1_i1	TR101288|c0_g1	258	13.26	4.00	7.14	24.59	100.00
TR101289|c0_g1_i1	TR101289|c0_g1	271	19.82	2.00	2.39	8.23	100.00
TR10128|c0_g1_i1	TR10128|c0_g1	269	18.56	2.00	2.55	8.78	100.00
TR101290|c0_g1_i1	TR101290|c0_g1	258	13.26	3.00	5.36	18.44	100.00
TR101291|c0_g1_i1	TR101291|c0_g1	272	20.48	1.00	1.16	3.98	100.00
TR101292|c0_g1_i1	TR101292|c0_g1	267	17.40	5.00	6.80	23.42	100.00
TR101293|c0_g1_i1	TR101293|c0_g1	316	61.07	9.00	3.49	12.01	100.00
TR101294|c0_g1_i1	TR101294|c0_g1	262	14.88	2.00	3.18	10.95	100.00
TR101295|c0_g1_i1	TR101295|c0_g1	267	17.40	5.00	6.80	23.42	100.00
TR101296|c0_g1_i1	TR101296|c0_g1	259	13.63	2.00	3.47	11.95	100.00
TR101297|c0_g1_i1	TR101297|c0_g1	253	11.60	0.00	0.00	0.00	0.00
TR101298|c0_g1_i1	TR101298|c0_g1	255	12.22	2.00	3.88	13.34	100.00
TR101299|c0_g1_i1	TR101299|c0_g1	269	18.56	3.00	3.83	13.17	100.00
TR10129|c0_g1_i1	TR10129|c0_g1	283	29.07	2.00	1.63	5.61	100.00
TR10129|c0_g2_i1	TR10129|c0_g2	240	8.57	0.00	0.00	0.00	0.00
TR1012|c0_g1_i1	TR1012|c0_g1	379	123.99	5.20	0.99	3.42	100.00
TR1012|c0_g2_i1	TR1012|c0_g2	254	11.90	2.80	5.57	19.17	100.00
TR101300|c0_g1_i1	TR101300|c0_g1	291	36.40	1.00	0.65	2.24	100.00
TR101301|c0_g1_i1	TR101301|c0_g1	251	11.04	0.00	0.00	0.00	0.00
TR101302|c0_g1_i1	TR101302|c0_g1	286	31.74	3.00	2.24	7.70	100.00
TR101303|c0_g1_i1	TR101303|c0_g1	294	39.27	5.00	3.01	10.38	100.00
TR101304|c0_g1_i1	TR101304|c0_g1	312	57.08	5.00	2.07	7.14	100.00
TR101305|c0_g1_i1	TR101305|c0_g1	255	12.22	0.00	0.00	0.00	0.00
TR101306|c0_g1_i1	TR101306|c0_g1	254	11.90	2.00	3.98	13.69	100.00
TR101307|c0_g1_i1	TR101307|c0_g1	284	29.95	3.00	2.37	8.16	100.00
TR101308|c0_g1_i1	TR101308|c0_g1	293	38.31	3.00	1.85	6.38	100.00
TR101309|c0_g1_i1	TR101309|c0_g1	289	34.51	3.00	2.06	7.08	100.00
TR10130|c0_g1_i1	TR10130|c0_g1	336	81.03	4.00	1.17	4.02	100.00
TR101310|c0_g1_i1	TR101310|c0_g1	286	31.74	5.00	3.73	12.84	100.00
TR101311|c0_g1_i1	TR101311|c0_g1	275	22.59	2.00	2.10	7.22	100.00
TR101312|c0_g1_i1	TR101312|c0_g1	340	85.03	0.00	0.00	0.00	0.00
TR101313|c0_g1_i1	TR101313|c0_g1	250	10.77	2.00	4.39	15.13	100.00
TR101314|c0_g1_i1	TR101314|c0_g1	250	10.77	2.00	4.39	15.13	100.00
TR101315|c0_g1_i1	TR101315|c0_g1	495	239.93	10.00	0.99	3.40	100.00
TR101316|c0_g1_i1	TR101316|c0_g1	264	15.82	3.00	4.49	15.45	100.00
TR101317|c0_g1_i1	TR101317|c0_g1	378	123.00	5.00	0.96	3.31	100.00
TR101318|c0_g1_i1	TR101318|c0_g1	250	10.77	3.00	6.59	22.69	100.00
TR101319|c0_g1_i1	TR101319|c0_g1	251	11.04	1.00	2.14	7.38	100.00
TR10131|c0_g1_i1	TR10131|c0_g1	281	27.35	2.00	1.73	5.96	100.00
TR101320|c0_g1_i1	TR101320|c0_g1	251	11.04	3.00	6.43	22.15	100.00
TR101321|c0_g1_i1	TR101321|c0_g1	264	15.82	2.00	2.99	10.30	100.00
TR101322|c0_g1_i1	TR101322|c0_g1	466	210.95	7.00	0.79	2.70	100.00
TR101323|c0_g1_i1	TR101323|c0_g1	267	17.40	4.00	5.44	18.74	100.00
TR101324|c0_g1_i1	TR101324|c0_g1	253	11.60	2.00	4.08	14.05	100.00
TR101325|c0_g1_i1	TR101325|c0_g1	249	10.52	2.00	4.50	15.49	100.00
TR101326|c0_g1_i1	TR101326|c0_g1	353	98.01	3.00	0.72	2.49	100.00
TR101327|c0_g1_i1	TR101327|c0_g1	270	19.18	2.00	2.47	8.50	100.00
TR101328|c0_g1_i1	TR101328|c0_g1	274	21.86	4.00	4.33	14.91	100.00
TR101329|c0_g1_i1	TR101329|c0_g1	265	16.33	2.00	2.90	9.98	100.00
TR10132|c0_g1_i1	TR10132|c0_g1	254	11.90	2.00	3.98	13.69	100.00
TR10132|c0_g2_i1	TR10132|c0_g2	254	11.90	0.00	0.00	0.00	0.00
TR101330|c0_g1_i1	TR101330|c0_g1	247	10.04	2.00	4.72	16.24	100.00
TR101331|c0_g1_i1	TR101331|c0_g1	263	15.34	1.00	1.54	5.31	100.00
TR101332|c0_g1_i1	TR101332|c0_g1	270	19.18	4.00	4.94	17.00	100.00
TR101333|c0_g1_i1	TR101333|c0_g1	256	12.55	3.00	5.66	19.48	100.00
TR101334|c0_g1_i1	TR101334|c0_g1	254	11.90	2.00	3.98	13.69	100.00
TR101335|c0_g1_i1	TR101335|c0_g1	267	17.40	2.00	2.72	9.37	100.00
TR101336|c0_g1_i1	TR101336|c0_g1	261	14.45	9.00	14.75	50.77	100.00
TR101337|c0_g1_i1	TR101337|c0_g1	284	29.95	2.00	1.58	5.44	100.00
TR101338|c0_g1_i1	TR101338|c0_g1	231	7.00	2.00	6.77	23.30	100.00
TR101339|c0_g1_i1	TR101339|c0_g1	267	17.40	3.00	4.08	14.05	100.00
TR10133|c0_g1_i1	TR10133|c0_g1	243	9.16	0.00	0.00	0.00	0.00
TR10133|c0_g2_i1	TR10133|c0_g2	242	8.96	0.00	0.00	0.00	0.00
TR101340|c0_g1_i1	TR101340|c0_g1	258	13.26	3.00	5.36	18.44	100.00
TR101341|c0_g1_i1	TR101341|c0_g1	239	8.39	2.00	5.65	19.44	100.00
TR101342|c0_g1_i1	TR101342|c0_g1	262	14.88	3.00	4.77	16.43	100.00
TR101343|c0_g1_i1	TR101343|c0_g1	270	19.18	4.00	4.94	17.00	100.00
TR101344|c0_g1_i1	TR101344|c0_g1	259	13.63	0.00	0.00	0.00	0.00
TR101345|c0_g1_i1	TR101345|c0_g1	263	15.34	3.00	4.63	15.94	100.00
TR101346|c0_g1_i1	TR101346|c0_g1	254	11.90	3.00	5.97	20.54	100.00
TR101347|c0_g1_i1	TR101347|c0_g1	267	17.40	7.00	9.52	32.79	100.00
TR101348|c0_g1_i1	TR101348|c0_g1	253	11.60	2.00	4.08	14.05	100.00
TR101349|c0_g1_i1	TR101349|c0_g1	344	89.02	8.00	2.13	7.32	100.00
TR10134|c0_g1_i1	TR10134|c0_g1	241	8.77	0.00	0.00	0.00	0.00
TR10134|c0_g2_i1	TR10134|c0_g2	275	22.59	5.00	5.24	18.04	100.00
TR101350|c0_g1_i1	TR101350|c0_g1	264	15.82	2.00	2.99	10.30	100.00
TR101351|c0_g1_i1	TR101351|c0_g1	262	14.88	2.00	3.18	10.95	100.00
TR101352|c0_g1_i1	TR101352|c0_g1	265	16.33	3.00	4.35	14.97	100.00
TR101353|c0_g1_i1	TR101353|c0_g1	248	10.27	2.00	4.61	15.86	100.00
TR101354|c0_g1_i1	TR101354|c0_g1	454	198.95	8.00	0.95	3.28	100.00
TR101355|c0_g1_i1	TR101355|c0_g1	357	102.01	3.00	0.70	2.40	100.00
TR101356|c0_g1_i1	TR101356|c0_g1	248	10.27	4.00	9.22	31.73	100.00
TR101357|c0_g1_i1	TR101357|c0_g1	322	67.05	5.00	1.77	6.08	100.00
TR101358|c0_g1_i1	TR101358|c0_g1	295	40.24	3.00	1.76	6.08	100.00
TR101359|c0_g1_i1	TR101359|c0_g1	323	68.05	7.00	2.44	8.38	100.00
TR10135|c0_g1_i1	TR10135|c0_g1	422	166.97	13.00	1.84	6.35	100.00
TR10135|c0_g2_i1	TR10135|c0_g2	454	198.95	0.00	0.00	0.00	0.00
TR101360|c0_g1_i1	TR101360|c0_g1	280	26.52	2.00	1.79	6.15	100.00
TR101361|c0_g1_i1	TR101361|c0_g1	264	15.82	4.00	5.98	20.60	100.00
TR101362|c0_g1_i1	TR101362|c0_g1	312	57.08	9.00	3.73	12.85	100.00
TR101363|c0_g1_i1	TR101363|c0_g1	258	13.26	2.00	3.57	12.30	100.00
TR101364|c0_g1_i1	TR101364|c0_g1	265	16.33	2.00	2.90	9.98	100.00
TR101365|c0_g1_i1	TR101365|c0_g1	278	24.89	2.00	1.90	6.55	100.00
TR101366|c0_g1_i1	TR101366|c0_g1	264	15.82	5.00	7.48	25.75	100.00
TR101367|c0_g1_i1	TR101367|c0_g1	242	8.96	2.00	5.28	18.19	100.00
TR101368|c0_g1_i1	TR101368|c0_g1	259	13.63	4.00	6.95	23.91	100.00
TR101369|c0_g1_i1	TR101369|c0_g1	369	114.00	3.00	0.62	2.14	100.00
TR10136|c0_g1_i1	TR10136|c0_g1	302	47.13	2.00	1.00	3.46	100.00
TR101370|c0_g1_i1	TR101370|c0_g1	322	67.05	5.00	1.77	6.08	100.00
TR101371|c0_g1_i1	TR101371|c0_g1	263	15.34	2.00	3.09	10.62	100.00
TR101372|c0_g1_i1	TR101372|c0_g1	283	29.07	10.00	8.14	28.03	100.00
TR101373|c0_g1_i1	TR101373|c0_g1	319	64.06	4.00	1.48	5.09	100.00
TR101374|c0_g1_i1	TR101374|c0_g1	262	14.88	2.00	3.18	10.95	100.00
TR101375|c0_g1_i1	TR101375|c0_g1	266	16.85	5.00	7.02	24.18	100.00
TR101376|c0_g1_i1	TR101376|c0_g1	264	15.82	3.00	4.49	15.45	100.00
TR101377|c0_g1_i1	TR101377|c0_g1	273	21.16	13.00	14.55	50.07	100.00
TR101378|c0_g1_i1	TR101378|c0_g1	293	38.31	2.00	1.24	4.25	100.00
TR101379|c0_g1_i1	TR101379|c0_g1	276	23.34	2.00	2.03	6.98	100.00
TR10137|c0_g1_i1	TR10137|c0_g1	540	284.92	5.00	0.42	1.43	100.00
TR101380|c0_g1_i1	TR101380|c0_g1	354	99.01	25.00	5.98	20.58	100.00
TR101381|c0_g1_i1	TR101381|c0_g1	264	15.82	2.00	2.99	10.30	100.00
TR101382|c0_g1_i1	TR101382|c0_g1	308	53.09	7.00	3.12	10.75	100.00
TR101383|c0_g1_i1	TR101383|c0_g1	263	15.34	3.00	4.63	15.94	100.00
TR101384|c0_g1_i1	TR101384|c0_g1	273	21.16	4.00	4.48	15.41	100.00
TR101385|c0_g1_i1	TR101385|c0_g1	272	20.48	2.00	2.31	7.96	100.00
TR101386|c0_g1_i1	TR101386|c0_g1	230	6.83	2.00	6.93	23.85	100.00
TR101387|c0_g1_i1	TR101387|c0_g1	350	95.02	7.00	1.74	6.00	100.00
TR101388|c0_g1_i1	TR101388|c0_g1	274	21.86	7.00	7.58	26.09	100.00
TR101389|c0_g1_i1	TR101389|c0_g1	274	21.86	5.00	5.41	18.64	100.00
TR10138|c0_g1_i1	TR10138|c0_g1	437	181.96	11.00	1.43	4.93	100.00
TR10138|c0_g2_i1	TR10138|c0_g2	425	169.97	0.00	0.00	0.00	0.00
TR101390|c0_g1_i1	TR101390|c0_g1	263	15.34	3.00	4.63	15.94	100.00
TR101391|c0_g1_i1	TR101391|c0_g1	261	14.45	5.00	8.19	28.21	100.00
TR101392|c0_g1_i1	TR101392|c0_g1	295	40.24	2.00	1.18	4.05	100.00
TR101393|c0_g1_i1	TR101393|c0_g1	263	15.34	3.00	4.63	15.94	100.00
TR101394|c0_g1_i1	TR101394|c0_g1	289	34.51	7.00	4.80	16.53	100.00
TR101395|c0_g1_i1	TR101395|c0_g1	262	14.88	3.00	4.77	16.43	100.00
TR101396|c0_g1_i1	TR101396|c0_g1	230	6.83	0.00	0.00	0.00	0.00
TR101397|c0_g1_i1	TR101397|c0_g1	254	11.90	2.00	3.98	13.69	100.00
TR101398|c0_g1_i1	TR101398|c0_g1	268	17.97	2.00	2.63	9.07	100.00
TR101399|c0_g1_i1	TR101399|c0_g1	239	8.39	0.00	0.00	0.00	0.00
TR10139|c0_g1_i1	TR10139|c0_g1	305	50.11	1.00	0.47	1.63	100.00
TR10139|c0_g2_i1	TR10139|c0_g2	267	17.40	3.00	4.08	14.05	100.00
TR1013|c0_g1_i1	TR1013|c0_g1	312	57.08	0.00	0.00	0.00	0.00
TR1013|c0_g2_i1	TR1013|c0_g2	315	60.07	4.00	1.58	5.43	100.00
TR101400|c0_g1_i1	TR101400|c0_g1	261	14.45	3.00	4.92	16.92	100.00
TR101401|c0_g1_i1	TR101401|c0_g1	252	11.31	0.00	0.00	0.00	0.00
TR101402|c0_g1_i1	TR101402|c0_g1	381	125.99	3.00	0.56	1.94	100.00
TR101403|c0_g1_i1	TR101403|c0_g1	262	14.88	4.00	6.36	21.90	100.00
TR101404|c0_g1_i1	TR101404|c0_g1	268	17.97	3.00	3.95	13.61	100.00
TR101405|c0_g1_i1	TR101405|c0_g1	238	8.20	0.00	0.00	0.00	0.00
TR101406|c0_g1_i1	TR101406|c0_g1	236	7.84	0.00	0.00	0.00	0.00
TR101407|c0_g1_i1	TR101407|c0_g1	246	9.81	2.00	4.83	16.62	100.00
TR101408|c0_g1_i1	TR101408|c0_g1	262	14.88	2.00	3.18	10.95	100.00
TR101409|c0_g1_i1	TR101409|c0_g1	262	14.88	3.00	4.77	16.43	100.00
TR101409|c1_g1_i1	TR101409|c1_g1	262	14.88	4.00	6.36	21.90	100.00
TR10140|c0_g1_i1	TR10140|c0_g1	500	244.93	7.51	0.73	2.50	100.00
TR10140|c0_g2_i1	TR10140|c0_g2	501	245.93	2.49	0.24	0.82	100.00
TR101410|c0_g1_i1	TR101410|c0_g1	260	14.03	5.00	8.44	29.04	100.00
TR101411|c0_g1_i1	TR101411|c0_g1	297	42.20	3.00	1.68	5.79	100.00
TR101412|c0_g1_i1	TR101412|c0_g1	266	16.85	3.00	4.21	14.51	100.00
TR101413|c0_g1_i1	TR101413|c0_g1	285	30.84	7.00	5.37	18.50	100.00
TR101414|c0_g1_i1	TR101414|c0_g1	350	95.02	3.00	0.75	2.57	100.00
TR101415|c0_g1_i1	TR101415|c0_g1	249	10.52	3.00	6.75	23.24	100.00
TR101416|c0_g1_i1	TR101416|c0_g1	230	6.83	0.00	0.00	0.00	0.00
TR101417|c0_g1_i1	TR101417|c0_g1	236	7.84	0.00	0.00	0.00	0.00
TR101418|c0_g1_i1	TR101418|c0_g1	272	20.48	2.00	2.31	7.96	100.00
TR101419|c0_g1_i1	TR101419|c0_g1	268	17.97	2.00	2.63	9.07	100.00
TR10141|c0_g1_i1	TR10141|c0_g1	508	252.93	11.00	1.03	3.54	100.00
TR101420|c0_g1_i1	TR101420|c0_g1	272	20.48	3.00	3.47	11.94	100.00
TR101421|c0_g1_i1	TR101421|c0_g1	269	18.56	4.00	5.10	17.56	100.00
TR101422|c0_g1_i1	TR101422|c0_g1	394	138.98	6.00	1.02	3.52	100.00
TR101423|c0_g1_i1	TR101423|c0_g1	267	17.40	2.00	2.72	9.37	100.00
TR101424|c0_g1_i1	TR101424|c0_g1	270	19.18	2.00	2.47	8.50	100.00
TR101425|c0_g1_i1	TR101425|c0_g1	236	7.84	2.00	6.04	20.78	100.00
TR101426|c0_g1_i1	TR101426|c0_g1	270	19.18	2.00	2.47	8.50	100.00
TR101427|c0_g1_i1	TR101427|c0_g1	306	51.10	8.00	3.71	12.76	100.00
TR101428|c0_g1_i1	TR101428|c0_g1	267	17.40	5.00	6.80	23.42	100.00
TR101429|c0_g1_i1	TR101429|c0_g1	265	16.33	3.00	4.35	14.97	100.00
TR10142|c0_g1_i1	TR10142|c0_g1	284	29.95	4.00	3.16	10.88	100.00
TR101430|c0_g1_i1	TR101430|c0_g1	298	43.18	3.00	1.64	5.66	100.00
TR101431|c0_g1_i1	TR101431|c0_g1	249	10.52	2.00	4.50	15.49	100.00
TR101432|c0_g1_i1	TR101432|c0_g1	288	33.58	3.00	2.12	7.28	100.00
TR101433|c0_g1_i1	TR101433|c0_g1	254	11.90	5.00	9.95	34.24	100.00
TR101434|c0_g1_i1	TR101434|c0_g1	284	29.95	13.00	10.28	35.38	100.00
TR101435|c0_g1_i1	TR101435|c0_g1	259	13.63	4.00	6.95	23.91	100.00
TR101436|c0_g1_i1	TR101436|c0_g1	292	37.35	3.00	1.90	6.55	100.00
TR101437|c0_g1_i1	TR101437|c0_g1	274	21.86	3.00	3.25	11.18	100.00
TR101438|c0_g1_i1	TR101438|c0_g1	264	15.82	2.00	2.99	10.30	100.00
TR101439|c0_g1_i1	TR101439|c0_g1	270	19.18	4.00	4.94	17.00	100.00
TR10143|c0_g1_i1	TR10143|c0_g1	522	266.92	9.00	0.80	2.75	100.00
TR101440|c0_g1_i1	TR101440|c0_g1	274	21.86	5.00	5.41	18.64	100.00
TR101441|c0_g1_i1	TR101441|c0_g1	262	14.88	3.00	4.77	16.43	100.00
TR101442|c0_g1_i1	TR101442|c0_g1	278	24.89	4.00	3.80	13.10	100.00
TR101443|c0_g1_i1	TR101443|c0_g1	261	14.45	2.00	3.28	11.28	100.00
TR101444|c0_g1_i1	TR101444|c0_g1	269	18.56	5.00	6.38	21.95	100.00
TR101445|c0_g1_i1	TR101445|c0_g1	270	19.18	5.00	6.17	21.25	100.00
TR101446|c0_g1_i1	TR101446|c0_g1	261	14.45	4.00	6.55	22.57	100.00
TR101447|c0_g1_i1	TR101447|c0_g1	255	12.22	2.00	3.88	13.34	100.00
TR101448|c0_g1_i1	TR101448|c0_g1	258	13.26	3.00	5.36	18.44	100.00
TR101449|c0_g1_i1	TR101449|c0_g1	275	22.59	2.00	2.10	7.22	100.00
TR10144|c0_g1_i1	TR10144|c0_g1	288	33.58	0.00	0.00	0.00	0.00
TR101450|c0_g1_i1	TR101450|c0_g1	280	26.52	4.00	3.57	12.29	100.00
TR101451|c0_g1_i1	TR101451|c0_g1	252	11.31	3.00	6.28	21.61	100.00
TR101452|c0_g1_i1	TR101452|c0_g1	343	88.02	4.00	1.08	3.70	100.00
TR101453|c0_g1_i1	TR101453|c0_g1	288	33.58	1.00	0.71	2.43	100.00
TR101454|c0_g1_i1	TR101454|c0_g1	272	20.48	4.00	4.62	15.92	100.00
TR101455|c0_g1_i1	TR101455|c0_g1	301	46.14	6.00	3.08	10.60	100.00
TR101456|c0_g1_i1	TR101456|c0_g1	262	14.88	2.00	3.18	10.95	100.00
TR101457|c0_g1_i1	TR101457|c0_g1	262	14.88	3.00	4.77	16.43	100.00
TR101458|c0_g1_i1	TR101458|c0_g1	229	6.67	0.00	0.00	0.00	0.00
TR101459|c0_g1_i1	TR101459|c0_g1	256	12.55	3.00	5.66	19.48	100.00
TR10145|c0_g1_i1	TR10145|c0_g1	277	24.11	2.00	1.96	6.76	100.00
TR101460|c0_g1_i1	TR101460|c0_g1	256	12.55	4.00	7.55	25.98	100.00
TR101461|c0_g1_i1	TR101461|c0_g1	251	11.04	0.00	0.00	0.00	0.00
TR101462|c0_g1_i1	TR101462|c0_g1	268	17.97	4.00	5.27	18.14	100.00
TR101463|c0_g1_i1	TR101463|c0_g1	264	15.82	2.00	2.99	10.30	100.00
TR101464|c0_g1_i1	TR101464|c0_g1	259	13.63	3.00	5.21	17.93	100.00
TR101465|c0_g1_i1	TR101465|c0_g1	274	21.86	3.00	3.25	11.18	100.00
TR101466|c0_g1_i1	TR101466|c0_g1	285	30.84	2.00	1.54	5.29	100.00
TR101467|c0_g1_i1	TR101467|c0_g1	267	17.40	3.00	4.08	14.05	100.00
TR101468|c0_g1_i1	TR101468|c0_g1	346	91.02	2.00	0.52	1.79	100.00
TR101469|c0_g1_i1	TR101469|c0_g1	231	7.00	2.00	6.77	23.30	100.00
TR10146|c0_g1_i1	TR10146|c0_g1	279	25.70	0.89	0.82	2.81	100.00
TR10146|c0_g2_i1	TR10146|c0_g2	263	15.34	5.11	7.89	27.17	100.00
TR101470|c0_g1_i1	TR101470|c0_g1	263	15.34	3.00	4.63	15.94	100.00
TR101471|c0_g1_i1	TR101471|c0_g1	240	8.57	2.00	5.52	19.01	100.00
TR101472|c0_g1_i1	TR101472|c0_g1	258	13.26	3.00	5.36	18.44	100.00
TR101473|c0_g1_i1	TR101473|c0_g1	271	19.82	7.00	8.36	28.79	100.00
TR101474|c0_g1_i1	TR101474|c0_g1	255	12.22	3.00	5.81	20.01	100.00
TR101475|c0_g1_i1	TR101475|c0_g1	268	17.97	4.00	5.27	18.14	100.00
TR101476|c0_g1_i1	TR101476|c0_g1	283	29.07	2.00	1.63	5.61	100.00
TR101477|c0_g1_i1	TR101477|c0_g1	252	11.31	3.00	6.28	21.61	100.00
TR101478|c0_g1_i1	TR101478|c0_g1	256	12.55	2.00	3.77	12.99	100.00
TR101479|c0_g1_i1	TR101479|c0_g1	290	35.45	6.00	4.01	13.79	100.00
TR10147|c0_g1_i1	TR10147|c0_g1	267	17.40	3.00	4.08	14.05	100.00
TR101480|c0_g1_i1	TR101480|c0_g1	251	11.04	2.00	4.29	14.77	100.00
TR101481|c0_g1_i1	TR101481|c0_g1	325	70.05	6.00	2.03	6.98	100.00
TR101482|c0_g1_i1	TR101482|c0_g1	245	9.59	2.00	4.94	17.00	100.00
TR101483|c0_g1_i1	TR101483|c0_g1	269	18.56	4.00	5.10	17.56	100.00
TR101484|c0_g1_i1	TR101484|c0_g1	270	19.18	2.00	2.47	8.50	100.00
TR101485|c0_g1_i1	TR101485|c0_g1	252	11.31	0.00	0.00	0.00	0.00
TR101486|c0_g1_i1	TR101486|c0_g1	258	13.26	3.00	5.36	18.44	100.00
TR101487|c0_g1_i1	TR101487|c0_g1	286	31.74	3.00	2.24	7.70	100.00
TR101488|c0_g1_i1	TR101488|c0_g1	309	54.09	7.00	3.06	10.55	100.00
TR101489|c0_g1_i1	TR101489|c0_g1	259	13.63	2.00	3.47	11.95	100.00
TR10148|c0_g1_i1	TR10148|c0_g1	264	15.82	2.00	2.99	10.30	100.00
TR101490|c0_g1_i1	TR101490|c0_g1	357	102.01	5.00	1.16	3.99	100.00
TR101491|c0_g1_i1	TR101491|c0_g1	292	37.35	3.00	1.90	6.55	100.00
TR101492|c0_g1_i1	TR101492|c0_g1	263	15.34	4.00	6.17	21.25	100.00
TR101493|c0_g1_i1	TR101493|c0_g1	247	10.04	2.00	4.72	16.24	100.00
TR101494|c0_g1_i1	TR101494|c0_g1	275	22.59	7.00	7.34	25.25	100.00
TR101495|c0_g1_i1	TR101495|c0_g1	229	6.67	1.00	3.55	12.21	100.00
TR101496|c0_g1_i1	TR101496|c0_g1	329	74.04	3.00	0.96	3.30	100.00
TR101497|c0_g1_i1	TR101497|c0_g1	374	119.00	2.00	0.40	1.37	100.00
TR101498|c0_g1_i1	TR101498|c0_g1	296	41.22	3.00	1.72	5.93	100.00
TR101499|c0_g1_i1	TR101499|c0_g1	281	27.35	2.00	1.73	5.96	100.00
TR10149|c0_g1_i1	TR10149|c0_g1	296	41.22	0.00	0.00	0.00	0.00
TR10149|c0_g2_i1	TR10149|c0_g2	268	17.97	0.00	0.00	0.00	0.00
TR1014|c0_g1_i1	TR1014|c0_g1	584	328.91	7.49	0.54	1.86	100.00
TR1014|c0_g2_i1	TR1014|c0_g2	582	326.91	12.51	0.91	3.12	100.00
TR101500|c0_g1_i1	TR101500|c0_g1	269	18.56	0.00	0.00	0.00	0.00
TR101501|c0_g1_i1	TR101501|c0_g1	448	192.95	2.00	0.25	0.84	100.00
TR101502|c0_g1_i1	TR101502|c0_g1	284	29.95	5.00	3.95	13.61	100.00
TR101503|c0_g1_i1	TR101503|c0_g1	251	11.04	0.00	0.00	0.00	0.00
TR101504|c0_g1_i1	TR101504|c0_g1	275	22.59	4.00	4.19	14.43	100.00
TR101505|c0_g1_i1	TR101505|c0_g1	242	8.96	2.00	5.28	18.19	100.00
TR101506|c0_g1_i1	TR101506|c0_g1	270	19.18	6.00	7.41	25.50	100.00
TR101507|c0_g1_i1	TR101507|c0_g1	345	90.02	5.00	1.31	4.53	100.00
TR101508|c0_g1_i1	TR101508|c0_g1	240	8.57	2.00	5.52	19.01	100.00
TR101509|c0_g1_i1	TR101509|c0_g1	262	14.88	2.00	3.18	10.95	100.00
TR10150|c0_g1_i1	TR10150|c0_g1	642	386.90	26.00	1.59	5.48	100.00
TR101510|c0_g1_i1	TR101510|c0_g1	315	60.07	8.00	3.15	10.85	100.00
TR101511|c0_g1_i1	TR101511|c0_g1	264	15.82	3.00	4.49	15.45	100.00
TR101512|c0_g1_i1	TR101512|c0_g1	236	7.84	0.00	0.00	0.00	0.00
TR101513|c0_g1_i1	TR101513|c0_g1	316	61.07	3.00	1.16	4.00	100.00
TR101514|c0_g1_i1	TR101514|c0_g1	246	9.81	2.00	4.83	16.62	100.00
TR101515|c0_g1_i1	TR101515|c0_g1	265	16.33	5.00	7.25	24.96	100.00
TR101516|c0_g1_i1	TR101516|c0_g1	273	21.16	2.00	2.24	7.70	100.00
TR101517|c0_g1_i1	TR101517|c0_g1	265	16.33	2.00	2.90	9.98	100.00
TR101518|c0_g1_i1	TR101518|c0_g1	320	65.06	25.00	9.10	31.32	100.00
TR101519|c0_g1_i1	TR101519|c0_g1	268	17.97	7.00	9.22	31.75	100.00
TR10151|c0_g1_i1	TR10151|c0_g1	304	49.11	0.00	0.00	0.00	0.00
TR10151|c0_g2_i1	TR10151|c0_g2	304	49.11	4.00	1.93	6.64	100.00
TR101520|c0_g1_i1	TR101520|c0_g1	266	16.85	5.00	7.02	24.18	100.00
TR101521|c0_g1_i1	TR101521|c0_g1	280	26.52	4.00	3.57	12.29	100.00
TR101522|c0_g1_i1	TR101522|c0_g1	248	10.27	2.00	4.61	15.86	100.00
TR101523|c0_g1_i1	TR101523|c0_g1	310	55.08	9.00	3.87	13.32	100.00
TR101524|c0_g1_i1	TR101524|c0_g1	261	14.45	3.00	4.92	16.92	100.00
TR101525|c0_g1_i1	TR101525|c0_g1	258	13.26	6.00	10.72	36.89	100.00
TR101526|c0_g1_i1	TR101526|c0_g1	246	9.81	2.00	4.83	16.62	100.00
TR101527|c0_g1_i1	TR101527|c0_g1	258	13.26	3.00	5.36	18.44	100.00
TR101528|c0_g1_i1	TR101528|c0_g1	548	292.92	8.00	0.65	2.23	100.00
TR101529|c0_g1_i1	TR101529|c0_g1	263	15.34	6.00	9.26	31.87	100.00
TR10152|c0_g1_i1	TR10152|c0_g1	280	26.52	0.00	0.00	0.00	0.00
TR10152|c0_g2_i1	TR10152|c0_g2	432	176.96	10.00	1.34	4.61	100.00
TR101530|c0_g1_i1	TR101530|c0_g1	282	28.21	4.00	3.36	11.56	100.00
TR101531|c0_g1_i1	TR101531|c0_g1	224	5.91	0.00	0.00	0.00	0.00
TR101532|c0_g1_i1	TR101532|c0_g1	257	12.89	3.00	5.51	18.96	100.00
TR101533|c0_g1_i1	TR101533|c0_g1	273	21.16	1.00	1.12	3.85	100.00
TR101534|c0_g1_i1	TR101534|c0_g1	266	16.85	3.00	4.21	14.51	100.00
TR101535|c0_g1_i1	TR101535|c0_g1	267	17.40	4.00	5.44	18.74	100.00
TR101536|c0_g1_i1	TR101536|c0_g1	268	17.97	2.00	2.63	9.07	100.00
TR101537|c0_g1_i1	TR101537|c0_g1	263	15.34	0.00	0.00	0.00	0.00
TR101538|c0_g1_i1	TR101538|c0_g1	245	9.59	2.00	4.94	17.00	100.00
TR101539|c0_g1_i1	TR101539|c0_g1	268	17.97	3.00	3.95	13.61	100.00
TR10153|c0_g1_i1	TR10153|c0_g1	1027	771.89	39.00	1.20	4.12	100.00
TR10153|c0_g2_i1	TR10153|c0_g2	620	364.90	0.00	0.00	0.00	0.00
TR101540|c0_g1_i1	TR101540|c0_g1	285	30.84	0.00	0.00	0.00	0.00
TR101541|c0_g1_i1	TR101541|c0_g1	280	26.52	4.00	3.57	12.29	100.00
TR101542|c0_g1_i1	TR101542|c0_g1	253	11.60	5.00	10.20	35.12	100.00
TR101543|c0_g1_i1	TR101543|c0_g1	317	62.06	0.00	0.00	0.00	0.00
TR101544|c0_g1_i1	TR101544|c0_g1	248	10.27	2.00	4.61	15.86	100.00
TR101545|c0_g1_i1	TR101545|c0_g1	272	20.48	6.00	6.94	23.88	100.00
TR101546|c0_g1_i1	TR101546|c0_g1	229	6.67	2.00	7.09	24.42	100.00
TR101547|c0_g1_i1	TR101547|c0_g1	251	11.04	2.00	4.29	14.77	100.00
TR101548|c0_g1_i1	TR101548|c0_g1	415	159.97	7.00	1.04	3.57	100.00
TR101549|c0_g1_i1	TR101549|c0_g1	251	11.04	2.00	4.29	14.77	100.00
TR10154|c0_g1_i1	TR10154|c0_g1	297	42.20	10.00	5.61	19.31	100.00
TR101550|c0_g1_i1	TR101550|c0_g1	251	11.04	2.00	4.29	14.77	100.00
TR101551|c0_g1_i1	TR101551|c0_g1	333	78.04	3.00	0.91	3.13	100.00
TR101552|c0_g1_i1	TR101552|c0_g1	257	12.89	6.00	11.02	37.93	100.00
TR101553|c0_g1_i1	TR101553|c0_g1	372	117.00	9.00	1.82	6.27	100.00
TR101554|c0_g1_i1	TR101554|c0_g1	282	28.21	6.00	5.04	17.34	100.00
TR101555|c0_g1_i1	TR101555|c0_g1	307	52.10	3.00	1.36	4.69	100.00
TR101556|c0_g1_i1	TR101556|c0_g1	310	55.08	2.00	0.86	2.96	100.00
TR101557|c0_g1_i1	TR101557|c0_g1	278	24.89	0.00	0.00	0.00	0.00
TR101558|c0_g1_i1	TR101558|c0_g1	279	25.70	3.00	2.76	9.51	100.00
TR101559|c0_g1_i1	TR101559|c0_g1	337	82.03	5.00	1.44	4.97	100.00
TR10155|c0_g1_i1	TR10155|c0_g1	311	56.08	1.00	0.42	1.45	100.00
TR101560|c0_g1_i1	TR101560|c0_g1	267	17.40	5.00	6.80	23.42	100.00
TR101561|c0_g1_i1	TR101561|c0_g1	252	11.31	4.00	8.37	28.81	100.00
TR101562|c0_g1_i1	TR101562|c0_g1	271	19.82	4.00	4.78	16.45	100.00
TR101563|c0_g1_i1	TR101563|c0_g1	251	11.04	2.00	4.29	14.77	100.00
TR101564|c0_g1_i1	TR101564|c0_g1	273	21.16	3.00	3.36	11.56	100.00
TR101565|c0_g1_i1	TR101565|c0_g1	268	17.97	1.00	1.32	4.54	100.00
TR101566|c0_g1_i1	TR101566|c0_g1	275	22.59	7.00	7.34	25.25	100.00
TR101567|c0_g1_i1	TR101567|c0_g1	253	11.60	2.00	4.08	14.05	100.00
TR101568|c0_g1_i1	TR101568|c0_g1	362	107.01	2.00	0.44	1.52	100.00
TR101569|c0_g1_i1	TR101569|c0_g1	250	10.77	0.00	0.00	0.00	0.00
TR10156|c0_g1_i1	TR10156|c0_g1	716	460.89	18.00	0.92	3.18	100.00
TR101570|c0_g1_i1	TR101570|c0_g1	285	30.84	1.00	0.77	2.64	100.00
TR101571|c0_g1_i1	TR101571|c0_g1	270	19.18	3.00	3.70	12.75	100.00
TR101572|c0_g1_i1	TR101572|c0_g1	260	14.03	3.00	5.06	17.42	100.00
TR101573|c0_g1_i1	TR101573|c0_g1	272	20.48	2.00	2.31	7.96	100.00
TR101574|c0_g1_i1	TR101574|c0_g1	303	48.12	1.00	0.49	1.69	100.00
TR101575|c0_g1_i1	TR101575|c0_g1	259	13.63	2.00	3.47	11.95	100.00
TR101576|c0_g1_i1	TR101576|c0_g1	454	198.95	13.00	1.55	5.33	100.00
TR101577|c0_g1_i1	TR101577|c0_g1	269	18.56	3.00	3.83	13.17	100.00
TR101578|c0_g1_i1	TR101578|c0_g1	263	15.34	4.00	6.17	21.25	100.00
TR101579|c0_g1_i1	TR101579|c0_g1	265	16.33	3.00	4.35	14.97	100.00
TR10157|c0_g1_i1	TR10157|c0_g1	250	10.77	4.00	8.79	30.26	100.00
TR101580|c0_g1_i1	TR101580|c0_g1	251	11.04	3.00	6.43	22.15	100.00
TR101581|c0_g1_i1	TR101581|c0_g1	270	19.18	3.00	3.70	12.75	100.00
TR101582|c0_g1_i1	TR101582|c0_g1	296	41.22	7.00	4.02	13.84	100.00
TR101583|c0_g1_i1	TR101583|c0_g1	278	24.89	4.00	3.80	13.10	100.00
TR101584|c0_g1_i1	TR101584|c0_g1	254	11.90	2.00	3.98	13.69	100.00
TR101585|c0_g1_i1	TR101585|c0_g1	373	118.00	7.00	1.40	4.83	100.00
TR101586|c0_g1_i1	TR101586|c0_g1	246	9.81	2.00	4.83	16.62	100.00
TR101587|c0_g1_i1	TR101587|c0_g1	477	221.94	3.00	0.32	1.10	100.00
TR101588|c0_g1_i1	TR101588|c0_g1	284	29.95	0.00	0.00	0.00	0.00
TR101589|c0_g1_i1	TR101589|c0_g1	290	35.45	5.00	3.34	11.50	100.00
TR10158|c0_g1_i1	TR10158|c0_g1	294	39.27	0.00	0.00	0.00	0.00
TR10158|c0_g2_i1	TR10158|c0_g2	292	37.35	3.00	1.90	6.55	100.00
TR101590|c0_g1_i1	TR101590|c0_g1	265	16.33	3.00	4.35	14.97	100.00
TR101591|c0_g1_i1	TR101591|c0_g1	261	14.45	3.00	4.92	16.92	100.00
TR101592|c0_g1_i1	TR101592|c0_g1	232	7.16	1.00	3.31	11.38	100.00
TR101593|c0_g1_i1	TR101593|c0_g1	338	83.03	3.00	0.86	2.94	100.00
TR101594|c0_g1_i1	TR101594|c0_g1	263	15.34	1.00	1.54	5.31	100.00
TR101595|c0_g1_i1	TR101595|c0_g1	251	11.04	1.00	2.14	7.38	100.00
TR101596|c0_g1_i1	TR101596|c0_g1	324	69.05	0.00	0.00	0.00	0.00
TR101597|c0_g1_i1	TR101597|c0_g1	268	17.97	4.00	5.27	18.14	100.00
TR101598|c0_g1_i1	TR101598|c0_g1	297	42.20	2.00	1.12	3.86	100.00
TR101599|c0_g1_i1	TR101599|c0_g1	328	73.04	7.00	2.27	7.81	100.00
TR10159|c0_g1_i1	TR10159|c0_g1	341	86.03	4.00	1.10	3.79	100.00
TR1015|c0_g1_i1	TR1015|c0_g1	328	73.04	3.00	0.97	3.35	100.00
TR101600|c0_g1_i1	TR101600|c0_g1	317	62.06	5.00	1.91	6.57	100.00
TR101601|c0_g1_i1	TR101601|c0_g1	264	15.82	2.00	2.99	10.30	100.00
TR101602|c0_g1_i1	TR101602|c0_g1	275	22.59	3.00	3.14	10.82	100.00
TR101603|c0_g1_i1	TR101603|c0_g1	299	44.16	15.00	8.04	27.68	100.00
TR101604|c0_g1_i1	TR101604|c0_g1	279	25.70	0.00	0.00	0.00	0.00
TR101605|c0_g1_i1	TR101605|c0_g1	251	11.04	3.00	6.43	22.15	100.00
TR101606|c0_g1_i1	TR101606|c0_g1	267	17.40	6.00	8.16	28.10	100.00
TR101607|c0_g1_i1	TR101607|c0_g1	267	17.40	7.00	9.52	32.79	100.00
TR101608|c0_g1_i1	TR101608|c0_g1	305	50.11	2.00	0.94	3.25	100.00
TR101609|c0_g1_i1	TR101609|c0_g1	269	18.56	2.00	2.55	8.78	100.00
TR10160|c0_g1_i1	TR10160|c0_g1	242	8.96	0.00	0.00	0.00	0.00
TR10160|c0_g2_i1	TR10160|c0_g2	259	13.63	3.00	5.21	17.93	100.00
TR101610|c0_g1_i1	TR101610|c0_g1	278	24.89	4.00	3.80	13.10	100.00
TR101611|c0_g1_i1	TR101611|c0_g1	293	38.31	9.00	5.56	19.15	100.00
TR101612|c0_g1_i1	TR101612|c0_g1	246	9.81	1.00	2.41	8.31	100.00
TR101613|c0_g1_i1	TR101613|c0_g1	299	44.16	0.00	0.00	0.00	0.00
TR101614|c0_g1_i1	TR101614|c0_g1	313	58.07	2.00	0.82	2.81	100.00
TR101615|c0_g1_i1	TR101615|c0_g1	272	20.48	2.00	2.31	7.96	100.00
TR101616|c0_g1_i1	TR101616|c0_g1	331	76.04	0.00	0.00	0.00	0.00
TR101617|c0_g1_i1	TR101617|c0_g1	294	39.27	4.00	2.41	8.30	100.00
TR101618|c0_g1_i1	TR101618|c0_g1	264	15.82	2.00	2.99	10.30	100.00
TR101619|c0_g1_i1	TR101619|c0_g1	257	12.89	4.00	7.34	25.28	100.00
TR10161|c0_g1_i1	TR10161|c0_g1	256	12.55	0.00	0.00	0.00	0.00
TR101620|c0_g1_i1	TR101620|c0_g1	298	43.18	5.00	2.74	9.44	100.00
TR101621|c0_g1_i1	TR101621|c0_g1	225	6.06	0.00	0.00	0.00	0.00
TR101622|c0_g1_i1	TR101622|c0_g1	296	41.22	8.00	4.59	15.82	100.00
TR101623|c0_g1_i1	TR101623|c0_g1	327	72.04	6.00	1.97	6.79	100.00
TR101624|c0_g1_i1	TR101624|c0_g1	277	24.11	4.00	3.93	13.52	100.00
TR101625|c0_g1_i1	TR101625|c0_g1	270	19.18	2.00	2.47	8.50	100.00
TR101626|c0_g1_i1	TR101626|c0_g1	273	21.16	7.00	7.83	26.96	100.00
TR101627|c0_g1_i1	TR101627|c0_g1	331	76.04	2.00	0.62	2.14	100.00
TR101628|c0_g1_i1	TR101628|c0_g1	386	130.99	2.00	0.36	1.24	100.00
TR101629|c0_g1_i1	TR101629|c0_g1	248	10.27	2.00	4.61	15.86	100.00
TR10162|c0_g1_i1	TR10162|c0_g1	589	333.91	6.00	0.43	1.46	100.00
TR101630|c0_g1_i1	TR101630|c0_g1	252	11.31	0.00	0.00	0.00	0.00
TR101631|c0_g1_i1	TR101631|c0_g1	267	17.40	3.00	4.08	14.05	100.00
TR101632|c0_g1_i1	TR101632|c0_g1	249	10.52	0.00	0.00	0.00	0.00
TR101633|c0_g1_i1	TR101633|c0_g1	235	7.67	0.00	0.00	0.00	0.00
TR101634|c0_g1_i1	TR101634|c0_g1	250	10.77	2.00	4.39	15.13	100.00
TR101635|c0_g1_i1	TR101635|c0_g1	268	17.97	2.00	2.63	9.07	100.00
TR101636|c0_g1_i1	TR101636|c0_g1	306	51.10	3.00	1.39	4.78	100.00
TR101637|c0_g1_i1	TR101637|c0_g1	324	69.05	4.00	1.37	4.72	100.00
TR101638|c0_g1_i1	TR101638|c0_g1	265	16.33	2.00	2.90	9.98	100.00
TR101639|c0_g1_i1	TR101639|c0_g1	477	221.94	2.00	0.21	0.73	100.00
TR10163|c0_g1_i1	TR10163|c0_g1	301	46.14	10.00	5.13	17.66	100.00
TR101640|c0_g1_i1	TR101640|c0_g1	268	17.97	2.00	2.63	9.07	100.00
TR101641|c0_g1_i1	TR101641|c0_g1	245	9.59	2.00	4.94	17.00	100.00
TR101642|c0_g1_i1	TR101642|c0_g1	244	9.37	2.00	5.05	17.39	100.00
TR101643|c0_g1_i1	TR101643|c0_g1	249	10.52	3.00	6.75	23.24	100.00
TR101644|c0_g1_i1	TR101644|c0_g1	285	30.84	4.00	3.07	10.57	100.00
TR101645|c0_g1_i1	TR101645|c0_g1	263	15.34	5.00	7.71	26.56	100.00
TR101646|c0_g1_i1	TR101646|c0_g1	254	11.90	2.00	3.98	13.69	100.00
TR101647|c0_g1_i1	TR101647|c0_g1	259	13.63	2.00	3.47	11.95	100.00
TR101648|c0_g1_i1	TR101648|c0_g1	277	24.11	4.00	3.93	13.52	100.00
TR101649|c0_g1_i1	TR101649|c0_g1	311	56.08	7.00	2.96	10.17	100.00
TR10164|c0_g1_i1	TR10164|c0_g1	673	417.89	146.90	8.32	28.65	100.00
TR10164|c0_g2_i1	TR10164|c0_g2	676	420.89	9.10	0.51	1.76	100.00
TR101650|c0_g1_i1	TR101650|c0_g1	267	17.40	5.00	6.80	23.42	100.00
TR101651|c0_g1_i1	TR101651|c0_g1	271	19.82	2.00	2.39	8.23	100.00
TR101652|c0_g1_i1	TR101652|c0_g1	254	11.90	3.00	5.97	20.54	100.00
TR101653|c0_g1_i1	TR101653|c0_g1	343	88.02	5.00	1.34	4.63	100.00
TR101654|c0_g1_i1	TR101654|c0_g1	272	20.48	3.00	3.47	11.94	100.00
TR101655|c0_g1_i1	TR101655|c0_g1	271	19.82	3.00	3.58	12.34	100.00
TR101656|c0_g1_i1	TR101656|c0_g1	244	9.37	0.00	0.00	0.00	0.00
TR101657|c0_g1_i1	TR101657|c0_g1	268	17.97	2.00	2.63	9.07	100.00
TR101658|c0_g1_i1	TR101658|c0_g1	275	22.59	5.00	5.24	18.04	100.00
TR101659|c0_g1_i1	TR101659|c0_g1	242	8.96	2.00	5.28	18.19	100.00
TR10165|c0_g1_i1	TR10165|c0_g1	270	19.18	5.00	6.17	21.25	100.00
TR10165|c0_g2_i1	TR10165|c0_g2	271	19.82	4.00	4.78	16.45	100.00
TR101660|c0_g1_i1	TR101660|c0_g1	239	8.39	6.00	16.94	58.31	100.00
TR101661|c0_g1_i1	TR101661|c0_g1	254	11.90	1.00	1.99	6.85	100.00
TR101662|c0_g1_i1	TR101662|c0_g1	265	16.33	4.00	5.80	19.97	100.00
TR101663|c0_g1_i1	TR101663|c0_g1	270	19.18	3.00	3.70	12.75	100.00
TR101664|c0_g1_i1	TR101664|c0_g1	265	16.33	2.00	2.90	9.98	100.00
TR101665|c0_g1_i1	TR101665|c0_g1	261	14.45	6.00	9.83	33.85	100.00
TR101666|c0_g1_i1	TR101666|c0_g1	330	75.04	6.00	1.89	6.52	100.00
TR101667|c0_g1_i1	TR101667|c0_g1	253	11.60	3.00	6.12	21.07	100.00
TR101668|c0_g1_i1	TR101668|c0_g1	357	102.01	4.00	0.93	3.20	100.00
TR101669|c0_g1_i1	TR101669|c0_g1	224	5.91	0.00	0.00	0.00	0.00
TR10166|c0_g1_i1	TR10166|c0_g1	412	156.97	23.98	3.62	12.45	100.00
TR10166|c0_g2_i1	TR10166|c0_g2	411	155.97	2.02	0.31	1.06	100.00
TR101670|c0_g1_i1	TR101670|c0_g1	263	15.34	5.00	7.71	26.56	100.00
TR101671|c0_g1_i1	TR101671|c0_g1	259	13.63	2.00	3.47	11.95	100.00
TR101672|c0_g1_i1	TR101672|c0_g1	273	21.16	4.00	4.48	15.41	100.00
TR101673|c0_g1_i1	TR101673|c0_g1	347	92.02	1.00	0.26	0.89	100.00
TR101674|c0_g1_i1	TR101674|c0_g1	261	14.45	3.00	4.92	16.92	100.00
TR101675|c0_g1_i1	TR101675|c0_g1	264	15.82	2.00	2.99	10.30	100.00
TR101676|c0_g1_i1	TR101676|c0_g1	273	21.16	2.00	2.24	7.70	100.00
TR101677|c0_g1_i1	TR101677|c0_g1	284	29.95	4.00	3.16	10.88	100.00
TR101678|c0_g1_i1	TR101678|c0_g1	266	16.85	3.00	4.21	14.51	100.00
TR101679|c0_g1_i1	TR101679|c0_g1	263	15.34	4.00	6.17	21.25	100.00
TR10167|c0_g1_i1	TR10167|c0_g1	890	634.89	9.59	0.36	1.23	100.00
TR10167|c0_g2_i1	TR10167|c0_g2	891	635.89	28.41	1.06	3.64	100.00
TR101680|c0_g1_i1	TR101680|c0_g1	269	18.56	2.00	2.55	8.78	100.00
TR101681|c0_g1_i1	TR101681|c0_g1	282	28.21	2.00	1.68	5.78	100.00
TR101682|c0_g1_i1	TR101682|c0_g1	255	12.22	4.00	7.75	26.68	100.00
TR101683|c0_g1_i1	TR101683|c0_g1	284	29.95	4.00	3.16	10.88	100.00
TR101684|c0_g1_i1	TR101684|c0_g1	353	98.01	2.00	0.48	1.66	100.00
TR101685|c0_g1_i1	TR101685|c0_g1	409	153.98	5.00	0.77	2.65	100.00
TR101686|c0_g1_i1	TR101686|c0_g1	277	24.11	3.00	2.95	10.14	100.00
TR101687|c0_g1_i1	TR101687|c0_g1	265	16.33	7.00	10.15	34.94	100.00
TR101688|c0_g1_i1	TR101688|c0_g1	333	78.04	1.00	0.30	1.04	100.00
TR101689|c0_g1_i1	TR101689|c0_g1	279	25.70	3.00	2.76	9.51	100.00
TR10168|c0_g1_i1	TR10168|c0_g1	255	12.22	2.00	3.87	13.34	100.00
TR10168|c0_g2_i1	TR10168|c0_g2	255	12.22	2.00	3.88	13.34	100.00
TR101690|c0_g1_i1	TR101690|c0_g1	261	14.45	2.00	3.28	11.28	100.00
TR101691|c0_g1_i1	TR101691|c0_g1	284	29.95	3.00	2.37	8.16	100.00
TR101692|c0_g1_i1	TR101692|c0_g1	240	8.57	0.00	0.00	0.00	0.00
TR101693|c0_g1_i1	TR101693|c0_g1	257	12.89	2.00	3.67	12.64	100.00
TR101694|c0_g1_i1	TR101694|c0_g1	257	12.89	3.00	5.51	18.96	100.00
TR101695|c0_g1_i1	TR101695|c0_g1	259	13.63	3.00	5.21	17.93	100.00
TR101696|c0_g1_i1	TR101696|c0_g1	252	11.31	3.00	6.28	21.61	100.00
TR101697|c0_g1_i1	TR101697|c0_g1	263	15.34	3.00	4.63	15.94	100.00
TR101698|c0_g1_i1	TR101698|c0_g1	298	43.18	2.00	1.10	3.77	100.00
TR101699|c0_g1_i1	TR101699|c0_g1	268	17.97	2.00	2.63	9.07	100.00
TR10169|c0_g1_i1	TR10169|c0_g1	245	9.59	1.00	2.47	8.50	100.00
TR1016|c0_g1_i1	TR1016|c0_g1	450	194.95	5.00	0.61	2.09	100.00
TR101700|c0_g1_i1	TR101700|c0_g1	247	10.04	2.00	4.72	16.24	100.00
TR101701|c0_g1_i1	TR101701|c0_g1	266	16.85	2.00	2.81	9.67	100.00
TR101702|c0_g1_i1	TR101702|c0_g1	278	24.89	0.00	0.00	0.00	0.00
TR101703|c0_g1_i1	TR101703|c0_g1	270	19.18	3.00	3.70	12.75	100.00
TR101704|c0_g1_i1	TR101704|c0_g1	263	15.34	0.00	0.00	0.00	0.00
TR101705|c0_g1_i1	TR101705|c0_g1	256	12.55	3.00	5.66	19.48	100.00
TR101706|c0_g1_i1	TR101706|c0_g1	250	10.77	2.00	4.39	15.13	100.00
TR101707|c0_g1_i1	TR101707|c0_g1	269	18.56	2.00	2.55	8.78	100.00
TR101708|c0_g1_i1	TR101708|c0_g1	279	25.70	8.00	7.37	25.37	100.00
TR101709|c0_g1_i1	TR101709|c0_g1	272	20.48	2.00	2.31	7.96	100.00
TR10170|c0_g1_i1	TR10170|c0_g1	239	8.39	0.00	0.00	0.00	0.00
TR10170|c0_g2_i1	TR10170|c0_g2	238	8.20	1.00	2.89	9.94	100.00
TR101710|c0_g1_i1	TR101710|c0_g1	500	244.93	6.00	0.58	2.00	100.00
TR101711|c0_g1_i1	TR101711|c0_g1	267	17.40	4.00	5.44	18.74	100.00
TR101712|c0_g1_i1	TR101712|c0_g1	304	49.11	5.00	2.41	8.30	100.00
TR101713|c0_g1_i1	TR101713|c0_g1	277	24.11	3.00	2.95	10.14	100.00
TR101714|c0_g1_i1	TR101714|c0_g1	266	16.85	5.00	7.02	24.18	100.00
TR101715|c0_g1_i1	TR101715|c0_g1	258	13.26	2.00	3.57	12.30	100.00
TR101716|c0_g1_i1	TR101716|c0_g1	264	15.82	5.00	7.48	25.75	100.00
TR101717|c0_g1_i1	TR101717|c0_g1	271	19.82	3.00	3.58	12.34	100.00
TR101718|c0_g1_i1	TR101718|c0_g1	276	23.34	8.00	8.11	27.94	100.00
TR101719|c0_g1_i1	TR101719|c0_g1	272	20.48	1.00	1.16	3.98	100.00
TR10171|c0_g1_i1	TR10171|c0_g1	399	143.98	5.00	0.82	2.83	100.00
TR101720|c0_g1_i1	TR101720|c0_g1	251	11.04	0.00	0.00	0.00	0.00
TR101721|c0_g1_i1	TR101721|c0_g1	500	244.93	9.00	0.87	2.99	100.00
TR101722|c0_g1_i1	TR101722|c0_g1	340	85.03	3.00	0.84	2.88	100.00
TR101723|c0_g1_i1	TR101723|c0_g1	297	42.20	3.00	1.68	5.79	100.00
TR101724|c0_g1_i1	TR101724|c0_g1	271	19.82	4.00	4.78	16.45	100.00
TR101725|c0_g1_i1	TR101725|c0_g1	341	86.03	6.00	1.65	5.68	100.00
TR101726|c0_g1_i1	TR101726|c0_g1	589	333.91	6.00	0.43	1.46	100.00
TR101727|c0_g1_i1	TR101727|c0_g1	283	29.07	7.00	5.70	19.62	100.00
[truncated: 289,105 more rows]
